# Supplementary material for: Discovery of large genomic inversions using long range information
Source: BMC Genomics. 2017 Jan 10;18:65. doi: 10.1186/s12864-016-3444-1 (PMC5223412; doi:10.1186/s12864-016-3444-1)
Supplement: Additional file 2: — Call sets. Call sets generated by Valor, DELLY, LUMPY, and GASVPro using both real data and simulations. (ZIP 72710 kb) [file 12864_2016_3444_MOESM2_ESM.zip]

Archive with 57 entries (49 files):
- supplementary/
- supplementary/chm1/
- supplementary/chm1/lumpy_chm1_hg19.vcf
- supplementary/chm1/lumpy_chm1_hg19.bed
- supplementary/chm1/lumpy_chm1_chm1.vcf
- supplementary/chm1/lumpy_chm1_chm1.bed
- supplementary/chm1/inversions_truth.bed
- supplementary/chm1/gasvpro_chm1_hg19.outer.bed
- supplementary/chm1/gasvpro_chm1_hg19.inner.bed
- supplementary/chm1/gasvpro_chm1_chm1.outer.bed
- supplementary/chm1/gasvpro_chm1_chm1.inner.bed
- supplementary/chm1/delly_chm1_hg19.vcf
- supplementary/chm1/delly_chm1_hg19.bed
- supplementary/NA12882/
- supplementary/NA12882/lumpy_NA12882_platinum.vcf
- supplementary/NA12882/lumpy_NA12882_platinum.bed
- supplementary/NA12882/gasVPRO_NA12882_platinum_outer.bed
- supplementary/NA12882/gasVPRO_NA12882_platinum_inner.bed
- supplementary/NA12882/delly_NA12882_platinum.vcf
- supplementary/NA12882/delly_NA12882_platinum.bed
- supplementary/NA12878/
- supplementary/NA12878/lumpy_NA12878_platinum.vcf
- supplementary/NA12878/lumpy_NA12878_platinum.bed
- supplementary/NA12878/lumpy_NA12878_PCR.vcf
- supplementary/NA12878/lumpy_NA12878_PCR.bed
- supplementary/NA12878/gasVPRO_platinum.outer.bed
- supplementary/NA12878/gasVPRO_platinum.inner.bed
- supplementary/NA12878/gasVPRO_NA12878_PCR.outer.bed
- supplementary/NA12878/gasVPRO_NA12878_PCR.inner.bed
- supplementary/NA12878/delly_NA12878_platinum.vcf
- supplementary/NA12878/delly_NA12878_platinum.bed
- supplementary/NA12878/delly_NA12878_PCR.vcf
- supplementary/NA12878/delly_NA12878_PCR.bed
- supplementary/NA12877/
- supplementary/NA12877/lumpy_NA12877_platinum.vcf
- supplementary/NA12877/lumpy_NA12877_platinum.bed
- supplementary/NA12877/gasvpro_NA12877_platinum.outer.bed
- supplementary/NA12877/gasvpro_NA12877_platinum.inner.bed
- supplementary/NA12877/delly_NA12877_platinum.vcf
- supplementary/NA12877/delly_NA12877_platinum.bed
- supplementary/simulation/
- supplementary/simulation/varsim2/
- supplementary/simulation/varsim2/valor.xls
- supplementary/simulation/varsim2/simu.truth.vcf
- supplementary/simulation/varsim2/lumpy.vcf
- supplementary/simulation/varsim2/delly.bcf.csi
- supplementary/simulation/varsim2/delly.bcf
- supplementary/simulation/varsim1/
- supplementary/simulation/varsim1/sim.truth.bed
- supplementary/simulation/varsim1/gasvpro.bed
- supplementary/simulation/varsim1/gasvpro.6M.bed
- supplementary/simulation/varsim1/gasvpro.1M.bed
- supplementary/simulation/varsim1/dipSeqFos.bed
- supplementary/simulation/varsim1/dipSeqBac.bed
- supplementary/simulation/varsim1/dipSeq.bed
- supplementary/simulation/varsim1/100SV-lumpy.bed
- supplementary/simulation/varsim1/100SV-delly.bed
