# Supplementary material for: Discovery of large genomic inversions using long range information
Source: BMC Genomics. 2017 Jan 10;18:65. doi: 10.1186/s12864-016-3444-1 (PMC5223412; doi:10.1186/s12864-016-3444-1)
Supplement: Additional file 2: — Call sets. Call sets generated by Valor, DELLY, LUMPY, and GASVPro using both real data and simulations. (ZIP 72710 kb) [file 12864_2016_3444_MOESM2_ESM.zip › supplementary/chm1/lumpy_chm1_hg19.vcf]

##fileformat=VCFv4.2
##source=LUMPY
##INFO=<ID=SVTYPE,Number=1,Type=String,Description="Type of structural variant">
##INFO=<ID=SVLEN,Number=.,Type=Integer,Description="Difference in length between REF and ALT alleles">
##INFO=<ID=END,Number=1,Type=Integer,Description="End position of the variant described in this record">
##INFO=<ID=STRANDS,Number=.,Type=String,Description="Strand orientation of the adjacency in BEDPE format (DEL:+-, DUP:-+, INV:++/--)">
##INFO=<ID=IMPRECISE,Number=0,Type=Flag,Description="Imprecise structural variation">
##INFO=<ID=CIPOS,Number=2,Type=Integer,Description="Confidence interval around POS for imprecise variants">
##INFO=<ID=CIEND,Number=2,Type=Integer,Description="Confidence interval around END for imprecise variants">
##INFO=<ID=CIPOS95,Number=2,Type=Integer,Description="Confidence interval (95%) around POS for imprecise variants">
##INFO=<ID=CIEND95,Number=2,Type=Integer,Description="Confidence interval (95%) around END for imprecise variants">
##INFO=<ID=MATEID,Number=.,Type=String,Description="ID of mate breakends">
##INFO=<ID=EVENT,Number=1,Type=String,Description="ID of event associated to breakend">
##INFO=<ID=SECONDARY,Number=0,Type=Flag,Description="Secondary breakend in a multi-line variants">
##INFO=<ID=SU,Number=.,Type=Integer,Description="Number of pieces of evidence supporting the variant across all samples">
##INFO=<ID=PE,Number=.,Type=Integer,Description="Number of paired-end reads supporting the variant across all samples">
##INFO=<ID=SR,Number=.,Type=Integer,Description="Number of split reads supporting the variant across all samples">
##INFO=<ID=EV,Number=.,Type=String,Description="Type of LUMPY evidence contributing to the variant call">
##INFO=<ID=PRPOS,Number=.,Type=String,Description="LUMPY probability curve of the POS breakend">
##INFO=<ID=PREND,Number=.,Type=String,Description="LUMPY probability curve of the END breakend">
##ALT=<ID=DEL,Description="Deletion">
##ALT=<ID=DUP,Description="Duplication">
##ALT=<ID=INV,Description="Inversion">
##ALT=<ID=DUP:TANDEM,Description="Tandem duplication">
##ALT=<ID=INS,Description="Insertion of novel sequence">
##ALT=<ID=CNV,Description="Copy number variable region">
##FORMAT=<ID=GT,Number=1,Type=String,Description="Genotype">
##FORMAT=<ID=SU,Number=1,Type=Integer,Description="Number of pieces of evidence supporting the variant">
##FORMAT=<ID=PE,Number=1,Type=Integer,Description="Number of paired-end reads supporting the variant">
##FORMAT=<ID=SR,Number=1,Type=Integer,Description="Number of split reads supporting the variant">
##FORMAT=<ID=BD,Number=1,Type=Integer,Description="Amount of BED evidence supporting the variant">
#CHROM	POS	ID	REF	ALT	QUAL	FILTER	INFO	FORMAT	chm1
1	755415	1	N	<DEL>	.	.	SVTYPE=DEL;STRANDS=+-:10;SVLEN=-1107;END=756522;CIPOS=-10,242;CIEND=-255,9;CIPOS95=-2,61;CIEND95=-58,1;IMPRECISE;SU=10;PE=10;SR=0	GT:SU:PE:SR	./.:10:10:0
1	2143105	2	N	<DUP>	.	.	SVTYPE=DUP;STRANDS=-+:4;SVLEN=519;END=2143624;CIPOS=-438,9;CIEND=-10,427;CIPOS95=-153,1;CIEND95=-1,150;IMPRECISE;SU=4;PE=4;SR=0	GT:SU:PE:SR	./.:4:4:0
1	2585314	3	N	<DUP>	.	.	SVTYPE=DUP;STRANDS=-+:4;SVLEN=340;END=2585654;CIPOS=-501,9;CIEND=-10,493;CIPOS95=-190,1;CIEND95=-1,187;IMPRECISE;SU=4;PE=4;SR=0	GT:SU:PE:SR	./.:4:4:0
1	2583645	4	N	<DUP>	.	.	SVTYPE=DUP;STRANDS=-+:9;SVLEN=32197;END=2615842;CIPOS=-344,9;CIEND=-10,236;CIPOS95=-107,2;CIEND95=-2,48;IMPRECISE;SU=9;PE=9;SR=0	GT:SU:PE:SR	./.:9:9:0
1	2584316	5	N	<DEL>	.	.	SVTYPE=DEL;STRANDS=+-:5;SVLEN=-31110;END=2615426;CIPOS=-10,50;CIEND=-74,9;CIPOS95=-1,33;CIEND95=-53,2;IMPRECISE;SU=5;PE=5;SR=0	GT:SU:PE:SR	./.:5:5:0
1	2584997	6	N	<DUP>	.	.	SVTYPE=DUP;STRANDS=-+:6;SVLEN=37803;END=2622800;CIPOS=0,8;CIEND=-10,9;CIPOS95=0,0;CIEND95=0,0;SU=6;PE=2;SR=4	GT:SU:PE:SR	./.:6:2:4
1	2583919	7	N	<DEL>	.	.	SVTYPE=DEL;STRANDS=+-:8;SVLEN=-39047;END=2622966;CIPOS=-10,348;CIEND=-24,9;CIPOS95=-1,80;CIEND95=-14,3;IMPRECISE;SU=8;PE=8;SR=0	GT:SU:PE:SR	./.:8:8:0
1	2615904	8	N	<DEL>	.	.	SVTYPE=DEL;STRANDS=+-:4;SVLEN=-7546;END=2623450;CIPOS=-10,182;CIEND=-502,9;CIPOS95=-3,40;CIEND95=-174,1;IMPRECISE;SU=4;PE=4;SR=0	GT:SU:PE:SR	./.:4:4:0
1	2583647	9	N	<DUP>	.	.	SVTYPE=DUP;STRANDS=-+:5;SVLEN=39952;END=2623599;CIPOS=-138,9;CIEND=-10,429;CIPOS95=-33,3;CIEND95=-1,162;IMPRECISE;SU=5;PE=5;SR=0	GT:SU:PE:SR	./.:5:5:0
1	2617209	10	N	<DUP>	.	.	SVTYPE=DUP;STRANDS=-+:4;SVLEN=6587;END=2623796;CIPOS=-417,9;CIEND=-10,358;CIPOS95=-139,1;CIEND95=-2,120;IMPRECISE;SU=4;PE=4;SR=0	GT:SU:PE:SR	./.:4:4:0
1	2583628	11	N	<DUP>	.	.	SVTYPE=DUP;STRANDS=-+:5;SVLEN=45685;END=2629313;CIPOS=-465,9;CIEND=-10,340;CIPOS95=-144,1;CIEND95=-2,90;IMPRECISE;SU=5;PE=5;SR=0	GT:SU:PE:SR	./.:5:5:0
1	2586345	12	N	<DUP>	.	.	SVTYPE=DUP;STRANDS=-+:4;SVLEN=42978;END=2629323;CIPOS=-504,9;CIEND=-10,438;CIPOS95=-176,1;CIEND95=-1,148;IMPRECISE;SU=4;PE=4;SR=0	GT:SU:PE:SR	./.:4:4:0
1	2586107	13	N	<DEL>	.	.	SVTYPE=DEL;STRANDS=+-:8;SVLEN=-42790;END=2628897;CIPOS=-10,53;CIEND=-200,9;CIPOS95=-4,15;CIEND95=-30,3;IMPRECISE;SU=8;PE=8;SR=0	GT:SU:PE:SR	./.:8:8:0
1	2627431	14	N	<DUP>	.	.	SVTYPE=DUP;STRANDS=-+:5;SVLEN=1898;END=2629329;CIPOS=-497,9;CIEND=-10,364;CIPOS95=-164,0;CIEND95=-2,120;IMPRECISE;SU=5;PE=5;SR=0	GT:SU:PE:SR	./.:5:5:0
1	4125396	15	N	<DUP>	.	.	SVTYPE=DUP;STRANDS=-+:5;SVLEN=779;END=4126175;CIPOS=-440,9;CIEND=-10,259;CIPOS95=-158,1;CIEND95=-2,83;IMPRECISE;SU=5;PE=5;SR=0	GT:SU:PE:SR	./.:5:5:0
1	4155159	16	N	<DEL>	.	.	SVTYPE=DEL;STRANDS=+-:17;SVLEN=-301;END=4155460;CIPOS=-3,1;CIEND=-10,9;CIPOS95=0,0;CIEND95=0,0;SU=17;PE=2;SR=15	GT:SU:PE:SR	./.:17:2:15
1	4204541	17	N	<DUP>	.	.	SVTYPE=DUP;STRANDS=-+:14;SVLEN=152;END=4204693;CIPOS=-3,2;CIEND=-10,6;CIPOS95=0,0;CIEND95=0,0;SU=14;PE=0;SR=14	GT:SU:PE:SR	./.:14:0:14
1	4204658	18	N	<DEL>	.	.	SVTYPE=DEL;STRANDS=+-:6;SVLEN=-68;END=4204726;CIPOS=-6,5;CIEND=-6,5;CIPOS95=0,0;CIEND95=0,0;SU=6;PE=0;SR=6	GT:SU:PE:SR	./.:6:0:6
1	4999561	19	N	<DEL>	.	.	SVTYPE=DEL;STRANDS=+-:6;SVLEN=-37;END=4999598;CIPOS=-8,1;CIEND=0,4;CIPOS95=0,0;CIEND95=0,0;SU=6;PE=0;SR=6	GT:SU:PE:SR	./.:6:0:6
1	4999483	20	N	<DUP>	.	.	SVTYPE=DUP;STRANDS=-+:18;SVLEN=249;END=4999732;CIPOS=-7,1;CIEND=-10,2;CIPOS95=-1,0;CIEND95=0,0;IMPRECISE;SU=18;PE=1;SR=17	GT:SU:PE:SR	./.:18:1:17
1	7559114	21	N	<DUP>	.	.	SVTYPE=DUP;STRANDS=-+:4;SVLEN=1214;END=7560328;CIPOS=-395,9;CIEND=-10,479;CIPOS95=-117,2;CIEND95=-1,174;IMPRECISE;SU=4;PE=4;SR=0	GT:SU:PE:SR	./.:4:4:0
1	7559476	22	N	<DEL>	.	.	SVTYPE=DEL;STRANDS=+-:12;SVLEN=-631;END=7560107;CIPOS=-10,224;CIEND=-242,9;CIPOS95=-2,56;CIEND95=-52,2;IMPRECISE;SU=12;PE=12;SR=0	GT:SU:PE:SR	./.:12:12:0
1	9595641	23	N	<DEL>	.	.	SVTYPE=DEL;STRANDS=+-:8;SVLEN=-2002;END=9597643;CIPOS=-10,295;CIEND=-352,9;CIPOS95=-1,77;CIEND95=-89,2;IMPRECISE;SU=8;PE=8;SR=0	GT:SU:PE:SR	./.:8:8:0
1	10482502	24	N	<DEL>	.	.	SVTYPE=DEL;STRANDS=+-:18;SVLEN=-1266;END=10483768;CIPOS=-3,5;CIEND=-10,9;CIPOS95=0,0;CIEND95=0,0;SU=18;PE=11;SR=7	GT:SU:PE:SR	./.:18:11:7
1	11099603	25	N	<DUP>	.	.	SVTYPE=DUP;STRANDS=-+:4;SVLEN=2203;END=11101806;CIPOS=-9,8;CIEND=-9,8;CIPOS95=0,0;CIEND95=0,0;SU=4;PE=0;SR=4	GT:SU:PE:SR	./.:4:0:4
1	11682893	26	N	<DEL>	.	.	SVTYPE=DEL;STRANDS=+-:9;SVLEN=-296;END=11683189;CIPOS=-4,3;CIEND=-4,3;CIPOS95=0,0;CIEND95=0,0;SU=9;PE=1;SR=8	GT:SU:PE:SR	./.:9:1:8
1	12942541	27	N	<DUP>	.	.	SVTYPE=DUP;STRANDS=-+:4;SVLEN=277341;END=13219882;CIPOS=-472,9;CIEND=-10,384;CIPOS95=-168,1;CIEND95=-2,104;IMPRECISE;SU=4;PE=4;SR=0	GT:SU:PE:SR	./.:4:4:0
1	13999735	28	N	<DEL>	.	.	SVTYPE=DEL;STRANDS=+-:7;SVLEN=-296;END=14000031;CIPOS=-10,9;CIEND=-9,7;CIPOS95=0,0;CIEND95=0,0;SU=7;PE=3;SR=4	GT:SU:PE:SR	./.:7:3:4
1	14436354	29	N	<DEL>	.	.	SVTYPE=DEL;STRANDS=+-:12;SVLEN=-301;END=14436655;CIPOS=-4,2;CIEND=-7,9;CIPOS95=0,0;CIEND95=0,0;SU=12;PE=0;SR=12	GT:SU:PE:SR	./.:12:0:12
1	14436307	30	N	<DEL>	.	.	SVTYPE=DEL;STRANDS=+-:6;SVLEN=-1938;END=14438245;CIPOS=-10,319;CIEND=-346,9;CIPOS95=0,77;CIEND95=-91,2;IMPRECISE;SU=6;PE=6;SR=0	GT:SU:PE:SR	./.:6:6:0
1	14436317	31	N	<DUP>	.	.	SVTYPE=DUP;STRANDS=-+:20;SVLEN=2248;END=14438565;CIPOS=0,0;CIEND=-10,9;CIPOS95=0,0;CIEND95=0,0;SU=20;PE=6;SR=14	GT:SU:PE:SR	./.:20:6:14
1	14437074	32	N	<DEL>	.	.	SVTYPE=DEL;STRANDS=+-:35;SVLEN=-1865;END=14438939;CIPOS=-2,0;CIEND=-2,0;CIPOS95=0,0;CIEND95=0,0;SU=35;PE=16;SR=19	GT:SU:PE:SR	./.:35:16:19
1	29878062	33_1	N	N]1:31129403]	.	.	SVTYPE=BND;STRANDS=++:7;EVENT=33;MATEID=33_2;CIPOS=-10,238;CIEND=-10,319;CIPOS95=-3,46;CIEND95=-2,97;IMPRECISE;SU=7;PE=7;SR=0	GT:SU:PE:SR	./.:7:7:0
1	31129403	33_2	N	N]1:29878062]	.	.	SVTYPE=BND;STRANDS=++:7;SECONDARY;EVENT=33;MATEID=33_1;CIPOS=-10,319;CIEND=-10,238;CIPOS95=-2,97;CIEND95=-3,46;IMPRECISE;SU=7;PE=7;SR=0	GT:SU:PE:SR	./.:7:7:0
1	16376518	34	N	<DUP>	.	.	SVTYPE=DUP;STRANDS=-+:6;SVLEN=9816;END=16386334;CIPOS=-10,9;CIEND=-7,6;CIPOS95=0,0;CIEND95=0,0;SU=6;PE=1;SR=5	GT:SU:PE:SR	./.:6:1:5
1	16890840	35	N	<DUP>	.	.	SVTYPE=DUP;STRANDS=-+:4;SVLEN=3038;END=16893878;CIPOS=-509,9;CIEND=-10,472;CIPOS95=-178,1;CIEND95=-1,175;IMPRECISE;SU=4;PE=4;SR=0	GT:SU:PE:SR	./.:4:4:0
1	17009491	36	N	<DEL>	.	.	SVTYPE=DEL;STRANDS=+-:4;SVLEN=-3306;END=17012797;CIPOS=-10,323;CIEND=-465,9;CIPOS95=-2,123;CIEND95=-148,1;IMPRECISE;SU=4;PE=4;SR=0	GT:SU:PE:SR	./.:4:4:0
1	17492508	37	N	<DUP>	.	.	SVTYPE=DUP;STRANDS=-+:8;SVLEN=206;END=17492714;CIPOS=-10,9;CIEND=-9,9;CIPOS95=-1,1;CIEND95=-1,1;IMPRECISE;SU=8;PE=6;SR=2	GT:SU:PE:SR	./.:8:6:2
1	17676184	38	N	<DEL>	.	.	SVTYPE=DEL;STRANDS=+-:14;SVLEN=-1469;END=17677653;CIPOS=-5,9;CIEND=-10,9;CIPOS95=-1,1;CIEND95=-1,1;IMPRECISE;SU=14;PE=12;SR=2	GT:SU:PE:SR	./.:14:12:2
1	17684780	39	N	<DEL>	.	.	SVTYPE=DEL;STRANDS=+-:10;SVLEN=-306;END=17685086;CIPOS=-10,9;CIEND=-4,3;CIPOS95=0,0;CIEND95=0,0;SU=10;PE=1;SR=9	GT:SU:PE:SR	./.:10:1:9
1	18799019	40	N	<DEL>	.	.	SVTYPE=DEL;STRANDS=+-:6;SVLEN=-181;END=18799200;CIPOS=-6,5;CIEND=-6,5;CIPOS95=0,0;CIEND95=0,0;SU=6;PE=0;SR=6	GT:SU:PE:SR	./.:6:0:6
1	21039080	41_1	N	N]1:21039208]	.	.	SVTYPE=BND;STRANDS=++:8;EVENT=41;MATEID=41_2;CIPOS=-7,5;CIEND=-5,5;CIPOS95=0,0;CIEND95=0,0;SU=8;PE=2;SR=6	GT:SU:PE:SR	./.:8:2:6
1	21039208	41_2	N	N]1:21039080]	.	.	SVTYPE=BND;STRANDS=++:8;SECONDARY;EVENT=41;MATEID=41_1;CIPOS=-5,5;CIEND=-7,5;CIPOS95=0,0;CIEND95=0,0;SU=8;PE=2;SR=6	GT:SU:PE:SR	./.:8:2:6
1	17012865	42	N	<DUP>	.	.	SVTYPE=DUP;STRANDS=-+:5;SVLEN=4726522;END=21739387;CIPOS=-445,9;CIEND=-10,420;CIPOS95=-131,1;CIEND95=-1,153;IMPRECISE;SU=5;PE=5;SR=0	GT:SU:PE:SR	./.:5:5:0
1	17009495	43	N	<DEL>	.	.	SVTYPE=DEL;STRANDS=+-:7;SVLEN=-4729727;END=21739222;CIPOS=-10,304;CIEND=-474,9;CIPOS95=-2,74;CIEND95=-136,1;IMPRECISE;SU=7;PE=7;SR=0	GT:SU:PE:SR	./.:7:7:0
1	22293853	44	N	<DEL>	.	.	SVTYPE=DEL;STRANDS=+-:6;SVLEN=-25676;END=22319529;CIPOS=-10,294;CIEND=-223,9;CIPOS95=-2,83;CIEND95=-95,2;IMPRECISE;SU=6;PE=6;SR=0	GT:SU:PE:SR	./.:6:6:0
1	24403011	45	N	<DEL>	.	.	SVTYPE=DEL;STRANDS=+-:6;SVLEN=-291;END=24403302;CIPOS=-10,9;CIEND=-10,9;CIPOS95=-2,3;CIEND95=-2,3;IMPRECISE;SU=6;PE=5;SR=1	GT:SU:PE:SR	./.:6:5:1
1	24961204	46	N	<DUP>	.	.	SVTYPE=DUP;STRANDS=-+:4;SVLEN=334;END=24961538;CIPOS=-432,9;CIEND=-10,447;CIPOS95=-144,1;CIEND95=0,161;IMPRECISE;SU=4;PE=4;SR=0	GT:SU:PE:SR	./.:4:4:0
1	25158703	47	N	<DEL>	.	.	SVTYPE=DEL;STRANDS=+-:26;SVLEN=-2806;END=25161509;CIPOS=-2,1;CIEND=-3,1;CIPOS95=0,0;CIEND95=0,0;SU=26;PE=10;SR=16	GT:SU:PE:SR	./.:26:10:16
1	25614290	48_1	N	N]1:25732103]	.	.	SVTYPE=BND;STRANDS=++:4;EVENT=48;MATEID=48_2;CIPOS=-10,460;CIEND=-10,403;CIPOS95=0,169;CIEND95=-1,136;IMPRECISE;SU=4;PE=4;SR=0	GT:SU:PE:SR	./.:4:4:0
1	25732103	48_2	N	N]1:25614290]	.	.	SVTYPE=BND;STRANDS=++:4;SECONDARY;EVENT=48;MATEID=48_1;CIPOS=-10,403;CIEND=-10,460;CIPOS95=-1,136;CIEND95=0,169;IMPRECISE;SU=4;PE=4;SR=0	GT:SU:PE:SR	./.:4:4:0
1	25610161	49_1	N	[1:25736293[N	.	.	SVTYPE=BND;STRANDS=--:9;EVENT=49;MATEID=49_2;CIPOS=-431,9;CIEND=-365,9;CIPOS95=-112,1;CIEND95=-85,2;IMPRECISE;SU=9;PE=9;SR=0	GT:SU:PE:SR	./.:9:9:0
1	25736293	49_2	N	[1:25610161[N	.	.	SVTYPE=BND;STRANDS=--:9;SECONDARY;EVENT=49;MATEID=49_1;CIPOS=-365,9;CIEND=-431,9;CIPOS95=-85,2;CIEND95=-112,1;IMPRECISE;SU=9;PE=9;SR=0	GT:SU:PE:SR	./.:9:9:0
1	28247807	50	N	<DEL>	.	.	SVTYPE=DEL;STRANDS=+-:22;SVLEN=-301;END=28248108;CIPOS=-2,0;CIEND=-1,0;CIPOS95=0,0;CIEND95=0,0;SU=22;PE=3;SR=19	GT:SU:PE:SR	./.:22:3:19
1	30345281	51	N	<DEL>	.	.	SVTYPE=DEL;STRANDS=+-:23;SVLEN=-766;END=30346047;CIPOS=-2,0;CIEND=-1,0;CIPOS95=0,0;CIEND95=0,0;SU=23;PE=1;SR=22	GT:SU:PE:SR	./.:23:1:22
1	29720839	52	N	<DUP>	.	.	SVTYPE=DUP;STRANDS=-+:6;SVLEN=1157725;END=30878564;CIPOS=-382,9;CIEND=-10,519;CIPOS95=-101,2;CIEND95=0,164;IMPRECISE;SU=6;PE=6;SR=0	GT:SU:PE:SR	./.:6:6:0
1	29720840	53_1	N	[1:30878819[N	.	.	SVTYPE=BND;STRANDS=--:16;EVENT=53;MATEID=53_2;CIPOS=-402,9;CIEND=-255,2;CIPOS95=-99,0;CIEND95=-80,0;IMPRECISE;SU=16;PE=16;SR=0	GT:SU:PE:SR	./.:16:16:0
1	30878819	53_2	N	[1:29720840[N	.	.	SVTYPE=BND;STRANDS=--:16;SECONDARY;EVENT=53;MATEID=53_1;CIPOS=-255,2;CIEND=-402,9;CIPOS95=-80,0;CIEND95=-99,0;IMPRECISE;SU=16;PE=16;SR=0	GT:SU:PE:SR	./.:16:16:0
1	30878513	54_1	N	[1:30878819[N	.	.	SVTYPE=BND;STRANDS=--:21;EVENT=54;MATEID=54_2;CIPOS=-2,0;CIEND=-2,1;CIPOS95=0,0;CIEND95=0,0;SU=21;PE=6;SR=15	GT:SU:PE:SR	./.:21:6:15
1	30878819	54_2	N	[1:30878513[N	.	.	SVTYPE=BND;STRANDS=--:21;SECONDARY;EVENT=54;MATEID=54_1;CIPOS=-2,1;CIEND=-2,0;CIPOS95=0,0;CIEND95=0,0;SU=21;PE=6;SR=15	GT:SU:PE:SR	./.:21:6:15
1	30569458	55_1	N	N]1:30965367]	.	.	SVTYPE=BND;STRANDS=++:4;EVENT=55;MATEID=55_2;CIPOS=-9,8;CIEND=-10,7;CIPOS95=0,0;CIEND95=-1,0;IMPRECISE;SU=4;PE=0;SR=4	GT:SU:PE:SR	./.:4:0:4
1	30965367	55_2	N	N]1:30569458]	.	.	SVTYPE=BND;STRANDS=++:4;SECONDARY;EVENT=55;MATEID=55_1;CIPOS=-10,7;CIEND=-9,8;CIPOS95=-1,0;CIEND95=0,0;IMPRECISE;SU=4;PE=0;SR=4	GT:SU:PE:SR	./.:4:0:4
1	31971542	56_1	N	[1:31971648[N	.	.	SVTYPE=BND;STRANDS=--:4;EVENT=56;MATEID=56_2;CIPOS=-520,9;CIEND=-27,9;CIPOS95=-182,0;CIEND95=-27,0;IMPRECISE;SU=4;PE=4;SR=0	GT:SU:PE:SR	./.:4:4:0
1	31971648	56_2	N	[1:31971542[N	.	.	SVTYPE=BND;STRANDS=--:4;SECONDARY;EVENT=56;MATEID=56_1;CIPOS=-27,9;CIEND=-520,9;CIPOS95=-27,0;CIEND95=-182,0;IMPRECISE;SU=4;PE=4;SR=0	GT:SU:PE:SR	./.:4:4:0
1	32966152	57	N	<DUP>	.	.	SVTYPE=DUP;STRANDS=-+:6;SVLEN=39194;END=33005346;CIPOS=-9,8;CIEND=-10,9;CIPOS95=0,0;CIEND95=0,0;SU=6;PE=2;SR=4	GT:SU:PE:SR	./.:6:2:4
1	32966325	58	N	<DEL>	.	.	SVTYPE=DEL;STRANDS=+-:4;SVLEN=-39016;END=33005341;CIPOS=-10,9;CIEND=-10,9;CIPOS95=-3,3;CIEND95=-3,1;IMPRECISE;SU=4;PE=3;SR=1	GT:SU:PE:SR	./.:4:3:1
1	33453304	59	N	<DEL>	.	.	SVTYPE=DEL;STRANDS=+-:20;SVLEN=-311;END=33453615;CIPOS=-10,9;CIEND=-10,9;CIPOS95=0,0;CIEND95=0,0;SU=20;PE=0;SR=20	GT:SU:PE:SR	./.:20:0:20
1	36733602	60_1	N	[1:36734501[N	.	.	SVTYPE=BND;STRANDS=--:8;EVENT=60;MATEID=60_2;CIPOS=-286,9;CIEND=-353,9;CIPOS95=-58,2;CIEND95=-133,1;IMPRECISE;SU=8;PE=8;SR=0	GT:SU:PE:SR	./.:8:8:0
1	36734501	60_2	N	[1:36733602[N	.	.	SVTYPE=BND;STRANDS=--:8;SECONDARY;EVENT=60;MATEID=60_1;CIPOS=-353,9;CIEND=-286,9;CIPOS95=-133,1;CIEND95=-58,2;IMPRECISE;SU=8;PE=8;SR=0	GT:SU:PE:SR	./.:8:8:0
1	36733250	61_1	N	N]1:36734642]	.	.	SVTYPE=BND;STRANDS=++:21;EVENT=61;MATEID=61_2;CIPOS=-2,1;CIEND=-2,1;CIPOS95=0,0;CIEND95=0,0;SU=21;PE=5;SR=16	GT:SU:PE:SR	./.:21:5:16
1	36734642	61_2	N	N]1:36733250]	.	.	SVTYPE=BND;STRANDS=++:21;SECONDARY;EVENT=61;MATEID=61_1;CIPOS=-2,1;CIEND=-2,1;CIPOS95=0,0;CIEND95=0,0;SU=21;PE=5;SR=16	GT:SU:PE:SR	./.:21:5:16
1	38208248	62	N	<DEL>	.	.	SVTYPE=DEL;STRANDS=+-:24;SVLEN=-160;END=38208408;CIPOS=-1,0;CIEND=-1,0;CIPOS95=0,0;CIEND95=0,0;SU=24;PE=0;SR=24	GT:SU:PE:SR	./.:24:0:24
1	39084239	63	N	<DEL>	.	.	SVTYPE=DEL;STRANDS=+-:4;SVLEN=-1564;END=39085803;CIPOS=-10,356;CIEND=-203,9;CIPOS95=-2,114;CIEND95=-60,3;IMPRECISE;SU=4;PE=4;SR=0	GT:SU:PE:SR	./.:4:4:0
1	39998236	64	N	<DEL>	.	.	SVTYPE=DEL;STRANDS=+-:5;SVLEN=-3011;END=40001247;CIPOS=-10,403;CIEND=-275,9;CIPOS95=-1,140;CIEND95=-84,2;IMPRECISE;SU=5;PE=5;SR=0	GT:SU:PE:SR	./.:5:5:0
1	39988627	65_1	N	N]1:40228904]	.	.	SVTYPE=BND;STRANDS=++:4;EVENT=65;MATEID=65_2;CIPOS=-10,432;CIEND=-10,390;CIPOS95=-1,156;CIEND95=-2,121;IMPRECISE;SU=4;PE=4;SR=0	GT:SU:PE:SR	./.:4:4:0
1	40228904	65_2	N	N]1:39988627]	.	.	SVTYPE=BND;STRANDS=++:4;SECONDARY;EVENT=65;MATEID=65_1;CIPOS=-10,390;CIEND=-10,432;CIPOS95=-2,121;CIEND95=-1,156;IMPRECISE;SU=4;PE=4;SR=0	GT:SU:PE:SR	./.:4:4:0
1	43562740	66	N	<DEL>	.	.	SVTYPE=DEL;STRANDS=+-:7;SVLEN=-54;END=43562794;CIPOS=-5,4;CIEND=-5,4;CIPOS95=0,0;CIEND95=0,0;SU=7;PE=0;SR=7	GT:SU:PE:SR	./.:7:0:7
1	43857470	67	N	<DEL>	.	.	SVTYPE=DEL;STRANDS=+-:35;SVLEN=-321;END=43857791;CIPOS=-2,0;CIEND=-10,7;CIPOS95=0,0;CIEND95=0,0;SU=35;PE=11;SR=24	GT:SU:PE:SR	./.:35:11:24
1	44059296	68	N	<INV>	.	.	SVTYPE=INV;STRANDS=++:29,--:1;SVLEN=590;END=44059886;CIPOS=-2,0;CIEND=-10,9;CIPOS95=0,0;CIEND95=0,0;SU=30;PE=11;SR=19	GT:SU:PE:SR	./.:30:11:19
1	45983489	69	N	<DEL>	.	.	SVTYPE=DEL;STRANDS=+-:6;SVLEN=-94;END=45983583;CIPOS=-8,9;CIEND=-5,6;CIPOS95=0,0;CIEND95=0,0;SU=6;PE=0;SR=6	GT:SU:PE:SR	./.:6:0:6
1	46366125	70	N	<DEL>	.	.	SVTYPE=DEL;STRANDS=+-:25;SVLEN=-311;END=46366436;CIPOS=-2,1;CIEND=-2,1;CIPOS95=0,0;CIEND95=0,0;SU=25;PE=9;SR=16	GT:SU:PE:SR	./.:25:9:16
1	53089343	71	N	<DEL>	.	.	SVTYPE=DEL;STRANDS=+-:13;SVLEN=-750;END=53090093;CIPOS=-10,9;CIEND=-9,2;CIPOS95=0,0;CIEND95=0,0;SU=13;PE=9;SR=4	GT:SU:PE:SR	./.:13:9:4
1	53089357	72	N	<DUP>	.	.	SVTYPE=DUP;STRANDS=-+:13;SVLEN=828;END=53090185;CIPOS=-3,2;CIEND=-3,2;CIPOS95=0,0;CIEND95=0,0;SU=13;PE=3;SR=10	GT:SU:PE:SR	./.:13:3:10
1	35267830	73_1	N	[1:54976290[N	.	.	SVTYPE=BND;STRANDS=--:8;EVENT=73;MATEID=73_2;CIPOS=-518,9;CIEND=-375,9;CIPOS95=-152,0;CIEND95=-91,2;IMPRECISE;SU=8;PE=8;SR=0	GT:SU:PE:SR	./.:8:8:0
1	54976290	73_2	N	[1:35267830[N	.	.	SVTYPE=BND;STRANDS=--:8;SECONDARY;EVENT=73;MATEID=73_1;CIPOS=-375,9;CIEND=-518,9;CIPOS95=-91,2;CIEND95=-152,0;IMPRECISE;SU=8;PE=8;SR=0	GT:SU:PE:SR	./.:8:8:0
1	55092274	74	N	<DEL>	.	.	SVTYPE=DEL;STRANDS=+-:21;SVLEN=-3692;END=55095966;CIPOS=-3,2;CIEND=-10,9;CIPOS95=0,0;CIEND95=0,0;SU=21;PE=11;SR=10	GT:SU:PE:SR	./.:21:11:10
1	55334368	75	N	<DEL>	.	.	SVTYPE=DEL;STRANDS=+-:7;SVLEN=-15;END=55334383;CIPOS=-6,4;CIEND=-5,4;CIPOS95=0,0;CIEND95=0,0;SU=7;PE=0;SR=7	GT:SU:PE:SR	./.:7:0:7
1	55468568	76	N	<DUP>	.	.	SVTYPE=DUP;STRANDS=-+:26;SVLEN=162;END=55468730;CIPOS=-2,0;CIEND=-10,9;CIPOS95=0,0;CIEND95=0,0;SU=26;PE=1;SR=25	GT:SU:PE:SR	./.:26:1:25
1	56401293	77	N	<DEL>	.	.	SVTYPE=DEL;STRANDS=+-:31;SVLEN=-310;END=56401603;CIPOS=-2,0;CIEND=-10,9;CIPOS95=0,0;CIEND95=0,0;SU=31;PE=6;SR=25	GT:SU:PE:SR	./.:31:6:25
1	56831124	78	N	<DEL>	.	.	SVTYPE=DEL;STRANDS=+-:43;SVLEN=-3837;END=56834961;CIPOS=-2,0;CIEND=-10,9;CIPOS95=0,0;CIEND95=0,0;SU=43;PE=22;SR=21	GT:SU:PE:SR	./.:43:22:21
1	57242625	79	N	<DEL>	.	.	SVTYPE=DEL;STRANDS=+-:20;SVLEN=-321;END=57242946;CIPOS=-3,1;CIEND=-10,9;CIPOS95=0,0;CIEND95=0,0;SU=20;PE=4;SR=16	GT:SU:PE:SR	./.:20:4:16
1	58743913	80	N	<DEL>	.	.	SVTYPE=DEL;STRANDS=+-:35;SVLEN=-909;END=58744822;CIPOS=-10,9;CIEND=-10,7;CIPOS95=0,0;CIEND95=0,0;SU=35;PE=18;SR=17	GT:SU:PE:SR	./.:35:18:17
1	33476394	81	N	<DEL>	.	.	SVTYPE=DEL;STRANDS=+-:5;SVLEN=-25620060;END=59096454;CIPOS=-10,417;CIEND=-207,9;CIPOS95=-1,151;CIEND95=-91,2;IMPRECISE;SU=5;PE=5;SR=0	GT:SU:PE:SR	./.:5:5:0
1	61288095	82	N	<DUP>	.	.	SVTYPE=DUP;STRANDS=-+:27;SVLEN=243;END=61288338;CIPOS=-10,9;CIEND=-2,0;CIPOS95=0,0;CIEND95=0,0;SU=27;PE=1;SR=26	GT:SU:PE:SR	./.:27:1:26
1	62169832	83	N	<DUP>	.	.	SVTYPE=DUP;STRANDS=-+:9;SVLEN=16319;END=62186151;CIPOS=-10,6;CIEND=-10,9;CIPOS95=-1,0;CIEND95=-1,1;IMPRECISE;SU=9;PE=7;SR=2	GT:SU:PE:SR	./.:9:7:2
1	62390602	84	N	<DEL>	.	.	SVTYPE=DEL;STRANDS=+-:41;SVLEN=-333;END=62390935;CIPOS=-10,9;CIEND=-2,0;CIPOS95=0,0;CIEND95=0,0;SU=41;PE=12;SR=29	GT:SU:PE:SR	./.:41:12:29
1	63151835	85	N	<DEL>	.	.	SVTYPE=DEL;STRANDS=+-:25;SVLEN=-323;END=63152158;CIPOS=-2,0;CIEND=-10,9;CIPOS95=0,0;CIEND95=0,0;SU=25;PE=6;SR=19	GT:SU:PE:SR	./.:25:6:19
1	63705366	86	N	<DEL>	.	.	SVTYPE=DEL;STRANDS=+-:45;SVLEN=-2780;END=63708146;CIPOS=-2,0;CIEND=-1,0;CIPOS95=0,0;CIEND95=0,0;SU=45;PE=17;SR=28	GT:SU:PE:SR	./.:45:17:28
1	72449620	87	N	<DEL>	.	.	SVTYPE=DEL;STRANDS=+-:33;SVLEN=-412;END=72450032;CIPOS=-10,9;CIEND=-10,9;CIPOS95=0,0;CIEND95=0,0;SU=33;PE=15;SR=18	GT:SU:PE:SR	./.:33:15:18
1	104511917	88_1	N	N]1:104513428]	.	.	SVTYPE=BND;STRANDS=++:32;EVENT=88;MATEID=88_2;CIPOS=-2,0;CIEND=-2,0;CIPOS95=0,0;CIEND95=0,0;SU=32;PE=9;SR=23	GT:SU:PE:SR	./.:32:9:23
1	104513428	88_2	N	N]1:104511917]	.	.	SVTYPE=BND;STRANDS=++:32;SECONDARY;EVENT=88;MATEID=88_1;CIPOS=-2,0;CIEND=-2,0;CIPOS95=0,0;CIEND95=0,0;SU=32;PE=9;SR=23	GT:SU:PE:SR	./.:32:9:23
1	64838927	89_1	N	N]1:64855352]	.	.	SVTYPE=BND;STRANDS=++:4;EVENT=89;MATEID=89_2;CIPOS=-10,289;CIEND=-10,278;CIPOS95=-2,69;CIEND95=-2,111;IMPRECISE;SU=4;PE=4;SR=0	GT:SU:PE:SR	./.:4:4:0
1	64855352	89_2	N	N]1:64838927]	.	.	SVTYPE=BND;STRANDS=++:4;SECONDARY;EVENT=89;MATEID=89_1;CIPOS=-10,278;CIEND=-10,289;CIPOS95=-2,111;CIEND95=-2,69;IMPRECISE;SU=4;PE=4;SR=0	GT:SU:PE:SR	./.:4:4:0
1	66079154	90	N	<DEL>	.	.	SVTYPE=DEL;STRANDS=+-:9;SVLEN=-292;END=66079446;CIPOS=-9,9;CIEND=-5,8;CIPOS95=-1,1;CIEND95=-1,1;IMPRECISE;SU=9;PE=6;SR=3	GT:SU:PE:SR	./.:9:6:3
1	66263923	91	N	<DEL>	.	.	SVTYPE=DEL;STRANDS=+-:7;SVLEN=-319;END=66264242;CIPOS=-10,9;CIEND=-10,9;CIPOS95=-1,1;CIEND95=-1,1;IMPRECISE;SU=7;PE=5;SR=2	GT:SU:PE:SR	./.:7:5:2
1	67201222	92	N	<DEL>	.	.	SVTYPE=DEL;STRANDS=+-:33;SVLEN=-314;END=67201536;CIPOS=-2,0;CIEND=-2,0;CIPOS95=0,0;CIEND95=0,0;SU=33;PE=8;SR=25	GT:SU:PE:SR	./.:33:8:25
1	68007957	93	N	<DEL>	.	.	SVTYPE=DEL;STRANDS=+-:5;SVLEN=-859;END=68008816;CIPOS=-10,354;CIEND=-463,9;CIPOS95=-2,94;CIEND95=-142,1;IMPRECISE;SU=5;PE=5;SR=0	GT:SU:PE:SR	./.:5:5:0
1	69055310	94	N	<DUP>	.	.	SVTYPE=DUP;STRANDS=-+:29;SVLEN=147;END=69055457;CIPOS=-1,0;CIEND=-1,0;CIPOS95=0,0;CIEND95=0,0;SU=29;PE=0;SR=29	GT:SU:PE:SR	./.:29:0:29
1	69230642	95	N	<DEL>	.	.	SVTYPE=DEL;STRANDS=+-:7;SVLEN=-118;END=69230760;CIPOS=-5,4;CIEND=-5,4;CIPOS95=0,0;CIEND95=0,0;SU=7;PE=0;SR=7	GT:SU:PE:SR	./.:7:0:7
1	69807004	96	N	<DEL>	.	.	SVTYPE=DEL;STRANDS=+-:9;SVLEN=-307;END=69807311;CIPOS=-10,9;CIEND=-8,5;CIPOS95=0,0;CIEND95=0,0;SU=9;PE=4;SR=5	GT:SU:PE:SR	./.:9:4:5
1	69943725	97	N	<DEL>	.	.	SVTYPE=DEL;STRANDS=+-:29;SVLEN=-296;END=69944021;CIPOS=-10,9;CIEND=-2,0;CIPOS95=0,0;CIEND95=0,0;SU=29;PE=4;SR=25	GT:SU:PE:SR	./.:29:4:25
1	70027325	98	N	<DEL>	.	.	SVTYPE=DEL;STRANDS=+-:13;SVLEN=-357;END=70027682;CIPOS=-10,9;CIEND=-10,9;CIPOS95=0,0;CIEND95=0,0;SU=13;PE=7;SR=6	GT:SU:PE:SR	./.:13:7:6
1	70768127	99	N	<DEL>	.	.	SVTYPE=DEL;STRANDS=+-:20;SVLEN=-307;END=70768434;CIPOS=-3,1;CIEND=-10,9;CIPOS95=0,0;CIEND95=0,0;SU=20;PE=4;SR=16	GT:SU:PE:SR	./.:20:4:16
1	70946205	100	N	<DEL>	.	.	SVTYPE=DEL;STRANDS=+-:28;SVLEN=-315;END=70946520;CIPOS=-10,9;CIEND=-2,0;CIPOS95=0,0;CIEND95=0,0;SU=28;PE=8;SR=20	GT:SU:PE:SR	./.:28:8:20
1	71741332	101	N	<DEL>	.	.	SVTYPE=DEL;STRANDS=+-:40;SVLEN=-297;END=71741629;CIPOS=-2,0;CIEND=-10,9;CIPOS95=0,0;CIEND95=0,0;SU=40;PE=5;SR=35	GT:SU:PE:SR	./.:40:5:35
1	72766324	102	N	<DEL>	.	.	SVTYPE=DEL;STRANDS=+-:37;SVLEN=-45515;END=72811839;CIPOS=-10,1;CIEND=-10,9;CIPOS95=0,0;CIEND95=0,0;SU=37;PE=18;SR=19	GT:SU:PE:SR	./.:37:18:19
1	73753607	103	N	<DEL>	.	.	SVTYPE=DEL;STRANDS=+-:55;SVLEN=-308;END=73753915;CIPOS=0,0;CIEND=0,0;CIPOS95=0,0;CIEND95=0,0;SU=55;PE=11;SR=44	GT:SU:PE:SR	./.:55:11:44
1	74312432	104	N	<DEL>	.	.	SVTYPE=DEL;STRANDS=+-:32;SVLEN=-250;END=74312682;CIPOS=-10,9;CIEND=-1,0;CIPOS95=0,0;CIEND95=0,0;SU=32;PE=2;SR=30	GT:SU:PE:SR	./.:32:2:30
1	74755170	105	N	<DEL>	.	.	SVTYPE=DEL;STRANDS=+-:26;SVLEN=-119;END=74755289;CIPOS=-10,9;CIEND=-10,9;CIPOS95=0,0;CIEND95=0,0;SU=26;PE=0;SR=26	GT:SU:PE:SR	./.:26:0:26
1	76011881	106	N	<DEL>	.	.	SVTYPE=DEL;STRANDS=+-:20;SVLEN=-314;END=76012195;CIPOS=-10,9;CIEND=-3,1;CIPOS95=0,0;CIEND95=0,0;SU=20;PE=3;SR=17	GT:SU:PE:SR	./.:20:3:17
1	76768729	107	N	<DEL>	.	.	SVTYPE=DEL;STRANDS=+-:18;SVLEN=-68;END=76768797;CIPOS=-2,1;CIEND=-2,1;CIPOS95=0,0;CIEND95=0,0;SU=18;PE=0;SR=18	GT:SU:PE:SR	./.:18:0:18
1	77100375	108	N	<DEL>	.	.	SVTYPE=DEL;STRANDS=+-:31;SVLEN=-274;END=77100649;CIPOS=-10,9;CIEND=-10,9;CIPOS95=0,0;CIEND95=0,0;SU=31;PE=6;SR=25	GT:SU:PE:SR	./.:31:6:25
1	77905452	109	N	<DEL>	.	.	SVTYPE=DEL;STRANDS=+-:4;SVLEN=-46;END=77905498;CIPOS=-9,8;CIEND=-9,8;CIPOS95=0,0;CIEND95=0,0;SU=4;PE=0;SR=4	GT:SU:PE:SR	./.:4:0:4
1	79401526	110	N	<DEL>	.	.	SVTYPE=DEL;STRANDS=+-:29;SVLEN=-304;END=79401830;CIPOS=-10,9;CIEND=-6,9;CIPOS95=0,0;CIEND95=0,0;SU=29;PE=6;SR=23	GT:SU:PE:SR	./.:29:6:23
1	79650144	111	N	<DUP>	.	.	SVTYPE=DUP;STRANDS=-+:26;SVLEN=130;END=79650274;CIPOS=-1,0;CIEND=-1,0;CIPOS95=0,0;CIEND95=0,0;SU=26;PE=0;SR=26	GT:SU:PE:SR	./.:26:0:26
1	81404772	112	N	<DEL>	.	.	SVTYPE=DEL;STRANDS=+-:45;SVLEN=-6176;END=81410948;CIPOS=-2,0;CIEND=-2,0;CIPOS95=0,0;CIEND95=0,0;SU=45;PE=18;SR=27	GT:SU:PE:SR	./.:45:18:27
1	81660357	113_1	N	[1:81661371[N	.	.	SVTYPE=BND;STRANDS=--:21;EVENT=113;MATEID=113_2;CIPOS=-3,1;CIEND=-4,2;CIPOS95=0,0;CIEND95=0,0;SU=21;PE=10;SR=11	GT:SU:PE:SR	./.:21:10:11
1	81661371	113_2	N	[1:81660357[N	.	.	SVTYPE=BND;STRANDS=--:21;SECONDARY;EVENT=113;MATEID=113_1;CIPOS=-4,2;CIEND=-3,1;CIPOS95=0,0;CIEND95=0,0;SU=21;PE=10;SR=11	GT:SU:PE:SR	./.:21:10:11
1	81660351	114_1	N	N]1:81661558]	.	.	SVTYPE=BND;STRANDS=++:30;EVENT=114;MATEID=114_2;CIPOS=-2,1;CIEND=-2,1;CIPOS95=0,0;CIEND95=0,0;SU=30;PE=13;SR=17	GT:SU:PE:SR	./.:30:13:17
1	81661558	114_2	N	N]1:81660351]	.	.	SVTYPE=BND;STRANDS=++:30;SECONDARY;EVENT=114;MATEID=114_1;CIPOS=-2,1;CIEND=-2,1;CIPOS95=0,0;CIEND95=0,0;SU=30;PE=13;SR=17	GT:SU:PE:SR	./.:30:13:17
1	82085250	115	N	<DEL>	.	.	SVTYPE=DEL;STRANDS=+-:12;SVLEN=-49;END=82085299;CIPOS=-10,9;CIEND=-10,9;CIPOS95=0,0;CIEND95=0,0;SU=12;PE=0;SR=12	GT:SU:PE:SR	./.:12:0:12
1	82963304	116	N	<DEL>	.	.	SVTYPE=DEL;STRANDS=+-:23;SVLEN=-311;END=82963615;CIPOS=-2,0;CIEND=-10,9;CIPOS95=0,0;CIEND95=0,0;SU=23;PE=2;SR=21	GT:SU:PE:SR	./.:23:2:21
1	83042654	117	N	<DEL>	.	.	SVTYPE=DEL;STRANDS=+-:35;SVLEN=-310;END=83042964;CIPOS=-2,0;CIEND=-2,0;CIPOS95=0,0;CIEND95=0,0;SU=35;PE=5;SR=30	GT:SU:PE:SR	./.:35:5:30
1	83125976	118	N	<DEL>	.	.	SVTYPE=DEL;STRANDS=+-:25;SVLEN=-1593;END=83127569;CIPOS=-10,9;CIEND=-3,1;CIPOS95=0,0;CIEND95=0,0;SU=25;PE=12;SR=13	GT:SU:PE:SR	./.:25:12:13
1	83149850	119	N	<DEL>	.	.	SVTYPE=DEL;STRANDS=+-:19;SVLEN=-60;END=83149910;CIPOS=-1,0;CIEND=-1,0;CIPOS95=0,0;CIEND95=0,0;SU=19;PE=0;SR=19	GT:SU:PE:SR	./.:19:0:19
1	85748634	120	N	<DEL>	.	.	SVTYPE=DEL;STRANDS=+-:25;SVLEN=-316;END=85748950;CIPOS=-10,5;CIEND=-2,0;CIPOS95=0,0;CIEND95=0,0;SU=25;PE=7;SR=18	GT:SU:PE:SR	./.:25:7:18
1	86400851	121	N	<DEL>	.	.	SVTYPE=DEL;STRANDS=+-:44;SVLEN=-3687;END=86404538;CIPOS=-9,9;CIEND=-2,0;CIPOS95=0,0;CIEND95=0,0;SU=44;PE=26;SR=18	GT:SU:PE:SR	./.:44:26:18
1	86405805	122	N	<DEL>	.	.	SVTYPE=DEL;STRANDS=+-:38;SVLEN=-313;END=86406118;CIPOS=-2,0;CIEND=-1,0;CIPOS95=0,0;CIEND95=0,0;SU=38;PE=7;SR=31	GT:SU:PE:SR	./.:38:7:31
1	86740986	123	N	<DEL>	.	.	SVTYPE=DEL;STRANDS=+-:39;SVLEN=-711;END=86741697;CIPOS=-10,9;CIEND=-2,0;CIPOS95=0,0;CIEND95=0,0;SU=39;PE=19;SR=20	GT:SU:PE:SR	./.:39:19:20
1	87129821	124_1	N	[1:87131596[N	.	.	SVTYPE=BND;STRANDS=--:4;EVENT=124;MATEID=124_2;CIPOS=-431,9;CIEND=-485,9;CIPOS95=-149,1;CIEND95=-165,1;IMPRECISE;SU=4;PE=4;SR=0	GT:SU:PE:SR	./.:4:4:0
1	87131596	124_2	N	[1:87129821[N	.	.	SVTYPE=BND;STRANDS=--:4;SECONDARY;EVENT=124;MATEID=124_1;CIPOS=-485,9;CIEND=-431,9;CIPOS95=-165,1;CIEND95=-149,1;IMPRECISE;SU=4;PE=4;SR=0	GT:SU:PE:SR	./.:4:4:0
1	91624787	125	N	<DEL>	.	.	SVTYPE=DEL;STRANDS=+-:16;SVLEN=-267;END=91625054;CIPOS=-10,9;CIEND=-2,1;CIPOS95=0,0;CIEND95=0,0;SU=16;PE=3;SR=13	GT:SU:PE:SR	./.:16:3:13
1	91914111	126	N	<DEL>	.	.	SVTYPE=DEL;STRANDS=+-:33;SVLEN=-439;END=91914550;CIPOS=-2,0;CIEND=-10,9;CIPOS95=0,0;CIEND95=0,0;SU=33;PE=13;SR=20	GT:SU:PE:SR	./.:33:13:20
1	92131818	127	N	<INV>	.	.	SVTYPE=INV;STRANDS=++:15,--:9;SVLEN=822;END=92132640;CIPOS=-10,9;CIEND=-5,7;CIPOS95=0,0;CIEND95=0,0;SU=24;PE=20;SR=4	GT:SU:PE:SR	./.:24:20:4
1	92232063	128	N	<DEL>	.	.	SVTYPE=DEL;STRANDS=+-:33;SVLEN=-1270;END=92233333;CIPOS=-10,9;CIEND=-10,9;CIPOS95=0,0;CIEND95=0,0;SU=33;PE=13;SR=20	GT:SU:PE:SR	./.:33:13:20
1	92681353	129	N	<DEL>	.	.	SVTYPE=DEL;STRANDS=+-:12;SVLEN=-52;END=92681405;CIPOS=-10,9;CIEND=-10,9;CIPOS95=0,0;CIEND95=0,0;SU=12;PE=0;SR=12	GT:SU:PE:SR	./.:12:0:12
1	93262273	130_1	N	N]1:93262356]	.	.	SVTYPE=BND;STRANDS=++:13;EVENT=130;MATEID=130_2;CIPOS=-10,4;CIEND=-10,9;CIPOS95=0,0;CIEND95=0,0;SU=13;PE=0;SR=13	GT:SU:PE:SR	./.:13:0:13
1	93262356	130_2	N	N]1:93262273]	.	.	SVTYPE=BND;STRANDS=++:13;SECONDARY;EVENT=130;MATEID=130_1;CIPOS=-10,9;CIEND=-10,4;CIPOS95=0,0;CIEND95=0,0;SU=13;PE=0;SR=13	GT:SU:PE:SR	./.:13:0:13
1	94251467	131	N	<DEL>	.	.	SVTYPE=DEL;STRANDS=+-:20;SVLEN=-304;END=94251771;CIPOS=-10,9;CIEND=-10,9;CIPOS95=0,0;CIEND95=0,0;SU=20;PE=6;SR=14	GT:SU:PE:SR	./.:20:6:14
1	16696033	132	N	<DEL>	.	.	SVTYPE=DEL;STRANDS=+-:5;SVLEN=-78727004;END=95423037;CIPOS=-5,0;CIEND=-10,9;CIPOS95=-5,0;CIEND95=0,0;IMPRECISE;SU=5;PE=0;SR=5	GT:SU:PE:SR	./.:5:0:5
1	95627688	133	N	<DEL>	.	.	SVTYPE=DEL;STRANDS=+-:4;SVLEN=-52322;END=95680010;CIPOS=-10,481;CIEND=-472,9;CIPOS95=-1,175;CIEND95=-172,1;IMPRECISE;SU=4;PE=4;SR=0	GT:SU:PE:SR	./.:4:4:0
1	95690524	134	N	<DEL>	.	.	SVTYPE=DEL;STRANDS=+-:21;SVLEN=-305;END=95690829;CIPOS=-3,1;CIEND=-2,1;CIPOS95=0,0;CIEND95=0,0;SU=21;PE=2;SR=19	GT:SU:PE:SR	./.:21:2:19
1	99179944	135	N	<DEL>	.	.	SVTYPE=DEL;STRANDS=+-:34;SVLEN=-105;END=99180049;CIPOS=-1,0;CIEND=-6,9;CIPOS95=0,0;CIEND95=0,0;SU=34;PE=0;SR=34	GT:SU:PE:SR	./.:34:0:34
1	101388562	136	N	<DEL>	.	.	SVTYPE=DEL;STRANDS=+-:43;SVLEN=-309;END=101388871;CIPOS=0,0;CIEND=-1,0;CIPOS95=0,1;CIEND95=0,0;IMPRECISE;SU=43;PE=7;SR=36	GT:SU:PE:SR	./.:43:7:36
1	101724154	137	N	<DEL>	.	.	SVTYPE=DEL;STRANDS=+-:12;SVLEN=-53;END=101724207;CIPOS=-3,2;CIEND=-10,9;CIPOS95=0,0;CIEND95=0,0;SU=12;PE=0;SR=12	GT:SU:PE:SR	./.:12:0:12
1	102892512	138_1	N	[1:102970090[N	.	.	SVTYPE=BND;STRANDS=--:4;EVENT=138;MATEID=138_2;CIPOS=-407,9;CIEND=-470,9;CIPOS95=-128,1;CIEND95=-166,1;IMPRECISE;SU=4;PE=4;SR=0	GT:SU:PE:SR	./.:4:4:0
1	102970090	138_2	N	[1:102892512[N	.	.	SVTYPE=BND;STRANDS=--:4;SECONDARY;EVENT=138;MATEID=138_1;CIPOS=-470,9;CIEND=-407,9;CIPOS95=-166,1;CIEND95=-128,1;IMPRECISE;SU=4;PE=4;SR=0	GT:SU:PE:SR	./.:4:4:0
1	102892305	139_1	N	N]1:102970249]	.	.	SVTYPE=BND;STRANDS=++:6;EVENT=139;MATEID=139_2;CIPOS=-10,371;CIEND=-10,382;CIPOS95=-1,125;CIEND95=-1,141;IMPRECISE;SU=6;PE=6;SR=0	GT:SU:PE:SR	./.:6:6:0
1	102970249	139_2	N	N]1:102892305]	.	.	SVTYPE=BND;STRANDS=++:6;SECONDARY;EVENT=139;MATEID=139_1;CIPOS=-10,382;CIEND=-10,371;CIPOS95=-1,141;CIEND95=-1,125;IMPRECISE;SU=6;PE=6;SR=0	GT:SU:PE:SR	./.:6:6:0
1	103047692	140	N	<DEL>	.	.	SVTYPE=DEL;STRANDS=+-:29;SVLEN=-316;END=103048008;CIPOS=-10,9;CIEND=-6,9;CIPOS95=0,0;CIEND95=0,0;SU=29;PE=6;SR=23	GT:SU:PE:SR	./.:29:6:23
1	103096080	141	N	<DEL>	.	.	SVTYPE=DEL;STRANDS=+-:33;SVLEN=-304;END=103096384;CIPOS=-2,0;CIEND=-10,9;CIPOS95=0,0;CIEND95=0,0;SU=33;PE=6;SR=27	GT:SU:PE:SR	./.:33:6:27
1	104443199	142	N	<DEL>	.	.	SVTYPE=DEL;STRANDS=+-:44;SVLEN=-526;END=104443725;CIPOS=-10,9;CIEND=-2,0;CIPOS95=0,0;CIEND95=0,0;SU=44;PE=17;SR=27	GT:SU:PE:SR	./.:44:17:27
1	104451504	143	N	<DEL>	.	.	SVTYPE=DEL;STRANDS=+-:30;SVLEN=-148;END=104451652;CIPOS=-1,0;CIEND=-1,0;CIPOS95=0,0;CIEND95=0,0;SU=30;PE=0;SR=30	GT:SU:PE:SR	./.:30:0:30
1	104511699	144_1	N	[1:104513433[N	.	.	SVTYPE=BND;STRANDS=--:41;EVENT=144;MATEID=144_2;CIPOS=-2,0;CIEND=-2,0;CIPOS95=0,0;CIEND95=0,0;SU=41;PE=18;SR=23	GT:SU:PE:SR	./.:41:18:23
1	104513433	144_2	N	[1:104511699[N	.	.	SVTYPE=BND;STRANDS=--:41;SECONDARY;EVENT=144;MATEID=144_1;CIPOS=-2,0;CIEND=-2,0;CIPOS95=0,0;CIEND95=0,0;SU=41;PE=18;SR=23	GT:SU:PE:SR	./.:41:18:23
1	104669530	145	N	<DEL>	.	.	SVTYPE=DEL;STRANDS=+-:8;SVLEN=-580;END=104670110;CIPOS=-10,327;CIEND=-425,9;CIPOS95=-1,112;CIEND95=-124,0;IMPRECISE;SU=8;PE=8;SR=0	GT:SU:PE:SR	./.:8:8:0
1	104990435	146	N	<DUP>	.	.	SVTYPE=DUP;STRANDS=-+:23;SVLEN=354;END=104990789;CIPOS=-10,9;CIEND=-2,0;CIPOS95=0,0;CIEND95=0,0;SU=23;PE=4;SR=19	GT:SU:PE:SR	./.:23:4:19
1	105255033	147	N	<DEL>	.	.	SVTYPE=DEL;STRANDS=+-:47;SVLEN=-1155;END=105256188;CIPOS=-10,9;CIEND=-2,0;CIPOS95=0,0;CIEND95=0,0;SU=47;PE=26;SR=21	GT:SU:PE:SR	./.:47:26:21
1	105428320	148	N	<DEL>	.	.	SVTYPE=DEL;STRANDS=+-:35;SVLEN=-319;END=105428639;CIPOS=-2,0;CIEND=-1,0;CIPOS95=0,0;CIEND95=0,0;SU=35;PE=7;SR=28	GT:SU:PE:SR	./.:35:7:28
1	105866783	149	N	<DEL>	.	.	SVTYPE=DEL;STRANDS=+-:10;SVLEN=-261;END=105867044;CIPOS=-10,9;CIEND=-10,9;CIPOS95=0,0;CIEND95=0,0;SU=10;PE=1;SR=9	GT:SU:PE:SR	./.:10:1:9
1	80794931	150_1	N	[1:106505943[N	.	.	SVTYPE=BND;STRANDS=--:4;EVENT=150;MATEID=150_2;CIPOS=-494,7;CIEND=-468,9;CIPOS95=-181,1;CIEND95=-170,0;IMPRECISE;SU=4;PE=4;SR=0	GT:SU:PE:SR	./.:4:4:0
1	106505943	150_2	N	[1:80794931[N	.	.	SVTYPE=BND;STRANDS=--:4;SECONDARY;EVENT=150;MATEID=150_1;CIPOS=-468,9;CIEND=-494,7;CIPOS95=-170,0;CIEND95=-181,1;IMPRECISE;SU=4;PE=4;SR=0	GT:SU:PE:SR	./.:4:4:0
1	106969623	151	N	<DEL>	.	.	SVTYPE=DEL;STRANDS=+-:19;SVLEN=-147;END=106969770;CIPOS=-10,9;CIEND=-2,1;CIPOS95=0,0;CIEND95=0,0;SU=19;PE=1;SR=18	GT:SU:PE:SR	./.:19:1:18
1	109573232	152	N	<DEL>	.	.	SVTYPE=DEL;STRANDS=+-:25;SVLEN=-1948;END=109575180;CIPOS=-3,2;CIEND=-3,2;CIPOS95=0,0;CIEND95=0,0;SU=25;PE=14;SR=11	GT:SU:PE:SR	./.:25:14:11
1	109597727	153	N	<DEL>	.	.	SVTYPE=DEL;STRANDS=+-:6;SVLEN=-313;END=109598040;CIPOS=-8,8;CIEND=-10,9;CIPOS95=0,0;CIEND95=0,0;SU=6;PE=2;SR=4	GT:SU:PE:SR	./.:6:2:4
1	109614598	154	N	<DEL>	.	.	SVTYPE=DEL;STRANDS=+-:14;SVLEN=-145;END=109614743;CIPOS=-10,9;CIEND=-10,9;CIPOS95=0,0;CIEND95=0,0;SU=14;PE=0;SR=14	GT:SU:PE:SR	./.:14:0:14
1	110187161	155	N	<DEL>	.	.	SVTYPE=DEL;STRANDS=+-:4;SVLEN=-4255;END=110191416;CIPOS=-10,366;CIEND=-331,9;CIPOS95=-2,114;CIEND95=-105,2;IMPRECISE;SU=4;PE=4;SR=0	GT:SU:PE:SR	./.:4:4:0
1	112074697	156	N	<DEL>	.	.	SVTYPE=DEL;STRANDS=+-:7;SVLEN=-108;END=112074805;CIPOS=-5,4;CIEND=-5,4;CIPOS95=0,0;CIEND95=0,0;SU=7;PE=0;SR=7	GT:SU:PE:SR	./.:7:0:7
1	112674352	157	N	<DEL>	.	.	SVTYPE=DEL;STRANDS=+-:16;SVLEN=-1830;END=112676182;CIPOS=-10,9;CIEND=-10,9;CIPOS95=0,0;CIEND95=0,0;SU=16;PE=6;SR=10	GT:SU:PE:SR	./.:16:6:10
1	112835105	158	N	<DEL>	.	.	SVTYPE=DEL;STRANDS=+-:12;SVLEN=-2560;END=112837665;CIPOS=-10,9;CIEND=-10,4;CIPOS95=-3,3;CIEND95=-6,1;IMPRECISE;SU=12;PE=11;SR=1	GT:SU:PE:SR	./.:12:11:1
1	113611339	159	N	<DEL>	.	.	SVTYPE=DEL;STRANDS=+-:17;SVLEN=-2438;END=113613777;CIPOS=-5,4;CIEND=-10,9;CIPOS95=0,0;CIEND95=0,0;SU=17;PE=10;SR=7	GT:SU:PE:SR	./.:17:10:7
1	113799631	160	N	<DEL>	.	.	SVTYPE=DEL;STRANDS=+-:18;SVLEN=-459;END=113800090;CIPOS=-4,3;CIEND=-4,1;CIPOS95=0,0;CIEND95=0,0;SU=18;PE=9;SR=9	GT:SU:PE:SR	./.:18:9:9
1	114646030	161_1	N	N]1:114654351]	.	.	SVTYPE=BND;STRANDS=++:24;EVENT=161;MATEID=161_2;CIPOS=-2,0;CIEND=-10,9;CIPOS95=0,0;CIEND95=0,0;SU=24;PE=5;SR=19	GT:SU:PE:SR	./.:24:5:19
1	114654351	161_2	N	N]1:114646030]	.	.	SVTYPE=BND;STRANDS=++:24;SECONDARY;EVENT=161;MATEID=161_1;CIPOS=-10,9;CIEND=-2,0;CIPOS95=0,0;CIEND95=0,0;SU=24;PE=5;SR=19	GT:SU:PE:SR	./.:24:5:19
1	114645955	162_1	N	[1:114654368[N	.	.	SVTYPE=BND;STRANDS=--:15;EVENT=162;MATEID=162_2;CIPOS=-10,9;CIEND=-3,2;CIPOS95=0,0;CIEND95=0,0;SU=15;PE=3;SR=12	GT:SU:PE:SR	./.:15:3:12
1	114654368	162_2	N	[1:114645955[N	.	.	SVTYPE=BND;STRANDS=--:15;SECONDARY;EVENT=162;MATEID=162_1;CIPOS=-3,2;CIEND=-10,9;CIPOS95=0,0;CIEND95=0,0;SU=15;PE=3;SR=12	GT:SU:PE:SR	./.:15:3:12
1	115043531	163	N	<DEL>	.	.	SVTYPE=DEL;STRANDS=+-:37;SVLEN=-301;END=115043832;CIPOS=-10,9;CIEND=-2,0;CIPOS95=0,0;CIEND95=0,0;SU=37;PE=7;SR=30	GT:SU:PE:SR	./.:37:7:30
1	115796902	164	N	<DEL>	.	.	SVTYPE=DEL;STRANDS=+-:40;SVLEN=-270;END=115797172;CIPOS=0,0;CIEND=-1,0;CIPOS95=0,0;CIEND95=0,0;SU=40;PE=3;SR=37	GT:SU:PE:SR	./.:40:3:37
1	24156627	165	N	<DUP>	.	.	SVTYPE=DUP;STRANDS=-+:4;SVLEN=95679124;END=119835751;CIPOS=-9,8;CIEND=-10,7;CIPOS95=0,0;CIEND95=-1,0;IMPRECISE;SU=4;PE=0;SR=4	GT:SU:PE:SR	./.:4:0:4
1	121352051	166	N	<DEL>	.	.	SVTYPE=DEL;STRANDS=+-:5;SVLEN=-2176;END=121354227;CIPOS=-10,479;CIEND=-415,9;CIPOS95=-1,160;CIEND95=-137,1;IMPRECISE;SU=5;PE=5;SR=0	GT:SU:PE:SR	./.:5:5:0
1	121351864	167	N	<DUP>	.	.	SVTYPE=DUP;STRANDS=-+:21;SVLEN=3427;END=121355291;CIPOS=-232,9;CIEND=-10,244;CIPOS95=-88,1;CIEND95=-1,101;IMPRECISE;SU=21;PE=21;SR=0	GT:SU:PE:SR	./.:21:21:0
1	121357900	168	N	<DUP>	.	.	SVTYPE=DUP;STRANDS=-+:33;SVLEN=123487;END=121481387;CIPOS=-201,9;CIEND=-5,226;CIPOS95=-74,2;CIEND95=0,97;IMPRECISE;SU=33;PE=33;SR=0	GT:SU:PE:SR	./.:33:33:0
1	121358437	169	N	<DUP>	.	.	SVTYPE=DUP;STRANDS=-+:7;SVLEN=124439;END=121482876;CIPOS=-502,9;CIEND=-10,376;CIPOS95=-150,0;CIEND95=-1,152;IMPRECISE;SU=7;PE=7;SR=0	GT:SU:PE:SR	./.:7:7:0
1	121478369	170	N	<DUP>	.	.	SVTYPE=DUP;STRANDS=-+:28;SVLEN=4518;END=121482887;CIPOS=-507,9;CIEND=-7,235;CIPOS95=-103,0;CIEND95=-1,99;IMPRECISE;SU=28;PE=28;SR=0	GT:SU:PE:SR	./.:28:28:0
1	121358580	171	N	<DEL>	.	.	SVTYPE=DEL;STRANDS=+-:10;SVLEN=-124418;END=121482998;CIPOS=-10,340;CIEND=-250,9;CIPOS95=-1,137;CIEND95=-62,1;IMPRECISE;SU=10;PE=10;SR=0	GT:SU:PE:SR	./.:10:10:0
1	121481252	172	N	<DUP>	.	.	SVTYPE=DUP;STRANDS=-+:39;SVLEN=2682;END=121483934;CIPOS=-509,9;CIEND=-10,164;CIPOS95=-92,0;CIEND95=-1,51;IMPRECISE;SU=39;PE=39;SR=0	GT:SU:PE:SR	./.:39:39:0
1	121482193	173	N	<DUP>	.	.	SVTYPE=DUP;STRANDS=-+:40;SVLEN=1746;END=121483939;CIPOS=-217,2;CIEND=-6,185;CIPOS95=-89,0;CIEND95=-1,60;IMPRECISE;SU=40;PE=40;SR=0	GT:SU:PE:SR	./.:40:40:0
1	121484817	174	N	<DEL>	.	.	SVTYPE=DEL;STRANDS=+-:1556;SVLEN=-278;END=121485095;CIPOS=-6,25;CIEND=-273,5;CIPOS95=-1,3;CIEND95=-2,0;IMPRECISE;SU=1556;PE=1556;SR=0	GT:SU:PE:SR	./.:1556:1556:0
1	121484834	175	N	<INV>	.	.	SVTYPE=INV;STRANDS=++:3,--:5;SVLEN=395;END=121485229;CIPOS=-10,9;CIEND=-6,9;CIPOS95=-3,3;CIEND95=-3,3;IMPRECISE;SU=8;PE=7;SR=1	GT:SU:PE:SR	./.:8:7:1
1	121484057	176	N	<DUP>	.	.	SVTYPE=DUP;STRANDS=-+:110;SVLEN=1377;END=121485434;CIPOS=0,0;CIEND=0,0;CIPOS95=0,0;CIEND95=0,0;SU=110;PE=29;SR=81	GT:SU:PE:SR	./.:110:29:81
1	121484738	177	N	<DUP>	.	.	SVTYPE=DUP;STRANDS=-+:10710;SVLEN=697;END=121485435;CIPOS=0,0;CIEND=-10,8;CIPOS95=0,0;CIEND95=-1,0;IMPRECISE;SU=10710;PE=10656;SR=54	GT:SU:PE:SR	./.:10710:10656:54
1	233962130	178	N	<DEL>	.	.	SVTYPE=DEL;STRANDS=+-:4;SVLEN=-1466;END=233963596;CIPOS=-10,470;CIEND=-482,9;CIPOS95=-1,166;CIEND95=-177,1;IMPRECISE;SU=4;PE=4;SR=0	GT:SU:PE:SR	./.:4:4:0
1	147390171	179	N	<DEL>	.	.	SVTYPE=DEL;STRANDS=+-:18;SVLEN=-296;END=147390467;CIPOS=-10,2;CIEND=-2,1;CIPOS95=0,0;CIEND95=0,0;SU=18;PE=1;SR=17	GT:SU:PE:SR	./.:18:1:17
1	232423133	180	N	<DEL>	.	.	SVTYPE=DEL;STRANDS=+-:26;SVLEN=-313;END=232423446;CIPOS=-2,0;CIEND=-10,9;CIPOS95=0,0;CIEND95=0,0;SU=26;PE=4;SR=22	GT:SU:PE:SR	./.:26:4:22
1	233865116	181	N	<DEL>	.	.	SVTYPE=DEL;STRANDS=+-:10;SVLEN=-354;END=233865470;CIPOS=-10,348;CIEND=-266,9;CIPOS95=-2,70;CIEND95=-73,1;IMPRECISE;SU=10;PE=10;SR=0	GT:SU:PE:SR	./.:10:10:0
1	142535981	182	N	<DEL>	.	.	SVTYPE=DEL;STRANDS=+-:30;SVLEN=-1313;END=142537294;CIPOS=-10,84;CIEND=-211,9;CIPOS95=-10,1;CIEND95=-17,3;IMPRECISE;SU=30;PE=30;SR=0	GT:SU:PE:SR	./.:30:30:0
1	142537788	183	N	<DUP>	.	.	SVTYPE=DUP;STRANDS=-+:11;SVLEN=1525;END=142539313;CIPOS=-460,9;CIEND=-10,404;CIPOS95=-112,1;CIEND95=0,97;IMPRECISE;SU=11;PE=11;SR=0	GT:SU:PE:SR	./.:11:11:0
1	142535434	184	N	<DUP>	.	.	SVTYPE=DUP;STRANDS=-+:7;SVLEN=3650;END=142539084;CIPOS=-10,9;CIEND=-10,9;CIPOS95=-1,1;CIEND95=-1,1;IMPRECISE;SU=7;PE=5;SR=2	GT:SU:PE:SR	./.:7:5:2
1	142537789	185	N	<DUP>	.	.	SVTYPE=DUP;STRANDS=-+:14;SVLEN=3162;END=142540951;CIPOS=-10,9;CIEND=-10,9;CIPOS95=0,0;CIEND95=0,0;SU=14;PE=0;SR=14	GT:SU:PE:SR	./.:14:0:14
1	144894181	186	N	<DEL>	.	.	SVTYPE=DEL;STRANDS=+-:10;SVLEN=-1016;END=144895197;CIPOS=-10,264;CIEND=-433,9;CIPOS95=-2,73;CIEND95=-103,1;IMPRECISE;SU=10;PE=10;SR=0	GT:SU:PE:SR	./.:10:10:0
1	144896297	187	N	<DEL>	.	.	SVTYPE=DEL;STRANDS=+-:23;SVLEN=-4749;END=144901046;CIPOS=-4,4;CIEND=-10,9;CIPOS95=0,0;CIEND95=0,0;SU=23;PE=16;SR=7	GT:SU:PE:SR	./.:23:16:7
1	144896296	188	N	<DEL>	.	.	SVTYPE=DEL;STRANDS=+-:5;SVLEN=-10513;END=144906809;CIPOS=-10,348;CIEND=-441,6;CIPOS95=-2,111;CIEND95=-165,0;IMPRECISE;SU=5;PE=5;SR=0	GT:SU:PE:SR	./.:5:5:0
1	144901180	189	N	<DEL>	.	.	SVTYPE=DEL;STRANDS=+-:32;SVLEN=-5629;END=144906809;CIPOS=-10,9;CIEND=-10,8;CIPOS95=0,0;CIEND95=0,0;SU=32;PE=9;SR=23	GT:SU:PE:SR	./.:32:9:23
1	145026746	190	N	<DEL>	.	.	SVTYPE=DEL;STRANDS=+-:63;SVLEN=-306;END=145027052;CIPOS=0,0;CIEND=0,0;CIPOS95=0,0;CIEND95=0,0;SU=63;PE=16;SR=47	GT:SU:PE:SR	./.:63:16:47
1	145092948	191	N	<DEL>	.	.	SVTYPE=DEL;STRANDS=+-:61;SVLEN=-4133;END=145097081;CIPOS=0,0;CIEND=0,0;CIPOS95=0,0;CIEND95=0,0;SU=61;PE=23;SR=38	GT:SU:PE:SR	./.:61:23:38
1	120391399	192_1	N	[1:145289088[N	.	.	SVTYPE=BND;STRANDS=--:4;EVENT=192;MATEID=192_2;CIPOS=-456,9;CIEND=-408,9;CIPOS95=-157,1;CIEND95=-114,2;IMPRECISE;SU=4;PE=4;SR=0	GT:SU:PE:SR	./.:4:4:0
1	145289088	192_2	N	[1:120391399[N	.	.	SVTYPE=BND;STRANDS=--:4;SECONDARY;EVENT=192;MATEID=192_1;CIPOS=-408,9;CIEND=-456,9;CIPOS95=-114,2;CIEND95=-157,1;IMPRECISE;SU=4;PE=4;SR=0	GT:SU:PE:SR	./.:4:4:0
1	145291842	193	N	<DEL>	.	.	SVTYPE=DEL;STRANDS=+-:10;SVLEN=-113;END=145291955;CIPOS=-10,9;CIEND=-10,9;CIPOS95=0,0;CIEND95=0,0;SU=10;PE=0;SR=10	GT:SU:PE:SR	./.:10:0:10
1	146701591	194_1	N	N]1:146818842]	.	.	SVTYPE=BND;STRANDS=++:4;EVENT=194;MATEID=194_2;CIPOS=-10,428;CIEND=-10,337;CIPOS95=-1,154;CIEND95=-2,107;IMPRECISE;SU=4;PE=4;SR=0	GT:SU:PE:SR	./.:4:4:0
1	146818842	194_2	N	N]1:146701591]	.	.	SVTYPE=BND;STRANDS=++:4;SECONDARY;EVENT=194;MATEID=194_1;CIPOS=-10,337;CIEND=-10,428;CIPOS95=-2,107;CIEND95=-1,154;IMPRECISE;SU=4;PE=4;SR=0	GT:SU:PE:SR	./.:4:4:0
1	120393297	195	N	<DEL>	.	.	SVTYPE=DEL;STRANDS=+-:4;SVLEN=-26996369;END=147389666;CIPOS=-10,509;CIEND=-357,9;CIPOS95=0,180;CIEND95=-123,2;IMPRECISE;SU=4;PE=4;SR=0	GT:SU:PE:SR	./.:4:4:0
1	21019513	196	N	<DEL>	.	.	SVTYPE=DEL;STRANDS=+-:4;SVLEN=-126372541;END=147392054;CIPOS=-10,476;CIEND=-453,9;CIPOS95=-1,179;CIEND95=-160,0;IMPRECISE;SU=4;PE=4;SR=0	GT:SU:PE:SR	./.:4:4:0
1	145833110	197_1	N	N]1:147394536]	.	.	SVTYPE=BND;STRANDS=++:7;EVENT=197;MATEID=197_2;CIPOS=-10,322;CIEND=-10,251;CIPOS95=-2,97;CIEND95=-2,57;IMPRECISE;SU=7;PE=7;SR=0	GT:SU:PE:SR	./.:7:7:0
1	147394536	197_2	N	N]1:145833110]	.	.	SVTYPE=BND;STRANDS=++:7;SECONDARY;EVENT=197;MATEID=197_1;CIPOS=-10,251;CIEND=-10,322;CIPOS95=-2,57;CIEND95=-2,97;IMPRECISE;SU=7;PE=7;SR=0	GT:SU:PE:SR	./.:7:7:0
1	147752840	198_1	N	[1:147775558[N	.	.	SVTYPE=BND;STRANDS=--:8;EVENT=198;MATEID=198_2;CIPOS=-361,9;CIEND=-315,9;CIPOS95=-133,1;CIEND95=-93,2;IMPRECISE;SU=8;PE=8;SR=0	GT:SU:PE:SR	./.:8:8:0
1	147775558	198_2	N	[1:147752840[N	.	.	SVTYPE=BND;STRANDS=--:8;SECONDARY;EVENT=198;MATEID=198_1;CIPOS=-315,9;CIEND=-361,9;CIPOS95=-93,2;CIEND95=-133,1;IMPRECISE;SU=8;PE=8;SR=0	GT:SU:PE:SR	./.:8:8:0
1	148849366	199	N	<DUP>	.	.	SVTYPE=DUP;STRANDS=-+:46;SVLEN=944;END=148850310;CIPOS=-248,9;CIEND=-10,124;CIPOS95=-40,3;CIEND95=-3,23;IMPRECISE;SU=46;PE=46;SR=0	GT:SU:PE:SR	./.:46:46:0
1	148849140	200	N	<DEL>	.	.	SVTYPE=DEL;STRANDS=+-:38;SVLEN=-829;END=148849969;CIPOS=-10,199;CIEND=-252,9;CIPOS95=-2,66;CIEND95=-21,3;IMPRECISE;SU=38;PE=38;SR=0	GT:SU:PE:SR	./.:38:38:0
1	149033946	201	N	<DUP>	.	.	SVTYPE=DUP;STRANDS=-+:12;SVLEN=641;END=149034587;CIPOS=-184,9;CIEND=-10,275;CIPOS95=-56,2;CIEND95=-1,78;IMPRECISE;SU=12;PE=12;SR=0	GT:SU:PE:SR	./.:12:12:0
1	149034256	202	N	<DEL>	.	.	SVTYPE=DEL;STRANDS=+-:13;SVLEN=-568;END=149034824;CIPOS=-10,346;CIEND=-244,9;CIPOS95=-1,80;CIEND95=-71,2;IMPRECISE;SU=13;PE=13;SR=0	GT:SU:PE:SR	./.:13:13:0
1	144526680	203_1	N	[1:149203663[N	.	.	SVTYPE=BND;STRANDS=--:4;EVENT=203;MATEID=203_2;CIPOS=-262,9;CIEND=-492,9;CIPOS95=-103,2;CIEND95=-167,1;IMPRECISE;SU=4;PE=4;SR=0	GT:SU:PE:SR	./.:4:4:0
1	149203663	203_2	N	[1:144526680[N	.	.	SVTYPE=BND;STRANDS=--:4;SECONDARY;EVENT=203;MATEID=203_1;CIPOS=-492,9;CIEND=-262,9;CIPOS95=-167,1;CIEND95=-103,2;IMPRECISE;SU=4;PE=4;SR=0	GT:SU:PE:SR	./.:4:4:0
1	17230942	204_1	N	[1:149215816[N	.	.	SVTYPE=BND;STRANDS=--:4;EVENT=204;MATEID=204_2;CIPOS=-56,9;CIEND=-249,9;CIPOS95=-42,0;CIEND95=-54,3;IMPRECISE;SU=4;PE=4;SR=0	GT:SU:PE:SR	./.:4:4:0
1	149215816	204_2	N	[1:17230942[N	.	.	SVTYPE=BND;STRANDS=--:4;SECONDARY;EVENT=204;MATEID=204_1;CIPOS=-249,9;CIEND=-56,9;CIPOS95=-54,3;CIEND95=-42,0;IMPRECISE;SU=4;PE=4;SR=0	GT:SU:PE:SR	./.:4:4:0
1	17229992	205_1	N	[1:149216270[N	.	.	SVTYPE=BND;STRANDS=--:13;EVENT=205;MATEID=205_2;CIPOS=-333,9;CIEND=-300,4;CIPOS95=-41,2;CIEND95=-120,0;IMPRECISE;SU=13;PE=13;SR=0	GT:SU:PE:SR	./.:13:13:0
1	149216270	205_2	N	[1:17229992[N	.	.	SVTYPE=BND;STRANDS=--:13;SECONDARY;EVENT=205;MATEID=205_1;CIPOS=-300,4;CIEND=-333,9;CIPOS95=-120,0;CIEND95=-41,2;IMPRECISE;SU=13;PE=13;SR=0	GT:SU:PE:SR	./.:13:13:0
1	17218366	206_1	N	N]1:149228103]	.	.	SVTYPE=BND;STRANDS=++:5;EVENT=206;MATEID=206_2;CIPOS=-10,428;CIEND=-10,378;CIPOS95=-1,160;CIEND95=-2,115;IMPRECISE;SU=5;PE=5;SR=0	GT:SU:PE:SR	./.:5:5:0
1	149228103	206_2	N	N]1:17218366]	.	.	SVTYPE=BND;STRANDS=++:5;SECONDARY;EVENT=206;MATEID=206_1;CIPOS=-10,378;CIEND=-10,428;CIPOS95=-2,115;CIEND95=-1,160;IMPRECISE;SU=5;PE=5;SR=0	GT:SU:PE:SR	./.:5:5:0
1	149891725	207	N	<DEL>	.	.	SVTYPE=DEL;STRANDS=+-:8;SVLEN=-296;END=149892021;CIPOS=-8,0;CIEND=-10,9;CIPOS95=-8,0;CIEND95=-3,1;IMPRECISE;SU=8;PE=7;SR=1	GT:SU:PE:SR	./.:8:7:1
1	150037852	208	N	<DEL>	.	.	SVTYPE=DEL;STRANDS=+-:27;SVLEN=-46;END=150037898;CIPOS=-1,0;CIEND=-1,0;CIPOS95=0,0;CIEND95=0,0;SU=27;PE=0;SR=27	GT:SU:PE:SR	./.:27:0:27
1	150691451	209	N	<DEL>	.	.	SVTYPE=DEL;STRANDS=+-:31;SVLEN=-318;END=150691769;CIPOS=-2,0;CIEND=-10,9;CIPOS95=0,0;CIEND95=0,0;SU=31;PE=8;SR=23	GT:SU:PE:SR	./.:31:8:23
1	151905241	210	N	<DEL>	.	.	SVTYPE=DEL;STRANDS=+-:14;SVLEN=-73;END=151905314;CIPOS=-10,9;CIEND=-10,9;CIPOS95=0,0;CIEND95=0,0;SU=14;PE=0;SR=14	GT:SU:PE:SR	./.:14:0:14
1	152555541	211	N	<DEL>	.	.	SVTYPE=DEL;STRANDS=+-:10;SVLEN=-32221;END=152587762;CIPOS=-10,421;CIEND=-372,9;CIPOS95=0,105;CIEND95=-74,2;IMPRECISE;SU=10;PE=10;SR=0	GT:SU:PE:SR	./.:10:10:0
1	153043703	212	N	<DUP>	.	.	SVTYPE=DUP;STRANDS=-+:10;SVLEN=22940;END=153066643;CIPOS=-254,9;CIEND=-10,413;CIPOS95=-43,3;CIEND95=-1,106;IMPRECISE;SU=10;PE=10;SR=0	GT:SU:PE:SR	./.:10:10:0
1	154686453	213	N	<DUP>	.	.	SVTYPE=DUP;STRANDS=-+:4;SVLEN=589;END=154687042;CIPOS=-463,9;CIEND=-10,168;CIPOS95=-166,1;CIEND95=-2,78;IMPRECISE;SU=4;PE=4;SR=0	GT:SU:PE:SR	./.:4:4:0
1	155119780	214	N	<INV>	.	.	SVTYPE=INV;STRANDS=++:3,--:6;SVLEN=137;END=155119917;CIPOS=-10,19;CIEND=0,8;CIPOS95=-1,12;CIEND95=0,3;IMPRECISE;SU=9;PE=9;SR=0	GT:SU:PE:SR	./.:9:9:0
1	156526723	215	N	<DEL>	.	.	SVTYPE=DEL;STRANDS=+-:30;SVLEN=-2212;END=156528935;CIPOS=-2,1;CIEND=-2,0;CIPOS95=0,0;CIEND95=0,0;SU=30;PE=14;SR=16	GT:SU:PE:SR	./.:30:14:16
1	157348504	216_1	N	N]1:157457791]	.	.	SVTYPE=BND;STRANDS=++:5;EVENT=216;MATEID=216_2;CIPOS=-10,490;CIEND=-10,260;CIPOS95=-1,161;CIEND95=-2,65;IMPRECISE;SU=5;PE=5;SR=0	GT:SU:PE:SR	./.:5:5:0
1	157457791	216_2	N	N]1:157348504]	.	.	SVTYPE=BND;STRANDS=++:5;SECONDARY;EVENT=216;MATEID=216_1;CIPOS=-10,260;CIEND=-10,490;CIPOS95=-2,65;CIEND95=-1,161;IMPRECISE;SU=5;PE=5;SR=0	GT:SU:PE:SR	./.:5:5:0
1	157887262	217_1	N	N]1:157887829]	.	.	SVTYPE=BND;STRANDS=++:15;EVENT=217;MATEID=217_2;CIPOS=-10,231;CIEND=-10,407;CIPOS95=-1,64;CIEND95=-2,89;IMPRECISE;SU=15;PE=15;SR=0	GT:SU:PE:SR	./.:15:15:0
1	157887829	217_2	N	N]1:157887262]	.	.	SVTYPE=BND;STRANDS=++:15;SECONDARY;EVENT=217;MATEID=217_1;CIPOS=-10,407;CIEND=-10,231;CIPOS95=-2,89;CIEND95=-1,64;IMPRECISE;SU=15;PE=15;SR=0	GT:SU:PE:SR	./.:15:15:0
1	158629387	218	N	<DEL>	.	.	SVTYPE=DEL;STRANDS=+-:40;SVLEN=-312;END=158629699;CIPOS=-2,0;CIEND=-10,9;CIPOS95=0,0;CIEND95=0,0;SU=40;PE=8;SR=32	GT:SU:PE:SR	./.:40:8:32
1	158867533	219	N	<DEL>	.	.	SVTYPE=DEL;STRANDS=+-:38;SVLEN=-2448;END=158869981;CIPOS=-10,9;CIEND=-10,9;CIPOS95=0,0;CIEND95=0,0;SU=38;PE=14;SR=24	GT:SU:PE:SR	./.:38:14:24
1	159648708	220	N	<DEL>	.	.	SVTYPE=DEL;STRANDS=+-:39;SVLEN=-949;END=159649657;CIPOS=-10,9;CIEND=-10,9;CIPOS95=0,0;CIEND95=0,0;SU=39;PE=20;SR=19	GT:SU:PE:SR	./.:39:20:19
1	162052680	221	N	<DEL>	.	.	SVTYPE=DEL;STRANDS=+-:20;SVLEN=-305;END=162052985;CIPOS=-10,9;CIEND=-10,9;CIPOS95=0,0;CIEND95=0,0;SU=20;PE=4;SR=16	GT:SU:PE:SR	./.:20:4:16
1	162230748	222	N	<DEL>	.	.	SVTYPE=DEL;STRANDS=+-:17;SVLEN=-531;END=162231279;CIPOS=-10,9;CIEND=-10,9;CIPOS95=-1,1;CIEND95=-1,1;IMPRECISE;SU=17;PE=15;SR=2	GT:SU:PE:SR	./.:17:15:2
1	165552564	223_1	N	[1:165552835[N	.	.	SVTYPE=BND;STRANDS=--:4;EVENT=223;MATEID=223_2;CIPOS=-417,9;CIEND=-43,9;CIPOS95=-142,1;CIEND95=-41,0;IMPRECISE;SU=4;PE=4;SR=0	GT:SU:PE:SR	./.:4:4:0
1	165552835	223_2	N	[1:165552564[N	.	.	SVTYPE=BND;STRANDS=--:4;SECONDARY;EVENT=223;MATEID=223_1;CIPOS=-43,9;CIEND=-417,9;CIPOS95=-41,0;CIEND95=-142,1;IMPRECISE;SU=4;PE=4;SR=0	GT:SU:PE:SR	./.:4:4:0
1	165552465	224_1	N	N]1:165552874]	.	.	SVTYPE=BND;STRANDS=++:58;EVENT=224;MATEID=224_2;CIPOS=0,0;CIEND=0,0;CIPOS95=0,0;CIEND95=0,0;SU=58;PE=8;SR=50	GT:SU:PE:SR	./.:58:8:50
1	165552874	224_2	N	N]1:165552465]	.	.	SVTYPE=BND;STRANDS=++:58;SECONDARY;EVENT=224;MATEID=224_1;CIPOS=0,0;CIEND=0,0;CIPOS95=0,0;CIEND95=0,0;SU=58;PE=8;SR=50	GT:SU:PE:SR	./.:58:8:50
1	165731245	225	N	<DEL>	.	.	SVTYPE=DEL;STRANDS=+-:10;SVLEN=-244;END=165731489;CIPOS=-5,3;CIEND=-4,3;CIPOS95=0,0;CIEND95=0,0;SU=10;PE=2;SR=8	GT:SU:PE:SR	./.:10:2:8
1	171783587	226	N	<DEL>	.	.	SVTYPE=DEL;STRANDS=+-:19;SVLEN=-62;END=171783649;CIPOS=-1,0;CIEND=-1,0;CIPOS95=0,0;CIEND95=0,0;SU=19;PE=0;SR=19	GT:SU:PE:SR	./.:19:0:19
1	175200823	227_1	N	[1:175201754[N	.	.	SVTYPE=BND;STRANDS=--:18;EVENT=227;MATEID=227_2;CIPOS=-9,0;CIEND=-4,2;CIPOS95=-9,0;CIEND95=0,0;IMPRECISE;SU=18;PE=9;SR=9	GT:SU:PE:SR	./.:18:9:9
1	175201754	227_2	N	[1:175200823[N	.	.	SVTYPE=BND;STRANDS=--:18;SECONDARY;EVENT=227;MATEID=227_1;CIPOS=-4,2;CIEND=-9,0;CIPOS95=0,0;CIEND95=-9,0;IMPRECISE;SU=18;PE=9;SR=9	GT:SU:PE:SR	./.:18:9:9
1	175200569	228_1	N	N]1:175201937]	.	.	SVTYPE=BND;STRANDS=++:35;EVENT=228;MATEID=228_2;CIPOS=-10,9;CIEND=-2,0;CIPOS95=0,0;CIEND95=0,0;SU=35;PE=15;SR=20	GT:SU:PE:SR	./.:35:15:20
1	175201937	228_2	N	N]1:175200569]	.	.	SVTYPE=BND;STRANDS=++:35;SECONDARY;EVENT=228;MATEID=228_1;CIPOS=-2,0;CIEND=-10,9;CIPOS95=0,0;CIEND95=0,0;SU=35;PE=15;SR=20	GT:SU:PE:SR	./.:35:15:20
1	176478232	229	N	<DEL>	.	.	SVTYPE=DEL;STRANDS=+-:29;SVLEN=-541;END=176478773;CIPOS=-10,9;CIEND=-10,9;CIPOS95=0,0;CIEND95=0,0;SU=29;PE=9;SR=20	GT:SU:PE:SR	./.:29:9:20
1	177388365	230	N	<DUP>	.	.	SVTYPE=DUP;STRANDS=-+:7;SVLEN=203;END=177388568;CIPOS=-6,4;CIEND=-6,5;CIPOS95=0,0;CIEND95=0,0;SU=7;PE=1;SR=6	GT:SU:PE:SR	./.:7:1:6
1	180183824	231	N	<DEL>	.	.	SVTYPE=DEL;STRANDS=+-:7;SVLEN=-261;END=180184085;CIPOS=-10,236;CIEND=-235,9;CIPOS95=-3,42;CIEND95=-64,2;IMPRECISE;SU=7;PE=7;SR=0	GT:SU:PE:SR	./.:7:7:0
1	180293004	232	N	<DEL>	.	.	SVTYPE=DEL;STRANDS=+-:40;SVLEN=-309;END=180293313;CIPOS=-10,9;CIEND=-2,0;CIPOS95=0,0;CIEND95=0,0;SU=40;PE=9;SR=31	GT:SU:PE:SR	./.:40:9:31
1	168186186	233_1	N	[1:182274316[N	.	.	SVTYPE=BND;STRANDS=--:40;EVENT=233;MATEID=233_2;CIPOS=-3,0;CIEND=-4,1;CIPOS95=0,0;CIEND95=0,0;SU=40;PE=31;SR=9	GT:SU:PE:SR	./.:40:31:9
1	182274316	233_2	N	[1:168186186[N	.	.	SVTYPE=BND;STRANDS=--:40;SECONDARY;EVENT=233;MATEID=233_1;CIPOS=-4,1;CIEND=-3,0;CIPOS95=0,0;CIEND95=0,0;SU=40;PE=31;SR=9	GT:SU:PE:SR	./.:40:31:9
1	182674680	234	N	<DEL>	.	.	SVTYPE=DEL;STRANDS=+-:17;SVLEN=-180;END=182674860;CIPOS=-10,9;CIEND=-10,9;CIPOS95=0,0;CIEND95=0,0;SU=17;PE=0;SR=17	GT:SU:PE:SR	./.:17:0:17
1	184814743	235	N	<DEL>	.	.	SVTYPE=DEL;STRANDS=+-:25;SVLEN=-6041;END=184820784;CIPOS=-10,9;CIEND=-10,9;CIPOS95=0,0;CIEND95=0,0;SU=25;PE=9;SR=16	GT:SU:PE:SR	./.:25:9:16
1	184937053	236	N	<DEL>	.	.	SVTYPE=DEL;STRANDS=+-:30;SVLEN=-306;END=184937359;CIPOS=-2,0;CIEND=-2,0;CIPOS95=0,0;CIEND95=0,0;SU=30;PE=6;SR=24	GT:SU:PE:SR	./.:30:6:24
1	185009806	237	N	<DEL>	.	.	SVTYPE=DEL;STRANDS=+-:27;SVLEN=-1927;END=185011733;CIPOS=-2,1;CIEND=-6,9;CIPOS95=0,0;CIEND95=0,0;SU=27;PE=12;SR=15	GT:SU:PE:SR	./.:27:12:15
1	185373106	238	N	<DEL>	.	.	SVTYPE=DEL;STRANDS=+-:14;SVLEN=-322;END=185373428;CIPOS=-10,9;CIEND=-4,2;CIPOS95=0,0;CIEND95=0,0;SU=14;PE=4;SR=10	GT:SU:PE:SR	./.:14:4:10
1	185416351	239	N	<DEL>	.	.	SVTYPE=DEL;STRANDS=+-:28;SVLEN=-2250;END=185418601;CIPOS=-2,1;CIEND=-2,0;CIPOS95=0,0;CIEND95=0,0;SU=28;PE=16;SR=12	GT:SU:PE:SR	./.:28:16:12
1	187464828	240_1	N	N]1:187466727]	.	.	SVTYPE=BND;STRANDS=++:27;EVENT=240;MATEID=240_2;CIPOS=-10,9;CIEND=-2,1;CIPOS95=0,0;CIEND95=0,0;SU=27;PE=11;SR=16	GT:SU:PE:SR	./.:27:11:16
1	187466727	240_2	N	N]1:187464828]	.	.	SVTYPE=BND;STRANDS=++:27;SECONDARY;EVENT=240;MATEID=240_1;CIPOS=-2,1;CIEND=-10,9;CIPOS95=0,0;CIEND95=0,0;SU=27;PE=11;SR=16	GT:SU:PE:SR	./.:27:11:16
1	187466476	241_1	N	[1:187466730[N	.	.	SVTYPE=BND;STRANDS=--:39;EVENT=241;MATEID=241_2;CIPOS=-2,0;CIEND=-2,0;CIPOS95=0,0;CIEND95=0,0;SU=39;PE=19;SR=20	GT:SU:PE:SR	./.:39:19:20
1	187466730	241_2	N	[1:187466476[N	.	.	SVTYPE=BND;STRANDS=--:39;SECONDARY;EVENT=241;MATEID=241_1;CIPOS=-2,0;CIEND=-2,0;CIPOS95=0,0;CIEND95=0,0;SU=39;PE=19;SR=20	GT:SU:PE:SR	./.:39:19:20
1	187716106	242	N	<DEL>	.	.	SVTYPE=DEL;STRANDS=+-:47;SVLEN=-6426;END=187722532;CIPOS=-2,1;CIEND=-10,8;CIPOS95=0,0;CIEND95=0,0;SU=47;PE=33;SR=14	GT:SU:PE:SR	./.:47:33:14
1	188539456	243	N	<DEL>	.	.	SVTYPE=DEL;STRANDS=+-:49;SVLEN=-773;END=188540229;CIPOS=-10,9;CIEND=-10,9;CIPOS95=0,0;CIEND95=0,0;SU=49;PE=17;SR=32	GT:SU:PE:SR	./.:49:17:32
1	188994964	244	N	<DEL>	.	.	SVTYPE=DEL;STRANDS=+-:25;SVLEN=-319;END=188995283;CIPOS=-10,9;CIEND=-3,1;CIPOS95=0,0;CIEND95=0,0;SU=25;PE=11;SR=14	GT:SU:PE:SR	./.:25:11:14
1	186778157	245	N	<DUP>	.	.	SVTYPE=DUP;STRANDS=-+:5;SVLEN=3217932;END=189996089;CIPOS=-428,9;CIEND=-10,354;CIPOS95=-129,1;CIEND95=-2,106;IMPRECISE;SU=5;PE=5;SR=0	GT:SU:PE:SR	./.:5:5:0
1	190837322	246	N	<DEL>	.	.	SVTYPE=DEL;STRANDS=+-:16;SVLEN=-168;END=190837490;CIPOS=-2,1;CIEND=-2,1;CIPOS95=0,0;CIEND95=0,0;SU=16;PE=0;SR=16	GT:SU:PE:SR	./.:16:0:16
1	191545989	247	N	<DEL>	.	.	SVTYPE=DEL;STRANDS=+-:6;SVLEN=-30;END=191546019;CIPOS=-6,5;CIEND=-6,5;CIPOS95=0,0;CIEND95=0,0;SU=6;PE=0;SR=6	GT:SU:PE:SR	./.:6:0:6
1	193235430	248	N	<DEL>	.	.	SVTYPE=DEL;STRANDS=+-:15;SVLEN=-227;END=193235657;CIPOS=-3,1;CIEND=-3,2;CIPOS95=0,0;CIEND95=0,0;SU=15;PE=2;SR=13	GT:SU:PE:SR	./.:15:2:13
1	194060080	249	N	<DEL>	.	.	SVTYPE=DEL;STRANDS=+-:18;SVLEN=-162;END=194060242;CIPOS=-2,1;CIEND=-2,1;CIPOS95=0,0;CIEND95=0,0;SU=18;PE=0;SR=18	GT:SU:PE:SR	./.:18:0:18
1	194638619	250_1	N	[1:194638694[N	.	.	SVTYPE=BND;STRANDS=--:6;EVENT=250;MATEID=250_2;CIPOS=-6,5;CIEND=-5,5;CIPOS95=0,0;CIEND95=0,0;SU=6;PE=0;SR=6	GT:SU:PE:SR	./.:6:0:6
1	194638694	250_2	N	[1:194638619[N	.	.	SVTYPE=BND;STRANDS=--:6;SECONDARY;EVENT=250;MATEID=250_1;CIPOS=-5,5;CIEND=-6,5;CIPOS95=0,0;CIEND95=0,0;SU=6;PE=0;SR=6	GT:SU:PE:SR	./.:6:0:6
1	194638544	251	N	<INV>	.	.	SVTYPE=INV;STRANDS=++:1,--:3;SVLEN=228;END=194638772;CIPOS=-132,82;CIEND=-31,9;CIPOS95=-103,74;CIEND95=-25,0;IMPRECISE;SU=4;PE=4;SR=0	GT:SU:PE:SR	./.:4:4:0
1	195084282	252	N	<DUP>	.	.	SVTYPE=DUP;STRANDS=-+:13;SVLEN=144;END=195084426;CIPOS=-10,9;CIEND=-3,1;CIPOS95=0,0;CIEND95=0,0;SU=13;PE=0;SR=13	GT:SU:PE:SR	./.:13:0:13
1	102350327	253	N	<DEL>	.	.	SVTYPE=DEL;STRANDS=+-:4;SVLEN=-93793037;END=196143364;CIPOS=-10,519;CIEND=-520,9;CIPOS95=0,182;CIEND95=-182,0;IMPRECISE;SU=4;PE=4;SR=0	GT:SU:PE:SR	./.:4:4:0
1	196735799	254	N	<DUP>	.	.	SVTYPE=DUP;STRANDS=-+:14;SVLEN=9335;END=196745134;CIPOS=-229,9;CIEND=-10,200;CIPOS95=-58,2;CIEND95=-2,47;IMPRECISE;SU=14;PE=14;SR=0	GT:SU:PE:SR	./.:14:14:0
1	196736108	255	N	<DEL>	.	.	SVTYPE=DEL;STRANDS=+-:4;SVLEN=-9270;END=196745378;CIPOS=-10,406;CIEND=-364,9;CIPOS95=-1,131;CIEND95=-115,2;IMPRECISE;SU=4;PE=4;SR=0	GT:SU:PE:SR	./.:4:4:0
1	196766850	256	N	<DEL>	.	.	SVTYPE=DEL;STRANDS=+-:5;SVLEN=-124891;END=196891741;CIPOS=-10,393;CIEND=-415,9;CIPOS95=-1,121;CIEND95=-145,1;IMPRECISE;SU=5;PE=5;SR=0	GT:SU:PE:SR	./.:5:5:0
1	196767014	257	N	<DUP>	.	.	SVTYPE=DUP;STRANDS=-+:11;SVLEN=124954;END=196891968;CIPOS=-166,9;CIEND=-10,271;CIPOS95=-51,2;CIEND95=-2,89;IMPRECISE;SU=11;PE=11;SR=0	GT:SU:PE:SR	./.:11:11:0
1	196767912	258	N	<DEL>	.	.	SVTYPE=DEL;STRANDS=+-:6;SVLEN=-124937;END=196892849;CIPOS=-10,433;CIEND=-386,9;CIPOS95=-1,122;CIEND95=-137,0;IMPRECISE;SU=6;PE=6;SR=0	GT:SU:PE:SR	./.:6:6:0
1	196768106	259	N	<DUP>	.	.	SVTYPE=DUP;STRANDS=-+:5;SVLEN=125144;END=196893250;CIPOS=-75,9;CIEND=-10,278;CIPOS95=-27,3;CIEND95=-2,106;IMPRECISE;SU=5;PE=5;SR=0	GT:SU:PE:SR	./.:5:5:0
1	197500520	260	N	<DEL>	.	.	SVTYPE=DEL;STRANDS=+-:46;SVLEN=-2751;END=197503271;CIPOS=-2,0;CIEND=-8,6;CIPOS95=0,0;CIEND95=0,0;SU=46;PE=18;SR=28	GT:SU:PE:SR	./.:46:18:28
1	199438743	261	N	<DEL>	.	.	SVTYPE=DEL;STRANDS=+-:31;SVLEN=-1490;END=199440233;CIPOS=-2,0;CIEND=-10,9;CIPOS95=0,0;CIEND95=0,0;SU=31;PE=11;SR=20	GT:SU:PE:SR	./.:31:11:20
1	202593926	262	N	<DUP>	.	.	SVTYPE=DUP;STRANDS=-+:4;SVLEN=398;END=202594324;CIPOS=-373,9;CIEND=-10,423;CIPOS95=-110,2;CIEND95=-1,139;IMPRECISE;SU=4;PE=4;SR=0	GT:SU:PE:SR	./.:4:4:0
1	204177511	263	N	<DEL>	.	.	SVTYPE=DEL;STRANDS=+-:17;SVLEN=-52;END=204177563;CIPOS=-10,9;CIEND=-10,9;CIPOS95=0,0;CIEND95=0,0;SU=17;PE=0;SR=17	GT:SU:PE:SR	./.:17:0:17
1	207097299	264	N	<DUP>	.	.	SVTYPE=DUP;STRANDS=-+:16;SVLEN=557;END=207097856;CIPOS=-10,9;CIEND=-8,3;CIPOS95=-3,3;CIEND95=-3,3;IMPRECISE;SU=16;PE=15;SR=1	GT:SU:PE:SR	./.:16:15:1
1	194741636	265	N	<DUP>	.	.	SVTYPE=DUP;STRANDS=-+:30;SVLEN=13233602;END=207975238;CIPOS=-1,0;CIEND=-2,0;CIPOS95=0,0;CIEND95=0,0;SU=30;PE=9;SR=21	GT:SU:PE:SR	./.:30:9:21
1	103913905	266	N	<DUP>	.	.	SVTYPE=DUP;STRANDS=-+:17;SVLEN=104639170;END=208553075;CIPOS=-3,1;CIEND=-10,9;CIPOS95=0,0;CIEND95=0,0;SU=17;PE=5;SR=12	GT:SU:PE:SR	./.:17:5:12
1	208862797	267	N	<DEL>	.	.	SVTYPE=DEL;STRANDS=+-:11;SVLEN=-55;END=208862852;CIPOS=-3,2;CIEND=-3,2;CIPOS95=0,0;CIEND95=0,0;SU=11;PE=0;SR=11	GT:SU:PE:SR	./.:11:0:11
1	210295320	268	N	<DEL>	.	.	SVTYPE=DEL;STRANDS=+-:18;SVLEN=-302;END=210295622;CIPOS=-2,1;CIEND=-2,1;CIPOS95=0,0;CIEND95=0,0;SU=18;PE=3;SR=15	GT:SU:PE:SR	./.:18:3:15
1	210827278	269	N	<DUP>	.	.	SVTYPE=DUP;STRANDS=-+:7;SVLEN=236;END=210827514;CIPOS=-5,4;CIEND=-5,4;CIPOS95=0,0;CIEND95=0,0;SU=7;PE=0;SR=7	GT:SU:PE:SR	./.:7:0:7
1	213002371	270	N	<DEL>	.	.	SVTYPE=DEL;STRANDS=+-:37;SVLEN=-11294;END=213013665;CIPOS=-2,1;CIEND=-10,9;CIPOS95=0,0;CIEND95=0,0;SU=37;PE=19;SR=18	GT:SU:PE:SR	./.:37:19:18
1	216085817	271	N	<DEL>	.	.	SVTYPE=DEL;STRANDS=+-:12;SVLEN=-40;END=216085857;CIPOS=-10,9;CIEND=-10,9;CIPOS95=0,0;CIEND95=0,0;SU=12;PE=0;SR=12	GT:SU:PE:SR	./.:12:0:12
1	216490130	272	N	<DEL>	.	.	SVTYPE=DEL;STRANDS=+-:4;SVLEN=-82;END=216490212;CIPOS=-10,8;CIEND=-1,9;CIPOS95=-1,0;CIEND95=0,9;IMPRECISE;SU=4;PE=0;SR=4	GT:SU:PE:SR	./.:4:0:4
1	218182502	273	N	<DEL>	.	.	SVTYPE=DEL;STRANDS=+-:34;SVLEN=-6092;END=218188594;CIPOS=-2,0;CIEND=-2,0;CIPOS95=0,0;CIEND95=0,0;SU=34;PE=16;SR=18	GT:SU:PE:SR	./.:34:16:18
1	218785930	274	N	<DEL>	.	.	SVTYPE=DEL;STRANDS=+-:17;SVLEN=-303;END=218786233;CIPOS=-10,7;CIEND=-2,1;CIPOS95=0,0;CIEND95=0,0;SU=17;PE=2;SR=15	GT:SU:PE:SR	./.:17:2:15
1	189622168	275_1	N	N]1:219643769]	.	.	SVTYPE=BND;STRANDS=++:10;EVENT=275;MATEID=275_2;CIPOS=-10,9;CIEND=-10,9;CIPOS95=0,0;CIEND95=0,0;SU=10;PE=0;SR=10	GT:SU:PE:SR	./.:10:0:10
1	219643769	275_2	N	N]1:189622168]	.	.	SVTYPE=BND;STRANDS=++:10;SECONDARY;EVENT=275;MATEID=275_1;CIPOS=-10,9;CIEND=-10,9;CIPOS95=0,0;CIEND95=0,0;SU=10;PE=0;SR=10	GT:SU:PE:SR	./.:10:0:10
1	219923323	276	N	<DEL>	.	.	SVTYPE=DEL;STRANDS=+-:22;SVLEN=-303;END=219923626;CIPOS=-10,9;CIEND=-2,0;CIPOS95=0,0;CIEND95=0,0;SU=22;PE=4;SR=18	GT:SU:PE:SR	./.:22:4:18
1	220226026	277	N	<DEL>	.	.	SVTYPE=DEL;STRANDS=+-:23;SVLEN=-81;END=220226107;CIPOS=-10,9;CIEND=-10,9;CIPOS95=0,0;CIEND95=0,0;SU=23;PE=0;SR=23	GT:SU:PE:SR	./.:23:0:23
1	220285471	278	N	<DEL>	.	.	SVTYPE=DEL;STRANDS=+-:15;SVLEN=-303;END=220285774;CIPOS=-3,1;CIEND=-10,9;CIPOS95=0,0;CIEND95=0,0;SU=15;PE=3;SR=12	GT:SU:PE:SR	./.:15:3:12
1	222034158	279	N	<DEL>	.	.	SVTYPE=DEL;STRANDS=+-:22;SVLEN=-317;END=222034475;CIPOS=-10,9;CIEND=-10,9;CIPOS95=0,0;CIEND95=0,0;SU=22;PE=4;SR=18	GT:SU:PE:SR	./.:22:4:18
1	198962610	280	N	<DEL>	.	.	SVTYPE=DEL;STRANDS=+-:6;SVLEN=-23131047;END=222093657;CIPOS=-6,5;CIEND=-6,5;CIPOS95=0,0;CIEND95=0,0;SU=6;PE=0;SR=6	GT:SU:PE:SR	./.:6:0:6
1	724744	281	N	<DEL>	.	.	SVTYPE=DEL;STRANDS=+-:4;SVLEN=-223475373;END=224200117;CIPOS=-10,365;CIEND=-486,9;CIPOS95=-2,111;CIEND95=-178,0;IMPRECISE;SU=4;PE=4;SR=0	GT:SU:PE:SR	./.:4:4:0
1	724899	282	N	<DUP>	.	.	SVTYPE=DUP;STRANDS=-+:6;SVLEN=223477362;END=224202261;CIPOS=-359,9;CIEND=-10,271;CIPOS95=-112,2;CIEND95=-2,81;IMPRECISE;SU=6;PE=6;SR=0	GT:SU:PE:SR	./.:6:6:0
1	224247117	283	N	<DEL>	.	.	SVTYPE=DEL;STRANDS=+-:36;SVLEN=-461;END=224247578;CIPOS=-10,8;CIEND=-5,9;CIPOS95=0,0;CIEND95=0,0;SU=36;PE=13;SR=23	GT:SU:PE:SR	./.:36:13:23
1	224392834	284	N	<DEL>	.	.	SVTYPE=DEL;STRANDS=+-:20;SVLEN=-300;END=224393134;CIPOS=-10,9;CIEND=-3,1;CIPOS95=0,0;CIEND95=0,0;SU=20;PE=4;SR=16	GT:SU:PE:SR	./.:20:4:16
1	159738465	285	N	<DEL>	.	.	SVTYPE=DEL;STRANDS=+-:6;SVLEN=-64789982;END=224528447;CIPOS=-10,470;CIEND=-371,9;CIPOS95=-1,147;CIEND95=-119,1;IMPRECISE;SU=6;PE=6;SR=0	GT:SU:PE:SR	./.:6:6:0
1	225133322	286	N	<DUP>	.	.	SVTYPE=DUP;STRANDS=-+:6;SVLEN=115041;END=225248363;CIPOS=-325,9;CIEND=-10,382;CIPOS95=-94,2;CIEND95=-2,109;IMPRECISE;SU=6;PE=6;SR=0	GT:SU:PE:SR	./.:6:6:0
1	225133668	287	N	<DEL>	.	.	SVTYPE=DEL;STRANDS=+-:9;SVLEN=-115003;END=225248671;CIPOS=-10,291;CIEND=-299,9;CIPOS95=-2,96;CIEND95=-88,2;IMPRECISE;SU=9;PE=9;SR=0	GT:SU:PE:SR	./.:9:9:0
1	225256545	288	N	<DEL>	.	.	SVTYPE=DEL;STRANDS=+-:32;SVLEN=-256;END=225256801;CIPOS=-2,0;CIEND=-10,9;CIPOS95=0,0;CIEND95=0,0;SU=32;PE=6;SR=26	GT:SU:PE:SR	./.:32:6:26
1	225762321	289	N	<DEL>	.	.	SVTYPE=DEL;STRANDS=+-:6;SVLEN=-304;END=225762625;CIPOS=-10,9;CIEND=-10,9;CIPOS95=-1,3;CIEND95=-3,3;IMPRECISE;SU=6;PE=5;SR=1	GT:SU:PE:SR	./.:6:5:1
1	226522230	290	N	<DEL>	.	.	SVTYPE=DEL;STRANDS=+-:4;SVLEN=-161;END=226522391;CIPOS=-9,8;CIEND=-9,8;CIPOS95=0,0;CIEND95=0,0;SU=4;PE=0;SR=4	GT:SU:PE:SR	./.:4:0:4
1	227482278	291	N	<DEL>	.	.	SVTYPE=DEL;STRANDS=+-:35;SVLEN=-304;END=227482582;CIPOS=0,0;CIEND=-1,0;CIPOS95=0,1;CIEND95=0,0;IMPRECISE;SU=35;PE=2;SR=33	GT:SU:PE:SR	./.:35:2:33
1	227937461	292	N	<DEL>	.	.	SVTYPE=DEL;STRANDS=+-:29;SVLEN=-59;END=227937520;CIPOS=-1,0;CIEND=-1,0;CIPOS95=0,0;CIEND95=0,0;SU=29;PE=0;SR=29	GT:SU:PE:SR	./.:29:0:29
1	228024106	293	N	<DEL>	.	.	SVTYPE=DEL;STRANDS=+-:19;SVLEN=-299;END=228024405;CIPOS=-3,1;CIEND=-2,1;CIPOS95=0,0;CIEND95=0,0;SU=19;PE=2;SR=17	GT:SU:PE:SR	./.:19:2:17
1	228705893	294	N	<DEL>	.	.	SVTYPE=DEL;STRANDS=+-:10;SVLEN=-123;END=228706016;CIPOS=-10,9;CIEND=-10,9;CIPOS95=0,0;CIEND95=0,0;SU=10;PE=0;SR=10	GT:SU:PE:SR	./.:10:0:10
1	228814818	295	N	<DEL>	.	.	SVTYPE=DEL;STRANDS=+-:7;SVLEN=-323;END=228815141;CIPOS=-10,9;CIEND=-10,9;CIPOS95=-1,1;CIEND95=-1,1;IMPRECISE;SU=7;PE=4;SR=3	GT:SU:PE:SR	./.:7:4:3
1	229812537	296	N	<DEL>	.	.	SVTYPE=DEL;STRANDS=+-:32;SVLEN=-8299;END=229820836;CIPOS=-2,2;CIEND=-3,1;CIPOS95=0,0;CIEND95=0,0;SU=32;PE=22;SR=10	GT:SU:PE:SR	./.:32:22:10
1	231337832	297	N	<DEL>	.	.	SVTYPE=DEL;STRANDS=+-:4;SVLEN=-82;END=231337914;CIPOS=-9,8;CIEND=-9,8;CIPOS95=0,0;CIEND95=0,0;SU=4;PE=0;SR=4	GT:SU:PE:SR	./.:4:0:4
1	231337750	298	N	<DUP>	.	.	SVTYPE=DUP;STRANDS=-+:6;SVLEN=220;END=231337970;CIPOS=-6,5;CIEND=-6,5;CIPOS95=0,0;CIEND95=0,0;SU=6;PE=0;SR=6	GT:SU:PE:SR	./.:6:0:6
1	229552768	299_1	N	[1:231967024[N	.	.	SVTYPE=BND;STRANDS=--:5;EVENT=299;MATEID=299_2;CIPOS=-397,9;CIEND=-483,9;CIPOS95=-100,2;CIEND95=-154,1;IMPRECISE;SU=5;PE=5;SR=0	GT:SU:PE:SR	./.:5:5:0
1	231967024	299_2	N	[1:229552768[N	.	.	SVTYPE=BND;STRANDS=--:5;SECONDARY;EVENT=299;MATEID=299_1;CIPOS=-483,9;CIEND=-397,9;CIPOS95=-154,1;CIEND95=-100,2;IMPRECISE;SU=5;PE=5;SR=0	GT:SU:PE:SR	./.:5:5:0
1	229552137	300_1	N	N]1:231967625]	.	.	SVTYPE=BND;STRANDS=++:7;EVENT=300;MATEID=300_2;CIPOS=-10,324;CIEND=-10,345;CIPOS95=-2,97;CIEND95=-1,124;IMPRECISE;SU=7;PE=7;SR=0	GT:SU:PE:SR	./.:7:7:0
1	231967625	300_2	N	N]1:229552137]	.	.	SVTYPE=BND;STRANDS=++:7;SECONDARY;EVENT=300;MATEID=300_1;CIPOS=-10,345;CIEND=-10,324;CIPOS95=-1,124;CIEND95=-2,97;IMPRECISE;SU=7;PE=7;SR=0	GT:SU:PE:SR	./.:7:7:0
1	232775540	301	N	<DEL>	.	.	SVTYPE=DEL;STRANDS=+-:23;SVLEN=-303;END=232775843;CIPOS=-10,9;CIEND=-10,7;CIPOS95=0,0;CIEND95=0,0;SU=23;PE=2;SR=21	GT:SU:PE:SR	./.:23:2:21
1	232836576	302	N	<DEL>	.	.	SVTYPE=DEL;STRANDS=+-:11;SVLEN=-183;END=232836759;CIPOS=-3,2;CIEND=-3,2;CIPOS95=0,0;CIEND95=0,0;SU=11;PE=0;SR=11	GT:SU:PE:SR	./.:11:0:11
1	17051740	303_1	N	[1:234912188[N	.	.	SVTYPE=BND;STRANDS=--:27;EVENT=303;MATEID=303_2;CIPOS=0,9;CIEND=-10,9;CIPOS95=0,0;CIEND95=0,0;SU=27;PE=12;SR=15	GT:SU:PE:SR	./.:27:12:15
1	234912188	303_2	N	[1:17051740[N	.	.	SVTYPE=BND;STRANDS=--:27;SECONDARY;EVENT=303;MATEID=303_1;CIPOS=-10,9;CIEND=0,9;CIPOS95=0,0;CIEND95=0,0;SU=27;PE=12;SR=15	GT:SU:PE:SR	./.:27:12:15
1	236054591	304	N	<DEL>	.	.	SVTYPE=DEL;STRANDS=+-:43;SVLEN=-322;END=236054913;CIPOS=-10,9;CIEND=-5,9;CIPOS95=0,0;CIEND95=0,0;SU=43;PE=8;SR=35	GT:SU:PE:SR	./.:43:8:35
1	236549103	305	N	<DEL>	.	.	SVTYPE=DEL;STRANDS=+-:39;SVLEN=-2226;END=236551329;CIPOS=-2,0;CIEND=-10,9;CIPOS95=0,0;CIEND95=0,0;SU=39;PE=14;SR=25	GT:SU:PE:SR	./.:39:14:25
1	236594939	306	N	<DEL>	.	.	SVTYPE=DEL;STRANDS=+-:32;SVLEN=-311;END=236595250;CIPOS=-10,9;CIEND=-2,0;CIPOS95=0,0;CIEND95=0,0;SU=32;PE=8;SR=24	GT:SU:PE:SR	./.:32:8:24
1	240392999	307	N	<DEL>	.	.	SVTYPE=DEL;STRANDS=+-:33;SVLEN=-1783;END=240394782;CIPOS=-2,0;CIEND=-2,0;CIPOS95=0,0;CIEND95=0,0;SU=33;PE=13;SR=20	GT:SU:PE:SR	./.:33:13:20
1	240617007	308	N	<DEL>	.	.	SVTYPE=DEL;STRANDS=+-:22;SVLEN=-307;END=240617314;CIPOS=-3,1;CIEND=-10,9;CIPOS95=0,0;CIEND95=0,0;SU=22;PE=6;SR=16	GT:SU:PE:SR	./.:22:6:16
1	241149873	309	N	<DEL>	.	.	SVTYPE=DEL;STRANDS=+-:19;SVLEN=-308;END=241150181;CIPOS=-10,9;CIEND=-10,9;CIPOS95=0,0;CIEND95=0,0;SU=19;PE=2;SR=17	GT:SU:PE:SR	./.:19:2:17
1	241360553	310	N	<DEL>	.	.	SVTYPE=DEL;STRANDS=+-:16;SVLEN=-299;END=241360852;CIPOS=-2,1;CIEND=-10,9;CIPOS95=0,0;CIEND95=0,0;SU=16;PE=3;SR=13	GT:SU:PE:SR	./.:16:3:13
1	241838266	311	N	<DEL>	.	.	SVTYPE=DEL;STRANDS=+-:4;SVLEN=-63;END=241838329;CIPOS=-9,8;CIEND=-9,8;CIPOS95=0,0;CIEND95=0,0;SU=4;PE=0;SR=4	GT:SU:PE:SR	./.:4:0:4
1	242556507	312	N	<DEL>	.	.	SVTYPE=DEL;STRANDS=+-:8;SVLEN=-454;END=242556961;CIPOS=-10,242;CIEND=-119,9;CIPOS95=-3,45;CIEND95=-26,3;IMPRECISE;SU=8;PE=8;SR=0	GT:SU:PE:SR	./.:8:8:0
1	243407117	313_1	N	N]1:243408753]	.	.	SVTYPE=BND;STRANDS=++:4;EVENT=313;MATEID=313_2;CIPOS=-10,9;CIEND=-10,9;CIPOS95=-1,1;CIEND95=-1,1;IMPRECISE;SU=4;PE=2;SR=2	GT:SU:PE:SR	./.:4:2:2
1	243408753	313_2	N	N]1:243407117]	.	.	SVTYPE=BND;STRANDS=++:4;SECONDARY;EVENT=313;MATEID=313_1;CIPOS=-10,9;CIEND=-10,9;CIPOS95=-1,1;CIEND95=-1,1;IMPRECISE;SU=4;PE=2;SR=2	GT:SU:PE:SR	./.:4:2:2
1	243782745	314	N	<DEL>	.	.	SVTYPE=DEL;STRANDS=+-:28;SVLEN=-1018;END=243783763;CIPOS=-2,1;CIEND=-10,6;CIPOS95=0,0;CIEND95=0,0;SU=28;PE=16;SR=12	GT:SU:PE:SR	./.:28:16:12
1	244746227	315	N	<DEL>	.	.	SVTYPE=DEL;STRANDS=+-:21;SVLEN=-37;END=244746264;CIPOS=-7,9;CIEND=-1,0;CIPOS95=0,0;CIEND95=0,0;SU=21;PE=0;SR=21	GT:SU:PE:SR	./.:21:0:21
1	246155823	316	N	<DEL>	.	.	SVTYPE=DEL;STRANDS=+-:5;SVLEN=-411;END=246156234;CIPOS=-10,376;CIEND=-387,9;CIPOS95=-2,114;CIEND95=-119,2;IMPRECISE;SU=5;PE=5;SR=0	GT:SU:PE:SR	./.:5:5:0
1	246558916	317	N	<DEL>	.	.	SVTYPE=DEL;STRANDS=+-:4;SVLEN=-30;END=246558946;CIPOS=-9,8;CIEND=-9,8;CIPOS95=0,0;CIEND95=0,0;SU=4;PE=0;SR=4	GT:SU:PE:SR	./.:4:0:4
1	246948958	318	N	<DUP>	.	.	SVTYPE=DUP;STRANDS=-+:4;SVLEN=293;END=246949251;CIPOS=-482,9;CIEND=-10,463;CIPOS95=-177,0;CIEND95=-1,169;IMPRECISE;SU=4;PE=4;SR=0	GT:SU:PE:SR	./.:4:4:0
1	246969897	319	N	<DEL>	.	.	SVTYPE=DEL;STRANDS=+-:23;SVLEN=-92;END=246969989;CIPOS=-10,8;CIEND=-2,0;CIPOS95=0,0;CIEND95=0,0;SU=23;PE=1;SR=22	GT:SU:PE:SR	./.:23:1:22
1	247850475	320	N	<DEL>	.	.	SVTYPE=DEL;STRANDS=+-:42;SVLEN=-6033;END=247856508;CIPOS=-2,0;CIEND=-2,0;CIPOS95=0,0;CIEND95=0,0;SU=42;PE=21;SR=21	GT:SU:PE:SR	./.:42:21:21
1	247864110	321	N	<DEL>	.	.	SVTYPE=DEL;STRANDS=+-:5;SVLEN=-155;END=247864265;CIPOS=-10,9;CIEND=-9,9;CIPOS95=0,0;CIEND95=0,1;IMPRECISE;SU=5;PE=0;SR=5	GT:SU:PE:SR	./.:5:0:5
1	248051492	322	N	<DEL>	.	.	SVTYPE=DEL;STRANDS=+-:44;SVLEN=-6145;END=248057637;CIPOS=-10,7;CIEND=0,0;CIPOS95=0,0;CIEND95=0,1;IMPRECISE;SU=44;PE=17;SR=27	GT:SU:PE:SR	./.:44:17:27
1	248603451	323_1	N	[1:248815304[N	.	.	SVTYPE=BND;STRANDS=--:4;EVENT=323;MATEID=323_2;CIPOS=-480,9;CIEND=-401,9;CIPOS95=-172,1;CIEND95=-118,2;IMPRECISE;SU=4;PE=4;SR=0	GT:SU:PE:SR	./.:4:4:0
1	248815304	323_2	N	[1:248603451[N	.	.	SVTYPE=BND;STRANDS=--:4;SECONDARY;EVENT=323;MATEID=323_1;CIPOS=-401,9;CIEND=-480,9;CIPOS95=-118,2;CIEND95=-172,1;IMPRECISE;SU=4;PE=4;SR=0	GT:SU:PE:SR	./.:4:4:0
2	845602	324	N	<DEL>	.	.	SVTYPE=DEL;STRANDS=+-:5;SVLEN=-266;END=845868;CIPOS=-10,9;CIEND=-10,9;CIPOS95=0,0;CIEND95=0,0;SU=5;PE=0;SR=5	GT:SU:PE:SR	./.:5:0:5
2	1203949	325	N	<DEL>	.	.	SVTYPE=DEL;STRANDS=+-:5;SVLEN=-58;END=1204007;CIPOS=-10,9;CIEND=-10,9;CIPOS95=0,0;CIEND95=0,0;SU=5;PE=0;SR=5	GT:SU:PE:SR	./.:5:0:5
2	1217507	326	N	<DEL>	.	.	SVTYPE=DEL;STRANDS=+-:5;SVLEN=-829;END=1218336;CIPOS=-10,362;CIEND=-326,9;CIPOS95=-2,98;CIEND95=-92,2;IMPRECISE;SU=5;PE=5;SR=0	GT:SU:PE:SR	./.:5:5:0
2	1358050	327	N	<DEL>	.	.	SVTYPE=DEL;STRANDS=+-:9;SVLEN=-396;END=1358446;CIPOS=-10,332;CIEND=-216,9;CIPOS95=-2,76;CIEND95=-37,2;IMPRECISE;SU=9;PE=9;SR=0	GT:SU:PE:SR	./.:9:9:0
2	1428581	328	N	<DEL>	.	.	SVTYPE=DEL;STRANDS=+-:7;SVLEN=-425;END=1429006;CIPOS=-10,319;CIEND=-350,9;CIPOS95=-2,91;CIEND95=-124,1;IMPRECISE;SU=7;PE=7;SR=0	GT:SU:PE:SR	./.:7:7:0
2	1599852	329	N	<DEL>	.	.	SVTYPE=DEL;STRANDS=+-:4;SVLEN=-1686;END=1601538;CIPOS=-2,0;CIEND=-482,9;CIPOS95=-2,0;CIEND95=-179,1;IMPRECISE;SU=4;PE=4;SR=0	GT:SU:PE:SR	./.:4:4:0
2	2798774	330	N	<DEL>	.	.	SVTYPE=DEL;STRANDS=+-:5;SVLEN=-468;END=2799242;CIPOS=-10,9;CIEND=-10,9;CIPOS95=-1,1;CIEND95=-1,1;IMPRECISE;SU=5;PE=2;SR=3	GT:SU:PE:SR	./.:5:2:3
2	3719346	331	N	<DEL>	.	.	SVTYPE=DEL;STRANDS=+-:9;SVLEN=-785;END=3720131;CIPOS=-10,300;CIEND=-116,9;CIPOS95=-2,97;CIEND95=-22,3;IMPRECISE;SU=9;PE=9;SR=0	GT:SU:PE:SR	./.:9:9:0
2	3885212	332	N	<DEL>	.	.	SVTYPE=DEL;STRANDS=+-:8;SVLEN=-121;END=3885333;CIPOS=-10,7;CIEND=-10,9;CIPOS95=0,0;CIEND95=0,0;SU=8;PE=0;SR=8	GT:SU:PE:SR	./.:8:0:8
2	4781310	333	N	<DEL>	.	.	SVTYPE=DEL;STRANDS=+-:38;SVLEN=-6046;END=4787356;CIPOS=-3,1;CIEND=-3,0;CIPOS95=0,0;CIEND95=0,0;SU=38;PE=24;SR=14	GT:SU:PE:SR	./.:38:24:14
2	5209190	334	N	<DEL>	.	.	SVTYPE=DEL;STRANDS=+-:26;SVLEN=-312;END=5209502;CIPOS=-2,0;CIEND=-2,0;CIPOS95=0,0;CIEND95=0,0;SU=26;PE=4;SR=22	GT:SU:PE:SR	./.:26:4:22
2	5487782	335	N	<DEL>	.	.	SVTYPE=DEL;STRANDS=+-:31;SVLEN=-253;END=5488035;CIPOS=-10,9;CIEND=-2,0;CIPOS95=0,0;CIEND95=0,0;SU=31;PE=3;SR=28	GT:SU:PE:SR	./.:31:3:28
2	8616813	336	N	<DEL>	.	.	SVTYPE=DEL;STRANDS=+-:22;SVLEN=-288;END=8617101;CIPOS=-10,9;CIEND=-2,1;CIPOS95=0,0;CIEND95=0,0;SU=22;PE=6;SR=16	GT:SU:PE:SR	./.:22:6:16
2	9959237	337	N	<DEL>	.	.	SVTYPE=DEL;STRANDS=+-:16;SVLEN=-334;END=9959571;CIPOS=-5,3;CIEND=-5,2;CIPOS95=0,0;CIEND95=0,0;SU=16;PE=8;SR=8	GT:SU:PE:SR	./.:16:8:8
2	10151606	338	N	<DUP>	.	.	SVTYPE=DUP;STRANDS=-+:5;SVLEN=1763;END=10153369;CIPOS=-315,9;CIEND=-10,357;CIPOS95=-112,2;CIEND95=-2,99;IMPRECISE;SU=5;PE=5;SR=0	GT:SU:PE:SR	./.:5:5:0
2	10374019	339	N	<DEL>	.	.	SVTYPE=DEL;STRANDS=+-:5;SVLEN=-93;END=10374112;CIPOS=-10,9;CIEND=-2,9;CIPOS95=0,0;CIEND95=0,1;IMPRECISE;SU=5;PE=0;SR=5	GT:SU:PE:SR	./.:5:0:5
2	10826046	340_1	N	[2:10827022[N	.	.	SVTYPE=BND;STRANDS=--:23;EVENT=340;MATEID=340_2;CIPOS=-3,2;CIEND=-4,1;CIPOS95=0,0;CIEND95=0,0;SU=23;PE=12;SR=11	GT:SU:PE:SR	./.:23:12:11
2	10827022	340_2	N	[2:10826046[N	.	.	SVTYPE=BND;STRANDS=--:23;SECONDARY;EVENT=340;MATEID=340_1;CIPOS=-4,1;CIEND=-3,2;CIPOS95=0,0;CIEND95=0,0;SU=23;PE=12;SR=11	GT:SU:PE:SR	./.:23:12:11
2	10826038	341_1	N	N]2:10827195]	.	.	SVTYPE=BND;STRANDS=++:18;EVENT=341;MATEID=341_2;CIPOS=-4,3;CIEND=-10,7;CIPOS95=0,0;CIEND95=0,0;SU=18;PE=9;SR=9	GT:SU:PE:SR	./.:18:9:9
2	10827195	341_2	N	N]2:10826038]	.	.	SVTYPE=BND;STRANDS=++:18;SECONDARY;EVENT=341;MATEID=341_1;CIPOS=-10,7;CIEND=-4,3;CIPOS95=0,0;CIEND95=0,0;SU=18;PE=9;SR=9	GT:SU:PE:SR	./.:18:9:9
2	12019028	342	N	<DEL>	.	.	SVTYPE=DEL;STRANDS=+-:7;SVLEN=-4047;END=12023075;CIPOS=-10,489;CIEND=-408,9;CIPOS95=-1,149;CIEND95=-127,1;IMPRECISE;SU=7;PE=7;SR=0	GT:SU:PE:SR	./.:7:7:0
2	12498345	343_1	N	N]2:12498450]	.	.	SVTYPE=BND;STRANDS=++:12;EVENT=343;MATEID=343_2;CIPOS=-10,4;CIEND=-10,9;CIPOS95=0,0;CIEND95=0,0;SU=12;PE=0;SR=12	GT:SU:PE:SR	./.:12:0:12
2	12498450	343_2	N	N]2:12498345]	.	.	SVTYPE=BND;STRANDS=++:12;SECONDARY;EVENT=343;MATEID=343_1;CIPOS=-10,9;CIEND=-10,4;CIPOS95=0,0;CIEND95=0,0;SU=12;PE=0;SR=12	GT:SU:PE:SR	./.:12:0:12
2	12596182	344	N	<DEL>	.	.	SVTYPE=DEL;STRANDS=+-:4;SVLEN=-205;END=12596387;CIPOS=-9,8;CIEND=-10,7;CIPOS95=0,0;CIEND95=-1,0;IMPRECISE;SU=4;PE=0;SR=4	GT:SU:PE:SR	./.:4:0:4
2	14143123	345	N	<DEL>	.	.	SVTYPE=DEL;STRANDS=+-:4;SVLEN=-63;END=14143186;CIPOS=-6,9;CIEND=-10,7;CIPOS95=0,3;CIEND95=-2,0;IMPRECISE;SU=4;PE=0;SR=4	GT:SU:PE:SR	./.:4:0:4
2	16159305	346	N	<DUP>	.	.	SVTYPE=DUP;STRANDS=-+:4;SVLEN=906;END=16160211;CIPOS=-10,9;CIEND=-9,9;CIPOS95=-1,1;CIEND95=-1,1;IMPRECISE;SU=4;PE=1;SR=3	GT:SU:PE:SR	./.:4:1:3
2	16251120	347	N	<DEL>	.	.	SVTYPE=DEL;STRANDS=+-:25;SVLEN=-311;END=16251431;CIPOS=-2,0;CIEND=-1,0;CIPOS95=0,0;CIEND95=0,0;SU=25;PE=3;SR=22	GT:SU:PE:SR	./.:25:3:22
2	16406410	348_1	N	N]2:16406505]	.	.	SVTYPE=BND;STRANDS=++:12;EVENT=348;MATEID=348_2;CIPOS=-10,1;CIEND=-10,9;CIPOS95=0,0;CIEND95=0,0;SU=12;PE=0;SR=12	GT:SU:PE:SR	./.:12:0:12
2	16406505	348_2	N	N]2:16406410]	.	.	SVTYPE=BND;STRANDS=++:12;SECONDARY;EVENT=348;MATEID=348_1;CIPOS=-10,9;CIEND=-10,1;CIPOS95=0,0;CIEND95=0,0;SU=12;PE=0;SR=12	GT:SU:PE:SR	./.:12:0:12
2	16406409	349	N	<DEL>	.	.	SVTYPE=DEL;STRANDS=+-:8;SVLEN=-1355;END=16407764;CIPOS=-10,342;CIEND=-372,3;CIPOS95=0,99;CIEND95=-151,0;IMPRECISE;SU=8;PE=8;SR=0	GT:SU:PE:SR	./.:8:8:0
2	16406393	350_1	N	[2:16407765[N	.	.	SVTYPE=BND;STRANDS=--:5;EVENT=350;MATEID=350_2;CIPOS=-10,9;CIEND=-10,9;CIPOS95=-1,0;CIEND95=-1,0;IMPRECISE;SU=5;PE=2;SR=3	GT:SU:PE:SR	./.:5:2:3
2	16407765	350_2	N	[2:16406393[N	.	.	SVTYPE=BND;STRANDS=--:5;SECONDARY;EVENT=350;MATEID=350_1;CIPOS=-10,9;CIEND=-10,9;CIPOS95=-1,0;CIEND95=-1,0;IMPRECISE;SU=5;PE=2;SR=3	GT:SU:PE:SR	./.:5:2:3
2	16406392	351	N	<DUP>	.	.	SVTYPE=DUP;STRANDS=-+:17;SVLEN=1596;END=16407988;CIPOS=-10,9;CIEND=-10,9;CIPOS95=0,0;CIEND95=0,0;SU=17;PE=8;SR=9	GT:SU:PE:SR	./.:17:8:9
2	19767583	352	N	<DEL>	.	.	SVTYPE=DEL;STRANDS=+-:32;SVLEN=-2979;END=19770562;CIPOS=-2,1;CIEND=-2,0;CIPOS95=0,0;CIEND95=0,0;SU=32;PE=15;SR=17	GT:SU:PE:SR	./.:32:15:17
2	20666678	353	N	<DEL>	.	.	SVTYPE=DEL;STRANDS=+-:15;SVLEN=-294;END=20666972;CIPOS=-10,9;CIEND=-3,1;CIPOS95=0,0;CIEND95=0,0;SU=15;PE=3;SR=12	GT:SU:PE:SR	./.:15:3:12
2	25227629	354	N	<DEL>	.	.	SVTYPE=DEL;STRANDS=+-:13;SVLEN=-306;END=25227935;CIPOS=-5,4;CIEND=-10,9;CIPOS95=0,0;CIEND95=0,0;SU=13;PE=6;SR=7	GT:SU:PE:SR	./.:13:6:7
2	28353927	355	N	<DEL>	.	.	SVTYPE=DEL;STRANDS=+-:11;SVLEN=-320;END=28354247;CIPOS=-10,9;CIEND=-6,5;CIPOS95=0,0;CIEND95=0,0;SU=11;PE=5;SR=6	GT:SU:PE:SR	./.:11:5:6
2	28661666	356	N	<DEL>	.	.	SVTYPE=DEL;STRANDS=+-:10;SVLEN=-52;END=28661718;CIPOS=-10,9;CIEND=-10,9;CIPOS95=0,0;CIEND95=0,0;SU=10;PE=0;SR=10	GT:SU:PE:SR	./.:10:0:10
2	28688933	357	N	<DEL>	.	.	SVTYPE=DEL;STRANDS=+-:7;SVLEN=-40;END=28688973;CIPOS=-5,4;CIEND=-5,4;CIPOS95=0,0;CIEND95=0,0;SU=7;PE=0;SR=7	GT:SU:PE:SR	./.:7:0:7
2	29999227	358	N	<DEL>	.	.	SVTYPE=DEL;STRANDS=+-:8;SVLEN=-72;END=29999299;CIPOS=-10,9;CIEND=-10,9;CIPOS95=0,0;CIEND95=0,0;SU=8;PE=0;SR=8	GT:SU:PE:SR	./.:8:0:8
2	33091738	359	N	<DEL>	.	.	SVTYPE=DEL;STRANDS=+-:18;SVLEN=-3885;END=33095623;CIPOS=-10,9;CIEND=-10,4;CIPOS95=-1,1;CIEND95=-1,0;IMPRECISE;SU=18;PE=15;SR=3	GT:SU:PE:SR	./.:18:15:3
2	41973156	360	N	<DEL>	.	.	SVTYPE=DEL;STRANDS=+-:42;SVLEN=-2709;END=41975865;CIPOS=-10,9;CIEND=-2,0;CIPOS95=0,0;CIEND95=0,0;SU=42;PE=17;SR=25	GT:SU:PE:SR	./.:42:17:25
2	33224462	361	N	<DEL>	.	.	SVTYPE=DEL;STRANDS=+-:24;SVLEN=-2830;END=33227292;CIPOS=-10,9;CIEND=-10,9;CIPOS95=0,0;CIEND95=0,0;SU=24;PE=15;SR=9	GT:SU:PE:SR	./.:24:15:9
2	34695829	362	N	<DEL>	.	.	SVTYPE=DEL;STRANDS=+-:24;SVLEN=-40738;END=34736567;CIPOS=-4,5;CIEND=-10,9;CIPOS95=0,0;CIEND95=0,0;SU=24;PE=19;SR=5	GT:SU:PE:SR	./.:24:19:5
2	35678856	363	N	<DEL>	.	.	SVTYPE=DEL;STRANDS=+-:21;SVLEN=-75;END=35678931;CIPOS=-1,0;CIEND=-1,0;CIPOS95=0,0;CIEND95=0,0;SU=21;PE=0;SR=21	GT:SU:PE:SR	./.:21:0:21
2	36955665	364	N	<DEL>	.	.	SVTYPE=DEL;STRANDS=+-:28;SVLEN=-311;END=36955976;CIPOS=0,0;CIEND=-7,9;CIPOS95=0,1;CIEND95=0,0;IMPRECISE;SU=28;PE=5;SR=23	GT:SU:PE:SR	./.:28:5:23
2	37994952	365	N	<DEL>	.	.	SVTYPE=DEL;STRANDS=+-:15;SVLEN=-57;END=37995009;CIPOS=-10,9;CIEND=-10,9;CIPOS95=0,0;CIEND95=0,0;SU=15;PE=0;SR=15	GT:SU:PE:SR	./.:15:0:15
2	37928194	366	N	<DUP>	.	.	SVTYPE=DUP;STRANDS=-+:11;SVLEN=173705;END=38101899;CIPOS=-6,5;CIEND=-10,9;CIPOS95=0,0;CIEND95=0,0;SU=11;PE=5;SR=6	GT:SU:PE:SR	./.:11:5:6
2	39071490	367	N	<DEL>	.	.	SVTYPE=DEL;STRANDS=+-:30;SVLEN=-329;END=39071819;CIPOS=-2,0;CIEND=-10,9;CIPOS95=0,0;CIEND95=0,0;SU=30;PE=9;SR=21	GT:SU:PE:SR	./.:30:9:21
2	40446947	368	N	<DEL>	.	.	SVTYPE=DEL;STRANDS=+-:23;SVLEN=-126;END=40447073;CIPOS=-10,9;CIEND=-7,9;CIPOS95=0,0;CIEND95=0,0;SU=23;PE=0;SR=23	GT:SU:PE:SR	./.:23:0:23
2	40882498	369	N	<DEL>	.	.	SVTYPE=DEL;STRANDS=+-:28;SVLEN=-60;END=40882558;CIPOS=-10,9;CIEND=-10,9;CIPOS95=0,0;CIEND95=0,0;SU=28;PE=0;SR=28	GT:SU:PE:SR	./.:28:0:28
2	40978150	370	N	<DEL>	.	.	SVTYPE=DEL;STRANDS=+-:41;SVLEN=-321;END=40978471;CIPOS=-10,9;CIEND=-10,8;CIPOS95=0,0;CIEND95=0,0;SU=41;PE=8;SR=33	GT:SU:PE:SR	./.:41:8:33
2	43129279	371	N	<DEL>	.	.	SVTYPE=DEL;STRANDS=+-:6;SVLEN=-279;END=43129558;CIPOS=-10,239;CIEND=-127,9;CIPOS95=-3,52;CIEND95=-60,2;IMPRECISE;SU=6;PE=6;SR=0	GT:SU:PE:SR	./.:6:6:0
2	43359757	372	N	<DEL>	.	.	SVTYPE=DEL;STRANDS=+-:5;SVLEN=-38;END=43359795;CIPOS=-10,9;CIEND=-10,9;CIPOS95=0,0;CIEND95=0,0;SU=5;PE=0;SR=5	GT:SU:PE:SR	./.:5:0:5
2	44467109	373	N	<DEL>	.	.	SVTYPE=DEL;STRANDS=+-:11;SVLEN=-1722;END=44468831;CIPOS=-10,9;CIEND=-4,2;CIPOS95=0,0;CIEND95=0,0;SU=11;PE=3;SR=8	GT:SU:PE:SR	./.:11:3:8
2	44636239	374	N	<DEL>	.	.	SVTYPE=DEL;STRANDS=+-:24;SVLEN=-68;END=44636307;CIPOS=-1,0;CIEND=-1,0;CIPOS95=0,0;CIEND95=0,0;SU=24;PE=0;SR=24	GT:SU:PE:SR	./.:24:0:24
2	46312697	375	N	<DEL>	.	.	SVTYPE=DEL;STRANDS=+-:15;SVLEN=-250;END=46312947;CIPOS=-10,9;CIEND=-10,9;CIPOS95=0,0;CIEND95=0,0;SU=15;PE=0;SR=15	GT:SU:PE:SR	./.:15:0:15
2	46433797	376	N	<DEL>	.	.	SVTYPE=DEL;STRANDS=+-:28;SVLEN=-147;END=46433944;CIPOS=-10,9;CIEND=-1,0;CIPOS95=0,0;CIEND95=0,0;SU=28;PE=1;SR=27	GT:SU:PE:SR	./.:28:1:27
2	48990526	377	N	<DEL>	.	.	SVTYPE=DEL;STRANDS=+-:34;SVLEN=-638;END=48991164;CIPOS=-10,9;CIEND=-10,9;CIPOS95=0,0;CIEND95=0,0;SU=34;PE=16;SR=18	GT:SU:PE:SR	./.:34:16:18
2	50814552	378_1	N	N]2:50816614]	.	.	SVTYPE=BND;STRANDS=++:15;EVENT=378;MATEID=378_2;CIPOS=-10,220;CIEND=-10,340;CIPOS95=-1,60;CIEND95=-2,65;IMPRECISE;SU=15;PE=15;SR=0	GT:SU:PE:SR	./.:15:15:0
2	50816614	378_2	N	N]2:50814552]	.	.	SVTYPE=BND;STRANDS=++:15;SECONDARY;EVENT=378;MATEID=378_1;CIPOS=-10,340;CIEND=-10,220;CIPOS95=-2,65;CIEND95=-1,60;IMPRECISE;SU=15;PE=15;SR=0	GT:SU:PE:SR	./.:15:15:0
2	50814201	379_1	N	[2:50816862[N	.	.	SVTYPE=BND;STRANDS=--:14;EVENT=379;MATEID=379_2;CIPOS=-232,9;CIEND=-232,9;CIPOS95=-63,2;CIEND95=-63,2;IMPRECISE;SU=14;PE=14;SR=0	GT:SU:PE:SR	./.:14:14:0
2	50816862	379_2	N	[2:50814201[N	.	.	SVTYPE=BND;STRANDS=--:14;SECONDARY;EVENT=379;MATEID=379_1;CIPOS=-232,9;CIEND=-232,9;CIPOS95=-63,2;CIEND95=-63,2;IMPRECISE;SU=14;PE=14;SR=0	GT:SU:PE:SR	./.:14:14:0
2	51973823	380	N	<DEL>	.	.	SVTYPE=DEL;STRANDS=+-:39;SVLEN=-417;END=51974240;CIPOS=-10,9;CIEND=-10,9;CIPOS95=0,0;CIEND95=0,0;SU=39;PE=16;SR=23	GT:SU:PE:SR	./.:39:16:23
2	54565493	381	N	<DEL>	.	.	SVTYPE=DEL;STRANDS=+-:24;SVLEN=-1980;END=54567473;CIPOS=-3,3;CIEND=-10,9;CIPOS95=0,0;CIEND95=0,0;SU=24;PE=15;SR=9	GT:SU:PE:SR	./.:24:15:9
2	56071108	382	N	<DEL>	.	.	SVTYPE=DEL;STRANDS=+-:22;SVLEN=-289;END=56071397;CIPOS=-2,0;CIEND=-2,0;CIPOS95=0,0;CIEND95=0,0;SU=22;PE=3;SR=19	GT:SU:PE:SR	./.:22:3:19
2	57342743	383	N	<DEL>	.	.	SVTYPE=DEL;STRANDS=+-:32;SVLEN=-313;END=57343056;CIPOS=-2,0;CIEND=-2,0;CIPOS95=0,0;CIEND95=0,0;SU=32;PE=10;SR=22	GT:SU:PE:SR	./.:32:10:22
2	59644947	384	N	<DEL>	.	.	SVTYPE=DEL;STRANDS=+-:12;SVLEN=-47;END=59644994;CIPOS=-10,9;CIEND=-10,9;CIPOS95=0,0;CIEND95=0,0;SU=12;PE=0;SR=12	GT:SU:PE:SR	./.:12:0:12
2	63045271	385	N	<DEL>	.	.	SVTYPE=DEL;STRANDS=+-:4;SVLEN=-111;END=63045382;CIPOS=-10,9;CIEND=-10,9;CIPOS95=-1,1;CIEND95=-1,1;IMPRECISE;SU=4;PE=1;SR=3	GT:SU:PE:SR	./.:4:1:3
2	63549490	386	N	<DEL>	.	.	SVTYPE=DEL;STRANDS=+-:4;SVLEN=-6011;END=63555501;CIPOS=-10,469;CIEND=-402,9;CIPOS95=-1,172;CIEND95=-115,2;IMPRECISE;SU=4;PE=4;SR=0	GT:SU:PE:SR	./.:4:4:0
2	118881403	387	N	<DEL>	.	.	SVTYPE=DEL;STRANDS=+-:23;SVLEN=-888;END=118882291;CIPOS=-10,9;CIEND=-3,1;CIPOS95=0,0;CIEND95=0,0;SU=23;PE=11;SR=12	GT:SU:PE:SR	./.:23:11:12
2	76773553	388	N	<DEL>	.	.	SVTYPE=DEL;STRANDS=+-:38;SVLEN=-1899;END=76775452;CIPOS=-10,9;CIEND=-10,9;CIPOS95=0,0;CIEND95=0,0;SU=38;PE=17;SR=21	GT:SU:PE:SR	./.:38:17:21
2	97932419	389_1	N	N]2:98107119]	.	.	SVTYPE=BND;STRANDS=++:8;EVENT=389;MATEID=389_2;CIPOS=-10,289;CIEND=-10,250;CIPOS95=-2,82;CIEND95=-2,62;IMPRECISE;SU=8;PE=8;SR=0	GT:SU:PE:SR	./.:8:8:0
2	98107119	389_2	N	N]2:97932419]	.	.	SVTYPE=BND;STRANDS=++:8;SECONDARY;EVENT=389;MATEID=389_1;CIPOS=-10,250;CIEND=-10,289;CIPOS95=-2,62;CIEND95=-2,82;IMPRECISE;SU=8;PE=8;SR=0	GT:SU:PE:SR	./.:8:8:0
2	126443251	390	N	<DEL>	.	.	SVTYPE=DEL;STRANDS=+-:29;SVLEN=-8580;END=126451831;CIPOS=-10,9;CIEND=-2,0;CIPOS95=0,0;CIEND95=0,0;SU=29;PE=14;SR=15	GT:SU:PE:SR	./.:29:14:15
2	65807519	391	N	<DEL>	.	.	SVTYPE=DEL;STRANDS=+-:31;SVLEN=-298;END=65807817;CIPOS=-10,9;CIEND=-10,8;CIPOS95=0,0;CIEND95=0,0;SU=31;PE=9;SR=22	GT:SU:PE:SR	./.:31:9:22
2	70661323	392	N	<DEL>	.	.	SVTYPE=DEL;STRANDS=+-:7;SVLEN=-1132;END=70662455;CIPOS=-10,381;CIEND=-358,9;CIPOS95=-2,106;CIEND95=-93,2;IMPRECISE;SU=7;PE=7;SR=0	GT:SU:PE:SR	./.:7:7:0
2	72440497	393_1	N	N]2:72441362]	.	.	SVTYPE=BND;STRANDS=++:22;EVENT=393;MATEID=393_2;CIPOS=-2,1;CIEND=-3,1;CIPOS95=0,0;CIEND95=0,0;SU=22;PE=10;SR=12	GT:SU:PE:SR	./.:22:10:12
2	72441362	393_2	N	N]2:72440497]	.	.	SVTYPE=BND;STRANDS=++:22;SECONDARY;EVENT=393;MATEID=393_1;CIPOS=-3,1;CIEND=-2,1;CIPOS95=0,0;CIEND95=0,0;SU=22;PE=10;SR=12	GT:SU:PE:SR	./.:22:10:12
2	72440167	394_1	N	[2:72441364[N	.	.	SVTYPE=BND;STRANDS=--:19;EVENT=394;MATEID=394_2;CIPOS=-3,1;CIEND=-3,1;CIPOS95=0,0;CIEND95=0,0;SU=19;PE=10;SR=9	GT:SU:PE:SR	./.:19:10:9
2	72441364	394_2	N	[2:72440167[N	.	.	SVTYPE=BND;STRANDS=--:19;SECONDARY;EVENT=394;MATEID=394_1;CIPOS=-3,1;CIEND=-3,1;CIPOS95=0,0;CIEND95=0,0;SU=19;PE=10;SR=9	GT:SU:PE:SR	./.:19:10:9
2	73858234	395	N	<DEL>	.	.	SVTYPE=DEL;STRANDS=+-:4;SVLEN=-60042;END=73918276;CIPOS=-10,505;CIEND=-344,9;CIPOS95=-1,178;CIEND95=-108,2;IMPRECISE;SU=4;PE=4;SR=0	GT:SU:PE:SR	./.:4:4:0
2	76526512	396	N	<DEL>	.	.	SVTYPE=DEL;STRANDS=+-:41;SVLEN=-2381;END=76528893;CIPOS=-2,0;CIEND=0,0;CIPOS95=0,0;CIEND95=0,0;SU=41;PE=15;SR=26	GT:SU:PE:SR	./.:41:15:26
2	76557057	397	N	<DEL>	.	.	SVTYPE=DEL;STRANDS=+-:17;SVLEN=-233;END=76557290;CIPOS=-10,9;CIEND=-10,9;CIPOS95=0,0;CIEND95=0,0;SU=17;PE=0;SR=17	GT:SU:PE:SR	./.:17:0:17
2	78117891	398	N	<DEL>	.	.	SVTYPE=DEL;STRANDS=+-:40;SVLEN=-466;END=78118357;CIPOS=-10,9;CIEND=-2,0;CIPOS95=0,0;CIEND95=0,0;SU=40;PE=16;SR=24	GT:SU:PE:SR	./.:40:16:24
2	79057658	399	N	<DEL>	.	.	SVTYPE=DEL;STRANDS=+-:28;SVLEN=-325;END=79057983;CIPOS=-2,0;CIEND=-1,0;CIPOS95=0,0;CIEND95=0,0;SU=28;PE=8;SR=20	GT:SU:PE:SR	./.:28:8:20
2	79076572	400	N	<DEL>	.	.	SVTYPE=DEL;STRANDS=+-:44;SVLEN=-4634;END=79081206;CIPOS=-1,0;CIEND=-7,9;CIPOS95=0,0;CIEND95=0,0;SU=44;PE=21;SR=23	GT:SU:PE:SR	./.:44:21:23
2	79408043	401	N	<DEL>	.	.	SVTYPE=DEL;STRANDS=+-:15;SVLEN=-242;END=79408285;CIPOS=-10,9;CIEND=-3,1;CIPOS95=0,0;CIEND95=0,0;SU=15;PE=2;SR=13	GT:SU:PE:SR	./.:15:2:13
2	84758453	402	N	<DEL>	.	.	SVTYPE=DEL;STRANDS=+-:17;SVLEN=-280;END=84758733;CIPOS=-10,9;CIEND=-2,1;CIPOS95=0,0;CIEND95=0,0;SU=17;PE=2;SR=15	GT:SU:PE:SR	./.:17:2:15
2	85326981	403	N	<DEL>	.	.	SVTYPE=DEL;STRANDS=+-:8;SVLEN=-296;END=85327277;CIPOS=-6,4;CIEND=-10,9;CIPOS95=0,0;CIEND95=0,0;SU=8;PE=1;SR=7	GT:SU:PE:SR	./.:8:1:7
2	85335370	404	N	<DEL>	.	.	SVTYPE=DEL;STRANDS=+-:21;SVLEN=-305;END=85335675;CIPOS=-2,1;CIEND=-10,9;CIPOS95=0,0;CIEND95=0,0;SU=21;PE=4;SR=17	GT:SU:PE:SR	./.:21:4:17
2	87137672	405	N	<DUP>	.	.	SVTYPE=DUP;STRANDS=-+:8;SVLEN=9682;END=87147354;CIPOS=-354,9;CIEND=-10,415;CIPOS95=-128,1;CIEND95=-1,110;IMPRECISE;SU=8;PE=8;SR=0	GT:SU:PE:SR	./.:8:8:0
2	87623754	406	N	<DUP>	.	.	SVTYPE=DUP;STRANDS=-+:4;SVLEN=18395;END=87642149;CIPOS=-494,9;CIEND=-10,458;CIPOS95=-170,1;CIEND95=-1,164;IMPRECISE;SU=4;PE=4;SR=0	GT:SU:PE:SR	./.:4:4:0
2	88320970	407	N	<DEL>	.	.	SVTYPE=DEL;STRANDS=+-:5;SVLEN=-245;END=88321215;CIPOS=-10,9;CIEND=-9,6;CIPOS95=0,0;CIEND95=0,0;SU=5;PE=1;SR=4	GT:SU:PE:SR	./.:5:1:4
2	88429848	408	N	<DEL>	.	.	SVTYPE=DEL;STRANDS=+-:14;SVLEN=-94;END=88429942;CIPOS=-10,9;CIEND=-10,9;CIPOS95=0,0;CIEND95=0,0;SU=14;PE=0;SR=14	GT:SU:PE:SR	./.:14:0:14
2	88429765	409	N	<DUP>	.	.	SVTYPE=DUP;STRANDS=-+:16;SVLEN=389;END=88430154;CIPOS=-10,9;CIEND=-10,5;CIPOS95=0,0;CIEND95=0,0;SU=16;PE=4;SR=12	GT:SU:PE:SR	./.:16:4:12
2	88429841	410	N	<DEL>	.	.	SVTYPE=DEL;STRANDS=+-:22;SVLEN=-311;END=88430152;CIPOS=-10,9;CIEND=-10,9;CIPOS95=0,0;CIEND95=0,0;SU=22;PE=0;SR=22	GT:SU:PE:SR	./.:22:0:22
2	89831841	411	N	<DEL>	.	.	SVTYPE=DEL;STRANDS=+-:4;SVLEN=-7277;END=89839118;CIPOS=-9,8;CIEND=-9,8;CIPOS95=0,0;CIEND95=0,0;SU=4;PE=0;SR=4	GT:SU:PE:SR	./.:4:0:4
2	89854118	412	N	<DEL>	.	.	SVTYPE=DEL;STRANDS=+-:41;SVLEN=-2430;END=89856548;CIPOS=-7,126;CIEND=-113,9;CIPOS95=-1,24;CIEND95=-122,0;IMPRECISE;SU=41;PE=41;SR=0	GT:SU:PE:SR	./.:41:41:0
2	89851849	413	N	<DUP>	.	.	SVTYPE=DUP;STRANDS=-+:24;SVLEN=6096;END=89857945;CIPOS=-3,0;CIEND=-3,2;CIPOS95=0,1;CIEND95=0,0;IMPRECISE;SU=24;PE=14;SR=10	GT:SU:PE:SR	./.:24:14:10
2	89871654	414	N	<INV>	.	.	SVTYPE=INV;STRANDS=++:5,--:1;SVLEN=3693;END=89875347;CIPOS=-7,6;CIEND=-7,6;CIPOS95=0,0;CIEND95=0,0;SU=6;PE=1;SR=5	GT:SU:PE:SR	./.:6:1:5
2	89867441	415_1	N	[2:89875383[N	.	.	SVTYPE=BND;STRANDS=--:8;EVENT=415;MATEID=415_2;CIPOS=-10,9;CIEND=-5,5;CIPOS95=0,0;CIEND95=0,1;IMPRECISE;SU=8;PE=1;SR=7	GT:SU:PE:SR	./.:8:1:7
2	89875383	415_2	N	[2:89867441[N	.	.	SVTYPE=BND;STRANDS=--:8;SECONDARY;EVENT=415;MATEID=415_1;CIPOS=-5,5;CIEND=-10,9;CIPOS95=0,1;CIEND95=0,0;IMPRECISE;SU=8;PE=1;SR=7	GT:SU:PE:SR	./.:8:1:7
2	89877046	416	N	<DUP>	.	.	SVTYPE=DUP;STRANDS=-+:5;SVLEN=400;END=89877446;CIPOS=-389,9;CIEND=-10,400;CIPOS95=-127,1;CIEND95=0,135;IMPRECISE;SU=5;PE=5;SR=0	GT:SU:PE:SR	./.:5:5:0
2	89876031	417	N	<DEL>	.	.	SVTYPE=DEL;STRANDS=+-:8;SVLEN=-2395;END=89878426;CIPOS=-10,9;CIEND=-10,9;CIPOS95=0,0;CIEND95=0,0;SU=8;PE=0;SR=8	GT:SU:PE:SR	./.:8:0:8
2	89877493	418	N	<DEL>	.	.	SVTYPE=DEL;STRANDS=+-:32;SVLEN=-2050;END=89879543;CIPOS=-10,127;CIEND=-164,9;CIPOS95=-2,23;CIEND95=-39,1;IMPRECISE;SU=32;PE=32;SR=0	GT:SU:PE:SR	./.:32:32:0
2	89867512	419_1	N	N]2:89879851]	.	.	SVTYPE=BND;STRANDS=++:7;EVENT=419;MATEID=419_2;CIPOS=-5,4;CIEND=-5,4;CIPOS95=0,0;CIEND95=0,0;SU=7;PE=0;SR=7	GT:SU:PE:SR	./.:7:0:7
2	89879851	419_2	N	N]2:89867512]	.	.	SVTYPE=BND;STRANDS=++:7;SECONDARY;EVENT=419;MATEID=419_1;CIPOS=-5,4;CIEND=-5,4;CIPOS95=0,0;CIEND95=0,0;SU=7;PE=0;SR=7	GT:SU:PE:SR	./.:7:0:7
2	89877022	420	N	<DUP>	.	.	SVTYPE=DUP;STRANDS=-+:30;SVLEN=2547;END=89879569;CIPOS=-10,7;CIEND=-5,5;CIPOS95=-1,1;CIEND95=-1,4;IMPRECISE;SU=30;PE=28;SR=2	GT:SU:PE:SR	./.:30:28:2
2	90482114	421	N	<DUP>	.	.	SVTYPE=DUP;STRANDS=-+:4;SVLEN=3114;END=90485228;CIPOS=-457,9;CIEND=-10,470;CIPOS95=-157,1;CIEND95=-1,172;IMPRECISE;SU=4;PE=4;SR=0	GT:SU:PE:SR	./.:4:4:0
2	91670324	422	N	<DEL>	.	.	SVTYPE=DEL;STRANDS=+-:4;SVLEN=-546;END=91670870;CIPOS=-10,289;CIEND=-452,9;CIPOS95=-2,82;CIEND95=-152,0;IMPRECISE;SU=4;PE=4;SR=0	GT:SU:PE:SR	./.:4:4:0
2	87628900	423_1	N	N]2:91703766]	.	.	SVTYPE=BND;STRANDS=++:8;EVENT=423;MATEID=423_2;CIPOS=-10,286;CIEND=-10,193;CIPOS95=-2,83;CIEND95=-2,65;IMPRECISE;SU=8;PE=8;SR=0	GT:SU:PE:SR	./.:8:8:0
2	91703766	423_2	N	N]2:87628900]	.	.	SVTYPE=BND;STRANDS=++:8;SECONDARY;EVENT=423;MATEID=423_1;CIPOS=-10,193;CIEND=-10,286;CIPOS95=-2,65;CIEND95=-2,83;IMPRECISE;SU=8;PE=8;SR=0	GT:SU:PE:SR	./.:8:8:0
2	92290636	424	N	<DEL>	.	.	SVTYPE=DEL;STRANDS=+-:5;SVLEN=-14936;END=92305572;CIPOS=-10,394;CIEND=-467,9;CIPOS95=-1,134;CIEND95=-148,1;IMPRECISE;SU=5;PE=5;SR=0	GT:SU:PE:SR	./.:5:5:0
2	92284409	425	N	<DEL>	.	.	SVTYPE=DEL;STRANDS=+-:6;SVLEN=-21188;END=92305597;CIPOS=-10,479;CIEND=-334,9;CIPOS95=-1,156;CIEND95=-90,2;IMPRECISE;SU=6;PE=6;SR=0	GT:SU:PE:SR	./.:6:6:0
2	92276496	426	N	<DUP>	.	.	SVTYPE=DUP;STRANDS=-+:14;SVLEN=29337;END=92305833;CIPOS=-10,9;CIEND=-10,9;CIPOS95=0,0;CIEND95=0,0;SU=14;PE=0;SR=14	GT:SU:PE:SR	./.:14:0:14
2	92305756	427	N	<DEL>	.	.	SVTYPE=DEL;STRANDS=+-:338;SVLEN=-993;END=92306749;CIPOS=-10,445;CIEND=-468,9;CIPOS95=0,20;CIEND95=-28,2;IMPRECISE;SU=338;PE=338;SR=0	GT:SU:PE:SR	./.:338:338:0
2	92305570	428	N	<DUP>	.	.	SVTYPE=DUP;STRANDS=-+:19;SVLEN=4247;END=92309817;CIPOS=-346,9;CIEND=-10,482;CIPOS95=-44,1;CIEND95=-1,106;IMPRECISE;SU=19;PE=19;SR=0	GT:SU:PE:SR	./.:19:19:0
2	92281454	429	N	<DUP>	.	.	SVTYPE=DUP;STRANDS=-+:4;SVLEN=34011;END=92315465;CIPOS=-490,7;CIEND=-10,466;CIPOS95=-181,1;CIEND95=-1,170;IMPRECISE;SU=4;PE=4;SR=0	GT:SU:PE:SR	./.:4:4:0
2	92309496	430	N	<DUP>	.	.	SVTYPE=DUP;STRANDS=-+:4;SVLEN=6706;END=92316202;CIPOS=-454,9;CIEND=-10,449;CIPOS95=-164,1;CIEND95=-1,159;IMPRECISE;SU=4;PE=4;SR=0	GT:SU:PE:SR	./.:4:4:0
2	92309640	431	N	<DEL>	.	.	SVTYPE=DEL;STRANDS=+-:6;SVLEN=-7577;END=92317217;CIPOS=-10,398;CIEND=-419,5;CIPOS95=-1,157;CIEND95=-163,0;IMPRECISE;SU=6;PE=6;SR=0	GT:SU:PE:SR	./.:6:6:0
2	92305817	432	N	<DEL>	.	.	SVTYPE=DEL;STRANDS=+-:67;SVLEN=-11510;END=92317327;CIPOS=0,0;CIEND=0,0;CIPOS95=0,0;CIEND95=0,0;SU=67;PE=22;SR=45	GT:SU:PE:SR	./.:67:22:45
2	96210952	433_1	N	N]2:96211322]	.	.	SVTYPE=BND;STRANDS=++:21;EVENT=433;MATEID=433_2;CIPOS=-8,0;CIEND=-10,158;CIPOS95=-8,0;CIEND95=-3,33;IMPRECISE;SU=21;PE=21;SR=0	GT:SU:PE:SR	./.:21:21:0
2	96211322	433_2	N	N]2:96210952]	.	.	SVTYPE=BND;STRANDS=++:21;SECONDARY;EVENT=433;MATEID=433_1;CIPOS=-10,158;CIEND=-8,0;CIPOS95=-3,33;CIEND95=-8,0;IMPRECISE;SU=21;PE=21;SR=0	GT:SU:PE:SR	./.:21:21:0
2	96210718	434_1	N	[2:96211341[N	.	.	SVTYPE=BND;STRANDS=--:31;EVENT=434;MATEID=434_2;CIPOS=-2,0;CIEND=-3,1;CIPOS95=0,0;CIEND95=0,0;SU=31;PE=18;SR=13	GT:SU:PE:SR	./.:31:18:13
2	96211341	434_2	N	[2:96210718[N	.	.	SVTYPE=BND;STRANDS=--:31;SECONDARY;EVENT=434;MATEID=434_1;CIPOS=-3,1;CIEND=-2,0;CIPOS95=0,0;CIEND95=0,0;SU=31;PE=18;SR=13	GT:SU:PE:SR	./.:31:18:13
2	89081894	435_1	N	N]2:96595464]	.	.	SVTYPE=BND;STRANDS=++:10;EVENT=435;MATEID=435_2;CIPOS=-10,238;CIEND=-8,308;CIPOS95=-2,54;CIEND95=0,118;IMPRECISE;SU=10;PE=10;SR=0	GT:SU:PE:SR	./.:10:10:0
2	96595464	435_2	N	N]2:89081894]	.	.	SVTYPE=BND;STRANDS=++:10;SECONDARY;EVENT=435;MATEID=435_1;CIPOS=-8,308;CIEND=-10,238;CIPOS95=0,118;CIEND95=-2,54;IMPRECISE;SU=10;PE=10;SR=0	GT:SU:PE:SR	./.:10:10:0
2	89077441	436	N	<DUP>	.	.	SVTYPE=DUP;STRANDS=-+:7;SVLEN=8757306;END=97834747;CIPOS=-391,9;CIEND=-10,345;CIPOS95=-149,1;CIEND95=-1,117;IMPRECISE;SU=7;PE=7;SR=0	GT:SU:PE:SR	./.:7:7:0
2	97873590	437	N	<DEL>	.	.	SVTYPE=DEL;STRANDS=+-:8;SVLEN=-1940;END=97875530;CIPOS=-10,348;CIEND=-431,9;CIPOS95=-2,80;CIEND95=-124,1;IMPRECISE;SU=8;PE=8;SR=0	GT:SU:PE:SR	./.:8:8:0
2	96557441	438_1	N	[2:97875530[N	.	.	SVTYPE=BND;STRANDS=--:4;EVENT=438;MATEID=438_2;CIPOS=-481,9;CIEND=-390,9;CIPOS95=-174,1;CIEND95=-106,1;IMPRECISE;SU=4;PE=4;SR=0	GT:SU:PE:SR	./.:4:4:0
2	97875530	438_2	N	[2:96557441[N	.	.	SVTYPE=BND;STRANDS=--:4;SECONDARY;EVENT=438;MATEID=438_1;CIPOS=-390,9;CIEND=-481,9;CIPOS95=-106,1;CIEND95=-174,1;IMPRECISE;SU=4;PE=4;SR=0	GT:SU:PE:SR	./.:4:4:0
2	89080641	439_1	N	N]2:98178799]	.	.	SVTYPE=BND;STRANDS=++:5;EVENT=439;MATEID=439_2;CIPOS=-10,423;CIEND=-10,503;CIPOS95=-1,149;CIEND95=-1,164;IMPRECISE;SU=5;PE=5;SR=0	GT:SU:PE:SR	./.:5:5:0
2	98178799	439_2	N	N]2:89080641]	.	.	SVTYPE=BND;STRANDS=++:5;SECONDARY;EVENT=439;MATEID=439_1;CIPOS=-10,503;CIEND=-10,423;CIPOS95=-1,164;CIEND95=-1,149;IMPRECISE;SU=5;PE=5;SR=0	GT:SU:PE:SR	./.:5:5:0
2	100103713	440	N	<DEL>	.	.	SVTYPE=DEL;STRANDS=+-:35;SVLEN=-1318;END=100105031;CIPOS=-2,1;CIEND=-2,0;CIPOS95=0,0;CIEND95=0,0;SU=35;PE=21;SR=14	GT:SU:PE:SR	./.:35:21:14
2	101975214	441	N	<DEL>	.	.	SVTYPE=DEL;STRANDS=+-:19;SVLEN=-322;END=101975536;CIPOS=-10,9;CIEND=-10,8;CIPOS95=0,0;CIEND95=0,0;SU=19;PE=9;SR=10	GT:SU:PE:SR	./.:19:9:10
2	102097853	442	N	<DEL>	.	.	SVTYPE=DEL;STRANDS=+-:31;SVLEN=-312;END=102098165;CIPOS=-10,9;CIEND=-10,9;CIPOS95=0,0;CIEND95=0,0;SU=31;PE=4;SR=27	GT:SU:PE:SR	./.:31:4:27
2	102967162	443	N	<DEL>	.	.	SVTYPE=DEL;STRANDS=+-:11;SVLEN=-2119;END=102969281;CIPOS=-4,306;CIEND=-409,9;CIPOS95=0,113;CIEND95=-90,2;IMPRECISE;SU=11;PE=11;SR=0	GT:SU:PE:SR	./.:11:11:0
2	103948214	444	N	<DEL>	.	.	SVTYPE=DEL;STRANDS=+-:6;SVLEN=-151;END=103948365;CIPOS=-6,5;CIEND=-6,5;CIPOS95=0,0;CIEND95=0,0;SU=6;PE=0;SR=6	GT:SU:PE:SR	./.:6:0:6
2	104369383	445	N	<DEL>	.	.	SVTYPE=DEL;STRANDS=+-:4;SVLEN=-70;END=104369453;CIPOS=-9,8;CIEND=-9,8;CIPOS95=0,0;CIEND95=0,0;SU=4;PE=0;SR=4	GT:SU:PE:SR	./.:4:0:4
2	106890501	446	N	<DEL>	.	.	SVTYPE=DEL;STRANDS=+-:4;SVLEN=-98;END=106890599;CIPOS=-9,8;CIEND=-9,8;CIPOS95=0,0;CIEND95=0,0;SU=4;PE=0;SR=4	GT:SU:PE:SR	./.:4:0:4
2	106930542	447	N	<DEL>	.	.	SVTYPE=DEL;STRANDS=+-:25;SVLEN=-87;END=106930629;CIPOS=-1,0;CIEND=-1,0;CIPOS95=0,0;CIEND95=0,0;SU=25;PE=0;SR=25	GT:SU:PE:SR	./.:25:0:25
2	89867403	448_1	N	[2:109815952[N	.	.	SVTYPE=BND;STRANDS=--:9;EVENT=448;MATEID=448_2;CIPOS=-332,9;CIEND=-352,7;CIPOS95=-129,1;CIEND95=-143,0;IMPRECISE;SU=9;PE=9;SR=0	GT:SU:PE:SR	./.:9:9:0
2	109815952	448_2	N	[2:89867403[N	.	.	SVTYPE=BND;STRANDS=--:9;SECONDARY;EVENT=448;MATEID=448_1;CIPOS=-352,7;CIEND=-332,9;CIPOS95=-143,0;CIEND95=-129,1;IMPRECISE;SU=9;PE=9;SR=0	GT:SU:PE:SR	./.:9:9:0
2	106977042	449_1	N	[2:109816306[N	.	.	SVTYPE=BND;STRANDS=--:11;EVENT=449;MATEID=449_2;CIPOS=-10,9;CIEND=-6,5;CIPOS95=0,0;CIEND95=0,0;SU=11;PE=5;SR=6	GT:SU:PE:SR	./.:11:5:6
2	109816306	449_2	N	[2:106977042[N	.	.	SVTYPE=BND;STRANDS=--:11;SECONDARY;EVENT=449;MATEID=449_1;CIPOS=-6,5;CIEND=-10,9;CIPOS95=0,0;CIEND95=0,0;SU=11;PE=5;SR=6	GT:SU:PE:SR	./.:11:5:6
2	109815788	450	N	<DEL>	.	.	SVTYPE=DEL;STRANDS=+-:6;SVLEN=-517;END=109816305;CIPOS=-10,375;CIEND=-324,9;CIPOS95=-1,135;CIEND95=-92,2;IMPRECISE;SU=6;PE=6;SR=0	GT:SU:PE:SR	./.:6:6:0
2	87940744	451_1	N	[2:112067254[N	.	.	SVTYPE=BND;STRANDS=--:4;EVENT=451;MATEID=451_2;CIPOS=-461,9;CIEND=-500,9;CIPOS95=-160,0;CIEND95=-172,1;IMPRECISE;SU=4;PE=4;SR=0	GT:SU:PE:SR	./.:4:4:0
2	112067254	451_2	N	[2:87940744[N	.	.	SVTYPE=BND;STRANDS=--:4;SECONDARY;EVENT=451;MATEID=451_1;CIPOS=-500,9;CIEND=-461,9;CIPOS95=-172,1;CIEND95=-160,0;IMPRECISE;SU=4;PE=4;SR=0	GT:SU:PE:SR	./.:4:4:0
2	109141845	452_1	N	[2:113110029[N	.	.	SVTYPE=BND;STRANDS=--:6;EVENT=452;MATEID=452_2;CIPOS=-247,9;CIEND=-431,9;CIPOS95=-65,2;CIEND95=-127,1;IMPRECISE;SU=6;PE=6;SR=0	GT:SU:PE:SR	./.:6:6:0
2	113110029	452_2	N	[2:109141845[N	.	.	SVTYPE=BND;STRANDS=--:6;SECONDARY;EVENT=452;MATEID=452_1;CIPOS=-431,9;CIEND=-247,9;CIPOS95=-127,1;CIEND95=-65,2;IMPRECISE;SU=6;PE=6;SR=0	GT:SU:PE:SR	./.:6:6:0
2	114151313	453	N	<DEL>	.	.	SVTYPE=DEL;STRANDS=+-:12;SVLEN=-2298;END=114153611;CIPOS=-10,308;CIEND=-257,9;CIPOS95=-2,58;CIEND95=-69,0;IMPRECISE;SU=12;PE=12;SR=0	GT:SU:PE:SR	./.:12:12:0
2	117893063	454	N	<DEL>	.	.	SVTYPE=DEL;STRANDS=+-:35;SVLEN=-326;END=117893389;CIPOS=-10,9;CIEND=-2,0;CIPOS95=0,0;CIEND95=0,0;SU=35;PE=12;SR=23	GT:SU:PE:SR	./.:35:12:23
2	118509679	455_1	N	[2:118523666[N	.	.	SVTYPE=BND;STRANDS=--:4;EVENT=455;MATEID=455_2;CIPOS=-394,9;CIEND=-366,9;CIPOS95=-128,2;CIEND95=-117,2;IMPRECISE;SU=4;PE=4;SR=0	GT:SU:PE:SR	./.:4:4:0
2	118523666	455_2	N	[2:118509679[N	.	.	SVTYPE=BND;STRANDS=--:4;SECONDARY;EVENT=455;MATEID=455_1;CIPOS=-366,9;CIEND=-394,9;CIPOS95=-117,2;CIEND95=-128,2;IMPRECISE;SU=4;PE=4;SR=0	GT:SU:PE:SR	./.:4:4:0
2	118739668	456	N	<DEL>	.	.	SVTYPE=DEL;STRANDS=+-:5;SVLEN=-106;END=118739774;CIPOS=-10,9;CIEND=-10,9;CIPOS95=0,0;CIEND95=0,0;SU=5;PE=0;SR=5	GT:SU:PE:SR	./.:5:0:5
2	120282782	457	N	<DUP>	.	.	SVTYPE=DUP;STRANDS=-+:16;SVLEN=363;END=120283145;CIPOS=-4,2;CIEND=-10,9;CIPOS95=0,0;CIEND95=0,0;SU=16;PE=7;SR=9	GT:SU:PE:SR	./.:16:7:9
2	122623755	458	N	<DEL>	.	.	SVTYPE=DEL;STRANDS=+-:18;SVLEN=-54;END=122623809;CIPOS=-2,1;CIEND=-2,1;CIPOS95=0,0;CIEND95=0,0;SU=18;PE=0;SR=18	GT:SU:PE:SR	./.:18:0:18
2	123031601	459	N	<DEL>	.	.	SVTYPE=DEL;STRANDS=+-:16;SVLEN=-68;END=123031669;CIPOS=-3,3;CIEND=-1,1;CIPOS95=0,0;CIEND95=0,0;SU=16;PE=0;SR=16	GT:SU:PE:SR	./.:16:0:16
2	123364878	460	N	<DEL>	.	.	SVTYPE=DEL;STRANDS=+-:37;SVLEN=-498;END=123365376;CIPOS=-2,0;CIEND=-10,9;CIPOS95=0,0;CIEND95=0,0;SU=37;PE=19;SR=18	GT:SU:PE:SR	./.:37:19:18
2	124170256	461	N	<DEL>	.	.	SVTYPE=DEL;STRANDS=+-:25;SVLEN=-330;END=124170586;CIPOS=-2,0;CIEND=-2,0;CIPOS95=0,0;CIEND95=0,0;SU=25;PE=5;SR=20	GT:SU:PE:SR	./.:25:5:20
2	125051760	462_1	N	[2:125052915[N	.	.	SVTYPE=BND;STRANDS=--:40;EVENT=462;MATEID=462_2;CIPOS=-2,0;CIEND=-10,9;CIPOS95=0,0;CIEND95=0,0;SU=40;PE=13;SR=27	GT:SU:PE:SR	./.:40:13:27
2	125052915	462_2	N	[2:125051760[N	.	.	SVTYPE=BND;STRANDS=--:40;SECONDARY;EVENT=462;MATEID=462_1;CIPOS=-10,9;CIEND=-2,0;CIPOS95=0,0;CIEND95=0,0;SU=40;PE=13;SR=27	GT:SU:PE:SR	./.:40:13:27
2	125051756	463_1	N	N]2:125053240]	.	.	SVTYPE=BND;STRANDS=++:43;EVENT=463;MATEID=463_2;CIPOS=-2,0;CIEND=-10,9;CIPOS95=0,0;CIEND95=0,0;SU=43;PE=23;SR=20	GT:SU:PE:SR	./.:43:23:20
2	125053240	463_2	N	N]2:125051756]	.	.	SVTYPE=BND;STRANDS=++:43;SECONDARY;EVENT=463;MATEID=463_1;CIPOS=-10,9;CIEND=-2,0;CIPOS95=0,0;CIEND95=0,0;SU=43;PE=23;SR=20	GT:SU:PE:SR	./.:43:23:20
2	127505917	464	N	<DEL>	.	.	SVTYPE=DEL;STRANDS=+-:30;SVLEN=-534;END=127506451;CIPOS=-10,9;CIEND=-2,0;CIPOS95=0,0;CIEND95=0,0;SU=30;PE=11;SR=19	GT:SU:PE:SR	./.:30:11:19
2	127674758	465	N	<DEL>	.	.	SVTYPE=DEL;STRANDS=+-:23;SVLEN=-2514;END=127677272;CIPOS=-3,2;CIEND=-10,7;CIPOS95=0,0;CIEND95=0,0;SU=23;PE=11;SR=12	GT:SU:PE:SR	./.:23:11:12
2	189119618	466	N	<DEL>	.	.	SVTYPE=DEL;STRANDS=+-:18;SVLEN=-1364;END=189120982;CIPOS=-7,200;CIEND=-331,9;CIPOS95=0,49;CIEND95=-72,0;IMPRECISE;SU=18;PE=18;SR=0	GT:SU:PE:SR	./.:18:18:0
2	128737078	467	N	<DEL>	.	.	SVTYPE=DEL;STRANDS=+-:12;SVLEN=-84;END=128737162;CIPOS=-10,9;CIEND=-10,9;CIPOS95=0,0;CIEND95=0,0;SU=12;PE=0;SR=12	GT:SU:PE:SR	./.:12:0:12
2	128871272	468	N	<DEL>	.	.	SVTYPE=DEL;STRANDS=+-:23;SVLEN=-297;END=128871569;CIPOS=-2,0;CIEND=-2,0;CIPOS95=0,0;CIEND95=0,0;SU=23;PE=2;SR=21	GT:SU:PE:SR	./.:23:2:21
2	129549886	469	N	<DEL>	.	.	SVTYPE=DEL;STRANDS=+-:4;SVLEN=-367;END=129550253;CIPOS=-9,8;CIEND=-9,8;CIPOS95=0,0;CIEND95=0,0;SU=4;PE=0;SR=4	GT:SU:PE:SR	./.:4:0:4
2	129703734	470_1	N	N]2:129722287]	.	.	SVTYPE=BND;STRANDS=++:13;EVENT=470;MATEID=470_2;CIPOS=-10,239;CIEND=-10,297;CIPOS95=-2,68;CIEND95=-2,46;IMPRECISE;SU=13;PE=13;SR=0	GT:SU:PE:SR	./.:13:13:0
2	129722287	470_2	N	N]2:129703734]	.	.	SVTYPE=BND;STRANDS=++:13;SECONDARY;EVENT=470;MATEID=470_1;CIPOS=-10,297;CIEND=-10,239;CIPOS95=-2,46;CIEND95=-2,68;IMPRECISE;SU=13;PE=13;SR=0	GT:SU:PE:SR	./.:13:13:0
2	131037276	471_1	N	[2:132130220[N	.	.	SVTYPE=BND;STRANDS=--:10;EVENT=471;MATEID=471_2;CIPOS=-258,9;CIEND=-326,9;CIPOS95=-47,2;CIEND95=-121,1;IMPRECISE;SU=10;PE=10;SR=0	GT:SU:PE:SR	./.:10:10:0
2	132130220	471_2	N	[2:131037276[N	.	.	SVTYPE=BND;STRANDS=--:10;SECONDARY;EVENT=471;MATEID=471_1;CIPOS=-326,9;CIEND=-258,9;CIPOS95=-121,1;CIEND95=-47,2;IMPRECISE;SU=10;PE=10;SR=0	GT:SU:PE:SR	./.:10:10:0
2	132335234	472	N	<DEL>	.	.	SVTYPE=DEL;STRANDS=+-:13;SVLEN=-97;END=132335331;CIPOS=-10,9;CIEND=-10,9;CIPOS95=0,0;CIEND95=0,0;SU=13;PE=0;SR=13	GT:SU:PE:SR	./.:13:0:13
2	132983940	473	N	<DEL>	.	.	SVTYPE=DEL;STRANDS=+-:15;SVLEN=-4082;END=132988022;CIPOS=-10,218;CIEND=-377,9;CIPOS95=-2,61;CIEND95=-70,2;IMPRECISE;SU=15;PE=15;SR=0	GT:SU:PE:SR	./.:15:15:0
2	133115546	474	N	<DEL>	.	.	SVTYPE=DEL;STRANDS=+-:21;SVLEN=-256;END=133115802;CIPOS=-10,9;CIEND=-10,9;CIPOS95=0,0;CIEND95=0,0;SU=21;PE=3;SR=18	GT:SU:PE:SR	./.:21:3:18
2	134460279	475	N	<DEL>	.	.	SVTYPE=DEL;STRANDS=+-:21;SVLEN=-292;END=134460571;CIPOS=-2,1;CIEND=-10,9;CIPOS95=0,0;CIEND95=0,0;SU=21;PE=3;SR=18	GT:SU:PE:SR	./.:21:3:18
2	134544291	476	N	<DEL>	.	.	SVTYPE=DEL;STRANDS=+-:17;SVLEN=-315;END=134544606;CIPOS=-10,9;CIEND=-10,9;CIPOS95=0,0;CIEND95=0,0;SU=17;PE=6;SR=11	GT:SU:PE:SR	./.:17:6:11
2	134966717	477	N	<DEL>	.	.	SVTYPE=DEL;STRANDS=+-:35;SVLEN=-3413;END=134970130;CIPOS=-1,0;CIEND=-10,9;CIPOS95=0,0;CIEND95=0,0;SU=35;PE=15;SR=20	GT:SU:PE:SR	./.:35:15:20
2	136619842	478	N	<DEL>	.	.	SVTYPE=DEL;STRANDS=+-:8;SVLEN=-77;END=136619919;CIPOS=-10,9;CIEND=-10,9;CIPOS95=0,0;CIEND95=0,0;SU=8;PE=0;SR=8	GT:SU:PE:SR	./.:8:0:8
2	138245304	479	N	<DEL>	.	.	SVTYPE=DEL;STRANDS=+-:28;SVLEN=-328;END=138245632;CIPOS=-2,0;CIEND=-10,9;CIPOS95=0,0;CIEND95=0,0;SU=28;PE=4;SR=24	GT:SU:PE:SR	./.:28:4:24
2	139942348	480	N	<DEL>	.	.	SVTYPE=DEL;STRANDS=+-:13;SVLEN=-39;END=139942387;CIPOS=-10,9;CIEND=-10,9;CIPOS95=0,0;CIEND95=0,0;SU=13;PE=0;SR=13	GT:SU:PE:SR	./.:13:0:13
2	142351003	481	N	<DEL>	.	.	SVTYPE=DEL;STRANDS=+-:25;SVLEN=-320;END=142351323;CIPOS=-2,0;CIEND=-1,0;CIPOS95=0,0;CIEND95=0,0;SU=25;PE=2;SR=23	GT:SU:PE:SR	./.:25:2:23
2	112522428	482	N	<DEL>	.	.	SVTYPE=DEL;STRANDS=+-:4;SVLEN=-29874490;END=142396918;CIPOS=-9,8;CIEND=-9,8;CIPOS95=0,0;CIEND95=0,0;SU=4;PE=0;SR=4	GT:SU:PE:SR	./.:4:0:4
2	147990511	483	N	<DEL>	.	.	SVTYPE=DEL;STRANDS=+-:4;SVLEN=-39;END=147990550;CIPOS=-9,8;CIEND=-9,8;CIPOS95=0,0;CIEND95=0,0;SU=4;PE=0;SR=4	GT:SU:PE:SR	./.:4:0:4
2	151106283	484	N	<DEL>	.	.	SVTYPE=DEL;STRANDS=+-:7;SVLEN=-41;END=151106324;CIPOS=-5,4;CIEND=-5,4;CIPOS95=0,0;CIEND95=0,0;SU=7;PE=0;SR=7	GT:SU:PE:SR	./.:7:0:7
2	151903089	485	N	<DEL>	.	.	SVTYPE=DEL;STRANDS=+-:36;SVLEN=-270;END=151903359;CIPOS=-2,0;CIEND=-10,9;CIPOS95=0,0;CIEND95=0,0;SU=36;PE=5;SR=31	GT:SU:PE:SR	./.:36:5:31
2	152617301	486	N	<DEL>	.	.	SVTYPE=DEL;STRANDS=+-:39;SVLEN=-302;END=152617603;CIPOS=-2,0;CIEND=-10,9;CIPOS95=0,0;CIEND95=0,0;SU=39;PE=8;SR=31	GT:SU:PE:SR	./.:39:8:31
2	152976685	487	N	<DEL>	.	.	SVTYPE=DEL;STRANDS=+-:5;SVLEN=-86;END=152976771;CIPOS=-10,9;CIEND=-10,9;CIPOS95=0,0;CIEND95=0,0;SU=5;PE=0;SR=5	GT:SU:PE:SR	./.:5:0:5
2	153153406	488	N	<DEL>	.	.	SVTYPE=DEL;STRANDS=+-:19;SVLEN=-82;END=153153488;CIPOS=-1,0;CIEND=-1,0;CIPOS95=0,0;CIEND95=0,0;SU=19;PE=0;SR=19	GT:SU:PE:SR	./.:19:0:19
2	154064580	489	N	<DEL>	.	.	SVTYPE=DEL;STRANDS=+-:24;SVLEN=-92;END=154064672;CIPOS=-1,0;CIEND=-1,0;CIPOS95=0,0;CIEND95=0,0;SU=24;PE=0;SR=24	GT:SU:PE:SR	./.:24:0:24
2	155891193	490	N	<DEL>	.	.	SVTYPE=DEL;STRANDS=+-:49;SVLEN=-301;END=155891494;CIPOS=0,0;CIEND=0,0;CIPOS95=0,0;CIEND95=0,0;SU=49;PE=9;SR=40	GT:SU:PE:SR	./.:49:9:40
2	158719100	491	N	<DEL>	.	.	SVTYPE=DEL;STRANDS=+-:16;SVLEN=-296;END=158719396;CIPOS=-3,1;CIEND=-3,1;CIPOS95=0,0;CIEND95=0,0;SU=16;PE=3;SR=13	GT:SU:PE:SR	./.:16:3:13
2	160149126	492	N	<DEL>	.	.	SVTYPE=DEL;STRANDS=+-:26;SVLEN=-2522;END=160151648;CIPOS=-10,9;CIEND=-7,7;CIPOS95=0,0;CIEND95=0,0;SU=26;PE=12;SR=14	GT:SU:PE:SR	./.:26:12:14
2	161795610	493	N	<DEL>	.	.	SVTYPE=DEL;STRANDS=+-:29;SVLEN=-314;END=161795924;CIPOS=-2,0;CIEND=-10,9;CIPOS95=0,0;CIEND95=0,0;SU=29;PE=5;SR=24	GT:SU:PE:SR	./.:29:5:24
2	162332271	494	N	<DEL>	.	.	SVTYPE=DEL;STRANDS=+-:25;SVLEN=-1770;END=162334041;CIPOS=-10,9;CIEND=-6,2;CIPOS95=0,0;CIEND95=0,0;SU=25;PE=19;SR=6	GT:SU:PE:SR	./.:25:19:6
2	163666421	495	N	<DEL>	.	.	SVTYPE=DEL;STRANDS=+-:50;SVLEN=-302;END=163666723;CIPOS=0,0;CIEND=0,0;CIPOS95=0,0;CIEND95=0,0;SU=50;PE=8;SR=42	GT:SU:PE:SR	./.:50:8:42
2	166267523	496	N	<DEL>	.	.	SVTYPE=DEL;STRANDS=+-:37;SVLEN=-308;END=166267831;CIPOS=-2,0;CIEND=-2,0;CIPOS95=0,0;CIEND95=0,0;SU=37;PE=10;SR=27	GT:SU:PE:SR	./.:37:10:27
2	167048172	497	N	<DEL>	.	.	SVTYPE=DEL;STRANDS=+-:4;SVLEN=-84;END=167048256;CIPOS=-8,9;CIEND=-10,7;CIPOS95=0,2;CIEND95=-2,0;IMPRECISE;SU=4;PE=0;SR=4	GT:SU:PE:SR	./.:4:0:4
2	167331533	498	N	<DEL>	.	.	SVTYPE=DEL;STRANDS=+-:5;SVLEN=-137;END=167331670;CIPOS=-10,9;CIEND=-10,9;CIPOS95=0,0;CIEND95=0,0;SU=5;PE=0;SR=5	GT:SU:PE:SR	./.:5:0:5
2	168895821	499	N	<DEL>	.	.	SVTYPE=DEL;STRANDS=+-:29;SVLEN=-305;END=168896126;CIPOS=-2,0;CIEND=-10,9;CIPOS95=0,0;CIEND95=0,0;SU=29;PE=3;SR=26	GT:SU:PE:SR	./.:29:3:26
2	169395477	500	N	<DEL>	.	.	SVTYPE=DEL;STRANDS=+-:28;SVLEN=-297;END=169395774;CIPOS=-2,0;CIEND=-1,0;CIPOS95=0,0;CIEND95=0,0;SU=28;PE=2;SR=26	GT:SU:PE:SR	./.:28:2:26
2	169606133	501	N	<DEL>	.	.	SVTYPE=DEL;STRANDS=+-:16;SVLEN=-74;END=169606207;CIPOS=-2,1;CIEND=-2,1;CIPOS95=0,0;CIEND95=0,0;SU=16;PE=0;SR=16	GT:SU:PE:SR	./.:16:0:16
2	170609616	502	N	<DEL>	.	.	SVTYPE=DEL;STRANDS=+-:4;SVLEN=-54;END=170609670;CIPOS=-9,8;CIEND=-9,8;CIPOS95=0,0;CIEND95=0,0;SU=4;PE=0;SR=4	GT:SU:PE:SR	./.:4:0:4
2	170641518	503	N	<DEL>	.	.	SVTYPE=DEL;STRANDS=+-:36;SVLEN=-2433;END=170643951;CIPOS=-2,0;CIEND=-10,9;CIPOS95=0,0;CIEND95=0,0;SU=36;PE=17;SR=19	GT:SU:PE:SR	./.:36:17:19
2	82374164	504_1	N	[2:170923481[N	.	.	SVTYPE=BND;STRANDS=--:5;EVENT=504;MATEID=504_2;CIPOS=-10,9;CIEND=-10,9;CIPOS95=0,0;CIEND95=0,0;SU=5;PE=0;SR=5	GT:SU:PE:SR	./.:5:0:5
2	170923481	504_2	N	[2:82374164[N	.	.	SVTYPE=BND;STRANDS=--:5;SECONDARY;EVENT=504;MATEID=504_1;CIPOS=-10,9;CIEND=-10,9;CIPOS95=0,0;CIEND95=0,0;SU=5;PE=0;SR=5	GT:SU:PE:SR	./.:5:0:5
2	173148039	505	N	<DEL>	.	.	SVTYPE=DEL;STRANDS=+-:15;SVLEN=-60;END=173148099;CIPOS=-10,9;CIEND=-10,9;CIPOS95=0,0;CIEND95=0,0;SU=15;PE=0;SR=15	GT:SU:PE:SR	./.:15:0:15
2	174151744	506	N	<DEL>	.	.	SVTYPE=DEL;STRANDS=+-:20;SVLEN=-301;END=174152045;CIPOS=-2,1;CIEND=-7,9;CIPOS95=0,0;CIEND95=0,0;SU=20;PE=7;SR=13	GT:SU:PE:SR	./.:20:7:13
2	175090640	507	N	<DEL>	.	.	SVTYPE=DEL;STRANDS=+-:25;SVLEN=-305;END=175090945;CIPOS=-10,9;CIEND=-10,9;CIPOS95=0,0;CIEND95=0,0;SU=25;PE=4;SR=21	GT:SU:PE:SR	./.:25:4:21
2	176346682	508	N	<DEL>	.	.	SVTYPE=DEL;STRANDS=+-:54;SVLEN=-6039;END=176352721;CIPOS=0,0;CIEND=0,0;CIPOS95=0,0;CIEND95=0,0;SU=54;PE=19;SR=35	GT:SU:PE:SR	./.:54:19:35
2	177265645	509	N	<DEL>	.	.	SVTYPE=DEL;STRANDS=+-:31;SVLEN=-6395;END=177272040;CIPOS=-2,1;CIEND=-3,1;CIPOS95=0,0;CIEND95=0,0;SU=31;PE=18;SR=13	GT:SU:PE:SR	./.:31:18:13
2	178287637	510	N	<DEL>	.	.	SVTYPE=DEL;STRANDS=+-:25;SVLEN=-424;END=178288061;CIPOS=-10,9;CIEND=-10,9;CIPOS95=0,0;CIEND95=0,0;SU=25;PE=11;SR=14	GT:SU:PE:SR	./.:25:11:14
2	181453912	511	N	<DEL>	.	.	SVTYPE=DEL;STRANDS=+-:15;SVLEN=-719;END=181454631;CIPOS=-5,4;CIEND=-10,9;CIPOS95=0,0;CIEND95=0,0;SU=15;PE=8;SR=7	GT:SU:PE:SR	./.:15:8:7
2	181925837	512	N	<DEL>	.	.	SVTYPE=DEL;STRANDS=+-:19;SVLEN=-312;END=181926149;CIPOS=-10,9;CIEND=-2,1;CIPOS95=0,0;CIEND95=0,0;SU=19;PE=2;SR=17	GT:SU:PE:SR	./.:19:2:17
2	182355983	513	N	<DEL>	.	.	SVTYPE=DEL;STRANDS=+-:34;SVLEN=-303;END=182356286;CIPOS=-10,9;CIEND=-10,9;CIPOS95=0,0;CIEND95=0,0;SU=34;PE=4;SR=30	GT:SU:PE:SR	./.:34:4:30
2	182565255	514	N	<DEL>	.	.	SVTYPE=DEL;STRANDS=+-:17;SVLEN=-313;END=182565568;CIPOS=-3,2;CIEND=-3,1;CIPOS95=0,0;CIEND95=0,0;SU=17;PE=5;SR=12	GT:SU:PE:SR	./.:17:5:12
2	184249981	515	N	<DEL>	.	.	SVTYPE=DEL;STRANDS=+-:25;SVLEN=-328;END=184250309;CIPOS=-10,9;CIEND=-2,0;CIPOS95=0,0;CIEND95=0,0;SU=25;PE=7;SR=18	GT:SU:PE:SR	./.:25:7:18
2	188215730	516	N	<DEL>	.	.	SVTYPE=DEL;STRANDS=+-:34;SVLEN=-295;END=188216025;CIPOS=-2,0;CIEND=-10,9;CIPOS95=0,0;CIEND95=0,0;SU=34;PE=5;SR=29	GT:SU:PE:SR	./.:34:5:29
2	189119190	517	N	<DUP>	.	.	SVTYPE=DUP;STRANDS=-+:10;SVLEN=429;END=189119619;CIPOS=-10,9;CIEND=-4,3;CIPOS95=0,0;CIEND95=0,0;SU=10;PE=1;SR=9	GT:SU:PE:SR	./.:10:1:9
2	189119226	518	N	<DEL>	.	.	SVTYPE=DEL;STRANDS=+-:18;SVLEN=-1756;END=189120982;CIPOS=-2,1;CIEND=-2,1;CIPOS95=0,0;CIEND95=0,0;SU=18;PE=0;SR=18	GT:SU:PE:SR	./.:18:0:18
2	191680794	519	N	<DEL>	.	.	SVTYPE=DEL;STRANDS=+-:15;SVLEN=-80;END=191680874;CIPOS=-10,9;CIEND=-10,9;CIPOS95=0,0;CIEND95=0,0;SU=15;PE=0;SR=15	GT:SU:PE:SR	./.:15:0:15
2	193355414	520	N	<DEL>	.	.	SVTYPE=DEL;STRANDS=+-:32;SVLEN=-294;END=193355708;CIPOS=-10,9;CIEND=-10,9;CIPOS95=0,0;CIEND95=0,0;SU=32;PE=4;SR=28	GT:SU:PE:SR	./.:32:4:28
2	194689502	521	N	<DEL>	.	.	SVTYPE=DEL;STRANDS=+-:36;SVLEN=-9263;END=194698765;CIPOS=-10,9;CIEND=-2,0;CIPOS95=0,0;CIEND95=0,0;SU=36;PE=15;SR=21	GT:SU:PE:SR	./.:36:15:21
2	194913528	522	N	<DEL>	.	.	SVTYPE=DEL;STRANDS=+-:6;SVLEN=-84;END=194913612;CIPOS=-6,5;CIEND=-6,5;CIPOS95=0,0;CIEND95=0,0;SU=6;PE=0;SR=6	GT:SU:PE:SR	./.:6:0:6
2	196031320	523	N	<DEL>	.	.	SVTYPE=DEL;STRANDS=+-:23;SVLEN=-294;END=196031614;CIPOS=-2,0;CIEND=-10,9;CIPOS95=0,0;CIEND95=0,0;SU=23;PE=4;SR=19	GT:SU:PE:SR	./.:23:4:19
2	196051831	524	N	<DEL>	.	.	SVTYPE=DEL;STRANDS=+-:26;SVLEN=-253;END=196052084;CIPOS=-10,9;CIEND=-10,9;CIPOS95=0,0;CIEND95=0,0;SU=26;PE=3;SR=23	GT:SU:PE:SR	./.:26:3:23
2	196605324	525	N	<DEL>	.	.	SVTYPE=DEL;STRANDS=+-:26;SVLEN=-63;END=196605387;CIPOS=-10,9;CIEND=-10,9;CIPOS95=0,0;CIEND95=0,0;SU=26;PE=0;SR=26	GT:SU:PE:SR	./.:26:0:26
2	196736427	526	N	<DEL>	.	.	SVTYPE=DEL;STRANDS=+-:27;SVLEN=-263;END=196736690;CIPOS=-2,0;CIEND=-10,9;CIPOS95=0,0;CIEND95=0,0;SU=27;PE=6;SR=21	GT:SU:PE:SR	./.:27:6:21
2	200312455	527	N	<DEL>	.	.	SVTYPE=DEL;STRANDS=+-:19;SVLEN=-224;END=200312679;CIPOS=-1,0;CIEND=-1,0;CIPOS95=0,0;CIEND95=0,0;SU=19;PE=0;SR=19	GT:SU:PE:SR	./.:19:0:19
2	200530400	528	N	<DEL>	.	.	SVTYPE=DEL;STRANDS=+-:4;SVLEN=-79;END=200530479;CIPOS=-9,8;CIEND=-9,8;CIPOS95=0,0;CIEND95=0,0;SU=4;PE=0;SR=4	GT:SU:PE:SR	./.:4:0:4
2	205185254	529	N	<DEL>	.	.	SVTYPE=DEL;STRANDS=+-:18;SVLEN=-64;END=205185318;CIPOS=-2,1;CIEND=-2,1;CIPOS95=0,0;CIEND95=0,0;SU=18;PE=0;SR=18	GT:SU:PE:SR	./.:18:0:18
2	206731199	530	N	<DEL>	.	.	SVTYPE=DEL;STRANDS=+-:25;SVLEN=-306;END=206731505;CIPOS=-10,9;CIEND=-2,0;CIPOS95=0,0;CIEND95=0,0;SU=25;PE=5;SR=20	GT:SU:PE:SR	./.:25:5:20
2	206845200	531	N	<DEL>	.	.	SVTYPE=DEL;STRANDS=+-:7;SVLEN=-114;END=206845314;CIPOS=-5,4;CIEND=-5,4;CIPOS95=0,0;CIEND95=0,0;SU=7;PE=0;SR=7	GT:SU:PE:SR	./.:7:0:7
2	206853499	532	N	<DEL>	.	.	SVTYPE=DEL;STRANDS=+-:7;SVLEN=-149;END=206853648;CIPOS=-5,4;CIEND=-5,4;CIPOS95=0,0;CIEND95=0,0;SU=7;PE=0;SR=7	GT:SU:PE:SR	./.:7:0:7
2	208474495	533	N	<DEL>	.	.	SVTYPE=DEL;STRANDS=+-:11;SVLEN=-2289;END=208476784;CIPOS=-7,4;CIEND=-10,9;CIPOS95=0,0;CIEND95=0,0;SU=11;PE=4;SR=7	GT:SU:PE:SR	./.:11:4:7
2	208510044	534_1	N	[2:208510208[N	.	.	SVTYPE=BND;STRANDS=--:5;EVENT=534;MATEID=534_2;CIPOS=-494,9;CIEND=-15,9;CIPOS95=-164,0;CIEND95=-15,0;IMPRECISE;SU=5;PE=5;SR=0	GT:SU:PE:SR	./.:5:5:0
2	208510208	534_2	N	[2:208510044[N	.	.	SVTYPE=BND;STRANDS=--:5;SECONDARY;EVENT=534;MATEID=534_1;CIPOS=-15,9;CIEND=-494,9;CIPOS95=-15,0;CIEND95=-164,0;IMPRECISE;SU=5;PE=5;SR=0	GT:SU:PE:SR	./.:5:5:0
2	208567224	535	N	<DEL>	.	.	SVTYPE=DEL;STRANDS=+-:16;SVLEN=-305;END=208567529;CIPOS=-3,1;CIEND=-10,9;CIPOS95=0,0;CIEND95=0,0;SU=16;PE=1;SR=15	GT:SU:PE:SR	./.:16:1:15
2	208959123	536	N	<DEL>	.	.	SVTYPE=DEL;STRANDS=+-:6;SVLEN=-327;END=208959450;CIPOS=-10,9;CIEND=-10,9;CIPOS95=-1,3;CIEND95=-3,3;IMPRECISE;SU=6;PE=5;SR=1	GT:SU:PE:SR	./.:6:5:1
2	17472761	537	N	<DUP>	.	.	SVTYPE=DUP;STRANDS=-+:6;SVLEN=191490565;END=208963326;CIPOS=-6,5;CIEND=-6,5;CIPOS95=0,0;CIEND95=0,0;SU=6;PE=0;SR=6	GT:SU:PE:SR	./.:6:0:6
2	209061168	538	N	<DEL>	.	.	SVTYPE=DEL;STRANDS=+-:48;SVLEN=-309;END=209061477;CIPOS=0,0;CIEND=0,0;CIPOS95=0,0;CIEND95=0,0;SU=48;PE=11;SR=37	GT:SU:PE:SR	./.:48:11:37
2	209451731	539	N	<DEL>	.	.	SVTYPE=DEL;STRANDS=+-:29;SVLEN=-313;END=209452044;CIPOS=-2,0;CIEND=-1,0;CIPOS95=0,0;CIEND95=0,0;SU=29;PE=5;SR=24	GT:SU:PE:SR	./.:29:5:24
2	209915556	540	N	<DEL>	.	.	SVTYPE=DEL;STRANDS=+-:6;SVLEN=-85;END=209915641;CIPOS=-7,5;CIEND=-6,5;CIPOS95=0,0;CIEND95=0,0;SU=6;PE=0;SR=6	GT:SU:PE:SR	./.:6:0:6
2	212551260	541	N	<DEL>	.	.	SVTYPE=DEL;STRANDS=+-:27;SVLEN=-289;END=212551549;CIPOS=-2,0;CIEND=0,0;CIPOS95=0,0;CIEND95=0,0;SU=27;PE=2;SR=25	GT:SU:PE:SR	./.:27:2:25
2	212700043	542	N	<DEL>	.	.	SVTYPE=DEL;STRANDS=+-:26;SVLEN=-73;END=212700116;CIPOS=-10,9;CIEND=-10,9;CIPOS95=0,0;CIEND95=0,0;SU=26;PE=0;SR=26	GT:SU:PE:SR	./.:26:0:26
2	214507348	543	N	<DEL>	.	.	SVTYPE=DEL;STRANDS=+-:8;SVLEN=-221;END=214507569;CIPOS=-10,9;CIEND=-10,9;CIPOS95=0,0;CIEND95=0,0;SU=8;PE=0;SR=8	GT:SU:PE:SR	./.:8:0:8
2	214775216	544	N	<DEL>	.	.	SVTYPE=DEL;STRANDS=+-:40;SVLEN=-295;END=214775511;CIPOS=-2,0;CIEND=-10,9;CIPOS95=0,0;CIEND95=0,0;SU=40;PE=6;SR=34	GT:SU:PE:SR	./.:40:6:34
2	214778330	545	N	<DEL>	.	.	SVTYPE=DEL;STRANDS=+-:9;SVLEN=-33;END=214778363;CIPOS=-4,3;CIEND=-4,3;CIPOS95=0,0;CIEND95=0,0;SU=9;PE=0;SR=9	GT:SU:PE:SR	./.:9:0:9
2	215728763	546	N	<DEL>	.	.	SVTYPE=DEL;STRANDS=+-:35;SVLEN=-2068;END=215730831;CIPOS=-2,0;CIEND=-2,0;CIPOS95=0,0;CIEND95=0,0;SU=35;PE=17;SR=18	GT:SU:PE:SR	./.:35:17:18
2	217089943	547	N	<DEL>	.	.	SVTYPE=DEL;STRANDS=+-:26;SVLEN=-2555;END=217092498;CIPOS=-3,1;CIEND=-8,9;CIPOS95=0,0;CIEND95=0,0;SU=26;PE=11;SR=15	GT:SU:PE:SR	./.:26:11:15
2	217092811	548	N	<DEL>	.	.	SVTYPE=DEL;STRANDS=+-:6;SVLEN=-300;END=217093111;CIPOS=-10,9;CIEND=-10,9;CIPOS95=-1,1;CIEND95=-1,1;IMPRECISE;SU=6;PE=3;SR=3	GT:SU:PE:SR	./.:6:3:3
2	220052328	549	N	<DEL>	.	.	SVTYPE=DEL;STRANDS=+-:13;SVLEN=-567;END=220052895;CIPOS=-5,5;CIEND=-10,8;CIPOS95=0,0;CIEND95=0,0;SU=13;PE=7;SR=6	GT:SU:PE:SR	./.:13:7:6
2	220053143	550	N	<DEL>	.	.	SVTYPE=DEL;STRANDS=+-:8;SVLEN=-3031;END=220056174;CIPOS=-10,298;CIEND=-333,9;CIPOS95=-2,86;CIEND95=-67,2;IMPRECISE;SU=8;PE=8;SR=0	GT:SU:PE:SR	./.:8:8:0
2	220321615	551	N	<DEL>	.	.	SVTYPE=DEL;STRANDS=+-:15;SVLEN=-68;END=220321683;CIPOS=-10,9;CIEND=-6,9;CIPOS95=0,0;CIEND95=0,0;SU=15;PE=0;SR=15	GT:SU:PE:SR	./.:15:0:15
2	223481706	552	N	<DEL>	.	.	SVTYPE=DEL;STRANDS=+-:28;SVLEN=-273;END=223481979;CIPOS=-2,0;CIEND=-1,0;CIPOS95=0,0;CIEND95=0,0;SU=28;PE=7;SR=21	GT:SU:PE:SR	./.:28:7:21
2	223760191	553	N	<DEL>	.	.	SVTYPE=DEL;STRANDS=+-:38;SVLEN=-2480;END=223762671;CIPOS=-10,9;CIEND=-8,9;CIPOS95=0,0;CIEND95=0,0;SU=38;PE=17;SR=21	GT:SU:PE:SR	./.:38:17:21
2	223797367	554	N	<DEL>	.	.	SVTYPE=DEL;STRANDS=+-:21;SVLEN=-308;END=223797675;CIPOS=-1,0;CIEND=-1,0;CIPOS95=0,0;CIEND95=0,0;SU=21;PE=0;SR=21	GT:SU:PE:SR	./.:21:0:21
2	226039583	555	N	<DEL>	.	.	SVTYPE=DEL;STRANDS=+-:45;SVLEN=-477;END=226040060;CIPOS=-10,9;CIEND=-2,0;CIPOS95=0,0;CIEND95=0,0;SU=45;PE=21;SR=24	GT:SU:PE:SR	./.:45:21:24
2	227165426	556	N	<DEL>	.	.	SVTYPE=DEL;STRANDS=+-:15;SVLEN=-5743;END=227171169;CIPOS=-10,9;CIEND=-10,9;CIPOS95=0,0;CIEND95=0,0;SU=15;PE=7;SR=8	GT:SU:PE:SR	./.:15:7:8
2	227334237	557	N	<DEL>	.	.	SVTYPE=DEL;STRANDS=+-:4;SVLEN=-1255;END=227335492;CIPOS=-10,465;CIEND=-487,9;CIPOS95=0,166;CIEND95=-174,1;IMPRECISE;SU=4;PE=4;SR=0	GT:SU:PE:SR	./.:4:4:0
2	227910526	558	N	<DEL>	.	.	SVTYPE=DEL;STRANDS=+-:6;SVLEN=-41;END=227910567;CIPOS=-6,5;CIEND=-6,5;CIPOS95=0,0;CIEND95=0,0;SU=6;PE=0;SR=6	GT:SU:PE:SR	./.:6:0:6
2	231325309	559	N	<DEL>	.	.	SVTYPE=DEL;STRANDS=+-:46;SVLEN=-328;END=231325637;CIPOS=0,0;CIEND=0,0;CIPOS95=0,0;CIEND95=0,0;SU=46;PE=10;SR=36	GT:SU:PE:SR	./.:46:10:36
2	231401465	560	N	<DEL>	.	.	SVTYPE=DEL;STRANDS=+-:11;SVLEN=-55;END=231401520;CIPOS=-3,2;CIEND=-3,2;CIPOS95=0,0;CIEND95=0,0;SU=11;PE=0;SR=11	GT:SU:PE:SR	./.:11:0:11
2	231996195	561	N	<DEL>	.	.	SVTYPE=DEL;STRANDS=+-:31;SVLEN=-305;END=231996500;CIPOS=-2,0;CIEND=-1,0;CIPOS95=0,0;CIEND95=0,0;SU=31;PE=3;SR=28	GT:SU:PE:SR	./.:31:3:28
2	233859726	562	N	<DUP>	.	.	SVTYPE=DUP;STRANDS=-+:4;SVLEN=346;END=233860072;CIPOS=-520,9;CIEND=-10,459;CIPOS95=-182,0;CIEND95=-1,168;IMPRECISE;SU=4;PE=4;SR=0	GT:SU:PE:SR	./.:4:4:0
2	233859805	563	N	<DEL>	.	.	SVTYPE=DEL;STRANDS=+-:4;SVLEN=-432;END=233860237;CIPOS=-9,8;CIEND=-9,8;CIPOS95=0,0;CIEND95=0,0;SU=4;PE=0;SR=4	GT:SU:PE:SR	./.:4:0:4
2	238962635	564	N	<DEL>	.	.	SVTYPE=DEL;STRANDS=+-:17;SVLEN=-88;END=238962723;CIPOS=-2,1;CIEND=-10,9;CIPOS95=0,0;CIEND95=0,0;SU=17;PE=1;SR=16	GT:SU:PE:SR	./.:17:1:16
2	239027712	565	N	<DEL>	.	.	SVTYPE=DEL;STRANDS=+-:7;SVLEN=-217;END=239027929;CIPOS=-5,4;CIEND=-5,4;CIPOS95=0,0;CIEND95=0,0;SU=7;PE=0;SR=7	GT:SU:PE:SR	./.:7:0:7
2	240564393	566	N	<DUP>	.	.	SVTYPE=DUP;STRANDS=-+:5;SVLEN=409;END=240564802;CIPOS=-10,9;CIEND=-10,9;CIPOS95=-1,1;CIEND95=-1,1;IMPRECISE;SU=5;PE=3;SR=2	GT:SU:PE:SR	./.:5:3:2
2	240640706	567	N	<DUP>	.	.	SVTYPE=DUP;STRANDS=-+:11;SVLEN=872;END=240641578;CIPOS=-264,9;CIEND=-10,250;CIPOS95=-76,2;CIEND95=-3,42;IMPRECISE;SU=11;PE=11;SR=0	GT:SU:PE:SR	./.:11:11:0
2	240641040	568	N	<DEL>	.	.	SVTYPE=DEL;STRANDS=+-:14;SVLEN=-567;END=240641607;CIPOS=-10,213;CIEND=-322,9;CIPOS95=-2,54;CIEND95=-61,2;IMPRECISE;SU=14;PE=14;SR=0	GT:SU:PE:SR	./.:14:14:0
2	240645588	569	N	<DUP>	.	.	SVTYPE=DUP;STRANDS=-+:12;SVLEN=230;END=240645818;CIPOS=-4,2;CIEND=-10,9;CIPOS95=0,0;CIEND95=0,0;SU=12;PE=1;SR=11	GT:SU:PE:SR	./.:12:1:11
2	240958954	570	N	<DEL>	.	.	SVTYPE=DEL;STRANDS=+-:24;SVLEN=-307;END=240959261;CIPOS=-2,1;CIEND=-9,9;CIPOS95=0,0;CIEND95=0,0;SU=24;PE=5;SR=19	GT:SU:PE:SR	./.:24:5:19
2	241047664	571	N	<DEL>	.	.	SVTYPE=DEL;STRANDS=+-:5;SVLEN=-543;END=241048207;CIPOS=-10,337;CIEND=-418,9;CIPOS95=-2,89;CIEND95=-144,1;IMPRECISE;SU=5;PE=5;SR=0	GT:SU:PE:SR	./.:5:5:0
2	241248300	572	N	<DUP>	.	.	SVTYPE=DUP;STRANDS=-+:4;SVLEN=778;END=241249078;CIPOS=-318,9;CIEND=-10,307;CIPOS95=-111,2;CIEND95=-2,110;IMPRECISE;SU=4;PE=4;SR=0	GT:SU:PE:SR	./.:4:4:0
2	241466709	573	N	<DUP>	.	.	SVTYPE=DUP;STRANDS=-+:5;SVLEN=199;END=241466908;CIPOS=-10,9;CIEND=-10,9;CIPOS95=0,0;CIEND95=0,0;SU=5;PE=0;SR=5	GT:SU:PE:SR	./.:5:0:5
2	242529683	574	N	<DUP>	.	.	SVTYPE=DUP;STRANDS=-+:4;SVLEN=741;END=242530424;CIPOS=-423,9;CIEND=-10,430;CIPOS95=-136,1;CIEND95=-1,150;IMPRECISE;SU=4;PE=4;SR=0	GT:SU:PE:SR	./.:4:4:0
2	242853252	575	N	<DEL>	.	.	SVTYPE=DEL;STRANDS=+-:22;SVLEN=-182526;END=243035778;CIPOS=-4,5;CIEND=-10,9;CIPOS95=0,0;CIEND95=0,0;SU=22;PE=17;SR=5	GT:SU:PE:SR	./.:22:17:5
3	982597	576	N	<DEL>	.	.	SVTYPE=DEL;STRANDS=+-:13;SVLEN=-308;END=982905;CIPOS=-4,2;CIEND=-10,9;CIPOS95=0,0;CIEND95=0,0;SU=13;PE=2;SR=11	GT:SU:PE:SR	./.:13:2:11
3	1216906	577	N	<DUP>	.	.	SVTYPE=DUP;STRANDS=-+:8;SVLEN=502;END=1217408;CIPOS=-479,9;CIEND=-10,298;CIPOS95=-140,1;CIEND95=-2,79;IMPRECISE;SU=8;PE=8;SR=0	GT:SU:PE:SR	./.:8:8:0
3	2311589	578	N	<DEL>	.	.	SVTYPE=DEL;STRANDS=+-:22;SVLEN=-345;END=2311934;CIPOS=-2,1;CIEND=-2,1;CIPOS95=0,0;CIEND95=0,0;SU=22;PE=8;SR=14	GT:SU:PE:SR	./.:22:8:14
3	2633041	579	N	<DEL>	.	.	SVTYPE=DEL;STRANDS=+-:35;SVLEN=-306;END=2633347;CIPOS=-2,0;CIEND=-5,9;CIPOS95=0,0;CIEND95=0,0;SU=35;PE=8;SR=27	GT:SU:PE:SR	./.:35:8:27
3	3873217	580	N	<DEL>	.	.	SVTYPE=DEL;STRANDS=+-:17;SVLEN=-316;END=3873533;CIPOS=-3,2;CIEND=-10,9;CIPOS95=0,0;CIEND95=0,0;SU=17;PE=5;SR=12	GT:SU:PE:SR	./.:17:5:12
3	4066937	581	N	<DEL>	.	.	SVTYPE=DEL;STRANDS=+-:55;SVLEN=-2618;END=4069555;CIPOS=-10,9;CIEND=-2,0;CIPOS95=0,0;CIEND95=0,0;SU=55;PE=29;SR=26	GT:SU:PE:SR	./.:55:29:26
3	7820511	582	N	<DEL>	.	.	SVTYPE=DEL;STRANDS=+-:7;SVLEN=-54;END=7820565;CIPOS=-6,4;CIEND=-5,4;CIPOS95=0,0;CIEND95=0,0;SU=7;PE=0;SR=7	GT:SU:PE:SR	./.:7:0:7
3	10035568	583	N	<DUP>	.	.	SVTYPE=DUP;STRANDS=-+:5;SVLEN=53682;END=10089250;CIPOS=-373,9;CIEND=-10,225;CIPOS95=-120,2;CIEND95=-2,97;IMPRECISE;SU=5;PE=5;SR=0	GT:SU:PE:SR	./.:5:5:0
3	10035832	584	N	<DEL>	.	.	SVTYPE=DEL;STRANDS=+-:4;SVLEN=-53755;END=10089587;CIPOS=-10,421;CIEND=-465,9;CIPOS95=-1,136;CIEND95=-156,1;IMPRECISE;SU=4;PE=4;SR=0	GT:SU:PE:SR	./.:4:4:0
3	10821757	585	N	<DEL>	.	.	SVTYPE=DEL;STRANDS=+-:9;SVLEN=-163;END=10821920;CIPOS=-4,3;CIEND=-4,3;CIPOS95=0,0;CIEND95=0,0;SU=9;PE=0;SR=9	GT:SU:PE:SR	./.:9:0:9
3	10088197	586	N	<DUP>	.	.	SVTYPE=DUP;STRANDS=-+:7;SVLEN=1823681;END=11911878;CIPOS=-461,9;CIEND=-10,334;CIPOS95=-133,1;CIEND95=-1,111;IMPRECISE;SU=7;PE=7;SR=0	GT:SU:PE:SR	./.:7:7:0
3	12196533	587	N	<DEL>	.	.	SVTYPE=DEL;STRANDS=+-:7;SVLEN=-39;END=12196572;CIPOS=-5,4;CIEND=-5,4;CIPOS95=0,0;CIEND95=0,0;SU=7;PE=0;SR=7	GT:SU:PE:SR	./.:7:0:7
3	16793203	588	N	<DEL>	.	.	SVTYPE=DEL;STRANDS=+-:24;SVLEN=-45;END=16793248;CIPOS=-2,0;CIEND=-1,0;CIPOS95=0,0;CIEND95=0,0;SU=24;PE=0;SR=24	GT:SU:PE:SR	./.:24:0:24
3	17731700	589	N	<DEL>	.	.	SVTYPE=DEL;STRANDS=+-:27;SVLEN=-307;END=17732007;CIPOS=-10,9;CIEND=-10,9;CIPOS95=0,0;CIEND95=0,0;SU=27;PE=8;SR=19	GT:SU:PE:SR	./.:27:8:19
3	20550745	590	N	<DUP>	.	.	SVTYPE=DUP;STRANDS=-+:13;SVLEN=20735;END=20571480;CIPOS=-10,9;CIEND=-6,4;CIPOS95=0,0;CIEND95=0,0;SU=13;PE=6;SR=7	GT:SU:PE:SR	./.:13:6:7
3	21457508	591	N	<DEL>	.	.	SVTYPE=DEL;STRANDS=+-:30;SVLEN=-312;END=21457820;CIPOS=-10,9;CIEND=-1,0;CIPOS95=0,0;CIEND95=0,0;SU=30;PE=6;SR=24	GT:SU:PE:SR	./.:30:6:24
3	23088873	592	N	<DUP>	.	.	SVTYPE=DUP;STRANDS=-+:14;SVLEN=8741;END=23097614;CIPOS=-10,9;CIEND=-10,9;CIPOS95=0,0;CIEND95=0,0;SU=14;PE=5;SR=9	GT:SU:PE:SR	./.:14:5:9
3	24090798	593	N	<DEL>	.	.	SVTYPE=DEL;STRANDS=+-:17;SVLEN=-244;END=24091042;CIPOS=-10,9;CIEND=-2,1;CIPOS95=0,0;CIEND95=0,0;SU=17;PE=1;SR=16	GT:SU:PE:SR	./.:17:1:16
3	24306053	594_1	N	[3:24306096[N	.	.	SVTYPE=BND;STRANDS=--:6;EVENT=594;MATEID=594_2;CIPOS=-6,5;CIEND=-4,5;CIPOS95=0,0;CIEND95=0,0;SU=6;PE=0;SR=6	GT:SU:PE:SR	./.:6:0:6
3	24306096	594_2	N	[3:24306053[N	.	.	SVTYPE=BND;STRANDS=--:6;SECONDARY;EVENT=594;MATEID=594_1;CIPOS=-4,5;CIEND=-6,5;CIPOS95=0,0;CIEND95=0,0;SU=6;PE=0;SR=6	GT:SU:PE:SR	./.:6:0:6
3	25030887	595	N	<DEL>	.	.	SVTYPE=DEL;STRANDS=+-:45;SVLEN=-1362;END=25032249;CIPOS=-2,1;CIEND=-10,9;CIPOS95=0,0;CIEND95=0,0;SU=45;PE=29;SR=16	GT:SU:PE:SR	./.:45:29:16
3	26123848	596	N	<DEL>	.	.	SVTYPE=DEL;STRANDS=+-:19;SVLEN=-127;END=26123975;CIPOS=-1,0;CIEND=-1,0;CIPOS95=0,0;CIEND95=0,0;SU=19;PE=0;SR=19	GT:SU:PE:SR	./.:19:0:19
3	26786719	597	N	<DEL>	.	.	SVTYPE=DEL;STRANDS=+-:23;SVLEN=-306;END=26787025;CIPOS=-1,0;CIEND=-2,0;CIPOS95=0,0;CIEND95=0,0;SU=23;PE=3;SR=20	GT:SU:PE:SR	./.:23:3:20
3	26520848	598	N	<DUP>	.	.	SVTYPE=DUP;STRANDS=-+:14;SVLEN=267128;END=26787976;CIPOS=-183,9;CIEND=-10,234;CIPOS95=-35,3;CIEND95=-2,69;IMPRECISE;SU=14;PE=14;SR=0	GT:SU:PE:SR	./.:14:14:0
3	27430313	599	N	<DEL>	.	.	SVTYPE=DEL;STRANDS=+-:20;SVLEN=-120;END=27430433;CIPOS=-10,9;CIEND=-10,9;CIPOS95=0,0;CIEND95=0,0;SU=20;PE=0;SR=20	GT:SU:PE:SR	./.:20:0:20
3	32102052	600	N	<DEL>	.	.	SVTYPE=DEL;STRANDS=+-:32;SVLEN=-5831;END=32107883;CIPOS=-10,9;CIEND=-2,0;CIPOS95=0,0;CIEND95=0,0;SU=32;PE=15;SR=17	GT:SU:PE:SR	./.:32:15:17
3	32940761	601	N	<DEL>	.	.	SVTYPE=DEL;STRANDS=+-:20;SVLEN=-93;END=32940854;CIPOS=-10,9;CIEND=-10,9;CIPOS95=0,0;CIEND95=0,0;SU=20;PE=0;SR=20	GT:SU:PE:SR	./.:20:0:20
3	33553207	602	N	<DEL>	.	.	SVTYPE=DEL;STRANDS=+-:10;SVLEN=-868;END=33554075;CIPOS=-10,9;CIEND=-10,9;CIPOS95=0,0;CIEND95=0,0;SU=10;PE=4;SR=6	GT:SU:PE:SR	./.:10:4:6
3	34532140	603	N	<DEL>	.	.	SVTYPE=DEL;STRANDS=+-:14;SVLEN=-175;END=34532315;CIPOS=-10,9;CIEND=-2,1;CIPOS95=0,0;CIEND95=0,0;SU=14;PE=1;SR=13	GT:SU:PE:SR	./.:14:1:13
3	35051671	604	N	<DEL>	.	.	SVTYPE=DEL;STRANDS=+-:37;SVLEN=-314;END=35051985;CIPOS=-10,9;CIEND=-10,9;CIPOS95=0,0;CIEND95=0,0;SU=37;PE=7;SR=30	GT:SU:PE:SR	./.:37:7:30
3	35605460	605	N	<DEL>	.	.	SVTYPE=DEL;STRANDS=+-:5;SVLEN=-490;END=35605950;CIPOS=-10,382;CIEND=-431,9;CIPOS95=-1,120;CIEND95=-152,1;IMPRECISE;SU=5;PE=5;SR=0	GT:SU:PE:SR	./.:5:5:0
3	36108134	606	N	<DEL>	.	.	SVTYPE=DEL;STRANDS=+-:26;SVLEN=-304;END=36108438;CIPOS=-10,9;CIEND=-2,0;CIPOS95=0,0;CIEND95=0,0;SU=26;PE=7;SR=19	GT:SU:PE:SR	./.:26:7:19
3	41898050	607	N	<DEL>	.	.	SVTYPE=DEL;STRANDS=+-:8;SVLEN=-61;END=41898111;CIPOS=-10,9;CIEND=-10,9;CIPOS95=-1,1;CIEND95=-1,1;IMPRECISE;SU=8;PE=0;SR=8	GT:SU:PE:SR	./.:8:0:8
3	42838373	608	N	<DEL>	.	.	SVTYPE=DEL;STRANDS=+-:21;SVLEN=-2437;END=42840810;CIPOS=-10,9;CIEND=-5,3;CIPOS95=0,0;CIEND95=0,0;SU=21;PE=14;SR=7	GT:SU:PE:SR	./.:21:14:7
3	43004913	609	N	<DEL>	.	.	SVTYPE=DEL;STRANDS=+-:4;SVLEN=-42;END=43004955;CIPOS=-9,8;CIEND=-9,8;CIPOS95=0,0;CIEND95=0,0;SU=4;PE=0;SR=4	GT:SU:PE:SR	./.:4:0:4
3	43031106	610	N	<DEL>	.	.	SVTYPE=DEL;STRANDS=+-:40;SVLEN=-314;END=43031420;CIPOS=-10,9;CIEND=-2,0;CIPOS95=0,0;CIEND95=0,0;SU=40;PE=10;SR=30	GT:SU:PE:SR	./.:40:10:30
3	43835648	611_1	N	N]3:43835995]	.	.	SVTYPE=BND;STRANDS=++:14;EVENT=611;MATEID=611_2;CIPOS=-5,9;CIEND=-10,9;CIPOS95=0,1;CIEND95=-1,1;IMPRECISE;SU=14;PE=11;SR=3	GT:SU:PE:SR	./.:14:11:3
3	43835995	611_2	N	N]3:43835648]	.	.	SVTYPE=BND;STRANDS=++:14;SECONDARY;EVENT=611;MATEID=611_1;CIPOS=-10,9;CIEND=-5,9;CIPOS95=-1,1;CIEND95=0,1;IMPRECISE;SU=14;PE=11;SR=3	GT:SU:PE:SR	./.:14:11:3
3	43835095	612_1	N	[3:43835992[N	.	.	SVTYPE=BND;STRANDS=--:37;EVENT=612;MATEID=612_2;CIPOS=-10,8;CIEND=-2,0;CIPOS95=0,0;CIEND95=0,0;SU=37;PE=15;SR=22	GT:SU:PE:SR	./.:37:15:22
3	43835992	612_2	N	[3:43835095[N	.	.	SVTYPE=BND;STRANDS=--:37;SECONDARY;EVENT=612;MATEID=612_1;CIPOS=-2,0;CIEND=-10,8;CIPOS95=0,0;CIEND95=0,0;SU=37;PE=15;SR=22	GT:SU:PE:SR	./.:37:15:22
3	44741005	613	N	<INV>	.	.	SVTYPE=INV;STRANDS=++:7,--:4;SVLEN=1279;END=44742284;CIPOS=-10,76;CIEND=-10,72;CIPOS95=0,64;CIEND95=0,60;IMPRECISE;SU=11;PE=11;SR=0	GT:SU:PE:SR	./.:11:11:0
3	45609896	614	N	<DEL>	.	.	SVTYPE=DEL;STRANDS=+-:13;SVLEN=-348;END=45610244;CIPOS=-10,211;CIEND=-185,9;CIPOS95=-3,38;CIEND95=-34,3;IMPRECISE;SU=13;PE=13;SR=0	GT:SU:PE:SR	./.:13:13:0
3	45768361	615	N	<DEL>	.	.	SVTYPE=DEL;STRANDS=+-:36;SVLEN=-315;END=45768676;CIPOS=-2,0;CIEND=-10,9;CIPOS95=0,0;CIEND95=0,0;SU=36;PE=8;SR=28	GT:SU:PE:SR	./.:36:8:28
3	42940282	616	N	<DUP>	.	.	SVTYPE=DUP;STRANDS=-+:8;SVLEN=3105590;END=46045872;CIPOS=-10,9;CIEND=-10,9;CIPOS95=0,0;CIEND95=0,0;SU=8;PE=0;SR=8	GT:SU:PE:SR	./.:8:0:8
3	46045872	617	N	<DEL>	.	.	SVTYPE=DEL;STRANDS=+-:19;SVLEN=-257;END=46046129;CIPOS=-3,1;CIEND=-2,1;CIPOS95=0,0;CIEND95=0,0;SU=19;PE=2;SR=17	GT:SU:PE:SR	./.:19:2:17
3	47490669	618	N	<DEL>	.	.	SVTYPE=DEL;STRANDS=+-:41;SVLEN=-2771;END=47493440;CIPOS=-2,0;CIEND=-10,9;CIPOS95=0,0;CIEND95=0,0;SU=41;PE=16;SR=25	GT:SU:PE:SR	./.:41:16:25
3	49494287	619	N	<DEL>	.	.	SVTYPE=DEL;STRANDS=+-:14;SVLEN=-318;END=49494605;CIPOS=-10,9;CIEND=-3,2;CIPOS95=0,0;CIEND95=0,0;SU=14;PE=2;SR=12	GT:SU:PE:SR	./.:14:2:12
3	52709849	620	N	<DEL>	.	.	SVTYPE=DEL;STRANDS=+-:24;SVLEN=-323;END=52710172;CIPOS=-10,9;CIEND=-10,9;CIPOS95=0,0;CIEND95=0,0;SU=24;PE=8;SR=16	GT:SU:PE:SR	./.:24:8:16
3	57522646	621	N	<DUP>	.	.	SVTYPE=DUP;STRANDS=-+:26;SVLEN=1395;END=57524041;CIPOS=-10,9;CIEND=-10,9;CIPOS95=0,0;CIEND95=0,0;SU=26;PE=9;SR=17	GT:SU:PE:SR	./.:26:9:17
3	57522710	622	N	<DEL>	.	.	SVTYPE=DEL;STRANDS=+-:16;SVLEN=-1341;END=57524051;CIPOS=-3,2;CIEND=-3,2;CIPOS95=0,0;CIEND95=0,0;SU=16;PE=6;SR=10	GT:SU:PE:SR	./.:16:6:10
3	59792397	623	N	<DEL>	.	.	SVTYPE=DEL;STRANDS=+-:10;SVLEN=-42;END=59792439;CIPOS=-10,9;CIEND=-10,9;CIPOS95=0,0;CIEND95=0,0;SU=10;PE=0;SR=10	GT:SU:PE:SR	./.:10:0:10
3	65117797	624	N	<DEL>	.	.	SVTYPE=DEL;STRANDS=+-:6;SVLEN=-1896;END=65119693;CIPOS=-10,369;CIEND=-357,9;CIPOS95=-1,122;CIEND95=-103,2;IMPRECISE;SU=6;PE=6;SR=0	GT:SU:PE:SR	./.:6:6:0
3	66763253	625	N	<DEL>	.	.	SVTYPE=DEL;STRANDS=+-:20;SVLEN=-66;END=66763319;CIPOS=-10,9;CIEND=-10,9;CIPOS95=0,0;CIEND95=0,0;SU=20;PE=0;SR=20	GT:SU:PE:SR	./.:20:0:20
3	66763772	626	N	<DUP>	.	.	SVTYPE=DUP;STRANDS=-+:14;SVLEN=138;END=66763910;CIPOS=-10,9;CIEND=-10,9;CIPOS95=0,0;CIEND95=0,0;SU=14;PE=0;SR=14	GT:SU:PE:SR	./.:14:0:14
3	67493708	627	N	<DEL>	.	.	SVTYPE=DEL;STRANDS=+-:23;SVLEN=-3091;END=67496799;CIPOS=-10,9;CIEND=-10,9;CIPOS95=0,0;CIEND95=0,0;SU=23;PE=5;SR=18	GT:SU:PE:SR	./.:23:5:18
3	68634773	628	N	<DEL>	.	.	SVTYPE=DEL;STRANDS=+-:31;SVLEN=-5480;END=68640253;CIPOS=-2,1;CIEND=-3,1;CIPOS95=0,0;CIEND95=0,0;SU=31;PE=19;SR=12	GT:SU:PE:SR	./.:31:19:12
3	68739682	629	N	<DEL>	.	.	SVTYPE=DEL;STRANDS=+-:34;SVLEN=-8181;END=68747863;CIPOS=-10,9;CIEND=-2,0;CIPOS95=0,0;CIEND95=0,0;SU=34;PE=18;SR=16	GT:SU:PE:SR	./.:34:18:16
3	68870490	630	N	<DEL>	.	.	SVTYPE=DEL;STRANDS=+-:25;SVLEN=-273;END=68870763;CIPOS=-9,8;CIEND=-2,1;CIPOS95=0,0;CIEND95=0,0;SU=25;PE=4;SR=21	GT:SU:PE:SR	./.:25:4:21
3	70415121	631	N	<DEL>	.	.	SVTYPE=DEL;STRANDS=+-:29;SVLEN=-319;END=70415440;CIPOS=-2,0;CIEND=-2,0;CIPOS95=0,0;CIEND95=0,0;SU=29;PE=8;SR=21	GT:SU:PE:SR	./.:29:8:21
3	75276889	632	N	<DEL>	.	.	SVTYPE=DEL;STRANDS=+-:23;SVLEN=-2021;END=75278910;CIPOS=-10,9;CIEND=-3,1;CIPOS95=0,0;CIEND95=0,0;SU=23;PE=11;SR=12	GT:SU:PE:SR	./.:23:11:12
3	60105	633	N	<DUP>	.	.	SVTYPE=DUP;STRANDS=-+:5;SVLEN=75219167;END=75279272;CIPOS=-393,9;CIEND=-10,359;CIPOS95=-125,1;CIEND95=-2,111;IMPRECISE;SU=5;PE=5;SR=0	GT:SU:PE:SR	./.:5:5:0
3	75367121	634	N	<DEL>	.	.	SVTYPE=DEL;STRANDS=+-:28;SVLEN=-79;END=75367200;CIPOS=-10,9;CIEND=-10,9;CIPOS95=0,0;CIEND95=0,0;SU=28;PE=0;SR=28	GT:SU:PE:SR	./.:28:0:28
3	78231821	635	N	<DEL>	.	.	SVTYPE=DEL;STRANDS=+-:12;SVLEN=-93;END=78231914;CIPOS=-10,9;CIEND=-10,9;CIPOS95=0,0;CIEND95=0,0;SU=12;PE=0;SR=12	GT:SU:PE:SR	./.:12:0:12
3	78687363	636	N	<DEL>	.	.	SVTYPE=DEL;STRANDS=+-:27;SVLEN=-50;END=78687413;CIPOS=-1,0;CIEND=-1,0;CIPOS95=0,0;CIEND95=0,0;SU=27;PE=0;SR=27	GT:SU:PE:SR	./.:27:0:27
3	80925314	637	N	<DEL>	.	.	SVTYPE=DEL;STRANDS=+-:41;SVLEN=-1290;END=80926604;CIPOS=-2,0;CIEND=-7,9;CIPOS95=0,0;CIEND95=0,0;SU=41;PE=18;SR=23	GT:SU:PE:SR	./.:41:18:23
3	81907507	638	N	<DEL>	.	.	SVTYPE=DEL;STRANDS=+-:29;SVLEN=-305;END=81907812;CIPOS=-10,9;CIEND=-1,0;CIPOS95=0,0;CIEND95=0,0;SU=29;PE=7;SR=22	GT:SU:PE:SR	./.:29:7:22
3	82203550	639_1	N	[3:82204007[N	.	.	SVTYPE=BND;STRANDS=--:15;EVENT=639;MATEID=639_2;CIPOS=-3,1;CIEND=-3,2;CIPOS95=0,0;CIEND95=0,0;SU=15;PE=5;SR=10	GT:SU:PE:SR	./.:15:5:10
3	82204007	639_2	N	[3:82203550[N	.	.	SVTYPE=BND;STRANDS=--:15;SECONDARY;EVENT=639;MATEID=639_1;CIPOS=-3,2;CIEND=-3,1;CIPOS95=0,0;CIEND95=0,0;SU=15;PE=5;SR=10	GT:SU:PE:SR	./.:15:5:10
3	82514317	640	N	<DEL>	.	.	SVTYPE=DEL;STRANDS=+-:14;SVLEN=-460;END=82514777;CIPOS=-10,191;CIEND=-229,9;CIPOS95=-2,47;CIEND95=-60,2;IMPRECISE;SU=14;PE=14;SR=0	GT:SU:PE:SR	./.:14:14:0
3	83136167	641	N	<DEL>	.	.	SVTYPE=DEL;STRANDS=+-:4;SVLEN=-38;END=83136205;CIPOS=-8,9;CIEND=-10,7;CIPOS95=0,2;CIEND95=-2,0;IMPRECISE;SU=4;PE=0;SR=4	GT:SU:PE:SR	./.:4:0:4
3	83853128	642	N	<DEL>	.	.	SVTYPE=DEL;STRANDS=+-:46;SVLEN=-2221;END=83855349;CIPOS=-2,0;CIEND=-2,0;CIPOS95=0,0;CIEND95=0,0;SU=46;PE=19;SR=27	GT:SU:PE:SR	./.:46:19:27
3	83894645	643_1	N	N]3:83894686]	.	.	SVTYPE=BND;STRANDS=++:5;EVENT=643;MATEID=643_2;CIPOS=-10,7;CIEND=-10,9;CIPOS95=0,0;CIEND95=0,0;SU=5;PE=0;SR=5	GT:SU:PE:SR	./.:5:0:5
3	83894686	643_2	N	N]3:83894645]	.	.	SVTYPE=BND;STRANDS=++:5;SECONDARY;EVENT=643;MATEID=643_1;CIPOS=-10,9;CIEND=-10,7;CIPOS95=0,0;CIEND95=0,0;SU=5;PE=0;SR=5	GT:SU:PE:SR	./.:5:0:5
3	86213406	644	N	<DEL>	.	.	SVTYPE=DEL;STRANDS=+-:35;SVLEN=-314;END=86213720;CIPOS=-2,0;CIEND=-2,0;CIPOS95=0,0;CIEND95=0,0;SU=35;PE=6;SR=29	GT:SU:PE:SR	./.:35:6:29
3	90122076	645	N	<DEL>	.	.	SVTYPE=DEL;STRANDS=+-:5;SVLEN=-92;END=90122168;CIPOS=-10,9;CIEND=-10,9;CIPOS95=0,0;CIEND95=0,0;SU=5;PE=0;SR=5	GT:SU:PE:SR	./.:5:0:5
3	90459297	646	N	<DEL>	.	.	SVTYPE=DEL;STRANDS=+-:9;SVLEN=-1449;END=90460746;CIPOS=-10,357;CIEND=-450,9;CIPOS95=-1,96;CIEND95=-120,0;IMPRECISE;SU=9;PE=9;SR=0	GT:SU:PE:SR	./.:9:9:0
3	90494383	647	N	<DEL>	.	.	SVTYPE=DEL;STRANDS=+-:4;SVLEN=-9638;END=90504021;CIPOS=-10,459;CIEND=-393,9;CIPOS95=-1,167;CIEND95=-144,1;IMPRECISE;SU=4;PE=4;SR=0	GT:SU:PE:SR	./.:4:4:0
3	90453626	648	N	<DUP>	.	.	SVTYPE=DUP;STRANDS=-+:5;SVLEN=51228;END=90504854;CIPOS=-10,9;CIEND=-10,9;CIPOS95=-1,1;CIEND95=-1,1;IMPRECISE;SU=5;PE=3;SR=2	GT:SU:PE:SR	./.:5:3:2
3	95465768	649	N	<DEL>	.	.	SVTYPE=DEL;STRANDS=+-:9;SVLEN=-4995;END=95470763;CIPOS=-10,9;CIEND=-10,7;CIPOS95=-3,3;CIEND95=-3,1;IMPRECISE;SU=9;PE=8;SR=1	GT:SU:PE:SR	./.:9:8:1
3	95468116	650	N	<DUP>	.	.	SVTYPE=DUP;STRANDS=-+:23;SVLEN=2884;END=95471000;CIPOS=-10,9;CIEND=-3,2;CIPOS95=0,0;CIEND95=0,0;SU=23;PE=11;SR=12	GT:SU:PE:SR	./.:23:11:12
3	98899063	651	N	<DEL>	.	.	SVTYPE=DEL;STRANDS=+-:44;SVLEN=-3326;END=98902389;CIPOS=-10,9;CIEND=-10,8;CIPOS95=0,0;CIEND95=0,0;SU=44;PE=27;SR=17	GT:SU:PE:SR	./.:44:27:17
3	98943806	652	N	<DEL>	.	.	SVTYPE=DEL;STRANDS=+-:33;SVLEN=-5709;END=98949515;CIPOS=-2,1;CIEND=-10,9;CIPOS95=0,0;CIEND95=0,0;SU=33;PE=15;SR=18	GT:SU:PE:SR	./.:33:15:18
3	99037454	653	N	<DEL>	.	.	SVTYPE=DEL;STRANDS=+-:36;SVLEN=-303;END=99037757;CIPOS=-10,9;CIEND=-1,0;CIPOS95=0,0;CIEND95=0,0;SU=36;PE=6;SR=30	GT:SU:PE:SR	./.:36:6:30
3	102283787	654	N	<DEL>	.	.	SVTYPE=DEL;STRANDS=+-:25;SVLEN=-325;END=102284112;CIPOS=-2,0;CIEND=-2,0;CIPOS95=0,0;CIEND95=0,0;SU=25;PE=2;SR=23	GT:SU:PE:SR	./.:25:2:23
3	103308593	655	N	<DEL>	.	.	SVTYPE=DEL;STRANDS=+-:23;SVLEN=-71;END=103308664;CIPOS=-10,9;CIEND=-10,9;CIPOS95=0,0;CIEND95=0,0;SU=23;PE=0;SR=23	GT:SU:PE:SR	./.:23:0:23
3	103431684	656	N	<DEL>	.	.	SVTYPE=DEL;STRANDS=+-:29;SVLEN=-79;END=103431763;CIPOS=-1,0;CIEND=-1,0;CIPOS95=0,0;CIEND95=0,0;SU=29;PE=0;SR=29	GT:SU:PE:SR	./.:29:0:29
3	104999623	657	N	<DEL>	.	.	SVTYPE=DEL;STRANDS=+-:13;SVLEN=-107;END=104999730;CIPOS=-10,9;CIEND=-10,9;CIPOS95=0,0;CIEND95=0,0;SU=13;PE=0;SR=13	GT:SU:PE:SR	./.:13:0:13
3	106813631	658	N	<DEL>	.	.	SVTYPE=DEL;STRANDS=+-:21;SVLEN=-158;END=106813789;CIPOS=-1,0;CIEND=-1,0;CIPOS95=0,0;CIEND95=0,0;SU=21;PE=0;SR=21	GT:SU:PE:SR	./.:21:0:21
3	112467401	659	N	<DEL>	.	.	SVTYPE=DEL;STRANDS=+-:32;SVLEN=-311;END=112467712;CIPOS=-2,0;CIEND=-2,0;CIPOS95=0,0;CIEND95=0,0;SU=32;PE=9;SR=23	GT:SU:PE:SR	./.:32:9:23
3	113854033	660	N	<DEL>	.	.	SVTYPE=DEL;STRANDS=+-:28;SVLEN=-314;END=113854347;CIPOS=-10,9;CIEND=-10,9;CIPOS95=0,0;CIEND95=0,0;SU=28;PE=3;SR=25	GT:SU:PE:SR	./.:28:3:25
3	114466484	661	N	<DEL>	.	.	SVTYPE=DEL;STRANDS=+-:27;SVLEN=-308;END=114466792;CIPOS=-10,9;CIEND=-2,0;CIPOS95=0,0;CIEND95=0,0;SU=27;PE=10;SR=17	GT:SU:PE:SR	./.:27:10:17
3	116275284	662	N	<DEL>	.	.	SVTYPE=DEL;STRANDS=+-:34;SVLEN=-311;END=116275595;CIPOS=-2,0;CIEND=-2,0;CIPOS95=0,0;CIEND95=0,0;SU=34;PE=7;SR=27	GT:SU:PE:SR	./.:34:7:27
3	116915683	663	N	<DEL>	.	.	SVTYPE=DEL;STRANDS=+-:8;SVLEN=-20;END=116915703;CIPOS=-10,9;CIEND=-10,9;CIPOS95=0,0;CIEND95=0,0;SU=8;PE=0;SR=8	GT:SU:PE:SR	./.:8:0:8
3	117692332	664	N	<DUP>	.	.	SVTYPE=DUP;STRANDS=-+:22;SVLEN=6232;END=117698564;CIPOS=-10,9;CIEND=-10,9;CIPOS95=0,0;CIEND95=0,0;SU=22;PE=14;SR=8	GT:SU:PE:SR	./.:22:14:8
3	118052223	665	N	<DEL>	.	.	SVTYPE=DEL;STRANDS=+-:4;SVLEN=-204;END=118052427;CIPOS=-9,0;CIEND=-10,7;CIPOS95=-9,0;CIEND95=-1,0;IMPRECISE;SU=4;PE=0;SR=4	GT:SU:PE:SR	./.:4:0:4
3	118281604	666	N	<DEL>	.	.	SVTYPE=DEL;STRANDS=+-:19;SVLEN=-224;END=118281828;CIPOS=-10,6;CIEND=-1,0;CIPOS95=0,0;CIEND95=0,0;SU=19;PE=0;SR=19	GT:SU:PE:SR	./.:19:0:19
3	119941801	667	N	<DUP>	.	.	SVTYPE=DUP;STRANDS=-+:15;SVLEN=134;END=119941935;CIPOS=-5,9;CIEND=-10,9;CIPOS95=0,0;CIEND95=0,0;SU=15;PE=0;SR=15	GT:SU:PE:SR	./.:15:0:15
3	123236757	668	N	<DEL>	.	.	SVTYPE=DEL;STRANDS=+-:22;SVLEN=-304;END=123237061;CIPOS=-2,0;CIEND=-2,1;CIPOS95=0,0;CIEND95=0,0;SU=22;PE=3;SR=19	GT:SU:PE:SR	./.:22:3:19
3	124890053	669	N	<DEL>	.	.	SVTYPE=DEL;STRANDS=+-:26;SVLEN=-766;END=124890819;CIPOS=-10,9;CIEND=-10,9;CIPOS95=0,0;CIEND95=0,0;SU=26;PE=13;SR=13	GT:SU:PE:SR	./.:26:13:13
3	126358938	670	N	<DEL>	.	.	SVTYPE=DEL;STRANDS=+-:13;SVLEN=-311;END=126359249;CIPOS=-4,2;CIEND=-10,9;CIPOS95=0,0;CIEND95=0,0;SU=13;PE=2;SR=11	GT:SU:PE:SR	./.:13:2:11
3	131677815	671	N	<DEL>	.	.	SVTYPE=DEL;STRANDS=+-:4;SVLEN=-307;END=131678122;CIPOS=-10,9;CIEND=-10,9;CIPOS95=-3,3;CIEND95=-3,3;IMPRECISE;SU=4;PE=3;SR=1	GT:SU:PE:SR	./.:4:3:1
3	168738456	672	N	<DEL>	.	.	SVTYPE=DEL;STRANDS=+-:39;SVLEN=-379;END=168738835;CIPOS=-10,9;CIEND=-10,9;CIPOS95=0,0;CIEND95=0,0;SU=39;PE=15;SR=24	GT:SU:PE:SR	./.:39:15:24
3	195507033	673	N	<DEL>	.	.	SVTYPE=DEL;STRANDS=+-:8;SVLEN=-3661;END=195510694;CIPOS=-10,320;CIEND=-295,9;CIPOS95=-1,110;CIEND95=-74,2;IMPRECISE;SU=8;PE=8;SR=0	GT:SU:PE:SR	./.:8:8:0
3	128346819	674	N	<DEL>	.	.	SVTYPE=DEL;STRANDS=+-:13;SVLEN=-329;END=128347148;CIPOS=-4,2;CIEND=-3,2;CIPOS95=0,0;CIEND95=0,0;SU=13;PE=2;SR=11	GT:SU:PE:SR	./.:13:2:11
3	75463354	675	N	<DEL>	.	.	SVTYPE=DEL;STRANDS=+-:5;SVLEN=-54336111;END=129799465;CIPOS=-10,309;CIEND=-248,9;CIPOS95=-2,85;CIEND95=-97,2;IMPRECISE;SU=5;PE=5;SR=0	GT:SU:PE:SR	./.:5:5:0
3	130347577	676	N	<DEL>	.	.	SVTYPE=DEL;STRANDS=+-:47;SVLEN=-5531;END=130353108;CIPOS=-10,9;CIEND=-2,0;CIPOS95=0,0;CIEND95=0,0;SU=47;PE=22;SR=25	GT:SU:PE:SR	./.:47:22:25
3	131989125	677	N	<DEL>	.	.	SVTYPE=DEL;STRANDS=+-:19;SVLEN=-5925;END=131995050;CIPOS=-10,9;CIEND=-10,9;CIPOS95=0,0;CIEND95=0,0;SU=19;PE=13;SR=6	GT:SU:PE:SR	./.:19:13:6
3	10407579	678	N	<DUP>	.	.	SVTYPE=DUP;STRANDS=-+:4;SVLEN=122193073;END=132600652;CIPOS=-396,9;CIEND=-10,519;CIPOS95=-142,1;CIEND95=0,182;IMPRECISE;SU=4;PE=4;SR=0	GT:SU:PE:SR	./.:4:4:0
3	132776270	679	N	<DEL>	.	.	SVTYPE=DEL;STRANDS=+-:24;SVLEN=-49;END=132776319;CIPOS=-1,0;CIEND=-1,0;CIPOS95=0,0;CIEND95=0,0;SU=24;PE=0;SR=24	GT:SU:PE:SR	./.:24:0:24
3	133578560	680	N	<DEL>	.	.	SVTYPE=DEL;STRANDS=+-:16;SVLEN=-83;END=133578643;CIPOS=-2,1;CIEND=-2,1;CIPOS95=0,0;CIEND95=0,0;SU=16;PE=0;SR=16	GT:SU:PE:SR	./.:16:0:16
3	134673916	681	N	<DEL>	.	.	SVTYPE=DEL;STRANDS=+-:42;SVLEN=-639;END=134674555;CIPOS=-2,0;CIEND=-10,8;CIPOS95=0,0;CIEND95=0,0;SU=42;PE=18;SR=24	GT:SU:PE:SR	./.:42:18:24
3	139230575	682	N	<DEL>	.	.	SVTYPE=DEL;STRANDS=+-:13;SVLEN=-50;END=139230625;CIPOS=-10,9;CIEND=-10,9;CIPOS95=0,0;CIEND95=0,0;SU=13;PE=0;SR=13	GT:SU:PE:SR	./.:13:0:13
3	140544408	683	N	<DEL>	.	.	SVTYPE=DEL;STRANDS=+-:34;SVLEN=-2634;END=140547042;CIPOS=-10,9;CIEND=-2,0;CIPOS95=0,0;CIEND95=0,0;SU=34;PE=21;SR=13	GT:SU:PE:SR	./.:34:21:13
3	144517898	684	N	<DEL>	.	.	SVTYPE=DEL;STRANDS=+-:26;SVLEN=-544;END=144518442;CIPOS=-7,7;CIEND=-4,2;CIPOS95=0,0;CIEND95=0,0;SU=26;PE=18;SR=8	GT:SU:PE:SR	./.:26:18:8
3	144693111	685	N	<DEL>	.	.	SVTYPE=DEL;STRANDS=+-:16;SVLEN=-125;END=144693236;CIPOS=-2,1;CIEND=-2,1;CIPOS95=0,0;CIEND95=0,0;SU=16;PE=0;SR=16	GT:SU:PE:SR	./.:16:0:16
3	145236013	686	N	<DEL>	.	.	SVTYPE=DEL;STRANDS=+-:13;SVLEN=-69;END=145236082;CIPOS=-3,1;CIEND=-10,9;CIPOS95=0,0;CIEND95=0,0;SU=13;PE=0;SR=13	GT:SU:PE:SR	./.:13:0:13
3	145931913	687	N	<DEL>	.	.	SVTYPE=DEL;STRANDS=+-:33;SVLEN=-297;END=145932210;CIPOS=-10,9;CIEND=-2,0;CIPOS95=0,0;CIEND95=0,0;SU=33;PE=6;SR=27	GT:SU:PE:SR	./.:33:6:27
3	146385190	688	N	<DEL>	.	.	SVTYPE=DEL;STRANDS=+-:34;SVLEN=-9671;END=146394861;CIPOS=-10,9;CIEND=-2,0;CIPOS95=0,0;CIEND95=0,0;SU=34;PE=16;SR=18	GT:SU:PE:SR	./.:34:16:18
3	146390404	689	N	<DUP>	.	.	SVTYPE=DUP;STRANDS=-+:24;SVLEN=4761;END=146395165;CIPOS=-4,1;CIEND=-10,9;CIPOS95=0,0;CIEND95=0,0;SU=24;PE=15;SR=9	GT:SU:PE:SR	./.:24:15:9
3	148566802	690	N	<DEL>	.	.	SVTYPE=DEL;STRANDS=+-:39;SVLEN=-308;END=148567110;CIPOS=-2,0;CIEND=-1,0;CIPOS95=0,0;CIEND95=0,0;SU=39;PE=5;SR=34	GT:SU:PE:SR	./.:39:5:34
3	148844386	691	N	<DEL>	.	.	SVTYPE=DEL;STRANDS=+-:25;SVLEN=-314;END=148844700;CIPOS=-2,0;CIEND=-9,9;CIPOS95=0,0;CIEND95=0,0;SU=25;PE=5;SR=20	GT:SU:PE:SR	./.:25:5:20
3	148969925	692	N	<DEL>	.	.	SVTYPE=DEL;STRANDS=+-:22;SVLEN=-72;END=148969997;CIPOS=-10,9;CIEND=-10,9;CIPOS95=0,0;CIEND95=0,0;SU=22;PE=0;SR=22	GT:SU:PE:SR	./.:22:0:22
3	149268476	693	N	<DEL>	.	.	SVTYPE=DEL;STRANDS=+-:45;SVLEN=-1670;END=149270146;CIPOS=-10,7;CIEND=-6,9;CIPOS95=0,0;CIEND95=0,0;SU=45;PE=21;SR=24	GT:SU:PE:SR	./.:45:21:24
3	149878083	694	N	<DEL>	.	.	SVTYPE=DEL;STRANDS=+-:8;SVLEN=-292;END=149878375;CIPOS=-7,3;CIEND=-10,9;CIPOS95=-2,2;CIEND95=0,0;IMPRECISE;SU=8;PE=4;SR=4	GT:SU:PE:SR	./.:8:4:4
3	152311738	695	N	<DEL>	.	.	SVTYPE=DEL;STRANDS=+-:37;SVLEN=-1417;END=152313155;CIPOS=-2,0;CIEND=-10,9;CIPOS95=0,0;CIEND95=0,0;SU=37;PE=12;SR=25	GT:SU:PE:SR	./.:37:12:25
3	152700170	696	N	<DEL>	.	.	SVTYPE=DEL;STRANDS=+-:10;SVLEN=-209;END=152700379;CIPOS=-10,9;CIEND=-10,9;CIPOS95=0,0;CIEND95=0,0;SU=10;PE=0;SR=10	GT:SU:PE:SR	./.:10:0:10
3	153534937	697	N	<DEL>	.	.	SVTYPE=DEL;STRANDS=+-:16;SVLEN=-354;END=153535291;CIPOS=-10,9;CIEND=-6,9;CIPOS95=0,0;CIEND95=0,0;SU=16;PE=5;SR=11	GT:SU:PE:SR	./.:16:5:11
3	154096747	698	N	<DEL>	.	.	SVTYPE=DEL;STRANDS=+-:28;SVLEN=-306;END=154097053;CIPOS=-10,6;CIEND=-10,9;CIPOS95=0,0;CIEND95=0,0;SU=28;PE=8;SR=20	GT:SU:PE:SR	./.:28:8:20
3	25274337	699_1	N	N]3:154422492]	.	.	SVTYPE=BND;STRANDS=++:15;EVENT=699;MATEID=699_2;CIPOS=-10,9;CIEND=-10,9;CIPOS95=0,0;CIEND95=0,0;SU=15;PE=0;SR=15	GT:SU:PE:SR	./.:15:0:15
3	154422492	699_2	N	N]3:25274337]	.	.	SVTYPE=BND;STRANDS=++:15;SECONDARY;EVENT=699;MATEID=699_1;CIPOS=-10,9;CIEND=-10,9;CIPOS95=0,0;CIEND95=0,0;SU=15;PE=0;SR=15	GT:SU:PE:SR	./.:15:0:15
3	154851402	700	N	<DEL>	.	.	SVTYPE=DEL;STRANDS=+-:4;SVLEN=-112;END=154851514;CIPOS=-4,5;CIEND=-7,5;CIPOS95=-1,1;CIEND95=-2,3;IMPRECISE;SU=4;PE=0;SR=4	GT:SU:PE:SR	./.:4:0:4
3	156092170	701	N	<DEL>	.	.	SVTYPE=DEL;STRANDS=+-:24;SVLEN=-1521;END=156093691;CIPOS=-4,7;CIEND=-8,2;CIPOS95=0,0;CIEND95=0,0;SU=24;PE=20;SR=4	GT:SU:PE:SR	./.:24:20:4
3	157480652	702	N	<DEL>	.	.	SVTYPE=DEL;STRANDS=+-:5;SVLEN=-52;END=157480704;CIPOS=-10,9;CIEND=-10,9;CIPOS95=0,0;CIEND95=0,0;SU=5;PE=0;SR=5	GT:SU:PE:SR	./.:5:0:5
3	158116917	703	N	<DEL>	.	.	SVTYPE=DEL;STRANDS=+-:38;SVLEN=-327;END=158117244;CIPOS=-10,9;CIEND=-2,0;CIPOS95=0,0;CIEND95=0,0;SU=38;PE=8;SR=30	GT:SU:PE:SR	./.:38:8:30
3	158795866	704	N	<INV>	.	.	SVTYPE=INV;STRANDS=++:8,--:3;SVLEN=102;END=158795968;CIPOS=-10,6;CIEND=-12,9;CIPOS95=-10,6;CIEND95=-12,1;IMPRECISE;SU=11;PE=11;SR=0	GT:SU:PE:SR	./.:11:11:0
3	161246728	705	N	<DEL>	.	.	SVTYPE=DEL;STRANDS=+-:27;SVLEN=-319;END=161247047;CIPOS=-2,0;CIEND=-10,9;CIPOS95=0,0;CIEND95=0,0;SU=27;PE=6;SR=21	GT:SU:PE:SR	./.:27:6:21
3	162027455	706	N	<DEL>	.	.	SVTYPE=DEL;STRANDS=+-:14;SVLEN=-30;END=162027485;CIPOS=-10,9;CIEND=-10,9;CIPOS95=0,0;CIEND95=0,0;SU=14;PE=0;SR=14	GT:SU:PE:SR	./.:14:0:14
3	162408310	707	N	<DEL>	.	.	SVTYPE=DEL;STRANDS=+-:34;SVLEN=-302;END=162408612;CIPOS=-2,0;CIEND=-2,0;CIPOS95=0,0;CIEND95=0,0;SU=34;PE=6;SR=28	GT:SU:PE:SR	./.:34:6:28
3	162512134	708	N	<DEL>	.	.	SVTYPE=DEL;STRANDS=+-:42;SVLEN=-114200;END=162626334;CIPOS=-2,0;CIEND=-2,0;CIPOS95=0,0;CIEND95=0,0;SU=42;PE=22;SR=20	GT:SU:PE:SR	./.:42:22:20
3	162764901	709	N	<DEL>	.	.	SVTYPE=DEL;STRANDS=+-:45;SVLEN=-4183;END=162769084;CIPOS=-1,0;CIEND=-2,0;CIPOS95=0,0;CIEND95=0,0;SU=45;PE=25;SR=20	GT:SU:PE:SR	./.:45:25:20
3	163464175	710	N	<DEL>	.	.	SVTYPE=DEL;STRANDS=+-:25;SVLEN=-298;END=163464473;CIPOS=-2,1;CIEND=-10,9;CIPOS95=0,0;CIEND95=0,0;SU=25;PE=6;SR=19	GT:SU:PE:SR	./.:25:6:19
3	165472012	711	N	<DEL>	.	.	SVTYPE=DEL;STRANDS=+-:22;SVLEN=-159;END=165472171;CIPOS=-10,9;CIEND=-10,9;CIPOS95=0,0;CIEND95=0,0;SU=22;PE=0;SR=22	GT:SU:PE:SR	./.:22:0:22
3	170119580	712	N	<DEL>	.	.	SVTYPE=DEL;STRANDS=+-:16;SVLEN=-297;END=170119877;CIPOS=-2,1;CIEND=-8,9;CIPOS95=0,0;CIEND95=0,0;SU=16;PE=3;SR=13	GT:SU:PE:SR	./.:16:3:13
3	171220748	713	N	<DEL>	.	.	SVTYPE=DEL;STRANDS=+-:11;SVLEN=-440;END=171221188;CIPOS=-10,270;CIEND=-361,9;CIPOS95=-2,89;CIEND95=-83,1;IMPRECISE;SU=11;PE=11;SR=0	GT:SU:PE:SR	./.:11:11:0
3	171251954	714	N	<DEL>	.	.	SVTYPE=DEL;STRANDS=+-:4;SVLEN=-2082;END=171254036;CIPOS=-10,358;CIEND=-351,9;CIPOS95=-2,105;CIEND95=-120,2;IMPRECISE;SU=4;PE=4;SR=0	GT:SU:PE:SR	./.:4:4:0
3	172796843	715	N	<DEL>	.	.	SVTYPE=DEL;STRANDS=+-:24;SVLEN=-255;END=172797098;CIPOS=-2,0;CIEND=-1,0;CIPOS95=0,0;CIEND95=0,0;SU=24;PE=1;SR=23	GT:SU:PE:SR	./.:24:1:23
3	176079553	716	N	<DEL>	.	.	SVTYPE=DEL;STRANDS=+-:5;SVLEN=-53;END=176079606;CIPOS=-10,9;CIEND=-10,9;CIPOS95=0,0;CIEND95=0,0;SU=5;PE=0;SR=5	GT:SU:PE:SR	./.:5:0:5
3	176486845	717	N	<DEL>	.	.	SVTYPE=DEL;STRANDS=+-:8;SVLEN=-454;END=176487299;CIPOS=-7,7;CIEND=0,9;CIPOS95=0,0;CIEND95=0,0;SU=8;PE=4;SR=4	GT:SU:PE:SR	./.:8:4:4
3	177896497	718	N	<DEL>	.	.	SVTYPE=DEL;STRANDS=+-:14;SVLEN=-57;END=177896554;CIPOS=-10,9;CIEND=-10,9;CIPOS95=0,0;CIEND95=0,0;SU=14;PE=0;SR=14	GT:SU:PE:SR	./.:14:0:14
3	178550133	719	N	<DEL>	.	.	SVTYPE=DEL;STRANDS=+-:37;SVLEN=-738;END=178550871;CIPOS=-2,0;CIEND=-2,0;CIPOS95=0,0;CIEND95=0,0;SU=37;PE=14;SR=23	GT:SU:PE:SR	./.:37:14:23
3	178693187	720	N	<DEL>	.	.	SVTYPE=DEL;STRANDS=+-:6;SVLEN=-187;END=178693374;CIPOS=-10,5;CIEND=-7,5;CIPOS95=0,0;CIEND95=0,0;SU=6;PE=0;SR=6	GT:SU:PE:SR	./.:6:0:6
3	98326841	721	N	<DUP>	.	.	SVTYPE=DUP;STRANDS=-+:4;SVLEN=82541424;END=180868265;CIPOS=-9,8;CIEND=-9,8;CIPOS95=0,0;CIEND95=0,0;SU=4;PE=0;SR=4	GT:SU:PE:SR	./.:4:0:4
3	167516543	722_1	N	[3:184751907[N	.	.	SVTYPE=BND;STRANDS=--:6;EVENT=722;MATEID=722_2;CIPOS=-6,5;CIEND=-6,5;CIPOS95=0,0;CIEND95=0,0;SU=6;PE=0;SR=6	GT:SU:PE:SR	./.:6:0:6
3	184751907	722_2	N	[3:167516543[N	.	.	SVTYPE=BND;STRANDS=--:6;SECONDARY;EVENT=722;MATEID=722_1;CIPOS=-6,5;CIEND=-6,5;CIPOS95=0,0;CIEND95=0,0;SU=6;PE=0;SR=6	GT:SU:PE:SR	./.:6:0:6
3	185512051	723	N	<DEL>	.	.	SVTYPE=DEL;STRANDS=+-:6;SVLEN=-226;END=185512277;CIPOS=-6,5;CIEND=-6,5;CIPOS95=0,0;CIEND95=0,0;SU=6;PE=0;SR=6	GT:SU:PE:SR	./.:6:0:6
3	186581033	724	N	<DEL>	.	.	SVTYPE=DEL;STRANDS=+-:27;SVLEN=-4251;END=186585284;CIPOS=-10,9;CIEND=-3,1;CIPOS95=0,0;CIEND95=0,0;SU=27;PE=14;SR=13	GT:SU:PE:SR	./.:27:14:13
3	186826665	725	N	<DEL>	.	.	SVTYPE=DEL;STRANDS=+-:41;SVLEN=-304;END=186826969;CIPOS=-10,9;CIEND=-10,9;CIPOS95=0,0;CIEND95=0,0;SU=41;PE=7;SR=34	GT:SU:PE:SR	./.:41:7:34
3	188304849	726	N	<DEL>	.	.	SVTYPE=DEL;STRANDS=+-:14;SVLEN=-315;END=188305164;CIPOS=-10,9;CIEND=-6,4;CIPOS95=0,0;CIEND95=0,0;SU=14;PE=8;SR=6	GT:SU:PE:SR	./.:14:8:6
3	189575912	727	N	<DEL>	.	.	SVTYPE=DEL;STRANDS=+-:24;SVLEN=-304;END=189576216;CIPOS=-10,9;CIEND=-10,9;CIPOS95=0,0;CIEND95=0,0;SU=24;PE=6;SR=18	GT:SU:PE:SR	./.:24:6:18
3	191856098	728	N	<DEL>	.	.	SVTYPE=DEL;STRANDS=+-:31;SVLEN=-325;END=191856423;CIPOS=-2,0;CIEND=-10,9;CIPOS95=0,0;CIEND95=0,0;SU=31;PE=9;SR=22	GT:SU:PE:SR	./.:31:9:22
3	192063194	729	N	<DEL>	.	.	SVTYPE=DEL;STRANDS=+-:25;SVLEN=-297;END=192063491;CIPOS=-10,9;CIEND=-2,0;CIPOS95=0,0;CIEND95=0,0;SU=25;PE=4;SR=21	GT:SU:PE:SR	./.:25:4:21
3	192875332	730	N	<DEL>	.	.	SVTYPE=DEL;STRANDS=+-:46;SVLEN=-10073;END=192885405;CIPOS=-10,9;CIEND=-10,9;CIPOS95=0,0;CIEND95=0,0;SU=46;PE=21;SR=25	GT:SU:PE:SR	./.:46:21:25
3	194121172	731	N	<DEL>	.	.	SVTYPE=DEL;STRANDS=+-:38;SVLEN=-749;END=194121921;CIPOS=-2,0;CIEND=-2,0;CIPOS95=0,0;CIEND95=0,0;SU=38;PE=15;SR=23	GT:SU:PE:SR	./.:38:15:23
3	194384138	732	N	<DEL>	.	.	SVTYPE=DEL;STRANDS=+-:6;SVLEN=-331;END=194384469;CIPOS=-10,262;CIEND=-297,9;CIPOS95=-2,60;CIEND95=-83,2;IMPRECISE;SU=6;PE=6;SR=0	GT:SU:PE:SR	./.:6:6:0
3	194543294	733	N	<DEL>	.	.	SVTYPE=DEL;STRANDS=+-:26;SVLEN=-2962;END=194546256;CIPOS=-10,9;CIEND=-10,9;CIPOS95=0,0;CIEND95=0,0;SU=26;PE=8;SR=18	GT:SU:PE:SR	./.:26:8:18
3	194543309	734	N	<DUP>	.	.	SVTYPE=DUP;STRANDS=-+:29;SVLEN=3122;END=194546431;CIPOS=-2,1;CIEND=-2,1;CIPOS95=0,0;CIEND95=0,0;SU=29;PE=14;SR=15	GT:SU:PE:SR	./.:29:14:15
3	195509946	735	N	<DEL>	.	.	SVTYPE=DEL;STRANDS=+-:4;SVLEN=-1092;END=195511038;CIPOS=-10,313;CIEND=-424,9;CIPOS95=-2,93;CIEND95=-149,1;IMPRECISE;SU=4;PE=4;SR=0	GT:SU:PE:SR	./.:4:4:0
3	195507092	736	N	<DUP>	.	.	SVTYPE=DUP;STRANDS=-+:11;SVLEN=5127;END=195512219;CIPOS=-252,9;CIEND=-10,277;CIPOS95=-59,2;CIEND95=-2,94;IMPRECISE;SU=11;PE=11;SR=0	GT:SU:PE:SR	./.:11:11:0
3	195511094	737	N	<DUP>	.	.	SVTYPE=DUP;STRANDS=-+:19;SVLEN=1163;END=195512257;CIPOS=-325,9;CIEND=-10,285;CIPOS95=-35,2;CIEND95=-2,55;IMPRECISE;SU=19;PE=19;SR=0	GT:SU:PE:SR	./.:19:19:0
3	197112917	738	N	<DUP>	.	.	SVTYPE=DUP;STRANDS=-+:4;SVLEN=2141;END=197115058;CIPOS=-223,9;CIEND=-10,472;CIPOS95=-95,2;CIEND95=-1,176;IMPRECISE;SU=4;PE=4;SR=0	GT:SU:PE:SR	./.:4:4:0
3	197111296	739	N	<DUP>	.	.	SVTYPE=DUP;STRANDS=-+:8;SVLEN=6609;END=197117905;CIPOS=-324,9;CIEND=-10,313;CIPOS95=-82,2;CIEND95=-1,99;IMPRECISE;SU=8;PE=8;SR=0	GT:SU:PE:SR	./.:8:8:0
3	197117039	740	N	<DUP>	.	.	SVTYPE=DUP;STRANDS=-+:7;SVLEN=852;END=197117891;CIPOS=-60,9;CIEND=-10,50;CIPOS95=-44,2;CIEND95=-1,38;IMPRECISE;SU=7;PE=7;SR=0	GT:SU:PE:SR	./.:7:7:0
3	197117068	741	N	<DUP>	.	.	SVTYPE=DUP;STRANDS=-+:8;SVLEN=1465;END=197118533;CIPOS=-9,9;CIEND=-6,357;CIPOS95=-6,3;CIEND95=0,148;IMPRECISE;SU=8;PE=8;SR=0	GT:SU:PE:SR	./.:8:8:0
3	197734284	742	N	<DEL>	.	.	SVTYPE=DEL;STRANDS=+-:22;SVLEN=-64;END=197734348;CIPOS=-10,9;CIEND=-10,9;CIPOS95=0,0;CIEND95=0,0;SU=22;PE=0;SR=22	GT:SU:PE:SR	./.:22:0:22
4	57371	743	N	<DEL>	.	.	SVTYPE=DEL;STRANDS=+-:14;SVLEN=-290;END=57661;CIPOS=-10,9;CIEND=-10,9;CIPOS95=0,0;CIEND95=0,0;SU=14;PE=0;SR=14	GT:SU:PE:SR	./.:14:0:14
4	58252	744	N	<DEL>	.	.	SVTYPE=DEL;STRANDS=+-:5;SVLEN=-327358;END=385610;CIPOS=-10,9;CIEND=-10,9;CIPOS95=0,0;CIEND95=0,0;SU=5;PE=0;SR=5	GT:SU:PE:SR	./.:5:0:5
4	401052	745	N	<DEL>	.	.	SVTYPE=DEL;STRANDS=+-:5;SVLEN=-317;END=401369;CIPOS=-10,9;CIEND=-10,9;CIPOS95=-3,3;CIEND95=-3,3;IMPRECISE;SU=5;PE=4;SR=1	GT:SU:PE:SR	./.:5:4:1
4	1086777	746	N	<DEL>	.	.	SVTYPE=DEL;STRANDS=+-:16;SVLEN=-50;END=1086827;CIPOS=-2,1;CIEND=-2,1;CIPOS95=0,0;CIEND95=0,0;SU=16;PE=0;SR=16	GT:SU:PE:SR	./.:16:0:16
4	3816504	747	N	<DUP>	.	.	SVTYPE=DUP;STRANDS=-+:8;SVLEN=578;END=3817082;CIPOS=-290,9;CIEND=-10,276;CIPOS95=-42,3;CIEND95=-2,76;IMPRECISE;SU=8;PE=8;SR=0	GT:SU:PE:SR	./.:8:8:0
4	2810457	748	N	<DEL>	.	.	SVTYPE=DEL;STRANDS=+-:4;SVLEN=-458;END=2810915;CIPOS=-10,456;CIEND=-454,9;CIPOS95=-1,165;CIEND95=-150,1;IMPRECISE;SU=4;PE=4;SR=0	GT:SU:PE:SR	./.:4:4:0
4	3576466	749	N	<DEL>	.	.	SVTYPE=DEL;STRANDS=+-:7;SVLEN=-107;END=3576573;CIPOS=-5,4;CIEND=-5,4;CIPOS95=0,0;CIEND95=0,0;SU=7;PE=0;SR=7	GT:SU:PE:SR	./.:7:0:7
4	3582027	750	N	<DEL>	.	.	SVTYPE=DEL;STRANDS=+-:17;SVLEN=-73;END=3582100;CIPOS=-3,1;CIEND=-2,1;CIPOS95=0,0;CIEND95=0,0;SU=17;PE=0;SR=17	GT:SU:PE:SR	./.:17:0:17
4	3612122	751	N	<DEL>	.	.	SVTYPE=DEL;STRANDS=+-:10;SVLEN=-443;END=3612565;CIPOS=-10,267;CIEND=-254,9;CIPOS95=-2,76;CIEND95=-63,2;IMPRECISE;SU=10;PE=10;SR=0	GT:SU:PE:SR	./.:10:10:0
4	3613376	752	N	<DEL>	.	.	SVTYPE=DEL;STRANDS=+-:16;SVLEN=-5242;END=3618618;CIPOS=-6,5;CIEND=-10,7;CIPOS95=0,0;CIEND95=0,0;SU=16;PE=10;SR=6	GT:SU:PE:SR	./.:16:10:6
4	3598731	753_1	N	[4:3627529[N	.	.	SVTYPE=BND;STRANDS=--:4;EVENT=753;MATEID=753_2;CIPOS=-486,9;CIEND=-368,9;CIPOS95=-173,0;CIEND95=-130,1;IMPRECISE;SU=4;PE=4;SR=0	GT:SU:PE:SR	./.:4:4:0
4	3627529	753_2	N	[4:3598731[N	.	.	SVTYPE=BND;STRANDS=--:4;SECONDARY;EVENT=753;MATEID=753_1;CIPOS=-368,9;CIEND=-486,9;CIPOS95=-130,1;CIEND95=-173,0;IMPRECISE;SU=4;PE=4;SR=0	GT:SU:PE:SR	./.:4:4:0
4	3903333	754	N	<DEL>	.	.	SVTYPE=DEL;STRANDS=+-:11;SVLEN=-272742;END=4176075;CIPOS=-10,285;CIEND=-300,9;CIPOS95=-1,105;CIEND95=-54,2;IMPRECISE;SU=11;PE=11;SR=0	GT:SU:PE:SR	./.:11:11:0
4	6005546	755	N	<DUP>	.	.	SVTYPE=DUP;STRANDS=-+:5;SVLEN=530;END=6006076;CIPOS=-371,9;CIEND=-10,383;CIPOS95=-107,2;CIEND95=-2,122;IMPRECISE;SU=5;PE=5;SR=0	GT:SU:PE:SR	./.:5:5:0
4	7133027	756	N	<DUP>	.	.	SVTYPE=DUP;STRANDS=-+:5;SVLEN=390;END=7133417;CIPOS=-5,8;CIEND=-10,9;CIPOS95=0,1;CIEND95=0,0;IMPRECISE;SU=5;PE=1;SR=4	GT:SU:PE:SR	./.:5:1:4
4	7635512	757	N	<DEL>	.	.	SVTYPE=DEL;STRANDS=+-:10;SVLEN=-340;END=7635852;CIPOS=-6,6;CIEND=-10,9;CIPOS95=0,0;CIEND95=0,0;SU=10;PE=5;SR=5	GT:SU:PE:SR	./.:10:5:5
4	9573066	758	N	<DEL>	.	.	SVTYPE=DEL;STRANDS=+-:12;SVLEN=-104;END=9573170;CIPOS=-10,9;CIEND=-10,9;CIPOS95=0,0;CIEND95=0,0;SU=12;PE=0;SR=12	GT:SU:PE:SR	./.:12:0:12
4	9576977	759	N	<DEL>	.	.	SVTYPE=DEL;STRANDS=+-:12;SVLEN=-471;END=9577448;CIPOS=-10,219;CIEND=-385,9;CIPOS95=-2,51;CIEND95=-97,0;IMPRECISE;SU=12;PE=12;SR=0	GT:SU:PE:SR	./.:12:12:0
4	9688910	760	N	<DEL>	.	.	SVTYPE=DEL;STRANDS=+-:6;SVLEN=-71;END=9688981;CIPOS=-6,5;CIEND=-6,5;CIPOS95=0,0;CIEND95=0,0;SU=6;PE=0;SR=6	GT:SU:PE:SR	./.:6:0:6
4	10392430	761	N	<DEL>	.	.	SVTYPE=DEL;STRANDS=+-:34;SVLEN=-9751;END=10402181;CIPOS=-2,0;CIEND=-10,9;CIPOS95=0,0;CIEND95=0,0;SU=34;PE=13;SR=21	GT:SU:PE:SR	./.:34:13:21
4	16426953	762	N	<DEL>	.	.	SVTYPE=DEL;STRANDS=+-:15;SVLEN=-46;END=16426999;CIPOS=-10,9;CIEND=-10,9;CIPOS95=0,0;CIEND95=0,0;SU=15;PE=0;SR=15	GT:SU:PE:SR	./.:15:0:15
4	17202765	763	N	<DEL>	.	.	SVTYPE=DEL;STRANDS=+-:35;SVLEN=-301;END=17203066;CIPOS=-2,0;CIEND=-5,9;CIPOS95=0,0;CIEND95=0,0;SU=35;PE=7;SR=28	GT:SU:PE:SR	./.:35:7:28
4	19079465	764	N	<DEL>	.	.	SVTYPE=DEL;STRANDS=+-:35;SVLEN=-6085;END=19085550;CIPOS=-10,5;CIEND=-2,0;CIPOS95=0,0;CIEND95=0,0;SU=35;PE=16;SR=19	GT:SU:PE:SR	./.:35:16:19
4	19357574	765	N	<DEL>	.	.	SVTYPE=DEL;STRANDS=+-:24;SVLEN=-66;END=19357640;CIPOS=-1,0;CIEND=-1,0;CIPOS95=0,0;CIEND95=0,0;SU=24;PE=0;SR=24	GT:SU:PE:SR	./.:24:0:24
4	19521467	766	N	<DEL>	.	.	SVTYPE=DEL;STRANDS=+-:13;SVLEN=-503;END=19521970;CIPOS=-10,401;CIEND=-264,9;CIPOS95=0,105;CIEND95=-80,2;IMPRECISE;SU=13;PE=13;SR=0	GT:SU:PE:SR	./.:13:13:0
4	19643125	767	N	<DEL>	.	.	SVTYPE=DEL;STRANDS=+-:25;SVLEN=-328;END=19643453;CIPOS=-2,1;CIEND=-10,9;CIPOS95=0,0;CIEND95=0,0;SU=25;PE=10;SR=15	GT:SU:PE:SR	./.:25:10:15
4	20407541	768	N	<DEL>	.	.	SVTYPE=DEL;STRANDS=+-:61;SVLEN=-986;END=20408527;CIPOS=-2,0;CIEND=-10,8;CIPOS95=0,0;CIEND95=0,0;SU=61;PE=30;SR=31	GT:SU:PE:SR	./.:61:30:31
4	21694730	769	N	<DEL>	.	.	SVTYPE=DEL;STRANDS=+-:11;SVLEN=-120;END=21694850;CIPOS=-3,2;CIEND=-3,2;CIPOS95=0,0;CIEND95=0,0;SU=11;PE=0;SR=11	GT:SU:PE:SR	./.:11:0:11
4	22502065	770	N	<DEL>	.	.	SVTYPE=DEL;STRANDS=+-:15;SVLEN=-97;END=22502162;CIPOS=-10,9;CIEND=-10,9;CIPOS95=0,0;CIEND95=0,0;SU=15;PE=0;SR=15	GT:SU:PE:SR	./.:15:0:15
4	23721683	771	N	<DEL>	.	.	SVTYPE=DEL;STRANDS=+-:28;SVLEN=-302;END=23721985;CIPOS=-2,0;CIEND=-1,0;CIPOS95=0,0;CIEND95=0,0;SU=28;PE=2;SR=26	GT:SU:PE:SR	./.:28:2:26
4	25497165	772	N	<DEL>	.	.	SVTYPE=DEL;STRANDS=+-:20;SVLEN=-298;END=25497463;CIPOS=-3,1;CIEND=-10,9;CIPOS95=0,0;CIEND95=0,0;SU=20;PE=2;SR=18	GT:SU:PE:SR	./.:20:2:18
4	27208003	773	N	<DUP>	.	.	SVTYPE=DUP;STRANDS=-+:9;SVLEN=184;END=27208187;CIPOS=-4,3;CIEND=-4,3;CIPOS95=0,0;CIEND95=0,0;SU=9;PE=0;SR=9	GT:SU:PE:SR	./.:9:0:9
4	27627557	774	N	<DEL>	.	.	SVTYPE=DEL;STRANDS=+-:4;SVLEN=-31;END=27627588;CIPOS=-9,8;CIEND=-9,8;CIPOS95=0,0;CIEND95=0,0;SU=4;PE=0;SR=4	GT:SU:PE:SR	./.:4:0:4
4	28421591	775	N	<DEL>	.	.	SVTYPE=DEL;STRANDS=+-:37;SVLEN=-349;END=28421940;CIPOS=-2,0;CIEND=-2,0;CIPOS95=0,0;CIEND95=0,0;SU=37;PE=8;SR=29	GT:SU:PE:SR	./.:37:8:29
4	29661122	776	N	<DEL>	.	.	SVTYPE=DEL;STRANDS=+-:30;SVLEN=-315;END=29661437;CIPOS=-9,9;CIEND=-10,9;CIPOS95=0,0;CIEND95=0,0;SU=30;PE=9;SR=21	GT:SU:PE:SR	./.:30:9:21
4	30279651	777	N	<DEL>	.	.	SVTYPE=DEL;STRANDS=+-:5;SVLEN=-487;END=30280138;CIPOS=-10,428;CIEND=-486,9;CIPOS95=-1,158;CIEND95=-169,1;IMPRECISE;SU=5;PE=5;SR=0	GT:SU:PE:SR	./.:5:5:0
4	31205827	778	N	<DEL>	.	.	SVTYPE=DEL;STRANDS=+-:27;SVLEN=-307;END=31206134;CIPOS=-10,9;CIEND=-2,0;CIPOS95=0,0;CIEND95=0,0;SU=27;PE=4;SR=23	GT:SU:PE:SR	./.:27:4:23
4	31338492	779	N	<DEL>	.	.	SVTYPE=DEL;STRANDS=+-:29;SVLEN=-194;END=31338686;CIPOS=-2,0;CIEND=-10,9;CIPOS95=0,0;CIEND95=0,0;SU=29;PE=1;SR=28	GT:SU:PE:SR	./.:29:1:28
4	31355173	780	N	<DEL>	.	.	SVTYPE=DEL;STRANDS=+-:23;SVLEN=-88;END=31355261;CIPOS=-10,9;CIEND=-10,9;CIPOS95=0,0;CIEND95=0,0;SU=23;PE=0;SR=23	GT:SU:PE:SR	./.:23:0:23
4	31406686	781	N	<DEL>	.	.	SVTYPE=DEL;STRANDS=+-:40;SVLEN=-318;END=31407004;CIPOS=-2,0;CIEND=-2,0;CIPOS95=0,0;CIEND95=0,0;SU=40;PE=11;SR=29	GT:SU:PE:SR	./.:40:11:29
4	31492867	782	N	<DEL>	.	.	SVTYPE=DEL;STRANDS=+-:47;SVLEN=-432;END=31493299;CIPOS=-2,0;CIEND=-2,0;CIPOS95=0,0;CIEND95=0,0;SU=47;PE=24;SR=23	GT:SU:PE:SR	./.:47:24:23
4	49100709	783	N	<DUP>	.	.	SVTYPE=DUP;STRANDS=-+:4;SVLEN=51042;END=49151751;CIPOS=-520,9;CIEND=-10,294;CIPOS95=-182,0;CIEND95=-2,106;IMPRECISE;SU=4;PE=4;SR=0	GT:SU:PE:SR	./.:4:4:0
4	49111693	784	N	<DUP>	.	.	SVTYPE=DUP;STRANDS=-+:5;SVLEN=40163;END=49151856;CIPOS=-434,9;CIEND=-10,422;CIPOS95=-157,1;CIEND95=-1,156;IMPRECISE;SU=5;PE=5;SR=0	GT:SU:PE:SR	./.:5:5:0
4	49147436	785	N	<DEL>	.	.	SVTYPE=DEL;STRANDS=+-:5;SVLEN=-4656;END=49152092;CIPOS=0,9;CIEND=-10,9;CIPOS95=0,1;CIEND95=-1,1;IMPRECISE;SU=5;PE=2;SR=3	GT:SU:PE:SR	./.:5:2:3
4	40024955	786	N	<DEL>	.	.	SVTYPE=DEL;STRANDS=+-:6;SVLEN=-1326;END=40026281;CIPOS=-10,9;CIEND=-2,9;CIPOS95=-1,1;CIEND95=-1,3;IMPRECISE;SU=6;PE=4;SR=2	GT:SU:PE:SR	./.:6:4:2
4	49636735	787	N	<DUP>	.	.	SVTYPE=DUP;STRANDS=-+:4;SVLEN=6543;END=49643278;CIPOS=-103,9;CIEND=-10,149;CIPOS95=-32,3;CIEND95=-3,38;IMPRECISE;SU=4;PE=4;SR=0	GT:SU:PE:SR	./.:4:4:0
4	49121552	788_1	N	N]4:49659657]	.	.	SVTYPE=BND;STRANDS=++:5;EVENT=788;MATEID=788_2;CIPOS=-10,327;CIEND=-10,229;CIPOS95=-2,99;CIEND95=-2,104;IMPRECISE;SU=5;PE=5;SR=0	GT:SU:PE:SR	./.:5:5:0
4	49659657	788_2	N	N]4:49121552]	.	.	SVTYPE=BND;STRANDS=++:5;SECONDARY;EVENT=788;MATEID=788_1;CIPOS=-10,229;CIEND=-10,327;CIPOS95=-2,104;CIEND95=-2,99;IMPRECISE;SU=5;PE=5;SR=0	GT:SU:PE:SR	./.:5:5:0
4	49156618	789_1	N	N]4:49659669]	.	.	SVTYPE=BND;STRANDS=++:6;EVENT=789;MATEID=789_2;CIPOS=-10,372;CIEND=-10,396;CIPOS95=-1,127;CIEND95=-1,154;IMPRECISE;SU=6;PE=6;SR=0	GT:SU:PE:SR	./.:6:6:0
4	49659669	789_2	N	N]4:49156618]	.	.	SVTYPE=BND;STRANDS=++:6;SECONDARY;EVENT=789;MATEID=789_1;CIPOS=-10,396;CIEND=-10,372;CIPOS95=-1,154;CIEND95=-1,127;IMPRECISE;SU=6;PE=6;SR=0	GT:SU:PE:SR	./.:6:6:0
4	49098309	790_1	N	N]4:49659712]	.	.	SVTYPE=BND;STRANDS=++:7;EVENT=790;MATEID=790_2;CIPOS=-10,360;CIEND=-10,459;CIPOS95=-1,136;CIEND95=-1,123;IMPRECISE;SU=7;PE=7;SR=0	GT:SU:PE:SR	./.:7:7:0
4	49659712	790_2	N	N]4:49098309]	.	.	SVTYPE=BND;STRANDS=++:7;SECONDARY;EVENT=790;MATEID=790_1;CIPOS=-10,459;CIEND=-10,360;CIPOS95=-1,123;CIEND95=-1,136;IMPRECISE;SU=7;PE=7;SR=0	GT:SU:PE:SR	./.:7:7:0
4	49106560	791_1	N	N]4:49659719]	.	.	SVTYPE=BND;STRANDS=++:12;EVENT=791;MATEID=791_2;CIPOS=-8,316;CIEND=-10,450;CIPOS95=-1,132;CIEND95=0,111;IMPRECISE;SU=12;PE=12;SR=0	GT:SU:PE:SR	./.:12:12:0
4	49659719	791_2	N	N]4:49106560]	.	.	SVTYPE=BND;STRANDS=++:12;SECONDARY;EVENT=791;MATEID=791_1;CIPOS=-10,450;CIEND=-8,316;CIPOS95=0,111;CIEND95=-1,132;IMPRECISE;SU=12;PE=12;SR=0	GT:SU:PE:SR	./.:12:12:0
4	49107503	792_1	N	N]4:49659727]	.	.	SVTYPE=BND;STRANDS=++:11;EVENT=792;MATEID=792_2;CIPOS=-10,512;CIEND=-10,440;CIPOS95=-1,137;CIEND95=-1,95;IMPRECISE;SU=11;PE=11;SR=0	GT:SU:PE:SR	./.:11:11:0
4	49659727	792_2	N	N]4:49107503]	.	.	SVTYPE=BND;STRANDS=++:11;SECONDARY;EVENT=792;MATEID=792_1;CIPOS=-10,440;CIEND=-10,512;CIPOS95=-1,95;CIEND95=-1,137;IMPRECISE;SU=11;PE=11;SR=0	GT:SU:PE:SR	./.:11:11:0
4	49099393	793_1	N	N]4:49659735]	.	.	SVTYPE=BND;STRANDS=++:5;EVENT=793;MATEID=793_2;CIPOS=-10,29;CIEND=-10,408;CIPOS95=-2,23;CIEND95=-1,140;IMPRECISE;SU=5;PE=5;SR=0	GT:SU:PE:SR	./.:5:5:0
4	49659735	793_2	N	N]4:49099393]	.	.	SVTYPE=BND;STRANDS=++:5;SECONDARY;EVENT=793;MATEID=793_1;CIPOS=-10,408;CIEND=-10,29;CIPOS95=-1,140;CIEND95=-2,23;IMPRECISE;SU=5;PE=5;SR=0	GT:SU:PE:SR	./.:5:5:0
4	49657856	794	N	<DUP>	.	.	SVTYPE=DUP;STRANDS=-+:18;SVLEN=2044;END=49659900;CIPOS=-379,9;CIEND=-10,277;CIPOS95=-91,0;CIEND95=-3,16;IMPRECISE;SU=18;PE=18;SR=0	GT:SU:PE:SR	./.:18:18:0
4	49111826	795	N	<INV>	.	.	SVTYPE=INV;STRANDS=++:4,--:1;SVLEN=547843;END=49659669;CIPOS=-10,85;CIEND=-10,107;CIPOS95=-1,70;CIEND95=-2,73;IMPRECISE;SU=5;PE=5;SR=0	GT:SU:PE:SR	./.:5:5:0
4	49123146	796_1	N	N]4:49659886]	.	.	SVTYPE=BND;STRANDS=++:85;EVENT=796;MATEID=796_2;CIPOS=-1,1;CIEND=-10,9;CIPOS95=0,0;CIEND95=0,0;SU=85;PE=70;SR=15	GT:SU:PE:SR	./.:85:70:15
4	49659886	796_2	N	N]4:49123146]	.	.	SVTYPE=BND;STRANDS=++:85;SECONDARY;EVENT=796;MATEID=796_1;CIPOS=-10,9;CIEND=-1,1;CIPOS95=0,0;CIEND95=0,0;SU=85;PE=70;SR=15	GT:SU:PE:SR	./.:85:70:15
4	49139326	797_1	N	N]4:49659900]	.	.	SVTYPE=BND;STRANDS=++:4;EVENT=797;MATEID=797_2;CIPOS=-4,2;CIEND=-10,9;CIPOS95=-4,2;CIEND95=-3,3;IMPRECISE;SU=4;PE=3;SR=1	GT:SU:PE:SR	./.:4:3:1
4	49659900	797_2	N	N]4:49139326]	.	.	SVTYPE=BND;STRANDS=++:4;SECONDARY;EVENT=797;MATEID=797_1;CIPOS=-10,9;CIEND=-4,2;CIPOS95=-3,3;CIEND95=-4,2;IMPRECISE;SU=4;PE=3;SR=1	GT:SU:PE:SR	./.:4:3:1
4	33846041	798	N	<DEL>	.	.	SVTYPE=DEL;STRANDS=+-:32;SVLEN=-297;END=33846338;CIPOS=-10,9;CIEND=-10,9;CIPOS95=0,0;CIEND95=0,0;SU=32;PE=0;SR=32	GT:SU:PE:SR	./.:32:0:32
4	33847170	799	N	<DEL>	.	.	SVTYPE=DEL;STRANDS=+-:93;SVLEN=-1051;END=33848221;CIPOS=0,0;CIEND=0,0;CIPOS95=0,0;CIEND95=0,0;SU=93;PE=51;SR=42	GT:SU:PE:SR	./.:93:51:42
4	34779921	800	N	<DEL>	.	.	SVTYPE=DEL;STRANDS=+-:6;SVLEN=-49084;END=34829005;CIPOS=-10,266;CIEND=-326,9;CIPOS95=-2,81;CIEND95=-89,0;IMPRECISE;SU=6;PE=6;SR=0	GT:SU:PE:SR	./.:6:6:0
4	22151960	801	N	<DEL>	.	.	SVTYPE=DEL;STRANDS=+-:7;SVLEN=-14230251;END=36382211;CIPOS=-10,454;CIEND=-356,9;CIPOS95=-1,137;CIEND95=-116,1;IMPRECISE;SU=7;PE=7;SR=0	GT:SU:PE:SR	./.:7:7:0
4	22152446	802	N	<DUP>	.	.	SVTYPE=DUP;STRANDS=-+:4;SVLEN=14230131;END=36382577;CIPOS=-439,9;CIEND=-10,454;CIPOS95=-151,1;CIEND95=-1,161;IMPRECISE;SU=4;PE=4;SR=0	GT:SU:PE:SR	./.:4:4:0
4	36469923	803	N	<DEL>	.	.	SVTYPE=DEL;STRANDS=+-:30;SVLEN=-314;END=36470237;CIPOS=-2,0;CIEND=-1,0;CIPOS95=0,0;CIEND95=0,0;SU=30;PE=8;SR=22	GT:SU:PE:SR	./.:30:8:22
4	36842760	804	N	<DEL>	.	.	SVTYPE=DEL;STRANDS=+-:18;SVLEN=-329;END=36843089;CIPOS=-10,4;CIEND=-10,9;CIPOS95=0,0;CIEND95=0,0;SU=18;PE=3;SR=15	GT:SU:PE:SR	./.:18:3:15
4	37396885	805_1	N	[4:37397695[N	.	.	SVTYPE=BND;STRANDS=--:7;EVENT=805;MATEID=805_2;CIPOS=-444,9;CIEND=-241,9;CIPOS95=-117,1;CIEND95=-63,2;IMPRECISE;SU=7;PE=7;SR=0	GT:SU:PE:SR	./.:7:7:0
4	37397695	805_2	N	[4:37396885[N	.	.	SVTYPE=BND;STRANDS=--:7;SECONDARY;EVENT=805;MATEID=805_1;CIPOS=-241,9;CIEND=-444,9;CIPOS95=-63,2;CIEND95=-117,1;IMPRECISE;SU=7;PE=7;SR=0	GT:SU:PE:SR	./.:7:7:0
4	39400106	806	N	<DEL>	.	.	SVTYPE=DEL;STRANDS=+-:17;SVLEN=-58;END=39400164;CIPOS=-10,9;CIEND=-10,9;CIPOS95=0,0;CIEND95=0,0;SU=17;PE=0;SR=17	GT:SU:PE:SR	./.:17:0:17
4	40297096	807	N	<DUP>	.	.	SVTYPE=DUP;STRANDS=-+:4;SVLEN=531;END=40297627;CIPOS=-272,9;CIEND=-10,264;CIPOS95=-108,2;CIEND95=-2,105;IMPRECISE;SU=4;PE=4;SR=0	GT:SU:PE:SR	./.:4:4:0
4	40296374	808	N	<DEL>	.	.	SVTYPE=DEL;STRANDS=+-:5;SVLEN=-731;END=40297105;CIPOS=-10,422;CIEND=-102,9;CIPOS95=-1,144;CIEND95=-43,3;IMPRECISE;SU=5;PE=5;SR=0	GT:SU:PE:SR	./.:5:5:0
4	13228247	809	N	<DUP>	.	.	SVTYPE=DUP;STRANDS=-+:6;SVLEN=29305110;END=42533357;CIPOS=-242,9;CIEND=-10,409;CIPOS95=-71,2;CIEND95=-1,159;IMPRECISE;SU=6;PE=6;SR=0	GT:SU:PE:SR	./.:6:6:0
4	42762677	810	N	<DEL>	.	.	SVTYPE=DEL;STRANDS=+-:32;SVLEN=-6865;END=42769542;CIPOS=-1,0;CIEND=-8,9;CIPOS95=0,1;CIEND95=0,0;IMPRECISE;SU=32;PE=17;SR=15	GT:SU:PE:SR	./.:32:17:15
4	42905165	811	N	<DEL>	.	.	SVTYPE=DEL;STRANDS=+-:35;SVLEN=-688;END=42905853;CIPOS=-10,9;CIEND=-2,0;CIPOS95=0,0;CIEND95=0,0;SU=35;PE=20;SR=15	GT:SU:PE:SR	./.:35:20:15
4	43751805	812	N	<DEL>	.	.	SVTYPE=DEL;STRANDS=+-:20;SVLEN=-324;END=43752129;CIPOS=-10,9;CIEND=-2,1;CIPOS95=0,0;CIEND95=0,0;SU=20;PE=4;SR=16	GT:SU:PE:SR	./.:20:4:16
4	43931496	813	N	<DEL>	.	.	SVTYPE=DEL;STRANDS=+-:14;SVLEN=-340;END=43931836;CIPOS=-10,9;CIEND=-10,9;CIPOS95=0,0;CIEND95=0,0;SU=14;PE=6;SR=8	GT:SU:PE:SR	./.:14:6:8
4	44507279	814	N	<DEL>	.	.	SVTYPE=DEL;STRANDS=+-:56;SVLEN=-449;END=44507728;CIPOS=-10,9;CIEND=0,0;CIPOS95=0,0;CIEND95=0,1;IMPRECISE;SU=56;PE=28;SR=28	GT:SU:PE:SR	./.:56:28:28
4	44509394	815	N	<DEL>	.	.	SVTYPE=DEL;STRANDS=+-:28;SVLEN=-301;END=44509695;CIPOS=-2,0;CIEND=-2,0;CIPOS95=0,0;CIEND95=0,0;SU=28;PE=9;SR=19	GT:SU:PE:SR	./.:28:9:19
4	44870723	816	N	<DEL>	.	.	SVTYPE=DEL;STRANDS=+-:16;SVLEN=-176;END=44870899;CIPOS=-2,1;CIEND=-2,1;CIPOS95=0,0;CIEND95=0,0;SU=16;PE=0;SR=16	GT:SU:PE:SR	./.:16:0:16
4	46202797	817	N	<DEL>	.	.	SVTYPE=DEL;STRANDS=+-:45;SVLEN=-2229;END=46205026;CIPOS=-10,6;CIEND=-5,7;CIPOS95=0,0;CIEND95=0,0;SU=45;PE=18;SR=27	GT:SU:PE:SR	./.:45:18:27
4	49093394	818	N	<DUP>	.	.	SVTYPE=DUP;STRANDS=-+:4;SVLEN=802;END=49094196;CIPOS=-129,9;CIEND=-10,187;CIPOS95=-34,3;CIEND95=-2,92;IMPRECISE;SU=4;PE=4;SR=0	GT:SU:PE:SR	./.:4:4:0
4	49093248	819	N	<DUP>	.	.	SVTYPE=DUP;STRANDS=-+:6;SVLEN=1869;END=49095117;CIPOS=-270,9;CIEND=-10,180;CIPOS95=-45,3;CIEND95=-3,43;IMPRECISE;SU=6;PE=6;SR=0	GT:SU:PE:SR	./.:6:6:0
4	49094686	820	N	<DUP>	.	.	SVTYPE=DUP;STRANDS=-+:29;SVLEN=431;END=49095117;CIPOS=-211,7;CIEND=-10,339;CIPOS95=-79,1;CIEND95=-2,43;IMPRECISE;SU=29;PE=29;SR=0	GT:SU:PE:SR	./.:29:29:0
4	49095115	821	N	<DEL>	.	.	SVTYPE=DEL;STRANDS=+-:9;SVLEN=-3248;END=49098363;CIPOS=-10,205;CIEND=-341,9;CIPOS95=-2,52;CIEND95=-126,1;IMPRECISE;SU=9;PE=9;SR=0	GT:SU:PE:SR	./.:9:9:0
4	49094839	822	N	<DUP>	.	.	SVTYPE=DUP;STRANDS=-+:6;SVLEN=4615;END=49099454;CIPOS=-420,9;CIEND=-10,388;CIPOS95=-113,1;CIEND95=-1,136;IMPRECISE;SU=6;PE=6;SR=0	GT:SU:PE:SR	./.:6:6:0
4	49099436	823	N	<DEL>	.	.	SVTYPE=DEL;STRANDS=+-:4;SVLEN=-454;END=49099890;CIPOS=-10,316;CIEND=-196,9;CIPOS95=-2,95;CIEND95=-92,2;IMPRECISE;SU=4;PE=4;SR=0	GT:SU:PE:SR	./.:4:4:0
4	49094697	824	N	<DUP>	.	.	SVTYPE=DUP;STRANDS=-+:13;SVLEN=5636;END=49100333;CIPOS=-130,9;CIEND=-10,108;CIPOS95=-17,3;CIEND95=-4,13;IMPRECISE;SU=13;PE=13;SR=0	GT:SU:PE:SR	./.:13:13:0
4	49098132	825	N	<DUP>	.	.	SVTYPE=DUP;STRANDS=-+:11;SVLEN=2682;END=49100814;CIPOS=-241,9;CIEND=-10,233;CIPOS95=-28,3;CIEND95=-2,64;IMPRECISE;SU=11;PE=11;SR=0	GT:SU:PE:SR	./.:11:11:0
4	49093799	826	N	<DUP>	.	.	SVTYPE=DUP;STRANDS=-+:4;SVLEN=7108;END=49100907;CIPOS=-10,9;CIEND=-10,9;CIPOS95=-3,3;CIEND95=-3,3;IMPRECISE;SU=4;PE=3;SR=1	GT:SU:PE:SR	./.:4:3:1
4	49093904	827	N	<DUP>	.	.	SVTYPE=DUP;STRANDS=-+:11;SVLEN=7767;END=49101671;CIPOS=-4,3;CIEND=-4,3;CIPOS95=0,0;CIEND95=0,0;SU=11;PE=3;SR=8	GT:SU:PE:SR	./.:11:3:8
4	49100698	828	N	<DEL>	.	.	SVTYPE=DEL;STRANDS=+-:13;SVLEN=-475;END=49101173;CIPOS=-9,2;CIEND=-10,9;CIPOS95=-9,2;CIEND95=-2,4;IMPRECISE;SU=13;PE=12;SR=1	GT:SU:PE:SR	./.:13:12:1
4	49099946	829	N	<DUP>	.	.	SVTYPE=DUP;STRANDS=-+:5;SVLEN=2322;END=49102268;CIPOS=-10,9;CIEND=-10,9;CIPOS95=0,0;CIEND95=0,0;SU=5;PE=0;SR=5	GT:SU:PE:SR	./.:5:0:5
4	49100903	830	N	<DEL>	.	.	SVTYPE=DEL;STRANDS=+-:4;SVLEN=-1409;END=49102312;CIPOS=-10,306;CIEND=-497,9;CIPOS95=-2,83;CIEND95=-188,1;IMPRECISE;SU=4;PE=4;SR=0	GT:SU:PE:SR	./.:4:4:0
4	49095092	831	N	<DEL>	.	.	SVTYPE=DEL;STRANDS=+-:7;SVLEN=-9426;END=49104518;CIPOS=-10,69;CIEND=-369,9;CIPOS95=-3,28;CIEND95=-138,1;IMPRECISE;SU=7;PE=7;SR=0	GT:SU:PE:SR	./.:7:7:0
4	49103448	832	N	<DUP>	.	.	SVTYPE=DUP;STRANDS=-+:5;SVLEN=1456;END=49104904;CIPOS=-416,9;CIEND=-10,277;CIPOS95=-146,1;CIEND95=-1,58;IMPRECISE;SU=5;PE=5;SR=0	GT:SU:PE:SR	./.:5:5:0
4	49099127	833	N	<DUP>	.	.	SVTYPE=DUP;STRANDS=-+:4;SVLEN=6304;END=49105431;CIPOS=-360,9;CIEND=-10,434;CIPOS95=-89,2;CIEND95=-1,144;IMPRECISE;SU=4;PE=4;SR=0	GT:SU:PE:SR	./.:4:4:0
4	49094323	834	N	<DUP>	.	.	SVTYPE=DUP;STRANDS=-+:4;SVLEN=12947;END=49107270;CIPOS=-50,9;CIEND=-10,64;CIPOS95=-37,1;CIEND95=-3,30;IMPRECISE;SU=4;PE=4;SR=0	GT:SU:PE:SR	./.:4:4:0
4	49100621	835	N	<DUP>	.	.	SVTYPE=DUP;STRANDS=-+:4;SVLEN=6877;END=49107498;CIPOS=-9,8;CIEND=-6,9;CIPOS95=0,0;CIEND95=0,1;IMPRECISE;SU=4;PE=0;SR=4	GT:SU:PE:SR	./.:4:0:4
4	49101337	836	N	<DUP>	.	.	SVTYPE=DUP;STRANDS=-+:9;SVLEN=6167;END=49107504;CIPOS=-4,3;CIEND=-5,3;CIPOS95=0,0;CIEND95=0,0;SU=9;PE=1;SR=8	GT:SU:PE:SR	./.:9:1:8
4	49098141	837	N	<DUP>	.	.	SVTYPE=DUP;STRANDS=-+:5;SVLEN=9404;END=49107545;CIPOS=-460,9;CIEND=-10,422;CIPOS95=-147,1;CIEND95=-1,155;IMPRECISE;SU=5;PE=5;SR=0	GT:SU:PE:SR	./.:5:5:0
4	49101988	838	N	<DUP>	.	.	SVTYPE=DUP;STRANDS=-+:9;SVLEN=5509;END=49107497;CIPOS=-8,0;CIEND=-4,5;CIPOS95=-8,0;CIEND95=0,0;IMPRECISE;SU=9;PE=0;SR=9	GT:SU:PE:SR	./.:9:0:9
4	49094399	839	N	<DEL>	.	.	SVTYPE=DEL;STRANDS=+-:5;SVLEN=-12984;END=49107383;CIPOS=-10,83;CIEND=-463,9;CIPOS95=-3,34;CIEND95=-148,1;IMPRECISE;SU=5;PE=5;SR=0	GT:SU:PE:SR	./.:5:5:0
4	49100597	840	N	<DUP>	.	.	SVTYPE=DUP;STRANDS=-+:4;SVLEN=7381;END=49107978;CIPOS=-481,9;CIEND=-10,449;CIPOS95=-169,1;CIEND95=-1,154;IMPRECISE;SU=4;PE=4;SR=0	GT:SU:PE:SR	./.:4:4:0
4	49095420	841	N	<DEL>	.	.	SVTYPE=DEL;STRANDS=+-:4;SVLEN=-12265;END=49107685;CIPOS=-10,161;CIEND=-184,9;CIPOS95=-3,38;CIEND95=-92,2;IMPRECISE;SU=4;PE=4;SR=0	GT:SU:PE:SR	./.:4:4:0
4	49106696	842	N	<DUP>	.	.	SVTYPE=DUP;STRANDS=-+:6;SVLEN=1312;END=49108008;CIPOS=-450,9;CIEND=-10,14;CIPOS95=-152,1;CIEND95=-2,12;IMPRECISE;SU=6;PE=6;SR=0	GT:SU:PE:SR	./.:6:6:0
4	49094903	843	N	<DUP>	.	.	SVTYPE=DUP;STRANDS=-+:5;SVLEN=14210;END=49109113;CIPOS=-6,9;CIEND=-10,9;CIPOS95=0,3;CIEND95=0,0;IMPRECISE;SU=5;PE=0;SR=5	GT:SU:PE:SR	./.:5:0:5
4	49104527	844	N	<DUP>	.	.	SVTYPE=DUP;STRANDS=-+:6;SVLEN=4998;END=49109525;CIPOS=-198,9;CIEND=-10,358;CIPOS95=-31,3;CIEND95=-1,116;IMPRECISE;SU=6;PE=6;SR=0	GT:SU:PE:SR	./.:6:6:0
4	49103441	845	N	<DUP>	.	.	SVTYPE=DUP;STRANDS=-+:5;SVLEN=6073;END=49109514;CIPOS=-480,9;CIEND=-10,151;CIPOS95=-157,1;CIEND95=-2,84;IMPRECISE;SU=5;PE=5;SR=0	GT:SU:PE:SR	./.:5:5:0
4	49104941	846	N	<DEL>	.	.	SVTYPE=DEL;STRANDS=+-:8;SVLEN=-4398;END=49109339;CIPOS=-10,224;CIEND=-1,9;CIPOS95=-3,36;CIEND95=-1,5;IMPRECISE;SU=8;PE=8;SR=0	GT:SU:PE:SR	./.:8:8:0
4	49100561	847	N	<DUP>	.	.	SVTYPE=DUP;STRANDS=-+:6;SVLEN=9990;END=49110551;CIPOS=-452,9;CIEND=-10,392;CIPOS95=-138,1;CIEND95=-1,149;IMPRECISE;SU=6;PE=6;SR=0	GT:SU:PE:SR	./.:6:6:0
4	49104664	848	N	<DEL>	.	.	SVTYPE=DEL;STRANDS=+-:4;SVLEN=-5711;END=49110375;CIPOS=-10,9;CIEND=-10,8;CIPOS95=-3,3;CIEND95=-3,1;IMPRECISE;SU=4;PE=3;SR=1	GT:SU:PE:SR	./.:4:3:1
4	49094903	849	N	<DUP>	.	.	SVTYPE=DUP;STRANDS=-+:7;SVLEN=15815;END=49110718;CIPOS=-10,9;CIEND=-10,9;CIPOS95=-3,2;CIEND95=-3,3;IMPRECISE;SU=7;PE=6;SR=1	GT:SU:PE:SR	./.:7:6:1
4	49110502	850	N	<DEL>	.	.	SVTYPE=DEL;STRANDS=+-:7;SVLEN=-1400;END=49111902;CIPOS=-10,504;CIEND=-372,9;CIPOS95=0,154;CIEND95=-130,0;IMPRECISE;SU=7;PE=7;SR=0	GT:SU:PE:SR	./.:7:7:0
4	49111928	851	N	<DEL>	.	.	SVTYPE=DEL;STRANDS=+-:5;SVLEN=-33;END=49111961;CIPOS=-10,9;CIEND=-10,9;CIPOS95=0,0;CIEND95=0,0;SU=5;PE=0;SR=5	GT:SU:PE:SR	./.:5:0:5
4	49104775	852	N	<DEL>	.	.	SVTYPE=DEL;STRANDS=+-:8;SVLEN=-6894;END=49111669;CIPOS=-10,261;CIEND=-218,9;CIPOS95=-2,58;CIEND95=-28,3;IMPRECISE;SU=8;PE=8;SR=0	GT:SU:PE:SR	./.:8:8:0
4	49109959	853	N	<DEL>	.	.	SVTYPE=DEL;STRANDS=+-:23;SVLEN=-1914;END=49111873;CIPOS=-2,4;CIEND=-399,9;CIPOS95=-2,4;CIEND95=-56,2;IMPRECISE;SU=23;PE=23;SR=0	GT:SU:PE:SR	./.:23:23:0
4	49109356	854	N	<DUP>	.	.	SVTYPE=DUP;STRANDS=-+:14;SVLEN=2775;END=49112131;CIPOS=-15,9;CIEND=-10,246;CIPOS95=-5,6;CIEND95=-2,85;IMPRECISE;SU=14;PE=14;SR=0	GT:SU:PE:SR	./.:14:14:0
4	49112183	855	N	<DEL>	.	.	SVTYPE=DEL;STRANDS=+-:4;SVLEN=-2084;END=49114267;CIPOS=-10,410;CIEND=-473,9;CIPOS95=-2,119;CIEND95=-164,1;IMPRECISE;SU=4;PE=4;SR=0	GT:SU:PE:SR	./.:4:4:0
4	49105441	856	N	<DEL>	.	.	SVTYPE=DEL;STRANDS=+-:45;SVLEN=-10647;END=49116088;CIPOS=0,0;CIEND=0,0;CIPOS95=0,0;CIEND95=0,0;SU=45;PE=0;SR=45	GT:SU:PE:SR	./.:45:0:45
4	49118572	857	N	<DUP>	.	.	SVTYPE=DUP;STRANDS=-+:10;SVLEN=1922;END=49120494;CIPOS=-465,9;CIEND=-10,109;CIPOS95=-125,0;CIEND95=-3,13;IMPRECISE;SU=10;PE=10;SR=0	GT:SU:PE:SR	./.:10:10:0
4	49109361	858	N	<DUP>	.	.	SVTYPE=DUP;STRANDS=-+:6;SVLEN=11517;END=49120878;CIPOS=-59,9;CIEND=-10,448;CIPOS95=-35,0;CIEND95=-1,121;IMPRECISE;SU=6;PE=6;SR=0	GT:SU:PE:SR	./.:6:6:0
4	49104693	859	N	<DEL>	.	.	SVTYPE=DEL;STRANDS=+-:4;SVLEN=-15861;END=49120554;CIPOS=-10,461;CIEND=-233,9;CIPOS95=-1,168;CIEND95=-63,3;IMPRECISE;SU=4;PE=4;SR=0	GT:SU:PE:SR	./.:4:4:0
4	49112091	860	N	<DEL>	.	.	SVTYPE=DEL;STRANDS=+-:6;SVLEN=-8571;END=49120662;CIPOS=-10,394;CIEND=-337,9;CIPOS95=-1,145;CIEND95=-53,2;IMPRECISE;SU=6;PE=6;SR=0	GT:SU:PE:SR	./.:6:6:0
4	49105919	861	N	<DUP>	.	.	SVTYPE=DUP;STRANDS=-+:9;SVLEN=15125;END=49121044;CIPOS=0,0;CIEND=-10,324;CIPOS95=0,0;CIEND95=-1,129;IMPRECISE;SU=9;PE=9;SR=0	GT:SU:PE:SR	./.:9:9:0
4	49119366	862	N	<DEL>	.	.	SVTYPE=DEL;STRANDS=+-:4;SVLEN=-1469;END=49120835;CIPOS=-10,109;CIEND=-172,9;CIPOS95=-3,46;CIEND95=-56,3;IMPRECISE;SU=4;PE=4;SR=0	GT:SU:PE:SR	./.:4:4:0
4	49103449	863	N	<DUP>	.	.	SVTYPE=DUP;STRANDS=-+:4;SVLEN=18212;END=49121661;CIPOS=-399,9;CIEND=-10,481;CIPOS95=-130,1;CIEND95=-1,179;IMPRECISE;SU=4;PE=4;SR=0	GT:SU:PE:SR	./.:4:4:0
4	49121001	864	N	<DEL>	.	.	SVTYPE=DEL;STRANDS=+-:12;SVLEN=-514;END=49121515;CIPOS=-10,176;CIEND=-276,9;CIPOS95=-3,48;CIEND95=-96,1;IMPRECISE;SU=12;PE=12;SR=0	GT:SU:PE:SR	./.:12:12:0
4	49109361	865	N	<DUP>	.	.	SVTYPE=DUP;STRANDS=-+:11;SVLEN=12362;END=49121723;CIPOS=-23,9;CIEND=-10,304;CIPOS95=-15,3;CIEND95=-1,122;IMPRECISE;SU=11;PE=11;SR=0	GT:SU:PE:SR	./.:11:11:0
4	49094030	866	N	<DUP>	.	.	SVTYPE=DUP;STRANDS=-+:8;SVLEN=27734;END=49121764;CIPOS=-10,9;CIEND=-10,9;CIPOS95=0,0;CIEND95=0,0;SU=8;PE=0;SR=8	GT:SU:PE:SR	./.:8:0:8
4	49109511	867	N	<DEL>	.	.	SVTYPE=DEL;STRANDS=+-:4;SVLEN=-11632;END=49121143;CIPOS=-10,9;CIEND=-10,9;CIPOS95=-3,3;CIEND95=-3,3;IMPRECISE;SU=4;PE=3;SR=1	GT:SU:PE:SR	./.:4:3:1
4	49105267	868	N	<DUP>	.	.	SVTYPE=DUP;STRANDS=-+:4;SVLEN=17079;END=49122346;CIPOS=-503,9;CIEND=-10,464;CIPOS95=-175,1;CIEND95=-1,163;IMPRECISE;SU=4;PE=4;SR=0	GT:SU:PE:SR	./.:4:4:0
4	49112131	869	N	<DEL>	.	.	SVTYPE=DEL;STRANDS=+-:17;SVLEN=-9667;END=49121798;CIPOS=-10,424;CIEND=-57,9;CIPOS95=-2,80;CIEND95=-6,6;IMPRECISE;SU=17;PE=17;SR=0	GT:SU:PE:SR	./.:17:17:0
4	49121572	870	N	<DUP>	.	.	SVTYPE=DUP;STRANDS=-+:7;SVLEN=1438;END=49123010;CIPOS=-10,3;CIEND=-10,9;CIPOS95=-1,0;CIEND95=0,0;IMPRECISE;SU=7;PE=3;SR=4	GT:SU:PE:SR	./.:7:3:4
4	49109957	871	N	<DEL>	.	.	SVTYPE=DEL;STRANDS=+-:5;SVLEN=-12996;END=49122953;CIPOS=-10,9;CIEND=-10,9;CIPOS95=0,0;CIEND95=0,0;SU=5;PE=0;SR=5	GT:SU:PE:SR	./.:5:0:5
4	49109706	872	N	<DUP>	.	.	SVTYPE=DUP;STRANDS=-+:7;SVLEN=13379;END=49123085;CIPOS=-365,9;CIEND=-10,314;CIPOS95=-102,2;CIEND95=-2,81;IMPRECISE;SU=7;PE=7;SR=0	GT:SU:PE:SR	./.:7:7:0
4	49110795	873	N	<DEL>	.	.	SVTYPE=DEL;STRANDS=+-:11;SVLEN=-11779;END=49122574;CIPOS=-10,222;CIEND=-73,9;CIPOS95=-3,19;CIEND95=-10,4;IMPRECISE;SU=11;PE=11;SR=0	GT:SU:PE:SR	./.:11:11:0
4	49105395	874	N	<DEL>	.	.	SVTYPE=DEL;STRANDS=+-:5;SVLEN=-17473;END=49122868;CIPOS=-10,423;CIEND=-353,9;CIPOS95=-1,156;CIEND95=-94,0;IMPRECISE;SU=5;PE=5;SR=0	GT:SU:PE:SR	./.:5:5:0
4	49112106	875	N	<DEL>	.	.	SVTYPE=DEL;STRANDS=+-:20;SVLEN=-10771;END=49122877;CIPOS=-10,469;CIEND=-168,9;CIPOS95=-1,99;CIEND95=-41,2;IMPRECISE;SU=20;PE=20;SR=0	GT:SU:PE:SR	./.:20:20:0
4	49114781	876	N	<DEL>	.	.	SVTYPE=DEL;STRANDS=+-:20;SVLEN=-7968;END=49122749;CIPOS=-10,163;CIEND=-230,9;CIPOS95=-6,6;CIEND95=-12,4;IMPRECISE;SU=20;PE=20;SR=0	GT:SU:PE:SR	./.:20:20:0
4	49116427	877	N	<DUP>	.	.	SVTYPE=DUP;STRANDS=-+:4;SVLEN=6733;END=49123160;CIPOS=-389,9;CIEND=-10,439;CIPOS95=-118,1;CIEND95=-1,149;IMPRECISE;SU=4;PE=4;SR=0	GT:SU:PE:SR	./.:4:4:0
4	49122955	878	N	<DUP>	.	.	SVTYPE=DUP;STRANDS=-+:8;SVLEN=146;END=49123101;CIPOS=-10,9;CIEND=-10,9;CIPOS95=0,0;CIEND95=0,0;SU=8;PE=0;SR=8	GT:SU:PE:SR	./.:8:0:8
4	49093248	879	N	<DUP>	.	.	SVTYPE=DUP;STRANDS=-+:6;SVLEN=29897;END=49123145;CIPOS=-6,5;CIEND=-6,5;CIPOS95=0,0;CIEND95=0,0;SU=6;PE=0;SR=6	GT:SU:PE:SR	./.:6:0:6
4	49111503	880	N	<DUP>	.	.	SVTYPE=DUP;STRANDS=-+:8;SVLEN=11697;END=49123200;CIPOS=-34,9;CIEND=-10,289;CIPOS95=-11,4;CIEND95=-2,81;IMPRECISE;SU=8;PE=8;SR=0	GT:SU:PE:SR	./.:8:8:0
4	49122517	881	N	<DEL>	.	.	SVTYPE=DEL;STRANDS=+-:28;SVLEN=-351;END=49122868;CIPOS=-10,315;CIEND=-302,9;CIPOS95=-3,21;CIEND95=-39,2;IMPRECISE;SU=28;PE=28;SR=0	GT:SU:PE:SR	./.:28:28:0
4	49104557	882	N	<DUP>	.	.	SVTYPE=DUP;STRANDS=-+:19;SVLEN=18633;END=49123190;CIPOS=-10,1;CIEND=-10,9;CIPOS95=-8,0;CIEND95=-3,3;IMPRECISE;SU=19;PE=18;SR=1	GT:SU:PE:SR	./.:19:18:1
4	49122796	883	N	<DUP>	.	.	SVTYPE=DUP;STRANDS=-+:15;SVLEN=440;END=49123236;CIPOS=-370,9;CIEND=-10,226;CIPOS95=-53,2;CIEND95=-2,73;IMPRECISE;SU=15;PE=15;SR=0	GT:SU:PE:SR	./.:15:15:0
4	49117172	884	N	<DUP>	.	.	SVTYPE=DUP;STRANDS=-+:7;SVLEN=6202;END=49123374;CIPOS=-10,4;CIEND=-10,9;CIPOS95=-6,1;CIEND95=-3,3;IMPRECISE;SU=7;PE=6;SR=1	GT:SU:PE:SR	./.:7:6:1
4	49122881	885	N	<DUP>	.	.	SVTYPE=DUP;STRANDS=-+:8;SVLEN=10892;END=49133773;CIPOS=-6,5;CIEND=-7,5;CIPOS95=0,0;CIEND95=0,0;SU=8;PE=2;SR=6	GT:SU:PE:SR	./.:8:2:6
4	49120176	886	N	<DUP>	.	.	SVTYPE=DUP;STRANDS=-+:11;SVLEN=22433;END=49142609;CIPOS=-3,3;CIEND=-6,3;CIPOS95=0,0;CIEND95=0,0;SU=11;PE=0;SR=11	GT:SU:PE:SR	./.:11:0:11
4	49123131	887	N	<DEL>	.	.	SVTYPE=DEL;STRANDS=+-:4;SVLEN=-24189;END=49147320;CIPOS=-10,408;CIEND=-515,9;CIPOS95=-1,125;CIEND95=-180,1;IMPRECISE;SU=4;PE=4;SR=0	GT:SU:PE:SR	./.:4:4:0
4	49120845	888	N	<DUP>	.	.	SVTYPE=DUP;STRANDS=-+:9;SVLEN=26566;END=49147411;CIPOS=-5,9;CIEND=-10,8;CIPOS95=0,1;CIEND95=0,0;IMPRECISE;SU=9;PE=0;SR=9	GT:SU:PE:SR	./.:9:0:9
4	49146870	889	N	<DEL>	.	.	SVTYPE=DEL;STRANDS=+-:9;SVLEN=-270;END=49147140;CIPOS=-10,237;CIEND=-188,9;CIPOS95=-3,45;CIEND95=-35,3;IMPRECISE;SU=9;PE=9;SR=0	GT:SU:PE:SR	./.:9:9:0
4	49113266	890	N	<DEL>	.	.	SVTYPE=DEL;STRANDS=+-:5;SVLEN=-36575;END=49149841;CIPOS=-10,430;CIEND=-491,9;CIPOS95=-1,162;CIEND95=-159,1;IMPRECISE;SU=5;PE=5;SR=0	GT:SU:PE:SR	./.:5:5:0
4	49120652	891	N	<DUP>	.	.	SVTYPE=DUP;STRANDS=-+:4;SVLEN=30859;END=49151511;CIPOS=-407,9;CIEND=-10,144;CIPOS95=-136,1;CIEND95=-3,50;IMPRECISE;SU=4;PE=4;SR=0	GT:SU:PE:SR	./.:4:4:0
4	49104912	892	N	<DEL>	.	.	SVTYPE=DEL;STRANDS=+-:5;SVLEN=-46260;END=49151172;CIPOS=-10,9;CIEND=-10,9;CIPOS95=-3,3;CIEND95=-3,3;IMPRECISE;SU=5;PE=4;SR=1	GT:SU:PE:SR	./.:5:4:1
4	49122398	893	N	<DUP>	.	.	SVTYPE=DUP;STRANDS=-+:4;SVLEN=29135;END=49151533;CIPOS=-10,9;CIEND=-10,9;CIPOS95=-3,3;CIEND95=-3,3;IMPRECISE;SU=4;PE=3;SR=1	GT:SU:PE:SR	./.:4:3:1
4	49112111	894	N	<DEL>	.	.	SVTYPE=DEL;STRANDS=+-:9;SVLEN=-39448;END=49151559;CIPOS=-10,321;CIEND=-311,9;CIPOS95=-1,124;CIEND95=-107,1;IMPRECISE;SU=9;PE=9;SR=0	GT:SU:PE:SR	./.:9:9:0
4	49120834	895	N	<DUP>	.	.	SVTYPE=DUP;STRANDS=-+:18;SVLEN=31285;END=49152119;CIPOS=-4,9;CIEND=-2,1;CIPOS95=0,0;CIEND95=0,0;SU=18;PE=0;SR=18	GT:SU:PE:SR	./.:18:0:18
4	49152266	896	N	<DEL>	.	.	SVTYPE=DEL;STRANDS=+-:9;SVLEN=-71;END=49152337;CIPOS=-4,3;CIEND=-4,3;CIPOS95=0,0;CIEND95=0,0;SU=9;PE=0;SR=9	GT:SU:PE:SR	./.:9:0:9
4	49122997	897	N	<DUP>	.	.	SVTYPE=DUP;STRANDS=-+:25;SVLEN=30094;END=49153091;CIPOS=-250,3;CIEND=-10,296;CIPOS95=-101,0;CIEND95=-3,27;IMPRECISE;SU=25;PE=25;SR=0	GT:SU:PE:SR	./.:25:25:0
4	49105650	898	N	<DEL>	.	.	SVTYPE=DEL;STRANDS=+-:4;SVLEN=-47340;END=49152990;CIPOS=-9,8;CIEND=-9,8;CIPOS95=0,0;CIEND95=0,0;SU=4;PE=0;SR=4	GT:SU:PE:SR	./.:4:0:4
4	49106731	899	N	<DEL>	.	.	SVTYPE=DEL;STRANDS=+-:4;SVLEN=-49004;END=49155735;CIPOS=-9,8;CIEND=-9,8;CIPOS95=0,0;CIEND95=0,0;SU=4;PE=0;SR=4	GT:SU:PE:SR	./.:4:0:4
4	49095117	900	N	<DEL>	.	.	SVTYPE=DEL;STRANDS=+-:5;SVLEN=-61351;END=49156468;CIPOS=-10,433;CIEND=-452,9;CIPOS95=-1,161;CIEND95=-167,0;IMPRECISE;SU=5;PE=5;SR=0	GT:SU:PE:SR	./.:5:5:0
4	49121122	901	N	<DEL>	.	.	SVTYPE=DEL;STRANDS=+-:4;SVLEN=-35323;END=49156445;CIPOS=-10,9;CIEND=-10,9;CIPOS95=-1,1;CIEND95=-1,1;IMPRECISE;SU=4;PE=1;SR=3	GT:SU:PE:SR	./.:4:1:3
4	49152486	902	N	<DUP>	.	.	SVTYPE=DUP;STRANDS=-+:13;SVLEN=4377;END=49156863;CIPOS=-10,9;CIEND=-10,9;CIPOS95=0,0;CIEND95=0,0;SU=13;PE=0;SR=13	GT:SU:PE:SR	./.:13:0:13
4	49105986	903	N	<DEL>	.	.	SVTYPE=DEL;STRANDS=+-:4;SVLEN=-52269;END=49158255;CIPOS=-9,8;CIEND=-9,8;CIPOS95=0,0;CIEND95=0,0;SU=4;PE=0;SR=4	GT:SU:PE:SR	./.:4:0:4
4	49102646	904_1	N	[4:49634687[N	.	.	SVTYPE=BND;STRANDS=--:4;EVENT=904;MATEID=904_2;CIPOS=-10,8;CIEND=-4,9;CIPOS95=-1,0;CIEND95=-1,3;IMPRECISE;SU=4;PE=1;SR=3	GT:SU:PE:SR	./.:4:1:3
4	49634687	904_2	N	[4:49102646[N	.	.	SVTYPE=BND;STRANDS=--:4;SECONDARY;EVENT=904;MATEID=904_1;CIPOS=-4,9;CIEND=-10,8;CIPOS95=-1,3;CIEND95=-1,0;IMPRECISE;SU=4;PE=1;SR=3	GT:SU:PE:SR	./.:4:1:3
4	49152882	905_1	N	[4:49636333[N	.	.	SVTYPE=BND;STRANDS=--:5;EVENT=905;MATEID=905_2;CIPOS=-10,9;CIEND=-10,9;CIPOS95=0,0;CIEND95=0,0;SU=5;PE=0;SR=5	GT:SU:PE:SR	./.:5:0:5
4	49636333	905_2	N	[4:49152882[N	.	.	SVTYPE=BND;STRANDS=--:5;SECONDARY;EVENT=905;MATEID=905_1;CIPOS=-10,9;CIEND=-10,9;CIPOS95=0,0;CIEND95=0,0;SU=5;PE=0;SR=5	GT:SU:PE:SR	./.:5:0:5
4	49120535	906	N	<INV>	.	.	SVTYPE=INV;STRANDS=++:1,--:3;SVLEN=516652;END=49637187;CIPOS=-207,93;CIEND=-172,9;CIPOS95=-95,81;CIEND95=-111,2;IMPRECISE;SU=4;PE=4;SR=0	GT:SU:PE:SR	./.:4:4:0
4	49156708	907	N	<INV>	.	.	SVTYPE=INV;STRANDS=++:9,--:1;SVLEN=482505;END=49639213;CIPOS=-10,34;CIEND=-10,12;CIPOS95=0,25;CIEND95=-2,5;IMPRECISE;SU=10;PE=10;SR=0	GT:SU:PE:SR	./.:10:10:0
4	49151256	908_1	N	N]4:49641490]	.	.	SVTYPE=BND;STRANDS=++:28;EVENT=908;MATEID=908_2;CIPOS=-8,9;CIEND=-10,9;CIPOS95=0,1;CIEND95=0,0;IMPRECISE;SU=28;PE=0;SR=28	GT:SU:PE:SR	./.:28:0:28
4	49641490	908_2	N	N]4:49151256]	.	.	SVTYPE=BND;STRANDS=++:28;SECONDARY;EVENT=908;MATEID=908_1;CIPOS=-10,9;CIEND=-8,9;CIPOS95=0,0;CIEND95=0,1;IMPRECISE;SU=28;PE=0;SR=28	GT:SU:PE:SR	./.:28:0:28
4	49640233	909	N	<DEL>	.	.	SVTYPE=DEL;STRANDS=+-:7;SVLEN=-1525;END=49641758;CIPOS=-10,299;CIEND=-485,9;CIPOS95=-2,79;CIEND95=-140,1;IMPRECISE;SU=7;PE=7;SR=0	GT:SU:PE:SR	./.:7:7:0
4	49146607	910_1	N	[4:49643735[N	.	.	SVTYPE=BND;STRANDS=--:5;EVENT=910;MATEID=910_2;CIPOS=-10,9;CIEND=-10,9;CIPOS95=0,0;CIEND95=0,0;SU=5;PE=0;SR=5	GT:SU:PE:SR	./.:5:0:5
4	49643735	910_2	N	[4:49146607[N	.	.	SVTYPE=BND;STRANDS=--:5;SECONDARY;EVENT=910;MATEID=910_1;CIPOS=-10,9;CIEND=-10,9;CIPOS95=0,0;CIEND95=0,0;SU=5;PE=0;SR=5	GT:SU:PE:SR	./.:5:0:5
4	49642934	911	N	<DEL>	.	.	SVTYPE=DEL;STRANDS=+-:4;SVLEN=-1114;END=49644048;CIPOS=-10,377;CIEND=-334,9;CIPOS95=-2,137;CIEND95=-119,2;IMPRECISE;SU=4;PE=4;SR=0	GT:SU:PE:SR	./.:4:4:0
4	49645794	912	N	<DEL>	.	.	SVTYPE=DEL;STRANDS=+-:9;SVLEN=-460;END=49646254;CIPOS=-10,285;CIEND=-443,9;CIPOS95=-2,84;CIEND95=-119,0;IMPRECISE;SU=9;PE=9;SR=0	GT:SU:PE:SR	./.:9:9:0
4	49645620	913	N	<DUP>	.	.	SVTYPE=DUP;STRANDS=-+:16;SVLEN=853;END=49646473;CIPOS=-459,9;CIEND=-10,194;CIPOS95=-96,0;CIEND95=-2,46;IMPRECISE;SU=16;PE=16;SR=0	GT:SU:PE:SR	./.:16:16:0
4	49636612	914	N	<DEL>	.	.	SVTYPE=DEL;STRANDS=+-:8;SVLEN=-9772;END=49646384;CIPOS=-10,9;CIEND=-10,9;CIPOS95=0,0;CIEND95=0,0;SU=8;PE=0;SR=8	GT:SU:PE:SR	./.:8:0:8
4	49156513	915_1	N	[4:49646431[N	.	.	SVTYPE=BND;STRANDS=--:4;EVENT=915;MATEID=915_2;CIPOS=-484,9;CIEND=-369,9;CIPOS95=-177,1;CIEND95=-95,2;IMPRECISE;SU=4;PE=4;SR=0	GT:SU:PE:SR	./.:4:4:0
4	49646431	915_2	N	[4:49156513[N	.	.	SVTYPE=BND;STRANDS=--:4;SECONDARY;EVENT=915;MATEID=915_1;CIPOS=-369,9;CIEND=-484,9;CIPOS95=-95,2;CIEND95=-177,1;IMPRECISE;SU=4;PE=4;SR=0	GT:SU:PE:SR	./.:4:4:0
4	49132581	916_1	N	N]4:49647141]	.	.	SVTYPE=BND;STRANDS=++:6;EVENT=916;MATEID=916_2;CIPOS=-10,399;CIEND=-10,321;CIPOS95=-1,154;CIEND95=-2,70;IMPRECISE;SU=6;PE=6;SR=0	GT:SU:PE:SR	./.:6:6:0
4	49647141	916_2	N	N]4:49132581]	.	.	SVTYPE=BND;STRANDS=++:6;SECONDARY;EVENT=916;MATEID=916_1;CIPOS=-10,321;CIEND=-10,399;CIPOS95=-2,70;CIEND95=-1,154;IMPRECISE;SU=6;PE=6;SR=0	GT:SU:PE:SR	./.:6:6:0
4	49639002	917	N	<DEL>	.	.	SVTYPE=DEL;STRANDS=+-:7;SVLEN=-8919;END=49647921;CIPOS=-10,345;CIEND=-468,9;CIPOS95=-2,112;CIEND95=-133,1;IMPRECISE;SU=7;PE=7;SR=0	GT:SU:PE:SR	./.:7:7:0
4	49121449	918_1	N	N]4:49650196]	.	.	SVTYPE=BND;STRANDS=++:4;EVENT=918;MATEID=918_2;CIPOS=-10,360;CIEND=-10,482;CIPOS95=-2,101;CIEND95=-1,176;IMPRECISE;SU=4;PE=4;SR=0	GT:SU:PE:SR	./.:4:4:0
4	49650196	918_2	N	N]4:49121449]	.	.	SVTYPE=BND;STRANDS=++:4;SECONDARY;EVENT=918;MATEID=918_1;CIPOS=-10,482;CIEND=-10,360;CIPOS95=-1,176;CIEND95=-2,101;IMPRECISE;SU=4;PE=4;SR=0	GT:SU:PE:SR	./.:4:4:0
4	49123116	919_1	N	N]4:49650863]	.	.	SVTYPE=BND;STRANDS=++:4;EVENT=919;MATEID=919_2;CIPOS=-10,447;CIEND=-10,457;CIPOS95=-1,154;CIEND95=-1,163;IMPRECISE;SU=4;PE=4;SR=0	GT:SU:PE:SR	./.:4:4:0
4	49650863	919_2	N	N]4:49123116]	.	.	SVTYPE=BND;STRANDS=++:4;SECONDARY;EVENT=919;MATEID=919_1;CIPOS=-10,457;CIEND=-10,447;CIPOS95=-1,163;CIEND95=-1,154;IMPRECISE;SU=4;PE=4;SR=0	GT:SU:PE:SR	./.:4:4:0
4	49122880	920_1	N	[4:49650636[N	.	.	SVTYPE=BND;STRANDS=--:41;EVENT=920;MATEID=920_2;CIPOS=-337,9;CIEND=-394,9;CIPOS95=-22,3;CIEND95=-39,2;IMPRECISE;SU=41;PE=41;SR=0	GT:SU:PE:SR	./.:41:41:0
4	49650636	920_2	N	[4:49122880[N	.	.	SVTYPE=BND;STRANDS=--:41;SECONDARY;EVENT=920;MATEID=920_1;CIPOS=-394,9;CIEND=-337,9;CIPOS95=-39,2;CIEND95=-22,3;IMPRECISE;SU=41;PE=41;SR=0	GT:SU:PE:SR	./.:41:41:0
4	49645387	921	N	<DUP>	.	.	SVTYPE=DUP;STRANDS=-+:55;SVLEN=5769;END=49651156;CIPOS=-85,9;CIEND=-10,154;CIPOS95=-12,2;CIEND95=-1,50;IMPRECISE;SU=55;PE=55;SR=0	GT:SU:PE:SR	./.:55:55:0
4	49645254	922	N	<DEL>	.	.	SVTYPE=DEL;STRANDS=+-:30;SVLEN=-5676;END=49650930;CIPOS=-10,159;CIEND=-179,9;CIPOS95=-2,39;CIEND95=-56,2;IMPRECISE;SU=30;PE=30;SR=0	GT:SU:PE:SR	./.:30:30:0
4	49650708	923	N	<DUP>	.	.	SVTYPE=DUP;STRANDS=-+:18;SVLEN=1319;END=49652027;CIPOS=-10,6;CIEND=-2,9;CIPOS95=-5,1;CIEND95=0,9;IMPRECISE;SU=18;PE=17;SR=1	GT:SU:PE:SR	./.:18:17:1
4	49650870	924	N	<DEL>	.	.	SVTYPE=DEL;STRANDS=+-:11;SVLEN=-1053;END=49651923;CIPOS=-10,9;CIEND=-6,3;CIPOS95=0,0;CIEND95=0,0;SU=11;PE=4;SR=7	GT:SU:PE:SR	./.:11:4:7
4	49650384	925	N	<DEL>	.	.	SVTYPE=DEL;STRANDS=+-:12;SVLEN=-3487;END=49653871;CIPOS=-10,9;CIEND=-10,9;CIPOS95=0,0;CIEND95=0,0;SU=12;PE=0;SR=12	GT:SU:PE:SR	./.:12:0:12
4	49120580	926_1	N	[4:49654435[N	.	.	SVTYPE=BND;STRANDS=--:4;EVENT=926;MATEID=926_2;CIPOS=-428,9;CIEND=-479,9;CIPOS95=-153,1;CIEND95=-175,1;IMPRECISE;SU=4;PE=4;SR=0	GT:SU:PE:SR	./.:4:4:0
4	49654435	926_2	N	[4:49120580[N	.	.	SVTYPE=BND;STRANDS=--:4;SECONDARY;EVENT=926;MATEID=926_1;CIPOS=-479,9;CIEND=-428,9;CIPOS95=-175,1;CIEND95=-153,1;IMPRECISE;SU=4;PE=4;SR=0	GT:SU:PE:SR	./.:4:4:0
4	49141757	927_1	N	N]4:49655031]	.	.	SVTYPE=BND;STRANDS=++:7;EVENT=927;MATEID=927_2;CIPOS=-10,4;CIEND=-10,4;CIPOS95=-1,0;CIEND95=-1,0;IMPRECISE;SU=7;PE=0;SR=7	GT:SU:PE:SR	./.:7:0:7
4	49655031	927_2	N	N]4:49141757]	.	.	SVTYPE=BND;STRANDS=++:7;SECONDARY;EVENT=927;MATEID=927_1;CIPOS=-10,4;CIEND=-10,4;CIPOS95=-1,0;CIEND95=-1,0;IMPRECISE;SU=7;PE=0;SR=7	GT:SU:PE:SR	./.:7:0:7
4	49646286	928	N	<DEL>	.	.	SVTYPE=DEL;STRANDS=+-:12;SVLEN=-9752;END=49656038;CIPOS=-9,239;CIEND=-264,9;CIPOS95=-2,48;CIEND95=-76,2;IMPRECISE;SU=12;PE=12;SR=0	GT:SU:PE:SR	./.:12:12:0
4	49095095	929_1	N	N]4:49657308]	.	.	SVTYPE=BND;STRANDS=++:4;EVENT=929;MATEID=929_2;CIPOS=-10,229;CIEND=-10,477;CIPOS95=-3,62;CIEND95=0,179;IMPRECISE;SU=4;PE=4;SR=0	GT:SU:PE:SR	./.:4:4:0
4	49657308	929_2	N	N]4:49095095]	.	.	SVTYPE=BND;STRANDS=++:4;SECONDARY;EVENT=929;MATEID=929_1;CIPOS=-10,477;CIEND=-10,229;CIPOS95=0,179;CIEND95=-3,62;IMPRECISE;SU=4;PE=4;SR=0	GT:SU:PE:SR	./.:4:4:0
4	49650050	930	N	<DUP>	.	.	SVTYPE=DUP;STRANDS=-+:4;SVLEN=7651;END=49657701;CIPOS=-485,9;CIEND=-10,519;CIPOS95=-172,1;CIEND95=0,182;IMPRECISE;SU=4;PE=4;SR=0	GT:SU:PE:SR	./.:4:4:0
4	49112082	931_1	N	N]4:49657769]	.	.	SVTYPE=BND;STRANDS=++:9;EVENT=931;MATEID=931_2;CIPOS=-4,3;CIEND=-4,3;CIPOS95=0,0;CIEND95=0,0;SU=9;PE=0;SR=9	GT:SU:PE:SR	./.:9:0:9
4	49657769	931_2	N	N]4:49112082]	.	.	SVTYPE=BND;STRANDS=++:9;SECONDARY;EVENT=931;MATEID=931_1;CIPOS=-4,3;CIEND=-4,3;CIPOS95=0,0;CIEND95=0,0;SU=9;PE=0;SR=9	GT:SU:PE:SR	./.:9:0:9
4	49123015	932	N	<INV>	.	.	SVTYPE=INV;STRANDS=++:1,--:4;SVLEN=534427;END=49657442;CIPOS=-14,9;CIEND=-128,9;CIPOS95=-6,2;CIEND95=-45,9;IMPRECISE;SU=5;PE=5;SR=0	GT:SU:PE:SR	./.:5:5:0
4	49120837	933_1	N	[4:49657399[N	.	.	SVTYPE=BND;STRANDS=--:4;EVENT=933;MATEID=933_2;CIPOS=-10,9;CIEND=-10,9;CIPOS95=-3,3;CIEND95=-3,3;IMPRECISE;SU=4;PE=3;SR=1	GT:SU:PE:SR	./.:4:3:1
4	49657399	933_2	N	[4:49120837[N	.	.	SVTYPE=BND;STRANDS=--:4;SECONDARY;EVENT=933;MATEID=933_1;CIPOS=-10,9;CIEND=-10,9;CIPOS95=-3,3;CIEND95=-3,3;IMPRECISE;SU=4;PE=3;SR=1	GT:SU:PE:SR	./.:4:3:1
4	49112837	934_1	N	N]4:49657960]	.	.	SVTYPE=BND;STRANDS=++:8;EVENT=934;MATEID=934_2;CIPOS=-10,510;CIEND=-10,284;CIPOS95=0,150;CIEND95=-2,77;IMPRECISE;SU=8;PE=8;SR=0	GT:SU:PE:SR	./.:8:8:0
4	49657960	934_2	N	N]4:49112837]	.	.	SVTYPE=BND;STRANDS=++:8;SECONDARY;EVENT=934;MATEID=934_1;CIPOS=-10,284;CIEND=-10,510;CIPOS95=-2,77;CIEND95=0,150;IMPRECISE;SU=8;PE=8;SR=0	GT:SU:PE:SR	./.:8:8:0
4	49122828	935_1	N	[4:49657863[N	.	.	SVTYPE=BND;STRANDS=--:49;EVENT=935;MATEID=935_2;CIPOS=0,0;CIEND=-10,0;CIPOS95=0,0;CIEND95=0,0;SU=49;PE=0;SR=49	GT:SU:PE:SR	./.:49:0:49
4	49657863	935_2	N	[4:49122828[N	.	.	SVTYPE=BND;STRANDS=--:49;SECONDARY;EVENT=935;MATEID=935_1;CIPOS=-10,0;CIEND=0,0;CIPOS95=0,0;CIEND95=0,0;SU=49;PE=0;SR=49	GT:SU:PE:SR	./.:49:0:49
4	49105654	936_1	N	[4:49657864[N	.	.	SVTYPE=BND;STRANDS=--:5;EVENT=936;MATEID=936_2;CIPOS=-10,9;CIEND=-10,9;CIPOS95=0,0;CIEND95=0,0;SU=5;PE=0;SR=5	GT:SU:PE:SR	./.:5:0:5
4	49657864	936_2	N	[4:49105654[N	.	.	SVTYPE=BND;STRANDS=--:5;SECONDARY;EVENT=936;MATEID=936_1;CIPOS=-10,9;CIEND=-10,9;CIPOS95=0,0;CIEND95=0,0;SU=5;PE=0;SR=5	GT:SU:PE:SR	./.:5:0:5
4	49102225	937_1	N	[4:49657877[N	.	.	SVTYPE=BND;STRANDS=--:4;EVENT=937;MATEID=937_2;CIPOS=-9,8;CIEND=-9,8;CIPOS95=0,0;CIEND95=0,0;SU=4;PE=0;SR=4	GT:SU:PE:SR	./.:4:0:4
4	49657877	937_2	N	[4:49102225[N	.	.	SVTYPE=BND;STRANDS=--:4;SECONDARY;EVENT=937;MATEID=937_1;CIPOS=-9,8;CIEND=-9,8;CIPOS95=0,0;CIEND95=0,0;SU=4;PE=0;SR=4	GT:SU:PE:SR	./.:4:0:4
4	49147848	938_1	N	[4:49659167[N	.	.	SVTYPE=BND;STRANDS=--:5;EVENT=938;MATEID=938_2;CIPOS=-10,9;CIEND=-10,9;CIPOS95=0,0;CIEND95=0,0;SU=5;PE=0;SR=5	GT:SU:PE:SR	./.:5:0:5
4	49659167	938_2	N	[4:49147848[N	.	.	SVTYPE=BND;STRANDS=--:5;SECONDARY;EVENT=938;MATEID=938_1;CIPOS=-10,9;CIEND=-10,9;CIPOS95=0,0;CIEND95=0,0;SU=5;PE=0;SR=5	GT:SU:PE:SR	./.:5:0:5
4	49109862	939_1	N	[4:49659115[N	.	.	SVTYPE=BND;STRANDS=--:6;EVENT=939;MATEID=939_2;CIPOS=-10,5;CIEND=-10,9;CIPOS95=-3,0;CIEND95=-3,3;IMPRECISE;SU=6;PE=5;SR=1	GT:SU:PE:SR	./.:6:5:1
4	49659115	939_2	N	[4:49109862[N	.	.	SVTYPE=BND;STRANDS=--:6;SECONDARY;EVENT=939;MATEID=939_1;CIPOS=-10,9;CIEND=-10,5;CIPOS95=-3,3;CIEND95=-3,0;IMPRECISE;SU=6;PE=5;SR=1	GT:SU:PE:SR	./.:6:5:1
4	49122869	940_1	N	[4:49659510[N	.	.	SVTYPE=BND;STRANDS=--:30;EVENT=940;MATEID=940_2;CIPOS=-429,9;CIEND=-236,8;CIPOS95=-65,2;CIEND95=-97,1;IMPRECISE;SU=30;PE=30;SR=0	GT:SU:PE:SR	./.:30:30:0
4	49659510	940_2	N	[4:49122869[N	.	.	SVTYPE=BND;STRANDS=--:30;SECONDARY;EVENT=940;MATEID=940_1;CIPOS=-236,8;CIEND=-429,9;CIPOS95=-97,1;CIEND95=-65,2;IMPRECISE;SU=30;PE=30;SR=0	GT:SU:PE:SR	./.:30:30:0
4	49105904	941	N	<INV>	.	.	SVTYPE=INV;STRANDS=++:3,--:2;SVLEN=553701;END=49659605;CIPOS=-10,9;CIEND=-10,9;CIPOS95=-3,3;CIEND95=-3,3;IMPRECISE;SU=5;PE=4;SR=1	GT:SU:PE:SR	./.:5:4:1
4	49646215	942	N	<DEL>	.	.	SVTYPE=DEL;STRANDS=+-:6;SVLEN=-13359;END=49659574;CIPOS=-6,5;CIEND=-6,5;CIPOS95=0,0;CIEND95=0,0;SU=6;PE=0;SR=6	GT:SU:PE:SR	./.:6:0:6
4	49657951	943	N	<DEL>	.	.	SVTYPE=DEL;STRANDS=+-:44;SVLEN=-1571;END=49659522;CIPOS=-2,213;CIEND=-448,9;CIPOS95=0,92;CIEND95=-66,2;IMPRECISE;SU=44;PE=44;SR=0	GT:SU:PE:SR	./.:44:44:0
4	49099260	944_1	N	[4:49659529[N	.	.	SVTYPE=BND;STRANDS=--:30;EVENT=944;MATEID=944_2;CIPOS=-465,9;CIEND=-444,9;CIPOS95=-92,0;CIEND95=-68,1;IMPRECISE;SU=30;PE=30;SR=0	GT:SU:PE:SR	./.:30:30:0
4	49659529	944_2	N	[4:49099260[N	.	.	SVTYPE=BND;STRANDS=--:30;SECONDARY;EVENT=944;MATEID=944_1;CIPOS=-444,9;CIEND=-465,9;CIPOS95=-68,1;CIEND95=-92,0;IMPRECISE;SU=30;PE=30;SR=0	GT:SU:PE:SR	./.:30:30:0
4	49106423	945_1	N	[4:49659522[N	.	.	SVTYPE=BND;STRANDS=--:68;EVENT=945;MATEID=945_2;CIPOS=-503,9;CIEND=-434,9;CIPOS95=-73,0;CIEND95=-47,2;IMPRECISE;SU=68;PE=68;SR=0	GT:SU:PE:SR	./.:68:68:0
4	49659522	945_2	N	[4:49106423[N	.	.	SVTYPE=BND;STRANDS=--:68;SECONDARY;EVENT=945;MATEID=945_1;CIPOS=-434,9;CIEND=-503,9;CIPOS95=-47,2;CIEND95=-73,0;IMPRECISE;SU=68;PE=68;SR=0	GT:SU:PE:SR	./.:68:68:0
4	49156418	946_1	N	[4:49659538[N	.	.	SVTYPE=BND;STRANDS=--:8;EVENT=946;MATEID=946_2;CIPOS=-369,8;CIEND=-271,9;CIPOS95=-141,1;CIEND95=-92,2;IMPRECISE;SU=8;PE=8;SR=0	GT:SU:PE:SR	./.:8:8:0
4	49659538	946_2	N	[4:49156418[N	.	.	SVTYPE=BND;STRANDS=--:8;SECONDARY;EVENT=946;MATEID=946_1;CIPOS=-271,9;CIEND=-369,8;CIPOS95=-92,2;CIEND95=-141,1;IMPRECISE;SU=8;PE=8;SR=0	GT:SU:PE:SR	./.:8:8:0
4	49120575	947_1	N	[4:49659525[N	.	.	SVTYPE=BND;STRANDS=--:23;EVENT=947;MATEID=947_2;CIPOS=-172,9;CIEND=-199,9;CIPOS95=-7,2;CIEND95=-50,1;IMPRECISE;SU=23;PE=23;SR=0	GT:SU:PE:SR	./.:23:23:0
4	49659525	947_2	N	[4:49120575[N	.	.	SVTYPE=BND;STRANDS=--:23;SECONDARY;EVENT=947;MATEID=947_1;CIPOS=-199,9;CIEND=-172,9;CIPOS95=-50,1;CIEND95=-7,2;IMPRECISE;SU=23;PE=23;SR=0	GT:SU:PE:SR	./.:23:23:0
4	49110138	948	N	<INV>	.	.	SVTYPE=INV;STRANDS=++:9,--:3;SVLEN=549257;END=49659395;CIPOS=-177,219;CIEND=-129,138;CIPOS95=-64,54;CIEND95=-72,60;IMPRECISE;SU=12;PE=12;SR=0	GT:SU:PE:SR	./.:12:12:0
4	49650869	949	N	<DEL>	.	.	SVTYPE=DEL;STRANDS=+-:4;SVLEN=-8665;END=49659534;CIPOS=-10,464;CIEND=-228,9;CIPOS95=0,180;CIEND95=-104,2;IMPRECISE;SU=4;PE=4;SR=0	GT:SU:PE:SR	./.:4:4:0
4	49122617	950_1	N	[4:49659827[N	.	.	SVTYPE=BND;STRANDS=--:58;EVENT=950;MATEID=950_2;CIPOS=0,0;CIEND=0,0;CIPOS95=0,0;CIEND95=0,0;SU=58;PE=0;SR=58	GT:SU:PE:SR	./.:58:0:58
4	49659827	950_2	N	[4:49122617[N	.	.	SVTYPE=BND;STRANDS=--:58;SECONDARY;EVENT=950;MATEID=950_1;CIPOS=0,0;CIEND=0,0;CIPOS95=0,0;CIEND95=0,0;SU=58;PE=0;SR=58	GT:SU:PE:SR	./.:58:0:58
4	49098139	951_1	N	[4:49659552[N	.	.	SVTYPE=BND;STRANDS=--:9;EVENT=951;MATEID=951_2;CIPOS=-489,9;CIEND=-162,9;CIPOS95=-134,0;CIEND95=-60,3;IMPRECISE;SU=9;PE=9;SR=0	GT:SU:PE:SR	./.:9:9:0
4	49659552	951_2	N	[4:49098139[N	.	.	SVTYPE=BND;STRANDS=--:9;SECONDARY;EVENT=951;MATEID=951_1;CIPOS=-162,9;CIEND=-489,9;CIPOS95=-60,3;CIEND95=-134,0;IMPRECISE;SU=9;PE=9;SR=0	GT:SU:PE:SR	./.:9:9:0
4	52948111	952	N	<DUP>	.	.	SVTYPE=DUP;STRANDS=-+:25;SVLEN=147;END=52948258;CIPOS=-2,0;CIEND=-1,0;CIPOS95=0,0;CIEND95=0,0;SU=25;PE=0;SR=25	GT:SU:PE:SR	./.:25:0:25
4	53058942	953	N	<DEL>	.	.	SVTYPE=DEL;STRANDS=+-:12;SVLEN=-26;END=53058968;CIPOS=-10,9;CIEND=-10,9;CIPOS95=0,0;CIEND95=0,0;SU=12;PE=0;SR=12	GT:SU:PE:SR	./.:12:0:12
4	55808685	954	N	<DEL>	.	.	SVTYPE=DEL;STRANDS=+-:22;SVLEN=-233;END=55808918;CIPOS=-10,6;CIEND=-2,0;CIPOS95=0,0;CIEND95=0,0;SU=22;PE=2;SR=20	GT:SU:PE:SR	./.:22:2:20
4	57742566	955	N	<DEL>	.	.	SVTYPE=DEL;STRANDS=+-:17;SVLEN=-49;END=57742615;CIPOS=-10,9;CIEND=-10,9;CIPOS95=0,0;CIEND95=0,0;SU=17;PE=0;SR=17	GT:SU:PE:SR	./.:17:0:17
4	58087345	956	N	<DEL>	.	.	SVTYPE=DEL;STRANDS=+-:38;SVLEN=-390;END=58087735;CIPOS=-10,9;CIEND=0,8;CIPOS95=0,0;CIEND95=0,0;SU=38;PE=11;SR=27	GT:SU:PE:SR	./.:38:11:27
4	58148030	957	N	<DEL>	.	.	SVTYPE=DEL;STRANDS=+-:24;SVLEN=-312;END=58148342;CIPOS=-2,0;CIEND=-2,1;CIPOS95=0,0;CIEND95=0,0;SU=24;PE=4;SR=20	GT:SU:PE:SR	./.:24:4:20
4	59944565	958	N	<DEL>	.	.	SVTYPE=DEL;STRANDS=+-:57;SVLEN=-6035;END=59950600;CIPOS=-2,0;CIEND=0,0;CIPOS95=0,0;CIEND95=0,1;IMPRECISE;SU=57;PE=24;SR=33	GT:SU:PE:SR	./.:57:24:33
4	60589093	959	N	<DEL>	.	.	SVTYPE=DEL;STRANDS=+-:5;SVLEN=-114;END=60589207;CIPOS=-10,9;CIEND=-9,8;CIPOS95=0,0;CIEND95=0,0;SU=5;PE=1;SR=4	GT:SU:PE:SR	./.:5:1:4
4	61330105	960	N	<DEL>	.	.	SVTYPE=DEL;STRANDS=+-:8;SVLEN=-3087;END=61333192;CIPOS=-10,362;CIEND=-319,9;CIPOS95=-1,100;CIEND95=-99,1;IMPRECISE;SU=8;PE=8;SR=0	GT:SU:PE:SR	./.:8:8:0
4	61569244	961	N	<DEL>	.	.	SVTYPE=DEL;STRANDS=+-:25;SVLEN=-314;END=61569558;CIPOS=-10,9;CIEND=-2,0;CIPOS95=0,0;CIEND95=0,0;SU=25;PE=7;SR=18	GT:SU:PE:SR	./.:25:7:18
4	61939191	962	N	<DEL>	.	.	SVTYPE=DEL;STRANDS=+-:41;SVLEN=-3052;END=61942243;CIPOS=-2,0;CIEND=-2,0;CIPOS95=0,0;CIEND95=0,0;SU=41;PE=20;SR=21	GT:SU:PE:SR	./.:41:20:21
4	62028312	963	N	<DEL>	.	.	SVTYPE=DEL;STRANDS=+-:16;SVLEN=-282;END=62028594;CIPOS=-2,1;CIEND=-2,1;CIPOS95=0,0;CIEND95=0,0;SU=16;PE=0;SR=16	GT:SU:PE:SR	./.:16:0:16
4	91596798	964	N	<DEL>	.	.	SVTYPE=DEL;STRANDS=+-:54;SVLEN=-6110;END=91602908;CIPOS=-10,9;CIEND=-10,9;CIPOS95=0,0;CIEND95=0,0;SU=54;PE=31;SR=23	GT:SU:PE:SR	./.:54:31:23
4	64028544	965	N	<DEL>	.	.	SVTYPE=DEL;STRANDS=+-:18;SVLEN=-68;END=64028612;CIPOS=-2,1;CIEND=-8,9;CIPOS95=0,0;CIEND95=0,0;SU=18;PE=0;SR=18	GT:SU:PE:SR	./.:18:0:18
4	64030857	966	N	<DEL>	.	.	SVTYPE=DEL;STRANDS=+-:10;SVLEN=-168;END=64031025;CIPOS=-10,9;CIEND=-10,9;CIPOS95=0,0;CIEND95=0,0;SU=10;PE=0;SR=10	GT:SU:PE:SR	./.:10:0:10
4	66208288	967	N	<DEL>	.	.	SVTYPE=DEL;STRANDS=+-:11;SVLEN=-210;END=66208498;CIPOS=-3,2;CIEND=-10,5;CIPOS95=0,0;CIEND95=-3,0;IMPRECISE;SU=11;PE=0;SR=11	GT:SU:PE:SR	./.:11:0:11
4	66641118	968	N	<DEL>	.	.	SVTYPE=DEL;STRANDS=+-:36;SVLEN=-302;END=66641420;CIPOS=-2,0;CIEND=-2,0;CIPOS95=0,0;CIEND95=0,0;SU=36;PE=7;SR=29	GT:SU:PE:SR	./.:36:7:29
4	66957987	969	N	<DEL>	.	.	SVTYPE=DEL;STRANDS=+-:5;SVLEN=-54;END=66958041;CIPOS=-10,9;CIEND=-8,5;CIPOS95=0,0;CIEND95=-2,0;IMPRECISE;SU=5;PE=0;SR=5	GT:SU:PE:SR	./.:5:0:5
4	68264212	970	N	<DUP>	.	.	SVTYPE=DUP;STRANDS=-+:4;SVLEN=252;END=68264464;CIPOS=-520,9;CIEND=-10,437;CIPOS95=-182,0;CIEND95=-1,142;IMPRECISE;SU=4;PE=4;SR=0	GT:SU:PE:SR	./.:4:4:0
4	68264212	971	N	<DUP>	.	.	SVTYPE=DUP;STRANDS=-+:6;SVLEN=1136;END=68265348;CIPOS=-387,9;CIEND=-10,363;CIPOS95=-134,0;CIEND95=-1,119;IMPRECISE;SU=6;PE=6;SR=0	GT:SU:PE:SR	./.:6:6:0
4	68265132	972	N	<DUP>	.	.	SVTYPE=DUP;STRANDS=-+:18;SVLEN=366;END=68265498;CIPOS=-279,9;CIEND=-10,255;CIPOS95=-104,1;CIEND95=-2,84;IMPRECISE;SU=18;PE=18;SR=0	GT:SU:PE:SR	./.:18:18:0
4	68264819	973	N	<DEL>	.	.	SVTYPE=DEL;STRANDS=+-:6;SVLEN=-1636;END=68266455;CIPOS=-10,277;CIEND=-317,9;CIPOS95=-2,67;CIEND95=-77,2;IMPRECISE;SU=6;PE=6;SR=0	GT:SU:PE:SR	./.:6:6:0
4	68264214	974	N	<DUP>	.	.	SVTYPE=DUP;STRANDS=-+:13;SVLEN=2415;END=68266629;CIPOS=-10,7;CIEND=-7,9;CIPOS95=-1,0;CIEND95=0,1;IMPRECISE;SU=13;PE=9;SR=4	GT:SU:PE:SR	./.:13:9:4
4	68265131	975	N	<DUP>	.	.	SVTYPE=DUP;STRANDS=-+:38;SVLEN=1670;END=68266801;CIPOS=-168,5;CIEND=-7,146;CIPOS95=-39,2;CIEND95=0,37;IMPRECISE;SU=38;PE=38;SR=0	GT:SU:PE:SR	./.:38:38:0
4	68873179	976	N	<DEL>	.	.	SVTYPE=DEL;STRANDS=+-:21;SVLEN=-67;END=68873246;CIPOS=-1,0;CIEND=-1,0;CIPOS95=0,0;CIEND95=0,0;SU=21;PE=0;SR=21	GT:SU:PE:SR	./.:21:0:21
4	69036907	977	N	<DEL>	.	.	SVTYPE=DEL;STRANDS=+-:31;SVLEN=-306;END=69037213;CIPOS=-2,0;CIEND=-2,0;CIPOS95=0,0;CIEND95=0,0;SU=31;PE=6;SR=25	GT:SU:PE:SR	./.:31:6:25
4	69790874	978	N	<DEL>	.	.	SVTYPE=DEL;STRANDS=+-:36;SVLEN=-301;END=69791175;CIPOS=-10,5;CIEND=-10,9;CIPOS95=0,0;CIEND95=0,0;SU=36;PE=11;SR=25	GT:SU:PE:SR	./.:36:11:25
4	69959848	979	N	<DEL>	.	.	SVTYPE=DEL;STRANDS=+-:28;SVLEN=-317;END=69960165;CIPOS=-10,9;CIEND=-2,0;CIPOS95=0,0;CIEND95=0,0;SU=28;PE=5;SR=23	GT:SU:PE:SR	./.:28:5:23
4	70053076	980_1	N	[4:70167162[N	.	.	SVTYPE=BND;STRANDS=--:12;EVENT=980;MATEID=980_2;CIPOS=-262,9;CIEND=-216,9;CIPOS95=-46,3;CIEND95=-45,2;IMPRECISE;SU=12;PE=12;SR=0	GT:SU:PE:SR	./.:12:12:0
4	70167162	980_2	N	[4:70053076[N	.	.	SVTYPE=BND;STRANDS=--:12;SECONDARY;EVENT=980;MATEID=980_1;CIPOS=-216,9;CIEND=-262,9;CIPOS95=-45,2;CIEND95=-46,3;IMPRECISE;SU=12;PE=12;SR=0	GT:SU:PE:SR	./.:12:12:0
4	70259168	981	N	<DEL>	.	.	SVTYPE=DEL;STRANDS=+-:10;SVLEN=-19326;END=70278494;CIPOS=-10,289;CIEND=-240,9;CIPOS95=-1,101;CIEND95=-50,1;IMPRECISE;SU=10;PE=10;SR=0	GT:SU:PE:SR	./.:10:10:0
4	71926417	982	N	<DEL>	.	.	SVTYPE=DEL;STRANDS=+-:23;SVLEN=-144;END=71926561;CIPOS=-10,9;CIEND=-10,9;CIPOS95=0,0;CIEND95=0,0;SU=23;PE=0;SR=23	GT:SU:PE:SR	./.:23:0:23
4	72550776	983_1	N	[4:72550901[N	.	.	SVTYPE=BND;STRANDS=--:11;EVENT=983;MATEID=983_2;CIPOS=-10,6;CIEND=-10,9;CIPOS95=-1,0;CIEND95=-1,1;IMPRECISE;SU=11;PE=8;SR=3	GT:SU:PE:SR	./.:11:8:3
4	72550901	983_2	N	[4:72550776[N	.	.	SVTYPE=BND;STRANDS=--:11;SECONDARY;EVENT=983;MATEID=983_1;CIPOS=-10,9;CIEND=-10,6;CIPOS95=-1,1;CIEND95=-1,0;IMPRECISE;SU=11;PE=8;SR=3	GT:SU:PE:SR	./.:11:8:3
4	72829643	984	N	<DEL>	.	.	SVTYPE=DEL;STRANDS=+-:41;SVLEN=-312;END=72829955;CIPOS=-2,0;CIEND=-2,0;CIPOS95=0,0;CIEND95=0,0;SU=41;PE=10;SR=31	GT:SU:PE:SR	./.:41:10:31
4	73418757	985	N	<DEL>	.	.	SVTYPE=DEL;STRANDS=+-:22;SVLEN=-85;END=73418842;CIPOS=-10,9;CIEND=-10,9;CIPOS95=0,0;CIEND95=0,0;SU=22;PE=0;SR=22	GT:SU:PE:SR	./.:22:0:22
4	73831249	986	N	<DEL>	.	.	SVTYPE=DEL;STRANDS=+-:42;SVLEN=-571;END=73831820;CIPOS=-10,9;CIEND=-10,9;CIPOS95=0,0;CIEND95=0,0;SU=42;PE=19;SR=23	GT:SU:PE:SR	./.:42:19:23
4	10020173	987_1	N	[4:74484019[N	.	.	SVTYPE=BND;STRANDS=--:5;EVENT=987;MATEID=987_2;CIPOS=-10,9;CIEND=-10,9;CIPOS95=0,0;CIEND95=0,0;SU=5;PE=0;SR=5	GT:SU:PE:SR	./.:5:0:5
4	74484019	987_2	N	[4:10020173[N	.	.	SVTYPE=BND;STRANDS=--:5;SECONDARY;EVENT=987;MATEID=987_1;CIPOS=-10,9;CIEND=-10,9;CIPOS95=0,0;CIEND95=0,0;SU=5;PE=0;SR=5	GT:SU:PE:SR	./.:5:0:5
4	78199225	988	N	<DEL>	.	.	SVTYPE=DEL;STRANDS=+-:15;SVLEN=-48;END=78199273;CIPOS=-10,9;CIEND=-10,9;CIPOS95=0,0;CIEND95=0,0;SU=15;PE=0;SR=15	GT:SU:PE:SR	./.:15:0:15
4	78236288	989	N	<DEL>	.	.	SVTYPE=DEL;STRANDS=+-:15;SVLEN=-252;END=78236540;CIPOS=-10,0;CIEND=-10,9;CIPOS95=0,0;CIEND95=0,0;SU=15;PE=2;SR=13	GT:SU:PE:SR	./.:15:2:13
4	78179157	990_1	N	[4:79035820[N	.	.	SVTYPE=BND;STRANDS=--:7;EVENT=990;MATEID=990_2;CIPOS=-468,9;CIEND=-361,9;CIPOS95=-143,1;CIEND95=-127,1;IMPRECISE;SU=7;PE=7;SR=0	GT:SU:PE:SR	./.:7:7:0
4	79035820	990_2	N	[4:78179157[N	.	.	SVTYPE=BND;STRANDS=--:7;SECONDARY;EVENT=990;MATEID=990_1;CIPOS=-361,9;CIEND=-468,9;CIPOS95=-127,1;CIEND95=-143,1;IMPRECISE;SU=7;PE=7;SR=0	GT:SU:PE:SR	./.:7:7:0
4	79269134	991	N	<DEL>	.	.	SVTYPE=DEL;STRANDS=+-:33;SVLEN=-6061;END=79275195;CIPOS=-2,0;CIEND=-2,0;CIPOS95=0,0;CIEND95=0,0;SU=33;PE=14;SR=19	GT:SU:PE:SR	./.:33:14:19
4	80888062	992	N	<DEL>	.	.	SVTYPE=DEL;STRANDS=+-:44;SVLEN=-6029;END=80894091;CIPOS=-2,0;CIEND=-10,9;CIPOS95=0,0;CIEND95=0,0;SU=44;PE=18;SR=26	GT:SU:PE:SR	./.:44:18:26
4	81302539	993	N	<DEL>	.	.	SVTYPE=DEL;STRANDS=+-:41;SVLEN=-326;END=81302865;CIPOS=-2,0;CIEND=-1,0;CIPOS95=0,0;CIEND95=0,0;SU=41;PE=15;SR=26	GT:SU:PE:SR	./.:41:15:26
4	81456498	994	N	<DEL>	.	.	SVTYPE=DEL;STRANDS=+-:20;SVLEN=-179;END=81456677;CIPOS=-10,9;CIEND=-10,9;CIPOS95=0,0;CIEND95=0,0;SU=20;PE=0;SR=20	GT:SU:PE:SR	./.:20:0:20
4	81991530	995	N	<DEL>	.	.	SVTYPE=DEL;STRANDS=+-:30;SVLEN=-306;END=81991836;CIPOS=-2,0;CIEND=-6,9;CIPOS95=0,0;CIEND95=0,0;SU=30;PE=10;SR=20	GT:SU:PE:SR	./.:30:10:20
4	82929313	996	N	<DEL>	.	.	SVTYPE=DEL;STRANDS=+-:58;SVLEN=-2078;END=82931391;CIPOS=-10,9;CIEND=-5,8;CIPOS95=0,0;CIEND95=0,0;SU=58;PE=24;SR=34	GT:SU:PE:SR	./.:58:24:34
4	83179791	997	N	<DEL>	.	.	SVTYPE=DEL;STRANDS=+-:32;SVLEN=-299;END=83180090;CIPOS=-2,0;CIEND=-2,0;CIPOS95=0,0;CIEND95=0,0;SU=32;PE=6;SR=26	GT:SU:PE:SR	./.:32:6:26
4	83395521	998	N	<DEL>	.	.	SVTYPE=DEL;STRANDS=+-:23;SVLEN=-308;END=83395829;CIPOS=-10,9;CIEND=-10,9;CIPOS95=0,0;CIEND95=0,0;SU=23;PE=9;SR=14	GT:SU:PE:SR	./.:23:9:14
4	84221719	999	N	<DEL>	.	.	SVTYPE=DEL;STRANDS=+-:40;SVLEN=-274;END=84221993;CIPOS=0,0;CIEND=0,0;CIPOS95=0,0;CIEND95=0,0;SU=40;PE=2;SR=38	GT:SU:PE:SR	./.:40:2:38
4	85453295	1000	N	<DEL>	.	.	SVTYPE=DEL;STRANDS=+-:6;SVLEN=-97;END=85453392;CIPOS=-6,5;CIEND=-6,5;CIPOS95=0,0;CIEND95=0,0;SU=6;PE=0;SR=6	GT:SU:PE:SR	./.:6:0:6
4	86660769	1001	N	<DEL>	.	.	SVTYPE=DEL;STRANDS=+-:26;SVLEN=-308;END=86661077;CIPOS=-2,0;CIEND=-10,9;CIPOS95=0,0;CIEND95=0,0;SU=26;PE=5;SR=21	GT:SU:PE:SR	./.:26:5:21
4	87066368	1002	N	<DEL>	.	.	SVTYPE=DEL;STRANDS=+-:21;SVLEN=-167;END=87066535;CIPOS=-1,0;CIEND=-8,9;CIPOS95=0,0;CIEND95=0,0;SU=21;PE=0;SR=21	GT:SU:PE:SR	./.:21:0:21
4	87646292	1003	N	<DEL>	.	.	SVTYPE=DEL;STRANDS=+-:4;SVLEN=-5651;END=87651943;CIPOS=-10,422;CIEND=-465,9;CIPOS95=-1,143;CIEND95=-170,0;IMPRECISE;SU=4;PE=4;SR=0	GT:SU:PE:SR	./.:4:4:0
4	88847163	1004_1	N	[4:88858699[N	.	.	SVTYPE=BND;STRANDS=--:59;EVENT=1004;MATEID=1004_2;CIPOS=0,0;CIEND=0,0;CIPOS95=0,1;CIEND95=0,1;IMPRECISE;SU=59;PE=26;SR=33	GT:SU:PE:SR	./.:59:26:33
4	88858699	1004_2	N	[4:88847163[N	.	.	SVTYPE=BND;STRANDS=--:59;SECONDARY;EVENT=1004;MATEID=1004_1;CIPOS=0,0;CIEND=0,0;CIPOS95=0,1;CIEND95=0,1;IMPRECISE;SU=59;PE=26;SR=33	GT:SU:PE:SR	./.:59:26:33
4	89037686	1005	N	<DEL>	.	.	SVTYPE=DEL;STRANDS=+-:32;SVLEN=-318;END=89038004;CIPOS=-10,5;CIEND=-10,9;CIPOS95=0,0;CIEND95=0,0;SU=32;PE=7;SR=25	GT:SU:PE:SR	./.:32:7:25
4	89681473	1006	N	<DEL>	.	.	SVTYPE=DEL;STRANDS=+-:34;SVLEN=-309;END=89681782;CIPOS=-2,0;CIEND=-10,9;CIPOS95=0,0;CIEND95=0,0;SU=34;PE=9;SR=25	GT:SU:PE:SR	./.:34:9:25
4	91569665	1007	N	<DEL>	.	.	SVTYPE=DEL;STRANDS=+-:14;SVLEN=-62;END=91569727;CIPOS=-10,9;CIEND=-10,9;CIPOS95=0,0;CIEND95=0,0;SU=14;PE=0;SR=14	GT:SU:PE:SR	./.:14:0:14
4	92703746	1008	N	<DEL>	.	.	SVTYPE=DEL;STRANDS=+-:8;SVLEN=-60;END=92703806;CIPOS=0,5;CIEND=-8,1;CIPOS95=0,0;CIEND95=-1,0;IMPRECISE;SU=8;PE=0;SR=8	GT:SU:PE:SR	./.:8:0:8
4	92905966	1009	N	<DEL>	.	.	SVTYPE=DEL;STRANDS=+-:27;SVLEN=-50;END=92906016;CIPOS=-1,0;CIEND=-1,0;CIPOS95=0,0;CIEND95=0,0;SU=27;PE=0;SR=27	GT:SU:PE:SR	./.:27:0:27
4	93568457	1010_1	N	N]4:93570288]	.	.	SVTYPE=BND;STRANDS=++:4;EVENT=1010;MATEID=1010_2;CIPOS=-10,363;CIEND=-10,519;CIPOS95=0,136;CIEND95=0,182;IMPRECISE;SU=4;PE=4;SR=0	GT:SU:PE:SR	./.:4:4:0
4	93570288	1010_2	N	N]4:93568457]	.	.	SVTYPE=BND;STRANDS=++:4;SECONDARY;EVENT=1010;MATEID=1010_1;CIPOS=-10,519;CIEND=-10,363;CIPOS95=0,182;CIEND95=0,136;IMPRECISE;SU=4;PE=4;SR=0	GT:SU:PE:SR	./.:4:4:0
4	95498974	1011	N	<DEL>	.	.	SVTYPE=DEL;STRANDS=+-:32;SVLEN=-306;END=95499280;CIPOS=-2,0;CIEND=-8,9;CIPOS95=0,0;CIEND95=0,0;SU=32;PE=2;SR=30	GT:SU:PE:SR	./.:32:2:30
4	96382454	1012	N	<DEL>	.	.	SVTYPE=DEL;STRANDS=+-:28;SVLEN=-206;END=96382660;CIPOS=-10,9;CIEND=-2,0;CIPOS95=0,0;CIEND95=0,0;SU=28;PE=3;SR=25	GT:SU:PE:SR	./.:28:3:25
4	97572114	1013	N	<DEL>	.	.	SVTYPE=DEL;STRANDS=+-:32;SVLEN=-307;END=97572421;CIPOS=-2,0;CIEND=-2,0;CIPOS95=0,0;CIEND95=0,0;SU=32;PE=4;SR=28	GT:SU:PE:SR	./.:32:4:28
4	98110657	1014	N	<DEL>	.	.	SVTYPE=DEL;STRANDS=+-:30;SVLEN=-313;END=98110970;CIPOS=-2,0;CIEND=-1,0;CIPOS95=0,0;CIEND95=0,0;SU=30;PE=8;SR=22	GT:SU:PE:SR	./.:30:8:22
4	98133390	1015	N	<DEL>	.	.	SVTYPE=DEL;STRANDS=+-:23;SVLEN=-299;END=98133689;CIPOS=-10,9;CIEND=-10,9;CIPOS95=0,0;CIEND95=0,0;SU=23;PE=7;SR=16	GT:SU:PE:SR	./.:23:7:16
4	98590665	1016	N	<DEL>	.	.	SVTYPE=DEL;STRANDS=+-:33;SVLEN=-305;END=98590970;CIPOS=-2,0;CIEND=-1,0;CIPOS95=0,0;CIEND95=0,0;SU=33;PE=3;SR=30	GT:SU:PE:SR	./.:33:3:30
4	100023050	1017	N	<DEL>	.	.	SVTYPE=DEL;STRANDS=+-:20;SVLEN=-321;END=100023371;CIPOS=-10,9;CIEND=-2,1;CIPOS95=0,0;CIEND95=0,0;SU=20;PE=7;SR=13	GT:SU:PE:SR	./.:20:7:13
4	100070304	1018	N	<DEL>	.	.	SVTYPE=DEL;STRANDS=+-:26;SVLEN=-300;END=100070604;CIPOS=-2,0;CIEND=-2,1;CIPOS95=0,0;CIEND95=0,0;SU=26;PE=7;SR=19	GT:SU:PE:SR	./.:26:7:19
4	101690265	1019	N	<DEL>	.	.	SVTYPE=DEL;STRANDS=+-:10;SVLEN=-111;END=101690376;CIPOS=-10,9;CIEND=-10,9;CIPOS95=0,0;CIEND95=0,0;SU=10;PE=0;SR=10	GT:SU:PE:SR	./.:10:0:10
4	105057323	1020	N	<DEL>	.	.	SVTYPE=DEL;STRANDS=+-:7;SVLEN=-187509;END=105244832;CIPOS=-10,312;CIEND=-212,9;CIPOS95=-2,91;CIEND95=-56,2;IMPRECISE;SU=7;PE=7;SR=0	GT:SU:PE:SR	./.:7:7:0
4	105751870	1021	N	<DEL>	.	.	SVTYPE=DEL;STRANDS=+-:17;SVLEN=-185;END=105752055;CIPOS=-10,9;CIEND=-10,9;CIPOS95=0,0;CIEND95=0,0;SU=17;PE=0;SR=17	GT:SU:PE:SR	./.:17:0:17
4	106205194	1022	N	<DEL>	.	.	SVTYPE=DEL;STRANDS=+-:5;SVLEN=-79;END=106205273;CIPOS=-8,7;CIEND=0,3;CIPOS95=0,1;CIEND95=0,3;IMPRECISE;SU=5;PE=0;SR=5	GT:SU:PE:SR	./.:5:0:5
4	107317371	1023_1	N	[4:107320327[N	.	.	SVTYPE=BND;STRANDS=--:16;EVENT=1023;MATEID=1023_2;CIPOS=-241,9;CIEND=-231,9;CIPOS95=-73,2;CIEND95=-61,2;IMPRECISE;SU=16;PE=16;SR=0	GT:SU:PE:SR	./.:16:16:0
4	107320327	1023_2	N	[4:107317371[N	.	.	SVTYPE=BND;STRANDS=--:16;SECONDARY;EVENT=1023;MATEID=1023_1;CIPOS=-231,9;CIEND=-241,9;CIPOS95=-61,2;CIEND95=-73,2;IMPRECISE;SU=16;PE=16;SR=0	GT:SU:PE:SR	./.:16:16:0
4	107974329	1024	N	<DEL>	.	.	SVTYPE=DEL;STRANDS=+-:20;SVLEN=-158;END=107974487;CIPOS=-10,9;CIEND=-10,9;CIPOS95=0,0;CIEND95=0,0;SU=20;PE=0;SR=20	GT:SU:PE:SR	./.:20:0:20
4	108127828	1025	N	<DEL>	.	.	SVTYPE=DEL;STRANDS=+-:49;SVLEN=-3885;END=108131713;CIPOS=-10,7;CIEND=0,0;CIPOS95=0,0;CIEND95=0,1;IMPRECISE;SU=49;PE=18;SR=31	GT:SU:PE:SR	./.:49:18:31
4	108276701	1026	N	<DEL>	.	.	SVTYPE=DEL;STRANDS=+-:42;SVLEN=-2803;END=108279504;CIPOS=-2,0;CIEND=-6,9;CIPOS95=0,0;CIEND95=0,0;SU=42;PE=19;SR=23	GT:SU:PE:SR	./.:42:19:23
4	109107690	1027	N	<DEL>	.	.	SVTYPE=DEL;STRANDS=+-:4;SVLEN=-285;END=109107975;CIPOS=-10,9;CIEND=-10,9;CIPOS95=-1,1;CIEND95=-1,1;IMPRECISE;SU=4;PE=2;SR=2	GT:SU:PE:SR	./.:4:2:2
4	110488613	1028	N	<DEL>	.	.	SVTYPE=DEL;STRANDS=+-:4;SVLEN=-198;END=110488811;CIPOS=-9,8;CIEND=-9,8;CIPOS95=0,0;CIEND95=0,0;SU=4;PE=0;SR=4	GT:SU:PE:SR	./.:4:0:4
4	111516321	1029	N	<DEL>	.	.	SVTYPE=DEL;STRANDS=+-:14;SVLEN=-188;END=111516509;CIPOS=-3,1;CIEND=-10,9;CIPOS95=0,0;CIEND95=0,0;SU=14;PE=0;SR=14	GT:SU:PE:SR	./.:14:0:14
4	111808769	1030	N	<DEL>	.	.	SVTYPE=DEL;STRANDS=+-:28;SVLEN=-290;END=111809059;CIPOS=-10,9;CIEND=-1,0;CIPOS95=0,0;CIEND95=0,0;SU=28;PE=4;SR=24	GT:SU:PE:SR	./.:28:4:24
4	113348506	1031	N	<DEL>	.	.	SVTYPE=DEL;STRANDS=+-:20;SVLEN=-63;END=113348569;CIPOS=-10,9;CIEND=-9,9;CIPOS95=0,0;CIEND95=0,0;SU=20;PE=0;SR=20	GT:SU:PE:SR	./.:20:0:20
4	113469989	1032	N	<DEL>	.	.	SVTYPE=DEL;STRANDS=+-:33;SVLEN=-292;END=113470281;CIPOS=-10,9;CIEND=-7,9;CIPOS95=0,0;CIEND95=0,0;SU=33;PE=2;SR=31	GT:SU:PE:SR	./.:33:2:31
4	113397103	1033_1	N	N]4:113498208]	.	.	SVTYPE=BND;STRANDS=++:14;EVENT=1033;MATEID=1033_2;CIPOS=-10,9;CIEND=-3,1;CIPOS95=0,0;CIEND95=0,0;SU=14;PE=1;SR=13	GT:SU:PE:SR	./.:14:1:13
4	113498208	1033_2	N	N]4:113397103]	.	.	SVTYPE=BND;STRANDS=++:14;SECONDARY;EVENT=1033;MATEID=1033_1;CIPOS=-3,1;CIEND=-10,9;CIPOS95=0,0;CIEND95=0,0;SU=14;PE=1;SR=13	GT:SU:PE:SR	./.:14:1:13
4	113985943	1034	N	<DEL>	.	.	SVTYPE=DEL;STRANDS=+-:19;SVLEN=-362;END=113986305;CIPOS=-10,178;CIEND=-178,9;CIPOS95=-2,42;CIEND95=-38,3;IMPRECISE;SU=19;PE=19;SR=0	GT:SU:PE:SR	./.:19:19:0
4	114135108	1035	N	<DEL>	.	.	SVTYPE=DEL;STRANDS=+-:48;SVLEN=-469;END=114135577;CIPOS=-10,9;CIEND=-10,7;CIPOS95=0,0;CIEND95=0,0;SU=48;PE=18;SR=30	GT:SU:PE:SR	./.:48:18:30
4	115454148	1036	N	<DEL>	.	.	SVTYPE=DEL;STRANDS=+-:6;SVLEN=-36;END=115454184;CIPOS=-6,5;CIEND=-8,9;CIPOS95=0,0;CIEND95=0,0;SU=6;PE=0;SR=6	GT:SU:PE:SR	./.:6:0:6
4	115624608	1037	N	<DEL>	.	.	SVTYPE=DEL;STRANDS=+-:27;SVLEN=-262;END=115624870;CIPOS=-10,9;CIEND=-10,9;CIPOS95=0,0;CIEND95=0,0;SU=27;PE=1;SR=26	GT:SU:PE:SR	./.:27:1:26
4	115743889	1038	N	<DEL>	.	.	SVTYPE=DEL;STRANDS=+-:8;SVLEN=-243;END=115744132;CIPOS=-10,8;CIEND=-8,9;CIPOS95=0,0;CIEND95=0,0;SU=8;PE=0;SR=8	GT:SU:PE:SR	./.:8:0:8
4	117251489	1039	N	<DEL>	.	.	SVTYPE=DEL;STRANDS=+-:20;SVLEN=-306;END=117251795;CIPOS=-10,9;CIEND=-3,1;CIPOS95=0,0;CIEND95=0,0;SU=20;PE=6;SR=14	GT:SU:PE:SR	./.:20:6:14
4	119296355	1040	N	<DEL>	.	.	SVTYPE=DEL;STRANDS=+-:33;SVLEN=-323;END=119296678;CIPOS=-2,0;CIEND=-2,0;CIPOS95=0,0;CIEND95=0,0;SU=33;PE=7;SR=26	GT:SU:PE:SR	./.:33:7:26
4	120017252	1041	N	<DEL>	.	.	SVTYPE=DEL;STRANDS=+-:28;SVLEN=-303;END=120017555;CIPOS=-10,9;CIEND=-2,0;CIPOS95=0,0;CIEND95=0,0;SU=28;PE=8;SR=20	GT:SU:PE:SR	./.:28:8:20
4	121407660	1042	N	<DEL>	.	.	SVTYPE=DEL;STRANDS=+-:28;SVLEN=-310;END=121407970;CIPOS=-2,0;CIEND=-1,0;CIPOS95=0,0;CIEND95=0,0;SU=28;PE=5;SR=23	GT:SU:PE:SR	./.:28:5:23
4	122282252	1043	N	<DEL>	.	.	SVTYPE=DEL;STRANDS=+-:36;SVLEN=-7699;END=122289951;CIPOS=-10,9;CIEND=-10,9;CIPOS95=0,0;CIEND95=0,0;SU=36;PE=19;SR=17	GT:SU:PE:SR	./.:36:19:17
4	122387848	1044	N	<DEL>	.	.	SVTYPE=DEL;STRANDS=+-:18;SVLEN=-206;END=122388054;CIPOS=-10,5;CIEND=-2,1;CIPOS95=0,0;CIEND95=0,0;SU=18;PE=0;SR=18	GT:SU:PE:SR	./.:18:0:18
4	124830004	1045	N	<DUP>	.	.	SVTYPE=DUP;STRANDS=-+:22;SVLEN=249;END=124830253;CIPOS=-10,9;CIEND=-10,9;CIPOS95=0,0;CIEND95=0,0;SU=22;PE=3;SR=19	GT:SU:PE:SR	./.:22:3:19
4	124943567	1046	N	<DEL>	.	.	SVTYPE=DEL;STRANDS=+-:34;SVLEN=-1619;END=124945186;CIPOS=-2,1;CIEND=-2,0;CIPOS95=0,0;CIEND95=0,0;SU=34;PE=16;SR=18	GT:SU:PE:SR	./.:34:16:18
4	125847257	1047	N	<DEL>	.	.	SVTYPE=DEL;STRANDS=+-:5;SVLEN=-51;END=125847308;CIPOS=-10,9;CIEND=-10,9;CIPOS95=0,0;CIEND95=0,0;SU=5;PE=0;SR=5	GT:SU:PE:SR	./.:5:0:5
4	125867373	1048	N	<DEL>	.	.	SVTYPE=DEL;STRANDS=+-:33;SVLEN=-317;END=125867690;CIPOS=-10,9;CIEND=-1,0;CIPOS95=0,0;CIEND95=0,0;SU=33;PE=10;SR=23	GT:SU:PE:SR	./.:33:10:23
4	127022464	1049	N	<INV>	.	.	SVTYPE=INV;STRANDS=++:2,--:2;SVLEN=169;END=127022633;CIPOS=-23,49;CIEND=-30,41;CIPOS95=-13,48;CIEND95=-28,32;IMPRECISE;SU=4;PE=4;SR=0	GT:SU:PE:SR	./.:4:4:0
4	170278464	1050	N	<DEL>	.	.	SVTYPE=DEL;STRANDS=+-:26;SVLEN=-417;END=170278881;CIPOS=-2,1;CIEND=-10,9;CIPOS95=0,0;CIEND95=0,0;SU=26;PE=10;SR=16	GT:SU:PE:SR	./.:26:10:16
4	128237771	1051	N	<DUP>	.	.	SVTYPE=DUP;STRANDS=-+:16;SVLEN=33139;END=128270910;CIPOS=-3,2;CIEND=-3,2;CIPOS95=0,0;CIEND95=0,0;SU=16;PE=6;SR=10	GT:SU:PE:SR	./.:16:6:10
4	130407553	1052	N	<DEL>	.	.	SVTYPE=DEL;STRANDS=+-:21;SVLEN=-118;END=130407671;CIPOS=-1,0;CIEND=-1,0;CIPOS95=0,0;CIEND95=0,0;SU=21;PE=0;SR=21	GT:SU:PE:SR	./.:21:0:21
4	130495596	1053	N	<DEL>	.	.	SVTYPE=DEL;STRANDS=+-:17;SVLEN=-38;END=130495634;CIPOS=-2,1;CIEND=-10,9;CIPOS95=0,0;CIEND95=0,0;SU=17;PE=0;SR=17	GT:SU:PE:SR	./.:17:0:17
4	130590931	1054	N	<DEL>	.	.	SVTYPE=DEL;STRANDS=+-:35;SVLEN=-280;END=130591211;CIPOS=-2,0;CIEND=-2,0;CIPOS95=0,0;CIEND95=0,0;SU=35;PE=4;SR=31	GT:SU:PE:SR	./.:35:4:31
4	130626374	1055	N	<DEL>	.	.	SVTYPE=DEL;STRANDS=+-:28;SVLEN=-274;END=130626648;CIPOS=-10,9;CIEND=-10,9;CIPOS95=0,0;CIEND95=0,0;SU=28;PE=2;SR=26	GT:SU:PE:SR	./.:28:2:26
4	131611207	1056	N	<DEL>	.	.	SVTYPE=DEL;STRANDS=+-:12;SVLEN=-153;END=131611360;CIPOS=-10,9;CIEND=-10,9;CIPOS95=0,0;CIEND95=0,0;SU=12;PE=0;SR=12	GT:SU:PE:SR	./.:12:0:12
4	132174408	1057_1	N	N]4:132174458]	.	.	SVTYPE=BND;STRANDS=++:4;EVENT=1057;MATEID=1057_2;CIPOS=-10,16;CIEND=-10,519;CIPOS95=-10,16;CIEND95=0,182;IMPRECISE;SU=4;PE=4;SR=0	GT:SU:PE:SR	./.:4:4:0
4	132174458	1057_2	N	N]4:132174408]	.	.	SVTYPE=BND;STRANDS=++:4;SECONDARY;EVENT=1057;MATEID=1057_1;CIPOS=-10,519;CIEND=-10,16;CIPOS95=0,182;CIEND95=-10,16;IMPRECISE;SU=4;PE=4;SR=0	GT:SU:PE:SR	./.:4:4:0
4	133619890	1058	N	<DEL>	.	.	SVTYPE=DEL;STRANDS=+-:29;SVLEN=-292;END=133620182;CIPOS=-10,9;CIEND=-1,0;CIPOS95=0,0;CIEND95=0,0;SU=29;PE=7;SR=22	GT:SU:PE:SR	./.:29:7:22
4	133819613	1059	N	<DEL>	.	.	SVTYPE=DEL;STRANDS=+-:33;SVLEN=-307;END=133819920;CIPOS=-2,0;CIEND=-1,0;CIPOS95=0,0;CIEND95=0,0;SU=33;PE=5;SR=28	GT:SU:PE:SR	./.:33:5:28
4	134141617	1060	N	<DEL>	.	.	SVTYPE=DEL;STRANDS=+-:39;SVLEN=-294;END=134141911;CIPOS=-10,9;CIEND=-10,9;CIPOS95=0,0;CIEND95=0,0;SU=39;PE=9;SR=30	GT:SU:PE:SR	./.:39:9:30
4	138966211	1061	N	<DEL>	.	.	SVTYPE=DEL;STRANDS=+-:43;SVLEN=-1007;END=138967218;CIPOS=-10,9;CIEND=-2,0;CIPOS95=0,0;CIEND95=0,0;SU=43;PE=21;SR=22	GT:SU:PE:SR	./.:43:21:22
4	139468879	1062	N	<DEL>	.	.	SVTYPE=DEL;STRANDS=+-:11;SVLEN=-4362;END=139473241;CIPOS=-10,278;CIEND=-315,9;CIPOS95=-2,79;CIEND95=-53,2;IMPRECISE;SU=11;PE=11;SR=0	GT:SU:PE:SR	./.:11:11:0
4	139948027	1063	N	<DEL>	.	.	SVTYPE=DEL;STRANDS=+-:6;SVLEN=-306;END=139948333;CIPOS=-10,9;CIEND=-10,9;CIPOS95=-1,1;CIEND95=-1,0;IMPRECISE;SU=6;PE=4;SR=2	GT:SU:PE:SR	./.:6:4:2
4	140775820	1064	N	<DUP>	.	.	SVTYPE=DUP;STRANDS=-+:15;SVLEN=131;END=140775951;CIPOS=-5,9;CIEND=-3,1;CIPOS95=0,0;CIEND95=0,0;SU=15;PE=0;SR=15	GT:SU:PE:SR	./.:15:0:15
4	142581049	1065_1	N	[4:142581271[N	.	.	SVTYPE=BND;STRANDS=--:4;EVENT=1065;MATEID=1065_2;CIPOS=-9,8;CIEND=-9,8;CIPOS95=0,0;CIEND95=0,0;SU=4;PE=0;SR=4	GT:SU:PE:SR	./.:4:0:4
4	142581271	1065_2	N	[4:142581049[N	.	.	SVTYPE=BND;STRANDS=--:4;SECONDARY;EVENT=1065;MATEID=1065_1;CIPOS=-9,8;CIEND=-9,8;CIPOS95=0,0;CIEND95=0,0;SU=4;PE=0;SR=4	GT:SU:PE:SR	./.:4:0:4
4	142581272	1066_1	N	N]4:142583176]	.	.	SVTYPE=BND;STRANDS=++:11;EVENT=1066;MATEID=1066_2;CIPOS=-10,9;CIEND=-10,9;CIPOS95=0,0;CIEND95=0,0;SU=11;PE=5;SR=6	GT:SU:PE:SR	./.:11:5:6
4	142583176	1066_2	N	N]4:142581272]	.	.	SVTYPE=BND;STRANDS=++:11;SECONDARY;EVENT=1066;MATEID=1066_1;CIPOS=-10,9;CIEND=-10,9;CIPOS95=0,0;CIEND95=0,0;SU=11;PE=5;SR=6	GT:SU:PE:SR	./.:11:5:6
4	142581434	1067	N	<DEL>	.	.	SVTYPE=DEL;STRANDS=+-:5;SVLEN=-1762;END=142583196;CIPOS=-10,4;CIEND=-9,6;CIPOS95=-1,0;CIEND95=0,0;IMPRECISE;SU=5;PE=1;SR=4	GT:SU:PE:SR	./.:5:1:4
4	142583333	1068	N	<DEL>	.	.	SVTYPE=DEL;STRANDS=+-:8;SVLEN=-315;END=142583648;CIPOS=-10,9;CIEND=-10,9;CIPOS95=0,0;CIEND95=0,0;SU=8;PE=0;SR=8	GT:SU:PE:SR	./.:8:0:8
4	144773114	1069	N	<DUP>	.	.	SVTYPE=DUP;STRANDS=-+:4;SVLEN=121025;END=144894139;CIPOS=-483,9;CIEND=-10,373;CIPOS95=-167,1;CIEND95=-2,123;IMPRECISE;SU=4;PE=4;SR=0	GT:SU:PE:SR	./.:4:4:0
4	145316400	1070	N	<DEL>	.	.	SVTYPE=DEL;STRANDS=+-:8;SVLEN=-3505;END=145319905;CIPOS=-10,313;CIEND=-371,9;CIPOS95=-1,107;CIEND95=-108,0;IMPRECISE;SU=8;PE=8;SR=0	GT:SU:PE:SR	./.:8:8:0
4	149429244	1071	N	<DEL>	.	.	SVTYPE=DEL;STRANDS=+-:12;SVLEN=-510;END=149429754;CIPOS=-10,18;CIEND=-188,9;CIPOS95=-4,10;CIEND95=-26,3;IMPRECISE;SU=12;PE=12;SR=0	GT:SU:PE:SR	./.:12:12:0
4	149428935	1072	N	<DUP>	.	.	SVTYPE=DUP;STRANDS=-+:8;SVLEN=1302;END=149430237;CIPOS=-286,9;CIEND=-10,281;CIPOS95=-65,2;CIEND95=-2,65;IMPRECISE;SU=8;PE=8;SR=0	GT:SU:PE:SR	./.:8:8:0
4	149990582	1073	N	<DEL>	.	.	SVTYPE=DEL;STRANDS=+-:31;SVLEN=-1995;END=149992577;CIPOS=-2,1;CIEND=-10,9;CIPOS95=0,0;CIEND95=0,0;SU=31;PE=17;SR=14	GT:SU:PE:SR	./.:31:17:14
4	150161056	1074	N	<DEL>	.	.	SVTYPE=DEL;STRANDS=+-:30;SVLEN=-325;END=150161381;CIPOS=-1,0;CIEND=-2,0;CIPOS95=0,0;CIEND95=0,0;SU=30;PE=7;SR=23	GT:SU:PE:SR	./.:30:7:23
4	150951040	1075	N	<DEL>	.	.	SVTYPE=DEL;STRANDS=+-:33;SVLEN=-309;END=150951349;CIPOS=-10,9;CIEND=-10,9;CIPOS95=0,0;CIEND95=0,0;SU=33;PE=3;SR=30	GT:SU:PE:SR	./.:33:3:30
4	154911891	1076	N	<DEL>	.	.	SVTYPE=DEL;STRANDS=+-:13;SVLEN=-37;END=154911928;CIPOS=-10,9;CIEND=-10,9;CIPOS95=0,0;CIEND95=0,0;SU=13;PE=0;SR=13	GT:SU:PE:SR	./.:13:0:13
4	155803011	1077	N	<DEL>	.	.	SVTYPE=DEL;STRANDS=+-:21;SVLEN=-79;END=155803090;CIPOS=-1,0;CIEND=-1,0;CIPOS95=0,0;CIEND95=0,0;SU=21;PE=0;SR=21	GT:SU:PE:SR	./.:21:0:21
4	157002046	1078	N	<DEL>	.	.	SVTYPE=DEL;STRANDS=+-:30;SVLEN=-297;END=157002343;CIPOS=-10,9;CIEND=-10,9;CIPOS95=0,0;CIEND95=0,0;SU=30;PE=5;SR=25	GT:SU:PE:SR	./.:30:5:25
4	157581704	1079	N	<DUP>	.	.	SVTYPE=DUP;STRANDS=-+:16;SVLEN=134;END=157581838;CIPOS=-2,1;CIEND=-10,5;CIPOS95=0,0;CIEND95=0,0;SU=16;PE=0;SR=16	GT:SU:PE:SR	./.:16:0:16
4	162776134	1080	N	<DEL>	.	.	SVTYPE=DEL;STRANDS=+-:26;SVLEN=-78;END=162776212;CIPOS=-10,9;CIEND=-10,9;CIPOS95=0,0;CIEND95=0,0;SU=26;PE=0;SR=26	GT:SU:PE:SR	./.:26:0:26
4	163214314	1081	N	<DEL>	.	.	SVTYPE=DEL;STRANDS=+-:10;SVLEN=-129;END=163214443;CIPOS=-10,9;CIEND=-10,9;CIPOS95=0,0;CIEND95=0,0;SU=10;PE=0;SR=10	GT:SU:PE:SR	./.:10:0:10
4	163214373	1082	N	<DEL>	.	.	SVTYPE=DEL;STRANDS=+-:10;SVLEN=-70;END=163214443;CIPOS=-10,9;CIEND=-5,9;CIPOS95=0,0;CIEND95=0,0;SU=10;PE=0;SR=10	GT:SU:PE:SR	./.:10:0:10
4	163232414	1083	N	<DEL>	.	.	SVTYPE=DEL;STRANDS=+-:17;SVLEN=-300;END=163232714;CIPOS=-10,9;CIEND=-10,9;CIPOS95=0,0;CIEND95=0,0;SU=17;PE=3;SR=14	GT:SU:PE:SR	./.:17:3:14
4	163394005	1084	N	<DEL>	.	.	SVTYPE=DEL;STRANDS=+-:30;SVLEN=-2415;END=163396420;CIPOS=-10,9;CIEND=-2,0;CIPOS95=0,0;CIEND95=0,0;SU=30;PE=11;SR=19	GT:SU:PE:SR	./.:30:11:19
4	164658312	1085	N	<DEL>	.	.	SVTYPE=DEL;STRANDS=+-:37;SVLEN=-820;END=164659132;CIPOS=-2,0;CIEND=-2,0;CIPOS95=0,0;CIEND95=0,0;SU=37;PE=17;SR=20	GT:SU:PE:SR	./.:37:17:20
4	165861236	1086_1	N	[4:165869204[N	.	.	SVTYPE=BND;STRANDS=--:5;EVENT=1086;MATEID=1086_2;CIPOS=-421,9;CIEND=-426,9;CIPOS95=-121,1;CIEND95=-153,0;IMPRECISE;SU=5;PE=5;SR=0	GT:SU:PE:SR	./.:5:5:0
4	165869204	1086_2	N	[4:165861236[N	.	.	SVTYPE=BND;STRANDS=--:5;SECONDARY;EVENT=1086;MATEID=1086_1;CIPOS=-426,9;CIEND=-421,9;CIPOS95=-153,0;CIEND95=-121,1;IMPRECISE;SU=5;PE=5;SR=0	GT:SU:PE:SR	./.:5:5:0
4	167004316	1087	N	<DEL>	.	.	SVTYPE=DEL;STRANDS=+-:36;SVLEN=-603;END=167004919;CIPOS=-10,9;CIEND=-2,0;CIPOS95=0,0;CIEND95=0,0;SU=36;PE=20;SR=16	GT:SU:PE:SR	./.:36:20:16
4	167108103	1088	N	<DEL>	.	.	SVTYPE=DEL;STRANDS=+-:35;SVLEN=-326;END=167108429;CIPOS=-2,0;CIEND=-10,9;CIPOS95=0,0;CIEND95=0,0;SU=35;PE=10;SR=25	GT:SU:PE:SR	./.:35:10:25
4	167412043	1089	N	<DEL>	.	.	SVTYPE=DEL;STRANDS=+-:29;SVLEN=-96;END=167412139;CIPOS=-1,0;CIEND=-1,0;CIPOS95=0,0;CIEND95=0,0;SU=29;PE=0;SR=29	GT:SU:PE:SR	./.:29:0:29
4	167677048	1090	N	<DEL>	.	.	SVTYPE=DEL;STRANDS=+-:52;SVLEN=-6023;END=167683071;CIPOS=-2,0;CIEND=-2,0;CIPOS95=0,0;CIEND95=0,0;SU=52;PE=25;SR=27	GT:SU:PE:SR	./.:52:25:27
4	170151107	1091	N	<DEL>	.	.	SVTYPE=DEL;STRANDS=+-:6;SVLEN=-103;END=170151210;CIPOS=-6,5;CIEND=-6,5;CIPOS95=0,0;CIEND95=0,0;SU=6;PE=0;SR=6	GT:SU:PE:SR	./.:6:0:6
4	170708285	1092	N	<DUP>	.	.	SVTYPE=DUP;STRANDS=-+:14;SVLEN=178;END=170708463;CIPOS=-10,9;CIEND=-10,9;CIPOS95=0,0;CIEND95=0,0;SU=14;PE=0;SR=14	GT:SU:PE:SR	./.:14:0:14
4	170808446	1093	N	<DEL>	.	.	SVTYPE=DEL;STRANDS=+-:20;SVLEN=-264;END=170808710;CIPOS=-9,9;CIEND=-1,0;CIPOS95=0,0;CIEND95=0,0;SU=20;PE=1;SR=19	GT:SU:PE:SR	./.:20:1:19
4	171969683	1094	N	<DEL>	.	.	SVTYPE=DEL;STRANDS=+-:23;SVLEN=-64;END=171969747;CIPOS=-10,9;CIEND=-10,9;CIPOS95=0,0;CIEND95=0,0;SU=23;PE=0;SR=23	GT:SU:PE:SR	./.:23:0:23
4	172374412	1095	N	<DEL>	.	.	SVTYPE=DEL;STRANDS=+-:43;SVLEN=-5013;END=172379425;CIPOS=-1,0;CIEND=-10,9;CIPOS95=0,0;CIEND95=0,0;SU=43;PE=24;SR=19	GT:SU:PE:SR	./.:43:24:19
4	172988639	1096	N	<DEL>	.	.	SVTYPE=DEL;STRANDS=+-:33;SVLEN=-4292;END=172992931;CIPOS=-10,9;CIEND=-10,9;CIPOS95=0,0;CIEND95=0,0;SU=33;PE=15;SR=18	GT:SU:PE:SR	./.:33:15:18
4	173425032	1097	N	<DEL>	.	.	SVTYPE=DEL;STRANDS=+-:22;SVLEN=-8488;END=173433520;CIPOS=-10,9;CIEND=-10,9;CIPOS95=0,0;CIEND95=0,0;SU=22;PE=18;SR=4	GT:SU:PE:SR	./.:22:18:4
4	174320678	1098	N	<DUP>	.	.	SVTYPE=DUP;STRANDS=-+:13;SVLEN=141;END=174320819;CIPOS=-3,2;CIEND=-2,9;CIPOS95=0,0;CIEND95=0,0;SU=13;PE=0;SR=13	GT:SU:PE:SR	./.:13:0:13
4	175073353	1099	N	<DEL>	.	.	SVTYPE=DEL;STRANDS=+-:22;SVLEN=-59;END=175073412;CIPOS=-10,9;CIEND=-10,9;CIPOS95=0,0;CIEND95=0,0;SU=22;PE=0;SR=22	GT:SU:PE:SR	./.:22:0:22
4	177869332	1100	N	<DEL>	.	.	SVTYPE=DEL;STRANDS=+-:33;SVLEN=-302;END=177869634;CIPOS=-10,9;CIEND=-10,9;CIPOS95=0,0;CIEND95=0,0;SU=33;PE=9;SR=24	GT:SU:PE:SR	./.:33:9:24
4	178156837	1101	N	<DEL>	.	.	SVTYPE=DEL;STRANDS=+-:32;SVLEN=-319;END=178157156;CIPOS=-2,0;CIEND=-2,0;CIPOS95=0,0;CIEND95=0,0;SU=32;PE=10;SR=22	GT:SU:PE:SR	./.:32:10:22
4	178514257	1102	N	<DEL>	.	.	SVTYPE=DEL;STRANDS=+-:37;SVLEN=-306;END=178514563;CIPOS=-10,9;CIEND=-10,9;CIPOS95=0,0;CIEND95=0,0;SU=37;PE=10;SR=27	GT:SU:PE:SR	./.:37:10:27
4	178903652	1103	N	<DEL>	.	.	SVTYPE=DEL;STRANDS=+-:19;SVLEN=-224;END=178903876;CIPOS=-1,0;CIEND=-1,0;CIPOS95=0,0;CIEND95=0,0;SU=19;PE=0;SR=19	GT:SU:PE:SR	./.:19:0:19
4	179253758	1104	N	<DUP>	.	.	SVTYPE=DUP;STRANDS=-+:35;SVLEN=1073;END=179254831;CIPOS=-10,9;CIEND=-10,9;CIPOS95=0,0;CIEND95=0,0;SU=35;PE=11;SR=24	GT:SU:PE:SR	./.:35:11:24
4	179253891	1105	N	<DEL>	.	.	SVTYPE=DEL;STRANDS=+-:26;SVLEN=-939;END=179254830;CIPOS=-10,9;CIEND=-2,0;CIPOS95=0,0;CIEND95=0,0;SU=26;PE=8;SR=18	GT:SU:PE:SR	./.:26:8:18
4	48935140	1106_1	N	[4:180861428[N	.	.	SVTYPE=BND;STRANDS=--:4;EVENT=1106;MATEID=1106_2;CIPOS=-9,8;CIEND=-9,8;CIPOS95=0,0;CIEND95=0,0;SU=4;PE=0;SR=4	GT:SU:PE:SR	./.:4:0:4
4	180861428	1106_2	N	[4:48935140[N	.	.	SVTYPE=BND;STRANDS=--:4;SECONDARY;EVENT=1106;MATEID=1106_1;CIPOS=-9,8;CIEND=-9,8;CIPOS95=0,0;CIEND95=0,0;SU=4;PE=0;SR=4	GT:SU:PE:SR	./.:4:0:4
4	181317289	1107	N	<DEL>	.	.	SVTYPE=DEL;STRANDS=+-:19;SVLEN=-165;END=181317454;CIPOS=-1,0;CIEND=-1,0;CIPOS95=0,0;CIEND95=0,0;SU=19;PE=0;SR=19	GT:SU:PE:SR	./.:19:0:19
4	181876802	1108	N	<DEL>	.	.	SVTYPE=DEL;STRANDS=+-:47;SVLEN=-1486;END=181878288;CIPOS=-10,9;CIEND=-2,0;CIPOS95=0,0;CIEND95=0,0;SU=47;PE=20;SR=27	GT:SU:PE:SR	./.:47:20:27
4	155067190	1109	N	<DUP>	.	.	SVTYPE=DUP;STRANDS=-+:5;SVLEN=27289746;END=182356936;CIPOS=-402,9;CIEND=-10,431;CIPOS95=-132,0;CIEND95=-1,155;IMPRECISE;SU=5;PE=5;SR=0	GT:SU:PE:SR	./.:5:5:0
4	184632824	1110	N	<DEL>	.	.	SVTYPE=DEL;STRANDS=+-:26;SVLEN=-90;END=184632914;CIPOS=-2,0;CIEND=-10,9;CIPOS95=0,0;CIEND95=0,0;SU=26;PE=0;SR=26	GT:SU:PE:SR	./.:26:0:26
4	184655833	1111	N	<DEL>	.	.	SVTYPE=DEL;STRANDS=+-:49;SVLEN=-3136;END=184658969;CIPOS=-1,0;CIEND=-2,0;CIPOS95=0,0;CIEND95=0,0;SU=49;PE=23;SR=26	GT:SU:PE:SR	./.:49:23:26
4	184674237	1112	N	<DEL>	.	.	SVTYPE=DEL;STRANDS=+-:4;SVLEN=-1489;END=184675726;CIPOS=-10,441;CIEND=-340,9;CIPOS95=-1,150;CIEND95=-113,2;IMPRECISE;SU=4;PE=4;SR=0	GT:SU:PE:SR	./.:4:4:0
4	184690214	1113_1	N	N]4:184690288]	.	.	SVTYPE=BND;STRANDS=++:5;EVENT=1113;MATEID=1113_2;CIPOS=-10,5;CIEND=-10,9;CIPOS95=0,0;CIEND95=0,0;SU=5;PE=0;SR=5	GT:SU:PE:SR	./.:5:0:5
4	184690288	1113_2	N	N]4:184690214]	.	.	SVTYPE=BND;STRANDS=++:5;SECONDARY;EVENT=1113;MATEID=1113_1;CIPOS=-10,9;CIEND=-10,5;CIPOS95=0,0;CIEND95=0,0;SU=5;PE=0;SR=5	GT:SU:PE:SR	./.:5:0:5
4	185665782	1114	N	<DEL>	.	.	SVTYPE=DEL;STRANDS=+-:8;SVLEN=-307;END=185666089;CIPOS=-7,5;CIEND=-6,4;CIPOS95=0,0;CIEND95=0,0;SU=8;PE=2;SR=6	GT:SU:PE:SR	./.:8:2:6
4	186155554	1115	N	<DEL>	.	.	SVTYPE=DEL;STRANDS=+-:29;SVLEN=-297;END=186155851;CIPOS=-10,9;CIEND=-10,9;CIPOS95=0,0;CIEND95=0,0;SU=29;PE=7;SR=22	GT:SU:PE:SR	./.:29:7:22
4	186441637	1116	N	<DEL>	.	.	SVTYPE=DEL;STRANDS=+-:42;SVLEN=-2436;END=186444073;CIPOS=-10,9;CIEND=-2,0;CIPOS95=0,0;CIEND95=0,0;SU=42;PE=20;SR=22	GT:SU:PE:SR	./.:42:20:22
4	186609615	1117	N	<DUP>	.	.	SVTYPE=DUP;STRANDS=-+:11;SVLEN=295;END=186609910;CIPOS=-10,9;CIEND=-10,9;CIPOS95=0,0;CIEND95=0,0;SU=11;PE=1;SR=10	GT:SU:PE:SR	./.:11:1:10
4	180329574	1118_1	N	N]4:187164067]	.	.	SVTYPE=BND;STRANDS=++:4;EVENT=1118;MATEID=1118_2;CIPOS=-10,435;CIEND=-10,246;CIPOS95=-1,158;CIEND95=-3,58;IMPRECISE;SU=4;PE=4;SR=0	GT:SU:PE:SR	./.:4:4:0
4	187164067	1118_2	N	N]4:180329574]	.	.	SVTYPE=BND;STRANDS=++:4;SECONDARY;EVENT=1118;MATEID=1118_1;CIPOS=-10,246;CIEND=-10,435;CIPOS95=-3,58;CIEND95=-1,158;IMPRECISE;SU=4;PE=4;SR=0	GT:SU:PE:SR	./.:4:4:0
4	187353483	1119	N	<DEL>	.	.	SVTYPE=DEL;STRANDS=+-:8;SVLEN=-3684;END=187357167;CIPOS=-10,313;CIEND=-430,9;CIPOS95=-1,87;CIEND95=-120,1;IMPRECISE;SU=8;PE=8;SR=0	GT:SU:PE:SR	./.:8:8:0
4	187614520	1120	N	<DEL>	.	.	SVTYPE=DEL;STRANDS=+-:27;SVLEN=-324;END=187614844;CIPOS=-2,0;CIEND=-1,0;CIPOS95=0,0;CIEND95=0,0;SU=27;PE=4;SR=23	GT:SU:PE:SR	./.:27:4:23
4	187795713	1121	N	<DEL>	.	.	SVTYPE=DEL;STRANDS=+-:28;SVLEN=-304;END=187796017;CIPOS=-10,9;CIEND=-1,0;CIPOS95=0,0;CIEND95=0,0;SU=28;PE=5;SR=23	GT:SU:PE:SR	./.:28:5:23
4	187971678	1122	N	<DEL>	.	.	SVTYPE=DEL;STRANDS=+-:36;SVLEN=-6137;END=187977815;CIPOS=-2,0;CIEND=-2,0;CIPOS95=0,0;CIEND95=0,0;SU=36;PE=7;SR=29	GT:SU:PE:SR	./.:36:7:29
4	188959370	1123	N	<DEL>	.	.	SVTYPE=DEL;STRANDS=+-:17;SVLEN=-118;END=188959488;CIPOS=-10,9;CIEND=-10,9;CIPOS95=0,0;CIEND95=0,0;SU=17;PE=0;SR=17	GT:SU:PE:SR	./.:17:0:17
4	188987894	1124	N	<DEL>	.	.	SVTYPE=DEL;STRANDS=+-:8;SVLEN=-30;END=188987924;CIPOS=-5,4;CIEND=-10,9;CIPOS95=0,0;CIEND95=0,0;SU=8;PE=1;SR=7	GT:SU:PE:SR	./.:8:1:7
4	189316158	1125	N	<DEL>	.	.	SVTYPE=DEL;STRANDS=+-:4;SVLEN=-329;END=189316487;CIPOS=-9,8;CIEND=-9,8;CIPOS95=0,0;CIEND95=0,0;SU=4;PE=0;SR=4	GT:SU:PE:SR	./.:4:0:4
4	189425125	1126	N	<DUP>	.	.	SVTYPE=DUP;STRANDS=-+:4;SVLEN=1843;END=189426968;CIPOS=-465,9;CIEND=-10,395;CIPOS95=-164,1;CIEND95=-1,138;IMPRECISE;SU=4;PE=4;SR=0	GT:SU:PE:SR	./.:4:4:0
4	189426082	1127	N	<DUP>	.	.	SVTYPE=DUP;STRANDS=-+:8;SVLEN=1609;END=189427691;CIPOS=-346,9;CIEND=-10,294;CIPOS95=-132,1;CIEND95=-2,83;IMPRECISE;SU=8;PE=8;SR=0	GT:SU:PE:SR	./.:8:8:0
4	189425549	1128	N	<DEL>	.	.	SVTYPE=DEL;STRANDS=+-:11;SVLEN=-2274;END=189427823;CIPOS=-10,258;CIEND=-346,9;CIPOS95=-2,58;CIEND95=-124,1;IMPRECISE;SU=11;PE=11;SR=0	GT:SU:PE:SR	./.:11:11:0
4	189425123	1129	N	<DEL>	.	.	SVTYPE=DEL;STRANDS=+-:4;SVLEN=-3385;END=189428508;CIPOS=-10,375;CIEND=-425,9;CIPOS95=-2,122;CIEND95=-143,1;IMPRECISE;SU=4;PE=4;SR=0	GT:SU:PE:SR	./.:4:4:0
4	189427314	1130	N	<DUP>	.	.	SVTYPE=DUP;STRANDS=-+:9;SVLEN=1716;END=189429030;CIPOS=-254,9;CIEND=-10,242;CIPOS95=-61,2;CIEND95=-2,77;IMPRECISE;SU=9;PE=9;SR=0	GT:SU:PE:SR	./.:9:9:0
4	189428639	1131	N	<DEL>	.	.	SVTYPE=DEL;STRANDS=+-:4;SVLEN=-162;END=189428801;CIPOS=-10,160;CIEND=-161,9;CIPOS95=-2,63;CIEND95=-51,3;IMPRECISE;SU=4;PE=4;SR=0	GT:SU:PE:SR	./.:4:4:0
4	189793254	1132	N	<DEL>	.	.	SVTYPE=DEL;STRANDS=+-:24;SVLEN=-304;END=189793558;CIPOS=-2,0;CIEND=-10,9;CIPOS95=0,0;CIEND95=0,0;SU=24;PE=4;SR=20	GT:SU:PE:SR	./.:24:4:20
4	189795396	1133	N	<DEL>	.	.	SVTYPE=DEL;STRANDS=+-:19;SVLEN=-448;END=189795844;CIPOS=-10,153;CIEND=-253,9;CIPOS95=-3,29;CIEND95=-45,2;IMPRECISE;SU=19;PE=19;SR=0	GT:SU:PE:SR	./.:19:19:0
4	189969695	1134	N	<DEL>	.	.	SVTYPE=DEL;STRANDS=+-:43;SVLEN=-335;END=189970030;CIPOS=-10,9;CIEND=-10,9;CIPOS95=0,0;CIEND95=0,0;SU=43;PE=9;SR=34	GT:SU:PE:SR	./.:43:9:34
4	190058014	1135	N	<DEL>	.	.	SVTYPE=DEL;STRANDS=+-:20;SVLEN=-6258;END=190064272;CIPOS=-10,9;CIEND=-10,9;CIPOS95=0,0;CIEND95=0,0;SU=20;PE=14;SR=6	GT:SU:PE:SR	./.:20:14:6
4	190198605	1136	N	<DEL>	.	.	SVTYPE=DEL;STRANDS=+-:6;SVLEN=-302;END=190198907;CIPOS=-10,279;CIEND=-280,9;CIPOS95=-3,57;CIEND95=-60,2;IMPRECISE;SU=6;PE=6;SR=0	GT:SU:PE:SR	./.:6:6:0
4	190253853	1137	N	<DEL>	.	.	SVTYPE=DEL;STRANDS=+-:26;SVLEN=-307;END=190254160;CIPOS=-10,9;CIEND=-2,0;CIPOS95=0,0;CIEND95=0,0;SU=26;PE=5;SR=21	GT:SU:PE:SR	./.:26:5:21
4	190302403	1138	N	<DEL>	.	.	SVTYPE=DEL;STRANDS=+-:6;SVLEN=-321;END=190302724;CIPOS=-10,281;CIEND=-320,9;CIPOS95=-2,66;CIEND95=-82,2;IMPRECISE;SU=6;PE=6;SR=0	GT:SU:PE:SR	./.:6:6:0
4	188426603	1139_1	N	[4:190538421[N	.	.	SVTYPE=BND;STRANDS=--:4;EVENT=1139;MATEID=1139_2;CIPOS=-520,9;CIEND=-436,9;CIPOS95=-182,0;CIEND95=-142,1;IMPRECISE;SU=4;PE=4;SR=0	GT:SU:PE:SR	./.:4:4:0
4	190538421	1139_2	N	[4:188426603[N	.	.	SVTYPE=BND;STRANDS=--:4;SECONDARY;EVENT=1139;MATEID=1139_1;CIPOS=-436,9;CIEND=-520,9;CIPOS95=-142,1;CIEND95=-182,0;IMPRECISE;SU=4;PE=4;SR=0	GT:SU:PE:SR	./.:4:4:0
4	190552575	1140	N	<DEL>	.	.	SVTYPE=DEL;STRANDS=+-:4;SVLEN=-44;END=190552619;CIPOS=-9,8;CIEND=-9,8;CIPOS95=0,0;CIEND95=0,0;SU=4;PE=0;SR=4	GT:SU:PE:SR	./.:4:0:4
4	190572807	1141	N	<DEL>	.	.	SVTYPE=DEL;STRANDS=+-:10;SVLEN=-584;END=190573391;CIPOS=-10,243;CIEND=-325,9;CIPOS95=-2,60;CIEND95=-83,2;IMPRECISE;SU=10;PE=10;SR=0	GT:SU:PE:SR	./.:10:10:0
4	190606206	1142	N	<DEL>	.	.	SVTYPE=DEL;STRANDS=+-:27;SVLEN=-500;END=190606706;CIPOS=-10,307;CIEND=-177,8;CIPOS95=-1,39;CIEND95=-48,1;IMPRECISE;SU=27;PE=27;SR=0	GT:SU:PE:SR	./.:27:27:0
4	190606369	1143	N	<DUP>	.	.	SVTYPE=DUP;STRANDS=-+:13;SVLEN=1090;END=190607459;CIPOS=-225,9;CIEND=-10,164;CIPOS95=-53,2;CIEND95=-3,38;IMPRECISE;SU=13;PE=13;SR=0	GT:SU:PE:SR	./.:13:13:0
4	190606986	1144	N	<DEL>	.	.	SVTYPE=DEL;STRANDS=+-:5;SVLEN=-3268;END=190610254;CIPOS=-10,353;CIEND=-163,9;CIPOS95=-2,91;CIEND95=-48,3;IMPRECISE;SU=5;PE=5;SR=0	GT:SU:PE:SR	./.:5:5:0
4	190585813	1145	N	<INV>	.	.	SVTYPE=INV;STRANDS=++:72,--:9;SVLEN=27302;END=190613115;CIPOS=0,0;CIEND=0,0;CIPOS95=0,0;CIEND95=0,1;IMPRECISE;SU=81;PE=39;SR=42	GT:SU:PE:SR	./.:81:39:42
4	190624640	1146	N	<DEL>	.	.	SVTYPE=DEL;STRANDS=+-:61;SVLEN=-336;END=190624976;CIPOS=0,0;CIEND=0,0;CIPOS95=0,0;CIEND95=0,0;SU=61;PE=16;SR=45	GT:SU:PE:SR	./.:61:16:45
4	190662932	1147	N	<DEL>	.	.	SVTYPE=DEL;STRANDS=+-:38;SVLEN=-794;END=190663726;CIPOS=-10,9;CIEND=-10,8;CIPOS95=0,0;CIEND95=0,0;SU=38;PE=28;SR=10	GT:SU:PE:SR	./.:38:28:10
5	444789	1148	N	<DUP>	.	.	SVTYPE=DUP;STRANDS=-+:11;SVLEN=164;END=444953;CIPOS=-3,2;CIEND=-3,2;CIPOS95=0,0;CIEND95=0,0;SU=11;PE=0;SR=11	GT:SU:PE:SR	./.:11:0:11
5	487024	1149	N	<DEL>	.	.	SVTYPE=DEL;STRANDS=+-:5;SVLEN=-612;END=487636;CIPOS=-10,341;CIEND=-384,9;CIPOS95=-2,91;CIEND95=-127,1;IMPRECISE;SU=5;PE=5;SR=0	GT:SU:PE:SR	./.:5:5:0
5	1178294	1150	N	<DEL>	.	.	SVTYPE=DEL;STRANDS=+-:10;SVLEN=-2438;END=1180732;CIPOS=-10,9;CIEND=-10,5;CIPOS95=-1,1;CIEND95=-1,0;IMPRECISE;SU=10;PE=7;SR=3	GT:SU:PE:SR	./.:10:7:3
5	1206499	1151	N	<DEL>	.	.	SVTYPE=DEL;STRANDS=+-:4;SVLEN=-37;END=1206536;CIPOS=-9,8;CIEND=-9,8;CIPOS95=0,0;CIEND95=0,0;SU=4;PE=0;SR=4	GT:SU:PE:SR	./.:4:0:4
5	1253949	1152	N	<DEL>	.	.	SVTYPE=DEL;STRANDS=+-:5;SVLEN=-533;END=1254482;CIPOS=-10,9;CIEND=-9,8;CIPOS95=0,0;CIEND95=0,0;SU=5;PE=1;SR=4	GT:SU:PE:SR	./.:5:1:4
5	1255529	1153	N	<DEL>	.	.	SVTYPE=DEL;STRANDS=+-:6;SVLEN=-3181;END=1258710;CIPOS=-6,5;CIEND=-6,5;CIPOS95=0,0;CIEND95=0,0;SU=6;PE=0;SR=6	GT:SU:PE:SR	./.:6:0:6
5	1260718	1154	N	<DEL>	.	.	SVTYPE=DEL;STRANDS=+-:5;SVLEN=-3800;END=1264518;CIPOS=-10,9;CIEND=-9,8;CIPOS95=0,0;CIEND95=0,0;SU=5;PE=1;SR=4	GT:SU:PE:SR	./.:5:1:4
5	1264709	1155	N	<DEL>	.	.	SVTYPE=DEL;STRANDS=+-:5;SVLEN=-1868;END=1266577;CIPOS=-7,9;CIEND=-9,6;CIPOS95=0,1;CIEND95=0,0;IMPRECISE;SU=5;PE=1;SR=4	GT:SU:PE:SR	./.:5:1:4
5	1266651	1156	N	<DEL>	.	.	SVTYPE=DEL;STRANDS=+-:7;SVLEN=-1982;END=1268633;CIPOS=-5,4;CIEND=-5,4;CIPOS95=0,0;CIEND95=0,0;SU=7;PE=0;SR=7	GT:SU:PE:SR	./.:7:0:7
5	1268748	1157	N	<DEL>	.	.	SVTYPE=DEL;STRANDS=+-:7;SVLEN=-2483;END=1271231;CIPOS=-5,4;CIEND=-5,4;CIPOS95=0,0;CIEND95=0,0;SU=7;PE=0;SR=7	GT:SU:PE:SR	./.:7:0:7
5	1271323	1158	N	<DEL>	.	.	SVTYPE=DEL;STRANDS=+-:4;SVLEN=-976;END=1272299;CIPOS=-9,8;CIEND=-9,8;CIPOS95=0,0;CIEND95=0,0;SU=4;PE=0;SR=4	GT:SU:PE:SR	./.:4:0:4
5	1268747	1159	N	<DEL>	.	.	SVTYPE=DEL;STRANDS=+-:4;SVLEN=-3552;END=1272299;CIPOS=-10,519;CIEND=-482,9;CIPOS95=0,182;CIEND95=-173,0;IMPRECISE;SU=4;PE=4;SR=0	GT:SU:PE:SR	./.:4:4:0
5	1273249	1160	N	<DEL>	.	.	SVTYPE=DEL;STRANDS=+-:4;SVLEN=-654;END=1273903;CIPOS=-10,490;CIEND=-432,9;CIPOS95=-1,181;CIEND95=-142,1;IMPRECISE;SU=4;PE=4;SR=0	GT:SU:PE:SR	./.:4:4:0
5	1272395	1161	N	<DEL>	.	.	SVTYPE=DEL;STRANDS=+-:8;SVLEN=-6358;END=1278753;CIPOS=-10,5;CIEND=-10,9;CIPOS95=0,0;CIEND95=0,0;SU=8;PE=0;SR=8	GT:SU:PE:SR	./.:8:0:8
5	1279586	1162	N	<DEL>	.	.	SVTYPE=DEL;STRANDS=+-:7;SVLEN=-685;END=1280271;CIPOS=-6,5;CIEND=-10,9;CIPOS95=0,0;CIEND95=0,0;SU=7;PE=1;SR=6	GT:SU:PE:SR	./.:7:1:6
5	1280456	1163	N	<DEL>	.	.	SVTYPE=DEL;STRANDS=+-:12;SVLEN=-2087;END=1282543;CIPOS=-10,9;CIEND=-6,4;CIPOS95=0,0;CIEND95=0,0;SU=12;PE=6;SR=6	GT:SU:PE:SR	./.:12:6:6
5	1282741	1164	N	<DEL>	.	.	SVTYPE=DEL;STRANDS=+-:8;SVLEN=-10685;END=1293426;CIPOS=-7,8;CIEND=-10,9;CIPOS95=0,0;CIEND95=0,0;SU=8;PE=4;SR=4	GT:SU:PE:SR	./.:8:4:4
5	1663815	1165	N	<DEL>	.	.	SVTYPE=DEL;STRANDS=+-:5;SVLEN=-548;END=1664363;CIPOS=-10,342;CIEND=-379,9;CIPOS95=-2,88;CIEND95=-124,2;IMPRECISE;SU=5;PE=5;SR=0	GT:SU:PE:SR	./.:5:5:0
5	1682475	1166	N	<DEL>	.	.	SVTYPE=DEL;STRANDS=+-:38;SVLEN=-300;END=1682775;CIPOS=-10,9;CIEND=-9,9;CIPOS95=0,0;CIEND95=0,0;SU=38;PE=6;SR=32	GT:SU:PE:SR	./.:38:6:32
5	1845600	1167	N	<DUP>	.	.	SVTYPE=DUP;STRANDS=-+:6;SVLEN=530;END=1846130;CIPOS=-369,9;CIEND=-10,314;CIPOS95=-118,2;CIEND95=-2,87;IMPRECISE;SU=6;PE=6;SR=0	GT:SU:PE:SR	./.:6:6:0
5	1924591	1168	N	<DEL>	.	.	SVTYPE=DEL;STRANDS=+-:29;SVLEN=-611;END=1925202;CIPOS=-10,9;CIEND=-7,9;CIPOS95=0,0;CIEND95=0,0;SU=29;PE=13;SR=16	GT:SU:PE:SR	./.:29:13:16
5	1968413	1169	N	<DEL>	.	.	SVTYPE=DEL;STRANDS=+-:39;SVLEN=-3170;END=1971583;CIPOS=-2,0;CIEND=-1,0;CIPOS95=0,0;CIEND95=0,0;SU=39;PE=14;SR=25	GT:SU:PE:SR	./.:39:14:25
5	2226383	1170	N	<DEL>	.	.	SVTYPE=DEL;STRANDS=+-:18;SVLEN=-595;END=2226978;CIPOS=-10,9;CIEND=-10,9;CIPOS95=0,0;CIEND95=0,0;SU=18;PE=8;SR=10	GT:SU:PE:SR	./.:18:8:10
5	2769428	1171	N	<DEL>	.	.	SVTYPE=DEL;STRANDS=+-:16;SVLEN=-212;END=2769640;CIPOS=-2,1;CIEND=-2,1;CIPOS95=0,0;CIEND95=0,0;SU=16;PE=0;SR=16	GT:SU:PE:SR	./.:16:0:16
5	3323741	1172	N	<DUP>	.	.	SVTYPE=DUP;STRANDS=-+:18;SVLEN=684;END=3324425;CIPOS=-185,9;CIEND=-10,115;CIPOS95=-36,3;CIEND95=-3,30;IMPRECISE;SU=18;PE=18;SR=0	GT:SU:PE:SR	./.:18:18:0
5	3499273	1173	N	<DEL>	.	.	SVTYPE=DEL;STRANDS=+-:21;SVLEN=-309;END=3499582;CIPOS=-3,1;CIEND=-10,9;CIPOS95=0,0;CIEND95=0,0;SU=21;PE=8;SR=13	GT:SU:PE:SR	./.:21:8:13
5	3502327	1174	N	<DEL>	.	.	SVTYPE=DEL;STRANDS=+-:16;SVLEN=-314;END=3502641;CIPOS=-10,9;CIEND=-10,9;CIPOS95=0,0;CIEND95=0,0;SU=16;PE=2;SR=14	GT:SU:PE:SR	./.:16:2:14
5	4459448	1175	N	<DEL>	.	.	SVTYPE=DEL;STRANDS=+-:7;SVLEN=-34;END=4459482;CIPOS=-5,4;CIEND=-5,4;CIPOS95=0,0;CIEND95=0,0;SU=7;PE=0;SR=7	GT:SU:PE:SR	./.:7:0:7
5	5610650	1176	N	<DEL>	.	.	SVTYPE=DEL;STRANDS=+-:4;SVLEN=-401;END=5611051;CIPOS=-10,399;CIEND=-400,9;CIPOS95=-1,125;CIEND95=-120,2;IMPRECISE;SU=4;PE=4;SR=0	GT:SU:PE:SR	./.:4:4:0
5	7221942	1177	N	<DEL>	.	.	SVTYPE=DEL;STRANDS=+-:35;SVLEN=-306;END=7222248;CIPOS=-2,0;CIEND=-1,0;CIPOS95=0,0;CIEND95=0,0;SU=35;PE=8;SR=27	GT:SU:PE:SR	./.:35:8:27
5	8255809	1178_1	N	N]5:8257911]	.	.	SVTYPE=BND;STRANDS=++:49;EVENT=1178;MATEID=1178_2;CIPOS=-10,8;CIEND=-10,5;CIPOS95=0,0;CIEND95=0,0;SU=49;PE=17;SR=32	GT:SU:PE:SR	./.:49:17:32
5	8257911	1178_2	N	N]5:8255809]	.	.	SVTYPE=BND;STRANDS=++:49;SECONDARY;EVENT=1178;MATEID=1178_1;CIPOS=-10,5;CIEND=-10,8;CIPOS95=0,0;CIEND95=0,0;SU=49;PE=17;SR=32	GT:SU:PE:SR	./.:49:17:32
5	8257554	1179_1	N	[5:8260710[N	.	.	SVTYPE=BND;STRANDS=--:45;EVENT=1179;MATEID=1179_2;CIPOS=-1,0;CIEND=0,0;CIPOS95=0,0;CIEND95=0,1;IMPRECISE;SU=45;PE=18;SR=27	GT:SU:PE:SR	./.:45:18:27
5	8260710	1179_2	N	[5:8257554[N	.	.	SVTYPE=BND;STRANDS=--:45;SECONDARY;EVENT=1179;MATEID=1179_1;CIPOS=0,0;CIEND=-1,0;CIPOS95=0,1;CIEND95=0,0;IMPRECISE;SU=45;PE=18;SR=27	GT:SU:PE:SR	./.:45:18:27
5	8937853	1180	N	<DEL>	.	.	SVTYPE=DEL;STRANDS=+-:33;SVLEN=-967;END=8938820;CIPOS=-2,1;CIEND=-10,9;CIPOS95=0,0;CIEND95=0,0;SU=33;PE=16;SR=17	GT:SU:PE:SR	./.:33:16:17
5	9400619	1181	N	<DEL>	.	.	SVTYPE=DEL;STRANDS=+-:23;SVLEN=-261;END=9400880;CIPOS=-2,0;CIEND=-10,9;CIPOS95=0,0;CIEND95=0,0;SU=23;PE=2;SR=21	GT:SU:PE:SR	./.:23:2:21
5	9411774	1182	N	<DEL>	.	.	SVTYPE=DEL;STRANDS=+-:23;SVLEN=-300;END=9412074;CIPOS=-2,1;CIEND=-10,8;CIPOS95=0,0;CIEND95=0,0;SU=23;PE=6;SR=17	GT:SU:PE:SR	./.:23:6:17
5	9990099	1183	N	<DEL>	.	.	SVTYPE=DEL;STRANDS=+-:20;SVLEN=-212;END=9990311;CIPOS=-2,0;CIEND=-2,1;CIPOS95=0,0;CIEND95=0,0;SU=20;PE=1;SR=19	GT:SU:PE:SR	./.:20:1:19
5	10574955	1184	N	<DEL>	.	.	SVTYPE=DEL;STRANDS=+-:6;SVLEN=-347;END=10575302;CIPOS=-10,341;CIEND=-281,9;CIPOS95=-2,101;CIEND95=-77,2;IMPRECISE;SU=6;PE=6;SR=0	GT:SU:PE:SR	./.:6:6:0
5	10639072	1185	N	<DEL>	.	.	SVTYPE=DEL;STRANDS=+-:5;SVLEN=-1152;END=10640224;CIPOS=-10,382;CIEND=-387,9;CIPOS95=-1,118;CIEND95=-120,2;IMPRECISE;SU=5;PE=5;SR=0	GT:SU:PE:SR	./.:5:5:0
5	11339042	1186	N	<DEL>	.	.	SVTYPE=DEL;STRANDS=+-:27;SVLEN=-307;END=11339349;CIPOS=-2,0;CIEND=-1,0;CIPOS95=0,0;CIEND95=0,0;SU=27;PE=6;SR=21	GT:SU:PE:SR	./.:27:6:21
5	12426068	1187	N	<DEL>	.	.	SVTYPE=DEL;STRANDS=+-:5;SVLEN=-543;END=12426611;CIPOS=-10,403;CIEND=-421,9;CIPOS95=-1,134;CIEND95=-128,1;IMPRECISE;SU=5;PE=5;SR=0	GT:SU:PE:SR	./.:5:5:0
5	12769659	1188	N	<DEL>	.	.	SVTYPE=DEL;STRANDS=+-:12;SVLEN=-51;END=12769710;CIPOS=-4,2;CIEND=-3,2;CIPOS95=0,0;CIEND95=0,0;SU=12;PE=0;SR=12	GT:SU:PE:SR	./.:12:0:12
5	12811019	1189	N	<DEL>	.	.	SVTYPE=DEL;STRANDS=+-:32;SVLEN=-9504;END=12820523;CIPOS=-10,9;CIEND=-2,0;CIPOS95=0,0;CIEND95=0,0;SU=32;PE=15;SR=17	GT:SU:PE:SR	./.:32:15:17
5	13309785	1190	N	<DEL>	.	.	SVTYPE=DEL;STRANDS=+-:9;SVLEN=-49;END=13309834;CIPOS=0,7;CIEND=-2,0;CIPOS95=0,1;CIEND95=-2,0;IMPRECISE;SU=9;PE=0;SR=9	GT:SU:PE:SR	./.:9:0:9
5	13399959	1191	N	<DEL>	.	.	SVTYPE=DEL;STRANDS=+-:18;SVLEN=-73;END=13400032;CIPOS=-10,4;CIEND=-2,1;CIPOS95=0,0;CIEND95=0,0;SU=18;PE=0;SR=18	GT:SU:PE:SR	./.:18:0:18
5	13416607	1192	N	<DEL>	.	.	SVTYPE=DEL;STRANDS=+-:43;SVLEN=-6246;END=13422853;CIPOS=-10,9;CIEND=-10,9;CIPOS95=0,0;CIEND95=0,0;SU=43;PE=20;SR=23	GT:SU:PE:SR	./.:43:20:23
5	13895092	1193	N	<DEL>	.	.	SVTYPE=DEL;STRANDS=+-:32;SVLEN=-287;END=13895379;CIPOS=-2,0;CIEND=-2,0;CIPOS95=0,0;CIEND95=0,0;SU=32;PE=5;SR=27	GT:SU:PE:SR	./.:32:5:27
5	16167089	1194	N	<DEL>	.	.	SVTYPE=DEL;STRANDS=+-:14;SVLEN=-32;END=16167121;CIPOS=-10,9;CIEND=-10,9;CIPOS95=0,0;CIEND95=0,0;SU=14;PE=0;SR=14	GT:SU:PE:SR	./.:14:0:14
5	16982943	1195	N	<DEL>	.	.	SVTYPE=DEL;STRANDS=+-:12;SVLEN=-74;END=16983017;CIPOS=-10,9;CIEND=-4,9;CIPOS95=0,0;CIEND95=0,0;SU=12;PE=0;SR=12	GT:SU:PE:SR	./.:12:0:12
5	17508261	1196	N	<DUP>	.	.	SVTYPE=DUP;STRANDS=-+:9;SVLEN=113622;END=17621883;CIPOS=-467,9;CIEND=-10,300;CIPOS95=-128,1;CIEND95=-2,90;IMPRECISE;SU=9;PE=9;SR=0	GT:SU:PE:SR	./.:9:9:0
5	17508454	1197	N	<DEL>	.	.	SVTYPE=DEL;STRANDS=+-:6;SVLEN=-113720;END=17622174;CIPOS=-10,389;CIEND=-340,9;CIPOS95=-1,148;CIEND95=-91,2;IMPRECISE;SU=6;PE=6;SR=0	GT:SU:PE:SR	./.:6:6:0
5	17712817	1198	N	<DUP>	.	.	SVTYPE=DUP;STRANDS=-+:27;SVLEN=3036;END=17715853;CIPOS=-10,4;CIEND=-10,9;CIPOS95=-1,0;CIEND95=-1,1;IMPRECISE;SU=27;PE=24;SR=3	GT:SU:PE:SR	./.:27:24:3
5	18485768	1199	N	<DUP>	.	.	SVTYPE=DUP;STRANDS=-+:23;SVLEN=10164;END=18495932;CIPOS=-3,1;CIEND=-10,9;CIPOS95=0,0;CIEND95=0,0;SU=23;PE=10;SR=13	GT:SU:PE:SR	./.:23:10:13
5	19375269	1200	N	<DEL>	.	.	SVTYPE=DEL;STRANDS=+-:41;SVLEN=-1127;END=19376396;CIPOS=-10,9;CIEND=-10,9;CIPOS95=0,0;CIEND95=0,0;SU=41;PE=18;SR=23	GT:SU:PE:SR	./.:41:18:23
5	21450213	1201	N	<DEL>	.	.	SVTYPE=DEL;STRANDS=+-:16;SVLEN=-2233;END=21452446;CIPOS=-10,331;CIEND=-315,9;CIPOS95=-2,52;CIEND95=-46,2;IMPRECISE;SU=16;PE=16;SR=0	GT:SU:PE:SR	./.:16:16:0
5	21629647	1202	N	<DUP>	.	.	SVTYPE=DUP;STRANDS=-+:8;SVLEN=127;END=21629774;CIPOS=-10,9;CIEND=-10,9;CIPOS95=0,0;CIEND95=0,0;SU=8;PE=0;SR=8	GT:SU:PE:SR	./.:8:0:8
5	22154591	1203	N	<DEL>	.	.	SVTYPE=DEL;STRANDS=+-:5;SVLEN=-59;END=22154650;CIPOS=-10,9;CIEND=-10,9;CIPOS95=0,0;CIEND95=0,0;SU=5;PE=0;SR=5	GT:SU:PE:SR	./.:5:0:5
5	23903045	1204	N	<DEL>	.	.	SVTYPE=DEL;STRANDS=+-:17;SVLEN=-2168;END=23905213;CIPOS=-10,166;CIEND=-262,9;CIPOS95=-3,34;CIEND95=-37,3;IMPRECISE;SU=17;PE=17;SR=0	GT:SU:PE:SR	./.:17:17:0
5	24091622	1205	N	<DEL>	.	.	SVTYPE=DEL;STRANDS=+-:23;SVLEN=-310;END=24091932;CIPOS=-2,0;CIEND=-1,0;CIPOS95=0,0;CIEND95=0,0;SU=23;PE=4;SR=19	GT:SU:PE:SR	./.:23:4:19
5	24370542	1206	N	<DEL>	.	.	SVTYPE=DEL;STRANDS=+-:57;SVLEN=-2894;END=24373436;CIPOS=0,0;CIEND=0,0;CIPOS95=0,0;CIEND95=0,0;SU=57;PE=20;SR=37	GT:SU:PE:SR	./.:57:20:37
5	24452852	1207	N	<DEL>	.	.	SVTYPE=DEL;STRANDS=+-:38;SVLEN=-312;END=24453164;CIPOS=-10,6;CIEND=0,0;CIPOS95=0,0;CIEND95=0,0;SU=38;PE=8;SR=30	GT:SU:PE:SR	./.:38:8:30
5	25777321	1208	N	<DEL>	.	.	SVTYPE=DEL;STRANDS=+-:22;SVLEN=-309;END=25777630;CIPOS=-10,9;CIEND=-10,9;CIPOS95=0,0;CIEND95=0,0;SU=22;PE=4;SR=18	GT:SU:PE:SR	./.:22:4:18
5	26111203	1209	N	<DEL>	.	.	SVTYPE=DEL;STRANDS=+-:31;SVLEN=-309;END=26111512;CIPOS=-2,0;CIEND=-10,9;CIPOS95=0,0;CIEND95=0,0;SU=31;PE=6;SR=25	GT:SU:PE:SR	./.:31:6:25
5	26653905	1210	N	<DEL>	.	.	SVTYPE=DEL;STRANDS=+-:20;SVLEN=-61;END=26653966;CIPOS=-10,9;CIEND=-10,9;CIPOS95=0,0;CIEND95=0,0;SU=20;PE=0;SR=20	GT:SU:PE:SR	./.:20:0:20
5	27524886	1211	N	<DEL>	.	.	SVTYPE=DEL;STRANDS=+-:47;SVLEN=-1329;END=27526215;CIPOS=-10,9;CIEND=-10,9;CIPOS95=0,0;CIEND95=0,0;SU=47;PE=26;SR=21	GT:SU:PE:SR	./.:47:26:21
5	28932856	1212_1	N	[5:28934877[N	.	.	SVTYPE=BND;STRANDS=--:32;EVENT=1212;MATEID=1212_2;CIPOS=-2,0;CIEND=-10,9;CIPOS95=0,0;CIEND95=0,0;SU=32;PE=15;SR=17	GT:SU:PE:SR	./.:32:15:17
5	28934877	1212_2	N	[5:28932856[N	.	.	SVTYPE=BND;STRANDS=--:32;SECONDARY;EVENT=1212;MATEID=1212_1;CIPOS=-10,9;CIEND=-2,0;CIPOS95=0,0;CIEND95=0,0;SU=32;PE=15;SR=17	GT:SU:PE:SR	./.:32:15:17
5	28932651	1213_1	N	N]5:28935059]	.	.	SVTYPE=BND;STRANDS=++:32;EVENT=1213;MATEID=1213_2;CIPOS=-10,9;CIEND=-10,9;CIPOS95=0,0;CIEND95=0,0;SU=32;PE=18;SR=14	GT:SU:PE:SR	./.:32:18:14
5	28935059	1213_2	N	N]5:28932651]	.	.	SVTYPE=BND;STRANDS=++:32;SECONDARY;EVENT=1213;MATEID=1213_1;CIPOS=-10,9;CIEND=-10,9;CIPOS95=0,0;CIEND95=0,0;SU=32;PE=18;SR=14	GT:SU:PE:SR	./.:32:18:14
5	29069317	1214_1	N	N]5:29069630]	.	.	SVTYPE=BND;STRANDS=++:13;EVENT=1214;MATEID=1214_2;CIPOS=-6,4;CIEND=-10,9;CIPOS95=0,0;CIEND95=0,0;SU=13;PE=6;SR=7	GT:SU:PE:SR	./.:13:6:7
5	29069630	1214_2	N	N]5:29069317]	.	.	SVTYPE=BND;STRANDS=++:13;SECONDARY;EVENT=1214;MATEID=1214_1;CIPOS=-10,9;CIEND=-6,4;CIPOS95=0,0;CIEND95=0,0;SU=13;PE=6;SR=7	GT:SU:PE:SR	./.:13:6:7
5	29843978	1215	N	<DUP>	.	.	SVTYPE=DUP;STRANDS=-+:24;SVLEN=170;END=29844148;CIPOS=-2,0;CIEND=-1,0;CIPOS95=0,0;CIEND95=0,0;SU=24;PE=0;SR=24	GT:SU:PE:SR	./.:24:0:24
5	30787499	1216	N	<DEL>	.	.	SVTYPE=DEL;STRANDS=+-:4;SVLEN=-134;END=30787633;CIPOS=-9,8;CIEND=-9,8;CIPOS95=0,0;CIEND95=0,0;SU=4;PE=0;SR=4	GT:SU:PE:SR	./.:4:0:4
5	31677441	1217	N	<DEL>	.	.	SVTYPE=DEL;STRANDS=+-:22;SVLEN=-304;END=31677745;CIPOS=-10,9;CIEND=-2,0;CIPOS95=0,0;CIEND95=0,0;SU=22;PE=2;SR=20	GT:SU:PE:SR	./.:22:2:20
5	31849994	1218	N	<DEL>	.	.	SVTYPE=DEL;STRANDS=+-:7;SVLEN=-79;END=31850073;CIPOS=-5,4;CIEND=-5,4;CIPOS95=0,0;CIEND95=0,0;SU=7;PE=0;SR=7	GT:SU:PE:SR	./.:7:0:7
5	33355575	1219	N	<DEL>	.	.	SVTYPE=DEL;STRANDS=+-:46;SVLEN=-319;END=33355894;CIPOS=-2,0;CIEND=-10,9;CIPOS95=0,0;CIEND95=0,0;SU=46;PE=13;SR=33	GT:SU:PE:SR	./.:46:13:33
5	34991466	1220	N	<DEL>	.	.	SVTYPE=DEL;STRANDS=+-:26;SVLEN=-52;END=34991518;CIPOS=-10,9;CIEND=-10,9;CIPOS95=0,0;CIEND95=0,0;SU=26;PE=0;SR=26	GT:SU:PE:SR	./.:26:0:26
5	35672323	1221	N	<DEL>	.	.	SVTYPE=DEL;STRANDS=+-:5;SVLEN=-170;END=35672493;CIPOS=-10,9;CIEND=-10,9;CIPOS95=0,0;CIEND95=0,0;SU=5;PE=0;SR=5	GT:SU:PE:SR	./.:5:0:5
5	40697179	1222	N	<DEL>	.	.	SVTYPE=DEL;STRANDS=+-:9;SVLEN=-74;END=40697253;CIPOS=-4,3;CIEND=-4,3;CIPOS95=0,0;CIEND95=0,0;SU=9;PE=0;SR=9	GT:SU:PE:SR	./.:9:0:9
5	43523640	1223	N	<DEL>	.	.	SVTYPE=DEL;STRANDS=+-:14;SVLEN=-52;END=43523692;CIPOS=-10,9;CIEND=-10,9;CIPOS95=0,0;CIEND95=0,0;SU=14;PE=0;SR=14	GT:SU:PE:SR	./.:14:0:14
5	44794996	1224	N	<DEL>	.	.	SVTYPE=DEL;STRANDS=+-:25;SVLEN=-574;END=44795570;CIPOS=-3,1;CIEND=-2,0;CIPOS95=0,0;CIEND95=0,0;SU=25;PE=10;SR=15	GT:SU:PE:SR	./.:25:10:15
5	16982908	1225_1	N	[5:44929276[N	.	.	SVTYPE=BND;STRANDS=--:5;EVENT=1225;MATEID=1225_2;CIPOS=-509,9;CIEND=-284,9;CIPOS95=-168,1;CIEND95=-78,2;IMPRECISE;SU=5;PE=5;SR=0	GT:SU:PE:SR	./.:5:5:0
5	44929276	1225_2	N	[5:16982908[N	.	.	SVTYPE=BND;STRANDS=--:5;SECONDARY;EVENT=1225;MATEID=1225_1;CIPOS=-284,9;CIEND=-509,9;CIPOS95=-78,2;CIEND95=-168,1;IMPRECISE;SU=5;PE=5;SR=0	GT:SU:PE:SR	./.:5:5:0
5	45004820	1226	N	<DEL>	.	.	SVTYPE=DEL;STRANDS=+-:40;SVLEN=-9708;END=45014528;CIPOS=-2,0;CIEND=-2,0;CIPOS95=0,0;CIEND95=0,0;SU=40;PE=13;SR=27	GT:SU:PE:SR	./.:40:13:27
5	45617949	1227	N	<DUP>	.	.	SVTYPE=DUP;STRANDS=-+:22;SVLEN=134;END=45618083;CIPOS=-10,9;CIEND=-10,9;CIPOS95=0,0;CIEND95=0,0;SU=22;PE=0;SR=22	GT:SU:PE:SR	./.:22:0:22
5	46001558	1228	N	<DEL>	.	.	SVTYPE=DEL;STRANDS=+-:20;SVLEN=-71;END=46001629;CIPOS=-10,9;CIEND=-10,9;CIPOS95=0,0;CIEND95=0,0;SU=20;PE=0;SR=20	GT:SU:PE:SR	./.:20:0:20
5	45967512	1229	N	<DUP>	.	.	SVTYPE=DUP;STRANDS=-+:5;SVLEN=87430;END=46054942;CIPOS=-463,5;CIEND=-10,431;CIPOS95=-171,0;CIEND95=-1,136;IMPRECISE;SU=5;PE=5;SR=0	GT:SU:PE:SR	./.:5:5:0
5	46056388	1230_1	N	N]5:46258534]	.	.	SVTYPE=BND;STRANDS=++:4;EVENT=1230;MATEID=1230_2;CIPOS=-10,9;CIEND=-9,9;CIPOS95=-1,1;CIEND95=-1,1;IMPRECISE;SU=4;PE=1;SR=3	GT:SU:PE:SR	./.:4:1:3
5	46258534	1230_2	N	N]5:46056388]	.	.	SVTYPE=BND;STRANDS=++:4;SECONDARY;EVENT=1230;MATEID=1230_1;CIPOS=-9,9;CIEND=-10,9;CIPOS95=-1,1;CIEND95=-1,1;IMPRECISE;SU=4;PE=1;SR=3	GT:SU:PE:SR	./.:4:1:3
5	49480995	1231	N	<DEL>	.	.	SVTYPE=DEL;STRANDS=+-:20;SVLEN=-958;END=49481953;CIPOS=-10,273;CIEND=-195,8;CIPOS95=-2,27;CIEND95=-43,0;IMPRECISE;SU=20;PE=20;SR=0	GT:SU:PE:SR	./.:20:20:0
5	46326468	1232	N	<DUP>	.	.	SVTYPE=DUP;STRANDS=-+:4;SVLEN=3208629;END=49535097;CIPOS=-513,9;CIEND=-10,478;CIPOS95=-179,1;CIEND95=-1,171;IMPRECISE;SU=4;PE=4;SR=0	GT:SU:PE:SR	./.:4:4:0
5	49552928	1233_1	N	[5:49581967[N	.	.	SVTYPE=BND;STRANDS=--:5;EVENT=1233;MATEID=1233_2;CIPOS=-502,9;CIEND=-322,9;CIPOS95=-166,1;CIEND95=-103,2;IMPRECISE;SU=5;PE=5;SR=0	GT:SU:PE:SR	./.:5:5:0
5	49581967	1233_2	N	[5:49552928[N	.	.	SVTYPE=BND;STRANDS=--:5;SECONDARY;EVENT=1233;MATEID=1233_1;CIPOS=-322,9;CIEND=-502,9;CIPOS95=-103,2;CIEND95=-166,1;IMPRECISE;SU=5;PE=5;SR=0	GT:SU:PE:SR	./.:5:5:0
5	49595828	1234	N	<DUP>	.	.	SVTYPE=DUP;STRANDS=-+:25;SVLEN=188;END=49596016;CIPOS=-1,0;CIEND=-1,0;CIPOS95=0,0;CIEND95=0,0;SU=25;PE=0;SR=25	GT:SU:PE:SR	./.:25:0:25
5	53176941	1235	N	<DEL>	.	.	SVTYPE=DEL;STRANDS=+-:23;SVLEN=-292;END=53177233;CIPOS=-2,0;CIEND=-10,9;CIPOS95=0,0;CIEND95=0,0;SU=23;PE=1;SR=22	GT:SU:PE:SR	./.:23:1:22
5	53755532	1236	N	<DEL>	.	.	SVTYPE=DEL;STRANDS=+-:26;SVLEN=-87;END=53755619;CIPOS=-10,9;CIEND=-10,9;CIPOS95=0,0;CIEND95=0,0;SU=26;PE=0;SR=26	GT:SU:PE:SR	./.:26:0:26
5	55429248	1237	N	<DEL>	.	.	SVTYPE=DEL;STRANDS=+-:9;SVLEN=-1067;END=55430315;CIPOS=-10,249;CIEND=-354,9;CIPOS95=-2,53;CIEND95=-75,2;IMPRECISE;SU=9;PE=9;SR=0	GT:SU:PE:SR	./.:9:9:0
5	57323478	1238	N	<DEL>	.	.	SVTYPE=DEL;STRANDS=+-:30;SVLEN=-10300;END=57333778;CIPOS=-2,1;CIEND=-10,9;CIPOS95=0,0;CIEND95=0,0;SU=30;PE=16;SR=14	GT:SU:PE:SR	./.:30:16:14
5	57680001	1239	N	<DEL>	.	.	SVTYPE=DEL;STRANDS=+-:31;SVLEN=-6094;END=57686095;CIPOS=-2,0;CIEND=-10,9;CIPOS95=0,0;CIEND95=0,0;SU=31;PE=12;SR=19	GT:SU:PE:SR	./.:31:12:19
5	57923180	1240	N	<DEL>	.	.	SVTYPE=DEL;STRANDS=+-:32;SVLEN=-163;END=57923343;CIPOS=-10,9;CIEND=-10,9;CIPOS95=0,0;CIEND95=0,0;SU=32;PE=0;SR=32	GT:SU:PE:SR	./.:32:0:32
5	61293640	1241	N	<DEL>	.	.	SVTYPE=DEL;STRANDS=+-:34;SVLEN=-312;END=61293952;CIPOS=-10,9;CIEND=-10,9;CIPOS95=0,0;CIEND95=0,0;SU=34;PE=4;SR=30	GT:SU:PE:SR	./.:34:4:30
5	62704451	1242	N	<DEL>	.	.	SVTYPE=DEL;STRANDS=+-:38;SVLEN=-310;END=62704761;CIPOS=-10,9;CIEND=-1,0;CIPOS95=0,0;CIEND95=0,0;SU=38;PE=12;SR=26	GT:SU:PE:SR	./.:38:12:26
5	62573364	1243	N	<DEL>	.	.	SVTYPE=DEL;STRANDS=+-:5;SVLEN=-337408;END=62910772;CIPOS=-10,388;CIEND=-404,9;CIPOS95=-1,121;CIEND95=-131,1;IMPRECISE;SU=5;PE=5;SR=0	GT:SU:PE:SR	./.:5:5:0
5	65314287	1244	N	<DEL>	.	.	SVTYPE=DEL;STRANDS=+-:4;SVLEN=-119;END=65314406;CIPOS=-9,8;CIEND=-9,8;CIPOS95=0,0;CIEND95=0,0;SU=4;PE=0;SR=4	GT:SU:PE:SR	./.:4:0:4
5	68105932	1245	N	<DEL>	.	.	SVTYPE=DEL;STRANDS=+-:10;SVLEN=-94;END=68106026;CIPOS=-10,9;CIEND=-10,9;CIPOS95=0,0;CIEND95=0,0;SU=10;PE=0;SR=10	GT:SU:PE:SR	./.:10:0:10
5	29434111	1246_1	N	N]5:69936950]	.	.	SVTYPE=BND;STRANDS=++:4;EVENT=1246;MATEID=1246_2;CIPOS=-10,400;CIEND=-10,429;CIPOS95=-1,148;CIEND95=-1,137;IMPRECISE;SU=4;PE=4;SR=0	GT:SU:PE:SR	./.:4:4:0
5	69936950	1246_2	N	N]5:29434111]	.	.	SVTYPE=BND;STRANDS=++:4;SECONDARY;EVENT=1246;MATEID=1246_1;CIPOS=-10,429;CIEND=-10,400;CIPOS95=-1,137;CIEND95=-1,148;IMPRECISE;SU=4;PE=4;SR=0	GT:SU:PE:SR	./.:4:4:0
5	22154586	1247	N	<DUP>	.	.	SVTYPE=DUP;STRANDS=-+:6;SVLEN=48529112;END=70683698;CIPOS=-6,5;CIEND=-6,5;CIPOS95=0,0;CIEND95=0,0;SU=6;PE=0;SR=6	GT:SU:PE:SR	./.:6:0:6
5	70853481	1248	N	<DEL>	.	.	SVTYPE=DEL;STRANDS=+-:11;SVLEN=-67;END=70853548;CIPOS=-3,2;CIEND=-3,2;CIPOS95=0,0;CIEND95=0,0;SU=11;PE=0;SR=11	GT:SU:PE:SR	./.:11:0:11
5	73037201	1249	N	<DEL>	.	.	SVTYPE=DEL;STRANDS=+-:5;SVLEN=-53;END=73037254;CIPOS=-10,9;CIEND=-10,9;CIPOS95=0,0;CIEND95=0,0;SU=5;PE=0;SR=5	GT:SU:PE:SR	./.:5:0:5
5	73648996	1250	N	<DEL>	.	.	SVTYPE=DEL;STRANDS=+-:35;SVLEN=-307;END=73649303;CIPOS=-10,9;CIEND=-2,0;CIPOS95=0,0;CIEND95=0,0;SU=35;PE=9;SR=26	GT:SU:PE:SR	./.:35:9:26
5	73799427	1251	N	<DEL>	.	.	SVTYPE=DEL;STRANDS=+-:7;SVLEN=-42;END=73799469;CIPOS=-5,4;CIEND=-5,4;CIPOS95=0,0;CIEND95=0,0;SU=7;PE=0;SR=7	GT:SU:PE:SR	./.:7:0:7
5	75435680	1252	N	<DEL>	.	.	SVTYPE=DEL;STRANDS=+-:14;SVLEN=-101;END=75435781;CIPOS=-10,9;CIEND=-10,9;CIPOS95=0,0;CIEND95=0,0;SU=14;PE=0;SR=14	GT:SU:PE:SR	./.:14:0:14
5	77105232	1253	N	<DEL>	.	.	SVTYPE=DEL;STRANDS=+-:32;SVLEN=-316;END=77105548;CIPOS=-10,9;CIEND=-6,9;CIPOS95=0,0;CIEND95=0,0;SU=32;PE=8;SR=24	GT:SU:PE:SR	./.:32:8:24
5	77574177	1254	N	<DEL>	.	.	SVTYPE=DEL;STRANDS=+-:28;SVLEN=-279;END=77574456;CIPOS=-10,9;CIEND=-5,9;CIPOS95=0,0;CIEND95=0,0;SU=28;PE=4;SR=24	GT:SU:PE:SR	./.:28:4:24
5	78276763	1255	N	<DEL>	.	.	SVTYPE=DEL;STRANDS=+-:17;SVLEN=-309;END=78277072;CIPOS=-3,2;CIEND=-10,9;CIPOS95=0,0;CIEND95=0,0;SU=17;PE=5;SR=12	GT:SU:PE:SR	./.:17:5:12
5	78277739	1256	N	<DEL>	.	.	SVTYPE=DEL;STRANDS=+-:30;SVLEN=-306;END=78278045;CIPOS=-10,9;CIEND=-10,9;CIPOS95=0,0;CIEND95=0,0;SU=30;PE=10;SR=20	GT:SU:PE:SR	./.:30:10:20
5	79557199	1257	N	<DEL>	.	.	SVTYPE=DEL;STRANDS=+-:21;SVLEN=-303;END=79557502;CIPOS=-10,9;CIEND=-2,1;CIPOS95=0,0;CIEND95=0,0;SU=21;PE=3;SR=18	GT:SU:PE:SR	./.:21:3:18
5	80039381	1258	N	<DEL>	.	.	SVTYPE=DEL;STRANDS=+-:28;SVLEN=-299;END=80039680;CIPOS=-2,0;CIEND=-2,0;CIPOS95=0,0;CIEND95=0,0;SU=28;PE=7;SR=21	GT:SU:PE:SR	./.:28:7:21
5	81008181	1259	N	<DEL>	.	.	SVTYPE=DEL;STRANDS=+-:20;SVLEN=-256;END=81008437;CIPOS=-3,1;CIEND=-3,1;CIPOS95=0,0;CIEND95=0,0;SU=20;PE=3;SR=17	GT:SU:PE:SR	./.:20:3:17
5	82355869	1260_1	N	[5:82355987[N	.	.	SVTYPE=BND;STRANDS=--:7;EVENT=1260;MATEID=1260_2;CIPOS=-379,5;CIEND=0,6;CIPOS95=-145,0;CIEND95=0,3;IMPRECISE;SU=7;PE=7;SR=0	GT:SU:PE:SR	./.:7:7:0
5	82355987	1260_2	N	[5:82355869[N	.	.	SVTYPE=BND;STRANDS=--:7;SECONDARY;EVENT=1260;MATEID=1260_1;CIPOS=0,6;CIEND=-379,5;CIPOS95=0,3;CIEND95=-145,0;IMPRECISE;SU=7;PE=7;SR=0	GT:SU:PE:SR	./.:7:7:0
5	82482765	1261	N	<DEL>	.	.	SVTYPE=DEL;STRANDS=+-:23;SVLEN=-297;END=82483062;CIPOS=-2,1;CIEND=-10,9;CIPOS95=0,0;CIEND95=0,0;SU=23;PE=7;SR=16	GT:SU:PE:SR	./.:23:7:16
5	82906075	1262	N	<DEL>	.	.	SVTYPE=DEL;STRANDS=+-:24;SVLEN=-302;END=82906377;CIPOS=-2,1;CIEND=-2,1;CIPOS95=0,0;CIEND95=0,0;SU=24;PE=7;SR=17	GT:SU:PE:SR	./.:24:7:17
5	83614973	1263	N	<DEL>	.	.	SVTYPE=DEL;STRANDS=+-:6;SVLEN=-366;END=83615339;CIPOS=-10,300;CIEND=-354,9;CIPOS95=-2,88;CIEND95=-96,2;IMPRECISE;SU=6;PE=6;SR=0	GT:SU:PE:SR	./.:6:6:0
5	84256339	1264	N	<DEL>	.	.	SVTYPE=DEL;STRANDS=+-:6;SVLEN=-106;END=84256445;CIPOS=-5,6;CIEND=-6,8;CIPOS95=-2,2;CIEND95=-1,3;IMPRECISE;SU=6;PE=0;SR=6	GT:SU:PE:SR	./.:6:0:6
5	85251543	1265	N	<DUP>	.	.	SVTYPE=DUP;STRANDS=-+:10;SVLEN=804;END=85252347;CIPOS=-8,9;CIEND=-10,9;CIPOS95=0,0;CIEND95=0,0;SU=10;PE=0;SR=10	GT:SU:PE:SR	./.:10:0:10
5	85251579	1266	N	<DEL>	.	.	SVTYPE=DEL;STRANDS=+-:12;SVLEN=-773;END=85252352;CIPOS=-10,9;CIEND=-10,9;CIPOS95=0,0;CIEND95=0,0;SU=12;PE=0;SR=12	GT:SU:PE:SR	./.:12:0:12
5	87378882	1267	N	<DEL>	.	.	SVTYPE=DEL;STRANDS=+-:39;SVLEN=-3182;END=87382064;CIPOS=-10,9;CIEND=-10,9;CIPOS95=0,0;CIEND95=0,0;SU=39;PE=16;SR=23	GT:SU:PE:SR	./.:39:16:23
5	88032029	1268	N	<DEL>	.	.	SVTYPE=DEL;STRANDS=+-:35;SVLEN=-313;END=88032342;CIPOS=-10,5;CIEND=-10,9;CIPOS95=0,0;CIEND95=0,0;SU=35;PE=10;SR=25	GT:SU:PE:SR	./.:35:10:25
5	88043152	1269	N	<DEL>	.	.	SVTYPE=DEL;STRANDS=+-:20;SVLEN=-314;END=88043466;CIPOS=-8,0;CIEND=-10,9;CIPOS95=-8,0;CIEND95=0,0;IMPRECISE;SU=20;PE=5;SR=15	GT:SU:PE:SR	./.:20:5:15
5	88606339	1270	N	<DEL>	.	.	SVTYPE=DEL;STRANDS=+-:7;SVLEN=-727;END=88607066;CIPOS=-10,379;CIEND=-345,9;CIPOS95=0,148;CIEND95=-113,1;IMPRECISE;SU=7;PE=7;SR=0	GT:SU:PE:SR	./.:7:7:0
5	89860435	1271	N	<DEL>	.	.	SVTYPE=DEL;STRANDS=+-:21;SVLEN=-307;END=89860742;CIPOS=-3,1;CIEND=-10,9;CIPOS95=0,0;CIEND95=0,0;SU=21;PE=4;SR=17	GT:SU:PE:SR	./.:21:4:17
5	90499775	1272	N	<DEL>	.	.	SVTYPE=DEL;STRANDS=+-:51;SVLEN=-2320;END=90502095;CIPOS=-10,9;CIEND=-2,0;CIPOS95=0,0;CIEND95=0,0;SU=51;PE=22;SR=29	GT:SU:PE:SR	./.:51:22:29
5	91480787	1273	N	<DEL>	.	.	SVTYPE=DEL;STRANDS=+-:26;SVLEN=-341;END=91481128;CIPOS=-2,0;CIEND=-2,0;CIPOS95=0,0;CIEND95=0,0;SU=26;PE=6;SR=20	GT:SU:PE:SR	./.:26:6:20
5	93916299	1274	N	<DEL>	.	.	SVTYPE=DEL;STRANDS=+-:36;SVLEN=-321;END=93916620;CIPOS=-2,0;CIEND=-10,9;CIPOS95=0,0;CIEND95=0,0;SU=36;PE=11;SR=25	GT:SU:PE:SR	./.:36:11:25
5	95343326	1275	N	<DEL>	.	.	SVTYPE=DEL;STRANDS=+-:28;SVLEN=-339;END=95343665;CIPOS=-2,0;CIEND=-10,9;CIPOS95=0,0;CIEND95=0,0;SU=28;PE=7;SR=21	GT:SU:PE:SR	./.:28:7:21
5	96325023	1276	N	<DEL>	.	.	SVTYPE=DEL;STRANDS=+-:19;SVLEN=-71;END=96325094;CIPOS=-1,0;CIEND=-1,0;CIPOS95=0,0;CIEND95=0,0;SU=19;PE=0;SR=19	GT:SU:PE:SR	./.:19:0:19
5	97401563	1277	N	<DEL>	.	.	SVTYPE=DEL;STRANDS=+-:42;SVLEN=-1191;END=97402754;CIPOS=-10,9;CIEND=-1,9;CIPOS95=0,0;CIEND95=0,0;SU=42;PE=20;SR=22	GT:SU:PE:SR	./.:42:20:22
5	98345117	1278	N	<DEL>	.	.	SVTYPE=DEL;STRANDS=+-:13;SVLEN=-2365;END=98347482;CIPOS=-10,9;CIEND=-10,4;CIPOS95=-1,1;CIEND95=-1,0;IMPRECISE;SU=13;PE=11;SR=2	GT:SU:PE:SR	./.:13:11:2
5	98789749	1279_1	N	[5:98792644[N	.	.	SVTYPE=BND;STRANDS=--:5;EVENT=1279;MATEID=1279_2;CIPOS=-426,9;CIEND=-347,9;CIPOS95=-151,1;CIEND95=-82,2;IMPRECISE;SU=5;PE=5;SR=0	GT:SU:PE:SR	./.:5:5:0
5	98792644	1279_2	N	[5:98789749[N	.	.	SVTYPE=BND;STRANDS=--:5;SECONDARY;EVENT=1279;MATEID=1279_1;CIPOS=-347,9;CIEND=-426,9;CIPOS95=-82,2;CIEND95=-151,1;IMPRECISE;SU=5;PE=5;SR=0	GT:SU:PE:SR	./.:5:5:0
5	99759476	1280	N	<DEL>	.	.	SVTYPE=DEL;STRANDS=+-:25;SVLEN=-302;END=99759778;CIPOS=-10,8;CIEND=-2,0;CIPOS95=0,0;CIEND95=0,0;SU=25;PE=6;SR=19	GT:SU:PE:SR	./.:25:6:19
5	102163373	1281	N	<DEL>	.	.	SVTYPE=DEL;STRANDS=+-:21;SVLEN=-234;END=102163607;CIPOS=-10,9;CIEND=-8,9;CIPOS95=0,0;CIEND95=0,0;SU=21;PE=3;SR=18	GT:SU:PE:SR	./.:21:3:18
5	103030567	1282	N	<DEL>	.	.	SVTYPE=DEL;STRANDS=+-:24;SVLEN=-312;END=103030879;CIPOS=-2,0;CIEND=-1,0;CIPOS95=0,0;CIEND95=0,0;SU=24;PE=3;SR=21	GT:SU:PE:SR	./.:24:3:21
5	103062316	1283	N	<DEL>	.	.	SVTYPE=DEL;STRANDS=+-:12;SVLEN=-310;END=103062626;CIPOS=-10,9;CIEND=-10,9;CIPOS95=0,0;CIEND95=0,0;SU=12;PE=2;SR=10	GT:SU:PE:SR	./.:12:2:10
5	104877052	1284	N	<DEL>	.	.	SVTYPE=DEL;STRANDS=+-:13;SVLEN=-89;END=104877141;CIPOS=-10,0;CIEND=-8,9;CIPOS95=0,0;CIEND95=0,0;SU=13;PE=0;SR=13	GT:SU:PE:SR	./.:13:0:13
5	106970164	1285	N	<DEL>	.	.	SVTYPE=DEL;STRANDS=+-:33;SVLEN=-379;END=106970543;CIPOS=-10,9;CIEND=-10,9;CIPOS95=0,0;CIEND95=0,0;SU=33;PE=17;SR=16	GT:SU:PE:SR	./.:33:17:16
5	110694942	1286	N	<DEL>	.	.	SVTYPE=DEL;STRANDS=+-:26;SVLEN=-322;END=110695264;CIPOS=-2,1;CIEND=-2,0;CIPOS95=0,0;CIEND95=0,0;SU=26;PE=10;SR=16	GT:SU:PE:SR	./.:26:10:16
5	114756515	1287	N	<DEL>	.	.	SVTYPE=DEL;STRANDS=+-:41;SVLEN=-1374;END=114757889;CIPOS=-10,9;CIEND=-2,0;CIPOS95=0,0;CIEND95=0,0;SU=41;PE=20;SR=21	GT:SU:PE:SR	./.:41:20:21
5	114969413	1288	N	<DEL>	.	.	SVTYPE=DEL;STRANDS=+-:11;SVLEN=-414;END=114969827;CIPOS=-10,248;CIEND=-247,9;CIPOS95=-2,61;CIEND95=-58,2;IMPRECISE;SU=11;PE=11;SR=0	GT:SU:PE:SR	./.:11:11:0
5	115130467	1289	N	<DEL>	.	.	SVTYPE=DEL;STRANDS=+-:29;SVLEN=-339;END=115130806;CIPOS=-10,9;CIEND=-5,9;CIPOS95=0,0;CIEND95=0,0;SU=29;PE=7;SR=22	GT:SU:PE:SR	./.:29:7:22
5	115346739	1290_1	N	[5:115350905[N	.	.	SVTYPE=BND;STRANDS=--:41;EVENT=1290;MATEID=1290_2;CIPOS=-1,0;CIEND=-2,0;CIPOS95=0,0;CIEND95=0,0;SU=41;PE=16;SR=25	GT:SU:PE:SR	./.:41:16:25
5	115350905	1290_2	N	[5:115346739[N	.	.	SVTYPE=BND;STRANDS=--:41;SECONDARY;EVENT=1290;MATEID=1290_1;CIPOS=-2,0;CIEND=-1,0;CIPOS95=0,0;CIEND95=0,0;SU=41;PE=16;SR=25	GT:SU:PE:SR	./.:41:16:25
5	115346717	1291_1	N	N]5:115351065]	.	.	SVTYPE=BND;STRANDS=++:35;EVENT=1291;MATEID=1291_2;CIPOS=-2,0;CIEND=-10,9;CIPOS95=0,0;CIEND95=0,0;SU=35;PE=16;SR=19	GT:SU:PE:SR	./.:35:16:19
5	115351065	1291_2	N	N]5:115346717]	.	.	SVTYPE=BND;STRANDS=++:35;SECONDARY;EVENT=1291;MATEID=1291_1;CIPOS=-10,9;CIEND=-2,0;CIPOS95=0,0;CIEND95=0,0;SU=35;PE=16;SR=19	GT:SU:PE:SR	./.:35:16:19
5	115894148	1292	N	<DEL>	.	.	SVTYPE=DEL;STRANDS=+-:25;SVLEN=-309;END=115894457;CIPOS=-10,9;CIEND=-10,9;CIPOS95=0,0;CIEND95=0,0;SU=25;PE=7;SR=18	GT:SU:PE:SR	./.:25:7:18
5	116254466	1293	N	<DEL>	.	.	SVTYPE=DEL;STRANDS=+-:4;SVLEN=-37;END=116254503;CIPOS=-9,8;CIEND=-9,8;CIPOS95=0,0;CIEND95=0,0;SU=4;PE=0;SR=4	GT:SU:PE:SR	./.:4:0:4
5	116428195	1294	N	<DEL>	.	.	SVTYPE=DEL;STRANDS=+-:33;SVLEN=-305;END=116428500;CIPOS=-10,9;CIEND=-2,0;CIPOS95=0,0;CIEND95=0,0;SU=33;PE=11;SR=22	GT:SU:PE:SR	./.:33:11:22
5	117309153	1295	N	<DUP>	.	.	SVTYPE=DUP;STRANDS=-+:17;SVLEN=177;END=117309330;CIPOS=-9,9;CIEND=-10,8;CIPOS95=0,0;CIEND95=0,0;SU=17;PE=0;SR=17	GT:SU:PE:SR	./.:17:0:17
5	120386407	1296	N	<DEL>	.	.	SVTYPE=DEL;STRANDS=+-:32;SVLEN=-3081;END=120389488;CIPOS=-3,2;CIEND=-10,9;CIPOS95=0,0;CIEND95=0,0;SU=32;PE=22;SR=10	GT:SU:PE:SR	./.:32:22:10
5	120727436	1297	N	<DEL>	.	.	SVTYPE=DEL;STRANDS=+-:19;SVLEN=-123;END=120727559;CIPOS=-1,0;CIEND=-9,9;CIPOS95=0,0;CIEND95=0,0;SU=19;PE=0;SR=19	GT:SU:PE:SR	./.:19:0:19
5	121059232	1298	N	<DEL>	.	.	SVTYPE=DEL;STRANDS=+-:34;SVLEN=-778;END=121060010;CIPOS=-10,9;CIEND=-10,9;CIPOS95=0,0;CIEND95=0,0;SU=34;PE=30;SR=4	GT:SU:PE:SR	./.:34:30:4
5	122274354	1299	N	<DEL>	.	.	SVTYPE=DEL;STRANDS=+-:24;SVLEN=-309;END=122274663;CIPOS=-10,9;CIEND=-8,9;CIPOS95=0,0;CIEND95=0,0;SU=24;PE=9;SR=15	GT:SU:PE:SR	./.:24:9:15
5	122723727	1300	N	<DEL>	.	.	SVTYPE=DEL;STRANDS=+-:11;SVLEN=-36;END=122723763;CIPOS=-3,2;CIEND=-3,2;CIPOS95=0,0;CIEND95=0,0;SU=11;PE=0;SR=11	GT:SU:PE:SR	./.:11:0:11
5	123013691	1301_1	N	N]5:123696598]	.	.	SVTYPE=BND;STRANDS=++:4;EVENT=1301;MATEID=1301_2;CIPOS=-10,495;CIEND=-10,389;CIPOS95=-1,173;CIEND95=-2,119;IMPRECISE;SU=4;PE=4;SR=0	GT:SU:PE:SR	./.:4:4:0
5	123696598	1301_2	N	N]5:123013691]	.	.	SVTYPE=BND;STRANDS=++:4;SECONDARY;EVENT=1301;MATEID=1301_1;CIPOS=-10,389;CIEND=-10,495;CIPOS95=-2,119;CIEND95=-1,173;IMPRECISE;SU=4;PE=4;SR=0	GT:SU:PE:SR	./.:4:4:0
5	124717358	1302	N	<DEL>	.	.	SVTYPE=DEL;STRANDS=+-:26;SVLEN=-309;END=124717667;CIPOS=-10,9;CIEND=-5,9;CIPOS95=0,0;CIEND95=0,0;SU=26;PE=5;SR=21	GT:SU:PE:SR	./.:26:5:21
5	125496439	1303	N	<DUP>	.	.	SVTYPE=DUP;STRANDS=-+:12;SVLEN=2100;END=125498539;CIPOS=-397,9;CIEND=-10,289;CIPOS95=-80,1;CIEND95=-2,53;IMPRECISE;SU=12;PE=12;SR=0	GT:SU:PE:SR	./.:12:12:0
5	125496712	1304	N	<DEL>	.	.	SVTYPE=DEL;STRANDS=+-:8;SVLEN=-2056;END=125498768;CIPOS=-10,307;CIEND=-397,9;CIPOS95=-2,98;CIEND95=-101,2;IMPRECISE;SU=8;PE=8;SR=0	GT:SU:PE:SR	./.:8:8:0
5	125841136	1305	N	<DEL>	.	.	SVTYPE=DEL;STRANDS=+-:14;SVLEN=-191;END=125841327;CIPOS=-10,9;CIEND=-10,9;CIPOS95=0,0;CIEND95=0,0;SU=14;PE=0;SR=14	GT:SU:PE:SR	./.:14:0:14
5	126458378	1306	N	<DEL>	.	.	SVTYPE=DEL;STRANDS=+-:41;SVLEN=-437;END=126458815;CIPOS=-2,0;CIEND=-10,9;CIPOS95=0,0;CIEND95=0,0;SU=41;PE=14;SR=27	GT:SU:PE:SR	./.:41:14:27
5	127172332	1307	N	<DEL>	.	.	SVTYPE=DEL;STRANDS=+-:36;SVLEN=-948;END=127173280;CIPOS=-2,1;CIEND=-10,9;CIPOS95=0,0;CIEND95=0,0;SU=36;PE=20;SR=16	GT:SU:PE:SR	./.:36:20:16
5	133134678	1308	N	<DEL>	.	.	SVTYPE=DEL;STRANDS=+-:8;SVLEN=-1810;END=133136488;CIPOS=0,9;CIEND=-10,6;CIPOS95=0,3;CIEND95=-1,0;IMPRECISE;SU=8;PE=6;SR=2	GT:SU:PE:SR	./.:8:6:2
5	141459200	1309	N	<DEL>	.	.	SVTYPE=DEL;STRANDS=+-:13;SVLEN=-305;END=141459505;CIPOS=-10,9;CIEND=-10,9;CIPOS95=0,0;CIEND95=0,0;SU=13;PE=5;SR=8	GT:SU:PE:SR	./.:13:5:8
5	168394445	1310	N	<DEL>	.	.	SVTYPE=DEL;STRANDS=+-:32;SVLEN=-298;END=168394743;CIPOS=-2,0;CIEND=-10,9;CIPOS95=0,0;CIEND95=0,0;SU=32;PE=4;SR=28	GT:SU:PE:SR	./.:32:4:28
5	176387587	1311	N	<DEL>	.	.	SVTYPE=DEL;STRANDS=+-:31;SVLEN=-2593;END=176390180;CIPOS=-2,0;CIEND=-10,9;CIPOS95=0,0;CIEND95=0,0;SU=31;PE=12;SR=19	GT:SU:PE:SR	./.:31:12:19
5	129729022	1312	N	<DEL>	.	.	SVTYPE=DEL;STRANDS=+-:5;SVLEN=-150;END=129729172;CIPOS=-10,8;CIEND=-9,8;CIPOS95=0,0;CIEND95=0,0;SU=5;PE=1;SR=4	GT:SU:PE:SR	./.:5:1:4
5	130804196	1313	N	<DEL>	.	.	SVTYPE=DEL;STRANDS=+-:11;SVLEN=-78;END=130804274;CIPOS=-3,2;CIEND=-3,2;CIPOS95=0,0;CIEND95=0,0;SU=11;PE=0;SR=11	GT:SU:PE:SR	./.:11:0:11
5	132918980	1314	N	<DEL>	.	.	SVTYPE=DEL;STRANDS=+-:26;SVLEN=-6010;END=132924990;CIPOS=-10,9;CIEND=-3,1;CIPOS95=0,0;CIEND95=0,0;SU=26;PE=14;SR=12	GT:SU:PE:SR	./.:26:14:12
5	136854724	1315	N	<DEL>	.	.	SVTYPE=DEL;STRANDS=+-:6;SVLEN=-1668;END=136856392;CIPOS=-10,247;CIEND=-401,9;CIPOS95=-2,84;CIEND95=-105,1;IMPRECISE;SU=6;PE=6;SR=0	GT:SU:PE:SR	./.:6:6:0
5	137022578	1316	N	<DEL>	.	.	SVTYPE=DEL;STRANDS=+-:34;SVLEN=-1308;END=137023886;CIPOS=-10,9;CIEND=-2,0;CIPOS95=0,0;CIEND95=0,0;SU=34;PE=13;SR=21	GT:SU:PE:SR	./.:34:13:21
5	137873610	1317	N	<DEL>	.	.	SVTYPE=DEL;STRANDS=+-:14;SVLEN=-388;END=137873998;CIPOS=-10,9;CIEND=-4,2;CIPOS95=0,0;CIEND95=0,0;SU=14;PE=6;SR=8	GT:SU:PE:SR	./.:14:6:8
5	140088854	1318	N	<DEL>	.	.	SVTYPE=DEL;STRANDS=+-:8;SVLEN=-8131;END=140096985;CIPOS=-10,354;CIEND=-381,9;CIPOS95=0,144;CIEND95=-90,2;IMPRECISE;SU=8;PE=8;SR=0	GT:SU:PE:SR	./.:8:8:0
5	109844605	1319_1	N	N]5:142094750]	.	.	SVTYPE=BND;STRANDS=++:4;EVENT=1319;MATEID=1319_2;CIPOS=-9,8;CIEND=-9,8;CIPOS95=0,0;CIEND95=0,0;SU=4;PE=0;SR=4	GT:SU:PE:SR	./.:4:0:4
5	142094750	1319_2	N	N]5:109844605]	.	.	SVTYPE=BND;STRANDS=++:4;SECONDARY;EVENT=1319;MATEID=1319_1;CIPOS=-9,8;CIEND=-9,8;CIPOS95=0,0;CIEND95=0,0;SU=4;PE=0;SR=4	GT:SU:PE:SR	./.:4:0:4
5	143512488	1320	N	<DUP>	.	.	SVTYPE=DUP;STRANDS=-+:25;SVLEN=2565;END=143515053;CIPOS=-10,9;CIEND=-2,1;CIPOS95=0,0;CIEND95=0,0;SU=25;PE=9;SR=16	GT:SU:PE:SR	./.:25:9:16
5	143512867	1321	N	<DEL>	.	.	SVTYPE=DEL;STRANDS=+-:57;SVLEN=-2179;END=143515046;CIPOS=-10,9;CIEND=0,0;CIPOS95=0,0;CIEND95=0,1;IMPRECISE;SU=57;PE=28;SR=29	GT:SU:PE:SR	./.:57:28:29
5	144871906	1322	N	<DEL>	.	.	SVTYPE=DEL;STRANDS=+-:41;SVLEN=-899;END=144872805;CIPOS=-2,0;CIEND=-10,9;CIPOS95=0,0;CIEND95=0,0;SU=41;PE=20;SR=21	GT:SU:PE:SR	./.:41:20:21
5	109999446	1323	N	<DUP>	.	.	SVTYPE=DUP;STRANDS=-+:5;SVLEN=35797817;END=145797263;CIPOS=-10,9;CIEND=-10,9;CIPOS95=0,0;CIEND95=0,0;SU=5;PE=0;SR=5	GT:SU:PE:SR	./.:5:0:5
5	146622651	1324	N	<DEL>	.	.	SVTYPE=DEL;STRANDS=+-:15;SVLEN=-427;END=146623078;CIPOS=-10,272;CIEND=-293,9;CIPOS95=-1,38;CIEND95=-40,3;IMPRECISE;SU=15;PE=15;SR=0	GT:SU:PE:SR	./.:15:15:0
5	147462166	1325	N	<DEL>	.	.	SVTYPE=DEL;STRANDS=+-:38;SVLEN=-305;END=147462471;CIPOS=-2,0;CIEND=-10,9;CIPOS95=0,0;CIEND95=0,0;SU=38;PE=7;SR=31	GT:SU:PE:SR	./.:38:7:31
5	148085036	1326_1	N	N]5:148085171]	.	.	SVTYPE=BND;STRANDS=++:7;EVENT=1326;MATEID=1326_2;CIPOS=-10,58;CIEND=-9,381;CIPOS95=0,56;CIEND95=-1,154;IMPRECISE;SU=7;PE=7;SR=0	GT:SU:PE:SR	./.:7:7:0
5	148085171	1326_2	N	N]5:148085036]	.	.	SVTYPE=BND;STRANDS=++:7;SECONDARY;EVENT=1326;MATEID=1326_1;CIPOS=-9,381;CIEND=-10,58;CIPOS95=-1,154;CIEND95=0,56;IMPRECISE;SU=7;PE=7;SR=0	GT:SU:PE:SR	./.:7:7:0
5	149463930	1327	N	<DEL>	.	.	SVTYPE=DEL;STRANDS=+-:7;SVLEN=-88;END=149464018;CIPOS=-5,4;CIEND=-5,4;CIPOS95=0,0;CIEND95=0,0;SU=7;PE=0;SR=7	GT:SU:PE:SR	./.:7:0:7
5	149746204	1328	N	<DEL>	.	.	SVTYPE=DEL;STRANDS=+-:21;SVLEN=-313;END=149746517;CIPOS=-2,1;CIEND=-10,9;CIPOS95=0,0;CIEND95=0,0;SU=21;PE=4;SR=17	GT:SU:PE:SR	./.:21:4:17
5	150789812	1329	N	<DEL>	.	.	SVTYPE=DEL;STRANDS=+-:4;SVLEN=-2817;END=150792629;CIPOS=-10,182;CIEND=-177,9;CIPOS95=-2,93;CIEND95=-77,2;IMPRECISE;SU=4;PE=4;SR=0	GT:SU:PE:SR	./.:4:4:0
5	151456430	1330	N	<DEL>	.	.	SVTYPE=DEL;STRANDS=+-:54;SVLEN=-6016;END=151462446;CIPOS=-10,2;CIEND=0,0;CIPOS95=0,0;CIEND95=0,1;IMPRECISE;SU=54;PE=25;SR=29	GT:SU:PE:SR	./.:54:25:29
5	154315917	1331	N	<DEL>	.	.	SVTYPE=DEL;STRANDS=+-:13;SVLEN=-85;END=154316002;CIPOS=-10,9;CIEND=-10,9;CIPOS95=0,0;CIEND95=0,0;SU=13;PE=0;SR=13	GT:SU:PE:SR	./.:13:0:13
5	155311789	1332	N	<DEL>	.	.	SVTYPE=DEL;STRANDS=+-:51;SVLEN=-785;END=155312574;CIPOS=-2,0;CIEND=-2,0;CIPOS95=0,0;CIEND95=0,0;SU=51;PE=28;SR=23	GT:SU:PE:SR	./.:51:28:23
5	155333904	1333_1	N	[5:155334055[N	.	.	SVTYPE=BND;STRANDS=--:4;EVENT=1333;MATEID=1333_2;CIPOS=-494,9;CIEND=0,4;CIPOS95=-175,1;CIEND95=0,2;IMPRECISE;SU=4;PE=4;SR=0	GT:SU:PE:SR	./.:4:4:0
5	155334055	1333_2	N	[5:155333904[N	.	.	SVTYPE=BND;STRANDS=--:4;SECONDARY;EVENT=1333;MATEID=1333_1;CIPOS=0,4;CIEND=-494,9;CIPOS95=0,2;CIEND95=-175,1;IMPRECISE;SU=4;PE=4;SR=0	GT:SU:PE:SR	./.:4:4:0
5	13427740	1334	N	<DUP>	.	.	SVTYPE=DUP;STRANDS=-+:6;SVLEN=143062426;END=156490166;CIPOS=-6,5;CIEND=-6,5;CIPOS95=0,0;CIEND95=0,0;SU=6;PE=0;SR=6	GT:SU:PE:SR	./.:6:0:6
5	158592408	1335	N	<DEL>	.	.	SVTYPE=DEL;STRANDS=+-:35;SVLEN=-334;END=158592742;CIPOS=-10,9;CIEND=-1,0;CIPOS95=0,0;CIEND95=0,0;SU=35;PE=7;SR=28	GT:SU:PE:SR	./.:35:7:28
5	159742557	1336	N	<DEL>	.	.	SVTYPE=DEL;STRANDS=+-:15;SVLEN=-105;END=159742662;CIPOS=-10,9;CIEND=-10,9;CIPOS95=0,0;CIEND95=0,0;SU=15;PE=0;SR=15	GT:SU:PE:SR	./.:15:0:15
5	160431318	1337	N	<DEL>	.	.	SVTYPE=DEL;STRANDS=+-:36;SVLEN=-318;END=160431636;CIPOS=-2,0;CIEND=-8,9;CIPOS95=0,0;CIEND95=0,0;SU=36;PE=9;SR=27	GT:SU:PE:SR	./.:36:9:27
5	160671907	1338	N	<DUP>	.	.	SVTYPE=DUP;STRANDS=-+:4;SVLEN=8801;END=160680708;CIPOS=-464,9;CIEND=-10,394;CIPOS95=-150,1;CIEND95=-1,134;IMPRECISE;SU=4;PE=4;SR=0	GT:SU:PE:SR	./.:4:4:0
5	84489749	1339_1	N	[5:162333721[N	.	.	SVTYPE=BND;STRANDS=--:12;EVENT=1339;MATEID=1339_2;CIPOS=-282,4;CIEND=-320,3;CIPOS95=-90,0;CIEND95=-135,1;IMPRECISE;SU=12;PE=12;SR=0	GT:SU:PE:SR	./.:12:12:0
5	162333721	1339_2	N	[5:84489749[N	.	.	SVTYPE=BND;STRANDS=--:12;SECONDARY;EVENT=1339;MATEID=1339_1;CIPOS=-320,3;CIEND=-282,4;CIPOS95=-135,1;CIEND95=-90,0;IMPRECISE;SU=12;PE=12;SR=0	GT:SU:PE:SR	./.:12:12:0
5	84489779	1340_1	N	N]5:162333800]	.	.	SVTYPE=BND;STRANDS=++:4;EVENT=1340;MATEID=1340_2;CIPOS=-9,8;CIEND=-9,8;CIPOS95=0,0;CIEND95=0,0;SU=4;PE=0;SR=4	GT:SU:PE:SR	./.:4:0:4
5	162333800	1340_2	N	N]5:84489779]	.	.	SVTYPE=BND;STRANDS=++:4;SECONDARY;EVENT=1340;MATEID=1340_1;CIPOS=-9,8;CIEND=-9,8;CIPOS95=0,0;CIEND95=0,0;SU=4;PE=0;SR=4	GT:SU:PE:SR	./.:4:0:4
5	164366312	1341	N	<DEL>	.	.	SVTYPE=DEL;STRANDS=+-:17;SVLEN=-295;END=164366607;CIPOS=-10,8;CIEND=-2,1;CIPOS95=0,0;CIEND95=0,0;SU=17;PE=4;SR=13	GT:SU:PE:SR	./.:17:4:13
5	166402766	1342	N	<DEL>	.	.	SVTYPE=DEL;STRANDS=+-:23;SVLEN=-864;END=166403630;CIPOS=-2,1;CIEND=-3,1;CIPOS95=0,0;CIEND95=0,0;SU=23;PE=8;SR=15	GT:SU:PE:SR	./.:23:8:15
5	168742539	1343	N	<DEL>	.	.	SVTYPE=DEL;STRANDS=+-:24;SVLEN=-218;END=168742757;CIPOS=-10,9;CIEND=-1,0;CIPOS95=0,0;CIEND95=0,0;SU=24;PE=1;SR=23	GT:SU:PE:SR	./.:24:1:23
5	170158827	1344	N	<DEL>	.	.	SVTYPE=DEL;STRANDS=+-:19;SVLEN=-79;END=170158906;CIPOS=-1,0;CIEND=-8,9;CIPOS95=0,0;CIEND95=0,0;SU=19;PE=0;SR=19	GT:SU:PE:SR	./.:19:0:19
5	171514618	1345	N	<DEL>	.	.	SVTYPE=DEL;STRANDS=+-:10;SVLEN=-313;END=171514931;CIPOS=-5,3;CIEND=-4,3;CIPOS95=0,0;CIEND95=0,0;SU=10;PE=1;SR=9	GT:SU:PE:SR	./.:10:1:9
5	171885550	1346	N	<DEL>	.	.	SVTYPE=DEL;STRANDS=+-:4;SVLEN=-89;END=171885639;CIPOS=-9,8;CIEND=-9,8;CIPOS95=0,0;CIEND95=0,0;SU=4;PE=0;SR=4	GT:SU:PE:SR	./.:4:0:4
5	172889728	1347	N	<DEL>	.	.	SVTYPE=DEL;STRANDS=+-:18;SVLEN=-318;END=172890046;CIPOS=-2,1;CIEND=-3,1;CIPOS95=0,0;CIEND95=0,0;SU=18;PE=6;SR=12	GT:SU:PE:SR	./.:18:6:12
5	173607107	1348	N	<DEL>	.	.	SVTYPE=DEL;STRANDS=+-:15;SVLEN=-306;END=173607413;CIPOS=-10,9;CIEND=-10,9;CIPOS95=0,0;CIEND95=0,0;SU=15;PE=5;SR=10	GT:SU:PE:SR	./.:15:5:10
5	175482008	1349_1	N	[5:175508111[N	.	.	SVTYPE=BND;STRANDS=--:5;EVENT=1349;MATEID=1349_2;CIPOS=-392,9;CIEND=-472,9;CIPOS95=-107,2;CIEND95=-152,1;IMPRECISE;SU=5;PE=5;SR=0	GT:SU:PE:SR	./.:5:5:0
5	175508111	1349_2	N	[5:175482008[N	.	.	SVTYPE=BND;STRANDS=--:5;SECONDARY;EVENT=1349;MATEID=1349_1;CIPOS=-472,9;CIEND=-392,9;CIPOS95=-152,1;CIEND95=-107,2;IMPRECISE;SU=5;PE=5;SR=0	GT:SU:PE:SR	./.:5:5:0
5	177952062	1350	N	<DEL>	.	.	SVTYPE=DEL;STRANDS=+-:11;SVLEN=-579;END=177952641;CIPOS=-10,244;CIEND=-322,9;CIPOS95=-2,69;CIEND95=-61,2;IMPRECISE;SU=11;PE=11;SR=0	GT:SU:PE:SR	./.:11:11:0
5	170260637	1351_1	N	[5:178183125[N	.	.	SVTYPE=BND;STRANDS=--:10;EVENT=1351;MATEID=1351_2;CIPOS=-306,9;CIEND=-353,9;CIPOS95=-68,2;CIEND95=-74,2;IMPRECISE;SU=10;PE=10;SR=0	GT:SU:PE:SR	./.:10:10:0
5	178183125	1351_2	N	[5:170260637[N	.	.	SVTYPE=BND;STRANDS=--:10;SECONDARY;EVENT=1351;MATEID=1351_1;CIPOS=-353,9;CIEND=-306,9;CIPOS95=-74,2;CIEND95=-68,2;IMPRECISE;SU=10;PE=10;SR=0	GT:SU:PE:SR	./.:10:10:0
5	177379235	1352_1	N	[5:178943167[N	.	.	SVTYPE=BND;STRANDS=--:7;EVENT=1352;MATEID=1352_2;CIPOS=-454,9;CIEND=-304,9;CIPOS95=-133,1;CIEND95=-69,2;IMPRECISE;SU=7;PE=7;SR=0	GT:SU:PE:SR	./.:7:7:0
5	178943167	1352_2	N	[5:177379235[N	.	.	SVTYPE=BND;STRANDS=--:7;SECONDARY;EVENT=1352;MATEID=1352_1;CIPOS=-304,9;CIEND=-454,9;CIPOS95=-69,2;CIEND95=-133,1;IMPRECISE;SU=7;PE=7;SR=0	GT:SU:PE:SR	./.:7:7:0
5	179056444	1353	N	<DEL>	.	.	SVTYPE=DEL;STRANDS=+-:9;SVLEN=-55;END=179056499;CIPOS=-4,3;CIEND=-4,3;CIPOS95=0,0;CIEND95=0,0;SU=9;PE=0;SR=9	GT:SU:PE:SR	./.:9:0:9
5	179067168	1354	N	<DEL>	.	.	SVTYPE=DEL;STRANDS=+-:11;SVLEN=-491;END=179067659;CIPOS=-10,9;CIEND=-10,9;CIPOS95=-1,1;CIEND95=-1,0;IMPRECISE;SU=11;PE=8;SR=3	GT:SU:PE:SR	./.:11:8:3
5	179216009	1355	N	<DEL>	.	.	SVTYPE=DEL;STRANDS=+-:5;SVLEN=-168;END=179216177;CIPOS=-10,9;CIEND=-8,9;CIPOS95=0,0;CIEND95=0,1;IMPRECISE;SU=5;PE=0;SR=5	GT:SU:PE:SR	./.:5:0:5
5	178266117	1356_1	N	N]5:180100897]	.	.	SVTYPE=BND;STRANDS=++:6;EVENT=1356;MATEID=1356_2;CIPOS=-6,5;CIEND=-6,5;CIPOS95=0,0;CIEND95=0,0;SU=6;PE=0;SR=6	GT:SU:PE:SR	./.:6:0:6
5	180100897	1356_2	N	N]5:178266117]	.	.	SVTYPE=BND;STRANDS=++:6;SECONDARY;EVENT=1356;MATEID=1356_1;CIPOS=-6,5;CIEND=-6,5;CIPOS95=0,0;CIEND95=0,0;SU=6;PE=0;SR=6	GT:SU:PE:SR	./.:6:0:6
5	180569234	1357	N	<DEL>	.	.	SVTYPE=DEL;STRANDS=+-:34;SVLEN=-744;END=180569978;CIPOS=-2,0;CIEND=-10,9;CIPOS95=0,0;CIEND95=0,0;SU=34;PE=14;SR=20	GT:SU:PE:SR	./.:34:14:20
6	380340	1358	N	<DEL>	.	.	SVTYPE=DEL;STRANDS=+-:15;SVLEN=-79;END=380419;CIPOS=-10,9;CIEND=-10,9;CIPOS95=0,0;CIEND95=0,0;SU=15;PE=0;SR=15	GT:SU:PE:SR	./.:15:0:15
6	666376	1359	N	<DEL>	.	.	SVTYPE=DEL;STRANDS=+-:29;SVLEN=-1445;END=667821;CIPOS=-2,1;CIEND=-10,9;CIPOS95=0,0;CIEND95=0,0;SU=29;PE=13;SR=16	GT:SU:PE:SR	./.:29:13:16
6	857170	1360	N	<DEL>	.	.	SVTYPE=DEL;STRANDS=+-:5;SVLEN=-213;END=857383;CIPOS=-10,9;CIEND=-10,9;CIPOS95=-3,3;CIEND95=-3,3;IMPRECISE;SU=5;PE=4;SR=1	GT:SU:PE:SR	./.:5:4:1
6	1053977	1361	N	<DUP>	.	.	SVTYPE=DUP;STRANDS=-+:17;SVLEN=290;END=1054267;CIPOS=-5,9;CIEND=-10,9;CIPOS95=0,0;CIEND95=0,0;SU=17;PE=1;SR=16	GT:SU:PE:SR	./.:17:1:16
6	1304124	1362	N	<DEL>	.	.	SVTYPE=DEL;STRANDS=+-:6;SVLEN=-113;END=1304237;CIPOS=-6,5;CIEND=-6,5;CIPOS95=0,0;CIEND95=0,0;SU=6;PE=0;SR=6	GT:SU:PE:SR	./.:6:0:6
6	1682801	1363	N	<DEL>	.	.	SVTYPE=DEL;STRANDS=+-:15;SVLEN=-301;END=1683102;CIPOS=-10,9;CIEND=-10,9;CIPOS95=0,0;CIEND95=0,0;SU=15;PE=2;SR=13	GT:SU:PE:SR	./.:15:2:13
6	2605526	1364	N	<DEL>	.	.	SVTYPE=DEL;STRANDS=+-:18;SVLEN=-46;END=2605572;CIPOS=-3,1;CIEND=-2,1;CIPOS95=0,0;CIEND95=0,0;SU=18;PE=0;SR=18	GT:SU:PE:SR	./.:18:0:18
6	4050257	1365	N	<DEL>	.	.	SVTYPE=DEL;STRANDS=+-:29;SVLEN=-303;END=4050560;CIPOS=-10,9;CIEND=-10,9;CIPOS95=0,0;CIEND95=0,0;SU=29;PE=9;SR=20	GT:SU:PE:SR	./.:29:9:20
6	5037249	1366	N	<DEL>	.	.	SVTYPE=DEL;STRANDS=+-:21;SVLEN=-1937;END=5039186;CIPOS=-3,2;CIEND=-4,2;CIPOS95=0,0;CIEND95=0,0;SU=21;PE=11;SR=10	GT:SU:PE:SR	./.:21:11:10
6	7272226	1367	N	<DEL>	.	.	SVTYPE=DEL;STRANDS=+-:4;SVLEN=-459;END=7272685;CIPOS=-10,440;CIEND=-443,9;CIPOS95=-1,150;CIEND95=-156,1;IMPRECISE;SU=4;PE=4;SR=0	GT:SU:PE:SR	./.:4:4:0
6	7717384	1368	N	<DEL>	.	.	SVTYPE=DEL;STRANDS=+-:24;SVLEN=-318;END=7717702;CIPOS=-10,9;CIEND=-10,9;CIPOS95=0,0;CIEND95=0,0;SU=24;PE=6;SR=18	GT:SU:PE:SR	./.:24:6:18
6	14745281	1369	N	<DEL>	.	.	SVTYPE=DEL;STRANDS=+-:18;SVLEN=-416;END=14745697;CIPOS=-3,2;CIEND=-10,9;CIPOS95=0,0;CIEND95=0,0;SU=18;PE=8;SR=10	GT:SU:PE:SR	./.:18:8:10
6	8337741	1370	N	<DEL>	.	.	SVTYPE=DEL;STRANDS=+-:13;SVLEN=-3766;END=8341507;CIPOS=-10,235;CIEND=-154,9;CIPOS95=-3,34;CIEND95=-47,3;IMPRECISE;SU=13;PE=13;SR=0	GT:SU:PE:SR	./.:13:13:0
6	9146381	1371	N	<DEL>	.	.	SVTYPE=DEL;STRANDS=+-:7;SVLEN=-463;END=9146844;CIPOS=-10,323;CIEND=-303,9;CIPOS95=-2,80;CIEND95=-72,2;IMPRECISE;SU=7;PE=7;SR=0	GT:SU:PE:SR	./.:7:7:0
6	9460392	1372	N	<DEL>	.	.	SVTYPE=DEL;STRANDS=+-:29;SVLEN=-322;END=9460714;CIPOS=-10,9;CIEND=-2,0;CIPOS95=0,0;CIEND95=0,0;SU=29;PE=7;SR=22	GT:SU:PE:SR	./.:29:7:22
6	10070805	1373	N	<DEL>	.	.	SVTYPE=DEL;STRANDS=+-:31;SVLEN=-300;END=10071105;CIPOS=-10,9;CIEND=-9,8;CIPOS95=0,0;CIEND95=0,0;SU=31;PE=4;SR=27	GT:SU:PE:SR	./.:31:4:27
6	10264468	1374	N	<DEL>	.	.	SVTYPE=DEL;STRANDS=+-:16;SVLEN=-795;END=10265263;CIPOS=-10,205;CIEND=-260,9;CIPOS95=0,50;CIEND95=-35,3;IMPRECISE;SU=16;PE=16;SR=0	GT:SU:PE:SR	./.:16:16:0
6	10293997	1375	N	<DEL>	.	.	SVTYPE=DEL;STRANDS=+-:20;SVLEN=-143;END=10294140;CIPOS=-10,9;CIEND=-10,9;CIPOS95=0,0;CIEND95=0,0;SU=20;PE=0;SR=20	GT:SU:PE:SR	./.:20:0:20
6	11444353	1376	N	<DEL>	.	.	SVTYPE=DEL;STRANDS=+-:23;SVLEN=-298;END=11444651;CIPOS=-2,1;CIEND=-10,9;CIPOS95=0,0;CIEND95=0,0;SU=23;PE=6;SR=17	GT:SU:PE:SR	./.:23:6:17
6	11556106	1377	N	<DEL>	.	.	SVTYPE=DEL;STRANDS=+-:25;SVLEN=-305;END=11556411;CIPOS=-10,8;CIEND=-1,0;CIPOS95=0,0;CIEND95=0,0;SU=25;PE=4;SR=21	GT:SU:PE:SR	./.:25:4:21
6	11616288	1378	N	<DEL>	.	.	SVTYPE=DEL;STRANDS=+-:10;SVLEN=-116;END=11616404;CIPOS=-10,9;CIEND=-10,9;CIPOS95=0,0;CIEND95=0,0;SU=10;PE=0;SR=10	GT:SU:PE:SR	./.:10:0:10
6	11801525	1379	N	<DEL>	.	.	SVTYPE=DEL;STRANDS=+-:12;SVLEN=-37;END=11801562;CIPOS=-10,9;CIEND=-10,9;CIPOS95=0,0;CIEND95=0,0;SU=12;PE=0;SR=12	GT:SU:PE:SR	./.:12:0:12
6	11903452	1380	N	<DEL>	.	.	SVTYPE=DEL;STRANDS=+-:18;SVLEN=-296;END=11903748;CIPOS=-10,8;CIEND=-10,9;CIPOS95=0,0;CIEND95=0,0;SU=18;PE=2;SR=16	GT:SU:PE:SR	./.:18:2:16
6	13882552	1381	N	<DEL>	.	.	SVTYPE=DEL;STRANDS=+-:11;SVLEN=-1300;END=13883852;CIPOS=-10,9;CIEND=-10,8;CIPOS95=-1,1;CIEND95=-1,1;IMPRECISE;SU=11;PE=8;SR=3	GT:SU:PE:SR	./.:11:8:3
6	19676289	1382	N	<DEL>	.	.	SVTYPE=DEL;STRANDS=+-:5;SVLEN=-1095;END=19677384;CIPOS=-10,407;CIEND=-475,9;CIPOS95=-2,112;CIEND95=-156,1;IMPRECISE;SU=5;PE=5;SR=0	GT:SU:PE:SR	./.:5:5:0
6	19423614	1383	N	<DEL>	.	.	SVTYPE=DEL;STRANDS=+-:27;SVLEN=-222;END=19423836;CIPOS=-10,9;CIEND=-1,0;CIPOS95=0,0;CIEND95=0,0;SU=27;PE=1;SR=26	GT:SU:PE:SR	./.:27:1:26
6	19915091	1384	N	<DEL>	.	.	SVTYPE=DEL;STRANDS=+-:6;SVLEN=-68;END=19915159;CIPOS=-6,5;CIEND=-6,5;CIPOS95=0,0;CIEND95=0,0;SU=6;PE=0;SR=6	GT:SU:PE:SR	./.:6:0:6
6	20259858	1385	N	<DEL>	.	.	SVTYPE=DEL;STRANDS=+-:5;SVLEN=-51;END=20259909;CIPOS=-10,9;CIEND=-10,9;CIPOS95=0,0;CIEND95=0,0;SU=5;PE=0;SR=5	GT:SU:PE:SR	./.:5:0:5
6	20765378	1386	N	<DEL>	.	.	SVTYPE=DEL;STRANDS=+-:37;SVLEN=-315;END=20765693;CIPOS=-2,0;CIEND=0,0;CIPOS95=0,0;CIEND95=0,0;SU=37;PE=9;SR=28	GT:SU:PE:SR	./.:37:9:28
6	22227484	1387	N	<DEL>	.	.	SVTYPE=DEL;STRANDS=+-:53;SVLEN=-270;END=22227754;CIPOS=0,0;CIEND=0,0;CIPOS95=0,0;CIEND95=0,0;SU=53;PE=8;SR=45	GT:SU:PE:SR	./.:53:8:45
6	22501808	1388	N	<DEL>	.	.	SVTYPE=DEL;STRANDS=+-:20;SVLEN=-97;END=22501905;CIPOS=-10,9;CIEND=-10,9;CIPOS95=0,0;CIEND95=0,0;SU=20;PE=0;SR=20	GT:SU:PE:SR	./.:20:0:20
6	23300376	1389	N	<DEL>	.	.	SVTYPE=DEL;STRANDS=+-:27;SVLEN=-308;END=23300684;CIPOS=-10,9;CIEND=-10,9;CIPOS95=0,0;CIEND95=0,0;SU=27;PE=2;SR=25	GT:SU:PE:SR	./.:27:2:25
6	23399907	1390	N	<DUP>	.	.	SVTYPE=DUP;STRANDS=-+:7;SVLEN=227;END=23400134;CIPOS=-5,4;CIEND=-5,4;CIPOS95=0,0;CIEND95=0,0;SU=7;PE=0;SR=7	GT:SU:PE:SR	./.:7:0:7
6	24811887	1391	N	<DEL>	.	.	SVTYPE=DEL;STRANDS=+-:20;SVLEN=-6063;END=24817950;CIPOS=-10,9;CIEND=-10,9;CIPOS95=0,0;CIEND95=0,0;SU=20;PE=9;SR=11	GT:SU:PE:SR	./.:20:9:11
6	25647708	1392_1	N	N]6:25647927]	.	.	SVTYPE=BND;STRANDS=++:39;EVENT=1392;MATEID=1392_2;CIPOS=0,0;CIEND=-7,9;CIPOS95=0,1;CIEND95=0,0;IMPRECISE;SU=39;PE=18;SR=21	GT:SU:PE:SR	./.:39:18:21
6	25647927	1392_2	N	N]6:25647708]	.	.	SVTYPE=BND;STRANDS=++:39;SECONDARY;EVENT=1392;MATEID=1392_1;CIPOS=-7,9;CIEND=0,0;CIPOS95=0,0;CIEND95=0,1;IMPRECISE;SU=39;PE=18;SR=21	GT:SU:PE:SR	./.:39:18:21
6	26743918	1393	N	<DEL>	.	.	SVTYPE=DEL;STRANDS=+-:30;SVLEN=-1255;END=26745173;CIPOS=-2,0;CIEND=-10,9;CIPOS95=0,0;CIEND95=0,0;SU=30;PE=8;SR=22	GT:SU:PE:SR	./.:30:8:22
6	26740302	1394_1	N	N]6:26761381]	.	.	SVTYPE=BND;STRANDS=++:5;EVENT=1394;MATEID=1394_2;CIPOS=-10,333;CIEND=-10,488;CIPOS95=-2,92;CIEND95=-1,162;IMPRECISE;SU=5;PE=5;SR=0	GT:SU:PE:SR	./.:5:5:0
6	26761381	1394_2	N	N]6:26740302]	.	.	SVTYPE=BND;STRANDS=++:5;SECONDARY;EVENT=1394;MATEID=1394_1;CIPOS=-10,488;CIEND=-10,333;CIPOS95=-1,162;CIEND95=-2,92;IMPRECISE;SU=5;PE=5;SR=0	GT:SU:PE:SR	./.:5:5:0
6	26739912	1395_1	N	N]6:26761820]	.	.	SVTYPE=BND;STRANDS=++:12;EVENT=1395;MATEID=1395_2;CIPOS=-10,9;CIEND=-10,9;CIPOS95=0,0;CIEND95=0,0;SU=12;PE=0;SR=12	GT:SU:PE:SR	./.:12:0:12
6	26761820	1395_2	N	N]6:26739912]	.	.	SVTYPE=BND;STRANDS=++:12;SECONDARY;EVENT=1395;MATEID=1395_1;CIPOS=-10,9;CIEND=-10,9;CIPOS95=0,0;CIEND95=0,0;SU=12;PE=0;SR=12	GT:SU:PE:SR	./.:12:0:12
6	29332294	1396	N	<DEL>	.	.	SVTYPE=DEL;STRANDS=+-:5;SVLEN=-301;END=29332595;CIPOS=-10,9;CIEND=-10,9;CIPOS95=-3,3;CIEND95=-3,3;IMPRECISE;SU=5;PE=4;SR=1	GT:SU:PE:SR	./.:5:4:1
6	29363910	1397	N	<DEL>	.	.	SVTYPE=DEL;STRANDS=+-:23;SVLEN=-130;END=29364040;CIPOS=-10,7;CIEND=-10,9;CIPOS95=0,0;CIEND95=0,0;SU=23;PE=0;SR=23	GT:SU:PE:SR	./.:23:0:23
6	29685488	1398	N	<DEL>	.	.	SVTYPE=DEL;STRANDS=+-:21;SVLEN=-2592;END=29688080;CIPOS=-3,2;CIEND=-3,1;CIPOS95=0,0;CIEND95=0,0;SU=21;PE=9;SR=12	GT:SU:PE:SR	./.:21:9:12
6	29815083	1399	N	<DEL>	.	.	SVTYPE=DEL;STRANDS=+-:12;SVLEN=-413;END=29815496;CIPOS=-10,230;CIEND=-294,9;CIPOS95=-2,55;CIEND95=-43,2;IMPRECISE;SU=12;PE=12;SR=0	GT:SU:PE:SR	./.:12:12:0
6	29843493	1400	N	<DEL>	.	.	SVTYPE=DEL;STRANDS=+-:5;SVLEN=-5644;END=29849137;CIPOS=-10,348;CIEND=-482,9;CIPOS95=-2,78;CIEND95=-155,1;IMPRECISE;SU=5;PE=5;SR=0	GT:SU:PE:SR	./.:5:5:0
6	29899782	1401	N	<DEL>	.	.	SVTYPE=DEL;STRANDS=+-:17;SVLEN=-1744;END=29901526;CIPOS=-10,9;CIEND=-10,9;CIPOS95=0,0;CIEND95=0,0;SU=17;PE=9;SR=8	GT:SU:PE:SR	./.:17:9:8
6	29902009	1402	N	<DEL>	.	.	SVTYPE=DEL;STRANDS=+-:9;SVLEN=-9233;END=29911242;CIPOS=-10,255;CIEND=-445,9;CIPOS95=-2,65;CIEND95=-114,1;IMPRECISE;SU=9;PE=9;SR=0	GT:SU:PE:SR	./.:9:9:0
6	29902191	1403	N	<DUP>	.	.	SVTYPE=DUP;STRANDS=-+:4;SVLEN=9252;END=29911443;CIPOS=-281,9;CIEND=-10,423;CIPOS95=-89,2;CIEND95=-1,141;IMPRECISE;SU=4;PE=4;SR=0	GT:SU:PE:SR	./.:4:4:0
6	29856820	1404	N	<DUP>	.	.	SVTYPE=DUP;STRANDS=-+:7;SVLEN=54766;END=29911586;CIPOS=-367,9;CIEND=-10,354;CIPOS95=-136,1;CIEND95=0,124;IMPRECISE;SU=7;PE=7;SR=0	GT:SU:PE:SR	./.:7:7:0
6	29766202	1405	N	<DEL>	.	.	SVTYPE=DEL;STRANDS=+-:7;SVLEN=-156418;END=29922620;CIPOS=-10,320;CIEND=-221,9;CIPOS95=-2,101;CIEND95=-72,2;IMPRECISE;SU=7;PE=7;SR=0	GT:SU:PE:SR	./.:7:7:0
6	31211630	1406	N	<DEL>	.	.	SVTYPE=DEL;STRANDS=+-:51;SVLEN=-1486;END=31213116;CIPOS=-2,0;CIEND=-2,0;CIPOS95=0,0;CIEND95=0,0;SU=51;PE=24;SR=27	GT:SU:PE:SR	./.:51:24:27
6	31249566	1407	N	<DUP>	.	.	SVTYPE=DUP;STRANDS=-+:8;SVLEN=79804;END=31329370;CIPOS=-457,9;CIEND=-10,298;CIPOS95=-123,1;CIEND95=-2,89;IMPRECISE;SU=8;PE=8;SR=0	GT:SU:PE:SR	./.:8:8:0
6	31249777	1408	N	<DEL>	.	.	SVTYPE=DEL;STRANDS=+-:10;SVLEN=-79738;END=31329515;CIPOS=-10,281;CIEND=-283,9;CIPOS95=-2,93;CIEND95=-51,2;IMPRECISE;SU=10;PE=10;SR=0	GT:SU:PE:SR	./.:10:10:0
6	31421503	1409	N	<DEL>	.	.	SVTYPE=DEL;STRANDS=+-:38;SVLEN=-2883;END=31424386;CIPOS=-9,9;CIEND=-2,0;CIPOS95=0,0;CIEND95=0,0;SU=38;PE=12;SR=26	GT:SU:PE:SR	./.:38:12:26
6	31356401	1410	N	<DUP>	.	.	SVTYPE=DUP;STRANDS=-+:16;SVLEN=97057;END=31453458;CIPOS=-282,9;CIEND=-10,218;CIPOS95=-36,3;CIEND95=-1,58;IMPRECISE;SU=16;PE=16;SR=0	GT:SU:PE:SR	./.:16:16:0
6	31472022	1411	N	<DEL>	.	.	SVTYPE=DEL;STRANDS=+-:8;SVLEN=-313;END=31472335;CIPOS=-10,9;CIEND=-10,9;CIPOS95=0,0;CIEND95=0,0;SU=8;PE=0;SR=8	GT:SU:PE:SR	./.:8:0:8
6	32749241	1412	N	<DEL>	.	.	SVTYPE=DEL;STRANDS=+-:29;SVLEN=-300;END=32749541;CIPOS=-10,9;CIEND=-10,9;CIPOS95=0,0;CIEND95=0,0;SU=29;PE=5;SR=24	GT:SU:PE:SR	./.:29:5:24
6	32751022	1413	N	<DEL>	.	.	SVTYPE=DEL;STRANDS=+-:21;SVLEN=-60;END=32751082;CIPOS=-1,0;CIEND=-1,0;CIPOS95=0,0;CIEND95=0,0;SU=21;PE=0;SR=21	GT:SU:PE:SR	./.:21:0:21
6	32778717	1414	N	<DEL>	.	.	SVTYPE=DEL;STRANDS=+-:12;SVLEN=-1103;END=32779820;CIPOS=-10,223;CIEND=-439,9;CIPOS95=-2,54;CIEND95=-120,0;IMPRECISE;SU=12;PE=12;SR=0	GT:SU:PE:SR	./.:12:12:0
6	32795504	1415	N	<DEL>	.	.	SVTYPE=DEL;STRANDS=+-:13;SVLEN=-176;END=32795680;CIPOS=-10,9;CIEND=-10,9;CIPOS95=0,0;CIEND95=0,0;SU=13;PE=0;SR=13	GT:SU:PE:SR	./.:13:0:13
6	32779820	1416	N	<DUP>	.	.	SVTYPE=DUP;STRANDS=-+:9;SVLEN=73590;END=32853410;CIPOS=-10,9;CIEND=-4,3;CIPOS95=0,0;CIEND95=0,0;SU=9;PE=1;SR=8	GT:SU:PE:SR	./.:9:1:8
6	33093424	1417	N	<DEL>	.	.	SVTYPE=DEL;STRANDS=+-:24;SVLEN=-314;END=33093738;CIPOS=-10,9;CIEND=-10,9;CIPOS95=0,0;CIEND95=0,0;SU=24;PE=2;SR=22	GT:SU:PE:SR	./.:24:2:22
6	33903285	1418	N	<DEL>	.	.	SVTYPE=DEL;STRANDS=+-:4;SVLEN=-255;END=33903540;CIPOS=-9,8;CIEND=-9,8;CIPOS95=0,0;CIEND95=0,0;SU=4;PE=0;SR=4	GT:SU:PE:SR	./.:4:0:4
6	34039183	1419	N	<DUP>	.	.	SVTYPE=DUP;STRANDS=-+:6;SVLEN=806;END=34039989;CIPOS=-10,9;CIEND=-10,9;CIPOS95=-1,1;CIEND95=-1,1;IMPRECISE;SU=6;PE=3;SR=3	GT:SU:PE:SR	./.:6:3:3
6	34699922	1420_1	N	N]6:34701124]	.	.	SVTYPE=BND;STRANDS=++:18;EVENT=1420;MATEID=1420_2;CIPOS=-3,1;CIEND=-10,9;CIPOS95=0,0;CIEND95=0,0;SU=18;PE=1;SR=17	GT:SU:PE:SR	./.:18:1:17
6	34701124	1420_2	N	N]6:34699922]	.	.	SVTYPE=BND;STRANDS=++:18;SECONDARY;EVENT=1420;MATEID=1420_1;CIPOS=-10,9;CIEND=-3,1;CIPOS95=0,0;CIEND95=0,0;SU=18;PE=1;SR=17	GT:SU:PE:SR	./.:18:1:17
6	34699921	1421	N	<DEL>	.	.	SVTYPE=DEL;STRANDS=+-:13;SVLEN=-1197;END=34701118;CIPOS=-10,404;CIEND=-241,9;CIPOS95=0,109;CIEND95=-69,0;IMPRECISE;SU=13;PE=13;SR=0	GT:SU:PE:SR	./.:13:13:0
6	35626434	1422	N	<DEL>	.	.	SVTYPE=DEL;STRANDS=+-:37;SVLEN=-3310;END=35629744;CIPOS=-10,7;CIEND=-9,9;CIPOS95=0,0;CIEND95=0,0;SU=37;PE=17;SR=20	GT:SU:PE:SR	./.:37:17:20
6	35754560	1423	N	<DUP>	.	.	SVTYPE=DUP;STRANDS=-+:17;SVLEN=12228;END=35766788;CIPOS=-3,2;CIEND=-3,2;CIPOS95=0,0;CIEND95=0,0;SU=17;PE=6;SR=11	GT:SU:PE:SR	./.:17:6:11
6	38922199	1424	N	<DEL>	.	.	SVTYPE=DEL;STRANDS=+-:22;SVLEN=-303;END=38922502;CIPOS=-10,9;CIEND=-10,9;CIPOS95=0,0;CIEND95=0,0;SU=22;PE=4;SR=18	GT:SU:PE:SR	./.:22:4:18
6	41404076	1425	N	<DEL>	.	.	SVTYPE=DEL;STRANDS=+-:15;SVLEN=-307;END=41404383;CIPOS=-3,2;CIEND=-10,9;CIPOS95=0,0;CIEND95=0,0;SU=15;PE=4;SR=11	GT:SU:PE:SR	./.:15:4:11
6	41705893	1426	N	<DEL>	.	.	SVTYPE=DEL;STRANDS=+-:5;SVLEN=-74;END=41705967;CIPOS=-10,9;CIEND=-10,9;CIPOS95=0,0;CIEND95=0,0;SU=5;PE=0;SR=5	GT:SU:PE:SR	./.:5:0:5
6	41864792	1427	N	<DEL>	.	.	SVTYPE=DEL;STRANDS=+-:6;SVLEN=-665;END=41865457;CIPOS=-10,391;CIEND=-450,9;CIPOS95=-1,145;CIEND95=-149,0;IMPRECISE;SU=6;PE=6;SR=0	GT:SU:PE:SR	./.:6:6:0
6	43614849	1428	N	<DEL>	.	.	SVTYPE=DEL;STRANDS=+-:10;SVLEN=-62;END=43614911;CIPOS=-10,9;CIEND=-10,9;CIPOS95=0,0;CIEND95=0,0;SU=10;PE=0;SR=10	GT:SU:PE:SR	./.:10:0:10
6	44012545	1429	N	<DUP>	.	.	SVTYPE=DUP;STRANDS=-+:12;SVLEN=203;END=44012748;CIPOS=-10,9;CIEND=-7,0;CIPOS95=0,0;CIEND95=-7,0;IMPRECISE;SU=12;PE=0;SR=12	GT:SU:PE:SR	./.:12:0:12
6	44012283	1430	N	<DUP>	.	.	SVTYPE=DUP;STRANDS=-+:7;SVLEN=730;END=44013013;CIPOS=-10,9;CIEND=-10,9;CIPOS95=-3,3;CIEND95=-2,3;IMPRECISE;SU=7;PE=6;SR=1	GT:SU:PE:SR	./.:7:6:1
6	45967475	1431	N	<DEL>	.	.	SVTYPE=DEL;STRANDS=+-:34;SVLEN=-310;END=45967785;CIPOS=-2,0;CIEND=-10,9;CIPOS95=0,0;CIEND95=0,0;SU=34;PE=11;SR=23	GT:SU:PE:SR	./.:34:11:23
6	47091758	1432	N	<DEL>	.	.	SVTYPE=DEL;STRANDS=+-:11;SVLEN=-384;END=47092142;CIPOS=-10,253;CIEND=-230,9;CIPOS95=-2,70;CIEND95=-51,2;IMPRECISE;SU=11;PE=11;SR=0	GT:SU:PE:SR	./.:11:11:0
6	49854521	1433	N	<DEL>	.	.	SVTYPE=DEL;STRANDS=+-:5;SVLEN=-46;END=49854567;CIPOS=-10,9;CIEND=-10,9;CIPOS95=0,0;CIEND95=0,0;SU=5;PE=0;SR=5	GT:SU:PE:SR	./.:5:0:5
6	50765971	1434	N	<DEL>	.	.	SVTYPE=DEL;STRANDS=+-:36;SVLEN=-296;END=50766267;CIPOS=-10,5;CIEND=-10,8;CIPOS95=0,0;CIEND95=0,0;SU=36;PE=7;SR=29	GT:SU:PE:SR	./.:36:7:29
6	51256300	1435	N	<DEL>	.	.	SVTYPE=DEL;STRANDS=+-:26;SVLEN=-302;END=51256602;CIPOS=-2,0;CIEND=-10,9;CIPOS95=0,0;CIEND95=0,0;SU=26;PE=4;SR=22	GT:SU:PE:SR	./.:26:4:22
6	51517364	1436	N	<DEL>	.	.	SVTYPE=DEL;STRANDS=+-:36;SVLEN=-311;END=51517675;CIPOS=-2,0;CIEND=-1,0;CIPOS95=0,0;CIEND95=0,0;SU=36;PE=10;SR=26	GT:SU:PE:SR	./.:36:10:26
6	51736111	1437	N	<DEL>	.	.	SVTYPE=DEL;STRANDS=+-:47;SVLEN=-693;END=51736804;CIPOS=-2,0;CIEND=-10,9;CIPOS95=0,0;CIEND95=0,0;SU=47;PE=18;SR=29	GT:SU:PE:SR	./.:47:18:29
6	52651109	1438	N	<DEL>	.	.	SVTYPE=DEL;STRANDS=+-:9;SVLEN=-1535;END=52652644;CIPOS=-7,327;CIEND=-418,9;CIPOS95=0,123;CIEND95=-114,0;IMPRECISE;SU=9;PE=9;SR=0	GT:SU:PE:SR	./.:9:9:0
6	52650901	1439	N	<DUP>	.	.	SVTYPE=DUP;STRANDS=-+:13;SVLEN=40521;END=52691422;CIPOS=-386,9;CIEND=-10,374;CIPOS95=-77,2;CIEND95=-2,79;IMPRECISE;SU=13;PE=13;SR=0	GT:SU:PE:SR	./.:13:13:0
6	52652644	1440	N	<DUP>	.	.	SVTYPE=DUP;STRANDS=-+:4;SVLEN=38811;END=52691455;CIPOS=-470,9;CIEND=-10,459;CIPOS95=-164,0;CIEND95=0,169;IMPRECISE;SU=4;PE=4;SR=0	GT:SU:PE:SR	./.:4:4:0
6	52652902	1441	N	<DEL>	.	.	SVTYPE=DEL;STRANDS=+-:4;SVLEN=-38556;END=52691458;CIPOS=-9,8;CIEND=-9,8;CIPOS95=0,0;CIEND95=0,0;SU=4;PE=0;SR=4	GT:SU:PE:SR	./.:4:0:4
6	53037878	1442	N	<DEL>	.	.	SVTYPE=DEL;STRANDS=+-:11;SVLEN=-71;END=53037949;CIPOS=-3,2;CIEND=-3,2;CIPOS95=0,0;CIEND95=0,0;SU=11;PE=0;SR=11	GT:SU:PE:SR	./.:11:0:11
6	53924657	1443	N	<DUP>	.	.	SVTYPE=DUP;STRANDS=-+:26;SVLEN=4052;END=53928709;CIPOS=-4,1;CIEND=-2,1;CIPOS95=0,0;CIEND95=0,0;SU=26;PE=13;SR=13	GT:SU:PE:SR	./.:26:13:13
6	53924805	1444	N	<DEL>	.	.	SVTYPE=DEL;STRANDS=+-:31;SVLEN=-10023;END=53934828;CIPOS=-10,9;CIEND=-2,1;CIPOS95=0,0;CIEND95=0,0;SU=31;PE=14;SR=17	GT:SU:PE:SR	./.:31:14:17
6	54556449	1445	N	<DEL>	.	.	SVTYPE=DEL;STRANDS=+-:29;SVLEN=-321;END=54556770;CIPOS=-2,0;CIEND=-2,0;CIPOS95=0,0;CIEND95=0,0;SU=29;PE=8;SR=21	GT:SU:PE:SR	./.:29:8:21
6	56758363	1446	N	<DEL>	.	.	SVTYPE=DEL;STRANDS=+-:15;SVLEN=-2583;END=56760946;CIPOS=-10,9;CIEND=-10,9;CIPOS95=-1,1;CIEND95=-1,0;IMPRECISE;SU=15;PE=13;SR=2	GT:SU:PE:SR	./.:15:13:2
6	56991556	1447	N	<DUP>	.	.	SVTYPE=DUP;STRANDS=-+:4;SVLEN=17658;END=57009214;CIPOS=-429,9;CIEND=-10,357;CIPOS95=-141,1;CIEND95=-1,102;IMPRECISE;SU=4;PE=4;SR=0	GT:SU:PE:SR	./.:4:4:0
6	57284911	1448	N	<DEL>	.	.	SVTYPE=DEL;STRANDS=+-:52;SVLEN=-4445;END=57289356;CIPOS=-1,0;CIEND=-10,9;CIPOS95=0,0;CIEND95=0,0;SU=52;PE=23;SR=29	GT:SU:PE:SR	./.:52:23:29
6	57301341	1449	N	<DEL>	.	.	SVTYPE=DEL;STRANDS=+-:41;SVLEN=-152;END=57301493;CIPOS=0,0;CIEND=0,0;CIPOS95=0,0;CIEND95=0,0;SU=41;PE=0;SR=41	GT:SU:PE:SR	./.:41:0:41
6	57297190	1450	N	<DEL>	.	.	SVTYPE=DEL;STRANDS=+-:45;SVLEN=-4056;END=57301246;CIPOS=-10,6;CIEND=-2,0;CIPOS95=0,0;CIEND95=0,0;SU=45;PE=27;SR=18	GT:SU:PE:SR	./.:45:27:18
6	57354309	1451	N	<DEL>	.	.	SVTYPE=DEL;STRANDS=+-:4;SVLEN=-205;END=57354514;CIPOS=-9,8;CIEND=-9,8;CIPOS95=0,0;CIEND95=0,0;SU=4;PE=0;SR=4	GT:SU:PE:SR	./.:4:0:4
6	57381865	1452	N	<DEL>	.	.	SVTYPE=DEL;STRANDS=+-:25;SVLEN=-233;END=57382098;CIPOS=-10,9;CIEND=-7,9;CIPOS95=0,0;CIEND95=0,0;SU=25;PE=2;SR=23	GT:SU:PE:SR	./.:25:2:23
6	57410143	1453	N	<DUP>	.	.	SVTYPE=DUP;STRANDS=-+:5;SVLEN=148;END=57410291;CIPOS=-10,9;CIEND=-10,9;CIPOS95=0,0;CIEND95=0,0;SU=5;PE=0;SR=5	GT:SU:PE:SR	./.:5:0:5
6	57423086	1454	N	<DEL>	.	.	SVTYPE=DEL;STRANDS=+-:82;SVLEN=-6034;END=57429120;CIPOS=0,0;CIEND=0,0;CIPOS95=0,0;CIEND95=0,0;SU=82;PE=42;SR=40	GT:SU:PE:SR	./.:82:42:40
6	57478160	1455	N	<DEL>	.	.	SVTYPE=DEL;STRANDS=+-:94;SVLEN=-695;END=57478855;CIPOS=0,0;CIEND=0,0;CIPOS95=0,0;CIEND95=0,0;SU=94;PE=40;SR=54	GT:SU:PE:SR	./.:94:40:54
6	57481657	1456	N	<DEL>	.	.	SVTYPE=DEL;STRANDS=+-:19;SVLEN=-56;END=57481713;CIPOS=-5,1;CIEND=-4,0;CIPOS95=0,0;CIEND95=0,1;IMPRECISE;SU=19;PE=0;SR=19	GT:SU:PE:SR	./.:19:0:19
6	57540687	1457	N	<DEL>	.	.	SVTYPE=DEL;STRANDS=+-:10;SVLEN=-78;END=57540765;CIPOS=-4,2;CIEND=-10,9;CIPOS95=0,0;CIEND95=0,0;SU=10;PE=0;SR=10	GT:SU:PE:SR	./.:10:0:10
6	57546313	1458	N	<DEL>	.	.	SVTYPE=DEL;STRANDS=+-:10;SVLEN=-113;END=57546426;CIPOS=-10,9;CIEND=-10,9;CIPOS95=0,0;CIEND95=0,0;SU=10;PE=0;SR=10	GT:SU:PE:SR	./.:10:0:10
6	57583689	1459	N	<DEL>	.	.	SVTYPE=DEL;STRANDS=+-:38;SVLEN=-6576;END=57590265;CIPOS=-10,9;CIEND=-10,9;CIPOS95=0,0;CIEND95=0,0;SU=38;PE=15;SR=23	GT:SU:PE:SR	./.:38:15:23
6	26745481	1460_1	N	N]6:58149157]	.	.	SVTYPE=BND;STRANDS=++:9;EVENT=1460;MATEID=1460_2;CIPOS=-10,272;CIEND=-10,218;CIPOS95=-2,71;CIEND95=-3,45;IMPRECISE;SU=9;PE=9;SR=0	GT:SU:PE:SR	./.:9:9:0
6	58149157	1460_2	N	N]6:26745481]	.	.	SVTYPE=BND;STRANDS=++:9;SECONDARY;EVENT=1460;MATEID=1460_1;CIPOS=-10,218;CIEND=-10,272;CIPOS95=-3,45;CIEND95=-2,71;IMPRECISE;SU=9;PE=9;SR=0	GT:SU:PE:SR	./.:9:9:0
6	58777107	1461	N	<DUP>	.	.	SVTYPE=DUP;STRANDS=-+:15;SVLEN=390;END=58777497;CIPOS=-250,9;CIEND=-10,366;CIPOS95=-78,0;CIEND95=-2,77;IMPRECISE;SU=15;PE=15;SR=0	GT:SU:PE:SR	./.:15:15:0
6	58778233	1462	N	<DUP>	.	.	SVTYPE=DUP;STRANDS=-+:13;SVLEN=426;END=58778659;CIPOS=-345,9;CIEND=-10,351;CIPOS95=-78,1;CIEND95=-2,55;IMPRECISE;SU=13;PE=13;SR=0	GT:SU:PE:SR	./.:13:13:0
6	58777918	1463	N	<DEL>	.	.	SVTYPE=DEL;STRANDS=+-:66;SVLEN=-339;END=58778257;CIPOS=-5,5;CIEND=-13,0;CIPOS95=-4,3;CIEND95=-13,0;IMPRECISE;SU=66;PE=65;SR=1	GT:SU:PE:SR	./.:66:65:1
6	58776469	1464	N	<DUP>	.	.	SVTYPE=DUP;STRANDS=-+:1341;SVLEN=2541;END=58779010;CIPOS=-16,2;CIEND=-6,11;CIPOS95=-2,0;CIEND95=-1,1;IMPRECISE;SU=1341;PE=1341;SR=0	GT:SU:PE:SR	./.:1341:1341:0
6	58778758	1465	N	<DEL>	.	.	SVTYPE=DEL;STRANDS=+-:13;SVLEN=-316;END=58779074;CIPOS=-10,256;CIEND=-315,9;CIPOS95=-2,62;CIEND95=-61,2;IMPRECISE;SU=13;PE=13;SR=0	GT:SU:PE:SR	./.:13:13:0
6	58776754	1466	N	<DEL>	.	.	SVTYPE=DEL;STRANDS=+-:28;SVLEN=-1816;END=58778570;CIPOS=-10,387;CIEND=-268,9;CIPOS95=-2,73;CIEND95=-27,3;IMPRECISE;SU=28;PE=28;SR=0	GT:SU:PE:SR	./.:28:28:0
6	61929354	1467	N	<DEL>	.	.	SVTYPE=DEL;STRANDS=+-:4;SVLEN=-308;END=61929662;CIPOS=-10,279;CIEND=-307,9;CIPOS95=-2,87;CIEND95=-77,2;IMPRECISE;SU=4;PE=4;SR=0	GT:SU:PE:SR	./.:4:4:0
6	62053994	1468	N	<DEL>	.	.	SVTYPE=DEL;STRANDS=+-:22;SVLEN=-307;END=62054301;CIPOS=-3,1;CIEND=-3,1;CIPOS95=0,0;CIEND95=0,0;SU=22;PE=7;SR=15	GT:SU:PE:SR	./.:22:7:15
6	58621025	1469	N	<DUP>	.	.	SVTYPE=DUP;STRANDS=-+:4;SVLEN=3460785;END=62081810;CIPOS=-334,9;CIEND=-10,443;CIPOS95=-99,2;CIEND95=-1,155;IMPRECISE;SU=4;PE=4;SR=0	GT:SU:PE:SR	./.:4:4:0
6	62200419	1470	N	<DEL>	.	.	SVTYPE=DEL;STRANDS=+-:12;SVLEN=-6094;END=62206513;CIPOS=-10,243;CIEND=-252,9;CIPOS95=-2,65;CIEND95=-64,1;IMPRECISE;SU=12;PE=12;SR=0	GT:SU:PE:SR	./.:12:12:0
6	78967171	1471	N	<DEL>	.	.	SVTYPE=DEL;STRANDS=+-:8;SVLEN=-69304;END=79036475;CIPOS=-10,283;CIEND=-321,6;CIPOS95=-1,70;CIEND95=-94,0;IMPRECISE;SU=8;PE=8;SR=0	GT:SU:PE:SR	./.:8:8:0
6	65006424	1472	N	<DEL>	.	.	SVTYPE=DEL;STRANDS=+-:15;SVLEN=-91;END=65006515;CIPOS=-10,9;CIEND=-10,9;CIPOS95=0,0;CIEND95=0,0;SU=15;PE=0;SR=15	GT:SU:PE:SR	./.:15:0:15
6	65022876	1473	N	<DUP>	.	.	SVTYPE=DUP;STRANDS=-+:5;SVLEN=313;END=65023189;CIPOS=-10,9;CIEND=-10,9;CIPOS95=-1,1;CIEND95=-1,1;IMPRECISE;SU=5;PE=3;SR=2	GT:SU:PE:SR	./.:5:3:2
6	66260039	1474	N	<DEL>	.	.	SVTYPE=DEL;STRANDS=+-:38;SVLEN=-1982;END=66262021;CIPOS=-2,0;CIEND=-10,9;CIPOS95=0,0;CIEND95=0,0;SU=38;PE=15;SR=23	GT:SU:PE:SR	./.:38:15:23
6	67492484	1475	N	<INV>	.	.	SVTYPE=INV;STRANDS=++:3,--:9;SVLEN=241;END=67492725;CIPOS=-8,0;CIEND=-6,4;CIPOS95=-8,0;CIEND95=0,0;IMPRECISE;SU=12;PE=5;SR=7	GT:SU:PE:SR	./.:12:5:7
6	68101533	1476	N	<DEL>	.	.	SVTYPE=DEL;STRANDS=+-:35;SVLEN=-10633;END=68112166;CIPOS=-10,9;CIEND=-2,0;CIPOS95=0,0;CIEND95=0,0;SU=35;PE=19;SR=16	GT:SU:PE:SR	./.:35:19:16
6	68353224	1477	N	<DEL>	.	.	SVTYPE=DEL;STRANDS=+-:30;SVLEN=-283;END=68353507;CIPOS=-2,0;CIEND=-1,0;CIPOS95=0,0;CIEND95=0,0;SU=30;PE=3;SR=27	GT:SU:PE:SR	./.:30:3:27
6	74156166	1478	N	<DEL>	.	.	SVTYPE=DEL;STRANDS=+-:6;SVLEN=-311;END=74156477;CIPOS=-10,9;CIEND=-10,9;CIPOS95=-2,3;CIEND95=-3,3;IMPRECISE;SU=6;PE=5;SR=1	GT:SU:PE:SR	./.:6:5:1
6	74421262	1479	N	<DEL>	.	.	SVTYPE=DEL;STRANDS=+-:20;SVLEN=-297;END=74421559;CIPOS=-3,1;CIEND=-10,9;CIPOS95=0,0;CIEND95=0,0;SU=20;PE=4;SR=16	GT:SU:PE:SR	./.:20:4:16
6	74592062	1480	N	<DEL>	.	.	SVTYPE=DEL;STRANDS=+-:36;SVLEN=-10377;END=74602439;CIPOS=-2,1;CIEND=-3,1;CIPOS95=0,0;CIEND95=0,0;SU=36;PE=22;SR=14	GT:SU:PE:SR	./.:36:22:14
6	74865448	1481	N	<DEL>	.	.	SVTYPE=DEL;STRANDS=+-:36;SVLEN=-1136;END=74866584;CIPOS=-2,1;CIEND=-3,1;CIPOS95=0,0;CIEND95=0,0;SU=36;PE=21;SR=15	GT:SU:PE:SR	./.:36:21:15
6	74932722	1482	N	<DEL>	.	.	SVTYPE=DEL;STRANDS=+-:11;SVLEN=-351;END=74933073;CIPOS=-5,4;CIEND=-6,3;CIPOS95=0,0;CIEND95=0,0;SU=11;PE=5;SR=6	GT:SU:PE:SR	./.:11:5:6
6	75957799	1483	N	<DEL>	.	.	SVTYPE=DEL;STRANDS=+-:14;SVLEN=-303;END=75958102;CIPOS=-4,2;CIEND=-10,9;CIPOS95=0,0;CIEND95=0,0;SU=14;PE=3;SR=11	GT:SU:PE:SR	./.:14:3:11
6	76746505	1484	N	<DEL>	.	.	SVTYPE=DEL;STRANDS=+-:30;SVLEN=-78;END=76746583;CIPOS=-1,0;CIEND=-1,0;CIPOS95=0,0;CIEND95=0,0;SU=30;PE=0;SR=30	GT:SU:PE:SR	./.:30:0:30
6	77097496	1485	N	<DEL>	.	.	SVTYPE=DEL;STRANDS=+-:29;SVLEN=-5145;END=77102641;CIPOS=-10,9;CIEND=-10,9;CIPOS95=0,0;CIEND95=0,0;SU=29;PE=15;SR=14	GT:SU:PE:SR	./.:29:15:14
6	77920120	1486	N	<DEL>	.	.	SVTYPE=DEL;STRANDS=+-:29;SVLEN=-290;END=77920410;CIPOS=-2,0;CIEND=-10,9;CIPOS95=0,0;CIEND95=0,0;SU=29;PE=4;SR=25	GT:SU:PE:SR	./.:29:4:25
6	81331554	1487	N	<INV>	.	.	SVTYPE=INV;STRANDS=++:5,--:1;SVLEN=205;END=81331759;CIPOS=-22,116;CIEND=-10,72;CIPOS95=-12,106;CIEND95=-5,61;IMPRECISE;SU=6;PE=6;SR=0	GT:SU:PE:SR	./.:6:6:0
6	82144420	1488	N	<DEL>	.	.	SVTYPE=DEL;STRANDS=+-:10;SVLEN=-34649;END=82179069;CIPOS=-10,266;CIEND=-312,9;CIPOS95=-2,80;CIEND95=-115,0;IMPRECISE;SU=10;PE=10;SR=0	GT:SU:PE:SR	./.:10:10:0
6	84207405	1489_1	N	N]6:84610784]	.	.	SVTYPE=BND;STRANDS=++:4;EVENT=1489;MATEID=1489_2;CIPOS=-10,343;CIEND=-10,474;CIPOS95=-2,126;CIEND95=-1,170;IMPRECISE;SU=4;PE=4;SR=0	GT:SU:PE:SR	./.:4:4:0
6	84610784	1489_2	N	N]6:84207405]	.	.	SVTYPE=BND;STRANDS=++:4;SECONDARY;EVENT=1489;MATEID=1489_1;CIPOS=-10,474;CIEND=-10,343;CIPOS95=-1,170;CIEND95=-2,126;IMPRECISE;SU=4;PE=4;SR=0	GT:SU:PE:SR	./.:4:4:0
6	84207526	1490_1	N	[6:84610676[N	.	.	SVTYPE=BND;STRANDS=--:5;EVENT=1490;MATEID=1490_2;CIPOS=-362,9;CIEND=-440,9;CIPOS95=-103,2;CIEND95=-151,1;IMPRECISE;SU=5;PE=5;SR=0	GT:SU:PE:SR	./.:5:5:0
6	84610676	1490_2	N	[6:84207526[N	.	.	SVTYPE=BND;STRANDS=--:5;SECONDARY;EVENT=1490;MATEID=1490_1;CIPOS=-440,9;CIEND=-362,9;CIPOS95=-151,1;CIEND95=-103,2;IMPRECISE;SU=5;PE=5;SR=0	GT:SU:PE:SR	./.:5:5:0
6	85318158	1491	N	<DEL>	.	.	SVTYPE=DEL;STRANDS=+-:43;SVLEN=-6062;END=85324220;CIPOS=-10,9;CIEND=-10,9;CIPOS95=0,0;CIEND95=0,0;SU=43;PE=22;SR=21	GT:SU:PE:SR	./.:43:22:21
6	85771751	1492	N	<DEL>	.	.	SVTYPE=DEL;STRANDS=+-:4;SVLEN=-56;END=85771807;CIPOS=-9,8;CIEND=-9,8;CIPOS95=0,0;CIEND95=0,0;SU=4;PE=0;SR=4	GT:SU:PE:SR	./.:4:0:4
6	86026365	1493	N	<DEL>	.	.	SVTYPE=DEL;STRANDS=+-:32;SVLEN=-302;END=86026667;CIPOS=-10,9;CIEND=-2,0;CIPOS95=0,0;CIEND95=0,0;SU=32;PE=7;SR=25	GT:SU:PE:SR	./.:32:7:25
6	88285804	1494	N	<DEL>	.	.	SVTYPE=DEL;STRANDS=+-:14;SVLEN=-434;END=88286238;CIPOS=-10,178;CIEND=-213,9;CIPOS95=-1,51;CIEND95=-51,2;IMPRECISE;SU=14;PE=14;SR=0	GT:SU:PE:SR	./.:14:14:0
6	89424166	1495	N	<DEL>	.	.	SVTYPE=DEL;STRANDS=+-:26;SVLEN=-294;END=89424460;CIPOS=-10,9;CIEND=-10,9;CIPOS95=0,0;CIEND95=0,0;SU=26;PE=5;SR=21	GT:SU:PE:SR	./.:26:5:21
6	89923632	1496_1	N	N]6:89923949]	.	.	SVTYPE=BND;STRANDS=++:44;EVENT=1496;MATEID=1496_2;CIPOS=0,0;CIEND=-1,0;CIPOS95=0,0;CIEND95=0,0;SU=44;PE=17;SR=27	GT:SU:PE:SR	./.:44:17:27
6	89923949	1496_2	N	N]6:89923632]	.	.	SVTYPE=BND;STRANDS=++:44;SECONDARY;EVENT=1496;MATEID=1496_1;CIPOS=-1,0;CIEND=0,0;CIPOS95=0,0;CIEND95=0,0;SU=44;PE=17;SR=27	GT:SU:PE:SR	./.:44:17:27
6	91237590	1497	N	<DEL>	.	.	SVTYPE=DEL;STRANDS=+-:33;SVLEN=-306;END=91237896;CIPOS=-2,0;CIEND=-1,0;CIPOS95=0,0;CIEND95=0,0;SU=33;PE=4;SR=29	GT:SU:PE:SR	./.:33:4:29
6	92198415	1498	N	<DEL>	.	.	SVTYPE=DEL;STRANDS=+-:14;SVLEN=-1097;END=92199512;CIPOS=-10,9;CIEND=-4,2;CIPOS95=0,0;CIEND95=0,0;SU=14;PE=5;SR=9	GT:SU:PE:SR	./.:14:5:9
6	92289322	1499	N	<DEL>	.	.	SVTYPE=DEL;STRANDS=+-:24;SVLEN=-61;END=92289383;CIPOS=-1,0;CIEND=-1,0;CIPOS95=0,0;CIEND95=0,0;SU=24;PE=0;SR=24	GT:SU:PE:SR	./.:24:0:24
6	92910667	1500	N	<DEL>	.	.	SVTYPE=DEL;STRANDS=+-:22;SVLEN=-308;END=92910975;CIPOS=-2,0;CIEND=-1,0;CIPOS95=0,0;CIEND95=0,0;SU=22;PE=3;SR=19	GT:SU:PE:SR	./.:22:3:19
6	94397508	1501	N	<DEL>	.	.	SVTYPE=DEL;STRANDS=+-:34;SVLEN=-58;END=94397566;CIPOS=-1,0;CIEND=-1,0;CIPOS95=0,0;CIEND95=0,0;SU=34;PE=0;SR=34	GT:SU:PE:SR	./.:34:0:34
6	94657366	1502	N	<DEL>	.	.	SVTYPE=DEL;STRANDS=+-:31;SVLEN=-164;END=94657530;CIPOS=-1,0;CIEND=-1,0;CIPOS95=0,0;CIEND95=0,0;SU=31;PE=0;SR=31	GT:SU:PE:SR	./.:31:0:31
6	95193324	1503	N	<DEL>	.	.	SVTYPE=DEL;STRANDS=+-:29;SVLEN=-1012;END=95194336;CIPOS=-10,9;CIEND=-10,9;CIPOS95=0,0;CIEND95=0,0;SU=29;PE=17;SR=12	GT:SU:PE:SR	./.:29:17:12
6	95400828	1504	N	<DEL>	.	.	SVTYPE=DEL;STRANDS=+-:20;SVLEN=-94;END=95400922;CIPOS=-10,9;CIEND=-10,9;CIPOS95=0,0;CIEND95=0,0;SU=20;PE=0;SR=20	GT:SU:PE:SR	./.:20:0:20
6	100034501	1505	N	<DEL>	.	.	SVTYPE=DEL;STRANDS=+-:29;SVLEN=-820;END=100035321;CIPOS=-10,9;CIEND=-10,8;CIPOS95=0,0;CIEND95=0,0;SU=29;PE=12;SR=17	GT:SU:PE:SR	./.:29:12:17
6	100260129	1506	N	<DEL>	.	.	SVTYPE=DEL;STRANDS=+-:23;SVLEN=-150;END=100260279;CIPOS=-10,9;CIEND=-10,9;CIPOS95=0,0;CIEND95=0,0;SU=23;PE=0;SR=23	GT:SU:PE:SR	./.:23:0:23
6	100297524	1507	N	<DEL>	.	.	SVTYPE=DEL;STRANDS=+-:16;SVLEN=-50;END=100297574;CIPOS=-2,1;CIEND=-2,1;CIPOS95=0,0;CIEND95=0,0;SU=16;PE=0;SR=16	GT:SU:PE:SR	./.:16:0:16
6	102815122	1508	N	<DEL>	.	.	SVTYPE=DEL;STRANDS=+-:51;SVLEN=-691;END=102815813;CIPOS=-10,9;CIEND=-10,9;CIPOS95=0,0;CIEND95=0,0;SU=51;PE=24;SR=27	GT:SU:PE:SR	./.:51:24:27
6	57533861	1509	N	<DUP>	.	.	SVTYPE=DUP;STRANDS=-+:4;SVLEN=46298192;END=103832053;CIPOS=-9,8;CIEND=-9,8;CIPOS95=0,0;CIEND95=0,0;SU=4;PE=0;SR=4	GT:SU:PE:SR	./.:4:0:4
6	104183196	1510	N	<DEL>	.	.	SVTYPE=DEL;STRANDS=+-:26;SVLEN=-313;END=104183509;CIPOS=-10,8;CIEND=-2,0;CIPOS95=0,0;CIEND95=0,0;SU=26;PE=7;SR=19	GT:SU:PE:SR	./.:26:7:19
6	105567853	1511	N	<DEL>	.	.	SVTYPE=DEL;STRANDS=+-:41;SVLEN=-319;END=105568172;CIPOS=-2,0;CIEND=-10,9;CIPOS95=0,0;CIEND95=0,0;SU=41;PE=10;SR=31	GT:SU:PE:SR	./.:41:10:31
6	106983636	1512	N	<DEL>	.	.	SVTYPE=DEL;STRANDS=+-:26;SVLEN=-305;END=106983941;CIPOS=-2,0;CIEND=-10,9;CIPOS95=0,0;CIEND95=0,0;SU=26;PE=2;SR=24	GT:SU:PE:SR	./.:26:2:24
6	108266121	1513	N	<DEL>	.	.	SVTYPE=DEL;STRANDS=+-:14;SVLEN=-294;END=108266415;CIPOS=-10,9;CIEND=-10,9;CIPOS95=0,0;CIEND95=0,0;SU=14;PE=2;SR=12	GT:SU:PE:SR	./.:14:2:12
6	111765486	1514	N	<DEL>	.	.	SVTYPE=DEL;STRANDS=+-:17;SVLEN=-58;END=111765544;CIPOS=-10,9;CIEND=-10,9;CIPOS95=0,0;CIEND95=0,0;SU=17;PE=0;SR=17	GT:SU:PE:SR	./.:17:0:17
6	112203867	1515	N	<DEL>	.	.	SVTYPE=DEL;STRANDS=+-:38;SVLEN=-301;END=112204168;CIPOS=-2,0;CIEND=-10,9;CIPOS95=0,0;CIEND95=0,0;SU=38;PE=17;SR=21	GT:SU:PE:SR	./.:38:17:21
6	112470111	1516	N	<DEL>	.	.	SVTYPE=DEL;STRANDS=+-:6;SVLEN=-195;END=112470306;CIPOS=-1,9;CIEND=0,9;CIPOS95=0,1;CIEND95=0,1;IMPRECISE;SU=6;PE=0;SR=6	GT:SU:PE:SR	./.:6:0:6
6	112950566	1517_1	N	N]6:114091216]	.	.	SVTYPE=BND;STRANDS=++:4;EVENT=1517;MATEID=1517_2;CIPOS=-10,9;CIEND=-10,9;CIPOS95=-1,1;CIEND95=-1,1;IMPRECISE;SU=4;PE=2;SR=2	GT:SU:PE:SR	./.:4:2:2
6	114091216	1517_2	N	N]6:112950566]	.	.	SVTYPE=BND;STRANDS=++:4;SECONDARY;EVENT=1517;MATEID=1517_1;CIPOS=-10,9;CIEND=-10,9;CIPOS95=-1,1;CIEND95=-1,1;IMPRECISE;SU=4;PE=2;SR=2	GT:SU:PE:SR	./.:4:2:2
6	116750830	1518	N	<DEL>	.	.	SVTYPE=DEL;STRANDS=+-:31;SVLEN=-302;END=116751132;CIPOS=-10,9;CIEND=-2,0;CIPOS95=0,0;CIEND95=0,0;SU=31;PE=14;SR=17	GT:SU:PE:SR	./.:31:14:17
6	116990038	1519	N	<DUP>	.	.	SVTYPE=DUP;STRANDS=-+:5;SVLEN=532;END=116990570;CIPOS=-448,9;CIEND=-10,381;CIPOS95=-162,0;CIEND95=-2,96;IMPRECISE;SU=5;PE=5;SR=0	GT:SU:PE:SR	./.:5:5:0
6	117780555	1520	N	<DEL>	.	.	SVTYPE=DEL;STRANDS=+-:20;SVLEN=-102;END=117780657;CIPOS=-10,9;CIEND=-10,9;CIPOS95=0,0;CIEND95=0,0;SU=20;PE=0;SR=20	GT:SU:PE:SR	./.:20:0:20
6	118392148	1521	N	<INV>	.	.	SVTYPE=INV;STRANDS=++:1,--:7;SVLEN=86;END=118392234;CIPOS=-10,13;CIEND=-10,519;CIPOS95=-10,13;CIEND95=-1,274;IMPRECISE;SU=8;PE=8;SR=0	GT:SU:PE:SR	./.:8:8:0
6	119261990	1522	N	<DUP>	.	.	SVTYPE=DUP;STRANDS=-+:30;SVLEN=330;END=119262320;CIPOS=-2,0;CIEND=-10,9;CIPOS95=0,0;CIEND95=0,0;SU=30;PE=4;SR=26	GT:SU:PE:SR	./.:30:4:26
6	119417519	1523	N	<DEL>	.	.	SVTYPE=DEL;STRANDS=+-:41;SVLEN=-312;END=119417831;CIPOS=-2,0;CIEND=-7,9;CIPOS95=0,0;CIEND95=0,0;SU=41;PE=10;SR=31	GT:SU:PE:SR	./.:41:10:31
6	25932632	1524_1	N	[6:120119538[N	.	.	SVTYPE=BND;STRANDS=--:4;EVENT=1524;MATEID=1524_2;CIPOS=-9,8;CIEND=-9,8;CIPOS95=0,0;CIEND95=0,0;SU=4;PE=0;SR=4	GT:SU:PE:SR	./.:4:0:4
6	120119538	1524_2	N	[6:25932632[N	.	.	SVTYPE=BND;STRANDS=--:4;SECONDARY;EVENT=1524;MATEID=1524_1;CIPOS=-9,8;CIEND=-9,8;CIPOS95=0,0;CIEND95=0,0;SU=4;PE=0;SR=4	GT:SU:PE:SR	./.:4:0:4
6	120825241	1525	N	<DUP>	.	.	SVTYPE=DUP;STRANDS=-+:25;SVLEN=181;END=120825422;CIPOS=-1,0;CIEND=-1,0;CIPOS95=0,0;CIEND95=0,0;SU=25;PE=0;SR=25	GT:SU:PE:SR	./.:25:0:25
6	121319306	1526	N	<DEL>	.	.	SVTYPE=DEL;STRANDS=+-:31;SVLEN=-310;END=121319616;CIPOS=-10,9;CIEND=-10,9;CIPOS95=0,0;CIEND95=0,0;SU=31;PE=6;SR=25	GT:SU:PE:SR	./.:31:6:25
6	122301659	1527	N	<DEL>	.	.	SVTYPE=DEL;STRANDS=+-:16;SVLEN=-303;END=122301962;CIPOS=-3,2;CIEND=-10,9;CIPOS95=0,0;CIEND95=0,0;SU=16;PE=5;SR=11	GT:SU:PE:SR	./.:16:5:11
6	124498922	1528	N	<DEL>	.	.	SVTYPE=DEL;STRANDS=+-:15;SVLEN=-307;END=124499229;CIPOS=-3,1;CIEND=-2,1;CIPOS95=0,0;CIEND95=0,0;SU=15;PE=2;SR=13	GT:SU:PE:SR	./.:15:2:13
6	126468008	1529	N	<DEL>	.	.	SVTYPE=DEL;STRANDS=+-:11;SVLEN=-236;END=126468244;CIPOS=-3,2;CIEND=-3,2;CIPOS95=0,0;CIEND95=0,0;SU=11;PE=0;SR=11	GT:SU:PE:SR	./.:11:0:11
6	157957856	1530	N	<DEL>	.	.	SVTYPE=DEL;STRANDS=+-:32;SVLEN=-291;END=157958147;CIPOS=-2,0;CIEND=-2,0;CIPOS95=0,0;CIEND95=0,0;SU=32;PE=2;SR=30	GT:SU:PE:SR	./.:32:2:30
6	128976347	1531	N	<DEL>	.	.	SVTYPE=DEL;STRANDS=+-:17;SVLEN=-217;END=128976564;CIPOS=-10,9;CIEND=-2,1;CIPOS95=0,0;CIEND95=0,0;SU=17;PE=0;SR=17	GT:SU:PE:SR	./.:17:0:17
6	128989831	1532	N	<DEL>	.	.	SVTYPE=DEL;STRANDS=+-:27;SVLEN=-319;END=128990150;CIPOS=-2,0;CIEND=-10,9;CIPOS95=0,0;CIEND95=0,0;SU=27;PE=5;SR=22	GT:SU:PE:SR	./.:27:5:22
6	129372823	1533	N	<DEL>	.	.	SVTYPE=DEL;STRANDS=+-:6;SVLEN=-33;END=129372856;CIPOS=-6,5;CIEND=-6,5;CIPOS95=0,0;CIEND95=0,0;SU=6;PE=0;SR=6	GT:SU:PE:SR	./.:6:0:6
6	129737089	1534	N	<DEL>	.	.	SVTYPE=DEL;STRANDS=+-:14;SVLEN=-295;END=129737384;CIPOS=-10,7;CIEND=-3,2;CIPOS95=0,0;CIEND95=0,0;SU=14;PE=2;SR=12	GT:SU:PE:SR	./.:14:2:12
6	130699364	1535	N	<DEL>	.	.	SVTYPE=DEL;STRANDS=+-:5;SVLEN=-184;END=130699548;CIPOS=-10,9;CIEND=-10,9;CIPOS95=0,0;CIEND95=0,0;SU=5;PE=0;SR=5	GT:SU:PE:SR	./.:5:0:5
6	130848185	1536	N	<INV>	.	.	SVTYPE=INV;STRANDS=++:23,--:34;SVLEN=4109;END=130852294;CIPOS=-9,9;CIEND=-9,9;CIPOS95=0,0;CIEND95=0,0;SU=57;PE=31;SR=26	GT:SU:PE:SR	./.:57:31:26
6	130959408	1537	N	<DEL>	.	.	SVTYPE=DEL;STRANDS=+-:19;SVLEN=-306;END=130959714;CIPOS=-10,9;CIEND=-10,9;CIPOS95=0,0;CIEND95=0,0;SU=19;PE=4;SR=15	GT:SU:PE:SR	./.:19:4:15
6	131884796	1538	N	<INV>	.	.	SVTYPE=INV;STRANDS=++:6,--:8;SVLEN=216;END=131885012;CIPOS=-10,0;CIEND=-51,9;CIPOS95=-10,0;CIEND95=-49,0;IMPRECISE;SU=14;PE=14;SR=0	GT:SU:PE:SR	./.:14:14:0
6	133341834	1539	N	<DEL>	.	.	SVTYPE=DEL;STRANDS=+-:42;SVLEN=-6051;END=133347885;CIPOS=-2,0;CIEND=-2,0;CIPOS95=0,0;CIEND95=0,0;SU=42;PE=19;SR=23	GT:SU:PE:SR	./.:42:19:23
6	134268980	1540	N	<DEL>	.	.	SVTYPE=DEL;STRANDS=+-:30;SVLEN=-744;END=134269724;CIPOS=-10,9;CIEND=-2,0;CIPOS95=0,0;CIEND95=0,0;SU=30;PE=11;SR=19	GT:SU:PE:SR	./.:30:11:19
6	134353559	1541	N	<DEL>	.	.	SVTYPE=DEL;STRANDS=+-:25;SVLEN=-50;END=134353609;CIPOS=-2,0;CIEND=-1,0;CIPOS95=0,0;CIEND95=0,0;SU=25;PE=0;SR=25	GT:SU:PE:SR	./.:25:0:25
6	134817361	1542	N	<DEL>	.	.	SVTYPE=DEL;STRANDS=+-:23;SVLEN=-301;END=134817662;CIPOS=-2,0;CIEND=-8,9;CIPOS95=0,0;CIEND95=0,0;SU=23;PE=3;SR=20	GT:SU:PE:SR	./.:23:3:20
6	136582615	1543	N	<DEL>	.	.	SVTYPE=DEL;STRANDS=+-:14;SVLEN=-6684;END=136589299;CIPOS=-4,2;CIEND=-4,2;CIPOS95=0,0;CIEND95=0,0;SU=14;PE=3;SR=11	GT:SU:PE:SR	./.:14:3:11
6	136603827	1544	N	<DEL>	.	.	SVTYPE=DEL;STRANDS=+-:14;SVLEN=-7022;END=136610849;CIPOS=-10,9;CIEND=-10,9;CIPOS95=0,0;CIEND95=0,0;SU=14;PE=1;SR=13	GT:SU:PE:SR	./.:14:1:13
6	137313694	1545	N	<DEL>	.	.	SVTYPE=DEL;STRANDS=+-:35;SVLEN=-492;END=137314186;CIPOS=-2,0;CIEND=-10,9;CIPOS95=0,0;CIEND95=0,0;SU=35;PE=16;SR=19	GT:SU:PE:SR	./.:35:16:19
6	138273354	1546	N	<DEL>	.	.	SVTYPE=DEL;STRANDS=+-:8;SVLEN=-153;END=138273507;CIPOS=-8,9;CIEND=-10,9;CIPOS95=0,0;CIEND95=0,0;SU=8;PE=0;SR=8	GT:SU:PE:SR	./.:8:0:8
6	139602590	1547	N	<DEL>	.	.	SVTYPE=DEL;STRANDS=+-:12;SVLEN=-4542;END=139607132;CIPOS=-10,264;CIEND=-459,9;CIPOS95=-1,76;CIEND95=-108,1;IMPRECISE;SU=12;PE=12;SR=0	GT:SU:PE:SR	./.:12:12:0
6	140952903	1548	N	<DEL>	.	.	SVTYPE=DEL;STRANDS=+-:32;SVLEN=-275;END=140953178;CIPOS=-10,9;CIEND=-1,0;CIPOS95=0,0;CIEND95=0,0;SU=32;PE=4;SR=28	GT:SU:PE:SR	./.:32:4:28
6	141055224	1549	N	<DEL>	.	.	SVTYPE=DEL;STRANDS=+-:50;SVLEN=-496;END=141055720;CIPOS=-10,9;CIEND=-5,9;CIPOS95=0,0;CIEND95=0,0;SU=50;PE=16;SR=34	GT:SU:PE:SR	./.:50:16:34
6	143064707	1550	N	<DEL>	.	.	SVTYPE=DEL;STRANDS=+-:7;SVLEN=-83;END=143064790;CIPOS=-5,4;CIEND=-5,4;CIPOS95=0,0;CIEND95=0,0;SU=7;PE=0;SR=7	GT:SU:PE:SR	./.:7:0:7
6	143161434	1551	N	<DEL>	.	.	SVTYPE=DEL;STRANDS=+-:21;SVLEN=-86;END=143161520;CIPOS=-1,0;CIEND=-1,0;CIPOS95=0,0;CIEND95=0,0;SU=21;PE=0;SR=21	GT:SU:PE:SR	./.:21:0:21
6	145818662	1552	N	<DEL>	.	.	SVTYPE=DEL;STRANDS=+-:11;SVLEN=-98;END=145818760;CIPOS=-3,2;CIEND=-3,2;CIPOS95=0,0;CIEND95=0,0;SU=11;PE=0;SR=11	GT:SU:PE:SR	./.:11:0:11
6	151267521	1553	N	<DEL>	.	.	SVTYPE=DEL;STRANDS=+-:4;SVLEN=-2538;END=151270059;CIPOS=-10,461;CIEND=-424,9;CIPOS95=-1,167;CIEND95=-137,1;IMPRECISE;SU=4;PE=4;SR=0	GT:SU:PE:SR	./.:4:4:0
6	151513869	1554	N	<DEL>	.	.	SVTYPE=DEL;STRANDS=+-:18;SVLEN=-74;END=151513943;CIPOS=-2,1;CIEND=-2,1;CIPOS95=0,0;CIEND95=0,0;SU=18;PE=0;SR=18	GT:SU:PE:SR	./.:18:0:18
6	153444065	1555	N	<DUP>	.	.	SVTYPE=DUP;STRANDS=-+:8;SVLEN=140;END=153444205;CIPOS=-10,9;CIEND=-10,9;CIPOS95=0,0;CIEND95=0,0;SU=8;PE=0;SR=8	GT:SU:PE:SR	./.:8:0:8
6	154446930	1556	N	<DEL>	.	.	SVTYPE=DEL;STRANDS=+-:28;SVLEN=-307;END=154447237;CIPOS=-3,1;CIEND=-10,9;CIPOS95=0,0;CIEND95=0,0;SU=28;PE=12;SR=16	GT:SU:PE:SR	./.:28:12:16
6	154463247	1557	N	<DEL>	.	.	SVTYPE=DEL;STRANDS=+-:29;SVLEN=-83;END=154463330;CIPOS=-1,0;CIEND=-1,0;CIPOS95=0,0;CIEND95=0,0;SU=29;PE=0;SR=29	GT:SU:PE:SR	./.:29:0:29
6	154463340	1558_1	N	N]6:154463428]	.	.	SVTYPE=BND;STRANDS=++:12;EVENT=1558;MATEID=1558_2;CIPOS=-9,0;CIEND=-10,9;CIPOS95=-9,0;CIEND95=0,0;IMPRECISE;SU=12;PE=0;SR=12	GT:SU:PE:SR	./.:12:0:12
6	154463428	1558_2	N	N]6:154463340]	.	.	SVTYPE=BND;STRANDS=++:12;SECONDARY;EVENT=1558;MATEID=1558_1;CIPOS=-10,9;CIEND=-9,0;CIPOS95=0,0;CIEND95=-9,0;IMPRECISE;SU=12;PE=0;SR=12	GT:SU:PE:SR	./.:12:0:12
6	154463291	1559	N	<INV>	.	.	SVTYPE=INV;STRANDS=++:2,--:13;SVLEN=123;END=154463414;CIPOS=-2,0;CIEND=-3,2;CIPOS95=0,1;CIEND95=0,0;IMPRECISE;SU=15;PE=4;SR=11	GT:SU:PE:SR	./.:15:4:11
6	154686527	1560	N	<DEL>	.	.	SVTYPE=DEL;STRANDS=+-:24;SVLEN=-266;END=154686793;CIPOS=-2,1;CIEND=-2,1;CIPOS95=0,0;CIEND95=0,0;SU=24;PE=8;SR=16	GT:SU:PE:SR	./.:24:8:16
6	157731862	1561	N	<DUP>	.	.	SVTYPE=DUP;STRANDS=-+:8;SVLEN=2221;END=157734083;CIPOS=-132,9;CIEND=-10,348;CIPOS95=-78,2;CIEND95=-1,102;IMPRECISE;SU=8;PE=8;SR=0	GT:SU:PE:SR	./.:8:8:0
6	158548282	1562	N	<DEL>	.	.	SVTYPE=DEL;STRANDS=+-:34;SVLEN=-784;END=158549066;CIPOS=-10,9;CIEND=-2,0;CIPOS95=0,0;CIEND95=0,0;SU=34;PE=13;SR=21	GT:SU:PE:SR	./.:34:13:21
6	159652125	1563	N	<DEL>	.	.	SVTYPE=DEL;STRANDS=+-:34;SVLEN=-297;END=159652422;CIPOS=-10,9;CIEND=-10,9;CIPOS95=0,0;CIEND95=0,0;SU=34;PE=5;SR=29	GT:SU:PE:SR	./.:34:5:29
6	159666778	1564	N	<DEL>	.	.	SVTYPE=DEL;STRANDS=+-:28;SVLEN=-306;END=159667084;CIPOS=-10,9;CIEND=-10,9;CIPOS95=0,0;CIEND95=0,0;SU=28;PE=6;SR=22	GT:SU:PE:SR	./.:28:6:22
6	160928314	1565	N	<DEL>	.	.	SVTYPE=DEL;STRANDS=+-:5;SVLEN=-152638;END=161080952;CIPOS=-10,360;CIEND=-434,9;CIPOS95=-2,111;CIEND95=-152,1;IMPRECISE;SU=5;PE=5;SR=0	GT:SU:PE:SR	./.:5:5:0
6	161684137	1566	N	<DEL>	.	.	SVTYPE=DEL;STRANDS=+-:12;SVLEN=-101;END=161684238;CIPOS=-10,9;CIEND=-3,2;CIPOS95=0,0;CIEND95=0,0;SU=12;PE=0;SR=12	GT:SU:PE:SR	./.:12:0:12
6	167418110	1567	N	<DEL>	.	.	SVTYPE=DEL;STRANDS=+-:19;SVLEN=-60;END=167418170;CIPOS=-1,0;CIEND=-8,9;CIPOS95=0,0;CIEND95=0,0;SU=19;PE=0;SR=19	GT:SU:PE:SR	./.:19:0:19
6	67315800	1568	N	<DUP>	.	.	SVTYPE=DUP;STRANDS=-+:8;SVLEN=100162734;END=167478534;CIPOS=-10,9;CIEND=-10,9;CIPOS95=0,0;CIEND95=0,0;SU=8;PE=0;SR=8	GT:SU:PE:SR	./.:8:0:8
6	167720944	1569	N	<DUP>	.	.	SVTYPE=DUP;STRANDS=-+:5;SVLEN=238;END=167721182;CIPOS=-10,9;CIEND=-10,9;CIPOS95=0,0;CIEND95=0,0;SU=5;PE=0;SR=5	GT:SU:PE:SR	./.:5:0:5
6	168052108	1570	N	<DUP>	.	.	SVTYPE=DUP;STRANDS=-+:9;SVLEN=404;END=168052512;CIPOS=-312,9;CIEND=-10,459;CIPOS95=-84,1;CIEND95=0,131;IMPRECISE;SU=9;PE=9;SR=0	GT:SU:PE:SR	./.:9:9:0
6	168670722	1571	N	<DUP>	.	.	SVTYPE=DUP;STRANDS=-+:8;SVLEN=218;END=168670940;CIPOS=-5,0;CIEND=-5,4;CIPOS95=0,1;CIEND95=0,0;IMPRECISE;SU=8;PE=1;SR=7	GT:SU:PE:SR	./.:8:1:7
6	169060182	1572	N	<DUP>	.	.	SVTYPE=DUP;STRANDS=-+:7;SVLEN=550;END=169060732;CIPOS=-290,9;CIEND=-10,369;CIPOS95=-58,2;CIEND95=-1,86;IMPRECISE;SU=7;PE=7;SR=0	GT:SU:PE:SR	./.:7:7:0
6	169239792	1573	N	<DUP>	.	.	SVTYPE=DUP;STRANDS=-+:7;SVLEN=170;END=169239962;CIPOS=-5,4;CIEND=-9,1;CIPOS95=0,0;CIEND95=-1,0;IMPRECISE;SU=7;PE=0;SR=7	GT:SU:PE:SR	./.:7:0:7
6	169905557	1574	N	<DEL>	.	.	SVTYPE=DEL;STRANDS=+-:17;SVLEN=-93;END=169905650;CIPOS=-10,9;CIEND=-10,9;CIPOS95=0,0;CIEND95=0,0;SU=17;PE=0;SR=17	GT:SU:PE:SR	./.:17:0:17
6	170429031	1575_1	N	N]6:170429173]	.	.	SVTYPE=BND;STRANDS=++:11;EVENT=1575;MATEID=1575_2;CIPOS=-2,0;CIEND=-10,6;CIPOS95=-2,0;CIEND95=0,0;IMPRECISE;SU=11;PE=0;SR=11	GT:SU:PE:SR	./.:11:0:11
6	170429173	1575_2	N	N]6:170429031]	.	.	SVTYPE=BND;STRANDS=++:11;SECONDARY;EVENT=1575;MATEID=1575_1;CIPOS=-10,6;CIEND=-2,0;CIPOS95=0,0;CIEND95=-2,0;IMPRECISE;SU=11;PE=0;SR=11	GT:SU:PE:SR	./.:11:0:11
6	170484315	1576	N	<DEL>	.	.	SVTYPE=DEL;STRANDS=+-:5;SVLEN=-715;END=170485030;CIPOS=-10,131;CIEND=-423,9;CIPOS95=-2,76;CIEND95=-145,0;IMPRECISE;SU=5;PE=5;SR=0	GT:SU:PE:SR	./.:5:5:0
7	60160	1577	N	<DEL>	.	.	SVTYPE=DEL;STRANDS=+-:18;SVLEN=-185;END=60345;CIPOS=-10,4;CIEND=-2,1;CIPOS95=0,0;CIEND95=0,0;SU=18;PE=0;SR=18	GT:SU:PE:SR	./.:18:0:18
7	522504	1578	N	<DUP>	.	.	SVTYPE=DUP;STRANDS=-+:13;SVLEN=774;END=523278;CIPOS=-4,2;CIEND=-4,2;CIPOS95=0,0;CIEND95=0,0;SU=13;PE=4;SR=9	GT:SU:PE:SR	./.:13:4:9
7	606040	1579	N	<DUP>	.	.	SVTYPE=DUP;STRANDS=-+:6;SVLEN=293;END=606333;CIPOS=-413,9;CIEND=-10,375;CIPOS95=-155,0;CIEND95=-1,133;IMPRECISE;SU=6;PE=6;SR=0	GT:SU:PE:SR	./.:6:6:0
7	606259	1580	N	<DEL>	.	.	SVTYPE=DEL;STRANDS=+-:6;SVLEN=-718;END=606977;CIPOS=-8,8;CIEND=-10,9;CIPOS95=0,0;CIEND95=0,0;SU=6;PE=2;SR=4	GT:SU:PE:SR	./.:6:2:4
7	879168	1581	N	<DEL>	.	.	SVTYPE=DEL;STRANDS=+-:16;SVLEN=-287;END=879455;CIPOS=-10,4;CIEND=-10,6;CIPOS95=0,0;CIEND95=0,0;SU=16;PE=4;SR=12	GT:SU:PE:SR	./.:16:4:12
7	904335	1582	N	<DEL>	.	.	SVTYPE=DEL;STRANDS=+-:8;SVLEN=-51;END=904386;CIPOS=-10,9;CIEND=-10,9;CIPOS95=0,0;CIEND95=0,0;SU=8;PE=0;SR=8	GT:SU:PE:SR	./.:8:0:8
7	1185078	1583	N	<DEL>	.	.	SVTYPE=DEL;STRANDS=+-:20;SVLEN=-2576;END=1187654;CIPOS=-3,3;CIEND=-5,3;CIPOS95=0,0;CIEND95=0,0;SU=20;PE=12;SR=8	GT:SU:PE:SR	./.:20:12:8
7	2554364	1584	N	<DUP>	.	.	SVTYPE=DUP;STRANDS=-+:23;SVLEN=510;END=2554874;CIPOS=-3,1;CIEND=-4,0;CIPOS95=0,0;CIEND95=-4,0;IMPRECISE;SU=23;PE=13;SR=10	GT:SU:PE:SR	./.:23:13:10
7	3467494	1585	N	<DEL>	.	.	SVTYPE=DEL;STRANDS=+-:5;SVLEN=-25;END=3467519;CIPOS=-10,9;CIEND=-10,9;CIPOS95=0,0;CIEND95=0,0;SU=5;PE=0;SR=5	GT:SU:PE:SR	./.:5:0:5
7	6139663	1586	N	<DEL>	.	.	SVTYPE=DEL;STRANDS=+-:4;SVLEN=-251204;END=6390867;CIPOS=-9,8;CIEND=-9,8;CIPOS95=0,0;CIEND95=0,0;SU=4;PE=0;SR=4	GT:SU:PE:SR	./.:4:0:4
7	7107613	1587	N	<DUP>	.	.	SVTYPE=DUP;STRANDS=-+:4;SVLEN=167;END=7107780;CIPOS=-9,8;CIEND=-7,9;CIPOS95=0,0;CIEND95=0,1;IMPRECISE;SU=4;PE=0;SR=4	GT:SU:PE:SR	./.:4:0:4
7	8192183	1588	N	<DUP>	.	.	SVTYPE=DUP;STRANDS=-+:6;SVLEN=344;END=8192527;CIPOS=-431,9;CIEND=-10,431;CIPOS95=-136,1;CIEND95=-1,122;IMPRECISE;SU=6;PE=6;SR=0	GT:SU:PE:SR	./.:6:6:0
7	8698630	1589	N	<DEL>	.	.	SVTYPE=DEL;STRANDS=+-:17;SVLEN=-216;END=8698846;CIPOS=-10,9;CIEND=-2,1;CIPOS95=0,0;CIEND95=0,0;SU=17;PE=1;SR=16	GT:SU:PE:SR	./.:17:1:16
7	8750270	1590	N	<DEL>	.	.	SVTYPE=DEL;STRANDS=+-:37;SVLEN=-321;END=8750591;CIPOS=-2,0;CIEND=-10,9;CIPOS95=0,0;CIEND95=0,0;SU=37;PE=10;SR=27	GT:SU:PE:SR	./.:37:10:27
7	9886069	1591	N	<DEL>	.	.	SVTYPE=DEL;STRANDS=+-:5;SVLEN=-253;END=9886322;CIPOS=-10,9;CIEND=-10,9;CIPOS95=-1,1;CIEND95=-1,0;IMPRECISE;SU=5;PE=3;SR=2	GT:SU:PE:SR	./.:5:3:2
7	10504316	1592	N	<DEL>	.	.	SVTYPE=DEL;STRANDS=+-:36;SVLEN=-1817;END=10506133;CIPOS=-10,4;CIEND=-2,0;CIPOS95=0,0;CIEND95=0,0;SU=36;PE=19;SR=17	GT:SU:PE:SR	./.:36:19:17
7	7583516	1593_1	N	N]7:10708427]	.	.	SVTYPE=BND;STRANDS=++:4;EVENT=1593;MATEID=1593_2;CIPOS=-10,9;CIEND=-9,9;CIPOS95=-1,1;CIEND95=-1,1;IMPRECISE;SU=4;PE=1;SR=3	GT:SU:PE:SR	./.:4:1:3
7	10708427	1593_2	N	N]7:7583516]	.	.	SVTYPE=BND;STRANDS=++:4;SECONDARY;EVENT=1593;MATEID=1593_1;CIPOS=-9,9;CIEND=-10,9;CIPOS95=-1,1;CIEND95=-1,1;IMPRECISE;SU=4;PE=1;SR=3	GT:SU:PE:SR	./.:4:1:3
7	12281711	1594	N	<DEL>	.	.	SVTYPE=DEL;STRANDS=+-:40;SVLEN=-314;END=12282025;CIPOS=-2,0;CIEND=-2,0;CIPOS95=0,0;CIEND95=0,0;SU=40;PE=11;SR=29	GT:SU:PE:SR	./.:40:11:29
7	13663193	1595	N	<DEL>	.	.	SVTYPE=DEL;STRANDS=+-:29;SVLEN=-262;END=13663455;CIPOS=-10,9;CIEND=-1,0;CIPOS95=0,0;CIEND95=0,0;SU=29;PE=2;SR=27	GT:SU:PE:SR	./.:29:2:27
7	14449050	1596	N	<DEL>	.	.	SVTYPE=DEL;STRANDS=+-:26;SVLEN=-311;END=14449361;CIPOS=-10,9;CIEND=-10,9;CIPOS95=0,0;CIEND95=0,0;SU=26;PE=3;SR=23	GT:SU:PE:SR	./.:26:3:23
7	14451267	1597	N	<DEL>	.	.	SVTYPE=DEL;STRANDS=+-:29;SVLEN=-163;END=14451430;CIPOS=-10,9;CIEND=-10,9;CIPOS95=0,0;CIEND95=0,0;SU=29;PE=1;SR=28	GT:SU:PE:SR	./.:29:1:28
7	14680890	1598	N	<DEL>	.	.	SVTYPE=DEL;STRANDS=+-:6;SVLEN=-43;END=14680933;CIPOS=-6,5;CIEND=-6,5;CIPOS95=0,0;CIEND95=0,0;SU=6;PE=0;SR=6	GT:SU:PE:SR	./.:6:0:6
7	14910434	1599	N	<DEL>	.	.	SVTYPE=DEL;STRANDS=+-:26;SVLEN=-303;END=14910737;CIPOS=-10,9;CIEND=-10,9;CIPOS95=0,0;CIEND95=0,0;SU=26;PE=4;SR=22	GT:SU:PE:SR	./.:26:4:22
7	15229717	1600	N	<DEL>	.	.	SVTYPE=DEL;STRANDS=+-:16;SVLEN=-139;END=15229856;CIPOS=-2,1;CIEND=-2,1;CIPOS95=0,0;CIEND95=0,0;SU=16;PE=0;SR=16	GT:SU:PE:SR	./.:16:0:16
7	15463159	1601	N	<DUP>	.	.	SVTYPE=DUP;STRANDS=-+:14;SVLEN=135;END=15463294;CIPOS=0,7;CIEND=-10,9;CIPOS95=0,0;CIEND95=0,0;SU=14;PE=0;SR=14	GT:SU:PE:SR	./.:14:0:14
7	15885453	1602	N	<DEL>	.	.	SVTYPE=DEL;STRANDS=+-:34;SVLEN=-413;END=15885866;CIPOS=-2,0;CIEND=-10,9;CIPOS95=0,0;CIEND95=0,0;SU=34;PE=9;SR=25	GT:SU:PE:SR	./.:34:9:25
7	16936301	1603	N	<DEL>	.	.	SVTYPE=DEL;STRANDS=+-:11;SVLEN=-325;END=16936626;CIPOS=-10,8;CIEND=-10,9;CIPOS95=0,0;CIEND95=0,0;SU=11;PE=7;SR=4	GT:SU:PE:SR	./.:11:7:4
7	23095968	1604	N	<DEL>	.	.	SVTYPE=DEL;STRANDS=+-:28;SVLEN=-50;END=23096018;CIPOS=-10,9;CIEND=-10,9;CIPOS95=0,0;CIEND95=0,0;SU=28;PE=0;SR=28	GT:SU:PE:SR	./.:28:0:28
7	23815803	1605_1	N	N]7:23838014]	.	.	SVTYPE=BND;STRANDS=++:4;EVENT=1605;MATEID=1605_2;CIPOS=-10,464;CIEND=-10,378;CIPOS95=-1,169;CIEND95=-2,104;IMPRECISE;SU=4;PE=4;SR=0	GT:SU:PE:SR	./.:4:4:0
7	23838014	1605_2	N	N]7:23815803]	.	.	SVTYPE=BND;STRANDS=++:4;SECONDARY;EVENT=1605;MATEID=1605_1;CIPOS=-10,378;CIEND=-10,464;CIPOS95=-2,104;CIEND95=-1,169;IMPRECISE;SU=4;PE=4;SR=0	GT:SU:PE:SR	./.:4:4:0
7	23815666	1606_1	N	[7:23838206[N	.	.	SVTYPE=BND;STRANDS=--:4;EVENT=1606;MATEID=1606_2;CIPOS=-468,9;CIEND=-397,9;CIPOS95=-160,1;CIEND95=-131,1;IMPRECISE;SU=4;PE=4;SR=0	GT:SU:PE:SR	./.:4:4:0
7	23838206	1606_2	N	[7:23815666[N	.	.	SVTYPE=BND;STRANDS=--:4;SECONDARY;EVENT=1606;MATEID=1606_1;CIPOS=-397,9;CIEND=-468,9;CIPOS95=-131,1;CIEND95=-160,1;IMPRECISE;SU=4;PE=4;SR=0	GT:SU:PE:SR	./.:4:4:0
7	25345101	1607	N	<DEL>	.	.	SVTYPE=DEL;STRANDS=+-:6;SVLEN=-110;END=25345211;CIPOS=-6,6;CIEND=-7,6;CIPOS95=0,2;CIEND95=-1,2;IMPRECISE;SU=6;PE=0;SR=6	GT:SU:PE:SR	./.:6:0:6
7	27783397	1608	N	<DEL>	.	.	SVTYPE=DEL;STRANDS=+-:4;SVLEN=-400;END=27783797;CIPOS=-10,398;CIEND=-399,9;CIPOS95=-1,140;CIEND95=-143,1;IMPRECISE;SU=4;PE=4;SR=0	GT:SU:PE:SR	./.:4:4:0
7	29042603	1609	N	<DEL>	.	.	SVTYPE=DEL;STRANDS=+-:17;SVLEN=-54;END=29042657;CIPOS=-10,9;CIEND=-10,9;CIPOS95=0,0;CIEND95=0,0;SU=17;PE=0;SR=17	GT:SU:PE:SR	./.:17:0:17
7	29565367	1610	N	<DEL>	.	.	SVTYPE=DEL;STRANDS=+-:14;SVLEN=-52;END=29565419;CIPOS=-10,9;CIEND=-10,9;CIPOS95=0,0;CIEND95=0,0;SU=14;PE=0;SR=14	GT:SU:PE:SR	./.:14:0:14
7	30897079	1611	N	<DEL>	.	.	SVTYPE=DEL;STRANDS=+-:21;SVLEN=-283;END=30897362;CIPOS=-10,9;CIEND=-10,9;CIPOS95=0,0;CIEND95=0,0;SU=21;PE=1;SR=20	GT:SU:PE:SR	./.:21:1:20
7	31070590	1612	N	<DEL>	.	.	SVTYPE=DEL;STRANDS=+-:19;SVLEN=-314;END=31070904;CIPOS=-3,1;CIEND=-2,1;CIPOS95=0,0;CIEND95=0,0;SU=19;PE=2;SR=17	GT:SU:PE:SR	./.:19:2:17
7	31523779	1613	N	<DEL>	.	.	SVTYPE=DEL;STRANDS=+-:30;SVLEN=-1474;END=31525253;CIPOS=-3,2;CIEND=-10,9;CIPOS95=0,0;CIEND95=0,0;SU=30;PE=19;SR=11	GT:SU:PE:SR	./.:30:19:11
7	31587029	1614_1	N	N]7:31590306]	.	.	SVTYPE=BND;STRANDS=++:25;EVENT=1614;MATEID=1614_2;CIPOS=-10,9;CIEND=-10,9;CIPOS95=0,0;CIEND95=0,0;SU=25;PE=12;SR=13	GT:SU:PE:SR	./.:25:12:13
7	31590306	1614_2	N	N]7:31587029]	.	.	SVTYPE=BND;STRANDS=++:25;SECONDARY;EVENT=1614;MATEID=1614_1;CIPOS=-10,9;CIEND=-10,9;CIPOS95=0,0;CIEND95=0,0;SU=25;PE=12;SR=13	GT:SU:PE:SR	./.:25:12:13
7	31586772	1615_1	N	[7:31591996[N	.	.	SVTYPE=BND;STRANDS=--:34;EVENT=1615;MATEID=1615_2;CIPOS=-2,0;CIEND=-2,0;CIPOS95=0,0;CIEND95=0,0;SU=34;PE=16;SR=18	GT:SU:PE:SR	./.:34:16:18
7	31591996	1615_2	N	[7:31586772[N	.	.	SVTYPE=BND;STRANDS=--:34;SECONDARY;EVENT=1615;MATEID=1615_1;CIPOS=-2,0;CIEND=-2,0;CIPOS95=0,0;CIEND95=0,0;SU=34;PE=16;SR=18	GT:SU:PE:SR	./.:34:16:18
7	61744358	1616	N	<DUP>	.	.	SVTYPE=DUP;STRANDS=-+:4;SVLEN=39521;END=61783879;CIPOS=-462,9;CIEND=-10,395;CIPOS95=-161,1;CIEND95=-1,124;IMPRECISE;SU=4;PE=4;SR=0	GT:SU:PE:SR	./.:4:4:0
7	32390165	1617	N	<DEL>	.	.	SVTYPE=DEL;STRANDS=+-:19;SVLEN=-2947;END=32393112;CIPOS=-3,2;CIEND=-10,9;CIPOS95=0,0;CIEND95=0,0;SU=19;PE=10;SR=9	GT:SU:PE:SR	./.:19:10:9
7	33403546	1618	N	<DEL>	.	.	SVTYPE=DEL;STRANDS=+-:20;SVLEN=-313;END=33403859;CIPOS=-3,1;CIEND=-10,9;CIPOS95=0,0;CIEND95=0,0;SU=20;PE=3;SR=17	GT:SU:PE:SR	./.:20:3:17
7	33708294	1619	N	<DEL>	.	.	SVTYPE=DEL;STRANDS=+-:8;SVLEN=-113;END=33708407;CIPOS=-10,9;CIEND=-10,9;CIPOS95=0,0;CIEND95=0,0;SU=8;PE=0;SR=8	GT:SU:PE:SR	./.:8:0:8
7	33712018	1620	N	<DEL>	.	.	SVTYPE=DEL;STRANDS=+-:7;SVLEN=-48;END=33712066;CIPOS=-5,4;CIEND=-5,4;CIPOS95=0,0;CIEND95=0,0;SU=7;PE=0;SR=7	GT:SU:PE:SR	./.:7:0:7
7	33898856	1621	N	<DEL>	.	.	SVTYPE=DEL;STRANDS=+-:26;SVLEN=-316;END=33899172;CIPOS=-2,0;CIEND=-10,9;CIPOS95=0,0;CIEND95=0,0;SU=26;PE=5;SR=21	GT:SU:PE:SR	./.:26:5:21
7	36526459	1622	N	<DEL>	.	.	SVTYPE=DEL;STRANDS=+-:8;SVLEN=-149;END=36526608;CIPOS=-10,9;CIEND=-10,9;CIPOS95=0,0;CIEND95=0,0;SU=8;PE=0;SR=8	GT:SU:PE:SR	./.:8:0:8
7	36878880	1623	N	<DEL>	.	.	SVTYPE=DEL;STRANDS=+-:28;SVLEN=-88;END=36878968;CIPOS=-10,9;CIEND=-10,9;CIPOS95=0,0;CIEND95=0,0;SU=28;PE=0;SR=28	GT:SU:PE:SR	./.:28:0:28
7	37477290	1624	N	<DEL>	.	.	SVTYPE=DEL;STRANDS=+-:26;SVLEN=-314;END=37477604;CIPOS=-10,9;CIEND=-10,9;CIPOS95=0,0;CIEND95=0,0;SU=26;PE=6;SR=20	GT:SU:PE:SR	./.:26:6:20
7	37998516	1625	N	<DEL>	.	.	SVTYPE=DEL;STRANDS=+-:30;SVLEN=-306;END=37998822;CIPOS=-10,9;CIEND=-10,9;CIPOS95=0,0;CIEND95=0,0;SU=30;PE=8;SR=22	GT:SU:PE:SR	./.:30:8:22
7	38111484	1626_1	N	N]7:38113247]	.	.	SVTYPE=BND;STRANDS=++:9;EVENT=1626;MATEID=1626_2;CIPOS=-10,290;CIEND=-10,337;CIPOS95=-2,82;CIEND95=-1,136;IMPRECISE;SU=9;PE=9;SR=0	GT:SU:PE:SR	./.:9:9:0
7	38113247	1626_2	N	N]7:38111484]	.	.	SVTYPE=BND;STRANDS=++:9;SECONDARY;EVENT=1626;MATEID=1626_1;CIPOS=-10,337;CIEND=-10,290;CIPOS95=-1,136;CIEND95=-2,82;IMPRECISE;SU=9;PE=9;SR=0	GT:SU:PE:SR	./.:9:9:0
7	39380343	1627	N	<DEL>	.	.	SVTYPE=DEL;STRANDS=+-:24;SVLEN=-64;END=39380407;CIPOS=-1,0;CIEND=-1,0;CIPOS95=0,0;CIEND95=0,0;SU=24;PE=0;SR=24	GT:SU:PE:SR	./.:24:0:24
7	40879375	1628	N	<INV>	.	.	SVTYPE=INV;STRANDS=++:32,--:40;SVLEN=1094;END=40880469;CIPOS=-10,9;CIEND=-9,7;CIPOS95=0,0;CIEND95=0,0;SU=72;PE=40;SR=32	GT:SU:PE:SR	./.:72:40:32
7	42549714	1629	N	<DEL>	.	.	SVTYPE=DEL;STRANDS=+-:35;SVLEN=-308;END=42550022;CIPOS=-10,9;CIEND=-10,6;CIPOS95=0,0;CIEND95=0,0;SU=35;PE=11;SR=24	GT:SU:PE:SR	./.:35:11:24
7	42604637	1630	N	<DEL>	.	.	SVTYPE=DEL;STRANDS=+-:27;SVLEN=-327;END=42604964;CIPOS=-10,9;CIEND=-2,0;CIPOS95=0,0;CIEND95=0,0;SU=27;PE=6;SR=21	GT:SU:PE:SR	./.:27:6:21
7	47895191	1631	N	<DEL>	.	.	SVTYPE=DEL;STRANDS=+-:31;SVLEN=-306;END=47895497;CIPOS=-2,0;CIEND=-1,0;CIPOS95=0,0;CIEND95=0,0;SU=31;PE=4;SR=27	GT:SU:PE:SR	./.:31:4:27
7	51081676	1632	N	<DEL>	.	.	SVTYPE=DEL;STRANDS=+-:12;SVLEN=-57;END=51081733;CIPOS=-10,6;CIEND=-10,9;CIPOS95=0,0;CIEND95=0,0;SU=12;PE=0;SR=12	GT:SU:PE:SR	./.:12:0:12
7	51270919	1633	N	<DEL>	.	.	SVTYPE=DEL;STRANDS=+-:20;SVLEN=-253;END=51271172;CIPOS=-10,6;CIEND=-1,0;CIPOS95=0,0;CIEND95=0,0;SU=20;PE=1;SR=19	GT:SU:PE:SR	./.:20:1:19
7	52025055	1634	N	<DUP>	.	.	SVTYPE=DUP;STRANDS=-+:17;SVLEN=138;END=52025193;CIPOS=-10,9;CIEND=-10,9;CIPOS95=0,0;CIEND95=0,0;SU=17;PE=0;SR=17	GT:SU:PE:SR	./.:17:0:17
7	52094974	1635	N	<DEL>	.	.	SVTYPE=DEL;STRANDS=+-:31;SVLEN=-301;END=52095275;CIPOS=-10,9;CIEND=-7,9;CIPOS95=0,0;CIEND95=0,0;SU=31;PE=3;SR=28	GT:SU:PE:SR	./.:31:3:28
7	52520173	1636	N	<DEL>	.	.	SVTYPE=DEL;STRANDS=+-:25;SVLEN=-200;END=52520373;CIPOS=-1,0;CIEND=-5,9;CIPOS95=0,0;CIEND95=0,0;SU=25;PE=0;SR=25	GT:SU:PE:SR	./.:25:0:25
7	53196039	1637	N	<DEL>	.	.	SVTYPE=DEL;STRANDS=+-:6;SVLEN=-299;END=53196338;CIPOS=-10,9;CIEND=-10,9;CIPOS95=-2,3;CIEND95=-3,3;IMPRECISE;SU=6;PE=5;SR=1	GT:SU:PE:SR	./.:6:5:1
7	53209464	1638	N	<INV>	.	.	SVTYPE=INV;STRANDS=++:1,--:3;SVLEN=118;END=53209582;CIPOS=-10,9;CIEND=-10,9;CIPOS95=-3,3;CIEND95=-3,3;IMPRECISE;SU=4;PE=3;SR=1	GT:SU:PE:SR	./.:4:3:1
7	55286758	1639	N	<DEL>	.	.	SVTYPE=DEL;STRANDS=+-:41;SVLEN=-2303;END=55289061;CIPOS=-2,0;CIEND=-10,9;CIPOS95=0,0;CIEND95=0,0;SU=41;PE=18;SR=23	GT:SU:PE:SR	./.:41:18:23
7	56217750	1640	N	<DEL>	.	.	SVTYPE=DEL;STRANDS=+-:9;SVLEN=-2498;END=56220248;CIPOS=-10,9;CIEND=-10,9;CIPOS95=-2,2;CIEND95=-3,1;IMPRECISE;SU=9;PE=8;SR=1	GT:SU:PE:SR	./.:9:8:1
7	56217665	1641	N	<DEL>	.	.	SVTYPE=DEL;STRANDS=+-:5;SVLEN=-171836;END=56389501;CIPOS=-10,370;CIEND=-440,9;CIPOS95=-2,100;CIEND95=-164,1;IMPRECISE;SU=5;PE=5;SR=0	GT:SU:PE:SR	./.:5:5:0
7	56761984	1642	N	<DEL>	.	.	SVTYPE=DEL;STRANDS=+-:13;SVLEN=-7963;END=56769947;CIPOS=-10,9;CIEND=-10,9;CIPOS95=0,0;CIEND95=0,0;SU=13;PE=7;SR=6	GT:SU:PE:SR	./.:13:7:6
7	56557336	1643	N	<DUP>	.	.	SVTYPE=DUP;STRANDS=-+:12;SVLEN=920553;END=57477889;CIPOS=-261,9;CIEND=-10,287;CIPOS95=-82,2;CIEND95=0,109;IMPRECISE;SU=12;PE=12;SR=0	GT:SU:PE:SR	./.:12:12:0
7	57568838	1644	N	<DEL>	.	.	SVTYPE=DEL;STRANDS=+-:8;SVLEN=-323;END=57569161;CIPOS=-10,9;CIEND=-10,9;CIPOS95=-1,1;CIEND95=-1,1;IMPRECISE;SU=8;PE=5;SR=3	GT:SU:PE:SR	./.:8:5:3
7	57825085	1645	N	<DUP>	.	.	SVTYPE=DUP;STRANDS=-+:19;SVLEN=744;END=57825829;CIPOS=-198,9;CIEND=-10,213;CIPOS95=-49,2;CIEND95=-1,32;IMPRECISE;SU=19;PE=19;SR=0	GT:SU:PE:SR	./.:19:19:0
7	57965808	1646	N	<DEL>	.	.	SVTYPE=DEL;STRANDS=+-:15;SVLEN=-9330;END=57975138;CIPOS=-10,203;CIEND=-150,9;CIPOS95=0,46;CIEND95=-46,1;IMPRECISE;SU=15;PE=15;SR=0	GT:SU:PE:SR	./.:15:15:0
7	57955411	1647	N	<DUP>	.	.	SVTYPE=DUP;STRANDS=-+:4;SVLEN=22345;END=57977756;CIPOS=-383,9;CIEND=-10,471;CIPOS95=-114,2;CIEND95=-1,169;IMPRECISE;SU=4;PE=4;SR=0	GT:SU:PE:SR	./.:4:4:0
7	57960001	1648	N	<DEL>	.	.	SVTYPE=DEL;STRANDS=+-:8;SVLEN=-20392;END=57980393;CIPOS=-10,9;CIEND=-10,9;CIPOS95=0,0;CIEND95=0,0;SU=8;PE=0;SR=8	GT:SU:PE:SR	./.:8:0:8
7	57995126	1649	N	<DEL>	.	.	SVTYPE=DEL;STRANDS=+-:5;SVLEN=-2116;END=57997242;CIPOS=-10,464;CIEND=-492,9;CIPOS95=-1,138;CIEND95=-163,1;IMPRECISE;SU=5;PE=5;SR=0	GT:SU:PE:SR	./.:5:5:0
7	58040907	1650	N	<DEL>	.	.	SVTYPE=DEL;STRANDS=+-:9;SVLEN=-371;END=58041278;CIPOS=-10,9;CIEND=-10,8;CIPOS95=-3,3;CIEND95=-3,0;IMPRECISE;SU=9;PE=8;SR=1	GT:SU:PE:SR	./.:9:8:1
7	57993415	1651	N	<DEL>	.	.	SVTYPE=DEL;STRANDS=+-:17;SVLEN=-56368;END=58049783;CIPOS=-10,9;CIEND=-10,9;CIPOS95=0,0;CIEND95=0,0;SU=17;PE=0;SR=17	GT:SU:PE:SR	./.:17:0:17
7	61510651	1652	N	<DEL>	.	.	SVTYPE=DEL;STRANDS=+-:4;SVLEN=-150;END=61510801;CIPOS=-9,8;CIEND=-9,8;CIPOS95=0,0;CIEND95=0,0;SU=4;PE=0;SR=4	GT:SU:PE:SR	./.:4:0:4
7	61514481	1653	N	<DEL>	.	.	SVTYPE=DEL;STRANDS=+-:14;SVLEN=-10337;END=61524818;CIPOS=-10,239;CIEND=-317,9;CIPOS95=-2,61;CIEND95=-47,2;IMPRECISE;SU=14;PE=14;SR=0	GT:SU:PE:SR	./.:14:14:0
7	61740396	1654	N	<DEL>	.	.	SVTYPE=DEL;STRANDS=+-:5;SVLEN=-3447;END=61743843;CIPOS=-10,65;CIEND=-419,9;CIPOS95=-3,26;CIEND95=-113,2;IMPRECISE;SU=5;PE=5;SR=0	GT:SU:PE:SR	./.:5:5:0
7	61745236	1655	N	<DUP>	.	.	SVTYPE=DUP;STRANDS=-+:9;SVLEN=1112;END=61746348;CIPOS=-232,9;CIEND=-10,325;CIPOS95=-47,3;CIEND95=-1,126;IMPRECISE;SU=9;PE=9;SR=0	GT:SU:PE:SR	./.:9:9:0
7	61055772	1656	N	<DUP>	.	.	SVTYPE=DUP;STRANDS=-+:8;SVLEN=694874;END=61750646;CIPOS=-355,9;CIEND=-10,311;CIPOS95=-141,1;CIEND95=-1,94;IMPRECISE;SU=8;PE=8;SR=0	GT:SU:PE:SR	./.:8:8:0
7	61750009	1657	N	<DEL>	.	.	SVTYPE=DEL;STRANDS=+-:16;SVLEN=-1657;END=61751666;CIPOS=-7,6;CIEND=-10,9;CIPOS95=0,0;CIEND95=0,0;SU=16;PE=11;SR=5	GT:SU:PE:SR	./.:16:11:5
7	57552832	1658	N	<DEL>	.	.	SVTYPE=DEL;STRANDS=+-:6;SVLEN=-4199916;END=61752748;CIPOS=-6,5;CIEND=-6,5;CIPOS95=0,0;CIEND95=0,0;SU=6;PE=0;SR=6	GT:SU:PE:SR	./.:6:0:6
7	61752645	1659	N	<DUP>	.	.	SVTYPE=DUP;STRANDS=-+:4;SVLEN=167;END=61752812;CIPOS=-10,7;CIEND=-9,8;CIPOS95=-1,0;CIEND95=0,1;IMPRECISE;SU=4;PE=0;SR=4	GT:SU:PE:SR	./.:4:0:4
7	61747947	1660_1	N	[7:61754635[N	.	.	SVTYPE=BND;STRANDS=--:9;EVENT=1660;MATEID=1660_2;CIPOS=-308,9;CIEND=-356,3;CIPOS95=-106,1;CIEND95=-146,0;IMPRECISE;SU=9;PE=9;SR=0	GT:SU:PE:SR	./.:9:9:0
7	61754635	1660_2	N	[7:61747947[N	.	.	SVTYPE=BND;STRANDS=--:9;SECONDARY;EVENT=1660;MATEID=1660_1;CIPOS=-356,3;CIEND=-308,9;CIPOS95=-146,0;CIEND95=-106,1;IMPRECISE;SU=9;PE=9;SR=0	GT:SU:PE:SR	./.:9:9:0
7	61752986	1661	N	<DEL>	.	.	SVTYPE=DEL;STRANDS=+-:18;SVLEN=-2697;END=61755683;CIPOS=0,0;CIEND=-10,9;CIPOS95=0,0;CIEND95=0,0;SU=18;PE=12;SR=6	GT:SU:PE:SR	./.:18:12:6
7	61755256	1662	N	<DEL>	.	.	SVTYPE=DEL;STRANDS=+-:11;SVLEN=-708;END=61755964;CIPOS=-10,201;CIEND=-135,9;CIPOS95=-3,35;CIEND95=-65,2;IMPRECISE;SU=11;PE=11;SR=0	GT:SU:PE:SR	./.:11:11:0
7	61054456	1663	N	<DUP>	.	.	SVTYPE=DUP;STRANDS=-+:5;SVLEN=702082;END=61756538;CIPOS=-370,9;CIEND=-10,432;CIPOS95=-129,1;CIEND95=0,162;IMPRECISE;SU=5;PE=5;SR=0	GT:SU:PE:SR	./.:5:5:0
7	61743104	1664	N	<DEL>	.	.	SVTYPE=DEL;STRANDS=+-:7;SVLEN=-15038;END=61758142;CIPOS=-5,4;CIEND=-5,4;CIPOS95=0,0;CIEND95=0,0;SU=7;PE=0;SR=7	GT:SU:PE:SR	./.:7:0:7
7	53209522	1665	N	<DEL>	.	.	SVTYPE=DEL;STRANDS=+-:4;SVLEN=-8565560;END=61775082;CIPOS=-9,8;CIEND=-9,8;CIPOS95=0,0;CIEND95=0,0;SU=4;PE=0;SR=4	GT:SU:PE:SR	./.:4:0:4
7	61739949	1666	N	<DEL>	.	.	SVTYPE=DEL;STRANDS=+-:5;SVLEN=-39711;END=61779660;CIPOS=-10,41;CIEND=-119,9;CIPOS95=-3,25;CIEND95=-35,1;IMPRECISE;SU=5;PE=5;SR=0	GT:SU:PE:SR	./.:5:5:0
7	61743898	1667	N	<DUP>	.	.	SVTYPE=DUP;STRANDS=-+:5;SVLEN=36308;END=61780206;CIPOS=-477,9;CIEND=-10,119;CIPOS95=-153,1;CIEND95=-2,73;IMPRECISE;SU=5;PE=5;SR=0	GT:SU:PE:SR	./.:5:5:0
7	61739953	1668	N	<DUP>	.	.	SVTYPE=DUP;STRANDS=-+:4;SVLEN=40227;END=61780180;CIPOS=-85,9;CIEND=-10,132;CIPOS95=-59,2;CIEND95=-2,81;IMPRECISE;SU=4;PE=4;SR=0	GT:SU:PE:SR	./.:4:4:0
7	61740537	1669	N	<DUP>	.	.	SVTYPE=DUP;STRANDS=-+:8;SVLEN=40044;END=61780581;CIPOS=-10,9;CIEND=-10,9;CIPOS95=0,0;CIEND95=0,0;SU=8;PE=0;SR=8	GT:SU:PE:SR	./.:8:0:8
7	61740892	1670	N	<DUP>	.	.	SVTYPE=DUP;STRANDS=-+:5;SVLEN=39904;END=61780796;CIPOS=-409,9;CIEND=-10,400;CIPOS95=-137,1;CIEND95=-1,133;IMPRECISE;SU=5;PE=5;SR=0	GT:SU:PE:SR	./.:5:5:0
7	61744528	1671	N	<DEL>	.	.	SVTYPE=DEL;STRANDS=+-:6;SVLEN=-39073;END=61783601;CIPOS=-10,71;CIEND=-66,9;CIPOS95=-3,28;CIEND95=-45,2;IMPRECISE;SU=6;PE=6;SR=0	GT:SU:PE:SR	./.:6:6:0
7	61745277	1672	N	<DEL>	.	.	SVTYPE=DEL;STRANDS=+-:11;SVLEN=-39425;END=61784702;CIPOS=-10,197;CIEND=-206,9;CIPOS95=-2,62;CIEND95=-39,3;IMPRECISE;SU=11;PE=11;SR=0	GT:SU:PE:SR	./.:11:11:0
7	61749082	1673	N	<DEL>	.	.	SVTYPE=DEL;STRANDS=+-:6;SVLEN=-36237;END=61785319;CIPOS=-10,396;CIEND=-281,9;CIPOS95=-1,154;CIEND95=-60,2;IMPRECISE;SU=6;PE=6;SR=0	GT:SU:PE:SR	./.:6:6:0
7	61785784	1674	N	<DEL>	.	.	SVTYPE=DEL;STRANDS=+-:5;SVLEN=-70;END=61785854;CIPOS=-10,9;CIEND=-10,9;CIPOS95=0,0;CIEND95=0,0;SU=5;PE=0;SR=5	GT:SU:PE:SR	./.:5:0:5
7	61754746	1675	N	<DUP>	.	.	SVTYPE=DUP;STRANDS=-+:15;SVLEN=31659;END=61786405;CIPOS=-228,7;CIEND=-10,255;CIPOS95=-58,0;CIEND95=-3,34;IMPRECISE;SU=15;PE=15;SR=0	GT:SU:PE:SR	./.:15:15:0
7	61786800	1676	N	<DEL>	.	.	SVTYPE=DEL;STRANDS=+-:8;SVLEN=-1430;END=61788230;CIPOS=-10,443;CIEND=-367,9;CIPOS95=-1,131;CIEND95=-117,1;IMPRECISE;SU=8;PE=8;SR=0	GT:SU:PE:SR	./.:8:8:0
7	61787882	1677	N	<DEL>	.	.	SVTYPE=DEL;STRANDS=+-:7;SVLEN=-388;END=61788270;CIPOS=-10,309;CIEND=-301,9;CIPOS95=-2,91;CIEND95=-74,2;IMPRECISE;SU=7;PE=7;SR=0	GT:SU:PE:SR	./.:7:7:0
7	61787735	1678	N	<DUP>	.	.	SVTYPE=DUP;STRANDS=-+:6;SVLEN=798;END=61788533;CIPOS=-230,9;CIEND=-10,428;CIPOS95=-97,2;CIEND95=0,149;IMPRECISE;SU=6;PE=6;SR=0	GT:SU:PE:SR	./.:6:6:0
7	61748897	1679	N	<DUP>	.	.	SVTYPE=DUP;STRANDS=-+:4;SVLEN=39645;END=61788542;CIPOS=-465,9;CIEND=-10,463;CIPOS95=-164,1;CIEND95=-1,168;IMPRECISE;SU=4;PE=4;SR=0	GT:SU:PE:SR	./.:4:4:0
7	61742816	1680	N	<DEL>	.	.	SVTYPE=DEL;STRANDS=+-:11;SVLEN=-46095;END=61788911;CIPOS=-3,2;CIEND=-3,2;CIPOS95=0,0;CIEND95=0,0;SU=11;PE=0;SR=11	GT:SU:PE:SR	./.:11:0:11
7	61787678	1681	N	<DEL>	.	.	SVTYPE=DEL;STRANDS=+-:7;SVLEN=-1556;END=61789234;CIPOS=-10,316;CIEND=-327,9;CIPOS95=-2,97;CIEND95=-107,1;IMPRECISE;SU=7;PE=7;SR=0	GT:SU:PE:SR	./.:7:7:0
7	61752643	1682	N	<DUP>	.	.	SVTYPE=DUP;STRANDS=-+:31;SVLEN=37220;END=61789863;CIPOS=-198,8;CIEND=-8,162;CIPOS95=-57,0;CIEND95=-1,42;IMPRECISE;SU=31;PE=31;SR=0	GT:SU:PE:SR	./.:31:31:0
7	61054450	1683	N	<DEL>	.	.	SVTYPE=DEL;STRANDS=+-:16;SVLEN=-735658;END=61790108;CIPOS=-2,1;CIEND=-2,1;CIPOS95=0,0;CIEND95=0,0;SU=16;PE=0;SR=16	GT:SU:PE:SR	./.:16:0:16
7	61788944	1684	N	<DUP>	.	.	SVTYPE=DUP;STRANDS=-+:9;SVLEN=2049;END=61790993;CIPOS=-4,3;CIEND=-4,3;CIPOS95=0,0;CIEND95=0,0;SU=9;PE=1;SR=8	GT:SU:PE:SR	./.:9:1:8
7	61757885	1685	N	<DUP>	.	.	SVTYPE=DUP;STRANDS=-+:26;SVLEN=33373;END=61791258;CIPOS=-10,9;CIEND=-6,3;CIPOS95=-2,4;CIEND95=-6,3;IMPRECISE;SU=26;PE=25;SR=1	GT:SU:PE:SR	./.:26:25:1
7	61753591	1686	N	<DEL>	.	.	SVTYPE=DEL;STRANDS=+-:4;SVLEN=-37758;END=61791349;CIPOS=-10,464;CIEND=-508,9;CIPOS95=0,168;CIEND95=-177,0;IMPRECISE;SU=4;PE=4;SR=0	GT:SU:PE:SR	./.:4:4:0
7	61749506	1687	N	<DEL>	.	.	SVTYPE=DEL;STRANDS=+-:12;SVLEN=-41851;END=61791357;CIPOS=-4,2;CIEND=0,0;CIPOS95=0,0;CIEND95=0,0;SU=12;PE=2;SR=10	GT:SU:PE:SR	./.:12:2:10
7	61744192	1688	N	<DEL>	.	.	SVTYPE=DEL;STRANDS=+-:5;SVLEN=-47202;END=61791394;CIPOS=-10,9;CIEND=-10,9;CIPOS95=0,0;CIEND95=0,0;SU=5;PE=0;SR=5	GT:SU:PE:SR	./.:5:0:5
7	61749506	1689	N	<DEL>	.	.	SVTYPE=DEL;STRANDS=+-:6;SVLEN=-41907;END=61791413;CIPOS=-6,5;CIEND=-6,5;CIPOS95=0,0;CIEND95=0,0;SU=6;PE=0;SR=6	GT:SU:PE:SR	./.:6:0:6
7	61792115	1690	N	<DEL>	.	.	SVTYPE=DEL;STRANDS=+-:7;SVLEN=-1592;END=61793707;CIPOS=-10,9;CIEND=-10,4;CIPOS95=-1,1;CIEND95=-1,0;IMPRECISE;SU=7;PE=4;SR=3	GT:SU:PE:SR	./.:7:4:3
7	61753385	1691	N	<DUP>	.	.	SVTYPE=DUP;STRANDS=-+:15;SVLEN=42498;END=61795883;CIPOS=-5,3;CIEND=-5,9;CIPOS95=0,0;CIEND95=0,0;SU=15;PE=7;SR=8	GT:SU:PE:SR	./.:15:7:8
7	61796389	1692	N	<DEL>	.	.	SVTYPE=DEL;STRANDS=+-:9;SVLEN=-478;END=61796867;CIPOS=-10,92;CIEND=-457,9;CIPOS95=-2,60;CIEND95=-121,1;IMPRECISE;SU=9;PE=9;SR=0	GT:SU:PE:SR	./.:9:9:0
7	57546761	1693	N	<DEL>	.	.	SVTYPE=DEL;STRANDS=+-:7;SVLEN=-4251370;END=61798131;CIPOS=-6,5;CIEND=-6,5;CIPOS95=0,0;CIEND95=0,0;SU=7;PE=1;SR=6	GT:SU:PE:SR	./.:7:1:6
7	57550404	1694	N	<DUP>	.	.	SVTYPE=DUP;STRANDS=-+:6;SVLEN=4248337;END=61798741;CIPOS=-6,5;CIEND=-6,5;CIPOS95=0,0;CIEND95=0,0;SU=6;PE=0;SR=6	GT:SU:PE:SR	./.:6:0:6
7	61799610	1695	N	<DEL>	.	.	SVTYPE=DEL;STRANDS=+-:14;SVLEN=-75;END=61799685;CIPOS=-10,9;CIEND=-10,9;CIPOS95=0,0;CIEND95=0,0;SU=14;PE=0;SR=14	GT:SU:PE:SR	./.:14:0:14
7	61801575	1696	N	<DUP>	.	.	SVTYPE=DUP;STRANDS=-+:7;SVLEN=1539;END=61803114;CIPOS=-345,9;CIEND=-10,334;CIPOS95=-105,1;CIEND95=-1,103;IMPRECISE;SU=7;PE=7;SR=0	GT:SU:PE:SR	./.:7:7:0
7	61802468	1697	N	<DUP>	.	.	SVTYPE=DUP;STRANDS=-+:8;SVLEN=647;END=61803115;CIPOS=-10,9;CIEND=-10,9;CIPOS95=0,0;CIEND95=0,0;SU=8;PE=0;SR=8	GT:SU:PE:SR	./.:8:0:8
7	61967483	1698	N	<DUP>	.	.	SVTYPE=DUP;STRANDS=-+:21;SVLEN=2154;END=61969637;CIPOS=-440,9;CIEND=-10,223;CIPOS95=-87,1;CIEND95=-2,80;IMPRECISE;SU=21;PE=21;SR=0	GT:SU:PE:SR	./.:21:21:0
7	61969040	1699	N	<DEL>	.	.	SVTYPE=DEL;STRANDS=+-:112;SVLEN=-147;END=61969187;CIPOS=-10,98;CIEND=-146,0;CIPOS95=-2,22;CIEND95=-146,0;IMPRECISE;SU=112;PE=112;SR=0	GT:SU:PE:SR	./.:112:112:0
7	61968808	1700	N	<DUP>	.	.	SVTYPE=DUP;STRANDS=-+:1206;SVLEN=837;END=61969645;CIPOS=-13,7;CIEND=-10,3;CIPOS95=-1,1;CIEND95=0,0;IMPRECISE;SU=1206;PE=1206;SR=0	GT:SU:PE:SR	./.:1206:1206:0
7	61967679	1701	N	<DEL>	.	.	SVTYPE=DEL;STRANDS=+-:6;SVLEN=-2571;END=61970250;CIPOS=-10,392;CIEND=-375,9;CIPOS95=-1,149;CIEND95=-124,1;IMPRECISE;SU=6;PE=6;SR=0	GT:SU:PE:SR	./.:6:6:0
7	61969827	1702	N	<DUP>	.	.	SVTYPE=DUP;STRANDS=-+:9;SVLEN=646;END=61970473;CIPOS=-140,9;CIEND=-10,382;CIPOS95=-34,2;CIEND95=-1,144;IMPRECISE;SU=9;PE=9;SR=0	GT:SU:PE:SR	./.:9:9:0
7	61968817	1703	N	<DUP>	.	.	SVTYPE=DUP;STRANDS=-+:7836;SVLEN=1670;END=61970487;CIPOS=-1,0;CIEND=-3,7;CIPOS95=0,1;CIEND95=-1,1;IMPRECISE;SU=7836;PE=7836;SR=0	GT:SU:PE:SR	./.:7836:7836:0
7	61968973	1704	N	<DEL>	.	.	SVTYPE=DEL;STRANDS=+-:7;SVLEN=-1355;END=61970328;CIPOS=-10,372;CIEND=-365,9;CIPOS95=-1,139;CIEND95=-136,1;IMPRECISE;SU=7;PE=7;SR=0	GT:SU:PE:SR	./.:7:7:0
7	61969637	1705	N	<DEL>	.	.	SVTYPE=DEL;STRANDS=+-:3454;SVLEN=-636;END=61970273;CIPOS=-2,1;CIEND=-326,2;CIPOS95=0,1;CIEND95=-326,2;IMPRECISE;SU=3454;PE=3454;SR=0	GT:SU:PE:SR	./.:3454:3454:0
7	61970343	1706	N	<DUP>	.	.	SVTYPE=DUP;STRANDS=-+:7;SVLEN=6026;END=61976369;CIPOS=-201,9;CIEND=-10,372;CIPOS95=-47,3;CIEND95=-1,150;IMPRECISE;SU=7;PE=7;SR=0	GT:SU:PE:SR	./.:7:7:0
7	61968847	1707	N	<DUP>	.	.	SVTYPE=DUP;STRANDS=-+:8;SVLEN=7524;END=61976371;CIPOS=-349,9;CIEND=-10,340;CIPOS95=-93,2;CIEND95=-1,127;IMPRECISE;SU=8;PE=8;SR=0	GT:SU:PE:SR	./.:8:8:0
7	61081464	1708_1	N	N]7:62023419]	.	.	SVTYPE=BND;STRANDS=++:7;EVENT=1708;MATEID=1708_2;CIPOS=-5,4;CIEND=-5,4;CIPOS95=0,0;CIEND95=0,0;SU=7;PE=0;SR=7	GT:SU:PE:SR	./.:7:0:7
7	62023419	1708_2	N	N]7:61081464]	.	.	SVTYPE=BND;STRANDS=++:7;SECONDARY;EVENT=1708;MATEID=1708_1;CIPOS=-5,4;CIEND=-5,4;CIPOS95=0,0;CIEND95=0,0;SU=7;PE=0;SR=7	GT:SU:PE:SR	./.:7:0:7
7	61895534	1709	N	<DEL>	.	.	SVTYPE=DEL;STRANDS=+-:4;SVLEN=-297936;END=62193470;CIPOS=-9,8;CIEND=-9,8;CIPOS95=0,0;CIEND95=0,0;SU=4;PE=0;SR=4	GT:SU:PE:SR	./.:4:0:4
7	62141668	1710	N	<DUP>	.	.	SVTYPE=DUP;STRANDS=-+:6;SVLEN=102845;END=62244513;CIPOS=-6,5;CIEND=-6,5;CIPOS95=0,0;CIEND95=0,0;SU=6;PE=0;SR=6	GT:SU:PE:SR	./.:6:0:6
7	61845699	1711_1	N	[7:62358253[N	.	.	SVTYPE=BND;STRANDS=--:5;EVENT=1711;MATEID=1711_2;CIPOS=-238,9;CIEND=-445,6;CIPOS95=-82,2;CIEND95=-170,0;IMPRECISE;SU=5;PE=5;SR=0	GT:SU:PE:SR	./.:5:5:0
7	62358253	1711_2	N	[7:61845699[N	.	.	SVTYPE=BND;STRANDS=--:5;SECONDARY;EVENT=1711;MATEID=1711_1;CIPOS=-445,6;CIEND=-238,9;CIPOS95=-170,0;CIEND95=-82,2;IMPRECISE;SU=5;PE=5;SR=0	GT:SU:PE:SR	./.:5:5:0
7	56905942	1712_1	N	N]7:63199095]	.	.	SVTYPE=BND;STRANDS=++:4;EVENT=1712;MATEID=1712_2;CIPOS=-10,467;CIEND=-10,453;CIPOS95=-1,163;CIEND95=-1,151;IMPRECISE;SU=4;PE=4;SR=0	GT:SU:PE:SR	./.:4:4:0
7	63199095	1712_2	N	N]7:56905942]	.	.	SVTYPE=BND;STRANDS=++:4;SECONDARY;EVENT=1712;MATEID=1712_1;CIPOS=-10,453;CIEND=-10,467;CIPOS95=-1,151;CIEND95=-1,163;IMPRECISE;SU=4;PE=4;SR=0	GT:SU:PE:SR	./.:4:4:0
7	57477895	1713	N	<DUP>	.	.	SVTYPE=DUP;STRANDS=-+:16;SVLEN=6157930;END=63635825;CIPOS=-179,9;CIEND=-10,211;CIPOS95=-30,3;CIEND95=-2,51;IMPRECISE;SU=16;PE=16;SR=0	GT:SU:PE:SR	./.:16:16:0
7	63413465	1714_1	N	N]7:63818225]	.	.	SVTYPE=BND;STRANDS=++:4;EVENT=1714;MATEID=1714_2;CIPOS=-9,8;CIEND=-9,8;CIPOS95=0,0;CIEND95=0,0;SU=4;PE=0;SR=4	GT:SU:PE:SR	./.:4:0:4
7	63818225	1714_2	N	N]7:63413465]	.	.	SVTYPE=BND;STRANDS=++:4;SECONDARY;EVENT=1714;MATEID=1714_1;CIPOS=-9,8;CIEND=-9,8;CIPOS95=0,0;CIEND95=0,0;SU=4;PE=0;SR=4	GT:SU:PE:SR	./.:4:0:4
7	96894747	1715	N	<DEL>	.	.	SVTYPE=DEL;STRANDS=+-:35;SVLEN=-226;END=96894973;CIPOS=-2,0;CIEND=-10,9;CIPOS95=0,0;CIEND95=0,0;SU=35;PE=3;SR=32	GT:SU:PE:SR	./.:35:3:32
7	64315824	1716	N	<DEL>	.	.	SVTYPE=DEL;STRANDS=+-:49;SVLEN=-2234;END=64318058;CIPOS=-2,0;CIEND=-2,0;CIPOS95=0,0;CIEND95=0,0;SU=49;PE=20;SR=29	GT:SU:PE:SR	./.:49:20:29
7	64901246	1717	N	<INV>	.	.	SVTYPE=INV;STRANDS=++:1,--:3;SVLEN=47;END=64901293;CIPOS=-8,0;CIEND=0,1;CIPOS95=-8,0;CIEND95=0,1;IMPRECISE;SU=4;PE=3;SR=1	GT:SU:PE:SR	./.:4:3:1
7	64544739	1718	N	<DUP>	.	.	SVTYPE=DUP;STRANDS=-+:7;SVLEN=694023;END=65238762;CIPOS=-336,9;CIEND=-10,465;CIPOS95=-111,1;CIEND95=-1,141;IMPRECISE;SU=7;PE=7;SR=0	GT:SU:PE:SR	./.:7:7:0
7	67131795	1719	N	<DEL>	.	.	SVTYPE=DEL;STRANDS=+-:16;SVLEN=-350;END=67132145;CIPOS=-3,2;CIEND=-4,2;CIPOS95=0,0;CIEND95=0,0;SU=16;PE=7;SR=9	GT:SU:PE:SR	./.:16:7:9
7	63296495	1720	N	<DUP>	.	.	SVTYPE=DUP;STRANDS=-+:4;SVLEN=4131425;END=67427920;CIPOS=-496,9;CIEND=-10,291;CIPOS95=-171,1;CIEND95=-2,89;IMPRECISE;SU=4;PE=4;SR=0	GT:SU:PE:SR	./.:4:4:0
7	68414163	1721	N	<DUP>	.	.	SVTYPE=DUP;STRANDS=-+:12;SVLEN=165;END=68414328;CIPOS=-10,9;CIEND=-10,9;CIPOS95=0,0;CIEND95=0,0;SU=12;PE=0;SR=12	GT:SU:PE:SR	./.:12:0:12
7	68462083	1722	N	<DEL>	.	.	SVTYPE=DEL;STRANDS=+-:21;SVLEN=-306;END=68462389;CIPOS=-10,9;CIEND=-2,1;CIPOS95=0,0;CIEND95=0,0;SU=21;PE=2;SR=19	GT:SU:PE:SR	./.:21:2:19
7	70420969	1723_1	N	N]7:70438887]	.	.	SVTYPE=BND;STRANDS=++:29;EVENT=1723;MATEID=1723_2;CIPOS=-10,9;CIEND=-10,9;CIPOS95=0,0;CIEND95=0,0;SU=29;PE=13;SR=16	GT:SU:PE:SR	./.:29:13:16
7	70438887	1723_2	N	N]7:70420969]	.	.	SVTYPE=BND;STRANDS=++:29;SECONDARY;EVENT=1723;MATEID=1723_1;CIPOS=-10,9;CIEND=-10,9;CIPOS95=0,0;CIEND95=0,0;SU=29;PE=13;SR=16	GT:SU:PE:SR	./.:29:13:16
7	70426185	1724_1	N	[7:70438880[N	.	.	SVTYPE=BND;STRANDS=--:50;EVENT=1724;MATEID=1724_2;CIPOS=-10,8;CIEND=0,0;CIPOS95=0,0;CIEND95=0,0;SU=50;PE=24;SR=26	GT:SU:PE:SR	./.:50:24:26
7	70438880	1724_2	N	[7:70426185[N	.	.	SVTYPE=BND;STRANDS=--:50;SECONDARY;EVENT=1724;MATEID=1724_1;CIPOS=0,0;CIEND=-10,8;CIPOS95=0,0;CIEND95=0,0;SU=50;PE=24;SR=26	GT:SU:PE:SR	./.:50:24:26
7	71211913	1725	N	<DEL>	.	.	SVTYPE=DEL;STRANDS=+-:11;SVLEN=-1042;END=71212955;CIPOS=-10,9;CIEND=-10,9;CIPOS95=-1,1;CIEND95=-1,1;IMPRECISE;SU=11;PE=9;SR=2	GT:SU:PE:SR	./.:11:9:2
7	72270265	1726	N	<DEL>	.	.	SVTYPE=DEL;STRANDS=+-:20;SVLEN=-5577;END=72275842;CIPOS=-6,7;CIEND=-10,9;CIPOS95=0,0;CIEND95=0,0;SU=20;PE=16;SR=4	GT:SU:PE:SR	./.:20:16:4
7	73190206	1727	N	<DEL>	.	.	SVTYPE=DEL;STRANDS=+-:7;SVLEN=-342;END=73190548;CIPOS=-10,9;CIEND=-10,9;CIPOS95=-1,3;CIEND95=-3,1;IMPRECISE;SU=7;PE=6;SR=1	GT:SU:PE:SR	./.:7:6:1
7	66193572	1728	N	<DUP>	.	.	SVTYPE=DUP;STRANDS=-+:15;SVLEN=7188547;END=73382119;CIPOS=-3,1;CIEND=-4,2;CIPOS95=0,0;CIEND95=0,0;SU=15;PE=4;SR=11	GT:SU:PE:SR	./.:15:4:11
7	73549805	1729	N	<DEL>	.	.	SVTYPE=DEL;STRANDS=+-:10;SVLEN=-1173;END=73550978;CIPOS=-10,289;CIEND=-329,9;CIPOS95=-1,104;CIEND95=-49,2;IMPRECISE;SU=10;PE=10;SR=0	GT:SU:PE:SR	./.:10:10:0
7	73828506	1730	N	<DEL>	.	.	SVTYPE=DEL;STRANDS=+-:12;SVLEN=-2779;END=73831285;CIPOS=-10,247;CIEND=-241,9;CIPOS95=-2,70;CIEND95=-66,2;IMPRECISE;SU=12;PE=12;SR=0	GT:SU:PE:SR	./.:12:12:0
7	75293284	1731	N	<DEL>	.	.	SVTYPE=DEL;STRANDS=+-:31;SVLEN=-84;END=75293368;CIPOS=-1,0;CIEND=-1,0;CIPOS95=0,0;CIEND95=0,0;SU=31;PE=0;SR=31	GT:SU:PE:SR	./.:31:0:31
7	65860186	1732	N	<DUP>	.	.	SVTYPE=DUP;STRANDS=-+:5;SVLEN=9856598;END=75716784;CIPOS=-473,9;CIEND=-10,414;CIPOS95=-153,1;CIEND95=-1,144;IMPRECISE;SU=5;PE=5;SR=0	GT:SU:PE:SR	./.:5:5:0
7	76253589	1733_1	N	[7:76580112[N	.	.	SVTYPE=BND;STRANDS=--:6;EVENT=1733;MATEID=1733_2;CIPOS=-415,9;CIEND=-502,9;CIPOS95=-118,1;CIEND95=-157,1;IMPRECISE;SU=6;PE=6;SR=0	GT:SU:PE:SR	./.:6:6:0
7	76580112	1733_2	N	[7:76253589[N	.	.	SVTYPE=BND;STRANDS=--:6;SECONDARY;EVENT=1733;MATEID=1733_1;CIPOS=-502,9;CIEND=-415,9;CIPOS95=-157,1;CIEND95=-118,1;IMPRECISE;SU=6;PE=6;SR=0	GT:SU:PE:SR	./.:6:6:0
7	77959652	1734	N	<DEL>	.	.	SVTYPE=DEL;STRANDS=+-:28;SVLEN=-308;END=77959960;CIPOS=-2,0;CIEND=-2,0;CIPOS95=0,0;CIEND95=0,0;SU=28;PE=5;SR=23	GT:SU:PE:SR	./.:28:5:23
7	79742090	1735	N	<DEL>	.	.	SVTYPE=DEL;STRANDS=+-:22;SVLEN=-318;END=79742408;CIPOS=-3,1;CIEND=-2,0;CIPOS95=0,0;CIEND95=0,0;SU=22;PE=4;SR=18	GT:SU:PE:SR	./.:22:4:18
7	81358338	1736	N	<DEL>	.	.	SVTYPE=DEL;STRANDS=+-:12;SVLEN=-273;END=81358611;CIPOS=-10,4;CIEND=-3,2;CIPOS95=0,0;CIEND95=0,0;SU=12;PE=1;SR=11	GT:SU:PE:SR	./.:12:1:11
7	81728740	1737	N	<DEL>	.	.	SVTYPE=DEL;STRANDS=+-:37;SVLEN=-324;END=81729064;CIPOS=-2,0;CIEND=-10,9;CIPOS95=0,0;CIEND95=0,0;SU=37;PE=9;SR=28	GT:SU:PE:SR	./.:37:9:28
7	82946477	1738	N	<DEL>	.	.	SVTYPE=DEL;STRANDS=+-:28;SVLEN=-303;END=82946780;CIPOS=-2,0;CIEND=-2,0;CIPOS95=0,0;CIEND95=0,0;SU=28;PE=4;SR=24	GT:SU:PE:SR	./.:28:4:24
7	83279377	1739	N	<DEL>	.	.	SVTYPE=DEL;STRANDS=+-:25;SVLEN=-107;END=83279484;CIPOS=-1,0;CIEND=-1,0;CIPOS95=0,0;CIEND95=0,0;SU=25;PE=0;SR=25	GT:SU:PE:SR	./.:25:0:25
7	83709878	1740	N	<DEL>	.	.	SVTYPE=DEL;STRANDS=+-:36;SVLEN=-309;END=83710187;CIPOS=-10,9;CIEND=-2,0;CIPOS95=0,0;CIEND95=0,0;SU=36;PE=8;SR=28	GT:SU:PE:SR	./.:36:8:28
7	85826755	1741_1	N	[7:85834689[N	.	.	SVTYPE=BND;STRANDS=--:4;EVENT=1741;MATEID=1741_2;CIPOS=-445,9;CIEND=-334,9;CIPOS95=-152,1;CIEND95=-118,2;IMPRECISE;SU=4;PE=4;SR=0	GT:SU:PE:SR	./.:4:4:0
7	85834689	1741_2	N	[7:85826755[N	.	.	SVTYPE=BND;STRANDS=--:4;SECONDARY;EVENT=1741;MATEID=1741_1;CIPOS=-334,9;CIEND=-445,9;CIPOS95=-118,2;CIEND95=-152,1;IMPRECISE;SU=4;PE=4;SR=0	GT:SU:PE:SR	./.:4:4:0
7	86836629	1742	N	<DEL>	.	.	SVTYPE=DEL;STRANDS=+-:22;SVLEN=-294;END=86836923;CIPOS=-10,9;CIEND=-2,0;CIPOS95=0,0;CIEND95=0,0;SU=22;PE=4;SR=18	GT:SU:PE:SR	./.:22:4:18
7	88091307	1743	N	<DEL>	.	.	SVTYPE=DEL;STRANDS=+-:22;SVLEN=-442;END=88091749;CIPOS=-2,1;CIEND=-10,9;CIPOS95=0,0;CIEND95=0,0;SU=22;PE=8;SR=14	GT:SU:PE:SR	./.:22:8:14
7	88516430	1744	N	<DEL>	.	.	SVTYPE=DEL;STRANDS=+-:4;SVLEN=-2427;END=88518857;CIPOS=-10,423;CIEND=-476,9;CIPOS95=-1,140;CIEND95=-172,0;IMPRECISE;SU=4;PE=4;SR=0	GT:SU:PE:SR	./.:4:4:0
7	88516642	1745	N	<DUP>	.	.	SVTYPE=DUP;STRANDS=-+:4;SVLEN=2306;END=88518948;CIPOS=-436,9;CIEND=-10,519;CIPOS95=-147,1;CIEND95=0,182;IMPRECISE;SU=4;PE=4;SR=0	GT:SU:PE:SR	./.:4:4:0
7	89554167	1746	N	<DEL>	.	.	SVTYPE=DEL;STRANDS=+-:8;SVLEN=-421;END=89554588;CIPOS=-10,353;CIEND=-332,9;CIPOS95=-2,76;CIEND95=-114,1;IMPRECISE;SU=8;PE=8;SR=0	GT:SU:PE:SR	./.:8:8:0
7	89598884	1747	N	<DEL>	.	.	SVTYPE=DEL;STRANDS=+-:24;SVLEN=-304;END=89599188;CIPOS=-2,0;CIEND=-10,9;CIPOS95=0,0;CIEND95=0,0;SU=24;PE=4;SR=20	GT:SU:PE:SR	./.:24:4:20
7	90022150	1748	N	<DEL>	.	.	SVTYPE=DEL;STRANDS=+-:25;SVLEN=-304;END=90022454;CIPOS=-2,0;CIEND=-2,0;CIPOS95=0,0;CIEND95=0,0;SU=25;PE=6;SR=19	GT:SU:PE:SR	./.:25:6:19
7	90583945	1749	N	<DEL>	.	.	SVTYPE=DEL;STRANDS=+-:19;SVLEN=-294;END=90584239;CIPOS=-3,2;CIEND=-10,9;CIPOS95=0,0;CIEND95=0,0;SU=19;PE=7;SR=12	GT:SU:PE:SR	./.:19:7:12
7	93170008	1750	N	<DEL>	.	.	SVTYPE=DEL;STRANDS=+-:13;SVLEN=-96;END=93170104;CIPOS=-4,2;CIEND=-3,2;CIPOS95=0,0;CIEND95=0,0;SU=13;PE=1;SR=12	GT:SU:PE:SR	./.:13:1:12
7	93536265	1751	N	<INV>	.	.	SVTYPE=INV;STRANDS=++:17,--:15;SVLEN=68;END=93536333;CIPOS=-7,0;CIEND=0,8;CIPOS95=-7,0;CIEND95=0,0;IMPRECISE;SU=32;PE=6;SR=26	GT:SU:PE:SR	./.:32:6:26
7	95386268	1752	N	<DEL>	.	.	SVTYPE=DEL;STRANDS=+-:23;SVLEN=-316;END=95386584;CIPOS=-10,9;CIEND=-10,9;CIPOS95=0,0;CIEND95=0,0;SU=23;PE=4;SR=19	GT:SU:PE:SR	./.:23:4:19
7	96475901	1753	N	<DEL>	.	.	SVTYPE=DEL;STRANDS=+-:47;SVLEN=-6093;END=96481994;CIPOS=-1,0;CIEND=-10,9;CIPOS95=0,0;CIEND95=0,0;SU=47;PE=20;SR=27	GT:SU:PE:SR	./.:47:20:27
7	96505549	1754	N	<DEL>	.	.	SVTYPE=DEL;STRANDS=+-:19;SVLEN=-74;END=96505623;CIPOS=-1,0;CIEND=-1,0;CIPOS95=0,0;CIEND95=0,0;SU=19;PE=0;SR=19	GT:SU:PE:SR	./.:19:0:19
7	96522756	1755	N	<DEL>	.	.	SVTYPE=DEL;STRANDS=+-:22;SVLEN=-315;END=96523071;CIPOS=-10,9;CIEND=-2,1;CIPOS95=0,0;CIEND95=0,0;SU=22;PE=6;SR=16	GT:SU:PE:SR	./.:22:6:16
7	96543281	1756	N	<DEL>	.	.	SVTYPE=DEL;STRANDS=+-:13;SVLEN=-3317;END=96546598;CIPOS=-10,268;CIEND=-418,9;CIPOS95=0,68;CIEND95=-96,0;IMPRECISE;SU=13;PE=13;SR=0	GT:SU:PE:SR	./.:13:13:0
7	96543282	1757	N	<DEL>	.	.	SVTYPE=DEL;STRANDS=+-:11;SVLEN=-6649;END=96549931;CIPOS=-10,9;CIEND=-4,2;CIPOS95=0,0;CIEND95=0,0;SU=11;PE=1;SR=10	GT:SU:PE:SR	./.:11:1:10
7	96546598	1758	N	<DUP>	.	.	SVTYPE=DUP;STRANDS=-+:14;SVLEN=3374;END=96549972;CIPOS=-10,9;CIEND=-10,9;CIPOS95=0,0;CIEND95=0,0;SU=14;PE=5;SR=9	GT:SU:PE:SR	./.:14:5:9
7	98082839	1759	N	<DEL>	.	.	SVTYPE=DEL;STRANDS=+-:24;SVLEN=-310;END=98083149;CIPOS=-1,0;CIEND=-1,0;CIPOS95=0,0;CIEND95=0,0;SU=24;PE=0;SR=24	GT:SU:PE:SR	./.:24:0:24
7	67635773	1760_1	N	N]7:98083201]	.	.	SVTYPE=BND;STRANDS=++:16;EVENT=1760;MATEID=1760_2;CIPOS=-6,5;CIEND=-4,5;CIPOS95=0,0;CIEND95=0,0;SU=16;PE=11;SR=5	GT:SU:PE:SR	./.:16:11:5
7	98083201	1760_2	N	N]7:67635773]	.	.	SVTYPE=BND;STRANDS=++:16;SECONDARY;EVENT=1760;MATEID=1760_1;CIPOS=-4,5;CIEND=-6,5;CIPOS95=0,0;CIEND95=0,0;SU=16;PE=11;SR=5	GT:SU:PE:SR	./.:16:11:5
7	98177344	1761	N	<DUP>	.	.	SVTYPE=DUP;STRANDS=-+:11;SVLEN=494;END=98177838;CIPOS=-386,9;CIEND=-10,224;CIPOS95=-97,2;CIEND95=-1,47;IMPRECISE;SU=11;PE=11;SR=0	GT:SU:PE:SR	./.:11:11:0
7	98180254	1762	N	<DEL>	.	.	SVTYPE=DEL;STRANDS=+-:8;SVLEN=-42;END=98180296;CIPOS=-5,0;CIEND=-10,9;CIPOS95=0,1;CIEND95=0,0;IMPRECISE;SU=8;PE=0;SR=8	GT:SU:PE:SR	./.:8:0:8
7	100551060	1763	N	<DEL>	.	.	SVTYPE=DEL;STRANDS=+-:6;SVLEN=-77;END=100551137;CIPOS=-6,5;CIEND=-6,5;CIPOS95=0,0;CIEND95=0,0;SU=6;PE=0;SR=6	GT:SU:PE:SR	./.:6:0:6
7	100556033	1764	N	<DEL>	.	.	SVTYPE=DEL;STRANDS=+-:8;SVLEN=-51160;END=100607193;CIPOS=-10,319;CIEND=-335,9;CIPOS95=-2,103;CIEND95=-57,2;IMPRECISE;SU=8;PE=8;SR=0	GT:SU:PE:SR	./.:8:8:0
7	101334211	1765	N	<DEL>	.	.	SVTYPE=DEL;STRANDS=+-:8;SVLEN=-304;END=101334515;CIPOS=-7,5;CIEND=-10,9;CIPOS95=0,0;CIEND95=0,0;SU=8;PE=2;SR=6	GT:SU:PE:SR	./.:8:2:6
7	101724546	1766_1	N	N]7:101727700]	.	.	SVTYPE=BND;STRANDS=++:34;EVENT=1766;MATEID=1766_2;CIPOS=-10,7;CIEND=-2,0;CIPOS95=0,0;CIEND95=0,0;SU=34;PE=10;SR=24	GT:SU:PE:SR	./.:34:10:24
7	101727700	1766_2	N	N]7:101724546]	.	.	SVTYPE=BND;STRANDS=++:34;SECONDARY;EVENT=1766;MATEID=1766_1;CIPOS=-2,0;CIEND=-10,7;CIPOS95=0,0;CIEND95=0,0;SU=34;PE=10;SR=24	GT:SU:PE:SR	./.:34:10:24
7	101727538	1767_1	N	[7:101728039[N	.	.	SVTYPE=BND;STRANDS=--:30;EVENT=1767;MATEID=1767_2;CIPOS=-2,0;CIEND=-2,0;CIPOS95=0,0;CIEND95=0,0;SU=30;PE=7;SR=23	GT:SU:PE:SR	./.:30:7:23
7	101728039	1767_2	N	[7:101727538[N	.	.	SVTYPE=BND;STRANDS=--:30;SECONDARY;EVENT=1767;MATEID=1767_1;CIPOS=-2,0;CIEND=-2,0;CIPOS95=0,0;CIEND95=0,0;SU=30;PE=7;SR=23	GT:SU:PE:SR	./.:30:7:23
7	72355089	1768	N	<DUP>	.	.	SVTYPE=DUP;STRANDS=-+:4;SVLEN=29654571;END=102009660;CIPOS=-9,8;CIEND=-9,8;CIPOS95=0,0;CIEND95=0,0;SU=4;PE=0;SR=4	GT:SU:PE:SR	./.:4:0:4
7	66769429	1769_1	N	N]7:102019251]	.	.	SVTYPE=BND;STRANDS=++:5;EVENT=1769;MATEID=1769_2;CIPOS=-10,419;CIEND=-10,270;CIPOS95=0,151;CIEND95=-2,86;IMPRECISE;SU=5;PE=5;SR=0	GT:SU:PE:SR	./.:5:5:0
7	102019251	1769_2	N	N]7:66769429]	.	.	SVTYPE=BND;STRANDS=++:5;SECONDARY;EVENT=1769;MATEID=1769_1;CIPOS=-10,270;CIEND=-10,419;CIPOS95=-2,86;CIEND95=0,151;IMPRECISE;SU=5;PE=5;SR=0	GT:SU:PE:SR	./.:5:5:0
7	103463080	1770	N	<DEL>	.	.	SVTYPE=DEL;STRANDS=+-:25;SVLEN=-308;END=103463388;CIPOS=-10,9;CIEND=-10,9;CIPOS95=0,0;CIEND95=0,0;SU=25;PE=9;SR=16	GT:SU:PE:SR	./.:25:9:16
7	103856449	1771	N	<DEL>	.	.	SVTYPE=DEL;STRANDS=+-:28;SVLEN=-303;END=103856752;CIPOS=-10,9;CIEND=-10,9;CIPOS95=0,0;CIEND95=0,0;SU=28;PE=3;SR=25	GT:SU:PE:SR	./.:28:3:25
7	104187401	1772	N	<DEL>	.	.	SVTYPE=DEL;STRANDS=+-:30;SVLEN=-314;END=104187715;CIPOS=-10,9;CIEND=-10,9;CIPOS95=0,0;CIEND95=0,0;SU=30;PE=9;SR=21	GT:SU:PE:SR	./.:30:9:21
7	107818085	1773	N	<DEL>	.	.	SVTYPE=DEL;STRANDS=+-:5;SVLEN=-81;END=107818166;CIPOS=-10,9;CIEND=-10,9;CIPOS95=0,0;CIEND95=0,0;SU=5;PE=0;SR=5	GT:SU:PE:SR	./.:5:0:5
7	108352857	1774	N	<DEL>	.	.	SVTYPE=DEL;STRANDS=+-:39;SVLEN=-314;END=108353171;CIPOS=-10,9;CIEND=-2,0;CIPOS95=0,0;CIEND95=0,0;SU=39;PE=10;SR=29	GT:SU:PE:SR	./.:39:10:29
7	108501446	1775	N	<DEL>	.	.	SVTYPE=DEL;STRANDS=+-:18;SVLEN=-99;END=108501545;CIPOS=-2,1;CIEND=-2,1;CIPOS95=0,0;CIEND95=0,0;SU=18;PE=0;SR=18	GT:SU:PE:SR	./.:18:0:18
7	110181968	1776	N	<DEL>	.	.	SVTYPE=DEL;STRANDS=+-:42;SVLEN=-6464;END=110188432;CIPOS=-2,0;CIEND=-7,9;CIPOS95=0,0;CIEND95=0,0;SU=42;PE=17;SR=25	GT:SU:PE:SR	./.:42:17:25
7	110536533	1777	N	<DEL>	.	.	SVTYPE=DEL;STRANDS=+-:19;SVLEN=-187;END=110536720;CIPOS=-1,0;CIEND=-1,0;CIPOS95=0,0;CIEND95=0,0;SU=19;PE=0;SR=19	GT:SU:PE:SR	./.:19:0:19
7	113416176	1778	N	<DEL>	.	.	SVTYPE=DEL;STRANDS=+-:37;SVLEN=-6031;END=113422207;CIPOS=-10,9;CIEND=-10,9;CIPOS95=0,0;CIEND95=0,0;SU=37;PE=18;SR=19	GT:SU:PE:SR	./.:37:18:19
7	116842017	1779	N	<DEL>	.	.	SVTYPE=DEL;STRANDS=+-:18;SVLEN=-297;END=116842314;CIPOS=-3,1;CIEND=-10,9;CIPOS95=0,0;CIEND95=0,0;SU=18;PE=4;SR=14	GT:SU:PE:SR	./.:18:4:14
7	118343815	1780	N	<DEL>	.	.	SVTYPE=DEL;STRANDS=+-:39;SVLEN=-340;END=118344155;CIPOS=-10,9;CIEND=-1,0;CIPOS95=0,0;CIEND95=0,0;SU=39;PE=9;SR=30	GT:SU:PE:SR	./.:39:9:30
7	118831248	1781	N	<DEL>	.	.	SVTYPE=DEL;STRANDS=+-:29;SVLEN=-3506;END=118834754;CIPOS=-3,2;CIEND=-4,1;CIPOS95=0,0;CIEND95=0,0;SU=29;PE=18;SR=11	GT:SU:PE:SR	./.:29:18:11
7	120619577	1782	N	<DEL>	.	.	SVTYPE=DEL;STRANDS=+-:6;SVLEN=-122;END=120619699;CIPOS=-6,5;CIEND=-6,5;CIPOS95=0,0;CIEND95=0,0;SU=6;PE=0;SR=6	GT:SU:PE:SR	./.:6:0:6
7	120881116	1783	N	<DEL>	.	.	SVTYPE=DEL;STRANDS=+-:24;SVLEN=-318;END=120881434;CIPOS=-10,9;CIEND=-2,9;CIPOS95=0,0;CIEND95=0,0;SU=24;PE=2;SR=22	GT:SU:PE:SR	./.:24:2:22
7	123159997	1784	N	<DEL>	.	.	SVTYPE=DEL;STRANDS=+-:5;SVLEN=-136;END=123160133;CIPOS=-9,5;CIEND=-10,9;CIPOS95=-1,0;CIEND95=0,0;IMPRECISE;SU=5;PE=0;SR=5	GT:SU:PE:SR	./.:5:0:5
7	124711589	1785	N	<DEL>	.	.	SVTYPE=DEL;STRANDS=+-:4;SVLEN=-84;END=124711673;CIPOS=-10,7;CIEND=-9,8;CIPOS95=-1,0;CIEND95=0,0;IMPRECISE;SU=4;PE=0;SR=4	GT:SU:PE:SR	./.:4:0:4
7	125265110	1786	N	<DEL>	.	.	SVTYPE=DEL;STRANDS=+-:47;SVLEN=-321;END=125265431;CIPOS=0,0;CIEND=0,0;CIPOS95=0,0;CIEND95=0,0;SU=47;PE=10;SR=37	GT:SU:PE:SR	./.:47:10:37
7	126045889	1787	N	<DEL>	.	.	SVTYPE=DEL;STRANDS=+-:35;SVLEN=-5558;END=126051447;CIPOS=-2,1;CIEND=-10,9;CIPOS95=0,0;CIEND95=0,0;SU=35;PE=19;SR=16	GT:SU:PE:SR	./.:35:19:16
7	126964246	1788	N	<DEL>	.	.	SVTYPE=DEL;STRANDS=+-:6;SVLEN=-94;END=126964340;CIPOS=-6,5;CIEND=-6,5;CIPOS95=0,0;CIEND95=0,0;SU=6;PE=0;SR=6	GT:SU:PE:SR	./.:6:0:6
7	127620165	1789	N	<DEL>	.	.	SVTYPE=DEL;STRANDS=+-:28;SVLEN=-307;END=127620472;CIPOS=-10,9;CIEND=-1,0;CIPOS95=0,0;CIEND95=0,0;SU=28;PE=2;SR=26	GT:SU:PE:SR	./.:28:2:26
7	127766428	1790	N	<DEL>	.	.	SVTYPE=DEL;STRANDS=+-:39;SVLEN=-300;END=127766728;CIPOS=-10,9;CIEND=-10,9;CIPOS95=0,0;CIEND95=0,0;SU=39;PE=9;SR=30	GT:SU:PE:SR	./.:39:9:30
7	128309226	1791	N	<DEL>	.	.	SVTYPE=DEL;STRANDS=+-:22;SVLEN=-303;END=128309529;CIPOS=-2,1;CIEND=-10,9;CIPOS95=0,0;CIEND95=0,0;SU=22;PE=8;SR=14	GT:SU:PE:SR	./.:22:8:14
7	130908891	1792	N	<DUP>	.	.	SVTYPE=DUP;STRANDS=-+:9;SVLEN=175;END=130909066;CIPOS=-4,9;CIEND=-4,3;CIPOS95=0,0;CIEND95=0,0;SU=9;PE=0;SR=9	GT:SU:PE:SR	./.:9:0:9
7	131339247	1793	N	<DUP>	.	.	SVTYPE=DUP;STRANDS=-+:4;SVLEN=264;END=131339511;CIPOS=-486,9;CIEND=-10,377;CIPOS95=-178,0;CIEND95=-2,137;IMPRECISE;SU=4;PE=4;SR=0	GT:SU:PE:SR	./.:4:4:0
7	133107690	1794	N	<DEL>	.	.	SVTYPE=DEL;STRANDS=+-:35;SVLEN=-314;END=133108004;CIPOS=-10,9;CIEND=-2,0;CIPOS95=0,0;CIEND95=0,0;SU=35;PE=11;SR=24	GT:SU:PE:SR	./.:35:11:24
7	134350007	1795	N	<DEL>	.	.	SVTYPE=DEL;STRANDS=+-:35;SVLEN=-415;END=134350422;CIPOS=-10,9;CIEND=-2,0;CIPOS95=0,0;CIEND95=0,0;SU=35;PE=17;SR=18	GT:SU:PE:SR	./.:35:17:18
7	136834466	1796	N	<DEL>	.	.	SVTYPE=DEL;STRANDS=+-:21;SVLEN=-285;END=136834751;CIPOS=-10,9;CIEND=-10,9;CIPOS95=0,0;CIEND95=0,0;SU=21;PE=3;SR=18	GT:SU:PE:SR	./.:21:3:18
7	136851625	1797	N	<DEL>	.	.	SVTYPE=DEL;STRANDS=+-:26;SVLEN=-296;END=136851921;CIPOS=-10,9;CIEND=-10,9;CIPOS95=0,0;CIEND95=0,0;SU=26;PE=4;SR=22	GT:SU:PE:SR	./.:26:4:22
7	138296456	1798	N	<DEL>	.	.	SVTYPE=DEL;STRANDS=+-:25;SVLEN=-752;END=138297208;CIPOS=-10,9;CIEND=-3,1;CIPOS95=0,0;CIEND95=0,0;SU=25;PE=10;SR=15	GT:SU:PE:SR	./.:25:10:15
7	108986963	1799	N	<DUP>	.	.	SVTYPE=DUP;STRANDS=-+:5;SVLEN=29601598;END=138588561;CIPOS=-10,9;CIEND=-10,9;CIPOS95=0,0;CIEND95=0,0;SU=5;PE=0;SR=5	GT:SU:PE:SR	./.:5:0:5
7	138742282	1800	N	<DEL>	.	.	SVTYPE=DEL;STRANDS=+-:33;SVLEN=-303;END=138742585;CIPOS=-2,0;CIEND=-2,0;CIPOS95=0,0;CIEND95=0,0;SU=33;PE=8;SR=25	GT:SU:PE:SR	./.:33:8:25
7	139800480	1801	N	<DEL>	.	.	SVTYPE=DEL;STRANDS=+-:21;SVLEN=-40;END=139800520;CIPOS=-1,0;CIEND=-1,0;CIPOS95=0,0;CIEND95=0,0;SU=21;PE=0;SR=21	GT:SU:PE:SR	./.:21:0:21
7	140181586	1802	N	<DUP>	.	.	SVTYPE=DUP;STRANDS=-+:15;SVLEN=7637;END=140189223;CIPOS=-10,9;CIEND=-4,2;CIPOS95=0,0;CIEND95=0,0;SU=15;PE=5;SR=10	GT:SU:PE:SR	./.:15:5:10
7	141113880	1803	N	<DEL>	.	.	SVTYPE=DEL;STRANDS=+-:32;SVLEN=-302;END=141114182;CIPOS=-10,6;CIEND=-2,0;CIPOS95=0,0;CIEND95=0,0;SU=32;PE=9;SR=23	GT:SU:PE:SR	./.:32:9:23
7	142032800	1804_1	N	N]7:142034058]	.	.	SVTYPE=BND;STRANDS=++:12;EVENT=1804;MATEID=1804_2;CIPOS=-10,297;CIEND=-10,435;CIPOS95=-2,44;CIEND95=-1,103;IMPRECISE;SU=12;PE=12;SR=0	GT:SU:PE:SR	./.:12:12:0
7	142034058	1804_2	N	N]7:142032800]	.	.	SVTYPE=BND;STRANDS=++:12;SECONDARY;EVENT=1804;MATEID=1804_1;CIPOS=-10,435;CIEND=-10,297;CIPOS95=-1,103;CIEND95=-2,44;IMPRECISE;SU=12;PE=12;SR=0	GT:SU:PE:SR	./.:12:12:0
7	142108777	1805	N	<DUP>	.	.	SVTYPE=DUP;STRANDS=-+:8;SVLEN=20015;END=142128792;CIPOS=-314,9;CIEND=-10,343;CIPOS95=-89,2;CIEND95=-1,132;IMPRECISE;SU=8;PE=8;SR=0	GT:SU:PE:SR	./.:8:8:0
7	142033316	1806_1	N	[7:142156226[N	.	.	SVTYPE=BND;STRANDS=--:4;EVENT=1806;MATEID=1806_2;CIPOS=-9,8;CIEND=-9,8;CIPOS95=0,0;CIEND95=0,0;SU=4;PE=0;SR=4	GT:SU:PE:SR	./.:4:0:4
7	142156226	1806_2	N	[7:142033316[N	.	.	SVTYPE=BND;STRANDS=--:4;SECONDARY;EVENT=1806;MATEID=1806_1;CIPOS=-9,8;CIEND=-9,8;CIPOS95=0,0;CIEND95=0,0;SU=4;PE=0;SR=4	GT:SU:PE:SR	./.:4:0:4
7	142109117	1807	N	<DEL>	.	.	SVTYPE=DEL;STRANDS=+-:9;SVLEN=-56935;END=142166052;CIPOS=-10,247;CIEND=-342,9;CIPOS95=-2,57;CIEND95=-133,1;IMPRECISE;SU=9;PE=9;SR=0	GT:SU:PE:SR	./.:9:9:0
7	142190195	1808	N	<DEL>	.	.	SVTYPE=DEL;STRANDS=+-:16;SVLEN=-25364;END=142215559;CIPOS=-3,1;CIEND=-3,1;CIPOS95=0,0;CIEND95=0,0;SU=16;PE=1;SR=15	GT:SU:PE:SR	./.:16:1:15
7	142191277	1809	N	<DUP>	.	.	SVTYPE=DUP;STRANDS=-+:15;SVLEN=25647;END=142216924;CIPOS=-6,4;CIEND=-10,9;CIPOS95=0,0;CIEND95=0,0;SU=15;PE=9;SR=6	GT:SU:PE:SR	./.:15:9:6
7	142197461	1810	N	<DUP>	.	.	SVTYPE=DUP;STRANDS=-+:4;SVLEN=26277;END=142223738;CIPOS=-440,9;CIEND=-10,430;CIPOS95=-141,1;CIEND95=-1,146;IMPRECISE;SU=4;PE=4;SR=0	GT:SU:PE:SR	./.:4:4:0
7	142199923	1811	N	<DUP>	.	.	SVTYPE=DUP;STRANDS=-+:5;SVLEN=26611;END=142226534;CIPOS=-10,9;CIEND=-10,9;CIPOS95=0,0;CIEND95=0,0;SU=5;PE=0;SR=5	GT:SU:PE:SR	./.:5:0:5
7	142367405	1812	N	<DEL>	.	.	SVTYPE=DEL;STRANDS=+-:8;SVLEN=-318;END=142367723;CIPOS=-10,9;CIEND=-10,9;CIPOS95=-1,1;CIEND95=-1,0;IMPRECISE;SU=8;PE=5;SR=3	GT:SU:PE:SR	./.:8:5:3
7	142465102	1813	N	<DEL>	.	.	SVTYPE=DEL;STRANDS=+-:6;SVLEN=-21221;END=142486323;CIPOS=-10,476;CIEND=-336,9;CIPOS95=-1,151;CIEND95=-95,2;IMPRECISE;SU=6;PE=6;SR=0	GT:SU:PE:SR	./.:6:6:0
7	144382760	1814	N	<DEL>	.	.	SVTYPE=DEL;STRANDS=+-:15;SVLEN=-137;END=144382897;CIPOS=-10,9;CIEND=-10,9;CIPOS95=0,0;CIEND95=0,0;SU=15;PE=0;SR=15	GT:SU:PE:SR	./.:15:0:15
7	145499212	1815	N	<DEL>	.	.	SVTYPE=DEL;STRANDS=+-:8;SVLEN=-55;END=145499267;CIPOS=-10,9;CIEND=-10,9;CIPOS95=0,0;CIEND95=0,0;SU=8;PE=0;SR=8	GT:SU:PE:SR	./.:8:0:8
7	146758133	1816	N	<DEL>	.	.	SVTYPE=DEL;STRANDS=+-:29;SVLEN=-523;END=146758656;CIPOS=-9,9;CIEND=-4,2;CIPOS95=0,0;CIEND95=0,0;SU=29;PE=20;SR=9	GT:SU:PE:SR	./.:29:20:9
7	147044525	1817	N	<DEL>	.	.	SVTYPE=DEL;STRANDS=+-:22;SVLEN=-45;END=147044570;CIPOS=-10,6;CIEND=-10,9;CIPOS95=0,0;CIEND95=0,0;SU=22;PE=0;SR=22	GT:SU:PE:SR	./.:22:0:22
7	148072866	1818	N	<DEL>	.	.	SVTYPE=DEL;STRANDS=+-:37;SVLEN=-3457;END=148076323;CIPOS=-2,0;CIEND=-10,6;CIPOS95=0,0;CIEND95=0,0;SU=37;PE=19;SR=18	GT:SU:PE:SR	./.:37:19:18
7	148830758	1819	N	<DEL>	.	.	SVTYPE=DEL;STRANDS=+-:10;SVLEN=-53;END=148830811;CIPOS=-4,1;CIEND=-4,9;CIPOS95=0,0;CIEND95=0,0;SU=10;PE=0;SR=10	GT:SU:PE:SR	./.:10:0:10
7	149736171	1820	N	<DUP>	.	.	SVTYPE=DUP;STRANDS=-+:5;SVLEN=2905;END=149739076;CIPOS=-348,9;CIEND=-10,377;CIPOS95=-95,2;CIEND95=-2,117;IMPRECISE;SU=5;PE=5;SR=0	GT:SU:PE:SR	./.:5:5:0
7	150724463	1821	N	<DEL>	.	.	SVTYPE=DEL;STRANDS=+-:13;SVLEN=-52;END=150724515;CIPOS=-10,9;CIEND=-10,9;CIPOS95=0,0;CIEND95=0,0;SU=13;PE=0;SR=13	GT:SU:PE:SR	./.:13:0:13
7	151058007	1822	N	<DEL>	.	.	SVTYPE=DEL;STRANDS=+-:11;SVLEN=-112;END=151058119;CIPOS=-3,2;CIEND=-3,2;CIPOS95=0,0;CIEND95=0,0;SU=11;PE=0;SR=11	GT:SU:PE:SR	./.:11:0:11
7	152281703	1823	N	<DEL>	.	.	SVTYPE=DEL;STRANDS=+-:43;SVLEN=-2602;END=152284305;CIPOS=-2,0;CIEND=-2,0;CIPOS95=0,0;CIEND95=0,0;SU=43;PE=19;SR=24	GT:SU:PE:SR	./.:43:19:24
7	152319117	1824	N	<DEL>	.	.	SVTYPE=DEL;STRANDS=+-:18;SVLEN=-65;END=152319182;CIPOS=-10,7;CIEND=-2,1;CIPOS95=0,0;CIEND95=0,0;SU=18;PE=0;SR=18	GT:SU:PE:SR	./.:18:0:18
7	153026421	1825	N	<DEL>	.	.	SVTYPE=DEL;STRANDS=+-:10;SVLEN=-161;END=153026582;CIPOS=-10,9;CIEND=-10,9;CIPOS95=0,0;CIEND95=0,0;SU=10;PE=0;SR=10	GT:SU:PE:SR	./.:10:0:10
7	153202926	1826	N	<DUP>	.	.	SVTYPE=DUP;STRANDS=-+:15;SVLEN=735;END=153203661;CIPOS=-270,9;CIEND=-10,305;CIPOS95=-105,1;CIEND95=-2,35;IMPRECISE;SU=15;PE=15;SR=0	GT:SU:PE:SR	./.:15:15:0
7	153310138	1827	N	<DEL>	.	.	SVTYPE=DEL;STRANDS=+-:39;SVLEN=-679;END=153310817;CIPOS=-2,0;CIEND=-2,0;CIPOS95=0,0;CIEND95=0,0;SU=39;PE=14;SR=25	GT:SU:PE:SR	./.:39:14:25
7	149700286	1828_1	N	[7:153790583[N	.	.	SVTYPE=BND;STRANDS=--:5;EVENT=1828;MATEID=1828_2;CIPOS=-179,9;CIEND=-389,9;CIPOS95=-66,2;CIEND95=-126,1;IMPRECISE;SU=5;PE=5;SR=0	GT:SU:PE:SR	./.:5:5:0
7	153790583	1828_2	N	[7:149700286[N	.	.	SVTYPE=BND;STRANDS=--:5;SECONDARY;EVENT=1828;MATEID=1828_1;CIPOS=-389,9;CIEND=-179,9;CIPOS95=-126,1;CIEND95=-66,2;IMPRECISE;SU=5;PE=5;SR=0	GT:SU:PE:SR	./.:5:5:0
7	154153823	1829	N	<DEL>	.	.	SVTYPE=DEL;STRANDS=+-:18;SVLEN=-1247;END=154155070;CIPOS=-10,9;CIEND=-4,2;CIPOS95=0,0;CIEND95=0,0;SU=18;PE=9;SR=9	GT:SU:PE:SR	./.:18:9:9
7	154448809	1830	N	<DEL>	.	.	SVTYPE=DEL;STRANDS=+-:6;SVLEN=-598;END=154449407;CIPOS=-10,172;CIEND=-289,9;CIPOS95=-3,51;CIEND95=-85,2;IMPRECISE;SU=6;PE=6;SR=0	GT:SU:PE:SR	./.:6:6:0
7	154671008	1831	N	<DEL>	.	.	SVTYPE=DEL;STRANDS=+-:8;SVLEN=-305;END=154671313;CIPOS=-10,9;CIEND=-10,9;CIPOS95=0,0;CIEND95=0,0;SU=8;PE=3;SR=5	GT:SU:PE:SR	./.:8:3:5
7	154941932	1832	N	<DEL>	.	.	SVTYPE=DEL;STRANDS=+-:21;SVLEN=-312;END=154942244;CIPOS=-3,1;CIEND=-2,1;CIPOS95=0,0;CIEND95=0,0;SU=21;PE=7;SR=14	GT:SU:PE:SR	./.:21:7:14
7	155893994	1833	N	<DUP>	.	.	SVTYPE=DUP;STRANDS=-+:5;SVLEN=135;END=155894129;CIPOS=-10,9;CIEND=-10,9;CIPOS95=0,0;CIEND95=0,0;SU=5;PE=0;SR=5	GT:SU:PE:SR	./.:5:0:5
7	155926192	1834	N	<DEL>	.	.	SVTYPE=DEL;STRANDS=+-:16;SVLEN=-92;END=155926284;CIPOS=-2,1;CIEND=-2,1;CIPOS95=0,0;CIEND95=0,0;SU=16;PE=0;SR=16	GT:SU:PE:SR	./.:16:0:16
7	157571142	1835	N	<DEL>	.	.	SVTYPE=DEL;STRANDS=+-:14;SVLEN=-287;END=157571429;CIPOS=-10,9;CIEND=-4,3;CIPOS95=0,0;CIEND95=0,0;SU=14;PE=5;SR=9	GT:SU:PE:SR	./.:14:5:9
7	158029482	1836	N	<DEL>	.	.	SVTYPE=DEL;STRANDS=+-:10;SVLEN=-966;END=158030448;CIPOS=-10,9;CIEND=-7,4;CIPOS95=0,0;CIEND95=0,0;SU=10;PE=5;SR=5	GT:SU:PE:SR	./.:10:5:5
7	158104938	1837	N	<DEL>	.	.	SVTYPE=DEL;STRANDS=+-:15;SVLEN=-36;END=158104974;CIPOS=-10,9;CIEND=-10,9;CIPOS95=0,0;CIEND95=0,0;SU=15;PE=0;SR=15	GT:SU:PE:SR	./.:15:0:15
7	158852435	1838	N	<DEL>	.	.	SVTYPE=DEL;STRANDS=+-:8;SVLEN=-37;END=158852472;CIPOS=-10,9;CIEND=-10,9;CIPOS95=0,0;CIEND95=0,0;SU=8;PE=0;SR=8	GT:SU:PE:SR	./.:8:0:8
7	158998875	1839	N	<DEL>	.	.	SVTYPE=DEL;STRANDS=+-:5;SVLEN=-777;END=158999652;CIPOS=-10,354;CIEND=-432,9;CIPOS95=-2,98;CIEND95=-153,1;IMPRECISE;SU=5;PE=5;SR=0	GT:SU:PE:SR	./.:5:5:0
8	594397	1840	N	<DEL>	.	.	SVTYPE=DEL;STRANDS=+-:9;SVLEN=-5017;END=599414;CIPOS=-6,5;CIEND=-10,9;CIPOS95=0,0;CIEND95=0,0;SU=9;PE=3;SR=6	GT:SU:PE:SR	./.:9:3:6
8	751939	1841	N	<DUP>	.	.	SVTYPE=DUP;STRANDS=-+:4;SVLEN=341;END=752280;CIPOS=-441,9;CIEND=-10,430;CIPOS95=-148,1;CIEND95=-1,146;IMPRECISE;SU=4;PE=4;SR=0	GT:SU:PE:SR	./.:4:4:0
8	1190766	1842	N	<DEL>	.	.	SVTYPE=DEL;STRANDS=+-:7;SVLEN=-293;END=1191059;CIPOS=-10,201;CIEND=-223,9;CIPOS95=-3,57;CIEND95=-41,3;IMPRECISE;SU=7;PE=7;SR=0	GT:SU:PE:SR	./.:7:7:0
8	1746446	1843	N	<DEL>	.	.	SVTYPE=DEL;STRANDS=+-:7;SVLEN=-472;END=1746918;CIPOS=-10,317;CIEND=-362,9;CIPOS95=-2,92;CIEND95=-82,2;IMPRECISE;SU=7;PE=7;SR=0	GT:SU:PE:SR	./.:7:7:0
8	2122084	1844	N	<DEL>	.	.	SVTYPE=DEL;STRANDS=+-:21;SVLEN=-262;END=2122346;CIPOS=-10,6;CIEND=-6,9;CIPOS95=0,0;CIEND95=0,0;SU=21;PE=3;SR=18	GT:SU:PE:SR	./.:21:3:18
8	2215365	1845	N	<DEL>	.	.	SVTYPE=DEL;STRANDS=+-:22;SVLEN=-721;END=2216086;CIPOS=-10,135;CIEND=-418,9;CIPOS95=-3,24;CIEND95=-82,0;IMPRECISE;SU=22;PE=22;SR=0	GT:SU:PE:SR	./.:22:22:0
8	2215720	1846	N	<DUP>	.	.	SVTYPE=DUP;STRANDS=-+:5;SVLEN=604;END=2216324;CIPOS=-291,9;CIEND=-10,388;CIPOS95=-105,2;CIEND95=-1,126;IMPRECISE;SU=5;PE=5;SR=0	GT:SU:PE:SR	./.:5:5:0
8	2480473	1847	N	<DEL>	.	.	SVTYPE=DEL;STRANDS=+-:12;SVLEN=-376;END=2480849;CIPOS=-10,238;CIEND=-253,9;CIPOS95=-2,65;CIEND95=-61,2;IMPRECISE;SU=12;PE=12;SR=0	GT:SU:PE:SR	./.:12:12:0
8	4941235	1848	N	<DEL>	.	.	SVTYPE=DEL;STRANDS=+-:24;SVLEN=-285;END=4941520;CIPOS=-2,0;CIEND=-1,0;CIPOS95=0,0;CIEND95=0,0;SU=24;PE=2;SR=22	GT:SU:PE:SR	./.:24:2:22
8	5230196	1849	N	<DUP>	.	.	SVTYPE=DUP;STRANDS=-+:33;SVLEN=4322;END=5234518;CIPOS=-2,0;CIEND=-2,0;CIPOS95=0,0;CIEND95=0,0;SU=33;PE=13;SR=20	GT:SU:PE:SR	./.:33:13:20
8	6506408	1850	N	<DUP>	.	.	SVTYPE=DUP;STRANDS=-+:8;SVLEN=442;END=6506850;CIPOS=-10,9;CIEND=-10,9;CIPOS95=0,0;CIEND95=0,0;SU=8;PE=0;SR=8	GT:SU:PE:SR	./.:8:0:8
8	8286301	1851	N	<DEL>	.	.	SVTYPE=DEL;STRANDS=+-:34;SVLEN=-4529;END=8290830;CIPOS=-2,0;CIEND=-10,9;CIPOS95=0,0;CIEND95=0,0;SU=34;PE=12;SR=22	GT:SU:PE:SR	./.:34:12:22
8	11245561	1852	N	<DEL>	.	.	SVTYPE=DEL;STRANDS=+-:25;SVLEN=-1646;END=11247207;CIPOS=-3,1;CIEND=-3,1;CIPOS95=0,0;CIEND95=0,0;SU=25;PE=11;SR=14	GT:SU:PE:SR	./.:25:11:14
8	13594482	1853	N	<DEL>	.	.	SVTYPE=DEL;STRANDS=+-:19;SVLEN=-146;END=13594628;CIPOS=-10,7;CIEND=-8,9;CIPOS95=0,0;CIEND95=0,0;SU=19;PE=0;SR=19	GT:SU:PE:SR	./.:19:0:19
8	13778073	1854	N	<DEL>	.	.	SVTYPE=DEL;STRANDS=+-:30;SVLEN=-312;END=13778385;CIPOS=-10,9;CIEND=-10,9;CIPOS95=0,0;CIEND95=0,0;SU=30;PE=8;SR=22	GT:SU:PE:SR	./.:30:8:22
8	14588053	1855	N	<DEL>	.	.	SVTYPE=DEL;STRANDS=+-:24;SVLEN=-775;END=14588828;CIPOS=-10,9;CIEND=-5,2;CIPOS95=0,0;CIEND95=0,0;SU=24;PE=17;SR=7	GT:SU:PE:SR	./.:24:17:7
8	15001279	1856	N	<DEL>	.	.	SVTYPE=DEL;STRANDS=+-:37;SVLEN=-307;END=15001586;CIPOS=-2,0;CIEND=-2,0;CIPOS95=0,0;CIEND95=0,0;SU=37;PE=6;SR=31	GT:SU:PE:SR	./.:37:6:31
8	30604012	1857	N	<DEL>	.	.	SVTYPE=DEL;STRANDS=+-:13;SVLEN=-1534;END=30605546;CIPOS=-10,223;CIEND=-368,9;CIPOS95=-2,59;CIEND95=-52,2;IMPRECISE;SU=13;PE=13;SR=0	GT:SU:PE:SR	./.:13:13:0
8	16546763	1858	N	<DEL>	.	.	SVTYPE=DEL;STRANDS=+-:24;SVLEN=-85;END=16546848;CIPOS=-1,0;CIEND=-1,0;CIPOS95=0,0;CIEND95=0,0;SU=24;PE=0;SR=24	GT:SU:PE:SR	./.:24:0:24
8	16962222	1859	N	<DEL>	.	.	SVTYPE=DEL;STRANDS=+-:26;SVLEN=-306;END=16962528;CIPOS=-10,9;CIEND=-1,0;CIPOS95=0,0;CIEND95=0,0;SU=26;PE=4;SR=22	GT:SU:PE:SR	./.:26:4:22
8	17057079	1860	N	<DEL>	.	.	SVTYPE=DEL;STRANDS=+-:9;SVLEN=-84;END=17057163;CIPOS=-4,3;CIEND=-4,3;CIPOS95=0,0;CIEND95=0,0;SU=9;PE=0;SR=9	GT:SU:PE:SR	./.:9:0:9
8	18454620	1861	N	<DEL>	.	.	SVTYPE=DEL;STRANDS=+-:56;SVLEN=-1324;END=18455944;CIPOS=-2,0;CIEND=-8,9;CIPOS95=0,0;CIEND95=0,0;SU=56;PE=28;SR=28	GT:SU:PE:SR	./.:56:28:28
8	18651458	1862	N	<DEL>	.	.	SVTYPE=DEL;STRANDS=+-:36;SVLEN=-967;END=18652425;CIPOS=-2,0;CIEND=-2,0;CIPOS95=0,0;CIEND95=0,0;SU=36;PE=11;SR=25	GT:SU:PE:SR	./.:36:11:25
8	21819922	1863	N	<DUP>	.	.	SVTYPE=DUP;STRANDS=-+:19;SVLEN=13851;END=21833773;CIPOS=-10,9;CIEND=-10,9;CIPOS95=0,0;CIEND95=0,0;SU=19;PE=11;SR=8	GT:SU:PE:SR	./.:19:11:8
8	23447841	1864	N	<DEL>	.	.	SVTYPE=DEL;STRANDS=+-:16;SVLEN=-34;END=23447875;CIPOS=-2,1;CIEND=-2,1;CIPOS95=0,0;CIEND95=0,0;SU=16;PE=0;SR=16	GT:SU:PE:SR	./.:16:0:16
8	24972434	1865	N	<DEL>	.	.	SVTYPE=DEL;STRANDS=+-:27;SVLEN=-18509;END=24990943;CIPOS=-2,0;CIEND=-2,0;CIPOS95=0,0;CIEND95=0,0;SU=27;PE=9;SR=18	GT:SU:PE:SR	./.:27:9:18
8	25204075	1866	N	<DEL>	.	.	SVTYPE=DEL;STRANDS=+-:8;SVLEN=-225;END=25204300;CIPOS=-10,9;CIEND=-8,9;CIPOS95=0,0;CIEND95=0,0;SU=8;PE=0;SR=8	GT:SU:PE:SR	./.:8:0:8
8	25327221	1867	N	<DEL>	.	.	SVTYPE=DEL;STRANDS=+-:19;SVLEN=-57;END=25327278;CIPOS=-10,7;CIEND=-1,0;CIPOS95=0,0;CIEND95=0,0;SU=19;PE=0;SR=19	GT:SU:PE:SR	./.:19:0:19
8	25912362	1868_1	N	N]8:25912443]	.	.	SVTYPE=BND;STRANDS=++:16;EVENT=1868;MATEID=1868_2;CIPOS=-10,9;CIEND=-10,9;CIPOS95=-1,1;CIEND95=0,1;IMPRECISE;SU=16;PE=11;SR=5	GT:SU:PE:SR	./.:16:11:5
8	25912443	1868_2	N	N]8:25912362]	.	.	SVTYPE=BND;STRANDS=++:16;SECONDARY;EVENT=1868;MATEID=1868_1;CIPOS=-10,9;CIEND=-10,9;CIPOS95=0,1;CIEND95=-1,1;IMPRECISE;SU=16;PE=11;SR=5	GT:SU:PE:SR	./.:16:11:5
8	28819931	1869	N	<DEL>	.	.	SVTYPE=DEL;STRANDS=+-:4;SVLEN=-107;END=28820038;CIPOS=-9,8;CIEND=-9,8;CIPOS95=0,0;CIEND95=0,0;SU=4;PE=0;SR=4	GT:SU:PE:SR	./.:4:0:4
8	30392291	1870	N	<DEL>	.	.	SVTYPE=DEL;STRANDS=+-:40;SVLEN=-290;END=30392581;CIPOS=-10,5;CIEND=-2,0;CIPOS95=0,0;CIEND95=0,0;SU=40;PE=6;SR=34	GT:SU:PE:SR	./.:40:6:34
8	31571255	1871	N	<DEL>	.	.	SVTYPE=DEL;STRANDS=+-:29;SVLEN=-339;END=31571594;CIPOS=-10,9;CIEND=-10,9;CIPOS95=0,0;CIEND95=0,0;SU=29;PE=6;SR=23	GT:SU:PE:SR	./.:29:6:23
8	39232074	1872	N	<DEL>	.	.	SVTYPE=DEL;STRANDS=+-:18;SVLEN=-155154;END=39387228;CIPOS=-10,9;CIEND=-10,9;CIPOS95=0,0;CIEND95=0,0;SU=18;PE=13;SR=5	GT:SU:PE:SR	./.:18:13:5
8	32680009	1873	N	<DEL>	.	.	SVTYPE=DEL;STRANDS=+-:39;SVLEN=-11252;END=32691261;CIPOS=-2,1;CIEND=-2,0;CIPOS95=0,0;CIEND95=0,0;SU=39;PE=23;SR=16	GT:SU:PE:SR	./.:39:23:16
8	34243909	1874_1	N	N]8:34244020]	.	.	SVTYPE=BND;STRANDS=++:5;EVENT=1874;MATEID=1874_2;CIPOS=-10,70;CIEND=-7,441;CIPOS95=0,67;CIEND95=0,171;IMPRECISE;SU=5;PE=5;SR=0	GT:SU:PE:SR	./.:5:5:0
8	34244020	1874_2	N	N]8:34243909]	.	.	SVTYPE=BND;STRANDS=++:5;SECONDARY;EVENT=1874;MATEID=1874_1;CIPOS=-7,441;CIEND=-10,70;CIPOS95=0,171;CIEND95=0,67;IMPRECISE;SU=5;PE=5;SR=0	GT:SU:PE:SR	./.:5:5:0
8	37050885	1875	N	<DEL>	.	.	SVTYPE=DEL;STRANDS=+-:46;SVLEN=-968;END=37051853;CIPOS=-10,9;CIEND=-10,9;CIPOS95=0,0;CIEND95=0,0;SU=46;PE=20;SR=26	GT:SU:PE:SR	./.:46:20:26
8	38383408	1876	N	<DEL>	.	.	SVTYPE=DEL;STRANDS=+-:11;SVLEN=-59;END=38383467;CIPOS=-3,2;CIEND=-3,2;CIPOS95=0,0;CIEND95=0,0;SU=11;PE=0;SR=11	GT:SU:PE:SR	./.:11:0:11
8	39737280	1877	N	<DEL>	.	.	SVTYPE=DEL;STRANDS=+-:10;SVLEN=-230;END=39737510;CIPOS=-10,9;CIEND=-10,9;CIPOS95=0,0;CIEND95=0,0;SU=10;PE=0;SR=10	GT:SU:PE:SR	./.:10:0:10
8	39765330	1878	N	<DEL>	.	.	SVTYPE=DEL;STRANDS=+-:27;SVLEN=-316;END=39765646;CIPOS=-10,9;CIEND=-2,0;CIPOS95=0,0;CIEND95=0,0;SU=27;PE=6;SR=21	GT:SU:PE:SR	./.:27:6:21
8	39976063	1879	N	<DEL>	.	.	SVTYPE=DEL;STRANDS=+-:18;SVLEN=-88;END=39976151;CIPOS=-2,1;CIEND=-2,1;CIPOS95=0,0;CIEND95=0,0;SU=18;PE=0;SR=18	GT:SU:PE:SR	./.:18:0:18
8	40182856	1880	N	<DEL>	.	.	SVTYPE=DEL;STRANDS=+-:46;SVLEN=-6958;END=40189814;CIPOS=-1,0;CIEND=-2,0;CIPOS95=0,0;CIEND95=0,0;SU=46;PE=25;SR=21	GT:SU:PE:SR	./.:46:25:21
8	41279344	1881	N	<DEL>	.	.	SVTYPE=DEL;STRANDS=+-:16;SVLEN=-307;END=41279651;CIPOS=-10,9;CIEND=-2,1;CIPOS95=0,0;CIEND95=0,0;SU=16;PE=2;SR=14	GT:SU:PE:SR	./.:16:2:14
8	42190461	1882	N	<DEL>	.	.	SVTYPE=DEL;STRANDS=+-:14;SVLEN=-3907;END=42194368;CIPOS=-10,184;CIEND=-241,9;CIPOS95=-3,36;CIEND95=-66,2;IMPRECISE;SU=14;PE=14;SR=0	GT:SU:PE:SR	./.:14:14:0
8	43092878	1883	N	<DUP>	.	.	SVTYPE=DUP;STRANDS=-+:44;SVLEN=665;END=43093543;CIPOS=-4,3;CIEND=-4,3;CIPOS95=0,0;CIEND95=0,0;SU=44;PE=25;SR=19	GT:SU:PE:SR	./.:44:25:19
8	43092942	1884	N	<DEL>	.	.	SVTYPE=DEL;STRANDS=+-:9;SVLEN=-704;END=43093646;CIPOS=-4,3;CIEND=-4,3;CIPOS95=0,0;CIEND95=0,0;SU=9;PE=0;SR=9	GT:SU:PE:SR	./.:9:0:9
8	43092878	1885	N	<DUP>	.	.	SVTYPE=DUP;STRANDS=-+:62;SVLEN=997;END=43093875;CIPOS=0,0;CIEND=0,6;CIPOS95=0,0;CIEND95=0,0;SU=62;PE=1;SR=61	GT:SU:PE:SR	./.:62:1:61
8	43092879	1886_1	N	[8:43094621[N	.	.	SVTYPE=BND;STRANDS=--:9;EVENT=1886;MATEID=1886_2;CIPOS=-5,3;CIEND=-4,3;CIPOS95=0,0;CIEND95=0,0;SU=9;PE=0;SR=9	GT:SU:PE:SR	./.:9:0:9
8	43094621	1886_2	N	[8:43092879[N	.	.	SVTYPE=BND;STRANDS=--:9;SECONDARY;EVENT=1886;MATEID=1886_1;CIPOS=-4,3;CIEND=-5,3;CIPOS95=0,0;CIEND95=0,0;SU=9;PE=0;SR=9	GT:SU:PE:SR	./.:9:0:9
8	43092944	1887_1	N	N]8:43094905]	.	.	SVTYPE=BND;STRANDS=++:6;EVENT=1887;MATEID=1887_2;CIPOS=-6,5;CIEND=-6,5;CIPOS95=0,0;CIEND95=0,0;SU=6;PE=0;SR=6	GT:SU:PE:SR	./.:6:0:6
8	43094905	1887_2	N	N]8:43092944]	.	.	SVTYPE=BND;STRANDS=++:6;SECONDARY;EVENT=1887;MATEID=1887_1;CIPOS=-6,5;CIEND=-6,5;CIPOS95=0,0;CIEND95=0,0;SU=6;PE=0;SR=6	GT:SU:PE:SR	./.:6:0:6
8	43092939	1888_1	N	N]8:43095110]	.	.	SVTYPE=BND;STRANDS=++:277;EVENT=1888;MATEID=1888_2;CIPOS=0,0;CIEND=0,0;CIPOS95=0,0;CIEND95=0,0;SU=277;PE=0;SR=277	GT:SU:PE:SR	./.:277:0:277
8	43095110	1888_2	N	N]8:43092939]	.	.	SVTYPE=BND;STRANDS=++:277;SECONDARY;EVENT=1888;MATEID=1888_1;CIPOS=0,0;CIEND=0,0;CIPOS95=0,0;CIEND95=0,0;SU=277;PE=0;SR=277	GT:SU:PE:SR	./.:277:0:277
8	43092944	1889_1	N	N]8:43095192]	.	.	SVTYPE=BND;STRANDS=++:8;EVENT=1889;MATEID=1889_2;CIPOS=-10,9;CIEND=-10,9;CIPOS95=0,0;CIEND95=0,0;SU=8;PE=0;SR=8	GT:SU:PE:SR	./.:8:0:8
8	43095192	1889_2	N	N]8:43092944]	.	.	SVTYPE=BND;STRANDS=++:8;SECONDARY;EVENT=1889;MATEID=1889_1;CIPOS=-10,9;CIEND=-10,9;CIPOS95=0,0;CIEND95=0,0;SU=8;PE=0;SR=8	GT:SU:PE:SR	./.:8:0:8
8	43093149	1890	N	<INV>	.	.	SVTYPE=INV;STRANDS=++:5,--:1;SVLEN=1711;END=43094860;CIPOS=-9,9;CIEND=-8,9;CIPOS95=-1,2;CIEND95=-1,3;IMPRECISE;SU=6;PE=4;SR=2	GT:SU:PE:SR	./.:6:4:2
8	43093319	1891_1	N	N]8:43095234]	.	.	SVTYPE=BND;STRANDS=++:20;EVENT=1891;MATEID=1891_2;CIPOS=-10,9;CIEND=-3,9;CIPOS95=-1,1;CIEND95=0,1;IMPRECISE;SU=20;PE=16;SR=4	GT:SU:PE:SR	./.:20:16:4
8	43095234	1891_2	N	N]8:43093319]	.	.	SVTYPE=BND;STRANDS=++:20;SECONDARY;EVENT=1891;MATEID=1891_1;CIPOS=-3,9;CIEND=-10,9;CIPOS95=0,1;CIEND95=-1,1;IMPRECISE;SU=20;PE=16;SR=4	GT:SU:PE:SR	./.:20:16:4
8	43093319	1892_1	N	N]8:43095234]	.	.	SVTYPE=BND;STRANDS=++:14;EVENT=1892;MATEID=1892_2;CIPOS=-10,9;CIEND=-10,9;CIPOS95=0,0;CIEND95=0,0;SU=14;PE=0;SR=14	GT:SU:PE:SR	./.:14:0:14
8	43095234	1892_2	N	N]8:43093319]	.	.	SVTYPE=BND;STRANDS=++:14;SECONDARY;EVENT=1892;MATEID=1892_1;CIPOS=-10,9;CIEND=-10,9;CIPOS95=0,0;CIEND95=0,0;SU=14;PE=0;SR=14	GT:SU:PE:SR	./.:14:0:14
8	43092944	1893_1	N	N]8:43095655]	.	.	SVTYPE=BND;STRANDS=++:13;EVENT=1893;MATEID=1893_2;CIPOS=-10,9;CIEND=-10,9;CIPOS95=0,0;CIEND95=0,0;SU=13;PE=0;SR=13	GT:SU:PE:SR	./.:13:0:13
8	43095655	1893_2	N	N]8:43092944]	.	.	SVTYPE=BND;STRANDS=++:13;SECONDARY;EVENT=1893;MATEID=1893_1;CIPOS=-10,9;CIEND=-10,9;CIPOS95=0,0;CIEND95=0,0;SU=13;PE=0;SR=13	GT:SU:PE:SR	./.:13:0:13
8	43092880	1894_1	N	[8:43095803[N	.	.	SVTYPE=BND;STRANDS=--:5;EVENT=1894;MATEID=1894_2;CIPOS=-10,9;CIEND=-10,9;CIPOS95=0,0;CIEND95=0,0;SU=5;PE=0;SR=5	GT:SU:PE:SR	./.:5:0:5
8	43095803	1894_2	N	[8:43092880[N	.	.	SVTYPE=BND;STRANDS=--:5;SECONDARY;EVENT=1894;MATEID=1894_1;CIPOS=-10,9;CIEND=-10,9;CIPOS95=0,0;CIEND95=0,0;SU=5;PE=0;SR=5	GT:SU:PE:SR	./.:5:0:5
8	43094733	1895	N	<DEL>	.	.	SVTYPE=DEL;STRANDS=+-:6;SVLEN=-1153;END=43095886;CIPOS=-10,5;CIEND=-6,5;CIPOS95=0,0;CIEND95=0,0;SU=6;PE=0;SR=6	GT:SU:PE:SR	./.:6:0:6
8	43094957	1896	N	<DUP>	.	.	SVTYPE=DUP;STRANDS=-+:29;SVLEN=1003;END=43095960;CIPOS=-1,0;CIEND=-1,0;CIPOS95=0,0;CIEND95=0,0;SU=29;PE=0;SR=29	GT:SU:PE:SR	./.:29:0:29
8	43092753	1897_1	N	[8:43095887[N	.	.	SVTYPE=BND;STRANDS=--:4;EVENT=1897;MATEID=1897_2;CIPOS=-513,9;CIEND=-494,7;CIPOS95=-179,1;CIEND95=-181,0;IMPRECISE;SU=4;PE=4;SR=0	GT:SU:PE:SR	./.:4:4:0
8	43095887	1897_2	N	[8:43092753[N	.	.	SVTYPE=BND;STRANDS=--:4;SECONDARY;EVENT=1897;MATEID=1897_1;CIPOS=-494,7;CIEND=-513,9;CIPOS95=-181,0;CIEND95=-179,1;IMPRECISE;SU=4;PE=4;SR=0	GT:SU:PE:SR	./.:4:4:0
8	43092875	1898_1	N	[8:43095892[N	.	.	SVTYPE=BND;STRANDS=--:49;EVENT=1898;MATEID=1898_2;CIPOS=-5,8;CIEND=0,0;CIPOS95=0,0;CIEND95=0,0;SU=49;PE=0;SR=49	GT:SU:PE:SR	./.:49:0:49
8	43095892	1898_2	N	[8:43092875[N	.	.	SVTYPE=BND;STRANDS=--:49;SECONDARY;EVENT=1898;MATEID=1898_1;CIPOS=0,0;CIEND=-5,8;CIPOS95=0,0;CIEND95=0,0;SU=49;PE=0;SR=49	GT:SU:PE:SR	./.:49:0:49
8	43092942	1899_1	N	N]8:43095953]	.	.	SVTYPE=BND;STRANDS=++:4;EVENT=1899;MATEID=1899_2;CIPOS=-8,9;CIEND=-3,9;CIPOS95=0,1;CIEND95=0,1;IMPRECISE;SU=4;PE=0;SR=4	GT:SU:PE:SR	./.:4:0:4
8	43095953	1899_2	N	N]8:43092942]	.	.	SVTYPE=BND;STRANDS=++:4;SECONDARY;EVENT=1899;MATEID=1899_1;CIPOS=-3,9;CIEND=-8,9;CIPOS95=0,1;CIEND95=0,1;IMPRECISE;SU=4;PE=0;SR=4	GT:SU:PE:SR	./.:4:0:4
8	43094866	1900	N	<DEL>	.	.	SVTYPE=DEL;STRANDS=+-:4;SVLEN=-1071;END=43095937;CIPOS=-9,8;CIEND=-9,8;CIPOS95=0,0;CIEND95=0,0;SU=4;PE=0;SR=4	GT:SU:PE:SR	./.:4:0:4
8	43092879	1901_1	N	[8:43095930[N	.	.	SVTYPE=BND;STRANDS=--:8;EVENT=1901;MATEID=1901_2;CIPOS=-10,9;CIEND=0,4;CIPOS95=0,0;CIEND95=0,0;SU=8;PE=0;SR=8	GT:SU:PE:SR	./.:8:0:8
8	43095930	1901_2	N	[8:43092879[N	.	.	SVTYPE=BND;STRANDS=--:8;SECONDARY;EVENT=1901;MATEID=1901_1;CIPOS=0,4;CIEND=-10,9;CIPOS95=0,0;CIEND95=0,0;SU=8;PE=0;SR=8	GT:SU:PE:SR	./.:8:0:8
8	43094366	1902	N	<DUP>	.	.	SVTYPE=DUP;STRANDS=-+:4;SVLEN=1803;END=43096169;CIPOS=-9,8;CIEND=-9,8;CIPOS95=0,0;CIEND95=0,0;SU=4;PE=0;SR=4	GT:SU:PE:SR	./.:4:0:4
8	43095074	1903	N	<DUP>	.	.	SVTYPE=DUP;STRANDS=-+:16;SVLEN=1095;END=43096169;CIPOS=-2,1;CIEND=-10,5;CIPOS95=0,0;CIEND95=0,0;SU=16;PE=0;SR=16	GT:SU:PE:SR	./.:16:0:16
8	43094956	1904	N	<DUP>	.	.	SVTYPE=DUP;STRANDS=-+:9;SVLEN=1213;END=43096169;CIPOS=-4,3;CIEND=-10,6;CIPOS95=0,0;CIEND95=-2,0;IMPRECISE;SU=9;PE=0;SR=9	GT:SU:PE:SR	./.:9:0:9
8	43092875	1905_1	N	[8:43096096[N	.	.	SVTYPE=BND;STRANDS=--:6;EVENT=1905;MATEID=1905_2;CIPOS=-10,8;CIEND=-6,5;CIPOS95=-1,0;CIEND95=0,0;IMPRECISE;SU=6;PE=0;SR=6	GT:SU:PE:SR	./.:6:0:6
8	43096096	1905_2	N	[8:43092875[N	.	.	SVTYPE=BND;STRANDS=--:6;SECONDARY;EVENT=1905;MATEID=1905_1;CIPOS=-6,5;CIEND=-10,8;CIPOS95=0,0;CIEND95=-1,0;IMPRECISE;SU=6;PE=0;SR=6	GT:SU:PE:SR	./.:6:0:6
8	43093297	1906_1	N	N]8:43095993]	.	.	SVTYPE=BND;STRANDS=++:9;EVENT=1906;MATEID=1906_2;CIPOS=-10,204;CIEND=-10,444;CIPOS95=-3,58;CIEND95=-1,165;IMPRECISE;SU=9;PE=5;SR=4	GT:SU:PE:SR	./.:9:5:4
8	43095993	1906_2	N	N]8:43093297]	.	.	SVTYPE=BND;STRANDS=++:9;SECONDARY;EVENT=1906;MATEID=1906_1;CIPOS=-10,444;CIEND=-10,204;CIPOS95=-1,165;CIEND95=-3,58;IMPRECISE;SU=9;PE=5;SR=4	GT:SU:PE:SR	./.:9:5:4
8	43093885	1907_1	N	N]8:43096169]	.	.	SVTYPE=BND;STRANDS=++:39;EVENT=1907;MATEID=1907_2;CIPOS=-10,6;CIEND=-8,5;CIPOS95=0,0;CIEND95=-2,0;IMPRECISE;SU=39;PE=0;SR=39	GT:SU:PE:SR	./.:39:0:39
8	43096169	1907_2	N	N]8:43093885]	.	.	SVTYPE=BND;STRANDS=++:39;SECONDARY;EVENT=1907;MATEID=1907_1;CIPOS=-8,5;CIEND=-10,6;CIPOS95=-2,0;CIEND95=0,0;IMPRECISE;SU=39;PE=0;SR=39	GT:SU:PE:SR	./.:39:0:39
8	43095885	1908	N	<DUP>	.	.	SVTYPE=DUP;STRANDS=-+:7;SVLEN=284;END=43096169;CIPOS=-5,4;CIEND=-5,4;CIPOS95=0,0;CIEND95=0,0;SU=7;PE=0;SR=7	GT:SU:PE:SR	./.:7:0:7
8	43092943	1909_1	N	N]8:43096169]	.	.	SVTYPE=BND;STRANDS=++:268;EVENT=1909;MATEID=1909_2;CIPOS=0,0;CIEND=0,0;CIPOS95=0,0;CIEND95=0,0;SU=268;PE=0;SR=268	GT:SU:PE:SR	./.:268:0:268
8	43096169	1909_2	N	N]8:43092943]	.	.	SVTYPE=BND;STRANDS=++:268;SECONDARY;EVENT=1909;MATEID=1909_1;CIPOS=0,0;CIEND=0,0;CIPOS95=0,0;CIEND95=0,0;SU=268;PE=0;SR=268	GT:SU:PE:SR	./.:268:0:268
8	43096169	1910	N	<DEL>	.	.	SVTYPE=DEL;STRANDS=+-:71;SVLEN=-387;END=43096556;CIPOS=0,0;CIEND=0,0;CIPOS95=0,0;CIEND95=0,0;SU=71;PE=0;SR=71	GT:SU:PE:SR	./.:71:0:71
8	43092876	1911_1	N	[8:43096558[N	.	.	SVTYPE=BND;STRANDS=--:13;EVENT=1911;MATEID=1911_2;CIPOS=-3,2;CIEND=-3,1;CIPOS95=0,0;CIEND95=0,0;SU=13;PE=0;SR=13	GT:SU:PE:SR	./.:13:0:13
8	43096558	1911_2	N	[8:43092876[N	.	.	SVTYPE=BND;STRANDS=--:13;SECONDARY;EVENT=1911;MATEID=1911_1;CIPOS=-3,1;CIEND=-3,2;CIPOS95=0,0;CIEND95=0,0;SU=13;PE=0;SR=13	GT:SU:PE:SR	./.:13:0:13
8	43093816	1912_1	N	[8:43096563[N	.	.	SVTYPE=BND;STRANDS=--:11;EVENT=1912;MATEID=1912_2;CIPOS=-3,2;CIEND=-3,2;CIPOS95=0,0;CIEND95=0,0;SU=11;PE=0;SR=11	GT:SU:PE:SR	./.:11:0:11
8	43096563	1912_2	N	[8:43093816[N	.	.	SVTYPE=BND;STRANDS=--:11;SECONDARY;EVENT=1912;MATEID=1912_1;CIPOS=-3,2;CIEND=-3,2;CIPOS95=0,0;CIEND95=0,0;SU=11;PE=0;SR=11	GT:SU:PE:SR	./.:11:0:11
8	43092879	1913_1	N	[8:43096684[N	.	.	SVTYPE=BND;STRANDS=--:4;EVENT=1913;MATEID=1913_2;CIPOS=-9,8;CIEND=-9,8;CIPOS95=0,0;CIEND95=0,0;SU=4;PE=0;SR=4	GT:SU:PE:SR	./.:4:0:4
8	43096684	1913_2	N	[8:43092879[N	.	.	SVTYPE=BND;STRANDS=--:4;SECONDARY;EVENT=1913;MATEID=1913_1;CIPOS=-9,8;CIEND=-9,8;CIPOS95=0,0;CIEND95=0,0;SU=4;PE=0;SR=4	GT:SU:PE:SR	./.:4:0:4
8	43096169	1914	N	<DEL>	.	.	SVTYPE=DEL;STRANDS=+-:5;SVLEN=-681;END=43096850;CIPOS=-10,9;CIEND=-10,9;CIPOS95=0,0;CIEND95=0,0;SU=5;PE=0;SR=5	GT:SU:PE:SR	./.:5:0:5
8	43095351	1915	N	<DEL>	.	.	SVTYPE=DEL;STRANDS=+-:9;SVLEN=-1499;END=43096850;CIPOS=-4,3;CIEND=-4,3;CIPOS95=0,0;CIEND95=0,0;SU=9;PE=0;SR=9	GT:SU:PE:SR	./.:9:0:9
8	43092877	1916_1	N	[8:43096853[N	.	.	SVTYPE=BND;STRANDS=--:16;EVENT=1916;MATEID=1916_2;CIPOS=-2,1;CIEND=0,1;CIPOS95=0,0;CIEND95=0,0;SU=16;PE=0;SR=16	GT:SU:PE:SR	./.:16:0:16
8	43096853	1916_2	N	[8:43092877[N	.	.	SVTYPE=BND;STRANDS=--:16;SECONDARY;EVENT=1916;MATEID=1916_1;CIPOS=0,1;CIEND=-2,1;CIPOS95=0,0;CIEND95=0,0;SU=16;PE=0;SR=16	GT:SU:PE:SR	./.:16:0:16
8	43092976	1917_1	N	N]8:43096962]	.	.	SVTYPE=BND;STRANDS=++:4;EVENT=1917;MATEID=1917_2;CIPOS=-10,476;CIEND=-10,457;CIPOS95=0,174;CIEND95=-1,162;IMPRECISE;SU=4;PE=4;SR=0	GT:SU:PE:SR	./.:4:4:0
8	43096962	1917_2	N	N]8:43092976]	.	.	SVTYPE=BND;STRANDS=++:4;SECONDARY;EVENT=1917;MATEID=1917_1;CIPOS=-10,457;CIEND=-10,476;CIPOS95=-1,162;CIEND95=0,174;IMPRECISE;SU=4;PE=4;SR=0	GT:SU:PE:SR	./.:4:4:0
8	43095172	1918	N	<DUP>	.	.	SVTYPE=DUP;STRANDS=-+:7;SVLEN=1771;END=43096943;CIPOS=-2,0;CIEND=-6,6;CIPOS95=-2,0;CIEND95=0,0;IMPRECISE;SU=7;PE=2;SR=5	GT:SU:PE:SR	./.:7:2:5
8	43092879	1919_1	N	[8:43096978[N	.	.	SVTYPE=BND;STRANDS=--:4;EVENT=1919;MATEID=1919_2;CIPOS=-8,9;CIEND=-6,9;CIPOS95=0,1;CIEND95=0,1;IMPRECISE;SU=4;PE=0;SR=4	GT:SU:PE:SR	./.:4:0:4
8	43096978	1919_2	N	[8:43092879[N	.	.	SVTYPE=BND;STRANDS=--:4;SECONDARY;EVENT=1919;MATEID=1919_1;CIPOS=-6,9;CIEND=-8,9;CIPOS95=0,1;CIEND95=0,1;IMPRECISE;SU=4;PE=0;SR=4	GT:SU:PE:SR	./.:4:0:4
8	43271243	1920_1	N	N]8:43281286]	.	.	SVTYPE=BND;STRANDS=++:4;EVENT=1920;MATEID=1920_2;CIPOS=-10,426;CIEND=-10,431;CIPOS95=-1,134;CIEND95=-1,151;IMPRECISE;SU=4;PE=4;SR=0	GT:SU:PE:SR	./.:4:4:0
8	43281286	1920_2	N	N]8:43271243]	.	.	SVTYPE=BND;STRANDS=++:4;SECONDARY;EVENT=1920;MATEID=1920_1;CIPOS=-10,431;CIEND=-10,426;CIPOS95=-1,151;CIEND95=-1,134;IMPRECISE;SU=4;PE=4;SR=0	GT:SU:PE:SR	./.:4:4:0
8	43271042	1921_1	N	[8:43281486[N	.	.	SVTYPE=BND;STRANDS=--:8;EVENT=1921;MATEID=1921_2;CIPOS=-431,9;CIEND=-342,9;CIPOS95=-123,1;CIEND95=-122,1;IMPRECISE;SU=8;PE=8;SR=0	GT:SU:PE:SR	./.:8:8:0
8	43281486	1921_2	N	[8:43271042[N	.	.	SVTYPE=BND;STRANDS=--:8;SECONDARY;EVENT=1921;MATEID=1921_1;CIPOS=-342,9;CIEND=-431,9;CIPOS95=-122,1;CIEND95=-123,1;IMPRECISE;SU=8;PE=8;SR=0	GT:SU:PE:SR	./.:8:8:0
8	47272901	1922	N	<DEL>	.	.	SVTYPE=DEL;STRANDS=+-:6;SVLEN=-62;END=47272963;CIPOS=-10,8;CIEND=-6,6;CIPOS95=0,0;CIEND95=0,1;IMPRECISE;SU=6;PE=0;SR=6	GT:SU:PE:SR	./.:6:0:6
8	47381320	1923	N	<DEL>	.	.	SVTYPE=DEL;STRANDS=+-:29;SVLEN=-320;END=47381640;CIPOS=-10,9;CIEND=-10,9;CIPOS95=0,0;CIEND95=0,0;SU=29;PE=8;SR=21	GT:SU:PE:SR	./.:29:8:21
8	47880242	1924	N	<DEL>	.	.	SVTYPE=DEL;STRANDS=+-:24;SVLEN=-109;END=47880351;CIPOS=-1,0;CIEND=-1,0;CIPOS95=0,0;CIEND95=0,0;SU=24;PE=0;SR=24	GT:SU:PE:SR	./.:24:0:24
8	50009190	1925	N	<DEL>	.	.	SVTYPE=DEL;STRANDS=+-:18;SVLEN=-144;END=50009334;CIPOS=-2,1;CIEND=-2,1;CIPOS95=0,0;CIEND95=0,0;SU=18;PE=0;SR=18	GT:SU:PE:SR	./.:18:0:18
8	52609304	1926	N	<DEL>	.	.	SVTYPE=DEL;STRANDS=+-:5;SVLEN=-105;END=52609409;CIPOS=-10,9;CIEND=-10,9;CIPOS95=0,0;CIEND95=0,0;SU=5;PE=0;SR=5	GT:SU:PE:SR	./.:5:0:5
8	52737973	1927	N	<DEL>	.	.	SVTYPE=DEL;STRANDS=+-:9;SVLEN=-311;END=52738284;CIPOS=-10,9;CIEND=-10,9;CIPOS95=-1,1;CIEND95=-1,1;IMPRECISE;SU=9;PE=6;SR=3	GT:SU:PE:SR	./.:9:6:3
8	53398365	1928	N	<DUP>	.	.	SVTYPE=DUP;STRANDS=-+:14;SVLEN=13961;END=53412326;CIPOS=-3,2;CIEND=-3,2;CIPOS95=0,0;CIEND95=0,0;SU=14;PE=4;SR=10	GT:SU:PE:SR	./.:14:4:10
8	53700964	1929	N	<DEL>	.	.	SVTYPE=DEL;STRANDS=+-:31;SVLEN=-669;END=53701633;CIPOS=-2,1;CIEND=-10,9;CIPOS95=0,0;CIEND95=0,0;SU=31;PE=15;SR=16	GT:SU:PE:SR	./.:31:15:16
8	54971863	1930	N	<DEL>	.	.	SVTYPE=DEL;STRANDS=+-:21;SVLEN=-300;END=54972163;CIPOS=-10,9;CIEND=-10,9;CIPOS95=0,0;CIEND95=0,0;SU=21;PE=5;SR=16	GT:SU:PE:SR	./.:21:5:16
8	55407149	1931	N	<DEL>	.	.	SVTYPE=DEL;STRANDS=+-:23;SVLEN=-64;END=55407213;CIPOS=-10,9;CIEND=-10,9;CIPOS95=0,0;CIEND95=0,0;SU=23;PE=0;SR=23	GT:SU:PE:SR	./.:23:0:23
8	56401217	1932	N	<DEL>	.	.	SVTYPE=DEL;STRANDS=+-:34;SVLEN=-301;END=56401518;CIPOS=-2,0;CIEND=-1,0;CIPOS95=0,0;CIEND95=0,0;SU=34;PE=7;SR=27	GT:SU:PE:SR	./.:34:7:27
8	56967331	1933	N	<DEL>	.	.	SVTYPE=DEL;STRANDS=+-:20;SVLEN=-138;END=56967469;CIPOS=-10,9;CIEND=-10,9;CIPOS95=0,0;CIEND95=0,0;SU=20;PE=0;SR=20	GT:SU:PE:SR	./.:20:0:20
8	57300201	1934	N	<DEL>	.	.	SVTYPE=DEL;STRANDS=+-:23;SVLEN=-117;END=57300318;CIPOS=-10,9;CIEND=-10,9;CIPOS95=0,0;CIEND95=0,0;SU=23;PE=0;SR=23	GT:SU:PE:SR	./.:23:0:23
8	58116911	1935	N	<DEL>	.	.	SVTYPE=DEL;STRANDS=+-:15;SVLEN=-1357;END=58118268;CIPOS=-10,197;CIEND=-250,5;CIPOS95=-2,50;CIEND95=-80,0;IMPRECISE;SU=15;PE=15;SR=0	GT:SU:PE:SR	./.:15:15:0
8	58116325	1936	N	<DUP>	.	.	SVTYPE=DUP;STRANDS=-+:42;SVLEN=6726;END=58123051;CIPOS=-10,9;CIEND=-2,0;CIPOS95=0,0;CIEND95=0,0;SU=42;PE=16;SR=26	GT:SU:PE:SR	./.:42:16:26
8	58123051	1937	N	<DEL>	.	.	SVTYPE=DEL;STRANDS=+-:137;SVLEN=-4380;END=58127431;CIPOS=0,0;CIEND=0,0;CIPOS95=0,0;CIEND95=0,0;SU=137;PE=94;SR=43	GT:SU:PE:SR	./.:137:94:43
8	58118268	1938	N	<DUP>	.	.	SVTYPE=DUP;STRANDS=-+:48;SVLEN=9724;END=58127992;CIPOS=-149,0;CIEND=-2,99;CIPOS95=-34,0;CIEND95=0,16;IMPRECISE;SU=48;PE=48;SR=0	GT:SU:PE:SR	./.:48:48:0
8	59078464	1939	N	<DEL>	.	.	SVTYPE=DEL;STRANDS=+-:18;SVLEN=-324;END=59078788;CIPOS=-3,2;CIEND=-3,2;CIPOS95=0,0;CIEND95=0,0;SU=18;PE=6;SR=12	GT:SU:PE:SR	./.:18:6:12
8	60179774	1940	N	<DEL>	.	.	SVTYPE=DEL;STRANDS=+-:25;SVLEN=-52;END=60179826;CIPOS=-1,0;CIEND=-1,0;CIPOS95=0,0;CIEND95=0,0;SU=25;PE=0;SR=25	GT:SU:PE:SR	./.:25:0:25
8	63494376	1941	N	<DEL>	.	.	SVTYPE=DEL;STRANDS=+-:5;SVLEN=-123;END=63494499;CIPOS=-10,9;CIEND=-10,9;CIPOS95=0,0;CIEND95=0,0;SU=5;PE=0;SR=5	GT:SU:PE:SR	./.:5:0:5
8	126336817	1942	N	<DEL>	.	.	SVTYPE=DEL;STRANDS=+-:9;SVLEN=-297;END=126337114;CIPOS=-7,5;CIEND=-6,5;CIPOS95=0,0;CIEND95=0,0;SU=9;PE=3;SR=6	GT:SU:PE:SR	./.:9:3:6
8	68727333	1943	N	<DEL>	.	.	SVTYPE=DEL;STRANDS=+-:36;SVLEN=-319;END=68727652;CIPOS=-2,0;CIEND=-2,0;CIPOS95=0,0;CIEND95=0,0;SU=36;PE=9;SR=27	GT:SU:PE:SR	./.:36:9:27
8	69097918	1944	N	<DEL>	.	.	SVTYPE=DEL;STRANDS=+-:40;SVLEN=-419;END=69098337;CIPOS=-10,9;CIEND=-2,0;CIPOS95=0,0;CIEND95=0,0;SU=40;PE=20;SR=20	GT:SU:PE:SR	./.:40:20:20
8	71583571	1945	N	<DEL>	.	.	SVTYPE=DEL;STRANDS=+-:42;SVLEN=-1072;END=71584643;CIPOS=-10,9;CIEND=-10,9;CIPOS95=0,0;CIEND95=0,0;SU=42;PE=20;SR=22	GT:SU:PE:SR	./.:42:20:22
8	68667855	1946_1	N	[8:71767778[N	.	.	SVTYPE=BND;STRANDS=--:12;EVENT=1946;MATEID=1946_2;CIPOS=-280,9;CIEND=-281,9;CIPOS95=-53,2;CIEND95=-101,1;IMPRECISE;SU=12;PE=12;SR=0	GT:SU:PE:SR	./.:12:12:0
8	71767778	1946_2	N	[8:68667855[N	.	.	SVTYPE=BND;STRANDS=--:12;SECONDARY;EVENT=1946;MATEID=1946_1;CIPOS=-281,9;CIEND=-280,9;CIPOS95=-101,1;CIEND95=-53,2;IMPRECISE;SU=12;PE=12;SR=0	GT:SU:PE:SR	./.:12:12:0
8	72551418	1947	N	<DEL>	.	.	SVTYPE=DEL;STRANDS=+-:29;SVLEN=-321;END=72551739;CIPOS=-10,9;CIEND=-5,9;CIPOS95=0,0;CIEND95=0,0;SU=29;PE=7;SR=22	GT:SU:PE:SR	./.:29:7:22
8	74632735	1948	N	<DEL>	.	.	SVTYPE=DEL;STRANDS=+-:16;SVLEN=-311;END=74633046;CIPOS=-2,1;CIEND=-2,1;CIPOS95=0,0;CIEND95=0,0;SU=16;PE=0;SR=16	GT:SU:PE:SR	./.:16:0:16
8	76126902	1949	N	<DEL>	.	.	SVTYPE=DEL;STRANDS=+-:25;SVLEN=-310;END=76127212;CIPOS=-2,0;CIEND=-1,0;CIPOS95=0,0;CIEND95=0,0;SU=25;PE=4;SR=21	GT:SU:PE:SR	./.:25:4:21
8	65170837	1950_1	N	[8:78270840[N	.	.	SVTYPE=BND;STRANDS=--:6;EVENT=1950;MATEID=1950_2;CIPOS=-6,5;CIEND=-6,5;CIPOS95=0,0;CIEND95=0,0;SU=6;PE=0;SR=6	GT:SU:PE:SR	./.:6:0:6
8	78270840	1950_2	N	[8:65170837[N	.	.	SVTYPE=BND;STRANDS=--:6;SECONDARY;EVENT=1950;MATEID=1950_1;CIPOS=-6,5;CIEND=-6,5;CIPOS95=0,0;CIEND95=0,0;SU=6;PE=0;SR=6	GT:SU:PE:SR	./.:6:0:6
8	21374809	1951	N	<DEL>	.	.	SVTYPE=DEL;STRANDS=+-:4;SVLEN=-59473694;END=80848503;CIPOS=-10,469;CIEND=-520,9;CIPOS95=0,174;CIEND95=-182,0;IMPRECISE;SU=4;PE=4;SR=0	GT:SU:PE:SR	./.:4:4:0
8	82045018	1952	N	<DEL>	.	.	SVTYPE=DEL;STRANDS=+-:4;SVLEN=-1180;END=82046198;CIPOS=-10,9;CIEND=-10,9;CIPOS95=-1,1;CIEND95=-1,1;IMPRECISE;SU=4;PE=1;SR=3	GT:SU:PE:SR	./.:4:1:3
8	82045018	1953	N	<DEL>	.	.	SVTYPE=DEL;STRANDS=+-:8;SVLEN=-1606;END=82046624;CIPOS=-10,9;CIEND=-10,9;CIPOS95=0,0;CIEND95=0,0;SU=8;PE=0;SR=8	GT:SU:PE:SR	./.:8:0:8
8	83005232	1954	N	<DEL>	.	.	SVTYPE=DEL;STRANDS=+-:11;SVLEN=-453;END=83005685;CIPOS=-6,306;CIEND=-227,9;CIPOS95=0,117;CIEND95=-46,2;IMPRECISE;SU=11;PE=11;SR=0	GT:SU:PE:SR	./.:11:11:0
8	84959374	1955	N	<DEL>	.	.	SVTYPE=DEL;STRANDS=+-:22;SVLEN=-181;END=84959555;CIPOS=-2,0;CIEND=-10,9;CIPOS95=0,0;CIEND95=0,0;SU=22;PE=1;SR=21	GT:SU:PE:SR	./.:22:1:21
8	85865383	1956_1	N	N]8:85874155]	.	.	SVTYPE=BND;STRANDS=++:6;EVENT=1956;MATEID=1956_2;CIPOS=-10,319;CIEND=-10,378;CIPOS95=-2,107;CIEND95=-1,137;IMPRECISE;SU=6;PE=6;SR=0	GT:SU:PE:SR	./.:6:6:0
8	85874155	1956_2	N	N]8:85865383]	.	.	SVTYPE=BND;STRANDS=++:6;SECONDARY;EVENT=1956;MATEID=1956_1;CIPOS=-10,378;CIEND=-10,319;CIPOS95=-1,137;CIEND95=-2,107;IMPRECISE;SU=6;PE=6;SR=0	GT:SU:PE:SR	./.:6:6:0
8	85955668	1957	N	<DEL>	.	.	SVTYPE=DEL;STRANDS=+-:29;SVLEN=-321;END=85955989;CIPOS=-2,0;CIEND=-2,0;CIPOS95=0,0;CIEND95=0,0;SU=29;PE=6;SR=23	GT:SU:PE:SR	./.:29:6:23
8	86256327	1958	N	<INV>	.	.	SVTYPE=INV;STRANDS=++:3,--:5;SVLEN=283;END=86256610;CIPOS=-10,70;CIEND=-79,9;CIPOS95=-1,57;CIEND95=-71,1;IMPRECISE;SU=8;PE=8;SR=0	GT:SU:PE:SR	./.:8:8:0
8	89392218	1959	N	<DEL>	.	.	SVTYPE=DEL;STRANDS=+-:27;SVLEN=-296;END=89392514;CIPOS=-1,0;CIEND=-10,9;CIPOS95=0,0;CIEND95=0,0;SU=27;PE=3;SR=24	GT:SU:PE:SR	./.:27:3:24
8	94072327	1960	N	<DEL>	.	.	SVTYPE=DEL;STRANDS=+-:37;SVLEN=-4865;END=94077192;CIPOS=-10,9;CIEND=-2,0;CIPOS95=0,0;CIEND95=0,0;SU=37;PE=17;SR=20	GT:SU:PE:SR	./.:37:17:20
8	95353135	1961	N	<DEL>	.	.	SVTYPE=DEL;STRANDS=+-:6;SVLEN=-56;END=95353191;CIPOS=-6,5;CIEND=-6,5;CIPOS95=0,0;CIEND95=0,0;SU=6;PE=0;SR=6	GT:SU:PE:SR	./.:6:0:6
8	96345250	1962	N	<DEL>	.	.	SVTYPE=DEL;STRANDS=+-:28;SVLEN=-143;END=96345393;CIPOS=-10,9;CIEND=-10,9;CIPOS95=0,0;CIEND95=0,0;SU=28;PE=0;SR=28	GT:SU:PE:SR	./.:28:0:28
8	97098088	1963	N	<DEL>	.	.	SVTYPE=DEL;STRANDS=+-:19;SVLEN=-337;END=97098425;CIPOS=-2,1;CIEND=-3,1;CIPOS95=0,0;CIEND95=0,0;SU=19;PE=4;SR=15	GT:SU:PE:SR	./.:19:4:15
8	97800063	1964	N	<DEL>	.	.	SVTYPE=DEL;STRANDS=+-:16;SVLEN=-68;END=97800131;CIPOS=-2,1;CIEND=-2,1;CIPOS95=0,0;CIEND95=0,0;SU=16;PE=0;SR=16	GT:SU:PE:SR	./.:16:0:16
8	98595409	1965	N	<DEL>	.	.	SVTYPE=DEL;STRANDS=+-:29;SVLEN=-322;END=98595731;CIPOS=-2,0;CIEND=-2,0;CIPOS95=0,0;CIEND95=0,0;SU=29;PE=8;SR=21	GT:SU:PE:SR	./.:29:8:21
8	98783461	1966	N	<DEL>	.	.	SVTYPE=DEL;STRANDS=+-:31;SVLEN=-319;END=98783780;CIPOS=-2,0;CIEND=-1,0;CIPOS95=0,0;CIEND95=0,0;SU=31;PE=8;SR=23	GT:SU:PE:SR	./.:31:8:23
8	99465051	1967	N	<DEL>	.	.	SVTYPE=DEL;STRANDS=+-:4;SVLEN=-517;END=99465568;CIPOS=-10,394;CIEND=-441,9;CIPOS95=0,143;CIEND95=-150,1;IMPRECISE;SU=4;PE=4;SR=0	GT:SU:PE:SR	./.:4:4:0
8	101985104	1968	N	<DEL>	.	.	SVTYPE=DEL;STRANDS=+-:6;SVLEN=-8037;END=101993141;CIPOS=-10,335;CIEND=-411,9;CIPOS95=-2,88;CIEND95=-125,1;IMPRECISE;SU=6;PE=6;SR=0	GT:SU:PE:SR	./.:6:6:0
8	103435500	1969_1	N	N]8:103436005]	.	.	SVTYPE=BND;STRANDS=++:9;EVENT=1969;MATEID=1969_2;CIPOS=-10,234;CIEND=-10,374;CIPOS95=-3,51;CIEND95=-2,72;IMPRECISE;SU=9;PE=9;SR=0	GT:SU:PE:SR	./.:9:9:0
8	103436005	1969_2	N	N]8:103435500]	.	.	SVTYPE=BND;STRANDS=++:9;SECONDARY;EVENT=1969;MATEID=1969_1;CIPOS=-10,374;CIEND=-10,234;CIPOS95=-2,72;CIEND95=-3,51;IMPRECISE;SU=9;PE=9;SR=0	GT:SU:PE:SR	./.:9:9:0
8	103441522	1970	N	<DEL>	.	.	SVTYPE=DEL;STRANDS=+-:6;SVLEN=-404;END=103441926;CIPOS=-10,402;CIEND=-369,9;CIPOS95=-2,103;CIEND95=-116,1;IMPRECISE;SU=6;PE=6;SR=0	GT:SU:PE:SR	./.:6:6:0
8	106181410	1971	N	<DEL>	.	.	SVTYPE=DEL;STRANDS=+-:26;SVLEN=-313;END=106181723;CIPOS=-10,9;CIEND=-10,9;CIPOS95=0,0;CIEND95=0,0;SU=26;PE=0;SR=26	GT:SU:PE:SR	./.:26:0:26
8	106670534	1972	N	<DEL>	.	.	SVTYPE=DEL;STRANDS=+-:30;SVLEN=-309;END=106670843;CIPOS=-10,1;CIEND=0,0;CIPOS95=0,0;CIEND95=0,0;SU=30;PE=4;SR=26	GT:SU:PE:SR	./.:30:4:26
8	107021573	1973	N	<DEL>	.	.	SVTYPE=DEL;STRANDS=+-:13;SVLEN=-59;END=107021632;CIPOS=-10,9;CIEND=-10,9;CIPOS95=0,0;CIEND95=0,0;SU=13;PE=0;SR=13	GT:SU:PE:SR	./.:13:0:13
8	107511109	1974	N	<DEL>	.	.	SVTYPE=DEL;STRANDS=+-:32;SVLEN=-309;END=107511418;CIPOS=-1,0;CIEND=-10,9;CIPOS95=0,0;CIEND95=0,0;SU=32;PE=6;SR=26	GT:SU:PE:SR	./.:32:6:26
8	108120234	1975	N	<DEL>	.	.	SVTYPE=DEL;STRANDS=+-:20;SVLEN=-303;END=108120537;CIPOS=-10,9;CIEND=-3,1;CIPOS95=0,0;CIEND95=0,0;SU=20;PE=6;SR=14	GT:SU:PE:SR	./.:20:6:14
8	108380720	1976	N	<DEL>	.	.	SVTYPE=DEL;STRANDS=+-:17;SVLEN=-358;END=108381078;CIPOS=-8,184;CIEND=-187,9;CIPOS95=0,39;CIEND95=-33,1;IMPRECISE;SU=17;PE=17;SR=0	GT:SU:PE:SR	./.:17:17:0
8	108569289	1977_1	N	N]8:108569363]	.	.	SVTYPE=BND;STRANDS=++:15;EVENT=1977;MATEID=1977_2;CIPOS=-6,0;CIEND=-2,1;CIPOS95=-6,0;CIEND95=0,0;IMPRECISE;SU=15;PE=2;SR=13	GT:SU:PE:SR	./.:15:2:13
8	108569363	1977_2	N	N]8:108569289]	.	.	SVTYPE=BND;STRANDS=++:15;SECONDARY;EVENT=1977;MATEID=1977_1;CIPOS=-2,1;CIEND=-6,0;CIPOS95=0,0;CIEND95=-6,0;IMPRECISE;SU=15;PE=2;SR=13	GT:SU:PE:SR	./.:15:2:13
8	109730175	1978	N	<DEL>	.	.	SVTYPE=DEL;STRANDS=+-:24;SVLEN=-311;END=109730486;CIPOS=-2,0;CIEND=-1,0;CIPOS95=0,0;CIEND95=0,0;SU=24;PE=2;SR=22	GT:SU:PE:SR	./.:24:2:22
8	110234719	1979	N	<DEL>	.	.	SVTYPE=DEL;STRANDS=+-:27;SVLEN=-333;END=110235052;CIPOS=-2,0;CIEND=-2,0;CIPOS95=0,0;CIEND95=0,0;SU=27;PE=7;SR=20	GT:SU:PE:SR	./.:27:7:20
8	110510320	1980	N	<DEL>	.	.	SVTYPE=DEL;STRANDS=+-:29;SVLEN=-309;END=110510629;CIPOS=-2,0;CIEND=-1,9;CIPOS95=0,0;CIEND95=0,0;SU=29;PE=6;SR=23	GT:SU:PE:SR	./.:29:6:23
8	112168238	1981	N	<DEL>	.	.	SVTYPE=DEL;STRANDS=+-:33;SVLEN=-340;END=112168578;CIPOS=-10,9;CIEND=-2,0;CIPOS95=0,0;CIEND95=0,0;SU=33;PE=14;SR=19	GT:SU:PE:SR	./.:33:14:19
8	112294052	1982	N	<DEL>	.	.	SVTYPE=DEL;STRANDS=+-:24;SVLEN=-3087;END=112297139;CIPOS=-3,4;CIEND=-10,9;CIPOS95=0,0;CIEND95=0,0;SU=24;PE=17;SR=7	GT:SU:PE:SR	./.:24:17:7
8	113085436	1983	N	<DEL>	.	.	SVTYPE=DEL;STRANDS=+-:24;SVLEN=-317;END=113085753;CIPOS=-10,9;CIEND=-2,1;CIPOS95=0,0;CIEND95=0,0;SU=24;PE=6;SR=18	GT:SU:PE:SR	./.:24:6:18
8	113175981	1984	N	<DEL>	.	.	SVTYPE=DEL;STRANDS=+-:6;SVLEN=-114;END=113176095;CIPOS=-6,5;CIEND=-6,5;CIPOS95=0,0;CIEND95=0,0;SU=6;PE=0;SR=6	GT:SU:PE:SR	./.:6:0:6
8	114056495	1985	N	<DEL>	.	.	SVTYPE=DEL;STRANDS=+-:36;SVLEN=-2277;END=114058772;CIPOS=-10,9;CIEND=-10,9;CIPOS95=0,0;CIEND95=0,0;SU=36;PE=18;SR=18	GT:SU:PE:SR	./.:36:18:18
8	114934393	1986	N	<DEL>	.	.	SVTYPE=DEL;STRANDS=+-:41;SVLEN=-289;END=114934682;CIPOS=0,0;CIEND=0,0;CIPOS95=0,0;CIEND95=0,0;SU=41;PE=4;SR=37	GT:SU:PE:SR	./.:41:4:37
8	115079315	1987	N	<DEL>	.	.	SVTYPE=DEL;STRANDS=+-:39;SVLEN=-1361;END=115080676;CIPOS=-2,0;CIEND=-10,9;CIPOS95=0,0;CIEND95=0,0;SU=39;PE=18;SR=21	GT:SU:PE:SR	./.:39:18:21
8	118223542	1988	N	<DEL>	.	.	SVTYPE=DEL;STRANDS=+-:6;SVLEN=-267;END=118223809;CIPOS=-10,9;CIEND=-10,9;CIPOS95=-1,1;CIEND95=-1,1;IMPRECISE;SU=6;PE=3;SR=3	GT:SU:PE:SR	./.:6:3:3
8	118679636	1989	N	<DEL>	.	.	SVTYPE=DEL;STRANDS=+-:4;SVLEN=-42;END=118679678;CIPOS=-9,8;CIEND=-9,8;CIPOS95=0,0;CIEND95=0,0;SU=4;PE=0;SR=4	GT:SU:PE:SR	./.:4:0:4
8	121854759	1990	N	<DEL>	.	.	SVTYPE=DEL;STRANDS=+-:28;SVLEN=-302;END=121855061;CIPOS=-2,0;CIEND=-10,9;CIPOS95=0,0;CIEND95=0,0;SU=28;PE=4;SR=24	GT:SU:PE:SR	./.:28:4:24
8	121930615	1991	N	<DEL>	.	.	SVTYPE=DEL;STRANDS=+-:22;SVLEN=-98;END=121930713;CIPOS=-10,9;CIEND=-8,9;CIPOS95=0,0;CIEND95=0,0;SU=22;PE=0;SR=22	GT:SU:PE:SR	./.:22:0:22
8	123048442	1992	N	<DEL>	.	.	SVTYPE=DEL;STRANDS=+-:5;SVLEN=-294;END=123048736;CIPOS=-10,212;CIEND=-293,9;CIPOS95=-2,85;CIEND95=-70,2;IMPRECISE;SU=5;PE=5;SR=0	GT:SU:PE:SR	./.:5:5:0
8	124654292	1993	N	<DEL>	.	.	SVTYPE=DEL;STRANDS=+-:13;SVLEN=-67;END=124654359;CIPOS=-10,9;CIEND=-3,2;CIPOS95=0,0;CIEND95=0,0;SU=13;PE=0;SR=13	GT:SU:PE:SR	./.:13:0:13
8	125807249	1994	N	<DEL>	.	.	SVTYPE=DEL;STRANDS=+-:28;SVLEN=-3261;END=125810510;CIPOS=-10,9;CIEND=-3,1;CIPOS95=0,0;CIEND95=0,0;SU=28;PE=17;SR=11	GT:SU:PE:SR	./.:28:17:11
8	126595129	1995	N	<DEL>	.	.	SVTYPE=DEL;STRANDS=+-:31;SVLEN=-6005;END=126601134;CIPOS=-2,1;CIEND=-10,9;CIPOS95=0,0;CIEND95=0,0;SU=31;PE=17;SR=14	GT:SU:PE:SR	./.:31:17:14
8	127248955	1996	N	<DEL>	.	.	SVTYPE=DEL;STRANDS=+-:8;SVLEN=-327;END=127249282;CIPOS=-5,5;CIEND=-10,9;CIPOS95=0,0;CIEND95=0,0;SU=8;PE=2;SR=6	GT:SU:PE:SR	./.:8:2:6
8	128420280	1997	N	<DEL>	.	.	SVTYPE=DEL;STRANDS=+-:15;SVLEN=-103;END=128420383;CIPOS=-10,9;CIEND=-5,0;CIPOS95=0,0;CIEND95=-5,0;IMPRECISE;SU=15;PE=0;SR=15	GT:SU:PE:SR	./.:15:0:15
8	129465168	1998	N	<DEL>	.	.	SVTYPE=DEL;STRANDS=+-:49;SVLEN=-6098;END=129471266;CIPOS=-2,0;CIEND=-2,0;CIPOS95=0,0;CIEND95=0,0;SU=49;PE=22;SR=27	GT:SU:PE:SR	./.:49:22:27
8	131909937	1999_1	N	[8:131910569[N	.	.	SVTYPE=BND;STRANDS=--:6;EVENT=1999;MATEID=1999_2;CIPOS=-338,9;CIEND=-334,4;CIPOS95=-95,0;CIEND95=-163,0;IMPRECISE;SU=6;PE=6;SR=0	GT:SU:PE:SR	./.:6:6:0
8	131910569	1999_2	N	[8:131909937[N	.	.	SVTYPE=BND;STRANDS=--:6;SECONDARY;EVENT=1999;MATEID=1999_1;CIPOS=-334,4;CIEND=-338,9;CIPOS95=-163,0;CIEND95=-95,0;IMPRECISE;SU=6;PE=6;SR=0	GT:SU:PE:SR	./.:6:6:0
8	132168301	2000	N	<DEL>	.	.	SVTYPE=DEL;STRANDS=+-:24;SVLEN=-295;END=132168596;CIPOS=-10,9;CIEND=-2,1;CIPOS95=0,0;CIEND95=0,0;SU=24;PE=7;SR=17	GT:SU:PE:SR	./.:24:7:17
8	132228092	2001	N	<DEL>	.	.	SVTYPE=DEL;STRANDS=+-:4;SVLEN=-472;END=132228564;CIPOS=-10,363;CIEND=-446,9;CIPOS95=-2,122;CIEND95=-150,1;IMPRECISE;SU=4;PE=4;SR=0	GT:SU:PE:SR	./.:4:4:0
8	132277697	2002	N	<DEL>	.	.	SVTYPE=DEL;STRANDS=+-:7;SVLEN=-2841;END=132280538;CIPOS=-10,409;CIEND=-299,9;CIPOS95=-1,104;CIEND95=-76,2;IMPRECISE;SU=7;PE=7;SR=0	GT:SU:PE:SR	./.:7:7:0
8	137160197	2003	N	<DEL>	.	.	SVTYPE=DEL;STRANDS=+-:36;SVLEN=-3701;END=137163898;CIPOS=-2,0;CIEND=-2,0;CIPOS95=0,0;CIEND95=0,0;SU=36;PE=16;SR=20	GT:SU:PE:SR	./.:36:16:20
8	138200177	2004	N	<DEL>	.	.	SVTYPE=DEL;STRANDS=+-:23;SVLEN=-230;END=138200407;CIPOS=-2,0;CIEND=-10,9;CIPOS95=0,0;CIEND95=0,0;SU=23;PE=1;SR=22	GT:SU:PE:SR	./.:23:1:22
8	138742967	2005	N	<DEL>	.	.	SVTYPE=DEL;STRANDS=+-:32;SVLEN=-894;END=138743861;CIPOS=-10,9;CIEND=-2,0;CIPOS95=0,0;CIEND95=0,0;SU=32;PE=19;SR=13	GT:SU:PE:SR	./.:32:19:13
8	138860561	2006	N	<DEL>	.	.	SVTYPE=DEL;STRANDS=+-:7;SVLEN=-311;END=138860872;CIPOS=-10,9;CIEND=-10,9;CIPOS95=-1,1;CIEND95=-1,1;IMPRECISE;SU=7;PE=4;SR=3	GT:SU:PE:SR	./.:7:4:3
8	139703790	2007	N	<DUP>	.	.	SVTYPE=DUP;STRANDS=-+:13;SVLEN=671;END=139704461;CIPOS=-5,3;CIEND=-6,4;CIPOS95=0,0;CIEND95=0,0;SU=13;PE=6;SR=7	GT:SU:PE:SR	./.:13:6:7
8	140475269	2008	N	<DEL>	.	.	SVTYPE=DEL;STRANDS=+-:31;SVLEN=-321;END=140475590;CIPOS=-2,0;CIEND=-1,0;CIPOS95=0,0;CIEND95=0,0;SU=31;PE=4;SR=27	GT:SU:PE:SR	./.:31:4:27
8	142357659	2009	N	<DEL>	.	.	SVTYPE=DEL;STRANDS=+-:4;SVLEN=-50;END=142357709;CIPOS=-9,8;CIEND=-9,8;CIPOS95=0,0;CIEND95=0,0;SU=4;PE=0;SR=4	GT:SU:PE:SR	./.:4:0:4
8	143244419	2010	N	<DEL>	.	.	SVTYPE=DEL;STRANDS=+-:4;SVLEN=-1160;END=143245579;CIPOS=-9,8;CIEND=-9,8;CIPOS95=0,0;CIEND95=0,0;SU=4;PE=0;SR=4	GT:SU:PE:SR	./.:4:0:4
8	143494746	2011	N	<DEL>	.	.	SVTYPE=DEL;STRANDS=+-:5;SVLEN=-933;END=143495679;CIPOS=-10,402;CIEND=-334,9;CIPOS95=-1,137;CIEND95=-91,2;IMPRECISE;SU=5;PE=5;SR=0	GT:SU:PE:SR	./.:5:5:0
8	144603562	2012	N	<DEL>	.	.	SVTYPE=DEL;STRANDS=+-:9;SVLEN=-57;END=144603619;CIPOS=-4,3;CIEND=-4,3;CIPOS95=0,0;CIEND95=0,0;SU=9;PE=0;SR=9	GT:SU:PE:SR	./.:9:0:9
8	144700487	2013	N	<DEL>	.	.	SVTYPE=DEL;STRANDS=+-:12;SVLEN=-14205;END=144714692;CIPOS=-6,4;CIEND=-5,2;CIPOS95=0,0;CIEND95=0,0;SU=12;PE=5;SR=7	GT:SU:PE:SR	./.:12:5:7
8	144723616	2014	N	<DEL>	.	.	SVTYPE=DEL;STRANDS=+-:30;SVLEN=-318;END=144723934;CIPOS=-10,9;CIEND=-8,9;CIPOS95=0,0;CIEND95=0,0;SU=30;PE=7;SR=23	GT:SU:PE:SR	./.:30:7:23
8	145503121	2015	N	<DEL>	.	.	SVTYPE=DEL;STRANDS=+-:4;SVLEN=-55;END=145503176;CIPOS=-9,8;CIEND=-9,8;CIPOS95=0,0;CIEND95=0,0;SU=4;PE=0;SR=4	GT:SU:PE:SR	./.:4:0:4
8	146042946	2016	N	<DEL>	.	.	SVTYPE=DEL;STRANDS=+-:10;SVLEN=-120;END=146043066;CIPOS=-10,9;CIEND=-10,9;CIPOS95=0,0;CIEND95=0,0;SU=10;PE=0;SR=10	GT:SU:PE:SR	./.:10:0:10
8	146057025	2017	N	<DEL>	.	.	SVTYPE=DEL;STRANDS=+-:6;SVLEN=-807;END=146057832;CIPOS=-10,191;CIEND=-365,9;CIPOS95=-2,79;CIEND95=-105,0;IMPRECISE;SU=6;PE=6;SR=0	GT:SU:PE:SR	./.:6:6:0
8	146192869	2018	N	<DEL>	.	.	SVTYPE=DEL;STRANDS=+-:15;SVLEN=-305;END=146193174;CIPOS=-3,2;CIEND=-2,1;CIPOS95=0,0;CIEND95=0,0;SU=15;PE=2;SR=13	GT:SU:PE:SR	./.:15:2:13
9	3780632	2019	N	<DEL>	.	.	SVTYPE=DEL;STRANDS=+-:20;SVLEN=-310;END=3780942;CIPOS=-3,1;CIEND=-3,1;CIPOS95=0,0;CIEND95=0,0;SU=20;PE=3;SR=17	GT:SU:PE:SR	./.:20:3:17
9	4346671	2020	N	<DEL>	.	.	SVTYPE=DEL;STRANDS=+-:30;SVLEN=-298;END=4346969;CIPOS=-10,9;CIEND=-10,9;CIPOS95=0,0;CIEND95=0,0;SU=30;PE=7;SR=23	GT:SU:PE:SR	./.:30:7:23
9	5423879	2021	N	<DEL>	.	.	SVTYPE=DEL;STRANDS=+-:7;SVLEN=-166;END=5424045;CIPOS=-5,4;CIEND=-6,9;CIPOS95=0,0;CIEND95=0,0;SU=7;PE=0;SR=7	GT:SU:PE:SR	./.:7:0:7
9	6888787	2022	N	<DEL>	.	.	SVTYPE=DEL;STRANDS=+-:21;SVLEN=-300;END=6889087;CIPOS=-3,1;CIEND=-10,9;CIPOS95=0,0;CIEND95=0,0;SU=21;PE=3;SR=18	GT:SU:PE:SR	./.:21:3:18
9	6999384	2023	N	<DEL>	.	.	SVTYPE=DEL;STRANDS=+-:27;SVLEN=-300;END=6999684;CIPOS=-10,9;CIEND=-1,0;CIPOS95=0,0;CIEND95=0,0;SU=27;PE=6;SR=21	GT:SU:PE:SR	./.:27:6:21
9	7371813	2024	N	<DEL>	.	.	SVTYPE=DEL;STRANDS=+-:33;SVLEN=-303;END=7372116;CIPOS=-2,0;CIEND=-10,9;CIPOS95=0,0;CIEND95=0,0;SU=33;PE=7;SR=26	GT:SU:PE:SR	./.:33:7:26
9	10404564	2025	N	<DEL>	.	.	SVTYPE=DEL;STRANDS=+-:49;SVLEN=-527;END=10405091;CIPOS=-2,0;CIEND=-5,9;CIPOS95=0,0;CIEND95=0,0;SU=49;PE=23;SR=26	GT:SU:PE:SR	./.:49:23:26
9	10498752	2026	N	<DEL>	.	.	SVTYPE=DEL;STRANDS=+-:26;SVLEN=-298;END=10499050;CIPOS=-10,9;CIEND=-1,0;CIPOS95=0,0;CIEND95=0,0;SU=26;PE=6;SR=20	GT:SU:PE:SR	./.:26:6:20
9	10828106	2027	N	<DEL>	.	.	SVTYPE=DEL;STRANDS=+-:26;SVLEN=-320;END=10828426;CIPOS=-10,9;CIEND=-1,0;CIPOS95=0,0;CIEND95=0,0;SU=26;PE=5;SR=21	GT:SU:PE:SR	./.:26:5:21
9	11433120	2028	N	<DEL>	.	.	SVTYPE=DEL;STRANDS=+-:13;SVLEN=-315;END=11433435;CIPOS=-4,2;CIEND=-4,2;CIPOS95=0,0;CIEND95=0,0;SU=13;PE=2;SR=11	GT:SU:PE:SR	./.:13:2:11
9	15394896	2029	N	<DEL>	.	.	SVTYPE=DEL;STRANDS=+-:15;SVLEN=-300;END=15395196;CIPOS=-10,9;CIEND=-2,1;CIPOS95=0,0;CIEND95=0,0;SU=15;PE=1;SR=14	GT:SU:PE:SR	./.:15:1:14
9	15815309	2030	N	<DEL>	.	.	SVTYPE=DEL;STRANDS=+-:32;SVLEN=-6631;END=15821940;CIPOS=-10,9;CIEND=-10,9;CIPOS95=0,0;CIEND95=0,0;SU=32;PE=14;SR=18	GT:SU:PE:SR	./.:32:14:18
9	16389407	2031	N	<DEL>	.	.	SVTYPE=DEL;STRANDS=+-:20;SVLEN=-323;END=16389730;CIPOS=-2,1;CIEND=-10,9;CIPOS95=0,0;CIEND95=0,0;SU=20;PE=5;SR=15	GT:SU:PE:SR	./.:20:5:15
9	18286560	2032	N	<DEL>	.	.	SVTYPE=DEL;STRANDS=+-:19;SVLEN=-179;END=18286739;CIPOS=-1,0;CIEND=-1,0;CIPOS95=0,0;CIEND95=0,0;SU=19;PE=0;SR=19	GT:SU:PE:SR	./.:19:0:19
9	18751842	2033	N	<DEL>	.	.	SVTYPE=DEL;STRANDS=+-:26;SVLEN=-274;END=18752116;CIPOS=-10,9;CIEND=-9,9;CIPOS95=0,0;CIEND95=0,0;SU=26;PE=2;SR=24	GT:SU:PE:SR	./.:26:2:24
9	19820025	2034	N	<DEL>	.	.	SVTYPE=DEL;STRANDS=+-:8;SVLEN=-31;END=19820056;CIPOS=-10,9;CIEND=-10,9;CIPOS95=0,0;CIEND95=0,0;SU=8;PE=0;SR=8	GT:SU:PE:SR	./.:8:0:8
9	22496527	2035	N	<DEL>	.	.	SVTYPE=DEL;STRANDS=+-:10;SVLEN=-7817;END=22504344;CIPOS=-10,9;CIEND=-10,9;CIPOS95=-1,3;CIEND95=-3,3;IMPRECISE;SU=10;PE=9;SR=1	GT:SU:PE:SR	./.:10:9:1
9	22554006	2036	N	<DUP>	.	.	SVTYPE=DUP;STRANDS=-+:23;SVLEN=221;END=22554227;CIPOS=-10,9;CIEND=-10,9;CIPOS95=0,0;CIEND95=0,0;SU=23;PE=0;SR=23	GT:SU:PE:SR	./.:23:0:23
9	22999503	2037	N	<DEL>	.	.	SVTYPE=DEL;STRANDS=+-:27;SVLEN=-316;END=22999819;CIPOS=-2,0;CIEND=-10,9;CIPOS95=0,0;CIEND95=0,0;SU=27;PE=7;SR=20	GT:SU:PE:SR	./.:27:7:20
9	23075120	2038	N	<DEL>	.	.	SVTYPE=DEL;STRANDS=+-:25;SVLEN=-308;END=23075428;CIPOS=-2,0;CIEND=-10,9;CIPOS95=0,0;CIEND95=0,0;SU=25;PE=4;SR=21	GT:SU:PE:SR	./.:25:4:21
9	23362801	2039	N	<DEL>	.	.	SVTYPE=DEL;STRANDS=+-:31;SVLEN=-14884;END=23377685;CIPOS=-2,1;CIEND=-2,0;CIPOS95=0,0;CIEND95=0,0;SU=31;PE=15;SR=16	GT:SU:PE:SR	./.:31:15:16
9	25099790	2040	N	<DEL>	.	.	SVTYPE=DEL;STRANDS=+-:24;SVLEN=-66;END=25099856;CIPOS=-1,0;CIEND=-1,0;CIPOS95=0,0;CIEND95=0,0;SU=24;PE=0;SR=24	GT:SU:PE:SR	./.:24:0:24
9	27670561	2041	N	<DEL>	.	.	SVTYPE=DEL;STRANDS=+-:26;SVLEN=-64;END=27670625;CIPOS=-10,9;CIEND=-10,9;CIPOS95=0,0;CIEND95=0,0;SU=26;PE=0;SR=26	GT:SU:PE:SR	./.:26:0:26
9	27788196	2042	N	<DEL>	.	.	SVTYPE=DEL;STRANDS=+-:17;SVLEN=-111;END=27788307;CIPOS=-10,9;CIEND=-10,9;CIPOS95=0,0;CIEND95=0,0;SU=17;PE=0;SR=17	GT:SU:PE:SR	./.:17:0:17
9	28277634	2043	N	<DUP>	.	.	SVTYPE=DUP;STRANDS=-+:20;SVLEN=7312;END=28284946;CIPOS=-3,1;CIEND=-3,1;CIPOS95=0,0;CIEND95=0,0;SU=20;PE=8;SR=12	GT:SU:PE:SR	./.:20:8:12
9	28584935	2044	N	<DEL>	.	.	SVTYPE=DEL;STRANDS=+-:27;SVLEN=-76;END=28585011;CIPOS=-1,0;CIEND=-1,0;CIPOS95=0,0;CIEND95=0,0;SU=27;PE=0;SR=27	GT:SU:PE:SR	./.:27:0:27
9	29624709	2045	N	<DEL>	.	.	SVTYPE=DEL;STRANDS=+-:18;SVLEN=-303;END=29625012;CIPOS=-10,9;CIEND=-10,9;CIPOS95=0,0;CIEND95=0,0;SU=18;PE=4;SR=14	GT:SU:PE:SR	./.:18:4:14
9	30345789	2046	N	<DEL>	.	.	SVTYPE=DEL;STRANDS=+-:27;SVLEN=-305;END=30346094;CIPOS=-2,0;CIEND=-2,0;CIPOS95=0,0;CIEND95=0,0;SU=27;PE=4;SR=23	GT:SU:PE:SR	./.:27:4:23
9	31291356	2047	N	<DEL>	.	.	SVTYPE=DEL;STRANDS=+-:35;SVLEN=-1316;END=31292672;CIPOS=-10,9;CIEND=-2,0;CIPOS95=0,0;CIEND95=0,0;SU=35;PE=14;SR=21	GT:SU:PE:SR	./.:35:14:21
9	31531475	2048	N	<DEL>	.	.	SVTYPE=DEL;STRANDS=+-:40;SVLEN=-6524;END=31537999;CIPOS=-2,0;CIEND=-10,9;CIPOS95=0,0;CIEND95=0,0;SU=40;PE=16;SR=24	GT:SU:PE:SR	./.:40:16:24
9	32900703	2049	N	<DEL>	.	.	SVTYPE=DEL;STRANDS=+-:7;SVLEN=-398;END=32901101;CIPOS=-10,232;CIEND=-389,9;CIPOS95=-2,80;CIEND95=-90,2;IMPRECISE;SU=7;PE=7;SR=0	GT:SU:PE:SR	./.:7:7:0
9	33213125	2050	N	<DEL>	.	.	SVTYPE=DEL;STRANDS=+-:5;SVLEN=-784;END=33213909;CIPOS=-10,328;CIEND=-295,9;CIPOS95=-2,93;CIEND95=-83,2;IMPRECISE;SU=5;PE=5;SR=0	GT:SU:PE:SR	./.:5:5:0
9	33423376	2051	N	<DEL>	.	.	SVTYPE=DEL;STRANDS=+-:21;SVLEN=-1278;END=33424654;CIPOS=-10,9;CIEND=-2,0;CIPOS95=0,0;CIEND95=0,0;SU=21;PE=8;SR=13	GT:SU:PE:SR	./.:21:8:13
9	34681480	2052	N	<DUP>	.	.	SVTYPE=DUP;STRANDS=-+:22;SVLEN=498;END=34681978;CIPOS=-3,1;CIEND=-2,1;CIPOS95=0,0;CIEND95=0,0;SU=22;PE=10;SR=12	GT:SU:PE:SR	./.:22:10:12
9	36341807	2053	N	<DEL>	.	.	SVTYPE=DEL;STRANDS=+-:18;SVLEN=-41;END=36341848;CIPOS=-2,1;CIEND=-2,1;CIPOS95=0,0;CIEND95=0,0;SU=18;PE=0;SR=18	GT:SU:PE:SR	./.:18:0:18
9	38750650	2054_1	N	N]9:38750786]	.	.	SVTYPE=BND;STRANDS=++:5;EVENT=2054;MATEID=2054_2;CIPOS=-10,78;CIEND=-10,493;CIPOS95=0,75;CIEND95=0,161;IMPRECISE;SU=5;PE=5;SR=0	GT:SU:PE:SR	./.:5:5:0
9	38750786	2054_2	N	N]9:38750650]	.	.	SVTYPE=BND;STRANDS=++:5;SECONDARY;EVENT=2054;MATEID=2054_1;CIPOS=-10,493;CIEND=-10,78;CIPOS95=0,161;CIEND95=0,75;IMPRECISE;SU=5;PE=5;SR=0	GT:SU:PE:SR	./.:5:5:0
9	39147199	2055_1	N	N]9:43846886]	.	.	SVTYPE=BND;STRANDS=++:4;EVENT=2055;MATEID=2055_2;CIPOS=-10,389;CIEND=-10,477;CIPOS95=-2,123;CIEND95=-1,176;IMPRECISE;SU=4;PE=4;SR=0	GT:SU:PE:SR	./.:4:4:0
9	43846886	2055_2	N	N]9:39147199]	.	.	SVTYPE=BND;STRANDS=++:4;SECONDARY;EVENT=2055;MATEID=2055_1;CIPOS=-10,477;CIEND=-10,389;CIPOS95=-1,176;CIEND95=-2,123;IMPRECISE;SU=4;PE=4;SR=0	GT:SU:PE:SR	./.:4:4:0
9	86502911	2056_1	N	N]9:88456857]	.	.	SVTYPE=BND;STRANDS=++:5;EVENT=2056;MATEID=2056_2;CIPOS=-10,406;CIEND=-10,349;CIPOS95=-1,128;CIEND95=-2,111;IMPRECISE;SU=5;PE=5;SR=0	GT:SU:PE:SR	./.:5:5:0
9	88456857	2056_2	N	N]9:86502911]	.	.	SVTYPE=BND;STRANDS=++:5;SECONDARY;EVENT=2056;MATEID=2056_1;CIPOS=-10,349;CIEND=-10,406;CIPOS95=-2,111;CIEND95=-1,128;IMPRECISE;SU=5;PE=5;SR=0	GT:SU:PE:SR	./.:5:5:0
9	66462153	2057_1	N	N]9:66474350]	.	.	SVTYPE=BND;STRANDS=++:7;EVENT=2057;MATEID=2057_2;CIPOS=-7,362;CIEND=-10,294;CIPOS95=0,127;CIEND95=-2,89;IMPRECISE;SU=7;PE=7;SR=0	GT:SU:PE:SR	./.:7:7:0
9	66474350	2057_2	N	N]9:66462153]	.	.	SVTYPE=BND;STRANDS=++:7;SECONDARY;EVENT=2057;MATEID=2057_1;CIPOS=-10,294;CIEND=-7,362;CIPOS95=-2,89;CIEND95=0,127;IMPRECISE;SU=7;PE=7;SR=0	GT:SU:PE:SR	./.:7:7:0
9	66855124	2058	N	<DEL>	.	.	SVTYPE=DEL;STRANDS=+-:7;SVLEN=-548;END=66855672;CIPOS=-10,356;CIEND=-343,9;CIPOS95=-1,120;CIEND95=-116,1;IMPRECISE;SU=7;PE=7;SR=0	GT:SU:PE:SR	./.:7:7:0
9	68319788	2059	N	<INV>	.	.	SVTYPE=INV;STRANDS=++:5,--:2;SVLEN=63;END=68319851;CIPOS=-1,0;CIEND=0,8;CIPOS95=-1,0;CIEND95=0,0;IMPRECISE;SU=7;PE=3;SR=4	GT:SU:PE:SR	./.:7:3:4
9	66454916	2060_1	N	[9:68412413[N	.	.	SVTYPE=BND;STRANDS=--:5;EVENT=2060;MATEID=2060_2;CIPOS=-495,9;CIEND=-433,9;CIPOS95=-161,1;CIEND95=-132,1;IMPRECISE;SU=5;PE=5;SR=0	GT:SU:PE:SR	./.:5:5:0
9	68412413	2060_2	N	[9:66454916[N	.	.	SVTYPE=BND;STRANDS=--:5;SECONDARY;EVENT=2060;MATEID=2060_1;CIPOS=-433,9;CIEND=-495,9;CIPOS95=-132,1;CIEND95=-161,1;IMPRECISE;SU=5;PE=5;SR=0	GT:SU:PE:SR	./.:5:5:0
9	66455692	2061_1	N	[9:68414095[N	.	.	SVTYPE=BND;STRANDS=--:6;EVENT=2061;MATEID=2061_2;CIPOS=-289,6;CIEND=-319,9;CIPOS95=-108,0;CIEND95=-69,2;IMPRECISE;SU=6;PE=6;SR=0	GT:SU:PE:SR	./.:6:6:0
9	68414095	2061_2	N	[9:66455692[N	.	.	SVTYPE=BND;STRANDS=--:6;SECONDARY;EVENT=2061;MATEID=2061_1;CIPOS=-319,9;CIEND=-289,6;CIPOS95=-69,2;CIEND95=-108,0;IMPRECISE;SU=6;PE=6;SR=0	GT:SU:PE:SR	./.:6:6:0
9	68417287	2062	N	<DEL>	.	.	SVTYPE=DEL;STRANDS=+-:14;SVLEN=-76;END=68417363;CIPOS=-10,9;CIEND=-10,9;CIPOS95=0,0;CIEND95=0,0;SU=14;PE=0;SR=14	GT:SU:PE:SR	./.:14:0:14
9	68418802	2063	N	<DEL>	.	.	SVTYPE=DEL;STRANDS=+-:7;SVLEN=-138;END=68418940;CIPOS=-8,9;CIEND=-5,6;CIPOS95=0,1;CIEND95=0,1;IMPRECISE;SU=7;PE=0;SR=7	GT:SU:PE:SR	./.:7:0:7
9	68422752	2064	N	<DEL>	.	.	SVTYPE=DEL;STRANDS=+-:15;SVLEN=-1060;END=68423812;CIPOS=-4,2;CIEND=-3,1;CIPOS95=0,0;CIEND95=0,0;SU=15;PE=3;SR=12	GT:SU:PE:SR	./.:15:3:12
9	68421833	2065_1	N	N]9:68429243]	.	.	SVTYPE=BND;STRANDS=++:14;EVENT=2065;MATEID=2065_2;CIPOS=-7,231;CIEND=-10,242;CIPOS95=0,64;CIEND95=0,79;IMPRECISE;SU=14;PE=14;SR=0	GT:SU:PE:SR	./.:14:14:0
9	68429243	2065_2	N	N]9:68421833]	.	.	SVTYPE=BND;STRANDS=++:14;SECONDARY;EVENT=2065;MATEID=2065_1;CIPOS=-10,242;CIEND=-7,231;CIPOS95=0,79;CIEND95=0,64;IMPRECISE;SU=14;PE=14;SR=0	GT:SU:PE:SR	./.:14:14:0
[truncated: 1,274,301 more chars]
