# Supplementary material for: Discovery of large genomic inversions using long range information
Source: BMC Genomics. 2017 Jan 10;18:65. doi: 10.1186/s12864-016-3444-1 (PMC5223412; doi:10.1186/s12864-016-3444-1)
Supplement: Additional file 2: — Call sets. Call sets generated by Valor, DELLY, LUMPY, and GASVPro using both real data and simulations. (ZIP 72710 kb) [file 12864_2016_3444_MOESM2_ESM.zip › supplementary/chm1/lumpy_chm1_hg19.bed]

1	44059296	44059886	590
1	92131818	92132640	822
1	121484834	121485229	395
1	155119780	155119917	137
1	194638544	194638772	228
2	89871654	89875347	3693
3	44741005	44742284	1279
3	158795866	158795968	102
4	49111826	49659669	547843
4	49120535	49637187	516652
4	49156708	49639213	482505
4	49123015	49657442	534427
4	49105904	49659605	553701
4	49110138	49659395	549257
4	127022464	127022633	169
4	190585813	190613115	27302
6	67492484	67492725	241
6	81331554	81331759	205
6	118392148	118392234	86
6	130848185	130852294	4109
6	131884796	131885012	216
6	154463291	154463414	123
7	40879375	40880469	1094
7	53209464	53209582	118
7	64901246	64901293	47
7	93536265	93536333	68
8	43093149	43094860	1711
8	86256327	86256610	283
9	68319788	68319851	63
9	83608753	83608885	132
9	118010641	118010755	114
10	12867167	12867245	78
10	13105000	13105236	236
10	29421798	29421872	74
10	29784212	30977994	1193782
10	42400513	42527962	127449
10	42399475	42529541	130066
10	67428550	67428829	279
10	75419711	75419910	199
11	23968142	23968179	37
12	12544855	12546621	1766
12	78084472	78084543	71
12	125792273	125792617	344
13	23023720	23023902	182
13	82356872	82356968	96
14	65842537	65843135	598
16	33919422	33983092	63670
16	46391792	46428847	37055
16	34187988	46443336	12255348
16	80797128	80797281	153
16	85188722	85189801	1079
17	31683948	31684117	169
18	18513240	18519253	6013
18	18516706	18519218	2512
18	18515688	18519988	4300
18	18517094	18520099	3005
18	18511872	18520070	8198
18	18512494	18519465	6971
18	53797256	53797331	75
19	22373413	22373449	36
20	46523864	47132875	609011
21	27374158	27374705	547
X	69446690	69446781	91
GL000220.1	125746	126661	915
GL000220.1	129106	130000	894
GL000220.1	143395	145137	1742
GL000205.1	169325	169870	545
