# Supplementary material for: Discovery of large genomic inversions using long range information
Source: BMC Genomics. 2017 Jan 10;18:65. doi: 10.1186/s12864-016-3444-1 (PMC5223412; doi:10.1186/s12864-016-3444-1)
Supplement: Additional file 2: — Call sets. Call sets generated by Valor, DELLY, LUMPY, and GASVPro using both real data and simulations. (ZIP 72710 kb) [file 12864_2016_3444_MOESM2_ESM.zip › supplementary/chm1/lumpy_chm1_chm1.vcf]

##fileformat=VCFv4.2
##source=LUMPY
##INFO=<ID=SVTYPE,Number=1,Type=String,Description="Type of structural variant">
##INFO=<ID=SVLEN,Number=.,Type=Integer,Description="Difference in length between REF and ALT alleles">
##INFO=<ID=END,Number=1,Type=Integer,Description="End position of the variant described in this record">
##INFO=<ID=STRANDS,Number=.,Type=String,Description="Strand orientation of the adjacency in BEDPE format (DEL:+-, DUP:-+, INV:++/--)">
##INFO=<ID=IMPRECISE,Number=0,Type=Flag,Description="Imprecise structural variation">
##INFO=<ID=CIPOS,Number=2,Type=Integer,Description="Confidence interval around POS for imprecise variants">
##INFO=<ID=CIEND,Number=2,Type=Integer,Description="Confidence interval around END for imprecise variants">
##INFO=<ID=CIPOS95,Number=2,Type=Integer,Description="Confidence interval (95%) around POS for imprecise variants">
##INFO=<ID=CIEND95,Number=2,Type=Integer,Description="Confidence interval (95%) around END for imprecise variants">
##INFO=<ID=MATEID,Number=.,Type=String,Description="ID of mate breakends">
##INFO=<ID=EVENT,Number=1,Type=String,Description="ID of event associated to breakend">
##INFO=<ID=SECONDARY,Number=0,Type=Flag,Description="Secondary breakend in a multi-line variants">
##INFO=<ID=SU,Number=.,Type=Integer,Description="Number of pieces of evidence supporting the variant across all samples">
##INFO=<ID=PE,Number=.,Type=Integer,Description="Number of paired-end reads supporting the variant across all samples">
##INFO=<ID=SR,Number=.,Type=Integer,Description="Number of split reads supporting the variant across all samples">
##INFO=<ID=EV,Number=.,Type=String,Description="Type of LUMPY evidence contributing to the variant call">
##INFO=<ID=PRPOS,Number=.,Type=String,Description="LUMPY probability curve of the POS breakend">
##INFO=<ID=PREND,Number=.,Type=String,Description="LUMPY probability curve of the END breakend">
##ALT=<ID=DEL,Description="Deletion">
##ALT=<ID=DUP,Description="Duplication">
##ALT=<ID=INV,Description="Inversion">
##ALT=<ID=DUP:TANDEM,Description="Tandem duplication">
##ALT=<ID=INS,Description="Insertion of novel sequence">
##ALT=<ID=CNV,Description="Copy number variable region">
##FORMAT=<ID=GT,Number=1,Type=String,Description="Genotype">
##FORMAT=<ID=SU,Number=1,Type=Integer,Description="Number of pieces of evidence supporting the variant">
##FORMAT=<ID=PE,Number=1,Type=Integer,Description="Number of paired-end reads supporting the variant">
##FORMAT=<ID=SR,Number=1,Type=Integer,Description="Number of split reads supporting the variant">
##FORMAT=<ID=BD,Number=1,Type=Integer,Description="Amount of BED evidence supporting the variant">
#CHROM	POS	ID	REF	ALT	QUAL	FILTER	INFO	FORMAT	chm1
1	713816	1	N	<DUP>	.	.	SVTYPE=DUP;STRANDS=-+:4;SVLEN=462;END=714278;CIPOS=-9,8;CIEND=-9,8;CIPOS95=0,0;CIEND95=0,0;SU=4;PE=0;SR=4	GT:SU:PE:SR	./.:4:0:4
1	743047	2	N	<DEL>	.	.	SVTYPE=DEL;STRANDS=+-:10;SVLEN=-493;END=743540;CIPOS=-10,242;CIEND=-262,9;CIPOS95=-2,61;CIEND95=-54,2;IMPRECISE;SU=10;PE=10;SR=0	GT:SU:PE:SR	./.:10:10:0
1	832063	3	N	<DEL>	.	.	SVTYPE=DEL;STRANDS=+-:7;SVLEN=-509;END=832572;CIPOS=-9,9;CIEND=-9,8;CIPOS95=0,1;CIEND95=0,0;IMPRECISE;SU=7;PE=3;SR=4	GT:SU:PE:SR	./.:7:3:4
1	1154280	4	N	<DEL>	.	.	SVTYPE=DEL;STRANDS=+-:11;SVLEN=-546;END=1154826;CIPOS=-10,9;CIEND=-5,4;CIPOS95=0,0;CIEND95=0,0;SU=11;PE=4;SR=7	GT:SU:PE:SR	./.:11:4:7
1	1178776	5	N	<DEL>	.	.	SVTYPE=DEL;STRANDS=+-:5;SVLEN=-525;END=1179301;CIPOS=-10,234;CIEND=-386,9;CIPOS95=-1,69;CIEND95=-112,1;IMPRECISE;SU=5;PE=5;SR=0	GT:SU:PE:SR	./.:5:5:0
1	1636687	6	N	<DEL>	.	.	SVTYPE=DEL;STRANDS=+-:4;SVLEN=-977;END=1637664;CIPOS=-10,443;CIEND=-345,9;CIPOS95=-1,153;CIEND95=-121,2;IMPRECISE;SU=4;PE=4;SR=0	GT:SU:PE:SR	./.:4:4:0
1	2130225	7	N	<DUP>	.	.	SVTYPE=DUP;STRANDS=-+:4;SVLEN=519;END=2130744;CIPOS=-437,9;CIEND=-10,426;CIPOS95=-153,1;CIEND95=-1,150;IMPRECISE;SU=4;PE=4;SR=0	GT:SU:PE:SR	./.:4:4:0
1	2571030	8	N	<DEL>	.	.	SVTYPE=DEL;STRANDS=+-:9;SVLEN=-543;END=2571573;CIPOS=-10,471;CIEND=-322,9;CIPOS95=-1,127;CIEND95=-114,1;IMPRECISE;SU=9;PE=9;SR=0	GT:SU:PE:SR	./.:9:9:0
1	2571705	9	N	<DEL>	.	.	SVTYPE=DEL;STRANDS=+-:5;SVLEN=-2902;END=2574607;CIPOS=-10,438;CIEND=-424,9;CIPOS95=-1,167;CIEND95=-147,1;IMPRECISE;SU=5;PE=5;SR=0	GT:SU:PE:SR	./.:5:5:0
1	2574418	10	N	<DEL>	.	.	SVTYPE=DEL;STRANDS=+-:5;SVLEN=-672;END=2575090;CIPOS=-10,393;CIEND=-279,9;CIPOS95=-2,116;CIEND95=-108,2;IMPRECISE;SU=5;PE=5;SR=0	GT:SU:PE:SR	./.:5:5:0
1	2571575	11	N	<DUP>	.	.	SVTYPE=DUP;STRANDS=-+:5;SVLEN=8085;END=2579660;CIPOS=-488,9;CIEND=-10,370;CIPOS95=-159,1;CIEND95=-2,105;IMPRECISE;SU=5;PE=5;SR=0	GT:SU:PE:SR	./.:5:5:0
1	2570855	12	N	<DUP>	.	.	SVTYPE=DUP;STRANDS=-+:5;SVLEN=8815;END=2579670;CIPOS=-427,9;CIEND=-10,436;CIPOS95=-148,1;CIEND95=-1,158;IMPRECISE;SU=5;PE=5;SR=0	GT:SU:PE:SR	./.:5:5:0
1	2572562	13	N	<DUP>	.	.	SVTYPE=DUP;STRANDS=-+:6;SVLEN=10001;END=2582563;CIPOS=-390,9;CIEND=-10,394;CIPOS95=-82,2;CIEND95=-1,152;IMPRECISE;SU=6;PE=6;SR=0	GT:SU:PE:SR	./.:6:6:0
1	2574595	14	N	<DUP>	.	.	SVTYPE=DUP;STRANDS=-+:16;SVLEN=11456;END=2586051;CIPOS=-268,8;CIEND=-10,244;CIPOS95=-104,1;CIEND95=-1,83;IMPRECISE;SU=16;PE=16;SR=0	GT:SU:PE:SR	./.:16:16:0
1	2572922	15	N	<DEL>	.	.	SVTYPE=DEL;STRANDS=+-:6;SVLEN=-13981;END=2586903;CIPOS=-10,378;CIEND=-407,8;CIPOS95=-1,133;CIEND95=-161,1;IMPRECISE;SU=6;PE=6;SR=0	GT:SU:PE:SR	./.:6:6:0
1	2573112	16	N	<DUP>	.	.	SVTYPE=DUP;STRANDS=-+:4;SVLEN=13929;END=2587041;CIPOS=-459,9;CIEND=-10,473;CIPOS95=-158,1;CIEND95=-1,174;IMPRECISE;SU=4;PE=4;SR=0	GT:SU:PE:SR	./.:4:4:0
1	2579531	17	N	<DUP>	.	.	SVTYPE=DUP;STRANDS=-+:4;SVLEN=7871;END=2587402;CIPOS=-456,9;CIEND=-10,506;CIPOS95=-146,1;CIEND95=-1,177;IMPRECISE;SU=4;PE=4;SR=0	GT:SU:PE:SR	./.:4:4:0
1	2586048	18	N	<DEL>	.	.	SVTYPE=DEL;STRANDS=+-:27;SVLEN=-3505;END=2589553;CIPOS=-10,343;CIEND=-227,3;CIPOS95=-2,34;CIEND95=-92,0;IMPRECISE;SU=27;PE=27;SR=0	GT:SU:PE:SR	./.:27:27:0
1	2592592	19	N	<DUP>	.	.	SVTYPE=DUP;STRANDS=-+:4;SVLEN=2745;END=2595337;CIPOS=-332,9;CIEND=-10,467;CIPOS95=-124,2;CIEND95=-1,175;IMPRECISE;SU=4;PE=4;SR=0	GT:SU:PE:SR	./.:4:4:0
1	2586053	20	N	<DEL>	.	.	SVTYPE=DEL;STRANDS=+-:15;SVLEN=-12357;END=2598410;CIPOS=-10,186;CIEND=-260,9;CIPOS95=-2,40;CIEND95=-43,3;IMPRECISE;SU=15;PE=15;SR=0	GT:SU:PE:SR	./.:15:15:0
1	2581881	21	N	<DUP>	.	.	SVTYPE=DUP;STRANDS=-+:11;SVLEN=16922;END=2598803;CIPOS=-296,9;CIEND=-10,276;CIPOS95=-107,1;CIEND95=-1,97;IMPRECISE;SU=11;PE=11;SR=0	GT:SU:PE:SR	./.:11:11:0
1	2589761	22	N	<DEL>	.	.	SVTYPE=DEL;STRANDS=+-:9;SVLEN=-8577;END=2598338;CIPOS=-10,307;CIEND=-165,9;CIPOS95=-1,105;CIEND95=-17,3;IMPRECISE;SU=9;PE=9;SR=0	GT:SU:PE:SR	./.:9:9:0
1	2574778	23	N	<DEL>	.	.	SVTYPE=DEL;STRANDS=+-:21;SVLEN=-23836;END=2598614;CIPOS=-10,242;CIEND=-387,9;CIPOS95=-1,98;CIEND95=-72,2;IMPRECISE;SU=21;PE=21;SR=0	GT:SU:PE:SR	./.:21:21:0
1	2571866	24	N	<DEL>	.	.	SVTYPE=DEL;STRANDS=+-:6;SVLEN=-26752;END=2598618;CIPOS=-10,377;CIEND=-372,9;CIPOS95=-1,125;CIEND95=-108,2;IMPRECISE;SU=6;PE=6;SR=0	GT:SU:PE:SR	./.:6:6:0
1	2582417	25	N	<DUP>	.	.	SVTYPE=DUP;STRANDS=-+:7;SVLEN=20857;END=2603274;CIPOS=-482,9;CIEND=-10,356;CIPOS95=-139,1;CIEND95=-1,130;IMPRECISE;SU=7;PE=7;SR=0	GT:SU:PE:SR	./.:7:7:0
1	2598886	26	N	<DEL>	.	.	SVTYPE=DEL;STRANDS=+-:50;SVLEN=-4153;END=2603039;CIPOS=-10,348;CIEND=-321,9;CIPOS95=-3,23;CIEND95=-35,2;IMPRECISE;SU=50;PE=50;SR=0	GT:SU:PE:SR	./.:50:50:0
1	2582971	27	N	<DEL>	.	.	SVTYPE=DEL;STRANDS=+-:6;SVLEN=-33641;END=2616612;CIPOS=-10,341;CIEND=-459,9;CIPOS95=-2,99;CIEND95=-141,1;IMPRECISE;SU=6;PE=6;SR=0	GT:SU:PE:SR	./.:6:6:0
1	2571911	28	N	<DUP>	.	.	SVTYPE=DUP;STRANDS=-+:7;SVLEN=44889;END=2616800;CIPOS=-6,5;CIEND=-10,9;CIPOS95=0,0;CIEND95=0,0;SU=7;PE=1;SR=6	GT:SU:PE:SR	./.:7:1:6
1	2584030	29	N	<DUP>	.	.	SVTYPE=DUP;STRANDS=-+:8;SVLEN=38947;END=2622977;CIPOS=-343,9;CIEND=-10,489;CIPOS95=-119,1;CIEND95=-1,144;IMPRECISE;SU=8;PE=8;SR=0	GT:SU:PE:SR	./.:8:8:0
1	2574027	30	N	<DEL>	.	.	SVTYPE=DEL;STRANDS=+-:5;SVLEN=-48831;END=2622858;CIPOS=-10,353;CIEND=-409,9;CIPOS95=-2,96;CIEND95=-115,1;IMPRECISE;SU=5;PE=5;SR=0	GT:SU:PE:SR	./.:5:5:0
1	2600912	31	N	<DEL>	.	.	SVTYPE=DEL;STRANDS=+-:6;SVLEN=-21941;END=2622853;CIPOS=-10,368;CIEND=-344,9;CIPOS95=-1,123;CIEND95=-91,2;IMPRECISE;SU=6;PE=6;SR=0	GT:SU:PE:SR	./.:6:6:0
1	3375488	32	N	<DEL>	.	.	SVTYPE=DEL;STRANDS=+-:15;SVLEN=-951;END=3376439;CIPOS=-3,2;CIEND=-10,9;CIPOS95=0,0;CIEND95=0,0;SU=15;PE=5;SR=10	GT:SU:PE:SR	./.:15:5:10
1	4142067	33	N	<DEL>	.	.	SVTYPE=DEL;STRANDS=+-:24;SVLEN=-1137;END=4143204;CIPOS=-2,1;CIEND=-3,1;CIPOS95=0,0;CIEND95=0,0;SU=24;PE=9;SR=15	GT:SU:PE:SR	./.:24:9:15
1	4987322	34	N	<DEL>	.	.	SVTYPE=DEL;STRANDS=+-:6;SVLEN=-37;END=4987359;CIPOS=-8,1;CIEND=0,4;CIPOS95=0,0;CIEND95=0,0;SU=6;PE=0;SR=6	GT:SU:PE:SR	./.:6:0:6
1	4987244	35	N	<DUP>	.	.	SVTYPE=DUP;STRANDS=-+:18;SVLEN=249;END=4987493;CIPOS=-7,1;CIEND=-10,2;CIPOS95=-1,0;CIEND95=0,0;IMPRECISE;SU=18;PE=1;SR=17	GT:SU:PE:SR	./.:18:1:17
1	810737	36	N	<DUP>	.	.	SVTYPE=DUP;STRANDS=-+:10;SVLEN=4893268;END=5704005;CIPOS=-10,9;CIEND=-10,9;CIPOS95=-1,0;CIEND95=-1,1;IMPRECISE;SU=10;PE=7;SR=3	GT:SU:PE:SR	./.:10:7:3
1	811999	37	N	<DEL>	.	.	SVTYPE=DEL;STRANDS=+-:37;SVLEN=-4901785;END=5713784;CIPOS=-10,110;CIEND=-422,9;CIPOS95=-3,20;CIEND95=-72,2;IMPRECISE;SU=37;PE=37;SR=0	GT:SU:PE:SR	./.:37:37:0
1	812469	38	N	<DEL>	.	.	SVTYPE=DEL;STRANDS=+-:21;SVLEN=-4901794;END=5714263;CIPOS=-10,9;CIEND=-10,9;CIPOS95=0,0;CIEND95=0,0;SU=21;PE=16;SR=5	GT:SU:PE:SR	./.:21:16:5
1	812527	39	N	<DUP>	.	.	SVTYPE=DUP;STRANDS=-+:5;SVLEN=4902107;END=5714634;CIPOS=-491,9;CIEND=-10,337;CIPOS95=-163,0;CIEND95=-2,88;IMPRECISE;SU=5;PE=5;SR=0	GT:SU:PE:SR	./.:5:5:0
1	813003	40	N	<DEL>	.	.	SVTYPE=DEL;STRANDS=+-:10;SVLEN=-4902085;END=5715088;CIPOS=-10,156;CIEND=-226,9;CIPOS95=-3,29;CIEND95=-38,0;IMPRECISE;SU=10;PE=10;SR=0	GT:SU:PE:SR	./.:10:10:0
1	5715434	41	N	<DEL>	.	.	SVTYPE=DEL;STRANDS=+-:12;SVLEN=-544;END=5715978;CIPOS=-10,369;CIEND=-327,9;CIPOS95=0,102;CIEND95=-66,2;IMPRECISE;SU=12;PE=12;SR=0	GT:SU:PE:SR	./.:12:12:0
1	5721668	42	N	<DEL>	.	.	SVTYPE=DEL;STRANDS=+-:6;SVLEN=-831;END=5722499;CIPOS=-6,402;CIEND=-472,9;CIPOS95=0,161;CIEND95=-143,1;IMPRECISE;SU=6;PE=6;SR=0	GT:SU:PE:SR	./.:6:6:0
1	6168173	43	N	<DEL>	.	.	SVTYPE=DEL;STRANDS=+-:4;SVLEN=-62;END=6168235;CIPOS=-9,8;CIEND=-9,8;CIPOS95=0,0;CIEND95=0,0;SU=4;PE=0;SR=4	GT:SU:PE:SR	./.:4:0:4
1	8324070	44	N	<DEL>	.	.	SVTYPE=DEL;STRANDS=+-:6;SVLEN=-372;END=8324442;CIPOS=-10,274;CIEND=-278,9;CIPOS95=-2,77;CIEND95=-70,1;IMPRECISE;SU=6;PE=6;SR=0	GT:SU:PE:SR	./.:6:6:0
1	9173764	45	N	<DEL>	.	.	SVTYPE=DEL;STRANDS=+-:6;SVLEN=-471;END=9174235;CIPOS=-10,322;CIEND=-377,9;CIPOS95=-2,87;CIEND95=-122,1;IMPRECISE;SU=6;PE=6;SR=0	GT:SU:PE:SR	./.:6:6:0
1	11513693	46	N	<DEL>	.	.	SVTYPE=DEL;STRANDS=+-:4;SVLEN=-105;END=11513798;CIPOS=-9,8;CIEND=-9,8;CIPOS95=0,0;CIEND95=0,0;SU=4;PE=0;SR=4	GT:SU:PE:SR	./.:4:0:4
1	15163640	47	N	<DUP>	.	.	SVTYPE=DUP;STRANDS=-+:6;SVLEN=297;END=15163937;CIPOS=-8,5;CIEND=-8,6;CIPOS95=0,0;CIEND95=0,0;SU=6;PE=1;SR=5	GT:SU:PE:SR	./.:6:1:5
1	17600899	48	N	<DUP>	.	.	SVTYPE=DUP;STRANDS=-+:8;SVLEN=198;END=17601097;CIPOS=-10,7;CIEND=-6,9;CIPOS95=-1,1;CIEND95=-1,1;IMPRECISE;SU=8;PE=6;SR=2	GT:SU:PE:SR	./.:8:6:2
1	18794728	49	N	<DEL>	.	.	SVTYPE=DEL;STRANDS=+-:7;SVLEN=-351;END=18795079;CIPOS=-10,319;CIEND=-303,9;CIPOS95=-2,86;CIEND95=-56,2;IMPRECISE;SU=7;PE=7;SR=0	GT:SU:PE:SR	./.:7:7:0
1	18908170	50	N	<DEL>	.	.	SVTYPE=DEL;STRANDS=+-:6;SVLEN=-181;END=18908351;CIPOS=-6,5;CIEND=-6,5;CIPOS95=0,0;CIEND95=0,0;SU=6;PE=0;SR=6	GT:SU:PE:SR	./.:6:0:6
1	20369021	51	N	<DUP>	.	.	SVTYPE=DUP;STRANDS=-+:6;SVLEN=181;END=20369202;CIPOS=-6,5;CIEND=-6,5;CIPOS95=0,0;CIEND95=0,0;SU=6;PE=0;SR=6	GT:SU:PE:SR	./.:6:0:6
1	17117842	52	N	<DEL>	.	.	SVTYPE=DEL;STRANDS=+-:5;SVLEN=-4733373;END=21851215;CIPOS=-10,327;CIEND=-429,9;CIPOS95=-2,76;CIEND95=-153,1;IMPRECISE;SU=5;PE=5;SR=0	GT:SU:PE:SR	./.:5:5:0
1	23389305	53	N	<DEL>	.	.	SVTYPE=DEL;STRANDS=+-:7;SVLEN=-249;END=23389554;CIPOS=-5,4;CIEND=-5,4;CIPOS95=0,0;CIEND95=0,0;SU=7;PE=0;SR=7	GT:SU:PE:SR	./.:7:0:7
1	25074064	54	N	<DUP>	.	.	SVTYPE=DUP;STRANDS=-+:4;SVLEN=334;END=25074398;CIPOS=-439,9;CIEND=-10,449;CIPOS95=-144,1;CIEND95=0,161;IMPRECISE;SU=4;PE=4;SR=0	GT:SU:PE:SR	./.:4:4:0
1	25273177	55	N	<DEL>	.	.	SVTYPE=DEL;STRANDS=+-:28;SVLEN=-1887;END=25275064;CIPOS=-2,0;CIEND=-10,9;CIPOS95=0,0;CIEND95=0,0;SU=28;PE=10;SR=18	GT:SU:PE:SR	./.:28:10:18
1	26207536	56	N	<DUP>	.	.	SVTYPE=DUP;STRANDS=-+:4;SVLEN=1083;END=26208619;CIPOS=-377,9;CIEND=-10,335;CIPOS95=-113,2;CIEND95=-2,108;IMPRECISE;SU=4;PE=4;SR=0	GT:SU:PE:SR	./.:4:4:0
1	28363307	57	N	<DEL>	.	.	SVTYPE=DEL;STRANDS=+-:22;SVLEN=-302;END=28363609;CIPOS=-10,9;CIEND=-10,9;CIPOS95=0,0;CIEND95=0,0;SU=22;PE=3;SR=19	GT:SU:PE:SR	./.:22:3:19
1	29835653	58_1	N	[1:30994757[N	.	.	SVTYPE=BND;STRANDS=--:7;EVENT=58;MATEID=58_2;CIPOS=-4,9;CIEND=-10,8;CIPOS95=-2,3;CIEND95=-3,1;IMPRECISE;SU=7;PE=6;SR=1	GT:SU:PE:SR	./.:7:6:1
1	30994757	58_2	N	[1:29835653[N	.	.	SVTYPE=BND;STRANDS=--:7;SECONDARY;EVENT=58;MATEID=58_1;CIPOS=-10,8;CIEND=-4,9;CIPOS95=-3,1;CIEND95=-2,3;IMPRECISE;SU=7;PE=6;SR=1	GT:SU:PE:SR	./.:7:6:1
1	29835653	59_1	N	[1:30994757[N	.	.	SVTYPE=BND;STRANDS=--:15;EVENT=59;MATEID=59_2;CIPOS=-4,1;CIEND=-10,9;CIPOS95=0,0;CIEND95=0,0;SU=15;PE=6;SR=9	GT:SU:PE:SR	./.:15:6:9
1	30994757	59_2	N	[1:29835653[N	.	.	SVTYPE=BND;STRANDS=--:15;SECONDARY;EVENT=59;MATEID=59_1;CIPOS=-10,9;CIEND=-4,1;CIPOS95=0,0;CIEND95=0,0;SU=15;PE=6;SR=9	GT:SU:PE:SR	./.:15:6:9
1	30685540	60	N	<DUP>	.	.	SVTYPE=DUP;STRANDS=-+:4;SVLEN=395801;END=31081341;CIPOS=-10,9;CIEND=-10,7;CIPOS95=-1,1;CIEND95=-2,0;IMPRECISE;SU=4;PE=1;SR=3	GT:SU:PE:SR	./.:4:1:3
1	30685549	61_1	N	N]1:31081341]	.	.	SVTYPE=BND;STRANDS=++:5;EVENT=61;MATEID=61_2;CIPOS=-10,8;CIEND=-10,7;CIPOS95=0,0;CIEND95=-1,0;IMPRECISE;SU=5;PE=1;SR=4	GT:SU:PE:SR	./.:5:1:4
1	31081341	61_2	N	N]1:30685549]	.	.	SVTYPE=BND;STRANDS=++:5;SECONDARY;EVENT=61;MATEID=61_1;CIPOS=-10,7;CIEND=-10,8;CIPOS95=-1,0;CIEND95=0,0;IMPRECISE;SU=5;PE=1;SR=4	GT:SU:PE:SR	./.:5:1:4
1	29993443	62_1	N	N]1:31245682]	.	.	SVTYPE=BND;STRANDS=++:7;EVENT=62;MATEID=62_2;CIPOS=-10,238;CIEND=-10,316;CIPOS95=-3,46;CIEND95=-2,97;IMPRECISE;SU=7;PE=7;SR=0	GT:SU:PE:SR	./.:7:7:0
1	31245682	62_2	N	N]1:29993443]	.	.	SVTYPE=BND;STRANDS=++:7;SECONDARY;EVENT=62;MATEID=62_1;CIPOS=-10,316;CIEND=-10,238;CIPOS95=-2,97;CIEND95=-3,46;IMPRECISE;SU=7;PE=7;SR=0	GT:SU:PE:SR	./.:7:7:0
1	33591905	63	N	<DEL>	.	.	SVTYPE=DEL;STRANDS=+-:5;SVLEN=-25619922;END=59211827;CIPOS=-10,426;CIEND=-207,9;CIPOS95=-1,151;CIEND95=-91,2;IMPRECISE;SU=5;PE=5;SR=0	GT:SU:PE:SR	./.:5:5:0
1	32087331	64_1	N	[1:32087435[N	.	.	SVTYPE=BND;STRANDS=--:4;EVENT=64;MATEID=64_2;CIPOS=-490,6;CIEND=-27,9;CIPOS95=-182,0;CIEND95=-27,0;IMPRECISE;SU=4;PE=4;SR=0	GT:SU:PE:SR	./.:4:4:0
1	32087435	64_2	N	[1:32087331[N	.	.	SVTYPE=BND;STRANDS=--:4;SECONDARY;EVENT=64;MATEID=64_1;CIPOS=-27,9;CIEND=-490,6;CIPOS95=-27,0;CIEND95=-182,0;IMPRECISE;SU=4;PE=4;SR=0	GT:SU:PE:SR	./.:4:4:0
1	33568825	65	N	<DEL>	.	.	SVTYPE=DEL;STRANDS=+-:20;SVLEN=-311;END=33569136;CIPOS=-10,9;CIEND=-10,9;CIPOS95=0,0;CIEND95=0,0;SU=20;PE=0;SR=20	GT:SU:PE:SR	./.:20:0:20
1	35304357	66	N	<DEL>	.	.	SVTYPE=DEL;STRANDS=+-:8;SVLEN=-233;END=35304590;CIPOS=-6,4;CIEND=-5,4;CIPOS95=0,0;CIEND95=0,0;SU=8;PE=1;SR=7	GT:SU:PE:SR	./.:8:1:7
1	36253020	67	N	<DEL>	.	.	SVTYPE=DEL;STRANDS=+-:6;SVLEN=-236;END=36253256;CIPOS=-8,6;CIEND=-10,9;CIPOS95=0,0;CIEND95=0,0;SU=6;PE=1;SR=5	GT:SU:PE:SR	./.:6:1:5
1	39199612	68	N	<DEL>	.	.	SVTYPE=DEL;STRANDS=+-:5;SVLEN=-1537;END=39201149;CIPOS=-10,344;CIEND=-389,9;CIPOS95=-2,97;CIEND95=-135,1;IMPRECISE;SU=5;PE=5;SR=0	GT:SU:PE:SR	./.:5:5:0
1	40114119	69	N	<DEL>	.	.	SVTYPE=DEL;STRANDS=+-:9;SVLEN=-2509;END=40116628;CIPOS=-7,7;CIEND=-9,6;CIPOS95=0,0;CIEND95=0,0;SU=9;PE=5;SR=4	GT:SU:PE:SR	./.:9:5:4
1	43973915	70	N	<DEL>	.	.	SVTYPE=DEL;STRANDS=+-:27;SVLEN=-247;END=43974162;CIPOS=-2,0;CIEND=-2,0;CIPOS95=0,0;CIEND95=0,0;SU=27;PE=3;SR=24	GT:SU:PE:SR	./.:27:3:24
1	44175702	71_1	N	N]1:44176277]	.	.	SVTYPE=BND;STRANDS=++:23;EVENT=71;MATEID=71_2;CIPOS=-2,1;CIEND=-3,1;CIPOS95=0,0;CIEND95=0,0;SU=23;PE=8;SR=15	GT:SU:PE:SR	./.:23:8:15
1	44176277	71_2	N	N]1:44175702]	.	.	SVTYPE=BND;STRANDS=++:23;SECONDARY;EVENT=71;MATEID=71_1;CIPOS=-3,1;CIEND=-2,1;CIPOS95=0,0;CIEND95=0,0;SU=23;PE=8;SR=15	GT:SU:PE:SR	./.:23:8:15
1	44721272	72	N	<DEL>	.	.	SVTYPE=DEL;STRANDS=+-:15;SVLEN=-535;END=44721807;CIPOS=-10,434;CIEND=-254,9;CIPOS95=-1,98;CIEND95=-28,3;IMPRECISE;SU=15;PE=15;SR=0	GT:SU:PE:SR	./.:15:15:0
1	45161168	73	N	<DEL>	.	.	SVTYPE=DEL;STRANDS=+-:7;SVLEN=-464;END=45161632;CIPOS=-10,312;CIEND=-348,9;CIPOS95=-2,88;CIEND95=-105,2;IMPRECISE;SU=7;PE=7;SR=0	GT:SU:PE:SR	./.:7:7:0
1	45674667	74	N	<DEL>	.	.	SVTYPE=DEL;STRANDS=+-:4;SVLEN=-416;END=45675083;CIPOS=-10,372;CIEND=-310,9;CIPOS95=-2,109;CIEND95=-83,2;IMPRECISE;SU=4;PE=4;SR=0	GT:SU:PE:SR	./.:4:4:0
1	47619841	75	N	<DUP>	.	.	SVTYPE=DUP;STRANDS=-+:5;SVLEN=7454420;END=55074261;CIPOS=-10,9;CIEND=-10,9;CIPOS95=0,0;CIEND95=0,0;SU=5;PE=0;SR=5	GT:SU:PE:SR	./.:5:0:5
1	35383398	76_1	N	[1:55092851[N	.	.	SVTYPE=BND;STRANDS=--:10;EVENT=76;MATEID=76_2;CIPOS=-517,9;CIEND=-375,9;CIPOS95=-143,0;CIEND95=-89,0;IMPRECISE;SU=10;PE=10;SR=0	GT:SU:PE:SR	./.:10:10:0
1	55092851	76_2	N	[1:35383398[N	.	.	SVTYPE=BND;STRANDS=--:10;SECONDARY;EVENT=76;MATEID=76_1;CIPOS=-375,9;CIEND=-517,9;CIPOS95=-89,0;CIEND95=-143,0;IMPRECISE;SU=10;PE=10;SR=0	GT:SU:PE:SR	./.:10:10:0
1	55209236	77	N	<DEL>	.	.	SVTYPE=DEL;STRANDS=+-:11;SVLEN=-2094;END=55211330;CIPOS=-4,304;CIEND=-360,9;CIPOS95=0,118;CIEND95=-82,0;IMPRECISE;SU=11;PE=11;SR=0	GT:SU:PE:SR	./.:11:11:0
1	55401256	78	N	<DEL>	.	.	SVTYPE=DEL;STRANDS=+-:8;SVLEN=-313;END=55401569;CIPOS=-10,9;CIEND=-10,9;CIPOS95=-1,1;CIEND95=-1,0;IMPRECISE;SU=8;PE=5;SR=3	GT:SU:PE:SR	./.:8:5:3
1	59065433	79	N	<DEL>	.	.	SVTYPE=DEL;STRANDS=+-:14;SVLEN=-853;END=59066286;CIPOS=-9,240;CIEND=-227,9;CIPOS95=0,68;CIEND95=-57,0;IMPRECISE;SU=14;PE=14;SR=0	GT:SU:PE:SR	./.:14:14:0
1	61403475	80	N	<DUP>	.	.	SVTYPE=DUP;STRANDS=-+:27;SVLEN=243;END=61403718;CIPOS=-2,0;CIEND=-10,9;CIPOS95=0,0;CIEND95=0,0;SU=27;PE=1;SR=26	GT:SU:PE:SR	./.:27:1:26
1	62285267	81	N	<DUP>	.	.	SVTYPE=DUP;STRANDS=-+:13;SVLEN=16347;END=62301614;CIPOS=-7,3;CIEND=-10,9;CIPOS95=0,0;CIEND95=0,0;SU=13;PE=8;SR=5	GT:SU:PE:SR	./.:13:8:5
1	63382566	82	N	<DEL>	.	.	SVTYPE=DEL;STRANDS=+-:5;SVLEN=-467;END=63383033;CIPOS=-10,420;CIEND=-455,9;CIPOS95=-1,144;CIEND95=-147,1;IMPRECISE;SU=5;PE=5;SR=0	GT:SU:PE:SR	./.:5:5:0
1	63767876	83	N	<DEL>	.	.	SVTYPE=DEL;STRANDS=+-:11;SVLEN=-217;END=63768093;CIPOS=-10,9;CIEND=-3,2;CIPOS95=0,0;CIEND95=0,0;SU=11;PE=1;SR=10	GT:SU:PE:SR	./.:11:1:10
1	63820976	84	N	<DEL>	.	.	SVTYPE=DEL;STRANDS=+-:45;SVLEN=-2529;END=63823505;CIPOS=-2,0;CIEND=-1,0;CIPOS95=0,0;CIEND95=0,0;SU=45;PE=17;SR=28	GT:SU:PE:SR	./.:45:17:28
1	74301200	85	N	<DEL>	.	.	SVTYPE=DEL;STRANDS=+-:11;SVLEN=-409;END=74301609;CIPOS=-10,237;CIEND=-307,9;CIPOS95=-1,59;CIEND95=-53,2;IMPRECISE;SU=11;PE=11;SR=0	GT:SU:PE:SR	./.:11:11:0
1	64955185	86_1	N	N]1:64970519]	.	.	SVTYPE=BND;STRANDS=++:4;EVENT=86;MATEID=86_2;CIPOS=-10,468;CIEND=-10,349;CIPOS95=-1,173;CIEND95=-2,105;IMPRECISE;SU=4;PE=4;SR=0	GT:SU:PE:SR	./.:4:4:0
1	64970519	86_2	N	N]1:64955185]	.	.	SVTYPE=BND;STRANDS=++:4;SECONDARY;EVENT=86;MATEID=86_1;CIPOS=-10,349;CIEND=-10,468;CIPOS95=-2,105;CIEND95=-1,173;IMPRECISE;SU=4;PE=4;SR=0	GT:SU:PE:SR	./.:4:4:0
1	67316736	87	N	<DEL>	.	.	SVTYPE=DEL;STRANDS=+-:31;SVLEN=-217;END=67316953;CIPOS=-2,0;CIEND=-2,0;CIPOS95=0,0;CIEND95=0,0;SU=31;PE=3;SR=28	GT:SU:PE:SR	./.:31:3:28
1	69170662	88	N	<DUP>	.	.	SVTYPE=DUP;STRANDS=-+:29;SVLEN=147;END=69170809;CIPOS=-1,0;CIEND=-1,0;CIPOS95=0,0;CIEND95=0,0;SU=29;PE=0;SR=29	GT:SU:PE:SR	./.:29:0:29
1	70066719	89	N	<DEL>	.	.	SVTYPE=DEL;STRANDS=+-:13;SVLEN=-596;END=70067315;CIPOS=-6,221;CIEND=-232,9;CIPOS95=0,48;CIEND95=-71,0;IMPRECISE;SU=13;PE=13;SR=0	GT:SU:PE:SR	./.:13:13:0
1	70142592	90	N	<DEL>	.	.	SVTYPE=DEL;STRANDS=+-:14;SVLEN=-443;END=70143035;CIPOS=-5,6;CIEND=-10,9;CIPOS95=0,0;CIEND95=0,0;SU=14;PE=9;SR=5	GT:SU:PE:SR	./.:14:9:5
1	71061582	91	N	<DEL>	.	.	SVTYPE=DEL;STRANDS=+-:26;SVLEN=-290;END=71061872;CIPOS=-10,9;CIEND=-10,9;CIPOS95=0,0;CIEND95=0,0;SU=26;PE=6;SR=20	GT:SU:PE:SR	./.:26:6:20
1	71891593	92	N	<DEL>	.	.	SVTYPE=DEL;STRANDS=+-:5;SVLEN=-343;END=71891936;CIPOS=-10,303;CIEND=-342,9;CIPOS95=-2,79;CIEND95=-105,2;IMPRECISE;SU=5;PE=5;SR=0	GT:SU:PE:SR	./.:5:5:0
1	72621149	93	N	<DEL>	.	.	SVTYPE=DEL;STRANDS=+-:6;SVLEN=-499;END=72621648;CIPOS=-10,307;CIEND=-371,9;CIPOS95=-2,96;CIEND95=-97,1;IMPRECISE;SU=6;PE=6;SR=0	GT:SU:PE:SR	./.:6:6:0
1	72881701	94	N	<DEL>	.	.	SVTYPE=DEL;STRANDS=+-:36;SVLEN=-45495;END=72927196;CIPOS=-2,0;CIEND=-2,0;CIPOS95=0,0;CIEND95=0,0;SU=36;PE=18;SR=18	GT:SU:PE:SR	./.:36:18:18
1	76543737	95	N	<DEL>	.	.	SVTYPE=DEL;STRANDS=+-:18;SVLEN=-482;END=76544219;CIPOS=-10,161;CIEND=-274,9;CIPOS95=-3,24;CIEND95=-40,1;IMPRECISE;SU=18;PE=18;SR=0	GT:SU:PE:SR	./.:18:18:0
1	78021006	96	N	<DEL>	.	.	SVTYPE=DEL;STRANDS=+-:4;SVLEN=-46;END=78021052;CIPOS=-9,8;CIEND=-9,8;CIPOS95=0,0;CIEND95=0,0;SU=4;PE=0;SR=4	GT:SU:PE:SR	./.:4:0:4
1	79766564	97	N	<DUP>	.	.	SVTYPE=DUP;STRANDS=-+:26;SVLEN=130;END=79766694;CIPOS=-1,0;CIEND=-1,0;CIPOS95=0,0;CIEND95=0,0;SU=26;PE=0;SR=26	GT:SU:PE:SR	./.:26:0:26
1	81521204	98	N	<DEL>	.	.	SVTYPE=DEL;STRANDS=+-:45;SVLEN=-4576;END=81525780;CIPOS=-10,9;CIEND=-2,0;CIPOS95=0,0;CIEND95=0,0;SU=45;PE=20;SR=25	GT:SU:PE:SR	./.:45:20:25
1	83261257	99	N	<DEL>	.	.	SVTYPE=DEL;STRANDS=+-:12;SVLEN=-1844;END=83263101;CIPOS=-10,323;CIEND=-257,9;CIPOS95=-1,65;CIEND95=-71,1;IMPRECISE;SU=12;PE=12;SR=0	GT:SU:PE:SR	./.:12:12:0
1	85864241	100	N	<DEL>	.	.	SVTYPE=DEL;STRANDS=+-:18;SVLEN=-206;END=85864447;CIPOS=-10,4;CIEND=-2,1;CIPOS95=0,0;CIEND95=0,0;SU=18;PE=0;SR=18	GT:SU:PE:SR	./.:18:0:18
1	86517491	101	N	<DEL>	.	.	SVTYPE=DEL;STRANDS=+-:56;SVLEN=-3463;END=86520954;CIPOS=-2,0;CIEND=0,0;CIPOS95=0,0;CIEND95=0,1;IMPRECISE;SU=56;PE=25;SR=31	GT:SU:PE:SR	./.:56:25:31
1	86856165	102	N	<DEL>	.	.	SVTYPE=DEL;STRANDS=+-:33;SVLEN=-379;END=86856544;CIPOS=-2,0;CIEND=-10,9;CIPOS95=0,0;CIEND95=0,0;SU=33;PE=13;SR=20	GT:SU:PE:SR	./.:33:13:20
1	92028951	103	N	<DEL>	.	.	SVTYPE=DEL;STRANDS=+-:33;SVLEN=-428;END=92029379;CIPOS=-10,9;CIEND=-2,0;CIPOS95=0,0;CIEND95=0,0;SU=33;PE=13;SR=20	GT:SU:PE:SR	./.:33:13:20
1	92246649	104	N	<INV>	.	.	SVTYPE=INV;STRANDS=++:5,--:14;SVLEN=895;END=92247544;CIPOS=-26,9;CIEND=-190,9;CIPOS95=-16,0;CIEND95=-59,2;IMPRECISE;SU=19;PE=19;SR=0	GT:SU:PE:SR	./.:19:19:0
1	93035772	105	N	<DEL>	.	.	SVTYPE=DEL;STRANDS=+-:7;SVLEN=-113;END=93035885;CIPOS=-8,9;CIEND=-5,4;CIPOS95=0,1;CIEND95=0,0;IMPRECISE;SU=7;PE=0;SR=7	GT:SU:PE:SR	./.:7:0:7
1	6248300	106	N	<DEL>	.	.	SVTYPE=DEL;STRANDS=+-:5;SVLEN=-89289652;END=95537952;CIPOS=-10,9;CIEND=-10,9;CIPOS95=0,0;CIEND95=0,0;SU=5;PE=0;SR=5	GT:SU:PE:SR	./.:5:0:5
1	16494700	107	N	<DEL>	.	.	SVTYPE=DEL;STRANDS=+-:7;SVLEN=-79043252;END=95537952;CIPOS=-5,0;CIEND=-10,9;CIPOS95=-5,0;CIEND95=0,0;IMPRECISE;SU=7;PE=1;SR=6	GT:SU:PE:SR	./.:7:1:6
1	103753798	108_1	N	[1:103753875[N	.	.	SVTYPE=BND;STRANDS=--:4;EVENT=108;MATEID=108_2;CIPOS=-501,9;CIEND=-13,9;CIPOS95=-171,1;CIEND95=-13,0;IMPRECISE;SU=4;PE=4;SR=0	GT:SU:PE:SR	./.:4:4:0
1	103753875	108_2	N	[1:103753798[N	.	.	SVTYPE=BND;STRANDS=--:4;SECONDARY;EVENT=108;MATEID=108_1;CIPOS=-13,9;CIEND=-501,9;CIPOS95=-13,0;CIEND95=-171,1;IMPRECISE;SU=4;PE=4;SR=0	GT:SU:PE:SR	./.:4:4:0
1	103776617	109	N	<DEL>	.	.	SVTYPE=DEL;STRANDS=+-:4;SVLEN=-621;END=103777238;CIPOS=-10,323;CIEND=-326,9;CIPOS95=-2,109;CIEND95=-122,2;IMPRECISE;SU=4;PE=4;SR=0	GT:SU:PE:SR	./.:4:4:0
1	104258267	110	N	<DEL>	.	.	SVTYPE=DEL;STRANDS=+-:33;SVLEN=-815;END=104259082;CIPOS=-2,1;CIEND=-3,1;CIPOS95=0,0;CIEND95=0,0;SU=33;PE=21;SR=12	GT:SU:PE:SR	./.:33:21:12
1	104214174	111	N	<DUP>	.	.	SVTYPE=DUP;STRANDS=-+:10;SVLEN=55452;END=104269626;CIPOS=-215,9;CIEND=-10,180;CIPOS95=-77,2;CIEND95=-2,71;IMPRECISE;SU=10;PE=10;SR=0	GT:SU:PE:SR	./.:10:10:0
1	104253274	112	N	<DUP>	.	.	SVTYPE=DUP;STRANDS=-+:4;SVLEN=72043;END=104325317;CIPOS=-10,9;CIEND=-10,9;CIPOS95=-3,3;CIEND95=-2,3;IMPRECISE;SU=4;PE=3;SR=1	GT:SU:PE:SR	./.:4:3:1
1	104261320	113_1	N	[1:104333260[N	.	.	SVTYPE=BND;STRANDS=--:5;EVENT=113;MATEID=113_2;CIPOS=-415,9;CIEND=-403,9;CIPOS95=-144,1;CIEND95=-133,1;IMPRECISE;SU=5;PE=5;SR=0	GT:SU:PE:SR	./.:5:5:0
1	104333260	113_2	N	[1:104261320[N	.	.	SVTYPE=BND;STRANDS=--:5;SECONDARY;EVENT=113;MATEID=113_1;CIPOS=-403,9;CIEND=-415,9;CIPOS95=-133,1;CIEND95=-144,1;IMPRECISE;SU=5;PE=5;SR=0	GT:SU:PE:SR	./.:5:5:0
1	104259795	114_1	N	N]1:104334644]	.	.	SVTYPE=BND;STRANDS=++:6;EVENT=114;MATEID=114_2;CIPOS=-10,359;CIEND=-10,391;CIPOS95=-2,112;CIEND95=-1,146;IMPRECISE;SU=6;PE=6;SR=0	GT:SU:PE:SR	./.:6:6:0
1	104334644	114_2	N	N]1:104259795]	.	.	SVTYPE=BND;STRANDS=++:6;SECONDARY;EVENT=114;MATEID=114_1;CIPOS=-10,391;CIEND=-10,359;CIPOS95=-1,146;CIEND95=-2,112;IMPRECISE;SU=6;PE=6;SR=0	GT:SU:PE:SR	./.:6:6:0
1	104258341	115_1	N	N]1:104336074]	.	.	SVTYPE=BND;STRANDS=++:4;EVENT=115;MATEID=115_2;CIPOS=-10,386;CIEND=-10,455;CIPOS95=-1,132;CIEND95=0,163;IMPRECISE;SU=4;PE=4;SR=0	GT:SU:PE:SR	./.:4:4:0
1	104336074	115_2	N	N]1:104258341]	.	.	SVTYPE=BND;STRANDS=++:4;SECONDARY;EVENT=115;MATEID=115_1;CIPOS=-10,455;CIEND=-10,386;CIPOS95=0,163;CIEND95=-1,132;IMPRECISE;SU=4;PE=4;SR=0	GT:SU:PE:SR	./.:4:4:0
1	104273624	116_1	N	[1:104361825[N	.	.	SVTYPE=BND;STRANDS=--:43;EVENT=116;MATEID=116_2;CIPOS=-278,9;CIEND=-314,9;CIPOS95=-25,3;CIEND95=-32,0;IMPRECISE;SU=43;PE=43;SR=0	GT:SU:PE:SR	./.:43:43:0
1	104361825	116_2	N	[1:104273624[N	.	.	SVTYPE=BND;STRANDS=--:43;SECONDARY;EVENT=116;MATEID=116_1;CIPOS=-314,9;CIEND=-278,9;CIPOS95=-32,0;CIEND95=-25,3;IMPRECISE;SU=43;PE=43;SR=0	GT:SU:PE:SR	./.:43:43:0
1	104270124	117_1	N	N]1:104364712]	.	.	SVTYPE=BND;STRANDS=++:11;EVENT=117;MATEID=117_2;CIPOS=-10,323;CIEND=-10,236;CIPOS95=-1,52;CIEND95=-1,61;IMPRECISE;SU=11;PE=11;SR=0	GT:SU:PE:SR	./.:11:11:0
1	104364712	117_2	N	N]1:104270124]	.	.	SVTYPE=BND;STRANDS=++:11;SECONDARY;EVENT=117;MATEID=117_1;CIPOS=-10,236;CIEND=-10,323;CIPOS95=-1,61;CIEND95=-1,52;IMPRECISE;SU=11;PE=11;SR=0	GT:SU:PE:SR	./.:11:11:0
1	104214613	118_1	N	N]1:104364712]	.	.	SVTYPE=BND;STRANDS=++:9;EVENT=118;MATEID=118_2;CIPOS=-10,328;CIEND=-10,413;CIPOS95=-1,120;CIEND95=0,104;IMPRECISE;SU=9;PE=9;SR=0	GT:SU:PE:SR	./.:9:9:0
1	104364712	118_2	N	N]1:104214613]	.	.	SVTYPE=BND;STRANDS=++:9;SECONDARY;EVENT=118;MATEID=118_1;CIPOS=-10,413;CIEND=-10,328;CIPOS95=0,104;CIEND95=-1,120;IMPRECISE;SU=9;PE=9;SR=0	GT:SU:PE:SR	./.:9:9:0
1	104212435	119_1	N	[1:104367262[N	.	.	SVTYPE=BND;STRANDS=--:8;EVENT=119;MATEID=119_2;CIPOS=-302,9;CIEND=-294,9;CIPOS95=-99,2;CIEND95=-43,3;IMPRECISE;SU=8;PE=8;SR=0	GT:SU:PE:SR	./.:8:8:0
1	104367262	119_2	N	[1:104212435[N	.	.	SVTYPE=BND;STRANDS=--:8;SECONDARY;EVENT=119;MATEID=119_1;CIPOS=-294,9;CIEND=-302,9;CIPOS95=-43,3;CIEND95=-99,2;IMPRECISE;SU=8;PE=8;SR=0	GT:SU:PE:SR	./.:8:8:0
1	104283132	120	N	<DUP>	.	.	SVTYPE=DUP;STRANDS=-+:5;SVLEN=94057;END=104377189;CIPOS=-444,9;CIEND=-10,484;CIPOS95=-136,1;CIEND95=-1,155;IMPRECISE;SU=5;PE=5;SR=0	GT:SU:PE:SR	./.:5:5:0
1	104257865	121	N	<DUP>	.	.	SVTYPE=DUP;STRANDS=-+:17;SVLEN=126786;END=104384651;CIPOS=-362,9;CIEND=-8,220;CIPOS95=-54,0;CIEND95=0,57;IMPRECISE;SU=17;PE=17;SR=0	GT:SU:PE:SR	./.:17:17:0
1	104259890	122	N	<DEL>	.	.	SVTYPE=DEL;STRANDS=+-:12;SVLEN=-126451;END=104386341;CIPOS=-10,9;CIEND=-10,7;CIPOS95=-1,1;CIEND95=-1,0;IMPRECISE;SU=12;PE=9;SR=3	GT:SU:PE:SR	./.:12:9:3
1	104354703	123_1	N	[1:104406428[N	.	.	SVTYPE=BND;STRANDS=--:18;EVENT=123;MATEID=123_2;CIPOS=-267,4;CIEND=-353,9;CIPOS95=-113,1;CIEND95=-62,1;IMPRECISE;SU=18;PE=18;SR=0	GT:SU:PE:SR	./.:18:18:0
1	104406428	123_2	N	[1:104354703[N	.	.	SVTYPE=BND;STRANDS=--:18;SECONDARY;EVENT=123;MATEID=123_1;CIPOS=-353,9;CIEND=-267,4;CIPOS95=-62,1;CIEND95=-113,1;IMPRECISE;SU=18;PE=18;SR=0	GT:SU:PE:SR	./.:18:18:0
1	104273892	124	N	<DEL>	.	.	SVTYPE=DEL;STRANDS=+-:10;SVLEN=-132919;END=104406811;CIPOS=-10,289;CIEND=-433,9;CIPOS95=-1,103;CIEND95=-106,0;IMPRECISE;SU=10;PE=10;SR=0	GT:SU:PE:SR	./.:10:10:0
1	104275402	125	N	<DUP>	.	.	SVTYPE=DUP;STRANDS=-+:21;SVLEN=132971;END=104408373;CIPOS=-222,9;CIEND=-10,116;CIPOS95=-77,2;CIEND95=-3,19;IMPRECISE;SU=21;PE=21;SR=0	GT:SU:PE:SR	./.:21:21:0
1	104276119	126	N	<DEL>	.	.	SVTYPE=DEL;STRANDS=+-:9;SVLEN=-132852;END=104408971;CIPOS=-10,200;CIEND=-331,6;CIPOS95=-3,36;CIEND95=-117,1;IMPRECISE;SU=9;PE=9;SR=0	GT:SU:PE:SR	./.:9:9:0
1	104230483	127	N	<DEL>	.	.	SVTYPE=DEL;STRANDS=+-:25;SVLEN=-178489;END=104408972;CIPOS=-10,285;CIEND=-266,9;CIPOS95=-3,27;CIEND95=-36,0;IMPRECISE;SU=25;PE=25;SR=0	GT:SU:PE:SR	./.:25:25:0
1	104316764	128	N	<DUP>	.	.	SVTYPE=DUP;STRANDS=-+:27;SVLEN=94010;END=104410774;CIPOS=-460,9;CIEND=-10,401;CIPOS95=-103,0;CIEND95=0,79;IMPRECISE;SU=27;PE=27;SR=0	GT:SU:PE:SR	./.:27:27:0
1	104321402	129	N	<DUP>	.	.	SVTYPE=DUP;STRANDS=-+:5;SVLEN=94086;END=104415488;CIPOS=-436,9;CIEND=-10,411;CIPOS95=-160,1;CIEND95=-1,142;IMPRECISE;SU=5;PE=5;SR=0	GT:SU:PE:SR	./.:5:5:0
1	104384560	130	N	<DEL>	.	.	SVTYPE=DEL;STRANDS=+-:4;SVLEN=-39580;END=104424140;CIPOS=-10,460;CIEND=-428,9;CIPOS95=-1,162;CIEND95=-157,0;IMPRECISE;SU=4;PE=4;SR=0	GT:SU:PE:SR	./.:4:4:0
1	104258143	131	N	<DEL>	.	.	SVTYPE=DEL;STRANDS=+-:27;SVLEN=-166349;END=104424492;CIPOS=-5,237;CIEND=-116,9;CIPOS95=0,97;CIEND95=-18,1;IMPRECISE;SU=27;PE=27;SR=0	GT:SU:PE:SR	./.:27:27:0
1	104258154	132	N	<DUP>	.	.	SVTYPE=DUP;STRANDS=-+:44;SVLEN=166776;END=104424930;CIPOS=-10,9;CIEND=-10,9;CIPOS95=0,0;CIEND95=0,0;SU=44;PE=37;SR=7	GT:SU:PE:SR	./.:44:37:7
1	104387640	133	N	<DEL>	.	.	SVTYPE=DEL;STRANDS=+-:24;SVLEN=-39251;END=104426891;CIPOS=-4,205;CIEND=-365,9;CIPOS95=0,58;CIEND95=-57,1;IMPRECISE;SU=24;PE=24;SR=0	GT:SU:PE:SR	./.:24:24:0
1	104784495	134	N	<DEL>	.	.	SVTYPE=DEL;STRANDS=+-:5;SVLEN=-434;END=104784929;CIPOS=-10,381;CIEND=-404,9;CIPOS95=-1,119;CIEND95=-135,1;IMPRECISE;SU=5;PE=5;SR=0	GT:SU:PE:SR	./.:5:5:0
1	105105171	135	N	<DUP>	.	.	SVTYPE=DUP;STRANDS=-+:23;SVLEN=354;END=105105525;CIPOS=-2,0;CIEND=-2,0;CIPOS95=0,0;CIEND95=0,0;SU=23;PE=4;SR=19	GT:SU:PE:SR	./.:23:4:19
1	105742693	136	N	<DEL>	.	.	SVTYPE=DEL;STRANDS=+-:9;SVLEN=-283;END=105742976;CIPOS=-10,212;CIEND=-275,9;CIPOS95=-3,39;CIEND95=-63,2;IMPRECISE;SU=9;PE=9;SR=0	GT:SU:PE:SR	./.:9:9:0
1	108896604	137_1	N	N]1:109038264]	.	.	SVTYPE=BND;STRANDS=++:6;EVENT=137;MATEID=137_2;CIPOS=-10,399;CIEND=-10,378;CIPOS95=-1,145;CIEND95=-1,126;IMPRECISE;SU=6;PE=6;SR=0	GT:SU:PE:SR	./.:6:6:0
1	109038264	137_2	N	N]1:108896604]	.	.	SVTYPE=BND;STRANDS=++:6;SECONDARY;EVENT=137;MATEID=137_1;CIPOS=-10,378;CIEND=-10,399;CIPOS95=-1,126;CIEND95=-1,145;IMPRECISE;SU=6;PE=6;SR=0	GT:SU:PE:SR	./.:6:6:0
1	108896420	138_1	N	[1:109038550[N	.	.	SVTYPE=BND;STRANDS=--:19;EVENT=138;MATEID=138_2;CIPOS=-457,9;CIEND=-163,9;CIPOS95=-94,1;CIEND95=-32,3;IMPRECISE;SU=19;PE=19;SR=0	GT:SU:PE:SR	./.:19:19:0
1	109038550	138_2	N	[1:108896420[N	.	.	SVTYPE=BND;STRANDS=--:19;SECONDARY;EVENT=138;MATEID=138_1;CIPOS=-163,9;CIEND=-457,9;CIPOS95=-32,3;CIEND95=-94,1;IMPRECISE;SU=19;PE=19;SR=0	GT:SU:PE:SR	./.:19:19:0
1	108893722	139_1	N	N]1:109041239]	.	.	SVTYPE=BND;STRANDS=++:8;EVENT=139;MATEID=139_2;CIPOS=-10,312;CIEND=-10,348;CIPOS95=-2,97;CIEND95=-1,136;IMPRECISE;SU=8;PE=8;SR=0	GT:SU:PE:SR	./.:8:8:0
1	109041239	139_2	N	N]1:108893722]	.	.	SVTYPE=BND;STRANDS=++:8;SECONDARY;EVENT=139;MATEID=139_1;CIPOS=-10,348;CIEND=-10,312;CIPOS95=-1,136;CIEND95=-2,97;IMPRECISE;SU=8;PE=8;SR=0	GT:SU:PE:SR	./.:8:8:0
1	108940356	140_1	N	[1:109068960[N	.	.	SVTYPE=BND;STRANDS=--:15;EVENT=140;MATEID=140_2;CIPOS=-252,9;CIEND=-240,9;CIPOS95=-82,2;CIEND95=-73,2;IMPRECISE;SU=15;PE=15;SR=0	GT:SU:PE:SR	./.:15:15:0
1	109068960	140_2	N	[1:108940356[N	.	.	SVTYPE=BND;STRANDS=--:15;SECONDARY;EVENT=140;MATEID=140_1;CIPOS=-240,9;CIEND=-252,9;CIPOS95=-73,2;CIEND95=-82,2;IMPRECISE;SU=15;PE=15;SR=0	GT:SU:PE:SR	./.:15:15:0
1	108931484	141_1	N	N]1:109077550]	.	.	SVTYPE=BND;STRANDS=++:8;EVENT=141;MATEID=141_2;CIPOS=-5,360;CIEND=-7,356;CIPOS95=0,147;CIEND95=0,144;IMPRECISE;SU=8;PE=8;SR=0	GT:SU:PE:SR	./.:8:8:0
1	109077550	141_2	N	N]1:108931484]	.	.	SVTYPE=BND;STRANDS=++:8;SECONDARY;EVENT=141;MATEID=141_1;CIPOS=-7,356;CIEND=-5,360;CIPOS95=0,144;CIEND95=0,147;IMPRECISE;SU=8;PE=8;SR=0	GT:SU:PE:SR	./.:8:8:0
1	108928063	142_1	N	[1:109081261[N	.	.	SVTYPE=BND;STRANDS=--:5;EVENT=142;MATEID=142_2;CIPOS=-473,9;CIEND=-449,9;CIPOS95=-154,1;CIEND95=-138,1;IMPRECISE;SU=5;PE=5;SR=0	GT:SU:PE:SR	./.:5:5:0
1	109081261	142_2	N	[1:108928063[N	.	.	SVTYPE=BND;STRANDS=--:5;SECONDARY;EVENT=142;MATEID=142_1;CIPOS=-449,9;CIEND=-473,9;CIPOS95=-138,1;CIEND95=-154,1;IMPRECISE;SU=5;PE=5;SR=0	GT:SU:PE:SR	./.:5:5:0
1	108922812	143_1	N	N]1:109086394]	.	.	SVTYPE=BND;STRANDS=++:4;EVENT=143;MATEID=143_2;CIPOS=-10,451;CIEND=-10,469;CIPOS95=-1,152;CIEND95=-1,172;IMPRECISE;SU=4;PE=4;SR=0	GT:SU:PE:SR	./.:4:4:0
1	109086394	143_2	N	N]1:108922812]	.	.	SVTYPE=BND;STRANDS=++:4;SECONDARY;EVENT=143;MATEID=143_1;CIPOS=-10,469;CIEND=-10,451;CIPOS95=-1,172;CIEND95=-1,152;IMPRECISE;SU=4;PE=4;SR=0	GT:SU:PE:SR	./.:4:4:0
1	108912837	144_1	N	N]1:109096669]	.	.	SVTYPE=BND;STRANDS=++:15;EVENT=144;MATEID=144_2;CIPOS=-10,204;CIEND=-10,457;CIPOS95=-2,45;CIEND95=-1,103;IMPRECISE;SU=15;PE=15;SR=0	GT:SU:PE:SR	./.:15:15:0
1	109096669	144_2	N	N]1:108912837]	.	.	SVTYPE=BND;STRANDS=++:15;SECONDARY;EVENT=144;MATEID=144_1;CIPOS=-10,457;CIEND=-10,204;CIPOS95=-1,103;CIEND95=-2,45;IMPRECISE;SU=15;PE=15;SR=0	GT:SU:PE:SR	./.:15:15:0
1	108908844	145_1	N	N]1:109100497]	.	.	SVTYPE=BND;STRANDS=++:95;EVENT=145;MATEID=145_2;CIPOS=0,0;CIEND=0,0;CIPOS95=0,0;CIEND95=0,0;SU=95;PE=43;SR=52	GT:SU:PE:SR	./.:95:43:52
1	109100497	145_2	N	N]1:108908844]	.	.	SVTYPE=BND;STRANDS=++:95;SECONDARY;EVENT=145;MATEID=145_1;CIPOS=0,0;CIEND=0,0;CIPOS95=0,0;CIEND95=0,0;SU=95;PE=43;SR=52	GT:SU:PE:SR	./.:95:43:52
1	108906114	146_1	N	[1:109103234[N	.	.	SVTYPE=BND;STRANDS=--:8;EVENT=146;MATEID=146_2;CIPOS=-329,9;CIEND=-351,9;CIPOS95=-83,2;CIEND95=-128,1;IMPRECISE;SU=8;PE=8;SR=0	GT:SU:PE:SR	./.:8:8:0
1	109103234	146_2	N	[1:108906114[N	.	.	SVTYPE=BND;STRANDS=--:8;SECONDARY;EVENT=146;MATEID=146_1;CIPOS=-351,9;CIEND=-329,9;CIPOS95=-128,1;CIEND95=-83,2;IMPRECISE;SU=8;PE=8;SR=0	GT:SU:PE:SR	./.:8:8:0
1	110302148	147	N	<DEL>	.	.	SVTYPE=DEL;STRANDS=+-:8;SVLEN=-4086;END=110306234;CIPOS=-9,296;CIEND=-254,9;CIPOS95=0,80;CIEND95=-53,2;IMPRECISE;SU=8;PE=8;SR=0	GT:SU:PE:SR	./.:8:8:0
1	112789836	148	N	<DEL>	.	.	SVTYPE=DEL;STRANDS=+-:16;SVLEN=-1830;END=112791666;CIPOS=-3,2;CIEND=-10,9;CIPOS95=0,0;CIEND95=0,0;SU=16;PE=6;SR=10	GT:SU:PE:SR	./.:16:6:10
1	112950607	149	N	<DEL>	.	.	SVTYPE=DEL;STRANDS=+-:12;SVLEN=-1883;END=112952490;CIPOS=-10,9;CIEND=-10,9;CIPOS95=-3,3;CIEND95=-3,1;IMPRECISE;SU=12;PE=11;SR=1	GT:SU:PE:SR	./.:12:11:1
1	113726355	150	N	<DEL>	.	.	SVTYPE=DEL;STRANDS=+-:17;SVLEN=-2601;END=113728956;CIPOS=-5,4;CIEND=-6,3;CIPOS95=0,0;CIEND95=0,0;SU=17;PE=10;SR=7	GT:SU:PE:SR	./.:17:10:7
1	119509454	151	N	<DEL>	.	.	SVTYPE=DEL;STRANDS=+-:7;SVLEN=-454;END=119509908;CIPOS=-10,304;CIEND=-314,9;CIPOS95=-2,85;CIEND95=-85,2;IMPRECISE;SU=7;PE=7;SR=0	GT:SU:PE:SR	./.:7:7:0
1	122268146	152	N	<DUP>	.	.	SVTYPE=DUP;STRANDS=-+:24;SVLEN=3414;END=122271560;CIPOS=-229,9;CIEND=-10,200;CIPOS95=-90,1;CIEND95=-2,63;IMPRECISE;SU=24;PE=24;SR=0	GT:SU:PE:SR	./.:24:24:0
1	122271443	153	N	<DEL>	.	.	SVTYPE=DEL;STRANDS=+-:4;SVLEN=-1704;END=122273147;CIPOS=-10,456;CIEND=-480,9;CIPOS95=-1,162;CIEND95=-174,1;IMPRECISE;SU=4;PE=4;SR=0	GT:SU:PE:SR	./.:4:4:0
1	122268166	154	N	<DUP>	.	.	SVTYPE=DUP;STRANDS=-+:6;SVLEN=59041;END=122327207;CIPOS=-386,9;CIEND=-10,501;CIPOS95=-140,1;CIEND95=-1,157;IMPRECISE;SU=6;PE=6;SR=0	GT:SU:PE:SR	./.:6:6:0
1	122271561	155	N	<DEL>	.	.	SVTYPE=DEL;STRANDS=+-:86;SVLEN=-55499;END=122327060;CIPOS=-10,346;CIEND=-151,9;CIPOS95=-1,27;CIEND95=-51,2;IMPRECISE;SU=86;PE=86;SR=0	GT:SU:PE:SR	./.:86:86:0
1	122326321	156	N	<DEL>	.	.	SVTYPE=DEL;STRANDS=+-:567;SVLEN=-837;END=122327158;CIPOS=-3,75;CIEND=-60,9;CIPOS95=0,17;CIEND95=-11,3;IMPRECISE;SU=567;PE=567;SR=0	GT:SU:PE:SR	./.:567:567:0
1	122319877	157	N	<DEL>	.	.	SVTYPE=DEL;STRANDS=+-:640;SVLEN=-53951;END=122373828;CIPOS=0,0;CIEND=0,0;CIPOS95=0,0;CIEND95=0,0;SU=640;PE=1;SR=639	GT:SU:PE:SR	./.:640:1:639
1	122326321	158	N	<DEL>	.	.	SVTYPE=DEL;STRANDS=+-:24;SVLEN=-47479;END=122373800;CIPOS=-8,234;CIEND=-362,9;CIPOS95=-1,95;CIEND95=-57,2;IMPRECISE;SU=24;PE=24;SR=0	GT:SU:PE:SR	./.:24:24:0
1	122373829	159	N	<DUP>	.	.	SVTYPE=DUP;STRANDS=-+:7;SVLEN=199;END=122374028;CIPOS=-5,4;CIEND=-5,4;CIPOS95=0,0;CIEND95=0,0;SU=7;PE=0;SR=7	GT:SU:PE:SR	./.:7:0:7
1	122373828	160	N	<DUP>	.	.	SVTYPE=DUP;STRANDS=-+:19;SVLEN=241;END=122374069;CIPOS=-520,9;CIEND=-6,256;CIPOS95=-120,0;CIEND95=0,102;IMPRECISE;SU=19;PE=19;SR=0	GT:SU:PE:SR	./.:19:19:0
1	122327174	161	N	<DUP>	.	.	SVTYPE=DUP;STRANDS=-+:192;SVLEN=52848;END=122380022;CIPOS=-467,9;CIEND=-10,366;CIPOS95=-32,2;CIEND95=-1,34;IMPRECISE;SU=192;PE=192;SR=0	GT:SU:PE:SR	./.:192:192:0
1	122373828	162	N	<DUP>	.	.	SVTYPE=DUP;STRANDS=-+:50;SVLEN=6194;END=122380022;CIPOS=-10,9;CIEND=-2,0;CIPOS95=0,0;CIEND95=0,0;SU=50;PE=29;SR=21	GT:SU:PE:SR	./.:50:29:21
1	122401973	163	N	<DUP>	.	.	SVTYPE=DUP;STRANDS=-+:165;SVLEN=436;END=122402409;CIPOS=-108,8;CIEND=-10,80;CIPOS95=-25,3;CIEND95=-3,17;IMPRECISE;SU=165;PE=165;SR=0	GT:SU:PE:SR	./.:165:165:0
1	122402436	164	N	<DEL>	.	.	SVTYPE=DEL;STRANDS=+-:12;SVLEN=-139;END=122402575;CIPOS=-10,1;CIEND=-135,9;CIPOS95=-10,1;CIEND95=-17,3;IMPRECISE;SU=12;PE=12;SR=0	GT:SU:PE:SR	./.:12:12:0
1	122402011	165	N	<DUP>	.	.	SVTYPE=DUP;STRANDS=-+:8;SVLEN=1038;END=122403049;CIPOS=-10,0;CIEND=-10,9;CIPOS95=-9,0;CIEND95=-1,1;IMPRECISE;SU=8;PE=6;SR=2	GT:SU:PE:SR	./.:8:6:2
1	169608486	166_1	N	[1:183697375[N	.	.	SVTYPE=BND;STRANDS=--:40;EVENT=166;MATEID=166_2;CIPOS=-3,0;CIEND=-4,1;CIPOS95=0,0;CIEND95=0,0;SU=40;PE=31;SR=9	GT:SU:PE:SR	./.:40:31:9
1	183697375	166_2	N	[1:169608486[N	.	.	SVTYPE=BND;STRANDS=--:40;SECONDARY;EVENT=166;MATEID=166_1;CIPOS=-4,1;CIEND=-3,0;CIPOS95=0,0;CIEND95=0,0;SU=40;PE=31;SR=9	GT:SU:PE:SR	./.:40:31:9
1	225474545	167	N	<DUP>	.	.	SVTYPE=DUP;STRANDS=-+:6;SVLEN=1893;END=225476438;CIPOS=-391,9;CIEND=-10,86;CIPOS95=-142,1;CIEND95=-2,60;IMPRECISE;SU=6;PE=6;SR=0	GT:SU:PE:SR	./.:6:6:0
1	143403204	168	N	<DEL>	.	.	SVTYPE=DEL;STRANDS=+-:30;SVLEN=-1703;END=143404907;CIPOS=-10,474;CIEND=-112,9;CIPOS95=-1,98;CIEND95=-18,3;IMPRECISE;SU=30;PE=30;SR=0	GT:SU:PE:SR	./.:30:30:0
1	143405998	169	N	<DUP>	.	.	SVTYPE=DUP;STRANDS=-+:5;SVLEN=613;END=143406611;CIPOS=-206,9;CIEND=-10,295;CIPOS95=-90,2;CIEND95=-2,78;IMPRECISE;SU=5;PE=5;SR=0	GT:SU:PE:SR	./.:5:5:0
1	143403048	170	N	<DUP>	.	.	SVTYPE=DUP;STRANDS=-+:8;SVLEN=3655;END=143406703;CIPOS=-10,9;CIEND=0,3;CIPOS95=-1,1;CIEND95=0,2;IMPRECISE;SU=8;PE=5;SR=3	GT:SU:PE:SR	./.:8:5:3
1	143405401	171	N	<DUP>	.	.	SVTYPE=DUP;STRANDS=-+:9;SVLEN=1530;END=143406931;CIPOS=-330,9;CIEND=-10,324;CIPOS95=-114,1;CIEND95=-1,112;IMPRECISE;SU=9;PE=9;SR=0	GT:SU:PE:SR	./.:9:9:0
1	143405402	172	N	<DUP>	.	.	SVTYPE=DUP;STRANDS=-+:4;SVLEN=3162;END=143408564;CIPOS=-9,8;CIEND=-9,8;CIPOS95=0,0;CIEND95=0,0;SU=4;PE=0;SR=4	GT:SU:PE:SR	./.:4:0:4
1	143467394	173_1	N	N]1:143778113]	.	.	SVTYPE=BND;STRANDS=++:7;EVENT=173;MATEID=173_2;CIPOS=-10,371;CIEND=-10,336;CIPOS95=-1,142;CIEND95=-1,115;IMPRECISE;SU=7;PE=7;SR=0	GT:SU:PE:SR	./.:7:7:0
1	143778113	173_2	N	N]1:143467394]	.	.	SVTYPE=BND;STRANDS=++:7;SECONDARY;EVENT=173;MATEID=173_1;CIPOS=-10,336;CIEND=-10,371;CIPOS95=-1,115;CIEND95=-1,142;IMPRECISE;SU=7;PE=7;SR=0	GT:SU:PE:SR	./.:7:7:0
1	143662125	174_1	N	[1:144109324[N	.	.	SVTYPE=BND;STRANDS=--:4;EVENT=174;MATEID=174_2;CIPOS=-482,9;CIEND=-446,9;CIPOS95=-163,1;CIEND95=-151,1;IMPRECISE;SU=4;PE=4;SR=0	GT:SU:PE:SR	./.:4:4:0
1	144109324	174_2	N	[1:143662125[N	.	.	SVTYPE=BND;STRANDS=--:4;SECONDARY;EVENT=174;MATEID=174_1;CIPOS=-446,9;CIEND=-482,9;CIPOS95=-151,1;CIEND95=-163,1;IMPRECISE;SU=4;PE=4;SR=0	GT:SU:PE:SR	./.:4:4:0
1	143515190	175_1	N	N]1:144211616]	.	.	SVTYPE=BND;STRANDS=++:6;EVENT=175;MATEID=175_2;CIPOS=-6,5;CIEND=-6,5;CIPOS95=0,0;CIEND95=0,0;SU=6;PE=0;SR=6	GT:SU:PE:SR	./.:6:0:6
1	144211616	175_2	N	N]1:143515190]	.	.	SVTYPE=BND;STRANDS=++:6;SECONDARY;EVENT=175;MATEID=175_1;CIPOS=-6,5;CIEND=-6,5;CIPOS95=0,0;CIEND95=0,0;SU=6;PE=0;SR=6	GT:SU:PE:SR	./.:6:0:6
1	143597470	176_1	N	N]1:144219938]	.	.	SVTYPE=BND;STRANDS=++:5;EVENT=176;MATEID=176_2;CIPOS=-10,394;CIEND=-10,432;CIPOS95=-1,132;CIEND95=-1,130;IMPRECISE;SU=5;PE=5;SR=0	GT:SU:PE:SR	./.:5:5:0
1	144219938	176_2	N	N]1:143597470]	.	.	SVTYPE=BND;STRANDS=++:5;SECONDARY;EVENT=176;MATEID=176_1;CIPOS=-10,432;CIEND=-10,394;CIPOS95=-1,130;CIEND95=-1,132;IMPRECISE;SU=5;PE=5;SR=0	GT:SU:PE:SR	./.:5:5:0
1	143458356	177_1	N	N]1:144353850]	.	.	SVTYPE=BND;STRANDS=++:4;EVENT=177;MATEID=177_2;CIPOS=-10,465;CIEND=-10,459;CIPOS95=-1,170;CIEND95=-1,168;IMPRECISE;SU=4;PE=4;SR=0	GT:SU:PE:SR	./.:4:4:0
1	144353850	177_2	N	N]1:143458356]	.	.	SVTYPE=BND;STRANDS=++:4;SECONDARY;EVENT=177;MATEID=177_1;CIPOS=-10,459;CIEND=-10,465;CIPOS95=-1,168;CIEND95=-1,170;IMPRECISE;SU=4;PE=4;SR=0	GT:SU:PE:SR	./.:4:4:0
1	144400293	178	N	<DEL>	.	.	SVTYPE=DEL;STRANDS=+-:22;SVLEN=-1524;END=144401817;CIPOS=-10,168;CIEND=-193,5;CIPOS95=-2,40;CIEND95=-39,1;IMPRECISE;SU=22;PE=22;SR=0	GT:SU:PE:SR	./.:22:22:0
1	143411470	179_1	N	N]1:144402577]	.	.	SVTYPE=BND;STRANDS=++:8;EVENT=179;MATEID=179_2;CIPOS=-10,343;CIEND=-10,297;CIPOS95=-1,133;CIEND95=-2,82;IMPRECISE;SU=8;PE=8;SR=0	GT:SU:PE:SR	./.:8:8:0
1	144402577	179_2	N	N]1:143411470]	.	.	SVTYPE=BND;STRANDS=++:8;SECONDARY;EVENT=179;MATEID=179_1;CIPOS=-10,297;CIEND=-10,343;CIPOS95=-2,82;CIEND95=-1,133;IMPRECISE;SU=8;PE=8;SR=0	GT:SU:PE:SR	./.:8:8:0
1	144558651	180	N	<DEL>	.	.	SVTYPE=DEL;STRANDS=+-:4;SVLEN=-643;END=144559294;CIPOS=-10,471;CIEND=-474,9;CIPOS95=-1,176;CIEND95=-166,1;IMPRECISE;SU=4;PE=4;SR=0	GT:SU:PE:SR	./.:4:4:0
1	144573780	181	N	<DEL>	.	.	SVTYPE=DEL;STRANDS=+-:5;SVLEN=-37243;END=144611023;CIPOS=-10,473;CIEND=-446,6;CIPOS95=-1,153;CIEND95=-170,0;IMPRECISE;SU=5;PE=5;SR=0	GT:SU:PE:SR	./.:5:5:0
1	144600373	182_1	N	N]1:144624587]	.	.	SVTYPE=BND;STRANDS=++:4;EVENT=182;MATEID=182_2;CIPOS=-10,391;CIEND=-10,464;CIPOS95=-1,129;CIEND95=-1,167;IMPRECISE;SU=4;PE=4;SR=0	GT:SU:PE:SR	./.:4:4:0
1	144624587	182_2	N	N]1:144600373]	.	.	SVTYPE=BND;STRANDS=++:4;SECONDARY;EVENT=182;MATEID=182_1;CIPOS=-10,464;CIEND=-10,391;CIPOS95=-1,167;CIEND95=-1,129;IMPRECISE;SU=4;PE=4;SR=0	GT:SU:PE:SR	./.:4:4:0
1	144582836	183	N	<DUP>	.	.	SVTYPE=DUP;STRANDS=-+:13;SVLEN=51370;END=144634206;CIPOS=-292,9;CIEND=-7,302;CIPOS95=-119,1;CIEND95=0,130;IMPRECISE;SU=13;PE=13;SR=0	GT:SU:PE:SR	./.:13:13:0
1	144907410	184	N	<DUP>	.	.	SVTYPE=DUP;STRANDS=-+:13;SVLEN=677;END=144908087;CIPOS=-184,9;CIEND=-10,326;CIPOS95=-48,2;CIEND95=-2,53;IMPRECISE;SU=13;PE=13;SR=0	GT:SU:PE:SR	./.:13:13:0
1	144907740	185	N	<DEL>	.	.	SVTYPE=DEL;STRANDS=+-:14;SVLEN=-539;END=144908279;CIPOS=-10,262;CIEND=-363,9;CIPOS95=-1,96;CIEND95=-68,2;IMPRECISE;SU=14;PE=14;SR=0	GT:SU:PE:SR	./.:14:14:0
1	144682500	186	N	<DEL>	.	.	SVTYPE=DEL;STRANDS=+-:6;SVLEN=-825760;END=145508260;CIPOS=-10,383;CIEND=-459,9;CIPOS95=-1,137;CIEND95=-140,1;IMPRECISE;SU=6;PE=6;SR=0	GT:SU:PE:SR	./.:6:6:0
1	145505901	187	N	<DEL>	.	.	SVTYPE=DEL;STRANDS=+-:6;SVLEN=-2364;END=145508265;CIPOS=-10,364;CIEND=-391,9;CIPOS95=-1,113;CIEND95=-134,1;IMPRECISE;SU=6;PE=6;SR=0	GT:SU:PE:SR	./.:6:6:0
1	153950885	188	N	<DEL>	.	.	SVTYPE=DEL;STRANDS=+-:13;SVLEN=-32201;END=153983086;CIPOS=-7,276;CIEND=-214,9;CIPOS95=0,98;CIEND95=-54,2;IMPRECISE;SU=13;PE=13;SR=0	GT:SU:PE:SR	./.:13:13:0
1	156082896	189	N	<DUP>	.	.	SVTYPE=DUP;STRANDS=-+:4;SVLEN=589;END=156083485;CIPOS=-470,9;CIEND=-10,168;CIPOS95=-166,1;CIEND95=-2,77;IMPRECISE;SU=4;PE=4;SR=0	GT:SU:PE:SR	./.:4:4:0
1	157923198	190	N	<DEL>	.	.	SVTYPE=DEL;STRANDS=+-:32;SVLEN=-1913;END=157925111;CIPOS=-2,0;CIEND=-10,9;CIPOS95=0,0;CIEND95=0,0;SU=32;PE=14;SR=18	GT:SU:PE:SR	./.:32:14:18
1	104387641	191	N	<DEL>	.	.	SVTYPE=DEL;STRANDS=+-:23;SVLEN=-54765570;END=159153211;CIPOS=-10,9;CIEND=-10,9;CIPOS95=0,0;CIEND95=0,0;SU=23;PE=0;SR=23	GT:SU:PE:SR	./.:23:0:23
1	161765638	192	N	<DEL>	.	.	SVTYPE=DEL;STRANDS=+-:4;SVLEN=-72;END=161765710;CIPOS=-9,8;CIEND=-9,8;CIPOS95=0,0;CIEND95=0,0;SU=4;PE=0;SR=4	GT:SU:PE:SR	./.:4:0:4
1	164328758	193	N	<DEL>	.	.	SVTYPE=DEL;STRANDS=+-:6;SVLEN=-438;END=164329196;CIPOS=-10,308;CIEND=-118,9;CIPOS95=-2,74;CIEND95=-47,3;IMPRECISE;SU=6;PE=6;SR=0	GT:SU:PE:SR	./.:6:6:0
1	164778897	194	N	<DUP>	.	.	SVTYPE=DUP;STRANDS=-+:10;SVLEN=206;END=164779103;CIPOS=-10,9;CIEND=-10,9;CIPOS95=0,0;CIEND95=0,0;SU=10;PE=0;SR=10	GT:SU:PE:SR	./.:10:0:10
1	166921643	195_1	N	N]1:166921911]	.	.	SVTYPE=BND;STRANDS=++:10;EVENT=195;MATEID=195_2;CIPOS=-10,9;CIEND=-10,9;CIPOS95=0,0;CIEND95=0,0;SU=10;PE=0;SR=10	GT:SU:PE:SR	./.:10:0:10
1	166921911	195_2	N	N]1:166921643]	.	.	SVTYPE=BND;STRANDS=++:10;SECONDARY;EVENT=195;MATEID=195_1;CIPOS=-10,9;CIEND=-10,9;CIPOS95=0,0;CIEND95=0,0;SU=10;PE=0;SR=10	GT:SU:PE:SR	./.:10:0:10
1	10203008	196	N	<DUP>	.	.	SVTYPE=DUP;STRANDS=-+:6;SVLEN=166962462;END=177165470;CIPOS=-6,5;CIEND=-6,5;CIPOS95=0,0;CIEND95=0,0;SU=6;PE=0;SR=6	GT:SU:PE:SR	./.:6:0:6
1	177435430	197	N	<DEL>	.	.	SVTYPE=DEL;STRANDS=+-:6;SVLEN=-274;END=177435704;CIPOS=-10,177;CIEND=-59,9;CIPOS95=-2,31;CIEND95=-36,2;IMPRECISE;SU=6;PE=6;SR=0	GT:SU:PE:SR	./.:6:6:0
1	178812226	198	N	<DUP>	.	.	SVTYPE=DUP;STRANDS=-+:7;SVLEN=203;END=178812429;CIPOS=-6,4;CIEND=-6,5;CIPOS95=0,0;CIEND95=0,0;SU=7;PE=1;SR=6	GT:SU:PE:SR	./.:7:1:6
1	186237284	199	N	<DEL>	.	.	SVTYPE=DEL;STRANDS=+-:25;SVLEN=-5229;END=186242513;CIPOS=-10,9;CIEND=-10,9;CIPOS95=0,0;CIEND95=0,0;SU=25;PE=9;SR=16	GT:SU:PE:SR	./.:25:9:16
1	186358822	200	N	<DEL>	.	.	SVTYPE=DEL;STRANDS=+-:26;SVLEN=-252;END=186359074;CIPOS=-2,0;CIEND=-1,0;CIPOS95=0,0;CIEND95=0,0;SU=26;PE=1;SR=25	GT:SU:PE:SR	./.:26:1:25
1	188507640	201	N	<DEL>	.	.	SVTYPE=DEL;STRANDS=+-:8;SVLEN=-427;END=188508067;CIPOS=-10,9;CIEND=-10,8;CIPOS95=-2,3;CIEND95=-3,0;IMPRECISE;SU=8;PE=7;SR=1	GT:SU:PE:SR	./.:8:7:1
1	188886662	202_1	N	N]1:188888431]	.	.	SVTYPE=BND;STRANDS=++:27;EVENT=202;MATEID=202_2;CIPOS=-10,9;CIEND=-10,9;CIPOS95=0,0;CIEND95=0,0;SU=27;PE=11;SR=16	GT:SU:PE:SR	./.:27:11:16
1	188888431	202_2	N	N]1:188886662]	.	.	SVTYPE=BND;STRANDS=++:27;SECONDARY;EVENT=202;MATEID=202_1;CIPOS=-10,9;CIEND=-10,9;CIPOS95=0,0;CIEND95=0,0;SU=27;PE=11;SR=16	GT:SU:PE:SR	./.:27:11:16
1	188888182	203_1	N	[1:188888445[N	.	.	SVTYPE=BND;STRANDS=--:39;EVENT=203;MATEID=203_2;CIPOS=-2,0;CIEND=-10,9;CIPOS95=0,0;CIEND95=0,0;SU=39;PE=19;SR=20	GT:SU:PE:SR	./.:39:19:20
1	188888445	203_2	N	[1:188888182[N	.	.	SVTYPE=BND;STRANDS=--:39;SECONDARY;EVENT=203;MATEID=203_1;CIPOS=-10,9;CIEND=-2,0;CIPOS95=0,0;CIEND95=0,0;SU=39;PE=19;SR=20	GT:SU:PE:SR	./.:39:19:20
1	189454257	204	N	<DEL>	.	.	SVTYPE=DEL;STRANDS=+-:8;SVLEN=-6045;END=189460302;CIPOS=-10,243;CIEND=-400,9;CIPOS95=-2,59;CIEND95=-98,1;IMPRECISE;SU=8;PE=8;SR=0	GT:SU:PE:SR	./.:8:8:0
1	189735600	205	N	<DEL>	.	.	SVTYPE=DEL;STRANDS=+-:7;SVLEN=-377;END=189735977;CIPOS=-10,9;CIEND=-10,9;CIPOS95=-2,3;CIEND95=-3,3;IMPRECISE;SU=7;PE=6;SR=1	GT:SU:PE:SR	./.:7:6:1
1	190081021	206	N	<DEL>	.	.	SVTYPE=DEL;STRANDS=+-:5;SVLEN=-382;END=190081403;CIPOS=-10,356;CIEND=-381,9;CIPOS95=-2,90;CIEND95=-135,1;IMPRECISE;SU=5;PE=5;SR=0	GT:SU:PE:SR	./.:5:5:0
1	188199462	207	N	<DUP>	.	.	SVTYPE=DUP;STRANDS=-+:4;SVLEN=3218553;END=191418015;CIPOS=-459,9;CIEND=-10,399;CIPOS95=-165,0;CIEND95=-1,142;IMPRECISE;SU=4;PE=4;SR=0	GT:SU:PE:SR	./.:4:4:0
1	196069247	208	N	<DEL>	.	.	SVTYPE=DEL;STRANDS=+-:7;SVLEN=-313;END=196069560;CIPOS=-10,311;CIEND=-292,9;CIPOS95=-2,99;CIEND95=-51,2;IMPRECISE;SU=7;PE=7;SR=0	GT:SU:PE:SR	./.:7:7:0
1	196506589	209	N	<DUP>	.	.	SVTYPE=DUP;STRANDS=-+:17;SVLEN=144;END=196506733;CIPOS=-10,9;CIEND=-3,1;CIPOS95=0,0;CIEND95=0,0;SU=17;PE=0;SR=17	GT:SU:PE:SR	./.:17:0:17
1	196534533	210	N	<DEL>	.	.	SVTYPE=DEL;STRANDS=+-:7;SVLEN=-433;END=196534966;CIPOS=-10,297;CIEND=-313,9;CIPOS95=-2,78;CIEND95=-80,2;IMPRECISE;SU=7;PE=7;SR=0	GT:SU:PE:SR	./.:7:7:0
1	102465664	211	N	<DEL>	.	.	SVTYPE=DEL;STRANDS=+-:4;SVLEN=-95099578;END=197565242;CIPOS=-8,483;CIEND=-490,6;CIPOS95=0,182;CIEND95=-182,0;IMPRECISE;SU=4;PE=4;SR=0	GT:SU:PE:SR	./.:4:4:0
1	198922904	212	N	<DEL>	.	.	SVTYPE=DEL;STRANDS=+-:46;SVLEN=-2603;END=198925507;CIPOS=-2,0;CIEND=-2,0;CIPOS95=0,0;CIEND95=0,0;SU=46;PE=18;SR=28	GT:SU:PE:SR	./.:46:18:28
1	200861112	213	N	<DEL>	.	.	SVTYPE=DEL;STRANDS=+-:35;SVLEN=-1363;END=200862475;CIPOS=-2,0;CIEND=-2,0;CIPOS95=0,0;CIEND95=0,0;SU=35;PE=13;SR=22	GT:SU:PE:SR	./.:35:13:22
1	203595882	214	N	<DUP>	.	.	SVTYPE=DUP;STRANDS=-+:5;SVLEN=537;END=203596419;CIPOS=-249,9;CIEND=-10,420;CIPOS95=-49,3;CIEND95=-1,155;IMPRECISE;SU=5;PE=5;SR=0	GT:SU:PE:SR	./.:5:5:0
1	204016134	215	N	<DUP>	.	.	SVTYPE=DUP;STRANDS=-+:6;SVLEN=422;END=204016556;CIPOS=-333,9;CIEND=-10,374;CIPOS95=-83,0;CIEND95=-1,129;IMPRECISE;SU=6;PE=6;SR=0	GT:SU:PE:SR	./.:6:6:0
1	205016537	216	N	<DEL>	.	.	SVTYPE=DEL;STRANDS=+-:7;SVLEN=-375;END=205016912;CIPOS=-10,249;CIEND=-324,9;CIPOS95=-2,59;CIEND95=-81,2;IMPRECISE;SU=7;PE=7;SR=0	GT:SU:PE:SR	./.:7:7:0
1	208198131	217	N	<DEL>	.	.	SVTYPE=DEL;STRANDS=+-:8;SVLEN=-423;END=208198554;CIPOS=-10,308;CIEND=-376,9;CIPOS95=-2,98;CIEND95=-96,2;IMPRECISE;SU=8;PE=8;SR=0	GT:SU:PE:SR	./.:8:8:0
1	208369828	218	N	<DUP>	.	.	SVTYPE=DUP;STRANDS=-+:16;SVLEN=551;END=208370379;CIPOS=-10,9;CIEND=-4,9;CIPOS95=-3,3;CIEND95=-1,7;IMPRECISE;SU=16;PE=15;SR=1	GT:SU:PE:SR	./.:16:15:1
1	208988670	219	N	<DEL>	.	.	SVTYPE=DEL;STRANDS=+-:5;SVLEN=-18657;END=209007327;CIPOS=-10,401;CIEND=-434,9;CIPOS95=-1,140;CIEND95=-162,1;IMPRECISE;SU=5;PE=5;SR=0	GT:SU:PE:SR	./.:5:5:0
1	208978121	220	N	<DEL>	.	.	SVTYPE=DEL;STRANDS=+-:20;SVLEN=-35130;END=209013251;CIPOS=-10,310;CIEND=-180,9;CIPOS95=0,40;CIEND95=-38,3;IMPRECISE;SU=20;PE=20;SR=0	GT:SU:PE:SR	./.:20:20:0
1	208979059	221	N	<DEL>	.	.	SVTYPE=DEL;STRANDS=+-:4;SVLEN=-35738;END=209014797;CIPOS=-10,468;CIEND=-286,9;CIPOS95=-1,167;CIEND95=-92,2;IMPRECISE;SU=4;PE=4;SR=0	GT:SU:PE:SR	./.:4:4:0
1	209003269	222	N	<DEL>	.	.	SVTYPE=DEL;STRANDS=+-:12;SVLEN=-17049;END=209020318;CIPOS=-10,363;CIEND=-111,9;CIPOS95=0,65;CIEND95=-49,2;IMPRECISE;SU=12;PE=12;SR=0	GT:SU:PE:SR	./.:12:12:0
1	209003830	223	N	<DUP>	.	.	SVTYPE=DUP;STRANDS=-+:19;SVLEN=17206;END=209021036;CIPOS=-305,9;CIEND=-10,189;CIPOS95=-46,2;CIEND95=-2,47;IMPRECISE;SU=19;PE=19;SR=0	GT:SU:PE:SR	./.:19:19:0
1	208987631	224	N	<DUP>	.	.	SVTYPE=DUP;STRANDS=-+:7;SVLEN=35754;END=209023385;CIPOS=-399,9;CIEND=-10,301;CIPOS95=-111,1;CIEND95=-2,78;IMPRECISE;SU=7;PE=7;SR=0	GT:SU:PE:SR	./.:7:7:0
1	208986783	225	N	<DEL>	.	.	SVTYPE=DEL;STRANDS=+-:10;SVLEN=-168263;END=209155046;CIPOS=-10,377;CIEND=-299,9;CIPOS95=-2,72;CIEND95=-104,1;IMPRECISE;SU=10;PE=10;SR=0	GT:SU:PE:SR	./.:10:10:0
1	196163965	226	N	<DUP>	.	.	SVTYPE=DUP;STRANDS=-+:30;SVLEN=13083671;END=209247636;CIPOS=-10,9;CIEND=-2,0;CIPOS95=0,0;CIEND95=0,0;SU=30;PE=9;SR=21	GT:SU:PE:SR	./.:30:9:21
1	104028725	227	N	<DUP>	.	.	SVTYPE=DUP;STRANDS=-+:17;SVLEN=105796721;END=209825446;CIPOS=-3,1;CIEND=-10,9;CIPOS95=0,0;CIEND95=0,0;SU=17;PE=5;SR=12	GT:SU:PE:SR	./.:17:5:12
1	216539452	228	N	<DEL>	.	.	SVTYPE=DEL;STRANDS=+-:6;SVLEN=-71;END=216539523;CIPOS=-6,5;CIEND=-6,0;CIPOS95=0,0;CIEND95=-6,0;IMPRECISE;SU=6;PE=0;SR=6	GT:SU:PE:SR	./.:6:0:6
1	217762806	229	N	<DEL>	.	.	SVTYPE=DEL;STRANDS=+-:4;SVLEN=-82;END=217762888;CIPOS=-10,8;CIEND=-1,9;CIPOS95=-1,0;CIEND95=0,9;IMPRECISE;SU=4;PE=0;SR=4	GT:SU:PE:SR	./.:4:0:4
1	219455218	230	N	<DEL>	.	.	SVTYPE=DEL;STRANDS=+-:31;SVLEN=-5708;END=219460926;CIPOS=-10,9;CIEND=-2,0;CIPOS95=0,0;CIEND95=0,0;SU=31;PE=17;SR=14	GT:SU:PE:SR	./.:31:17:14
1	191043808	231_1	N	N]1:220916803]	.	.	SVTYPE=BND;STRANDS=++:12;EVENT=231;MATEID=231_2;CIPOS=-10,9;CIEND=-10,9;CIPOS95=0,0;CIEND95=0,0;SU=12;PE=0;SR=12	GT:SU:PE:SR	./.:12:0:12
1	220916803	231_2	N	N]1:191043808]	.	.	SVTYPE=BND;STRANDS=++:12;SECONDARY;EVENT=231;MATEID=231_1;CIPOS=-10,9;CIEND=-10,9;CIPOS95=0,0;CIEND95=0,0;SU=12;PE=0;SR=12	GT:SU:PE:SR	./.:12:0:12
1	108957017	232_1	N	[1:222810415[N	.	.	SVTYPE=BND;STRANDS=--:10;EVENT=232;MATEID=232_2;CIPOS=-10,9;CIEND=-10,9;CIPOS95=0,0;CIEND95=0,0;SU=10;PE=0;SR=10	GT:SU:PE:SR	./.:10:0:10
1	222810415	232_2	N	[1:108957017[N	.	.	SVTYPE=BND;STRANDS=--:10;SECONDARY;EVENT=232;MATEID=232_1;CIPOS=-10,9;CIEND=-10,9;CIPOS95=0,0;CIEND95=0,0;SU=10;PE=0;SR=10	GT:SU:PE:SR	./.:10:0:10
1	223560461	233	N	<DEL>	.	.	SVTYPE=DEL;STRANDS=+-:6;SVLEN=-27;END=223560488;CIPOS=-6,5;CIEND=-6,5;CIPOS95=0,0;CIEND95=0,0;SU=6;PE=0;SR=6	GT:SU:PE:SR	./.:6:0:6
1	224135393	234	N	<DEL>	.	.	SVTYPE=DEL;STRANDS=+-:11;SVLEN=-501;END=224135894;CIPOS=-10,248;CIEND=-296,9;CIPOS95=-2,65;CIEND95=-56,1;IMPRECISE;SU=11;PE=11;SR=0	GT:SU:PE:SR	./.:11:11:0
1	712311	235	N	<DUP>	.	.	SVTYPE=DUP;STRANDS=-+:13;SVLEN=224760437;END=225472748;CIPOS=-10,9;CIEND=-4,2;CIPOS95=0,0;CIEND95=0,0;SU=13;PE=0;SR=13	GT:SU:PE:SR	./.:13:0:13
1	225472643	236	N	<DUP>	.	.	SVTYPE=DUP;STRANDS=-+:8;SVLEN=1697;END=225474340;CIPOS=-229,9;CIEND=-6,0;CIPOS95=-35,1;CIEND95=-6,0;IMPRECISE;SU=8;PE=8;SR=0	GT:SU:PE:SR	./.:8:8:0
1	225473968	237	N	<DEL>	.	.	SVTYPE=DEL;STRANDS=+-:21;SVLEN=-364;END=225474332;CIPOS=-10,157;CIEND=-231,9;CIPOS95=-1,32;CIEND95=-31,3;IMPRECISE;SU=21;PE=21;SR=0	GT:SU:PE:SR	./.:21:21:0
1	713923	238	N	<DEL>	.	.	SVTYPE=DEL;STRANDS=+-:17;SVLEN=-224760624;END=225474547;CIPOS=-9,9;CIEND=-10,3;CIPOS95=-1,1;CIEND95=-3,1;IMPRECISE;SU=17;PE=15;SR=2	GT:SU:PE:SR	./.:17:15:2
1	712544	239	N	<DUP>	.	.	SVTYPE=DUP;STRANDS=-+:14;SVLEN=224762490;END=225475034;CIPOS=-233,9;CIEND=-10,86;CIPOS95=-72,2;CIEND95=-3,10;IMPRECISE;SU=14;PE=14;SR=0	GT:SU:PE:SR	./.:14:14:0
1	713434	240	N	<DUP>	.	.	SVTYPE=DUP;STRANDS=-+:4;SVLEN=224762664;END=225476098;CIPOS=-457,9;CIEND=-10,68;CIPOS95=-164,1;CIEND95=-2,50;IMPRECISE;SU=4;PE=4;SR=0	GT:SU:PE:SR	./.:4:4:0
1	225475671	241	N	<DUP>	.	.	SVTYPE=DUP;STRANDS=-+:15;SVLEN=1405;END=225477076;CIPOS=-10,9;CIEND=-10,9;CIPOS95=0,0;CIEND95=0,0;SU=15;PE=0;SR=15	GT:SU:PE:SR	./.:15:0:15
1	225473426	242	N	<DUP>	.	.	SVTYPE=DUP;STRANDS=-+:6;SVLEN=3750;END=225477176;CIPOS=-419,9;CIEND=-10,353;CIPOS95=-111,0;CIEND95=-1,108;IMPRECISE;SU=6;PE=6;SR=0	GT:SU:PE:SR	./.:6:6:0
1	225476944	243	N	<DUP>	.	.	SVTYPE=DUP;STRANDS=-+:5;SVLEN=240;END=225477184;CIPOS=-10,9;CIEND=-10,9;CIPOS95=0,0;CIEND95=0,0;SU=5;PE=1;SR=4	GT:SU:PE:SR	./.:5:1:4
1	225477046	244	N	<DEL>	.	.	SVTYPE=DEL;STRANDS=+-:14;SVLEN=-448;END=225477494;CIPOS=-10,201;CIEND=-343,9;CIPOS95=-3,35;CIEND95=-70,1;IMPRECISE;SU=14;PE=14;SR=0	GT:SU:PE:SR	./.:14:14:0
1	225665488	245	N	<DEL>	.	.	SVTYPE=DEL;STRANDS=+-:16;SVLEN=-147;END=225665635;CIPOS=-2,1;CIEND=-2,1;CIPOS95=0,0;CIEND95=0,0;SU=16;PE=0;SR=16	GT:SU:PE:SR	./.:16:0:16
1	226406153	246	N	<DEL>	.	.	SVTYPE=DEL;STRANDS=+-:5;SVLEN=-115067;END=226521220;CIPOS=-10,433;CIEND=-403,9;CIPOS95=-1,159;CIEND95=-122,1;IMPRECISE;SU=5;PE=5;SR=0	GT:SU:PE:SR	./.:5:5:0
1	227795115	247	N	<DEL>	.	.	SVTYPE=DEL;STRANDS=+-:4;SVLEN=-161;END=227795276;CIPOS=-9,8;CIEND=-9,8;CIPOS95=0,0;CIEND95=0,0;SU=4;PE=0;SR=4	GT:SU:PE:SR	./.:4:0:4
1	1758181	248_1	N	[1:229186069[N	.	.	SVTYPE=BND;STRANDS=--:7;EVENT=248;MATEID=248_2;CIPOS=-5,4;CIEND=-6,0;CIPOS95=0,0;CIEND95=0,1;IMPRECISE;SU=7;PE=0;SR=7	GT:SU:PE:SR	./.:7:0:7
1	229186069	248_2	N	[1:1758181[N	.	.	SVTYPE=BND;STRANDS=--:7;SECONDARY;EVENT=248;MATEID=248_1;CIPOS=-6,0;CIEND=-5,4;CIPOS95=0,1;CIEND95=0,0;IMPRECISE;SU=7;PE=0;SR=7	GT:SU:PE:SR	./.:7:0:7
1	229978178	249	N	<DEL>	.	.	SVTYPE=DEL;STRANDS=+-:10;SVLEN=-123;END=229978301;CIPOS=-10,9;CIEND=-10,9;CIPOS95=0,0;CIEND95=0,0;SU=10;PE=0;SR=10	GT:SU:PE:SR	./.:10:0:10
1	231102838	250	N	<DEL>	.	.	SVTYPE=DEL;STRANDS=+-:5;SVLEN=-8285;END=231111123;CIPOS=-10,225;CIEND=-413,9;CIPOS95=-2,80;CIEND95=-134,1;IMPRECISE;SU=5;PE=5;SR=0	GT:SU:PE:SR	./.:5:5:0
1	232611344	251	N	<DUP>	.	.	SVTYPE=DUP;STRANDS=-+:4;SVLEN=164;END=232611508;CIPOS=-9,8;CIEND=-9,8;CIPOS95=0,0;CIEND95=0,0;SU=4;PE=0;SR=4	GT:SU:PE:SR	./.:4:0:4
1	235316115	252	N	<DEL>	.	.	SVTYPE=DEL;STRANDS=+-:6;SVLEN=-486;END=235316601;CIPOS=-10,338;CIEND=-258,9;CIPOS95=-2,115;CIEND95=-95,1;IMPRECISE;SU=6;PE=6;SR=0	GT:SU:PE:SR	./.:6:6:0
1	237821639	253	N	<DEL>	.	.	SVTYPE=DEL;STRANDS=+-:41;SVLEN=-2007;END=237823646;CIPOS=-2,0;CIEND=-10,9;CIPOS95=0,0;CIEND95=0,0;SU=41;PE=14;SR=27	GT:SU:PE:SR	./.:41:14:27
1	237882836	254	N	<DEL>	.	.	SVTYPE=DEL;STRANDS=+-:8;SVLEN=-531;END=237883367;CIPOS=-10,353;CIEND=-237,9;CIPOS95=-2,93;CIEND95=-65,2;IMPRECISE;SU=8;PE=8;SR=0	GT:SU:PE:SR	./.:8:8:0
1	238105210	255	N	<DEL>	.	.	SVTYPE=DEL;STRANDS=+-:7;SVLEN=-779;END=238105989;CIPOS=-10,305;CIEND=-348,9;CIPOS95=-2,71;CIEND95=-109,1;IMPRECISE;SU=7;PE=7;SR=0	GT:SU:PE:SR	./.:7:7:0
1	241802236	256	N	<DEL>	.	.	SVTYPE=DEL;STRANDS=+-:5;SVLEN=-1147;END=241803383;CIPOS=-10,390;CIEND=-306,9;CIPOS95=-1,126;CIEND95=-104,2;IMPRECISE;SU=5;PE=5;SR=0	GT:SU:PE:SR	./.:5:5:0
1	241994608	257	N	<DEL>	.	.	SVTYPE=DEL;STRANDS=+-:5;SVLEN=-338;END=241994946;CIPOS=-10,305;CIEND=-307,9;CIPOS95=-2,95;CIEND95=-75,2;IMPRECISE;SU=5;PE=5;SR=0	GT:SU:PE:SR	./.:5:5:0
1	242465473	258	N	<DEL>	.	.	SVTYPE=DEL;STRANDS=+-:5;SVLEN=-540;END=242466013;CIPOS=-10,358;CIEND=-520,9;CIPOS95=-2,108;CIEND95=-171,0;IMPRECISE;SU=5;PE=5;SR=0	GT:SU:PE:SR	./.:5:5:0
1	242632868	259	N	<DEL>	.	.	SVTYPE=DEL;STRANDS=+-:16;SVLEN=-289;END=242633157;CIPOS=-2,1;CIEND=-10,9;CIPOS95=0,0;CIEND95=0,0;SU=16;PE=3;SR=13	GT:SU:PE:SR	./.:16:3:13
1	243829501	260	N	<DEL>	.	.	SVTYPE=DEL;STRANDS=+-:9;SVLEN=-292;END=243829793;CIPOS=-10,127;CIEND=-236,9;CIPOS95=-2,27;CIEND95=-35,3;IMPRECISE;SU=9;PE=9;SR=0	GT:SU:PE:SR	./.:9:9:0
1	244267395	261	N	<DEL>	.	.	SVTYPE=DEL;STRANDS=+-:4;SVLEN=-438;END=244267833;CIPOS=-10,345;CIEND=-340,9;CIPOS95=-2,106;CIEND95=-99,2;IMPRECISE;SU=4;PE=4;SR=0	GT:SU:PE:SR	./.:4:4:0
1	244679820	262_1	N	N]1:244681454]	.	.	SVTYPE=BND;STRANDS=++:4;EVENT=262;MATEID=262_2;CIPOS=-10,9;CIEND=-10,9;CIPOS95=-1,1;CIEND95=-1,1;IMPRECISE;SU=4;PE=2;SR=2	GT:SU:PE:SR	./.:4:2:2
1	244681454	262_2	N	N]1:244679820]	.	.	SVTYPE=BND;STRANDS=++:4;SECONDARY;EVENT=262;MATEID=262_1;CIPOS=-10,9;CIEND=-10,9;CIPOS95=-1,1;CIEND95=-1,1;IMPRECISE;SU=4;PE=2;SR=2	GT:SU:PE:SR	./.:4:2:2
1	246597978	263	N	<DEL>	.	.	SVTYPE=DEL;STRANDS=+-:4;SVLEN=-436;END=246598414;CIPOS=-10,398;CIEND=-333,9;CIPOS95=-1,135;CIEND95=-108,2;IMPRECISE;SU=4;PE=4;SR=0	GT:SU:PE:SR	./.:4:4:0
1	248558945	264	N	<DEL>	.	.	SVTYPE=DEL;STRANDS=+-:8;SVLEN=-2118;END=248561063;CIPOS=-10,406;CIEND=-312,9;CIPOS95=0,118;CIEND95=-88,1;IMPRECISE;SU=8;PE=8;SR=0	GT:SU:PE:SR	./.:8:8:0
1	248875413	265	N	<DEL>	.	.	SVTYPE=DEL;STRANDS=+-:8;SVLEN=-1427;END=248876840;CIPOS=-10,355;CIEND=-435,9;CIPOS95=-2,85;CIEND95=-129,0;IMPRECISE;SU=8;PE=8;SR=0	GT:SU:PE:SR	./.:8:8:0
1	249122883	266	N	<DEL>	.	.	SVTYPE=DEL;STRANDS=+-:45;SVLEN=-5935;END=249128818;CIPOS=-10,9;CIEND=-2,0;CIPOS95=0,0;CIEND95=0,0;SU=45;PE=22;SR=23	GT:SU:PE:SR	./.:45:22:23
1	249136412	267	N	<DEL>	.	.	SVTYPE=DEL;STRANDS=+-:5;SVLEN=-155;END=249136567;CIPOS=-10,9;CIEND=-9,9;CIPOS95=0,0;CIEND95=0,1;IMPRECISE;SU=5;PE=0;SR=5	GT:SU:PE:SR	./.:5:0:5
1	249323713	268	N	<DEL>	.	.	SVTYPE=DEL;STRANDS=+-:50;SVLEN=-6237;END=249329950;CIPOS=-1,0;CIEND=0,0;CIPOS95=0,0;CIEND95=0,1;IMPRECISE;SU=50;PE=24;SR=26	GT:SU:PE:SR	./.:50:24:26
2	471851	269	N	<DEL>	.	.	SVTYPE=DEL;STRANDS=+-:12;SVLEN=-2141;END=473992;CIPOS=-10,9;CIEND=-10,9;CIPOS95=-1,1;CIEND95=-1,0;IMPRECISE;SU=12;PE=10;SR=2	GT:SU:PE:SR	./.:12:10:2
2	643138	270	N	<DUP>	.	.	SVTYPE=DUP;STRANDS=-+:14;SVLEN=155;END=643293;CIPOS=-10,9;CIEND=-10,9;CIPOS95=0,0;CIEND95=0,0;SU=14;PE=0;SR=14	GT:SU:PE:SR	./.:14:0:14
2	845204	271	N	<DUP>	.	.	SVTYPE=DUP;STRANDS=-+:5;SVLEN=553;END=845757;CIPOS=-360,9;CIEND=-10,269;CIPOS95=-92,2;CIEND95=-1,105;IMPRECISE;SU=5;PE=5;SR=0	GT:SU:PE:SR	./.:5:5:0
2	1357996	272	N	<DUP>	.	.	SVTYPE=DUP;STRANDS=-+:10;SVLEN=694;END=1358690;CIPOS=-82,9;CIEND=-10,109;CIPOS95=-24,2;CIEND95=-2,18;IMPRECISE;SU=10;PE=10;SR=0	GT:SU:PE:SR	./.:10:10:0
2	1420622	273	N	<DUP>	.	.	SVTYPE=DUP;STRANDS=-+:8;SVLEN=491;END=1421113;CIPOS=-277,9;CIEND=-10,307;CIPOS95=-73,2;CIEND95=-2,96;IMPRECISE;SU=8;PE=8;SR=0	GT:SU:PE:SR	./.:8:8:0
2	1466638	274	N	<DEL>	.	.	SVTYPE=DEL;STRANDS=+-:10;SVLEN=-9716;END=1476354;CIPOS=-10,273;CIEND=-263,5;CIPOS95=-2,78;CIEND95=-73,0;IMPRECISE;SU=10;PE=10;SR=0	GT:SU:PE:SR	./.:10:10:0
2	3113555	275	N	<DUP>	.	.	SVTYPE=DUP;STRANDS=-+:6;SVLEN=791;END=3114346;CIPOS=-10,9;CIEND=-10,9;CIPOS95=-1,1;CIEND95=-1,1;IMPRECISE;SU=6;PE=4;SR=2	GT:SU:PE:SR	./.:6:4:2
2	3879260	276	N	<DEL>	.	.	SVTYPE=DEL;STRANDS=+-:4;SVLEN=-495;END=3879755;CIPOS=-10,390;CIEND=-416,9;CIPOS95=-2,117;CIEND95=-142,1;IMPRECISE;SU=4;PE=4;SR=0	GT:SU:PE:SR	./.:4:4:0
2	4266787	277	N	<DEL>	.	.	SVTYPE=DEL;STRANDS=+-:10;SVLEN=-603;END=4267390;CIPOS=-10,311;CIEND=-397,9;CIPOS95=0,78;CIEND95=-97,0;IMPRECISE;SU=10;PE=10;SR=0	GT:SU:PE:SR	./.:10:10:0
2	4710930	278	N	<DEL>	.	.	SVTYPE=DEL;STRANDS=+-:38;SVLEN=-5820;END=4716750;CIPOS=-3,1;CIEND=-3,1;CIPOS95=0,0;CIEND95=0,0;SU=38;PE=24;SR=14	GT:SU:PE:SR	./.:38:24:14
2	5409761	279	N	<DEL>	.	.	SVTYPE=DEL;STRANDS=+-:4;SVLEN=-526;END=5410287;CIPOS=-10,442;CIEND=-471,9;CIPOS95=0,160;CIEND95=-169,1;IMPRECISE;SU=4;PE=4;SR=0	GT:SU:PE:SR	./.:4:4:0
2	9889038	280	N	<DEL>	.	.	SVTYPE=DEL;STRANDS=+-:8;SVLEN=-194;END=9889232;CIPOS=-10,9;CIEND=-10,9;CIPOS95=0,0;CIEND95=0,0;SU=8;PE=0;SR=8	GT:SU:PE:SR	./.:8:0:8
2	10081074	281	N	<DUP>	.	.	SVTYPE=DUP;STRANDS=-+:4;SVLEN=4043;END=10085117;CIPOS=-464,9;CIEND=-10,396;CIPOS95=-166,1;CIEND95=-2,122;IMPRECISE;SU=4;PE=4;SR=0	GT:SU:PE:SR	./.:4:4:0
2	10656174	282	N	<DEL>	.	.	SVTYPE=DEL;STRANDS=+-:6;SVLEN=-610;END=10656784;CIPOS=-10,258;CIEND=-385,9;CIPOS95=-1,79;CIEND95=-102,2;IMPRECISE;SU=6;PE=6;SR=0	GT:SU:PE:SR	./.:6:6:0
2	11948400	283	N	<DEL>	.	.	SVTYPE=DEL;STRANDS=+-:8;SVLEN=-4051;END=11952451;CIPOS=-5,358;CIEND=-338,9;CIPOS95=0,146;CIEND95=-122,1;IMPRECISE;SU=8;PE=8;SR=0	GT:SU:PE:SR	./.:8:8:0
2	12427754	284_1	N	N]2:12427859]	.	.	SVTYPE=BND;STRANDS=++:12;EVENT=284;MATEID=284_2;CIPOS=-10,4;CIEND=-10,9;CIPOS95=0,0;CIEND95=0,0;SU=12;PE=0;SR=12	GT:SU:PE:SR	./.:12:0:12
2	12427859	284_2	N	N]2:12427754]	.	.	SVTYPE=BND;STRANDS=++:12;SECONDARY;EVENT=284;MATEID=284_1;CIPOS=-10,9;CIEND=-10,4;CIPOS95=0,0;CIEND95=0,0;SU=12;PE=0;SR=12	GT:SU:PE:SR	./.:12:0:12
2	14072470	285	N	<DEL>	.	.	SVTYPE=DEL;STRANDS=+-:4;SVLEN=-59;END=14072529;CIPOS=-7,9;CIEND=-9,8;CIPOS95=0,3;CIEND95=0,0;IMPRECISE;SU=4;PE=0;SR=4	GT:SU:PE:SR	./.:4:0:4
2	16089072	286	N	<DUP>	.	.	SVTYPE=DUP;STRANDS=-+:4;SVLEN=906;END=16089978;CIPOS=-10,9;CIEND=-9,9;CIPOS95=-1,1;CIEND95=-1,1;IMPRECISE;SU=4;PE=1;SR=3	GT:SU:PE:SR	./.:4:1:3
2	16335808	287_1	N	N]2:16335903]	.	.	SVTYPE=BND;STRANDS=++:12;EVENT=287;MATEID=287_2;CIPOS=-10,1;CIEND=-10,9;CIPOS95=0,0;CIEND95=0,0;SU=12;PE=0;SR=12	GT:SU:PE:SR	./.:12:0:12
2	16335903	287_2	N	N]2:16335808]	.	.	SVTYPE=BND;STRANDS=++:12;SECONDARY;EVENT=287;MATEID=287_1;CIPOS=-10,9;CIEND=-10,1;CIPOS95=0,0;CIEND95=0,0;SU=12;PE=0;SR=12	GT:SU:PE:SR	./.:12:0:12
2	16335807	288	N	<DEL>	.	.	SVTYPE=DEL;STRANDS=+-:8;SVLEN=-1355;END=16337162;CIPOS=-9,318;CIEND=-367,3;CIPOS95=0,99;CIEND95=-151,0;IMPRECISE;SU=8;PE=8;SR=0	GT:SU:PE:SR	./.:8:8:0
2	16335791	289_1	N	[2:16337163[N	.	.	SVTYPE=BND;STRANDS=--:5;EVENT=289;MATEID=289_2;CIPOS=-10,8;CIEND=-10,9;CIPOS95=-1,0;CIEND95=-1,0;IMPRECISE;SU=5;PE=2;SR=3	GT:SU:PE:SR	./.:5:2:3
2	16337163	289_2	N	[2:16335791[N	.	.	SVTYPE=BND;STRANDS=--:5;SECONDARY;EVENT=289;MATEID=289_1;CIPOS=-10,9;CIEND=-10,8;CIPOS95=-1,0;CIEND95=-1,0;IMPRECISE;SU=5;PE=2;SR=3	GT:SU:PE:SR	./.:5:2:3
2	16335790	290	N	<DUP>	.	.	SVTYPE=DUP;STRANDS=-+:17;SVLEN=1596;END=16337386;CIPOS=-4,2;CIEND=-10,9;CIPOS95=0,0;CIEND95=0,0;SU=17;PE=8;SR=9	GT:SU:PE:SR	./.:17:8:9
2	18101556	291	N	<DEL>	.	.	SVTYPE=DEL;STRANDS=+-:11;SVLEN=-813;END=18102369;CIPOS=-10,335;CIEND=-244,9;CIPOS95=0,81;CIEND95=-59,1;IMPRECISE;SU=11;PE=11;SR=0	GT:SU:PE:SR	./.:11:11:0
2	23998277	292	N	<DUP>	.	.	SVTYPE=DUP;STRANDS=-+:9;SVLEN=543;END=23998820;CIPOS=-331,9;CIEND=-10,265;CIPOS95=-120,0;CIEND95=-2,71;IMPRECISE;SU=9;PE=9;SR=0	GT:SU:PE:SR	./.:9:9:0
2	25157094	293	N	<DEL>	.	.	SVTYPE=DEL;STRANDS=+-:12;SVLEN=-735;END=25157829;CIPOS=-10,9;CIEND=-10,9;CIPOS95=-1,1;CIEND95=-1,1;IMPRECISE;SU=12;PE=10;SR=2	GT:SU:PE:SR	./.:12:10:2
2	32008817	294	N	<DEL>	.	.	SVTYPE=DEL;STRANDS=+-:26;SVLEN=-466;END=32009283;CIPOS=-10,9;CIEND=-2,0;CIPOS95=0,0;CIEND95=0,1;IMPRECISE;SU=26;PE=16;SR=10	GT:SU:PE:SR	./.:26:16:10
2	33021830	295	N	<DEL>	.	.	SVTYPE=DEL;STRANDS=+-:17;SVLEN=-3141;END=33024971;CIPOS=-5,9;CIEND=-10,9;CIPOS95=-1,1;CIEND95=-1,0;IMPRECISE;SU=17;PE=14;SR=3	GT:SU:PE:SR	./.:17:14:3
2	33073699	296	N	<DEL>	.	.	SVTYPE=DEL;STRANDS=+-:5;SVLEN=-2261;END=33075960;CIPOS=-10,412;CIEND=-293,9;CIPOS95=-1,145;CIEND95=-81,2;IMPRECISE;SU=5;PE=5;SR=0	GT:SU:PE:SR	./.:5:5:0
2	33156528	297	N	<DEL>	.	.	SVTYPE=DEL;STRANDS=+-:11;SVLEN=-2682;END=33159210;CIPOS=-10,272;CIEND=-275,8;CIPOS95=-2,82;CIEND95=-74,0;IMPRECISE;SU=11;PE=11;SR=0	GT:SU:PE:SR	./.:11:11:0
2	33986990	298	N	<DEL>	.	.	SVTYPE=DEL;STRANDS=+-:14;SVLEN=-241;END=33987231;CIPOS=-4,2;CIEND=-3,2;CIPOS95=0,0;CIEND95=0,0;SU=14;PE=3;SR=11	GT:SU:PE:SR	./.:14:3:11
2	34625766	299	N	<DEL>	.	.	SVTYPE=DEL;STRANDS=+-:23;SVLEN=-40141;END=34665907;CIPOS=-4,5;CIEND=-7,3;CIPOS95=0,0;CIEND95=0,0;SU=23;PE=18;SR=5	GT:SU:PE:SR	./.:23:18:5
2	34758094	300	N	<DEL>	.	.	SVTYPE=DEL;STRANDS=+-:6;SVLEN=-510;END=34758604;CIPOS=-10,370;CIEND=-331,9;CIPOS95=-1,129;CIEND95=-89,1;IMPRECISE;SU=6;PE=6;SR=0	GT:SU:PE:SR	./.:6:6:0
2	36508234	301	N	<DEL>	.	.	SVTYPE=DEL;STRANDS=+-:14;SVLEN=-572;END=36508806;CIPOS=-10,9;CIEND=-10,9;CIPOS95=-1,1;CIEND95=-1,0;IMPRECISE;SU=14;PE=11;SR=3	GT:SU:PE:SR	./.:14:11:3
2	37676023	302	N	<DEL>	.	.	SVTYPE=DEL;STRANDS=+-:5;SVLEN=-456;END=37676479;CIPOS=-10,387;CIEND=-431,9;CIPOS95=-1,126;CIEND95=-146,1;IMPRECISE;SU=5;PE=5;SR=0	GT:SU:PE:SR	./.:5:5:0
2	37924388	303	N	<DEL>	.	.	SVTYPE=DEL;STRANDS=+-:18;SVLEN=-57;END=37924445;CIPOS=-2,1;CIEND=-2,1;CIPOS95=0,0;CIEND95=0,0;SU=18;PE=0;SR=18	GT:SU:PE:SR	./.:18:0:18
2	37857637	304	N	<DUP>	.	.	SVTYPE=DUP;STRANDS=-+:11;SVLEN=173670;END=38031307;CIPOS=-10,9;CIEND=-10,9;CIPOS95=0,0;CIEND95=0,0;SU=11;PE=5;SR=6	GT:SU:PE:SR	./.:11:5:6
2	41903310	305	N	<DEL>	.	.	SVTYPE=DEL;STRANDS=+-:42;SVLEN=-2130;END=41905440;CIPOS=-10,9;CIEND=-2,0;CIPOS95=0,0;CIEND95=0,0;SU=42;PE=17;SR=25	GT:SU:PE:SR	./.:42:17:25
2	44564978	306	N	<DEL>	.	.	SVTYPE=DEL;STRANDS=+-:4;SVLEN=-1791;END=44566769;CIPOS=-10,396;CIEND=-469,9;CIPOS95=0,139;CIEND95=-164,1;IMPRECISE;SU=4;PE=4;SR=0	GT:SU:PE:SR	./.:4:4:0
2	45131752	307	N	<DEL>	.	.	SVTYPE=DEL;STRANDS=+-:6;SVLEN=-772;END=45132524;CIPOS=-10,350;CIEND=-352,9;CIPOS95=-1,107;CIEND95=-118,2;IMPRECISE;SU=6;PE=6;SR=0	GT:SU:PE:SR	./.:6:6:0
2	45398011	308	N	<DEL>	.	.	SVTYPE=DEL;STRANDS=+-:11;SVLEN=-468;END=45398479;CIPOS=-9,265;CIEND=-220,9;CIPOS95=-1,75;CIEND95=-46,2;IMPRECISE;SU=11;PE=11;SR=0	GT:SU:PE:SR	./.:11:11:0
2	53048330	309	N	<DEL>	.	.	SVTYPE=DEL;STRANDS=+-:4;SVLEN=-40;END=53048370;CIPOS=-9,8;CIEND=-9,8;CIPOS95=0,0;CIEND95=0,0;SU=4;PE=0;SR=4	GT:SU:PE:SR	./.:4:0:4
2	62975657	310	N	<DEL>	.	.	SVTYPE=DEL;STRANDS=+-:4;SVLEN=-111;END=62975768;CIPOS=-10,9;CIEND=-10,9;CIPOS95=-1,1;CIEND95=-1,1;IMPRECISE;SU=4;PE=1;SR=3	GT:SU:PE:SR	./.:4:1:3
2	63479723	311	N	<DEL>	.	.	SVTYPE=DEL;STRANDS=+-:4;SVLEN=-6007;END=63485730;CIPOS=-10,495;CIEND=-400,9;CIPOS95=-1,172;CIEND95=-115,2;IMPRECISE;SU=4;PE=4;SR=0	GT:SU:PE:SR	./.:4:4:0
2	89011491	312_1	N	N]2:96599804]	.	.	SVTYPE=BND;STRANDS=++:12;EVENT=312;MATEID=312_2;CIPOS=-10,332;CIEND=-10,283;CIPOS95=-2,45;CIEND95=-1,106;IMPRECISE;SU=12;PE=12;SR=0	GT:SU:PE:SR	./.:12:12:0
2	96599804	312_2	N	N]2:89011491]	.	.	SVTYPE=BND;STRANDS=++:12;SECONDARY;EVENT=312;MATEID=312_1;CIPOS=-10,283;CIEND=-10,332;CIPOS95=-1,106;CIEND95=-2,45;IMPRECISE;SU=12;PE=12;SR=0	GT:SU:PE:SR	./.:12:12:0
2	98083045	313_1	N	[2:114164108[N	.	.	SVTYPE=BND;STRANDS=--:4;EVENT=313;MATEID=313_2;CIPOS=-436,9;CIEND=-497,9;CIPOS95=-145,1;CIEND95=-172,1;IMPRECISE;SU=4;PE=4;SR=0	GT:SU:PE:SR	./.:4:4:0
2	114164108	313_2	N	[2:98083045[N	.	.	SVTYPE=BND;STRANDS=--:4;SECONDARY;EVENT=313;MATEID=313_1;CIPOS=-497,9;CIEND=-436,9;CIPOS95=-172,1;CIEND95=-145,1;IMPRECISE;SU=4;PE=4;SR=0	GT:SU:PE:SR	./.:4:4:0
2	80199434	314	N	<DEL>	.	.	SVTYPE=DEL;STRANDS=+-:6;SVLEN=-615;END=80200049;CIPOS=-10,231;CIEND=-412,9;CIPOS95=-2,65;CIEND95=-123,1;IMPRECISE;SU=6;PE=6;SR=0	GT:SU:PE:SR	./.:6:6:0
2	92290116	315	N	<DEL>	.	.	SVTYPE=DEL;STRANDS=+-:234;SVLEN=-17656;END=92307772;CIPOS=-10,471;CIEND=-334,9;CIPOS95=0,33;CIEND95=-8,1;IMPRECISE;SU=234;PE=234;SR=0	GT:SU:PE:SR	./.:234:234:0
2	96450119	316_1	N	N]2:96714692]	.	.	SVTYPE=BND;STRANDS=++:6;EVENT=316;MATEID=316_2;CIPOS=-10,333;CIEND=-10,397;CIPOS95=-2,88;CIEND95=-1,123;IMPRECISE;SU=6;PE=6;SR=0	GT:SU:PE:SR	./.:6:6:0
2	96714692	316_2	N	N]2:96450119]	.	.	SVTYPE=BND;STRANDS=++:6;SECONDARY;EVENT=316;MATEID=316_1;CIPOS=-10,397;CIEND=-10,333;CIPOS95=-1,123;CIEND95=-2,88;IMPRECISE;SU=6;PE=6;SR=0	GT:SU:PE:SR	./.:6:6:0
2	97733440	317	N	<DUP>	.	.	SVTYPE=DUP;STRANDS=-+:10;SVLEN=324809;END=98058249;CIPOS=-203,9;CIEND=-10,346;CIPOS95=-33,3;CIEND95=-2,80;IMPRECISE;SU=10;PE=10;SR=0	GT:SU:PE:SR	./.:10:10:0
2	97924393	318_1	N	N]2:98123690]	.	.	SVTYPE=BND;STRANDS=++:9;EVENT=318;MATEID=318_2;CIPOS=-10,274;CIEND=-10,317;CIPOS95=-2,73;CIEND95=-1,121;IMPRECISE;SU=9;PE=9;SR=0	GT:SU:PE:SR	./.:9:9:0
2	98123690	318_2	N	N]2:97924393]	.	.	SVTYPE=BND;STRANDS=++:9;SECONDARY;EVENT=318;MATEID=318_1;CIPOS=-10,317;CIEND=-10,274;CIPOS95=-1,121;CIEND95=-2,73;IMPRECISE;SU=9;PE=9;SR=0	GT:SU:PE:SR	./.:9:9:0
2	110516637	319_1	N	N]2:111378443]	.	.	SVTYPE=BND;STRANDS=++:6;EVENT=319;MATEID=319_2;CIPOS=-10,392;CIEND=-10,388;CIPOS95=-1,145;CIEND95=-1,144;IMPRECISE;SU=6;PE=6;SR=0	GT:SU:PE:SR	./.:6:6:0
2	111378443	319_2	N	N]2:110516637]	.	.	SVTYPE=BND;STRANDS=++:6;SECONDARY;EVENT=319;MATEID=319_1;CIPOS=-10,388;CIEND=-10,392;CIPOS95=-1,144;CIEND95=-1,145;IMPRECISE;SU=6;PE=6;SR=0	GT:SU:PE:SR	./.:6:6:0
2	64435260	320	N	<DEL>	.	.	SVTYPE=DEL;STRANDS=+-:6;SVLEN=-388;END=64435648;CIPOS=-10,352;CIEND=-311,9;CIPOS95=-2,111;CIEND95=-73,2;IMPRECISE;SU=6;PE=6;SR=0	GT:SU:PE:SR	./.:6:6:0
2	70685282	321	N	<DEL>	.	.	SVTYPE=DEL;STRANDS=+-:10;SVLEN=-778;END=70686060;CIPOS=-10,298;CIEND=-280,7;CIPOS95=-1,103;CIEND95=-76,0;IMPRECISE;SU=10;PE=10;SR=0	GT:SU:PE:SR	./.:10:10:0
2	79045541	322	N	<DEL>	.	.	SVTYPE=DEL;STRANDS=+-:12;SVLEN=-4937;END=79050478;CIPOS=-10,231;CIEND=-288,5;CIPOS95=-2,50;CIEND95=-105,0;IMPRECISE;SU=12;PE=12;SR=0	GT:SU:PE:SR	./.:12:12:0
2	81250978	323	N	<DEL>	.	.	SVTYPE=DEL;STRANDS=+-:10;SVLEN=-470;END=81251448;CIPOS=-10,278;CIEND=-228,9;CIPOS95=-2,88;CIEND95=-50,1;IMPRECISE;SU=10;PE=10;SR=0	GT:SU:PE:SR	./.:10:10:0
2	85256648	324	N	<DEL>	.	.	SVTYPE=DEL;STRANDS=+-:7;SVLEN=-371;END=85257019;CIPOS=-10,337;CIEND=-291,9;CIPOS95=-1,114;CIEND95=-73,2;IMPRECISE;SU=7;PE=7;SR=0	GT:SU:PE:SR	./.:7:7:0
2	85265236	325	N	<DEL>	.	.	SVTYPE=DEL;STRANDS=+-:20;SVLEN=-224;END=85265460;CIPOS=-2,0;CIEND=-1,0;CIPOS95=0,0;CIEND95=0,0;SU=20;PE=1;SR=19	GT:SU:PE:SR	./.:20:1:19
2	87067718	326	N	<DUP>	.	.	SVTYPE=DUP;STRANDS=-+:7;SVLEN=8828;END=87076546;CIPOS=-436,9;CIEND=-10,344;CIPOS95=-133,1;CIEND95=-1,124;IMPRECISE;SU=7;PE=7;SR=0	GT:SU:PE:SR	./.:7:7:0
2	86896608	327_1	N	[2:87213877[N	.	.	SVTYPE=BND;STRANDS=--:6;EVENT=327;MATEID=327_2;CIPOS=-442,9;CIEND=-472,9;CIPOS95=-122,1;CIEND95=-146,1;IMPRECISE;SU=6;PE=6;SR=0	GT:SU:PE:SR	./.:6:6:0
2	87213877	327_2	N	[2:86896608[N	.	.	SVTYPE=BND;STRANDS=--:6;SECONDARY;EVENT=327;MATEID=327_1;CIPOS=-472,9;CIEND=-442,9;CIPOS95=-146,1;CIEND95=-122,1;IMPRECISE;SU=6;PE=6;SR=0	GT:SU:PE:SR	./.:6:6:0
2	87561192	328	N	<DEL>	.	.	SVTYPE=DEL;STRANDS=+-:9;SVLEN=-534;END=87561726;CIPOS=-10,296;CIEND=-352,5;CIPOS95=-2,93;CIEND95=-129,0;IMPRECISE;SU=9;PE=9;SR=0	GT:SU:PE:SR	./.:9:9:0
2	87564705	329	N	<DUP>	.	.	SVTYPE=DUP;STRANDS=-+:4;SVLEN=18690;END=87583395;CIPOS=-411,9;CIEND=-10,473;CIPOS95=-122,1;CIEND95=-1,169;IMPRECISE;SU=4;PE=4;SR=0	GT:SU:PE:SR	./.:4:4:0
2	88053665	330	N	<DEL>	.	.	SVTYPE=DEL;STRANDS=+-:4;SVLEN=-485;END=88054150;CIPOS=-10,7;CIEND=-9,8;CIPOS95=-2,0;CIEND95=0,0;IMPRECISE;SU=4;PE=0;SR=4	GT:SU:PE:SR	./.:4:0:4
2	89783529	331	N	<DUP>	.	.	SVTYPE=DUP;STRANDS=-+:6;SVLEN=1813;END=89785342;CIPOS=-6,5;CIEND=-6,5;CIPOS95=0,0;CIEND95=0,0;SU=6;PE=0;SR=6	GT:SU:PE:SR	./.:6:0:6
2	89781582	332	N	<DUP>	.	.	SVTYPE=DUP;STRANDS=-+:6;SVLEN=4364;END=89785946;CIPOS=-6,5;CIEND=-6,5;CIPOS95=0,0;CIEND95=0,0;SU=6;PE=0;SR=6	GT:SU:PE:SR	./.:6:0:6
2	89783475	333	N	<DEL>	.	.	SVTYPE=DEL;STRANDS=+-:41;SVLEN=-2430;END=89785905;CIPOS=-7,125;CIEND=-107,9;CIPOS95=-1,24;CIEND95=-18,3;IMPRECISE;SU=41;PE=41;SR=0	GT:SU:PE:SR	./.:41:41:0
2	89781206	334	N	<DUP>	.	.	SVTYPE=DUP;STRANDS=-+:24;SVLEN=6096;END=89787302;CIPOS=-2,0;CIEND=-10,9;CIPOS95=0,1;CIEND95=0,0;IMPRECISE;SU=24;PE=14;SR=10	GT:SU:PE:SR	./.:24:14:10
2	89796798	335_1	N	[2:89804740[N	.	.	SVTYPE=BND;STRANDS=--:11;EVENT=335;MATEID=335_2;CIPOS=-3,2;CIEND=-8,9;CIPOS95=0,0;CIEND95=0,0;SU=11;PE=0;SR=11	GT:SU:PE:SR	./.:11:0:11
2	89804740	335_2	N	[2:89796798[N	.	.	SVTYPE=BND;STRANDS=--:11;SECONDARY;EVENT=335;MATEID=335_1;CIPOS=-8,9;CIEND=-3,2;CIPOS95=0,0;CIEND95=0,0;SU=11;PE=0;SR=11	GT:SU:PE:SR	./.:11:0:11
2	89806403	336	N	<DUP>	.	.	SVTYPE=DUP;STRANDS=-+:5;SVLEN=400;END=89806803;CIPOS=-394,9;CIEND=-10,398;CIPOS95=-127,1;CIEND95=0,135;IMPRECISE;SU=5;PE=5;SR=0	GT:SU:PE:SR	./.:5:5:0
2	89806850	337	N	<DEL>	.	.	SVTYPE=DEL;STRANDS=+-:31;SVLEN=-2050;END=89808900;CIPOS=-10,125;CIEND=-319,9;CIPOS95=-2,23;CIEND95=-39,1;IMPRECISE;SU=31;PE=31;SR=0	GT:SU:PE:SR	./.:31:31:0
2	89806379	338	N	<DUP>	.	.	SVTYPE=DUP;STRANDS=-+:29;SVLEN=2547;END=89808926;CIPOS=-10,9;CIEND=-5,5;CIPOS95=-1,1;CIEND95=-1,4;IMPRECISE;SU=29;PE=27;SR=2	GT:SU:PE:SR	./.:29:27:2
2	89493225	339_1	N	[2:89886510[N	.	.	SVTYPE=BND;STRANDS=--:5;EVENT=339;MATEID=339_2;CIPOS=-239,9;CIEND=-397,9;CIPOS95=-73,2;CIEND95=-127,1;IMPRECISE;SU=5;PE=5;SR=0	GT:SU:PE:SR	./.:5:5:0
2	89886510	339_2	N	[2:89493225[N	.	.	SVTYPE=BND;STRANDS=--:5;SECONDARY;EVENT=339;MATEID=339_1;CIPOS=-397,9;CIEND=-239,9;CIPOS95=-127,1;CIEND95=-73,2;IMPRECISE;SU=5;PE=5;SR=0	GT:SU:PE:SR	./.:5:5:0
2	90425612	340	N	<DEL>	.	.	SVTYPE=DEL;STRANDS=+-:47;SVLEN=-7558;END=90433170;CIPOS=-10,434;CIEND=-497,9;CIPOS95=-2,56;CIEND95=-81,1;IMPRECISE;SU=47;PE=47;SR=0	GT:SU:PE:SR	./.:47:47:0
2	90428547	341	N	<DEL>	.	.	SVTYPE=DEL;STRANDS=+-:7;SVLEN=-6605;END=90435152;CIPOS=-10,475;CIEND=-368,9;CIPOS95=-1,138;CIEND95=-125,1;IMPRECISE;SU=7;PE=7;SR=0	GT:SU:PE:SR	./.:7:7:0
2	90440859	342	N	<DEL>	.	.	SVTYPE=DEL;STRANDS=+-:30;SVLEN=-652;END=90441511;CIPOS=-8,193;CIEND=-215,7;CIPOS95=-2,59;CIEND95=-86,1;IMPRECISE;SU=30;PE=30;SR=0	GT:SU:PE:SR	./.:30:30:0
2	91590931	343	N	<DEL>	.	.	SVTYPE=DEL;STRANDS=+-:5;SVLEN=-1674;END=91592605;CIPOS=-10,348;CIEND=-416,9;CIPOS95=-2,107;CIEND95=-134,1;IMPRECISE;SU=5;PE=5;SR=0	GT:SU:PE:SR	./.:5:5:0
2	89766284	344_1	N	N]2:91599017]	.	.	SVTYPE=BND;STRANDS=++:5;EVENT=344;MATEID=344_2;CIPOS=-8,8;CIEND=-7,8;CIPOS95=0,2;CIEND95=0,2;IMPRECISE;SU=5;PE=0;SR=5	GT:SU:PE:SR	./.:5:0:5
2	91599017	344_2	N	N]2:89766284]	.	.	SVTYPE=BND;STRANDS=++:5;SECONDARY;EVENT=344;MATEID=344_1;CIPOS=-7,8;CIEND=-8,8;CIPOS95=0,2;CIEND95=0,2;IMPRECISE;SU=5;PE=0;SR=5	GT:SU:PE:SR	./.:5:0:5
2	91593426	345_1	N	[2:92262712[N	.	.	SVTYPE=BND;STRANDS=--:5;EVENT=345;MATEID=345_2;CIPOS=-441,9;CIEND=-380,9;CIPOS95=-150,1;CIEND95=-109,2;IMPRECISE;SU=5;PE=5;SR=0	GT:SU:PE:SR	./.:5:5:0
2	92262712	345_2	N	[2:91593426[N	.	.	SVTYPE=BND;STRANDS=--:5;SECONDARY;EVENT=345;MATEID=345_1;CIPOS=-380,9;CIEND=-441,9;CIPOS95=-109,2;CIEND95=-150,1;IMPRECISE;SU=5;PE=5;SR=0	GT:SU:PE:SR	./.:5:5:0
2	90351384	346_1	N	[2:92263169[N	.	.	SVTYPE=BND;STRANDS=--:4;EVENT=346;MATEID=346_2;CIPOS=-9,8;CIEND=-9,8;CIPOS95=0,0;CIEND95=0,0;SU=4;PE=0;SR=4	GT:SU:PE:SR	./.:4:0:4
2	92263169	346_2	N	[2:90351384[N	.	.	SVTYPE=BND;STRANDS=--:4;SECONDARY;EVENT=346;MATEID=346_1;CIPOS=-9,8;CIEND=-9,8;CIPOS95=0,0;CIEND95=0,0;SU=4;PE=0;SR=4	GT:SU:PE:SR	./.:4:0:4
2	91599316	347_1	N	N]2:92263536]	.	.	SVTYPE=BND;STRANDS=++:11;EVENT=347;MATEID=347_2;CIPOS=-10,473;CIEND=-10,305;CIPOS95=0,123;CIEND95=-1,122;IMPRECISE;SU=11;PE=11;SR=0	GT:SU:PE:SR	./.:11:11:0
2	92263536	347_2	N	N]2:91599316]	.	.	SVTYPE=BND;STRANDS=++:11;SECONDARY;EVENT=347;MATEID=347_1;CIPOS=-10,305;CIEND=-10,473;CIPOS95=-1,122;CIEND95=0,123;IMPRECISE;SU=11;PE=11;SR=0	GT:SU:PE:SR	./.:11:11:0
2	92284034	348	N	<DUP>	.	.	SVTYPE=DUP;STRANDS=-+:29;SVLEN=11375;END=92295409;CIPOS=-498,9;CIEND=-10,477;CIPOS95=-96,1;CIEND95=-1,87;IMPRECISE;SU=29;PE=29;SR=0	GT:SU:PE:SR	./.:29:29:0
2	92289191	349	N	<DEL>	.	.	SVTYPE=DEL;STRANDS=+-:12;SVLEN=-6359;END=92295550;CIPOS=-10,254;CIEND=-257,9;CIPOS95=-1,75;CIEND95=-78,2;IMPRECISE;SU=12;PE=12;SR=0	GT:SU:PE:SR	./.:12:12:0
2	92289528	350	N	<DUP>	.	.	SVTYPE=DUP;STRANDS=-+:6;SVLEN=6348;END=92295876;CIPOS=-384,9;CIEND=-10,330;CIPOS95=-101,2;CIEND95=-2,87;IMPRECISE;SU=6;PE=6;SR=0	GT:SU:PE:SR	./.:6:6:0
2	92291170	351	N	<DUP>	.	.	SVTYPE=DUP;STRANDS=-+:6;SVLEN=9545;END=92300715;CIPOS=-406,9;CIEND=-10,289;CIPOS95=-153,1;CIEND95=-2,55;IMPRECISE;SU=6;PE=6;SR=0	GT:SU:PE:SR	./.:6:6:0
2	92300379	352	N	<DUP>	.	.	SVTYPE=DUP;STRANDS=-+:4;SVLEN=344;END=92300723;CIPOS=-483,9;CIEND=-10,480;CIPOS95=-174,1;CIEND95=-1,177;IMPRECISE;SU=4;PE=4;SR=0	GT:SU:PE:SR	./.:4:4:0
2	92269661	353	N	<DUP>	.	.	SVTYPE=DUP;STRANDS=-+:14;SVLEN=31590;END=92301251;CIPOS=-10,9;CIEND=-10,9;CIPOS95=0,0;CIEND95=0,0;SU=14;PE=0;SR=14	GT:SU:PE:SR	./.:14:0:14
2	92291321	354	N	<DEL>	.	.	SVTYPE=DEL;STRANDS=+-:4;SVLEN=-12584;END=92303905;CIPOS=-10,461;CIEND=-479,9;CIPOS95=-1,167;CIEND95=-175,0;IMPRECISE;SU=4;PE=4;SR=0	GT:SU:PE:SR	./.:4:4:0
2	92284018	355	N	<DUP>	.	.	SVTYPE=DUP;STRANDS=-+:180;SVLEN=20954;END=92304972;CIPOS=-482,9;CIEND=-10,35;CIPOS95=-37,2;CIEND95=-6,5;IMPRECISE;SU=180;PE=180;SR=0	GT:SU:PE:SR	./.:180:180:0
2	92307726	356	N	<DUP>	.	.	SVTYPE=DUP;STRANDS=-+:679;SVLEN=363;END=92308089;CIPOS=-413,9;CIEND=-4,48;CIPOS95=-10,2;CIEND95=-1,8;IMPRECISE;SU=679;PE=679;SR=0	GT:SU:PE:SR	./.:679:679:0
2	92305595	357	N	<DUP>	.	.	SVTYPE=DUP;STRANDS=-+:19;SVLEN=3483;END=92309078;CIPOS=-219,9;CIEND=-10,378;CIPOS95=-54,2;CIEND95=-2,57;IMPRECISE;SU=19;PE=19;SR=0	GT:SU:PE:SR	./.:19:19:0
2	92300736	358	N	<DEL>	.	.	SVTYPE=DEL;STRANDS=+-:4;SVLEN=-8806;END=92309542;CIPOS=-10,466;CIEND=-516,9;CIPOS95=-1,171;CIEND95=-180,1;IMPRECISE;SU=4;PE=4;SR=0	GT:SU:PE:SR	./.:4:4:0
2	92291304	359	N	<DEL>	.	.	SVTYPE=DEL;STRANDS=+-:4;SVLEN=-19691;END=92310995;CIPOS=-10,472;CIEND=-487,9;CIPOS95=-1,177;CIEND95=-180,1;IMPRECISE;SU=4;PE=4;SR=0	GT:SU:PE:SR	./.:4:4:0
2	92307772	360	N	<DUP>	.	.	SVTYPE=DUP;STRANDS=-+:12;SVLEN=3660;END=92311432;CIPOS=-233,9;CIEND=-10,426;CIPOS95=-61,2;CIEND95=-1,95;IMPRECISE;SU=12;PE=12;SR=0	GT:SU:PE:SR	./.:12:12:0
2	92308013	361	N	<DEL>	.	.	SVTYPE=DEL;STRANDS=+-:91;SVLEN=-3191;END=92311204;CIPOS=-10,361;CIEND=-120,5;CIPOS95=-2,15;CIEND95=-23,1;IMPRECISE;SU=91;PE=91;SR=0	GT:SU:PE:SR	./.:91:91:0
2	92306241	362	N	<DEL>	.	.	SVTYPE=DEL;STRANDS=+-:5;SVLEN=-5918;END=92312159;CIPOS=-10,362;CIEND=-509,9;CIPOS95=-2,118;CIEND95=-166,1;IMPRECISE;SU=5;PE=5;SR=0	GT:SU:PE:SR	./.:5:5:0
2	92301234	363	N	<DEL>	.	.	SVTYPE=DEL;STRANDS=+-:22;SVLEN=-10514;END=92311748;CIPOS=-10,6;CIEND=-25,9;CIPOS95=-1,6;CIEND95=-20,1;IMPRECISE;SU=22;PE=22;SR=0	GT:SU:PE:SR	./.:22:22:0
2	92301248	364	N	<DEL>	.	.	SVTYPE=DEL;STRANDS=+-:21;SVLEN=-11092;END=92312340;CIPOS=-7,0;CIEND=-2,0;CIPOS95=-7,0;CIEND95=0,0;IMPRECISE;SU=21;PE=0;SR=21	GT:SU:PE:SR	./.:21:0:21
2	92311738	365	N	<DUP>	.	.	SVTYPE=DUP;STRANDS=-+:4;SVLEN=700;END=92312438;CIPOS=-479,9;CIEND=-10,509;CIPOS95=-157,1;CIEND95=-1,177;IMPRECISE;SU=4;PE=4;SR=0	GT:SU:PE:SR	./.:4:4:0
2	92300399	366	N	<DUP>	.	.	SVTYPE=DUP;STRANDS=-+:7;SVLEN=12799;END=92313198;CIPOS=-324,9;CIEND=-10,507;CIPOS95=-109,2;CIEND95=-1,153;IMPRECISE;SU=7;PE=7;SR=0	GT:SU:PE:SR	./.:7:7:0
2	92300731	367	N	<DEL>	.	.	SVTYPE=DEL;STRANDS=+-:13;SVLEN=-12328;END=92313059;CIPOS=-8,218;CIEND=-301,9;CIPOS95=-1,38;CIEND95=-126,1;IMPRECISE;SU=13;PE=13;SR=0	GT:SU:PE:SR	./.:13:13:0
2	92283536	368	N	<DUP>	.	.	SVTYPE=DUP;STRANDS=-+:38;SVLEN=30012;END=92313548;CIPOS=0,0;CIEND=0,54;CIPOS95=0,0;CIEND95=0,6;IMPRECISE;SU=38;PE=38;SR=0	GT:SU:PE:SR	./.:38:38:0
2	92301245	369	N	<DEL>	.	.	SVTYPE=DEL;STRANDS=+-:34;SVLEN=-12126;END=92313371;CIPOS=-10,453;CIEND=-189,9;CIPOS95=0,88;CIEND95=-67,2;IMPRECISE;SU=34;PE=34;SR=0	GT:SU:PE:SR	./.:34:34:0
2	92311582	370	N	<DUP>	.	.	SVTYPE=DUP;STRANDS=-+:14;SVLEN=1994;END=92313576;CIPOS=-325,9;CIEND=-10,317;CIPOS95=-43,2;CIEND95=-1,122;IMPRECISE;SU=14;PE=14;SR=0	GT:SU:PE:SR	./.:14:14:0
2	92312439	371	N	<DEL>	.	.	SVTYPE=DEL;STRANDS=+-:23;SVLEN=-935;END=92313374;CIPOS=-4,252;CIEND=-440,9;CIPOS95=-1,110;CIEND95=-77,2;IMPRECISE;SU=23;PE=23;SR=0	GT:SU:PE:SR	./.:23:23:0
2	92304778	372	N	<DEL>	.	.	SVTYPE=DEL;STRANDS=+-:10;SVLEN=-8623;END=92313401;CIPOS=-10,474;CIEND=-466,9;CIPOS95=0,121;CIEND95=-122,0;IMPRECISE;SU=10;PE=10;SR=0	GT:SU:PE:SR	./.:10:10:0
2	92311846	373	N	<DEL>	.	.	SVTYPE=DEL;STRANDS=+-:2739;SVLEN=-1529;END=92313375;CIPOS=-4,13;CIEND=-404,0;CIPOS95=-2,4;CIEND95=-404,0;IMPRECISE;SU=2739;PE=2739;SR=0	GT:SU:PE:SR	./.:2739:2739:0
2	92295407	374	N	<DEL>	.	.	SVTYPE=DEL;STRANDS=+-:6;SVLEN=-19936;END=92315343;CIPOS=-10,401;CIEND=-490,9;CIPOS95=0,149;CIEND95=-147,1;IMPRECISE;SU=6;PE=6;SR=0	GT:SU:PE:SR	./.:6:6:0
2	92313120	375	N	<DEL>	.	.	SVTYPE=DEL;STRANDS=+-:32;SVLEN=-2215;END=92315335;CIPOS=-10,482;CIEND=-482,9;CIPOS95=-1,88;CIEND95=-87,0;IMPRECISE;SU=32;PE=32;SR=0	GT:SU:PE:SR	./.:32:32:0
2	92304979	376	N	<DEL>	.	.	SVTYPE=DEL;STRANDS=+-:6;SVLEN=-10368;END=92315347;CIPOS=-10,323;CIEND=-411,9;CIPOS95=-2,84;CIEND95=-150,1;IMPRECISE;SU=6;PE=6;SR=0	GT:SU:PE:SR	./.:6:6:0
2	92306727	377	N	<DUP>	.	.	SVTYPE=DUP;STRANDS=-+:29;SVLEN=8794;END=92315521;CIPOS=-463,9;CIEND=-10,205;CIPOS95=-85,2;CIEND95=-2,80;IMPRECISE;SU=29;PE=29;SR=0	GT:SU:PE:SR	./.:29:29:0
2	92289929	378	N	<DUP>	.	.	SVTYPE=DUP;STRANDS=-+:64;SVLEN=25614;END=92315543;CIPOS=-451,9;CIEND=-10,139;CIPOS95=-52,2;CIEND95=-2,44;IMPRECISE;SU=64;PE=64;SR=0	GT:SU:PE:SR	./.:64:64:0
2	92284180	379	N	<DEL>	.	.	SVTYPE=DEL;STRANDS=+-:94;SVLEN=-31163;END=92315343;CIPOS=-10,115;CIEND=-153,2;CIPOS95=0,43;CIEND95=-44,0;IMPRECISE;SU=94;PE=94;SR=0	GT:SU:PE:SR	./.:94:94:0
2	92268767	380	N	<DEL>	.	.	SVTYPE=DEL;STRANDS=+-:10;SVLEN=-47432;END=92316199;CIPOS=-10,9;CIEND=-10,9;CIPOS95=0,0;CIEND95=0,0;SU=10;PE=0;SR=10	GT:SU:PE:SR	./.:10:0:10
2	92306923	381	N	<DEL>	.	.	SVTYPE=DEL;STRANDS=+-:9;SVLEN=-9273;END=92316196;CIPOS=-10,327;CIEND=-435,9;CIPOS95=-1,129;CIEND95=-117,1;IMPRECISE;SU=9;PE=9;SR=0	GT:SU:PE:SR	./.:9:9:0
2	92308033	382	N	<DEL>	.	.	SVTYPE=DEL;STRANDS=+-:16;SVLEN=-8166;END=92316199;CIPOS=-10,360;CIEND=-251,5;CIPOS95=-1,59;CIEND95=-85,0;IMPRECISE;SU=16;PE=16;SR=0	GT:SU:PE:SR	./.:16:16:0
2	92304670	383	N	<DUP>	.	.	SVTYPE=DUP;STRANDS=-+:181;SVLEN=11764;END=92316434;CIPOS=-448,9;CIEND=-10,369;CIPOS95=-34,1;CIEND95=-3,20;IMPRECISE;SU=181;PE=181;SR=0	GT:SU:PE:SR	./.:181:181:0
2	92294738	384	N	<DUP>	.	.	SVTYPE=DUP;STRANDS=-+:19;SVLEN=22140;END=92316878;CIPOS=-5,5;CIEND=-10,33;CIPOS95=-4,1;CIEND95=-2,23;IMPRECISE;SU=19;PE=19;SR=0	GT:SU:PE:SR	./.:19:19:0
2	92311205	385	N	<DUP>	.	.	SVTYPE=DUP;STRANDS=-+:13;SVLEN=5689;END=92316894;CIPOS=-458,9;CIEND=-10,429;CIPOS95=-110,0;CIEND95=-1,96;IMPRECISE;SU=13;PE=13;SR=0	GT:SU:PE:SR	./.:13:13:0
2	92306725	386	N	<DUP>	.	.	SVTYPE=DUP;STRANDS=-+:9;SVLEN=10292;END=92317017;CIPOS=-340,7;CIEND=-10,212;CIPOS95=-129,0;CIEND95=-2,43;IMPRECISE;SU=9;PE=9;SR=0	GT:SU:PE:SR	./.:9:9:0
2	92295409	387	N	<DEL>	.	.	SVTYPE=DEL;STRANDS=+-:102;SVLEN=-21259;END=92316668;CIPOS=-4,146;CIEND=-122,9;CIPOS95=0,48;CIEND95=-31,3;IMPRECISE;SU=102;PE=102;SR=0	GT:SU:PE:SR	./.:102:102:0
2	92313120	388	N	<DEL>	.	.	SVTYPE=DEL;STRANDS=+-:514;SVLEN=-3558;END=92316678;CIPOS=-10,481;CIEND=-56,2;CIPOS95=0,20;CIEND95=-8,0;IMPRECISE;SU=514;PE=514;SR=0	GT:SU:PE:SR	./.:514:514:0
2	92307731	389	N	<DUP>	.	.	SVTYPE=DUP;STRANDS=-+:6;SVLEN=9294;END=92317025;CIPOS=-397,9;CIEND=-10,299;CIPOS95=-137,1;CIEND95=-2,73;IMPRECISE;SU=6;PE=6;SR=0	GT:SU:PE:SR	./.:6:6:0
2	92304997	390	N	<DEL>	.	.	SVTYPE=DEL;STRANDS=+-:259;SVLEN=-11680;END=92316677;CIPOS=0,27;CIEND=-93,2;CIPOS95=0,9;CIEND95=-21,1;IMPRECISE;SU=259;PE=259;SR=0	GT:SU:PE:SR	./.:259:259:0
2	92284170	391	N	<DEL>	.	.	SVTYPE=DEL;STRANDS=+-:103;SVLEN=-32526;END=92316696;CIPOS=-4,161;CIEND=-43,9;CIPOS95=-1,61;CIEND95=-5,3;IMPRECISE;SU=103;PE=103;SR=0	GT:SU:PE:SR	./.:103:103:0
2	92289950	392	N	<DUP>	.	.	SVTYPE=DUP;STRANDS=-+:108;SVLEN=27080;END=92317030;CIPOS=-144,9;CIEND=-10,305;CIPOS95=-48,2;CIEND95=-1,23;IMPRECISE;SU=108;PE=108;SR=0	GT:SU:PE:SR	./.:108:108:0
2	92304858	393	N	<DEL>	.	.	SVTYPE=DEL;STRANDS=+-:11;SVLEN=-12469;END=92317327;CIPOS=-10,300;CIEND=-140,9;CIPOS95=0,117;CIEND95=-17,3;IMPRECISE;SU=11;PE=11;SR=0	GT:SU:PE:SR	./.:11:11:0
2	92307932	394	N	<DEL>	.	.	SVTYPE=DEL;STRANDS=+-:11;SVLEN=-9377;END=92317309;CIPOS=-10,314;CIEND=-212,9;CIPOS95=-1,122;CIEND95=-33,3;IMPRECISE;SU=11;PE=11;SR=0	GT:SU:PE:SR	./.:11:11:0
2	92303948	395	N	<DEL>	.	.	SVTYPE=DEL;STRANDS=+-:7;SVLEN=-13679;END=92317627;CIPOS=-10,314;CIEND=-352,9;CIPOS95=-2,90;CIEND95=-118,1;IMPRECISE;SU=7;PE=7;SR=0	GT:SU:PE:SR	./.:7:7:0
2	92311560	396	N	<DUP>	.	.	SVTYPE=DUP;STRANDS=-+:5;SVLEN=6349;END=92317909;CIPOS=-51,9;CIEND=-10,308;CIPOS95=-32,2;CIEND95=-2,65;IMPRECISE;SU=5;PE=5;SR=0	GT:SU:PE:SR	./.:5:5:0
2	92316413	397	N	<DEL>	.	.	SVTYPE=DEL;STRANDS=+-:9;SVLEN=-1831;END=92318244;CIPOS=-10,421;CIEND=-353,9;CIPOS95=-1,116;CIEND95=-138,1;IMPRECISE;SU=9;PE=9;SR=0	GT:SU:PE:SR	./.:9:9:0
2	92304658	398	N	<DUP>	.	.	SVTYPE=DUP;STRANDS=-+:5;SVLEN=13739;END=92318397;CIPOS=-411,9;CIEND=-10,428;CIPOS95=-136,1;CIEND95=-1,157;IMPRECISE;SU=5;PE=5;SR=0	GT:SU:PE:SR	./.:5:5:0
2	92312130	399	N	<DEL>	.	.	SVTYPE=DEL;STRANDS=+-:4;SVLEN=-6254;END=92318384;CIPOS=-10,473;CIEND=-402,9;CIPOS95=-1,176;CIEND95=-121,1;IMPRECISE;SU=4;PE=4;SR=0	GT:SU:PE:SR	./.:4:4:0
2	92290108	400	N	<DEL>	.	.	SVTYPE=DEL;STRANDS=+-:4;SVLEN=-29110;END=92319218;CIPOS=-10,463;CIEND=-515,9;CIPOS95=-1,171;CIEND95=-180,1;IMPRECISE;SU=4;PE=4;SR=0	GT:SU:PE:SR	./.:4:4:0
2	92315497	401	N	<DEL>	.	.	SVTYPE=DEL;STRANDS=+-:8;SVLEN=-3718;END=92319215;CIPOS=-10,355;CIEND=-511,9;CIPOS95=-1,143;CIEND95=-148,1;IMPRECISE;SU=8;PE=8;SR=0	GT:SU:PE:SR	./.:8:8:0
2	92317017	402	N	<DEL>	.	.	SVTYPE=DEL;STRANDS=+-:26;SVLEN=-2198;END=92319215;CIPOS=-7,196;CIEND=-511,9;CIPOS95=-1,59;CIEND95=-106,0;IMPRECISE;SU=26;PE=26;SR=0	GT:SU:PE:SR	./.:26:26:0
2	92307728	403	N	<DUP>	.	.	SVTYPE=DUP;STRANDS=-+:149;SVLEN=11622;END=92319350;CIPOS=-36,9;CIEND=-10,499;CIPOS95=-4,7;CIEND95=0,52;IMPRECISE;SU=149;PE=149;SR=0	GT:SU:PE:SR	./.:149:149:0
2	92300538	404	N	<DEL>	.	.	SVTYPE=DEL;STRANDS=+-:10;SVLEN=-21165;END=92321703;CIPOS=-10,485;CIEND=-337,9;CIPOS95=-1,130;CIEND95=-133,1;IMPRECISE;SU=10;PE=10;SR=0	GT:SU:PE:SR	./.:10:10:0
2	92300401	405	N	<DUP>	.	.	SVTYPE=DUP;STRANDS=-+:25;SVLEN=21467;END=92321868;CIPOS=-303,9;CIEND=-10,471;CIPOS95=-17,2;CIEND95=0,91;IMPRECISE;SU=25;PE=25;SR=0	GT:SU:PE:SR	./.:25:25:0
2	92316199	406	N	<DUP>	.	.	SVTYPE=DUP;STRANDS=-+:83;SVLEN=14295;END=92330494;CIPOS=0,0;CIEND=0,0;CIPOS95=0,0;CIEND95=0,1;IMPRECISE;SU=83;PE=0;SR=83	GT:SU:PE:SR	./.:83:0:83
2	96143382	407_1	N	N]2:96273505]	.	.	SVTYPE=BND;STRANDS=++:11;EVENT=407;MATEID=407_2;CIPOS=-10,294;CIEND=-10,236;CIPOS95=-1,106;CIEND95=-2,55;IMPRECISE;SU=11;PE=11;SR=0	GT:SU:PE:SR	./.:11:11:0
2	96273505	407_2	N	N]2:96143382]	.	.	SVTYPE=BND;STRANDS=++:11;SECONDARY;EVENT=407;MATEID=407_1;CIPOS=-10,236;CIEND=-10,294;CIPOS95=-2,55;CIEND95=-1,106;IMPRECISE;SU=11;PE=11;SR=0	GT:SU:PE:SR	./.:11:11:0
2	96142667	408_1	N	[2:96274350[N	.	.	SVTYPE=BND;STRANDS=--:4;EVENT=408;MATEID=408_2;CIPOS=-483,9;CIEND=-461,9;CIPOS95=-179,1;CIEND95=-162,1;IMPRECISE;SU=4;PE=4;SR=0	GT:SU:PE:SR	./.:4:4:0
2	96274350	408_2	N	[2:96142667[N	.	.	SVTYPE=BND;STRANDS=--:4;SECONDARY;EVENT=408;MATEID=408_1;CIPOS=-461,9;CIEND=-483,9;CIPOS95=-162,1;CIEND95=-179,1;IMPRECISE;SU=4;PE=4;SR=0	GT:SU:PE:SR	./.:4:4:0
2	96110448	409_1	N	N]2:96306457]	.	.	SVTYPE=BND;STRANDS=++:18;EVENT=409;MATEID=409_2;CIPOS=-10,364;CIEND=-10,414;CIPOS95=0,74;CIEND95=0,88;IMPRECISE;SU=18;PE=18;SR=0	GT:SU:PE:SR	./.:18:18:0
2	96306457	409_2	N	N]2:96110448]	.	.	SVTYPE=BND;STRANDS=++:18;SECONDARY;EVENT=409;MATEID=409_1;CIPOS=-10,414;CIEND=-10,364;CIPOS95=0,88;CIEND95=0,74;IMPRECISE;SU=18;PE=18;SR=0	GT:SU:PE:SR	./.:18:18:0
2	89033873	410_1	N	[2:96521925[N	.	.	SVTYPE=BND;STRANDS=--:4;EVENT=410;MATEID=410_2;CIPOS=-478,9;CIEND=-375,9;CIPOS95=-160,1;CIEND95=-97,2;IMPRECISE;SU=4;PE=4;SR=0	GT:SU:PE:SR	./.:4:4:0
2	96521925	410_2	N	[2:89033873[N	.	.	SVTYPE=BND;STRANDS=--:4;SECONDARY;EVENT=410;MATEID=410_1;CIPOS=-375,9;CIEND=-478,9;CIPOS95=-97,2;CIEND95=-160,1;IMPRECISE;SU=4;PE=4;SR=0	GT:SU:PE:SR	./.:4:4:0
2	89004632	411_1	N	N]2:96606471]	.	.	SVTYPE=BND;STRANDS=++:9;EVENT=411;MATEID=411_2;CIPOS=-10,274;CIEND=-10,421;CIPOS95=-1,65;CIEND95=-1,106;IMPRECISE;SU=9;PE=9;SR=0	GT:SU:PE:SR	./.:9:9:0
2	96606471	411_2	N	N]2:89004632]	.	.	SVTYPE=BND;STRANDS=++:9;SECONDARY;EVENT=411;MATEID=411_1;CIPOS=-10,421;CIEND=-10,274;CIPOS95=-1,106;CIEND95=-1,65;IMPRECISE;SU=9;PE=9;SR=0	GT:SU:PE:SR	./.:9:9:0
2	89003825	412_1	N	N]2:96607314]	.	.	SVTYPE=BND;STRANDS=++:15;EVENT=412;MATEID=412_2;CIPOS=-10,278;CIEND=-10,187;CIPOS95=-1,116;CIEND95=-3,40;IMPRECISE;SU=15;PE=15;SR=0	GT:SU:PE:SR	./.:15:15:0
2	96607314	412_2	N	N]2:89003825]	.	.	SVTYPE=BND;STRANDS=++:15;SECONDARY;EVENT=412;MATEID=412_1;CIPOS=-10,187;CIEND=-10,278;CIPOS95=-3,40;CIEND95=-1,116;IMPRECISE;SU=15;PE=15;SR=0	GT:SU:PE:SR	./.:15:15:0
2	89003123	413_1	N	N]2:96607935]	.	.	SVTYPE=BND;STRANDS=++:7;EVENT=413;MATEID=413_2;CIPOS=-10,399;CIEND=-10,367;CIPOS95=-2,91;CIEND95=-1,142;IMPRECISE;SU=7;PE=7;SR=0	GT:SU:PE:SR	./.:7:7:0
2	96607935	413_2	N	N]2:89003123]	.	.	SVTYPE=BND;STRANDS=++:7;SECONDARY;EVENT=413;MATEID=413_1;CIPOS=-10,367;CIEND=-10,399;CIPOS95=-1,142;CIEND95=-2,91;IMPRECISE;SU=7;PE=7;SR=0	GT:SU:PE:SR	./.:7:7:0
2	89002435	414_1	N	[2:96608769[N	.	.	SVTYPE=BND;STRANDS=--:4;EVENT=414;MATEID=414_2;CIPOS=-476,9;CIEND=-511,9;CIPOS95=-182,1;CIEND95=-193,1;IMPRECISE;SU=4;PE=4;SR=0	GT:SU:PE:SR	./.:4:4:0
2	96608769	414_2	N	[2:89002435[N	.	.	SVTYPE=BND;STRANDS=--:4;SECONDARY;EVENT=414;MATEID=414_1;CIPOS=-511,9;CIEND=-476,9;CIPOS95=-193,1;CIEND95=-182,1;IMPRECISE;SU=4;PE=4;SR=0	GT:SU:PE:SR	./.:4:4:0
2	96129848	415	N	<DUP>	.	.	SVTYPE=DUP;STRANDS=-+:19;SVLEN=1549485;END=97679333;CIPOS=-416,9;CIEND=-10,345;CIPOS95=-76,2;CIEND95=-2,57;IMPRECISE;SU=19;PE=19;SR=0	GT:SU:PE:SR	./.:19:19:0
2	96130453	416	N	<DEL>	.	.	SVTYPE=DEL;STRANDS=+-:6;SVLEN=-1549592;END=97680045;CIPOS=-10,405;CIEND=-362,9;CIPOS95=-1,155;CIEND95=-105,1;IMPRECISE;SU=6;PE=6;SR=0	GT:SU:PE:SR	./.:6:6:0
2	96285636	417_1	N	N]2:97680708]	.	.	SVTYPE=BND;STRANDS=++:9;EVENT=417;MATEID=417_2;CIPOS=-10,299;CIEND=-10,314;CIPOS95=-1,100;CIEND95=-1,110;IMPRECISE;SU=9;PE=9;SR=0	GT:SU:PE:SR	./.:9:9:0
2	97680708	417_2	N	N]2:96285636]	.	.	SVTYPE=BND;STRANDS=++:9;SECONDARY;EVENT=417;MATEID=417_1;CIPOS=-10,314;CIEND=-10,299;CIPOS95=-1,110;CIEND95=-1,100;IMPRECISE;SU=9;PE=9;SR=0	GT:SU:PE:SR	./.:9:9:0
2	96285150	418_1	N	[2:97681145[N	.	.	SVTYPE=BND;STRANDS=--:19;EVENT=418;MATEID=418_2;CIPOS=-209,9;CIEND=-187,9;CIPOS95=-59,1;CIEND95=-42,3;IMPRECISE;SU=19;PE=19;SR=0	GT:SU:PE:SR	./.:19:19:0
2	97681145	418_2	N	[2:96285150[N	.	.	SVTYPE=BND;STRANDS=--:19;SECONDARY;EVENT=418;MATEID=418_1;CIPOS=-187,9;CIEND=-209,9;CIPOS95=-42,3;CIEND95=-59,1;IMPRECISE;SU=19;PE=19;SR=0	GT:SU:PE:SR	./.:19:19:0
2	96132697	419	N	<DUP>	.	.	SVTYPE=DUP;STRANDS=-+:11;SVLEN=1549457;END=97682154;CIPOS=-247,9;CIEND=-10,256;CIPOS95=-56,2;CIEND95=-2,72;IMPRECISE;SU=11;PE=11;SR=0	GT:SU:PE:SR	./.:11:11:0
2	96133907	420	N	<DEL>	.	.	SVTYPE=DEL;STRANDS=+-:34;SVLEN=-1549283;END=97683190;CIPOS=-10,129;CIEND=-108,9;CIPOS95=-1,28;CIEND95=-17,3;IMPRECISE;SU=34;PE=34;SR=0	GT:SU:PE:SR	./.:34:34:0
2	96138079	421	N	<DEL>	.	.	SVTYPE=DEL;STRANDS=+-:29;SVLEN=-1549324;END=97687403;CIPOS=-6,191;CIEND=-105,9;CIPOS95=0,60;CIEND95=-15,3;IMPRECISE;SU=29;PE=29;SR=0	GT:SU:PE:SR	./.:29:29:0
2	96277792	422_1	N	N]2:97688431]	.	.	SVTYPE=BND;STRANDS=++:4;EVENT=422;MATEID=422_2;CIPOS=-10,400;CIEND=-10,422;CIPOS95=-1,143;CIEND95=-1,144;IMPRECISE;SU=4;PE=4;SR=0	GT:SU:PE:SR	./.:4:4:0
2	97688431	422_2	N	N]2:96277792]	.	.	SVTYPE=BND;STRANDS=++:4;SECONDARY;EVENT=422;MATEID=422_1;CIPOS=-10,422;CIEND=-10,400;CIPOS95=-1,144;CIEND95=-1,143;IMPRECISE;SU=4;PE=4;SR=0	GT:SU:PE:SR	./.:4:4:0
2	96277509	423_1	N	[2:97688727[N	.	.	SVTYPE=BND;STRANDS=--:14;EVENT=423;MATEID=423_2;CIPOS=-195,9;CIEND=-354,9;CIPOS95=-48,2;CIEND95=-66,2;IMPRECISE;SU=14;PE=14;SR=0	GT:SU:PE:SR	./.:14:14:0
2	97688727	423_2	N	[2:96277509[N	.	.	SVTYPE=BND;STRANDS=--:14;SECONDARY;EVENT=423;MATEID=423_1;CIPOS=-354,9;CIEND=-195,9;CIPOS95=-66,2;CIEND95=-48,2;IMPRECISE;SU=14;PE=14;SR=0	GT:SU:PE:SR	./.:14:14:0
2	96274698	424_1	N	N]2:97691696]	.	.	SVTYPE=BND;STRANDS=++:20;EVENT=424;MATEID=424_2;CIPOS=-10,170;CIEND=-10,163;CIPOS95=-3,38;CIEND95=-3,29;IMPRECISE;SU=20;PE=20;SR=0	GT:SU:PE:SR	./.:20:20:0
2	97691696	424_2	N	N]2:96274698]	.	.	SVTYPE=BND;STRANDS=++:20;SECONDARY;EVENT=424;MATEID=424_1;CIPOS=-10,163;CIEND=-10,170;CIPOS95=-3,29;CIEND95=-3,38;IMPRECISE;SU=20;PE=20;SR=0	GT:SU:PE:SR	./.:20:20:0
2	96274350	425_1	N	[2:97691891[N	.	.	SVTYPE=BND;STRANDS=--:14;EVENT=425;MATEID=425_2;CIPOS=-227,9;CIEND=-230,9;CIPOS95=-55,1;CIEND95=-60,2;IMPRECISE;SU=14;PE=14;SR=0	GT:SU:PE:SR	./.:14:14:0
2	97691891	425_2	N	[2:96274350[N	.	.	SVTYPE=BND;STRANDS=--:14;SECONDARY;EVENT=425;MATEID=425_1;CIPOS=-230,9;CIEND=-227,9;CIPOS95=-60,2;CIEND95=-55,1;IMPRECISE;SU=14;PE=14;SR=0	GT:SU:PE:SR	./.:14:14:0
2	96273186	426_1	N	[2:97693092[N	.	.	SVTYPE=BND;STRANDS=--:18;EVENT=426;MATEID=426_2;CIPOS=-253,9;CIEND=-153,9;CIPOS95=-91,1;CIEND95=-24,3;IMPRECISE;SU=18;PE=18;SR=0	GT:SU:PE:SR	./.:18:18:0
2	97693092	426_2	N	[2:96273186[N	.	.	SVTYPE=BND;STRANDS=--:18;SECONDARY;EVENT=426;MATEID=426_1;CIPOS=-153,9;CIEND=-253,9;CIPOS95=-24,3;CIEND95=-91,1;IMPRECISE;SU=18;PE=18;SR=0	GT:SU:PE:SR	./.:18:18:0
2	96145959	427	N	<DUP>	.	.	SVTYPE=DUP;STRANDS=-+:7;SVLEN=1549456;END=97695415;CIPOS=-298,9;CIEND=-10,364;CIPOS95=-74,2;CIEND95=-1,141;IMPRECISE;SU=7;PE=7;SR=0	GT:SU:PE:SR	./.:7:7:0
2	96470357	428	N	<DUP>	.	.	SVTYPE=DUP;STRANDS=-+:8;SVLEN=1281373;END=97751730;CIPOS=-290,9;CIEND=-10,335;CIPOS95=-74,2;CIEND95=0,121;IMPRECISE;SU=8;PE=8;SR=0	GT:SU:PE:SR	./.:8:8:0
2	89007038	429	N	<DUP>	.	.	SVTYPE=DUP;STRANDS=-+:7;SVLEN=8832677;END=97839715;CIPOS=-491,9;CIEND=-10,420;CIPOS95=-149,1;CIEND95=-1,117;IMPRECISE;SU=7;PE=7;SR=0	GT:SU:PE:SR	./.:7:7:0
2	96530074	430_1	N	N]2:97911486]	.	.	SVTYPE=BND;STRANDS=++:4;EVENT=430;MATEID=430_2;CIPOS=-10,467;CIEND=-10,420;CIPOS95=-1,174;CIEND95=-1,136;IMPRECISE;SU=4;PE=4;SR=0	GT:SU:PE:SR	./.:4:4:0
2	97911486	430_2	N	N]2:96530074]	.	.	SVTYPE=BND;STRANDS=++:4;SECONDARY;EVENT=430;MATEID=430_1;CIPOS=-10,420;CIEND=-10,467;CIPOS95=-1,136;CIEND95=-1,174;IMPRECISE;SU=4;PE=4;SR=0	GT:SU:PE:SR	./.:4:4:0
2	96529938	431_1	N	[2:97911700[N	.	.	SVTYPE=BND;STRANDS=--:4;EVENT=431;MATEID=431_2;CIPOS=-475,9;CIEND=-262,9;CIPOS95=-170,1;CIEND95=-99,2;IMPRECISE;SU=4;PE=4;SR=0	GT:SU:PE:SR	./.:4:4:0
2	97911700	431_2	N	[2:96529938[N	.	.	SVTYPE=BND;STRANDS=--:4;SECONDARY;EVENT=431;MATEID=431_1;CIPOS=-262,9;CIEND=-475,9;CIPOS95=-99,2;CIEND95=-170,1;IMPRECISE;SU=4;PE=4;SR=0	GT:SU:PE:SR	./.:4:4:0
2	89030451	432	N	<DEL>	.	.	SVTYPE=DEL;STRANDS=+-:7;SVLEN=-8885774;END=97916225;CIPOS=-10,360;CIEND=-352,9;CIPOS95=0,129;CIEND95=-82,2;IMPRECISE;SU=7;PE=7;SR=0	GT:SU:PE:SR	./.:7:7:0
2	89034916	433	N	<DEL>	.	.	SVTYPE=DEL;STRANDS=+-:5;SVLEN=-8885757;END=97920673;CIPOS=-10,443;CIEND=-515,9;CIPOS95=-1,141;CIEND95=-170,0;IMPRECISE;SU=5;PE=5;SR=0	GT:SU:PE:SR	./.:5:5:0
2	96515488	434_1	N	[2:97926078[N	.	.	SVTYPE=BND;STRANDS=--:13;EVENT=434;MATEID=434_2;CIPOS=-244,9;CIEND=-402,9;CIPOS95=-65,1;CIEND95=-88,2;IMPRECISE;SU=13;PE=13;SR=0	GT:SU:PE:SR	./.:13:13:0
2	97926078	434_2	N	[2:96515488[N	.	.	SVTYPE=BND;STRANDS=--:13;SECONDARY;EVENT=434;MATEID=434_1;CIPOS=-402,9;CIEND=-244,9;CIPOS95=-88,2;CIEND95=-65,1;IMPRECISE;SU=13;PE=13;SR=0	GT:SU:PE:SR	./.:13:13:0
2	96513523	435_1	N	[2:97927979[N	.	.	SVTYPE=BND;STRANDS=--:19;EVENT=435;MATEID=435_2;CIPOS=-249,8;CIEND=-310,9;CIPOS95=-96,1;CIEND95=-33,3;IMPRECISE;SU=19;PE=19;SR=0	GT:SU:PE:SR	./.:19:19:0
2	97927979	435_2	N	[2:96513523[N	.	.	SVTYPE=BND;STRANDS=--:19;SECONDARY;EVENT=435;MATEID=435_1;CIPOS=-310,9;CIEND=-249,8;CIPOS95=-33,3;CIEND95=-96,1;IMPRECISE;SU=19;PE=19;SR=0	GT:SU:PE:SR	./.:19:19:0
2	97735476	436_1	N	N]2:97987282]	.	.	SVTYPE=BND;STRANDS=++:4;EVENT=436;MATEID=436_2;CIPOS=-10,376;CIEND=-10,488;CIPOS95=-2,123;CIEND95=-1,181;IMPRECISE;SU=4;PE=4;SR=0	GT:SU:PE:SR	./.:4:4:0
2	97987282	436_2	N	N]2:97735476]	.	.	SVTYPE=BND;STRANDS=++:4;SECONDARY;EVENT=436;MATEID=436_1;CIPOS=-10,488;CIEND=-10,376;CIPOS95=-1,181;CIEND95=-2,123;IMPRECISE;SU=4;PE=4;SR=0	GT:SU:PE:SR	./.:4:4:0
2	97751526	437	N	<DUP>	.	.	SVTYPE=DUP;STRANDS=-+:4;SVLEN=327036;END=98078562;CIPOS=-436,9;CIEND=-10,419;CIPOS95=-145,1;CIEND95=-1,129;IMPRECISE;SU=4;PE=4;SR=0	GT:SU:PE:SR	./.:4:4:0
2	96471012	438	N	<DUP>	.	.	SVTYPE=DUP;STRANDS=-+:5;SVLEN=1608175;END=98079187;CIPOS=-419,9;CIEND=-10,377;CIPOS95=-143,1;CIEND95=-1,115;IMPRECISE;SU=5;PE=5;SR=0	GT:SU:PE:SR	./.:5:5:0
2	96470845	439	N	<DEL>	.	.	SVTYPE=DEL;STRANDS=+-:20;SVLEN=-1608064;END=98078909;CIPOS=-10,150;CIEND=-217,7;CIPOS95=-3,26;CIEND95=-61,0;IMPRECISE;SU=20;PE=20;SR=0	GT:SU:PE:SR	./.:20:20:0
2	96488823	440	N	<DUP>	.	.	SVTYPE=DUP;STRANDS=-+:6;SVLEN=1608505;END=98097328;CIPOS=-335,9;CIEND=-10,398;CIPOS95=-91,2;CIEND95=0,153;IMPRECISE;SU=6;PE=6;SR=0	GT:SU:PE:SR	./.:6:6:0
2	97947477	441_1	N	N]2:98100451]	.	.	SVTYPE=BND;STRANDS=++:8;EVENT=441;MATEID=441_2;CIPOS=-10,485;CIEND=-10,296;CIPOS95=0,139;CIEND95=-2,85;IMPRECISE;SU=8;PE=8;SR=0	GT:SU:PE:SR	./.:8:8:0
2	98100451	441_2	N	N]2:97947477]	.	.	SVTYPE=BND;STRANDS=++:8;SECONDARY;EVENT=441;MATEID=441_1;CIPOS=-10,296;CIEND=-10,485;CIPOS95=-2,85;CIEND95=0,139;IMPRECISE;SU=8;PE=8;SR=0	GT:SU:PE:SR	./.:8:8:0
2	97938407	442_1	N	[2:98108942[N	.	.	SVTYPE=BND;STRANDS=--:7;EVENT=442;MATEID=442_2;CIPOS=-459,9;CIEND=-368,9;CIPOS95=-129,1;CIEND95=-138,1;IMPRECISE;SU=7;PE=7;SR=0	GT:SU:PE:SR	./.:7:7:0
2	98108942	442_2	N	[2:97938407[N	.	.	SVTYPE=BND;STRANDS=--:7;SECONDARY;EVENT=442;MATEID=442_1;CIPOS=-368,9;CIEND=-459,9;CIPOS95=-138,1;CIEND95=-129,1;IMPRECISE;SU=7;PE=7;SR=0	GT:SU:PE:SR	./.:7:7:0
2	97937720	443_1	N	N]2:98109780]	.	.	SVTYPE=BND;STRANDS=++:15;EVENT=443;MATEID=443_2;CIPOS=-10,202;CIEND=-10,200;CIPOS95=-2,39;CIEND95=-2,42;IMPRECISE;SU=15;PE=15;SR=0	GT:SU:PE:SR	./.:15:15:0
2	98109780	443_2	N	N]2:97937720]	.	.	SVTYPE=BND;STRANDS=++:15;SECONDARY;EVENT=443;MATEID=443_1;CIPOS=-10,200;CIEND=-10,202;CIPOS95=-2,42;CIEND95=-2,39;IMPRECISE;SU=15;PE=15;SR=0	GT:SU:PE:SR	./.:15:15:0
2	98109630	444_1	N	[2:98111561[N	.	.	SVTYPE=BND;STRANDS=--:4;EVENT=444;MATEID=444_2;CIPOS=-2,0;CIEND=-9,8;CIPOS95=-2,0;CIEND95=0,0;IMPRECISE;SU=4;PE=0;SR=4	GT:SU:PE:SR	./.:4:0:4
2	98111561	444_2	N	[2:98109630[N	.	.	SVTYPE=BND;STRANDS=--:4;SECONDARY;EVENT=444;MATEID=444_1;CIPOS=-9,8;CIEND=-2,0;CIPOS95=0,0;CIEND95=-2,0;IMPRECISE;SU=4;PE=0;SR=4	GT:SU:PE:SR	./.:4:0:4
2	96517896	445	N	<DEL>	.	.	SVTYPE=DEL;STRANDS=+-:4;SVLEN=-1606493;END=98124389;CIPOS=-10,446;CIEND=-486,9;CIPOS95=-1,141;CIEND95=-171,1;IMPRECISE;SU=4;PE=4;SR=0	GT:SU:PE:SR	./.:4:4:0
2	97923061	446_1	N	N]2:98124952]	.	.	SVTYPE=BND;STRANDS=++:7;EVENT=446;MATEID=446_2;CIPOS=-10,356;CIEND=-10,335;CIPOS95=0,131;CIEND95=-1,112;IMPRECISE;SU=7;PE=7;SR=0	GT:SU:PE:SR	./.:7:7:0
2	98124952	446_2	N	N]2:97923061]	.	.	SVTYPE=BND;STRANDS=++:7;SECONDARY;EVENT=446;MATEID=446_1;CIPOS=-10,335;CIEND=-10,356;CIPOS95=-1,112;CIEND95=0,131;IMPRECISE;SU=7;PE=7;SR=0	GT:SU:PE:SR	./.:7:7:0
2	96522057	447	N	<DEL>	.	.	SVTYPE=DEL;STRANDS=+-:6;SVLEN=-1606490;END=98128547;CIPOS=-10,357;CIEND=-377,9;CIPOS95=-1,111;CIEND95=-128,1;IMPRECISE;SU=6;PE=6;SR=0	GT:SU:PE:SR	./.:6:6:0
2	89032015	448_1	N	[2:98130266[N	.	.	SVTYPE=BND;STRANDS=--:15;EVENT=448;MATEID=448_2;CIPOS=-265,9;CIEND=-175,9;CIPOS95=-105,1;CIEND95=-29,3;IMPRECISE;SU=15;PE=15;SR=0	GT:SU:PE:SR	./.:15:15:0
2	98130266	448_2	N	[2:89032015[N	.	.	SVTYPE=BND;STRANDS=--:15;SECONDARY;EVENT=448;MATEID=448_1;CIPOS=-175,9;CIEND=-265,9;CIPOS95=-29,3;CIEND95=-105,1;IMPRECISE;SU=15;PE=15;SR=0	GT:SU:PE:SR	./.:15:15:0
2	89030261	449_1	N	[2:98132153[N	.	.	SVTYPE=BND;STRANDS=--:7;EVENT=449;MATEID=449_2;CIPOS=-459,9;CIEND=-237,9;CIPOS95=-143,1;CIEND95=-86,2;IMPRECISE;SU=7;PE=7;SR=0	GT:SU:PE:SR	./.:7:7:0
2	98132153	449_2	N	[2:89030261[N	.	.	SVTYPE=BND;STRANDS=--:7;SECONDARY;EVENT=449;MATEID=449_1;CIPOS=-237,9;CIEND=-459,9;CIPOS95=-86,2;CIEND95=-143,1;IMPRECISE;SU=7;PE=7;SR=0	GT:SU:PE:SR	./.:7:7:0
2	97915237	450_1	N	N]2:98132959]	.	.	SVTYPE=BND;STRANDS=++:18;EVENT=450;MATEID=450_2;CIPOS=-10,214;CIEND=-10,180;CIPOS95=-3,38;CIEND95=-2,41;IMPRECISE;SU=18;PE=18;SR=0	GT:SU:PE:SR	./.:18:18:0
2	98132959	450_2	N	N]2:97915237]	.	.	SVTYPE=BND;STRANDS=++:18;SECONDARY;EVENT=450;MATEID=450_1;CIPOS=-10,180;CIEND=-10,214;CIPOS95=-2,41;CIEND95=-3,38;IMPRECISE;SU=18;PE=18;SR=0	GT:SU:PE:SR	./.:18:18:0
2	97913636	451_1	N	N]2:98134356]	.	.	SVTYPE=BND;STRANDS=++:6;EVENT=451;MATEID=451_2;CIPOS=-10,392;CIEND=-9,406;CIPOS95=0,151;CIEND95=0,161;IMPRECISE;SU=6;PE=6;SR=0	GT:SU:PE:SR	./.:6:6:0
2	98134356	451_2	N	N]2:97913636]	.	.	SVTYPE=BND;STRANDS=++:6;SECONDARY;EVENT=451;MATEID=451_1;CIPOS=-9,406;CIEND=-10,392;CIPOS95=0,161;CIEND95=0,151;IMPRECISE;SU=6;PE=6;SR=0	GT:SU:PE:SR	./.:6:6:0
2	89011527	452_1	N	N]2:98182015]	.	.	SVTYPE=BND;STRANDS=++:22;EVENT=452;MATEID=452_2;CIPOS=-10,212;CIEND=-10,215;CIPOS95=-2,75;CIEND95=-1,75;IMPRECISE;SU=22;PE=22;SR=0	GT:SU:PE:SR	./.:22:22:0
2	98182015	452_2	N	N]2:89011527]	.	.	SVTYPE=BND;STRANDS=++:22;SECONDARY;EVENT=452;MATEID=452_1;CIPOS=-10,215;CIEND=-10,212;CIPOS95=-1,75;CIEND95=-2,75;IMPRECISE;SU=22;PE=22;SR=0	GT:SU:PE:SR	./.:22:22:0
2	89010238	453_1	N	N]2:98183142]	.	.	SVTYPE=BND;STRANDS=++:5;EVENT=453;MATEID=453_2;CIPOS=-10,414;CIEND=-10,430;CIPOS95=-1,149;CIEND95=-1,164;IMPRECISE;SU=5;PE=5;SR=0	GT:SU:PE:SR	./.:5:5:0
2	98183142	453_2	N	N]2:89010238]	.	.	SVTYPE=BND;STRANDS=++:5;SECONDARY;EVENT=453;MATEID=453_1;CIPOS=-10,430;CIEND=-10,414;CIPOS95=-1,164;CIEND95=-1,149;IMPRECISE;SU=5;PE=5;SR=0	GT:SU:PE:SR	./.:5:5:0
2	96711980	454	N	<DEL>	.	.	SVTYPE=DEL;STRANDS=+-:7;SVLEN=-1506743;END=98218723;CIPOS=-10,295;CIEND=-366,9;CIPOS95=-2,78;CIEND95=-137,1;IMPRECISE;SU=7;PE=7;SR=0	GT:SU:PE:SR	./.:7:7:0
2	96712579	455	N	<DUP>	.	.	SVTYPE=DUP;STRANDS=-+:11;SVLEN=1506743;END=98219322;CIPOS=-295,9;CIEND=-10,428;CIPOS95=-107,0;CIEND95=-1,98;IMPRECISE;SU=11;PE=11;SR=0	GT:SU:PE:SR	./.:11:11:0
2	96713848	456	N	<DEL>	.	.	SVTYPE=DEL;STRANDS=+-:4;SVLEN=-1506885;END=98220733;CIPOS=-10,453;CIEND=-509,9;CIPOS95=-1,164;CIEND95=-178,1;IMPRECISE;SU=4;PE=4;SR=0	GT:SU:PE:SR	./.:4:4:0
2	97676412	457	N	<DUP>	.	.	SVTYPE=DUP;STRANDS=-+:82;SVLEN=587552;END=98263964;CIPOS=0,0;CIEND=0,0;CIPOS95=0,0;CIEND95=0,0;SU=82;PE=35;SR=47	GT:SU:PE:SR	./.:82:35:47
2	99510131	458	N	<DEL>	.	.	SVTYPE=DEL;STRANDS=+-:10;SVLEN=-504;END=99510635;CIPOS=-10,451;CIEND=-281,9;CIPOS95=0,126;CIEND95=-82,2;IMPRECISE;SU=10;PE=10;SR=0	GT:SU:PE:SR	./.:10:10:0
2	100227603	459	N	<DEL>	.	.	SVTYPE=DEL;STRANDS=+-:4;SVLEN=-422;END=100228025;CIPOS=-10,395;CIEND=-220,9;CIPOS95=-2,117;CIEND95=-73,1;IMPRECISE;SU=4;PE=4;SR=0	GT:SU:PE:SR	./.:4:4:0
2	102217072	460	N	<DEL>	.	.	SVTYPE=DEL;STRANDS=+-:7;SVLEN=-631;END=102217703;CIPOS=-10,354;CIEND=-337,9;CIPOS95=0,115;CIEND95=-98,2;IMPRECISE;SU=7;PE=7;SR=0	GT:SU:PE:SR	./.:7:7:0
2	103952712	461	N	<DEL>	.	.	SVTYPE=DEL;STRANDS=+-:6;SVLEN=-151;END=103952863;CIPOS=-6,5;CIEND=-6,5;CIPOS95=0,0;CIEND95=0,0;SU=6;PE=0;SR=6	GT:SU:PE:SR	./.:6:0:6
2	104373671	462	N	<DEL>	.	.	SVTYPE=DEL;STRANDS=+-:4;SVLEN=-70;END=104373741;CIPOS=-9,8;CIEND=-9,8;CIPOS95=0,0;CIEND95=0,0;SU=4;PE=0;SR=4	GT:SU:PE:SR	./.:4:0:4
2	105140120	463	N	<DEL>	.	.	SVTYPE=DEL;STRANDS=+-:4;SVLEN=-828;END=105140948;CIPOS=-10,375;CIEND=-491,7;CIPOS95=-2,133;CIEND95=-181,0;IMPRECISE;SU=4;PE=4;SR=0	GT:SU:PE:SR	./.:4:4:0
2	109155243	464	N	<DEL>	.	.	SVTYPE=DEL;STRANDS=+-:7;SVLEN=-129;END=109155372;CIPOS=-5,4;CIEND=-5,4;CIPOS95=0,0;CIEND95=0,0;SU=7;PE=0;SR=7	GT:SU:PE:SR	./.:7:0:7
2	110852932	465_1	N	[2:111042131[N	.	.	SVTYPE=BND;STRANDS=--:5;EVENT=465;MATEID=465_2;CIPOS=-461,9;CIEND=-446,9;CIPOS95=-151,1;CIEND95=-157,1;IMPRECISE;SU=5;PE=5;SR=0	GT:SU:PE:SR	./.:5:5:0
2	111042131	465_2	N	[2:110852932[N	.	.	SVTYPE=BND;STRANDS=--:5;SECONDARY;EVENT=465;MATEID=465_1;CIPOS=-446,9;CIEND=-461,9;CIPOS95=-157,1;CIEND95=-151,1;IMPRECISE;SU=5;PE=5;SR=0	GT:SU:PE:SR	./.:5:5:0
2	110546486	466_1	N	N]2:111348540]	.	.	SVTYPE=BND;STRANDS=++:4;EVENT=466;MATEID=466_2;CIPOS=-10,468;CIEND=-10,444;CIPOS95=-1,172;CIEND95=-1,158;IMPRECISE;SU=4;PE=4;SR=0	GT:SU:PE:SR	./.:4:4:0
2	111348540	466_2	N	N]2:110546486]	.	.	SVTYPE=BND;STRANDS=++:4;SECONDARY;EVENT=466;MATEID=466_1;CIPOS=-10,444;CIEND=-10,468;CIPOS95=-1,158;CIEND95=-1,172;IMPRECISE;SU=4;PE=4;SR=0	GT:SU:PE:SR	./.:4:4:0
2	110514159	467_1	N	N]2:111380875]	.	.	SVTYPE=BND;STRANDS=++:6;EVENT=467;MATEID=467_2;CIPOS=-10,373;CIEND=-10,303;CIPOS95=-1,130;CIEND95=-2,103;IMPRECISE;SU=6;PE=6;SR=0	GT:SU:PE:SR	./.:6:6:0
2	111380875	467_2	N	N]2:110514159]	.	.	SVTYPE=BND;STRANDS=++:6;SECONDARY;EVENT=467;MATEID=467_1;CIPOS=-10,303;CIEND=-10,373;CIPOS95=-2,103;CIEND95=-1,130;IMPRECISE;SU=6;PE=6;SR=0	GT:SU:PE:SR	./.:6:6:0
2	87857032	468_1	N	N]2:112084596]	.	.	SVTYPE=BND;STRANDS=++:6;EVENT=468;MATEID=468_2;CIPOS=-10,382;CIEND=-10,380;CIPOS95=-1,138;CIEND95=-1,131;IMPRECISE;SU=6;PE=6;SR=0	GT:SU:PE:SR	./.:6:6:0
2	112084596	468_2	N	N]2:87857032]	.	.	SVTYPE=BND;STRANDS=++:6;SECONDARY;EVENT=468;MATEID=468_1;CIPOS=-10,380;CIEND=-10,382;CIPOS95=-1,131;CIEND95=-1,138;IMPRECISE;SU=6;PE=6;SR=0	GT:SU:PE:SR	./.:6:6:0
2	87661200	469_1	N	N]2:112280476]	.	.	SVTYPE=BND;STRANDS=++:8;EVENT=469;MATEID=469_2;CIPOS=-10,478;CIEND=-10,293;CIPOS95=-1,137;CIEND95=-2,86;IMPRECISE;SU=8;PE=8;SR=0	GT:SU:PE:SR	./.:8:8:0
2	112280476	469_2	N	N]2:87661200]	.	.	SVTYPE=BND;STRANDS=++:8;SECONDARY;EVENT=469;MATEID=469_1;CIPOS=-10,293;CIEND=-10,478;CIPOS95=-2,86;CIEND95=-1,137;IMPRECISE;SU=8;PE=8;SR=0	GT:SU:PE:SR	./.:8:8:0
2	112974660	470	N	<DEL>	.	.	SVTYPE=DEL;STRANDS=+-:4;SVLEN=-871;END=112975531;CIPOS=-10,457;CIEND=-341,9;CIPOS95=-1,148;CIEND95=-126,2;IMPRECISE;SU=4;PE=4;SR=0	GT:SU:PE:SR	./.:4:4:0
2	114155717	471	N	<DEL>	.	.	SVTYPE=DEL;STRANDS=+-:12;SVLEN=-2484;END=114158201;CIPOS=-10,234;CIEND=-317,9;CIPOS95=-2,58;CIEND95=-69,0;IMPRECISE;SU=12;PE=12;SR=0	GT:SU:PE:SR	./.:12:12:0
2	98082779	472_1	N	N]2:114164273]	.	.	SVTYPE=BND;STRANDS=++:9;EVENT=472;MATEID=472_2;CIPOS=-10,361;CIEND=-10,334;CIPOS95=-2,68;CIEND95=-1,137;IMPRECISE;SU=9;PE=9;SR=0	GT:SU:PE:SR	./.:9:9:0
2	114164273	472_2	N	N]2:98082779]	.	.	SVTYPE=BND;STRANDS=++:9;SECONDARY;EVENT=472;MATEID=472_1;CIPOS=-10,334;CIEND=-10,361;CIPOS95=-1,137;CIEND95=-2,68;IMPRECISE;SU=9;PE=9;SR=0	GT:SU:PE:SR	./.:9:9:0
2	118513425	473_1	N	[2:118527495[N	.	.	SVTYPE=BND;STRANDS=--:6;EVENT=473;MATEID=473_2;CIPOS=-312,9;CIEND=-347,9;CIPOS95=-77,2;CIEND95=-74,2;IMPRECISE;SU=6;PE=6;SR=0	GT:SU:PE:SR	./.:6:6:0
2	118527495	473_2	N	[2:118513425[N	.	.	SVTYPE=BND;STRANDS=--:6;SECONDARY;EVENT=473;MATEID=473_1;CIPOS=-347,9;CIEND=-312,9;CIPOS95=-74,2;CIEND95=-77,2;IMPRECISE;SU=6;PE=6;SR=0	GT:SU:PE:SR	./.:6:6:0
2	118743533	474	N	<DEL>	.	.	SVTYPE=DEL;STRANDS=+-:5;SVLEN=-106;END=118743639;CIPOS=-10,9;CIEND=-10,9;CIPOS95=0,0;CIEND95=0,0;SU=5;PE=0;SR=5	GT:SU:PE:SR	./.:5:0:5
2	118908790	475	N	<DEL>	.	.	SVTYPE=DEL;STRANDS=+-:4;SVLEN=-1014;END=118909804;CIPOS=-10,298;CIEND=-463,9;CIPOS95=-2,113;CIEND95=-166,0;IMPRECISE;SU=4;PE=4;SR=0	GT:SU:PE:SR	./.:4:4:0
2	120285969	476	N	<DUP>	.	.	SVTYPE=DUP;STRANDS=-+:16;SVLEN=363;END=120286332;CIPOS=-4,2;CIEND=-4,3;CIPOS95=0,0;CIEND95=0,0;SU=16;PE=7;SR=9	GT:SU:PE:SR	./.:16:7:9
2	122850511	477	N	<DEL>	.	.	SVTYPE=DEL;STRANDS=+-:4;SVLEN=-345;END=122850856;CIPOS=-10,251;CIEND=-319,9;CIPOS95=-2,84;CIEND95=-98,2;IMPRECISE;SU=4;PE=4;SR=0	GT:SU:PE:SR	./.:4:4:0
2	126656129	478	N	<DEL>	.	.	SVTYPE=DEL;STRANDS=+-:7;SVLEN=-374;END=126656503;CIPOS=-10,330;CIEND=-290,9;CIPOS95=-2,86;CIEND95=-60,2;IMPRECISE;SU=7;PE=7;SR=0	GT:SU:PE:SR	./.:7:7:0
2	127700218	479	N	<DEL>	.	.	SVTYPE=DEL;STRANDS=+-:8;SVLEN=-2461;END=127702679;CIPOS=-10,355;CIEND=-313,9;CIPOS95=0,111;CIEND95=-92,2;IMPRECISE;SU=8;PE=8;SR=0	GT:SU:PE:SR	./.:8:8:0
2	174575437	480	N	<DUP>	.	.	SVTYPE=DUP;STRANDS=-+:5;SVLEN=1781720;END=176357157;CIPOS=-421,9;CIEND=-10,475;CIPOS95=-147,1;CIEND95=-1,158;IMPRECISE;SU=5;PE=5;SR=0	GT:SU:PE:SR	./.:5:5:0
2	129707907	481_1	N	N]2:129726513]	.	.	SVTYPE=BND;STRANDS=++:9;EVENT=481;MATEID=481_2;CIPOS=-10,301;CIEND=-10,273;CIPOS95=-1,105;CIEND95=-2,74;IMPRECISE;SU=9;PE=9;SR=0	GT:SU:PE:SR	./.:9:9:0
2	129726513	481_2	N	N]2:129707907]	.	.	SVTYPE=BND;STRANDS=++:9;SECONDARY;EVENT=481;MATEID=481_1;CIPOS=-10,273;CIEND=-10,301;CIPOS95=-2,74;CIEND95=-1,105;IMPRECISE;SU=9;PE=9;SR=0	GT:SU:PE:SR	./.:9:9:0
2	130419096	482_1	N	N]2:130419190]	.	.	SVTYPE=BND;STRANDS=++:8;EVENT=482;MATEID=482_2;CIPOS=-10,6;CIEND=-10,9;CIPOS95=0,0;CIEND95=0,0;SU=8;PE=0;SR=8	GT:SU:PE:SR	./.:8:0:8
2	130419190	482_2	N	N]2:130419096]	.	.	SVTYPE=BND;STRANDS=++:8;SECONDARY;EVENT=482;MATEID=482_1;CIPOS=-10,9;CIEND=-10,6;CIPOS95=0,0;CIEND95=0,0;SU=8;PE=0;SR=8	GT:SU:PE:SR	./.:8:0:8
2	131319912	483_1	N	[2:131323184[N	.	.	SVTYPE=BND;STRANDS=--:4;EVENT=483;MATEID=483_2;CIPOS=-387,9;CIEND=-506,9;CIPOS95=-139,1;CIEND95=-177,1;IMPRECISE;SU=4;PE=4;SR=0	GT:SU:PE:SR	./.:4:4:0
2	131323184	483_2	N	[2:131319912[N	.	.	SVTYPE=BND;STRANDS=--:4;SECONDARY;EVENT=483;MATEID=483_1;CIPOS=-506,9;CIEND=-387,9;CIPOS95=-177,1;CIEND95=-139,1;IMPRECISE;SU=4;PE=4;SR=0	GT:SU:PE:SR	./.:4:4:0
2	131318684	484_1	N	N]2:131324288]	.	.	SVTYPE=BND;STRANDS=++:20;EVENT=484;MATEID=484_2;CIPOS=-7,199;CIEND=-10,161;CIPOS95=0,48;CIEND95=-1,31;IMPRECISE;SU=20;PE=20;SR=0	GT:SU:PE:SR	./.:20:20:0
2	131324288	484_2	N	N]2:131318684]	.	.	SVTYPE=BND;STRANDS=++:20;SECONDARY;EVENT=484;MATEID=484_1;CIPOS=-10,161;CIEND=-7,199;CIPOS95=-1,31;CIEND95=0,48;IMPRECISE;SU=20;PE=20;SR=0	GT:SU:PE:SR	./.:20:20:0
2	131299363	485_1	N	[2:131343547[N	.	.	SVTYPE=BND;STRANDS=--:9;EVENT=485;MATEID=485_2;CIPOS=-333,9;CIEND=-265,9;CIPOS95=-117,1;CIEND95=-46,3;IMPRECISE;SU=9;PE=9;SR=0	GT:SU:PE:SR	./.:9:9:0
2	131343547	485_2	N	[2:131299363[N	.	.	SVTYPE=BND;STRANDS=--:9;SECONDARY;EVENT=485;MATEID=485_1;CIPOS=-265,9;CIEND=-333,9;CIPOS95=-46,3;CIEND95=-117,1;IMPRECISE;SU=9;PE=9;SR=0	GT:SU:PE:SR	./.:9:9:0
2	133011660	486	N	<DEL>	.	.	SVTYPE=DEL;STRANDS=+-:9;SVLEN=-521;END=133012181;CIPOS=-10,269;CIEND=-347,9;CIPOS95=-2,77;CIEND95=-95,2;IMPRECISE;SU=9;PE=9;SR=0	GT:SU:PE:SR	./.:9:9:0
2	133022994	487	N	<DEL>	.	.	SVTYPE=DEL;STRANDS=+-:4;SVLEN=-1249;END=133024243;CIPOS=-9,8;CIEND=-10,6;CIPOS95=0,0;CIEND95=-1,0;IMPRECISE;SU=4;PE=0;SR=4	GT:SU:PE:SR	./.:4:0:4
2	133034091	488	N	<DEL>	.	.	SVTYPE=DEL;STRANDS=+-:66;SVLEN=-641;END=133034732;CIPOS=-10,148;CIEND=-167,5;CIPOS95=-2,49;CIEND95=-61,1;IMPRECISE;SU=66;PE=66;SR=0	GT:SU:PE:SR	./.:66:66:0
2	133032235	489	N	<DUP>	.	.	SVTYPE=DUP;STRANDS=-+:2007;SVLEN=4017;END=133036252;CIPOS=0,0;CIEND=0,0;CIPOS95=0,0;CIEND95=0,0;SU=2007;PE=1429;SR=578	GT:SU:PE:SR	./.:2007:1429:578
2	133121092	490	N	<DEL>	.	.	SVTYPE=DEL;STRANDS=+-:21;SVLEN=-256;END=133121348;CIPOS=-10,9;CIEND=-10,9;CIPOS95=0,0;CIEND95=0,0;SU=21;PE=3;SR=18	GT:SU:PE:SR	./.:21:3:18
2	134971356	491	N	<DEL>	.	.	SVTYPE=DEL;STRANDS=+-:36;SVLEN=-3404;END=134974760;CIPOS=-8,9;CIEND=-10,9;CIPOS95=0,0;CIEND95=0,0;SU=36;PE=15;SR=21	GT:SU:PE:SR	./.:36:15:21
2	135395691	492	N	<DEL>	.	.	SVTYPE=DEL;STRANDS=+-:11;SVLEN=-524;END=135396215;CIPOS=-7,276;CIEND=-397,9;CIPOS95=0,86;CIEND95=-92,0;IMPRECISE;SU=11;PE=11;SR=0	GT:SU:PE:SR	./.:11:11:0
2	136625241	493	N	<DEL>	.	.	SVTYPE=DEL;STRANDS=+-:8;SVLEN=-77;END=136625318;CIPOS=-10,9;CIEND=-10,9;CIPOS95=0,0;CIEND95=0,0;SU=8;PE=0;SR=8	GT:SU:PE:SR	./.:8:0:8
2	138249904	494	N	<DEL>	.	.	SVTYPE=DEL;STRANDS=+-:34;SVLEN=-362;END=138250266;CIPOS=-10,9;CIEND=-2,0;CIPOS95=0,0;CIEND95=0,0;SU=34;PE=10;SR=24	GT:SU:PE:SR	./.:34:10:24
2	140737657	495	N	<DEL>	.	.	SVTYPE=DEL;STRANDS=+-:13;SVLEN=-321;END=140737978;CIPOS=-10,223;CIEND=-293,9;CIPOS95=-2,56;CIEND95=-41,2;IMPRECISE;SU=13;PE=13;SR=0	GT:SU:PE:SR	./.:13:13:0
2	142877834	496	N	<DEL>	.	.	SVTYPE=DEL;STRANDS=+-:4;SVLEN=-620;END=142878454;CIPOS=-10,372;CIEND=-392,9;CIPOS95=-2,113;CIEND95=-138,1;IMPRECISE;SU=4;PE=4;SR=0	GT:SU:PE:SR	./.:4:4:0
2	143928464	497	N	<DEL>	.	.	SVTYPE=DEL;STRANDS=+-:10;SVLEN=-364;END=143928828;CIPOS=-10,238;CIEND=-363,9;CIPOS95=-2,56;CIEND95=-78,1;IMPRECISE;SU=10;PE=10;SR=0	GT:SU:PE:SR	./.:10:10:0
2	144945316	498	N	<DEL>	.	.	SVTYPE=DEL;STRANDS=+-:11;SVLEN=-504;END=144945820;CIPOS=-10,9;CIEND=-10,9;CIPOS95=-1,3;CIEND95=-3,1;IMPRECISE;SU=11;PE=10;SR=1	GT:SU:PE:SR	./.:11:10:1
2	147995787	499	N	<DEL>	.	.	SVTYPE=DEL;STRANDS=+-:4;SVLEN=-39;END=147995826;CIPOS=-9,8;CIEND=-9,8;CIPOS95=0,0;CIEND95=0,0;SU=4;PE=0;SR=4	GT:SU:PE:SR	./.:4:0:4
2	148069844	500	N	<DEL>	.	.	SVTYPE=DEL;STRANDS=+-:9;SVLEN=-416;END=148070260;CIPOS=-10,267;CIEND=-291,9;CIPOS95=-1,59;CIEND95=-57,2;IMPRECISE;SU=9;PE=9;SR=0	GT:SU:PE:SR	./.:9:9:0
2	133029591	501	N	<DUP>	.	.	SVTYPE=DUP;STRANDS=-+:6;SVLEN=18966254;END=151995845;CIPOS=-400,9;CIEND=-7,411;CIPOS95=-145,1;CIEND95=-1,162;IMPRECISE;SU=6;PE=6;SR=0	GT:SU:PE:SR	./.:6:6:0
2	152440896	502	N	<DUP>	.	.	SVTYPE=DUP;STRANDS=-+:9;SVLEN=10593;END=152451489;CIPOS=-437,9;CIEND=-10,398;CIPOS95=-157,1;CIEND95=-1,135;IMPRECISE;SU=9;PE=9;SR=0	GT:SU:PE:SR	./.:9:9:0
2	152441038	503	N	<DEL>	.	.	SVTYPE=DEL;STRANDS=+-:5;SVLEN=-10715;END=152451753;CIPOS=-10,9;CIEND=-10,9;CIPOS95=-1,3;CIEND95=-3,3;IMPRECISE;SU=5;PE=4;SR=1	GT:SU:PE:SR	./.:5:4:1
2	152982555	504	N	<DEL>	.	.	SVTYPE=DEL;STRANDS=+-:5;SVLEN=-86;END=152982641;CIPOS=-10,9;CIEND=-10,9;CIPOS95=0,0;CIEND95=0,0;SU=5;PE=0;SR=5	GT:SU:PE:SR	./.:5:0:5
2	155483224	505	N	<DEL>	.	.	SVTYPE=DEL;STRANDS=+-:12;SVLEN=-494;END=155483718;CIPOS=-10,9;CIEND=-10,8;CIPOS95=-1,1;CIEND95=-1,0;IMPRECISE;SU=12;PE=10;SR=2	GT:SU:PE:SR	./.:12:10:2
2	160155266	506	N	<DEL>	.	.	SVTYPE=DEL;STRANDS=+-:26;SVLEN=-2281;END=160157547;CIPOS=-2,1;CIEND=-7,9;CIPOS95=0,0;CIEND95=0,0;SU=26;PE=12;SR=14	GT:SU:PE:SR	./.:26:12:14
2	162141201	507	N	<DUP>	.	.	SVTYPE=DUP;STRANDS=-+:12;SVLEN=4131;END=162145332;CIPOS=-304,5;CIEND=-6,289;CIPOS95=-118,0;CIEND95=-1,106;IMPRECISE;SU=12;PE=12;SR=0	GT:SU:PE:SR	./.:12:12:0
2	167337569	508	N	<DEL>	.	.	SVTYPE=DEL;STRANDS=+-:5;SVLEN=-133;END=167337702;CIPOS=-10,9;CIEND=-10,9;CIPOS95=0,0;CIEND95=0,0;SU=5;PE=0;SR=5	GT:SU:PE:SR	./.:5:0:5
2	169401550	509	N	<DEL>	.	.	SVTYPE=DEL;STRANDS=+-:28;SVLEN=-168;END=169401718;CIPOS=-10,5;CIEND=-10,9;CIPOS95=0,0;CIEND95=0,0;SU=28;PE=0;SR=28	GT:SU:PE:SR	./.:28:0:28
2	170728577	510	N	<DEL>	.	.	SVTYPE=DEL;STRANDS=+-:4;SVLEN=-544;END=170729121;CIPOS=-10,383;CIEND=-331,9;CIPOS95=-2,129;CIEND95=-91,2;IMPRECISE;SU=4;PE=4;SR=0	GT:SU:PE:SR	./.:4:4:0
2	174609573	511	N	<DEL>	.	.	SVTYPE=DEL;STRANDS=+-:13;SVLEN=-295;END=174609868;CIPOS=-10,39;CIEND=-201,9;CIPOS95=-3,17;CIEND95=-23,3;IMPRECISE;SU=13;PE=13;SR=0	GT:SU:PE:SR	./.:13:13:0
2	176352548	512	N	<DEL>	.	.	SVTYPE=DEL;STRANDS=+-:54;SVLEN=-6033;END=176358581;CIPOS=0,0;CIEND=0,0;CIPOS95=0,0;CIEND95=0,0;SU=54;PE=19;SR=35	GT:SU:PE:SR	./.:54:19:35
2	180071618	513	N	<DEL>	.	.	SVTYPE=DEL;STRANDS=+-:5;SVLEN=-15846;END=180087464;CIPOS=-10,315;CIEND=-458,9;CIPOS95=-2,74;CIEND95=-151,1;IMPRECISE;SU=5;PE=5;SR=0	GT:SU:PE:SR	./.:5:5:0
2	181459835	514	N	<DEL>	.	.	SVTYPE=DEL;STRANDS=+-:5;SVLEN=-786;END=181460621;CIPOS=-10,387;CIEND=-443,9;CIPOS95=-1,123;CIEND95=-139,1;IMPRECISE;SU=5;PE=5;SR=0	GT:SU:PE:SR	./.:5:5:0
2	182571106	515	N	<DEL>	.	.	SVTYPE=DEL;STRANDS=+-:18;SVLEN=-312;END=182571418;CIPOS=-10,9;CIEND=-3,1;CIPOS95=0,0;CIEND95=0,0;SU=18;PE=5;SR=13	GT:SU:PE:SR	./.:18:5:13
2	186951869	516	N	<DEL>	.	.	SVTYPE=DEL;STRANDS=+-:18;SVLEN=-466;END=186952335;CIPOS=-9,9;CIEND=-10,7;CIPOS95=-1,3;CIEND95=-3,0;IMPRECISE;SU=18;PE=17;SR=1	GT:SU:PE:SR	./.:18:17:1
2	194762076	517	N	<DEL>	.	.	SVTYPE=DEL;STRANDS=+-:7;SVLEN=-9159;END=194771235;CIPOS=-10,289;CIEND=-417,9;CIPOS95=-2,88;CIEND95=-126,0;IMPRECISE;SU=7;PE=7;SR=0	GT:SU:PE:SR	./.:7:7:0
2	196184712	518	N	<DEL>	.	.	SVTYPE=DEL;STRANDS=+-:4;SVLEN=-661;END=196185373;CIPOS=-10,297;CIEND=-426,9;CIPOS95=-2,99;CIEND95=-147,1;IMPRECISE;SU=4;PE=4;SR=0	GT:SU:PE:SR	./.:4:4:0
2	133029716	519_1	N	N]2:202933613]	.	.	SVTYPE=BND;STRANDS=++:4;EVENT=519;MATEID=519_2;CIPOS=-10,472;CIEND=-8,483;CIPOS95=0,176;CIEND95=0,182;IMPRECISE;SU=4;PE=4;SR=0	GT:SU:PE:SR	./.:4:4:0
2	202933613	519_2	N	N]2:133029716]	.	.	SVTYPE=BND;STRANDS=++:4;SECONDARY;EVENT=519;MATEID=519_1;CIPOS=-8,483;CIEND=-10,472;CIPOS95=0,182;CIEND95=0,176;IMPRECISE;SU=4;PE=4;SR=0	GT:SU:PE:SR	./.:4:4:0
2	205869840	520	N	<DEL>	.	.	SVTYPE=DEL;STRANDS=+-:10;SVLEN=-479;END=205870319;CIPOS=-10,149;CIEND=-457,9;CIPOS95=-3,45;CIEND95=-119,0;IMPRECISE;SU=10;PE=10;SR=0	GT:SU:PE:SR	./.:10:10:0
2	206791387	521	N	<DEL>	.	.	SVTYPE=DEL;STRANDS=+-:13;SVLEN=-391;END=206791778;CIPOS=-10,248;CIEND=-223,9;CIPOS95=-2,43;CIEND95=-52,0;IMPRECISE;SU=13;PE=13;SR=0	GT:SU:PE:SR	./.:13:13:0
2	208480314	522	N	<DEL>	.	.	SVTYPE=DEL;STRANDS=+-:5;SVLEN=-2341;END=208482655;CIPOS=-10,316;CIEND=-343,9;CIPOS95=-2,83;CIEND95=-112,2;IMPRECISE;SU=5;PE=5;SR=0	GT:SU:PE:SR	./.:5:5:0
2	17402180	523	N	<DUP>	.	.	SVTYPE=DUP;STRANDS=-+:7;SVLEN=191566718;END=208968898;CIPOS=-5,4;CIEND=-5,4;CIPOS95=0,0;CIEND95=0,0;SU=7;PE=0;SR=7	GT:SU:PE:SR	./.:7:0:7
2	209457563	524	N	<DEL>	.	.	SVTYPE=DEL;STRANDS=+-:29;SVLEN=-316;END=209457879;CIPOS=-2,0;CIEND=-1,0;CIPOS95=0,0;CIEND95=0,0;SU=29;PE=5;SR=24	GT:SU:PE:SR	./.:29:5:24
2	209481893	525	N	<DEL>	.	.	SVTYPE=DEL;STRANDS=+-:5;SVLEN=-769;END=209482662;CIPOS=-10,353;CIEND=-470,9;CIPOS95=-2,99;CIEND95=-153,0;IMPRECISE;SU=5;PE=5;SR=0	GT:SU:PE:SR	./.:5:5:0
2	209922044	526	N	<DEL>	.	.	SVTYPE=DEL;STRANDS=+-:6;SVLEN=-85;END=209922129;CIPOS=-7,5;CIEND=-6,5;CIPOS95=0,0;CIEND95=0,0;SU=6;PE=0;SR=6	GT:SU:PE:SR	./.:6:0:6
2	212873744	527	N	<DEL>	.	.	SVTYPE=DEL;STRANDS=+-:4;SVLEN=-368;END=212874112;CIPOS=-10,366;CIEND=-367,9;CIPOS95=-2,120;CIEND95=-112,2;IMPRECISE;SU=4;PE=4;SR=0	GT:SU:PE:SR	./.:4:4:0
2	215197518	528	N	<DEL>	.	.	SVTYPE=DEL;STRANDS=+-:6;SVLEN=-685;END=215198203;CIPOS=-10,407;CIEND=-373,9;CIPOS95=-1,153;CIEND95=-96,2;IMPRECISE;SU=6;PE=6;SR=0	GT:SU:PE:SR	./.:6:6:0
2	47783050	529	N	<DUP>	.	.	SVTYPE=DUP;STRANDS=-+:4;SVLEN=167667885;END=215450935;CIPOS=-9,8;CIEND=-9,8;CIPOS95=0,0;CIEND95=0,0;SU=4;PE=0;SR=4	GT:SU:PE:SR	./.:4:0:4
2	217095885	530	N	<DEL>	.	.	SVTYPE=DEL;STRANDS=+-:26;SVLEN=-2435;END=217098320;CIPOS=-10,6;CIEND=-8,9;CIPOS95=0,0;CIEND95=0,0;SU=26;PE=11;SR=15	GT:SU:PE:SR	./.:26:11:15
2	220059898	531	N	<DEL>	.	.	SVTYPE=DEL;STRANDS=+-:11;SVLEN=-2128;END=220062026;CIPOS=-10,225;CIEND=-360,9;CIPOS95=-2,49;CIEND95=-80,0;IMPRECISE;SU=11;PE=11;SR=0	GT:SU:PE:SR	./.:11:11:0
2	223767078	532	N	<DEL>	.	.	SVTYPE=DEL;STRANDS=+-:39;SVLEN=-1412;END=223768490;CIPOS=-9,9;CIEND=-2,0;CIPOS95=0,0;CIEND95=0,0;SU=39;PE=17;SR=22	GT:SU:PE:SR	./.:39:17:22
2	133032476	533_1	N	N]2:226317164]	.	.	SVTYPE=BND;STRANDS=++:736;EVENT=533;MATEID=533_2;CIPOS=-8,28;CIEND=-3,47;CIPOS95=0,4;CIEND95=0,8;IMPRECISE;SU=736;PE=736;SR=0	GT:SU:PE:SR	./.:736:736:0
2	226317164	533_2	N	N]2:133032476]	.	.	SVTYPE=BND;STRANDS=++:736;SECONDARY;EVENT=533;MATEID=533_1;CIPOS=-3,47;CIEND=-8,28;CIPOS95=0,8;CIEND95=0,4;IMPRECISE;SU=736;PE=736;SR=0	GT:SU:PE:SR	./.:736:736:0
2	226317009	534	N	<DEL>	.	.	SVTYPE=DEL;STRANDS=+-:5;SVLEN=-411;END=226317420;CIPOS=-10,294;CIEND=-322,9;CIPOS95=-2,70;CIEND95=-104,2;IMPRECISE;SU=5;PE=5;SR=0	GT:SU:PE:SR	./.:5:5:0
2	227348560	535	N	<DEL>	.	.	SVTYPE=DEL;STRANDS=+-:5;SVLEN=-1549;END=227350109;CIPOS=-10,315;CIEND=-425,8;CIPOS95=-2,76;CIEND95=-152,0;IMPRECISE;SU=5;PE=5;SR=0	GT:SU:PE:SR	./.:5:5:0
2	228514063	536	N	<DEL>	.	.	SVTYPE=DEL;STRANDS=+-:4;SVLEN=-299;END=228514362;CIPOS=-10,297;CIEND=-244,9;CIPOS95=-2,123;CIEND95=-58,3;IMPRECISE;SU=4;PE=4;SR=0	GT:SU:PE:SR	./.:4:4:0
2	228951612	537	N	<DEL>	.	.	SVTYPE=DEL;STRANDS=+-:10;SVLEN=-484;END=228952096;CIPOS=-10,256;CIEND=-292,9;CIPOS95=-2,71;CIEND95=-99,1;IMPRECISE;SU=10;PE=10;SR=0	GT:SU:PE:SR	./.:10:10:0
2	133043833	538	N	<DEL>	.	.	SVTYPE=DEL;STRANDS=+-:29;SVLEN=-97007713;END=230051546;CIPOS=-10,198;CIEND=-241,0;CIPOS95=-2,73;CIEND95=-104,0;IMPRECISE;SU=29;PE=29;SR=0	GT:SU:PE:SR	./.:29:29:0
2	133044186	539	N	<DUP>	.	.	SVTYPE=DUP;STRANDS=-+:677;SVLEN=97007503;END=230051689;CIPOS=0,0;CIEND=0,0;CIPOS95=0,0;CIEND95=0,0;SU=677;PE=75;SR=602	GT:SU:PE:SR	./.:677:75:602
2	133035327	540	N	<DUP>	.	.	SVTYPE=DUP;STRANDS=-+:4;SVLEN=98519842;END=231555169;CIPOS=-9,8;CIEND=-9,8;CIPOS95=0,0;CIEND95=0,0;SU=4;PE=0;SR=4	GT:SU:PE:SR	./.:4:0:4
2	232107938	541	N	<DEL>	.	.	SVTYPE=DEL;STRANDS=+-:4;SVLEN=-414;END=232108352;CIPOS=-10,408;CIEND=-413,9;CIPOS95=-1,133;CIEND95=-141,0;IMPRECISE;SU=4;PE=4;SR=0	GT:SU:PE:SR	./.:4:4:0
2	232744952	542	N	<DEL>	.	.	SVTYPE=DEL;STRANDS=+-:6;SVLEN=-2904;END=232747856;CIPOS=-10,277;CIEND=-180,9;CIPOS95=-1,83;CIEND95=-66,1;IMPRECISE;SU=6;PE=6;SR=0	GT:SU:PE:SR	./.:6:6:0
2	234090749	543	N	<DUP>	.	.	SVTYPE=DUP;STRANDS=-+:12;SVLEN=324;END=234091073;CIPOS=-10,9;CIEND=-10,9;CIPOS95=0,0;CIEND95=0,0;SU=12;PE=0;SR=12	GT:SU:PE:SR	./.:12:0:12
2	9846914	544	N	<DEL>	.	.	SVTYPE=DEL;STRANDS=+-:4;SVLEN=-224244251;END=234091165;CIPOS=-10,456;CIEND=-440,9;CIPOS95=-1,163;CIEND95=-149,1;IMPRECISE;SU=4;PE=4;SR=0	GT:SU:PE:SR	./.:4:4:0
2	235579968	545	N	<DEL>	.	.	SVTYPE=DEL;STRANDS=+-:4;SVLEN=-3238;END=235583206;CIPOS=-10,274;CIEND=-379,9;CIPOS95=-1,107;CIEND95=-138,1;IMPRECISE;SU=4;PE=4;SR=0	GT:SU:PE:SR	./.:4:4:0
2	239109821	546	N	<DEL>	.	.	SVTYPE=DEL;STRANDS=+-:6;SVLEN=-740;END=239110561;CIPOS=-10,387;CIEND=-386,9;CIPOS95=0,124;CIEND95=-127,1;IMPRECISE;SU=6;PE=6;SR=0	GT:SU:PE:SR	./.:6:6:0
2	240404238	547	N	<DUP>	.	.	SVTYPE=DUP;STRANDS=-+:6;SVLEN=438;END=240404676;CIPOS=-448,9;CIEND=-10,374;CIPOS95=-130,1;CIEND95=-1,129;IMPRECISE;SU=6;PE=6;SR=0	GT:SU:PE:SR	./.:6:6:0
2	240646317	548	N	<DUP>	.	.	SVTYPE=DUP;STRANDS=-+:11;SVLEN=817;END=240647134;CIPOS=-419,9;CIEND=-10,270;CIPOS95=-95,1;CIEND95=-3,49;IMPRECISE;SU=11;PE=11;SR=0	GT:SU:PE:SR	./.:11:11:0
2	240646616	549	N	<DEL>	.	.	SVTYPE=DEL;STRANDS=+-:14;SVLEN=-498;END=240647114;CIPOS=-10,337;CIEND=-212,9;CIPOS95=-2,54;CIEND95=-46,2;IMPRECISE;SU=14;PE=14;SR=0	GT:SU:PE:SR	./.:14:14:0
2	240710599	550	N	<DEL>	.	.	SVTYPE=DEL;STRANDS=+-:32;SVLEN=-1071;END=240711670;CIPOS=-6,9;CIEND=-10,8;CIPOS95=0,0;CIEND95=0,0;SU=32;PE=14;SR=18	GT:SU:PE:SR	./.:32:14:18
2	240965011	551	N	<DEL>	.	.	SVTYPE=DEL;STRANDS=+-:25;SVLEN=-303;END=240965314;CIPOS=-2,0;CIEND=-5,9;CIPOS95=0,0;CIEND95=0,0;SU=25;PE=6;SR=19	GT:SU:PE:SR	./.:25:6:19
2	241053426	552	N	<DEL>	.	.	SVTYPE=DEL;STRANDS=+-:5;SVLEN=-441;END=241053867;CIPOS=-10,328;CIEND=-280,9;CIPOS95=-2,98;CIEND95=-73,2;IMPRECISE;SU=5;PE=5;SR=0	GT:SU:PE:SR	./.:5:5:0
2	241254355	553	N	<DUP>	.	.	SVTYPE=DUP;STRANDS=-+:4;SVLEN=778;END=241255133;CIPOS=-318,9;CIEND=-10,307;CIPOS95=-111,2;CIEND95=-2,110;IMPRECISE;SU=4;PE=4;SR=0	GT:SU:PE:SR	./.:4:4:0
2	241375416	554	N	<DEL>	.	.	SVTYPE=DEL;STRANDS=+-:9;SVLEN=-591;END=241376007;CIPOS=-8,9;CIEND=-10,9;CIPOS95=-3,2;CIEND95=-3,3;IMPRECISE;SU=9;PE=8;SR=1	GT:SU:PE:SR	./.:9:8:1
2	241472691	555	N	<DUP>	.	.	SVTYPE=DUP;STRANDS=-+:5;SVLEN=199;END=241472890;CIPOS=-10,9;CIEND=-10,9;CIPOS95=0,0;CIEND95=0,0;SU=5;PE=0;SR=5	GT:SU:PE:SR	./.:5:0:5
2	242535623	556	N	<DUP>	.	.	SVTYPE=DUP;STRANDS=-+:4;SVLEN=741;END=242536364;CIPOS=-423,9;CIEND=-10,429;CIPOS95=-136,1;CIEND95=-1,150;IMPRECISE;SU=4;PE=4;SR=0	GT:SU:PE:SR	./.:4:4:0
2	242859319	557	N	<DEL>	.	.	SVTYPE=DEL;STRANDS=+-:17;SVLEN=-182509;END=243041828;CIPOS=-10,326;CIEND=-390,9;CIPOS95=0,59;CIEND95=-73,0;IMPRECISE;SU=17;PE=17;SR=0	GT:SU:PE:SR	./.:17:17:0
3	237697	558	N	<DEL>	.	.	SVTYPE=DEL;STRANDS=+-:15;SVLEN=-6352;END=244049;CIPOS=-6,9;CIEND=-10,9;CIPOS95=-1,1;CIEND95=-1,0;IMPRECISE;SU=15;PE=13;SR=2	GT:SU:PE:SR	./.:15:13:2
3	987486	559	N	<DEL>	.	.	SVTYPE=DEL;STRANDS=+-:4;SVLEN=-611;END=988097;CIPOS=-10,346;CIEND=-382,9;CIPOS95=-2,109;CIEND95=-141,1;IMPRECISE;SU=4;PE=4;SR=0	GT:SU:PE:SR	./.:4:4:0
3	1166707	560	N	<DUP>	.	.	SVTYPE=DUP;STRANDS=-+:8;SVLEN=502;END=1167209;CIPOS=-359,6;CIEND=-10,314;CIPOS95=-141,0;CIEND95=-2,79;IMPRECISE;SU=8;PE=8;SR=0	GT:SU:PE:SR	./.:8:8:0
3	4016939	561	N	<DEL>	.	.	SVTYPE=DEL;STRANDS=+-:55;SVLEN=-2612;END=4019551;CIPOS=-10,9;CIEND=-10,9;CIPOS95=0,0;CIEND95=0,0;SU=55;PE=28;SR=27	GT:SU:PE:SR	./.:55:28:27
3	8154725	562	N	<DEL>	.	.	SVTYPE=DEL;STRANDS=+-:7;SVLEN=-62;END=8154787;CIPOS=-5,4;CIEND=-6,9;CIPOS95=0,0;CIEND95=0,0;SU=7;PE=0;SR=7	GT:SU:PE:SR	./.:7:0:7
3	9985702	563	N	<DUP>	.	.	SVTYPE=DUP;STRANDS=-+:5;SVLEN=53688;END=10039390;CIPOS=-372,9;CIEND=-10,225;CIPOS95=-120,2;CIEND95=-2,97;IMPRECISE;SU=5;PE=5;SR=0	GT:SU:PE:SR	./.:5:5:0
3	9985966	564	N	<DEL>	.	.	SVTYPE=DEL;STRANDS=+-:4;SVLEN=-53761;END=10039727;CIPOS=-10,435;CIEND=-465,9;CIPOS95=-1,136;CIEND95=-156,1;IMPRECISE;SU=4;PE=4;SR=0	GT:SU:PE:SR	./.:4:4:0
3	11365997	565	N	<DEL>	.	.	SVTYPE=DEL;STRANDS=+-:4;SVLEN=-391;END=11366388;CIPOS=-10,298;CIEND=-300,9;CIPOS95=-1,104;CIEND95=-99,1;IMPRECISE;SU=4;PE=4;SR=0	GT:SU:PE:SR	./.:4:4:0
3	11697935	566	N	<DEL>	.	.	SVTYPE=DEL;STRANDS=+-:6;SVLEN=-883;END=11698818;CIPOS=-10,454;CIEND=-419,9;CIPOS95=-1,134;CIEND95=-119,1;IMPRECISE;SU=6;PE=6;SR=0	GT:SU:PE:SR	./.:6:6:0
3	10038337	567	N	<DUP>	.	.	SVTYPE=DUP;STRANDS=-+:7;SVLEN=1824101;END=11862438;CIPOS=-364,9;CIEND=-10,338;CIPOS95=-133,1;CIEND95=-1,111;IMPRECISE;SU=7;PE=7;SR=0	GT:SU:PE:SR	./.:7:7:0
3	12680463	568	N	<DUP>	.	.	SVTYPE=DUP;STRANDS=-+:14;SVLEN=515;END=12680978;CIPOS=-10,9;CIEND=-3,3;CIPOS95=0,0;CIEND95=0,0;SU=14;PE=5;SR=9	GT:SU:PE:SR	./.:14:5:9
3	17785217	569	N	<DEL>	.	.	SVTYPE=DEL;STRANDS=+-:4;SVLEN=-511;END=17785728;CIPOS=-10,445;CIEND=-449,9;CIPOS95=-1,156;CIEND95=-157,1;IMPRECISE;SU=4;PE=4;SR=0	GT:SU:PE:SR	./.:4:4:0
3	20502596	570	N	<DUP>	.	.	SVTYPE=DUP;STRANDS=-+:15;SVLEN=20732;END=20523328;CIPOS=-10,9;CIEND=-5,3;CIPOS95=0,0;CIEND95=0,0;SU=15;PE=6;SR=9	GT:SU:PE:SR	./.:15:6:9
3	23040666	571	N	<DUP>	.	.	SVTYPE=DUP;STRANDS=-+:14;SVLEN=8741;END=23049407;CIPOS=-4,2;CIEND=-10,9;CIPOS95=0,0;CIEND95=0,0;SU=14;PE=5;SR=9	GT:SU:PE:SR	./.:14:5:9
3	26470925	572	N	<DUP>	.	.	SVTYPE=DUP;STRANDS=-+:10;SVLEN=266700;END=26737625;CIPOS=-229,9;CIEND=-10,290;CIPOS95=-51,2;CIEND95=-1,100;IMPRECISE;SU=10;PE=10;SR=0	GT:SU:PE:SR	./.:10:10:0
3	31804258	573	N	<DEL>	.	.	SVTYPE=DEL;STRANDS=+-:13;SVLEN=-389;END=31804647;CIPOS=-10,188;CIEND=-330,9;CIPOS95=-3,37;CIEND95=-58,2;IMPRECISE;SU=13;PE=13;SR=0	GT:SU:PE:SR	./.:13:13:0
3	47461957	574	N	<DEL>	.	.	SVTYPE=DEL;STRANDS=+-:4;SVLEN=-2595;END=47464552;CIPOS=-10,401;CIEND=-343,9;CIPOS95=-1,148;CIEND95=-97,2;IMPRECISE;SU=4;PE=4;SR=0	GT:SU:PE:SR	./.:4:4:0
3	32084695	575	N	<DEL>	.	.	SVTYPE=DEL;STRANDS=+-:4;SVLEN=-5261;END=32089956;CIPOS=-10,323;CIEND=-327,9;CIPOS95=-2,122;CIEND95=-114,1;IMPRECISE;SU=4;PE=4;SR=0	GT:SU:PE:SR	./.:4:4:0
3	33520572	576	N	<DEL>	.	.	SVTYPE=DEL;STRANDS=+-:4;SVLEN=-934;END=33521506;CIPOS=-10,443;CIEND=-364,9;CIPOS95=-1,154;CIEND95=-125,2;IMPRECISE;SU=4;PE=4;SR=0	GT:SU:PE:SR	./.:4:4:0
3	36291837	577	N	<DUP>	.	.	SVTYPE=DUP;STRANDS=-+:9;SVLEN=515;END=36292352;CIPOS=-224,9;CIEND=-10,317;CIPOS95=-40,3;CIEND95=-1,118;IMPRECISE;SU=9;PE=9;SR=0	GT:SU:PE:SR	./.:9:9:0
3	36910154	578	N	<DEL>	.	.	SVTYPE=DEL;STRANDS=+-:5;SVLEN=-1566;END=36911720;CIPOS=-10,387;CIEND=-427,9;CIPOS95=0,128;CIEND95=-148,0;IMPRECISE;SU=5;PE=5;SR=0	GT:SU:PE:SR	./.:5:5:0
3	40368624	579	N	<DEL>	.	.	SVTYPE=DEL;STRANDS=+-:4;SVLEN=-301;END=40368925;CIPOS=-10,9;CIEND=-10,9;CIPOS95=-1,1;CIEND95=-1,1;IMPRECISE;SU=4;PE=1;SR=3	GT:SU:PE:SR	./.:4:1:3
3	41848908	580	N	<DEL>	.	.	SVTYPE=DEL;STRANDS=+-:7;SVLEN=-70;END=41848978;CIPOS=-10,9;CIEND=-2,9;CIPOS95=-1,1;CIEND95=0,8;IMPRECISE;SU=7;PE=0;SR=7	GT:SU:PE:SR	./.:7:0:7
3	42789525	581	N	<DEL>	.	.	SVTYPE=DEL;STRANDS=+-:22;SVLEN=-1277;END=42790802;CIPOS=-10,9;CIEND=-10,9;CIPOS95=0,0;CIEND95=0,0;SU=22;PE=14;SR=8	GT:SU:PE:SR	./.:22:14:8
3	42954842	582	N	<DEL>	.	.	SVTYPE=DEL;STRANDS=+-:4;SVLEN=-42;END=42954884;CIPOS=-9,8;CIEND=-9,8;CIPOS95=0,0;CIEND95=0,0;SU=4;PE=0;SR=4	GT:SU:PE:SR	./.:4:0:4
3	43785787	583_1	N	N]3:43786126]	.	.	SVTYPE=BND;STRANDS=++:21;EVENT=583;MATEID=583_2;CIPOS=-10,9;CIEND=-3,2;CIPOS95=0,0;CIEND95=0,0;SU=21;PE=11;SR=10	GT:SU:PE:SR	./.:21:11:10
3	43786126	583_2	N	N]3:43785787]	.	.	SVTYPE=BND;STRANDS=++:21;SECONDARY;EVENT=583;MATEID=583_1;CIPOS=-3,2;CIEND=-10,9;CIPOS95=0,0;CIEND95=0,0;SU=21;PE=11;SR=10	GT:SU:PE:SR	./.:21:11:10
3	43785234	584_1	N	[3:43786136[N	.	.	SVTYPE=BND;STRANDS=--:37;EVENT=584;MATEID=584_2;CIPOS=-2,0;CIEND=-10,9;CIPOS95=0,0;CIEND95=0,0;SU=37;PE=16;SR=21	GT:SU:PE:SR	./.:37:16:21
3	43786136	584_2	N	[3:43785234[N	.	.	SVTYPE=BND;STRANDS=--:37;SECONDARY;EVENT=584;MATEID=584_1;CIPOS=-10,9;CIEND=-2,0;CIPOS95=0,0;CIEND95=0,0;SU=37;PE=16;SR=21	GT:SU:PE:SR	./.:37:16:21
3	44691065	585	N	<INV>	.	.	SVTYPE=INV;STRANDS=++:7,--:4;SVLEN=1279;END=44692344;CIPOS=-10,76;CIEND=-10,72;CIPOS95=0,64;CIEND95=0,60;IMPRECISE;SU=11;PE=11;SR=0	GT:SU:PE:SR	./.:11:11:0
3	45560016	586	N	<DEL>	.	.	SVTYPE=DEL;STRANDS=+-:5;SVLEN=-261;END=45560277;CIPOS=-10,259;CIEND=-260,9;CIPOS95=-3,48;CIEND95=-66,3;IMPRECISE;SU=5;PE=5;SR=0	GT:SU:PE:SR	./.:5:5:0
3	45677445	587	N	<DEL>	.	.	SVTYPE=DEL;STRANDS=+-:4;SVLEN=-699;END=45678144;CIPOS=-10,351;CIEND=-423,9;CIPOS95=-2,105;CIEND95=-154,1;IMPRECISE;SU=4;PE=4;SR=0	GT:SU:PE:SR	./.:4:4:0
3	65833350	588	N	<DEL>	.	.	SVTYPE=DEL;STRANDS=+-:5;SVLEN=-475;END=65833825;CIPOS=-10,400;CIEND=-460,9;CIPOS95=-1,136;CIEND95=-147,1;IMPRECISE;SU=5;PE=5;SR=0	GT:SU:PE:SR	./.:5:5:0
3	65910815	589	N	<DEL>	.	.	SVTYPE=DEL;STRANDS=+-:7;SVLEN=-629;END=65911444;CIPOS=-10,289;CIEND=-331,9;CIPOS95=-2,76;CIEND95=-91,2;IMPRECISE;SU=7;PE=7;SR=0	GT:SU:PE:SR	./.:7:7:0
3	66715076	590	N	<DUP>	.	.	SVTYPE=DUP;STRANDS=-+:12;SVLEN=138;END=66715214;CIPOS=-10,9;CIEND=-10,9;CIPOS95=0,0;CIEND95=0,0;SU=12;PE=0;SR=12	GT:SU:PE:SR	./.:12:0:12
3	67445198	591	N	<DEL>	.	.	SVTYPE=DEL;STRANDS=+-:7;SVLEN=-2894;END=67448092;CIPOS=-10,358;CIEND=-367,9;CIPOS95=0,121;CIEND95=-139,0;IMPRECISE;SU=7;PE=7;SR=0	GT:SU:PE:SR	./.:7:7:0
3	70246034	592	N	<DEL>	.	.	SVTYPE=DEL;STRANDS=+-:5;SVLEN=-70;END=70246104;CIPOS=-10,9;CIEND=-10,9;CIPOS95=0,0;CIEND95=0,0;SU=5;PE=0;SR=5	GT:SU:PE:SR	./.:5:0:5
3	70366387	593	N	<DEL>	.	.	SVTYPE=DEL;STRANDS=+-:30;SVLEN=-349;END=70366736;CIPOS=-2,0;CIEND=-2,0;CIPOS95=0,0;CIEND95=0,0;SU=30;PE=8;SR=22	GT:SU:PE:SR	./.:30:8:22
3	72432549	594	N	<DEL>	.	.	SVTYPE=DEL;STRANDS=+-:17;SVLEN=-740;END=72433289;CIPOS=-10,204;CIEND=-224,8;CIPOS95=-2,50;CIEND95=-55,0;IMPRECISE;SU=17;PE=17;SR=0	GT:SU:PE:SR	./.:17:17:0
3	73793340	595	N	<DEL>	.	.	SVTYPE=DEL;STRANDS=+-:24;SVLEN=-126;END=73793466;CIPOS=-10,9;CIEND=-1,0;CIPOS95=0,0;CIEND95=0,0;SU=24;PE=1;SR=23	GT:SU:PE:SR	./.:24:1:23
3	73793526	596	N	<DEL>	.	.	SVTYPE=DEL;STRANDS=+-:44;SVLEN=-291;END=73793817;CIPOS=0,0;CIEND=0,0;CIPOS95=0,0;CIEND95=0,0;SU=44;PE=6;SR=38	GT:SU:PE:SR	./.:44:6:38
3	75230720	597	N	<DEL>	.	.	SVTYPE=DEL;STRANDS=+-:23;SVLEN=-2021;END=75232741;CIPOS=-10,9;CIEND=-3,1;CIPOS95=0,0;CIEND95=0,0;SU=23;PE=11;SR=12	GT:SU:PE:SR	./.:23:11:12
3	10102	598	N	<DUP>	.	.	SVTYPE=DUP;STRANDS=-+:5;SVLEN=75223001;END=75233103;CIPOS=-413,9;CIEND=-10,361;CIPOS95=-125,1;CIEND95=-2,111;IMPRECISE;SU=5;PE=5;SR=0	GT:SU:PE:SR	./.:5:5:0
3	75468795	599	N	<DEL>	.	.	SVTYPE=DEL;STRANDS=+-:11;SVLEN=-389;END=75469184;CIPOS=-10,197;CIEND=-142,9;CIPOS95=-3,34;CIEND95=-60,2;IMPRECISE;SU=11;PE=11;SR=0	GT:SU:PE:SR	./.:11:11:0
3	75651404	600	N	<DEL>	.	.	SVTYPE=DEL;STRANDS=+-:67;SVLEN=-138;END=75651542;CIPOS=0,0;CIEND=0,0;CIPOS95=0,0;CIEND95=0,0;SU=67;PE=2;SR=65	GT:SU:PE:SR	./.:67:2:65
3	75696378	601	N	<DEL>	.	.	SVTYPE=DEL;STRANDS=+-:4;SVLEN=-72;END=75696450;CIPOS=-9,8;CIEND=-9,8;CIPOS95=0,0;CIEND95=0,0;SU=4;PE=0;SR=4	GT:SU:PE:SR	./.:4:0:4
3	12665682	602_1	N	[3:75709119[N	.	.	SVTYPE=BND;STRANDS=--:5;EVENT=602;MATEID=602_2;CIPOS=-445,8;CIEND=-428,9;CIPOS95=-169,1;CIEND95=-150,1;IMPRECISE;SU=5;PE=5;SR=0	GT:SU:PE:SR	./.:5:5:0
3	75709119	602_2	N	[3:12665682[N	.	.	SVTYPE=BND;STRANDS=--:5;SECONDARY;EVENT=602;MATEID=602_1;CIPOS=-428,9;CIEND=-445,8;CIPOS95=-150,1;CIEND95=-169,1;IMPRECISE;SU=5;PE=5;SR=0	GT:SU:PE:SR	./.:5:5:0
3	75721495	603	N	<DEL>	.	.	SVTYPE=DEL;STRANDS=+-:17;SVLEN=-88;END=75721583;CIPOS=-10,9;CIEND=-10,9;CIPOS95=0,0;CIEND95=0,0;SU=17;PE=0;SR=17	GT:SU:PE:SR	./.:17:0:17
3	75732290	604	N	<DEL>	.	.	SVTYPE=DEL;STRANDS=+-:34;SVLEN=-419;END=75732709;CIPOS=-10,142;CIEND=-151,8;CIPOS95=-2,36;CIEND95=-36,1;IMPRECISE;SU=34;PE=34;SR=0	GT:SU:PE:SR	./.:34:34:0
3	75741721	605	N	<DEL>	.	.	SVTYPE=DEL;STRANDS=+-:41;SVLEN=-430;END=75742151;CIPOS=-10,105;CIEND=-214,9;CIPOS95=-3,19;CIEND95=-18,3;IMPRECISE;SU=41;PE=41;SR=0	GT:SU:PE:SR	./.:41:41:0
3	75748934	606	N	<DEL>	.	.	SVTYPE=DEL;STRANDS=+-:11;SVLEN=-73;END=75749007;CIPOS=-3,2;CIEND=-3,2;CIPOS95=0,0;CIEND95=0,0;SU=11;PE=0;SR=11	GT:SU:PE:SR	./.:11:0:11
3	80878058	607	N	<DEL>	.	.	SVTYPE=DEL;STRANDS=+-:39;SVLEN=-679;END=80878737;CIPOS=-9,9;CIEND=-7,9;CIPOS95=0,0;CIEND95=0,0;SU=39;PE=17;SR=22	GT:SU:PE:SR	./.:39:17:22
3	82039898	608	N	<DEL>	.	.	SVTYPE=DEL;STRANDS=+-:6;SVLEN=-463;END=82040361;CIPOS=-10,375;CIEND=-378,9;CIPOS95=0,133;CIEND95=-118,1;IMPRECISE;SU=6;PE=6;SR=0	GT:SU:PE:SR	./.:6:6:0
3	82578846	609	N	<DEL>	.	.	SVTYPE=DEL;STRANDS=+-:5;SVLEN=-689;END=82579535;CIPOS=-10,347;CIEND=-437,9;CIPOS95=-2,88;CIEND95=-157,1;IMPRECISE;SU=5;PE=5;SR=0	GT:SU:PE:SR	./.:5:5:0
3	82916593	610	N	<DEL>	.	.	SVTYPE=DEL;STRANDS=+-:7;SVLEN=-176;END=82916769;CIPOS=-5,4;CIEND=-10,3;CIPOS95=0,0;CIEND95=-1,0;IMPRECISE;SU=7;PE=0;SR=7	GT:SU:PE:SR	./.:7:0:7
3	83088307	611	N	<DEL>	.	.	SVTYPE=DEL;STRANDS=+-:4;SVLEN=-53;END=83088360;CIPOS=-2,9;CIEND=-9,8;CIPOS95=0,3;CIEND95=0,0;IMPRECISE;SU=4;PE=0;SR=4	GT:SU:PE:SR	./.:4:0:4
3	83805496	612	N	<DEL>	.	.	SVTYPE=DEL;STRANDS=+-:49;SVLEN=-1972;END=83807468;CIPOS=-10,9;CIEND=0,0;CIPOS95=0,0;CIEND95=0,1;IMPRECISE;SU=49;PE=19;SR=30	GT:SU:PE:SR	./.:49:19:30
3	83846764	613_1	N	N]3:83846805]	.	.	SVTYPE=BND;STRANDS=++:5;EVENT=613;MATEID=613_2;CIPOS=-10,7;CIEND=-10,9;CIPOS95=0,0;CIEND95=0,0;SU=5;PE=0;SR=5	GT:SU:PE:SR	./.:5:0:5
3	83846805	613_2	N	N]3:83846764]	.	.	SVTYPE=BND;STRANDS=++:5;SECONDARY;EVENT=613;MATEID=613_1;CIPOS=-10,9;CIEND=-10,7;CIPOS95=0,0;CIEND95=0,0;SU=5;PE=0;SR=5	GT:SU:PE:SR	./.:5:0:5
3	86861097	614	N	<DUP>	.	.	SVTYPE=DUP;STRANDS=-+:12;SVLEN=1189;END=86862286;CIPOS=-5,6;CIEND=-10,9;CIPOS95=-1,0;CIEND95=-1,1;IMPRECISE;SU=12;PE=8;SR=4	GT:SU:PE:SR	./.:12:8:4
3	90074718	615	N	<DEL>	.	.	SVTYPE=DEL;STRANDS=+-:5;SVLEN=-92;END=90074810;CIPOS=-10,9;CIEND=-10,9;CIPOS95=0,0;CIEND95=0,0;SU=5;PE=0;SR=5	GT:SU:PE:SR	./.:5:0:5
3	90411754	616	N	<DEL>	.	.	SVTYPE=DEL;STRANDS=+-:8;SVLEN=-1512;END=90413266;CIPOS=-6,348;CIEND=-450,9;CIPOS95=0,128;CIEND95=-123,0;IMPRECISE;SU=8;PE=8;SR=0	GT:SU:PE:SR	./.:8:8:0
3	90279173	617	N	<DUP>	.	.	SVTYPE=DUP;STRANDS=-+:5;SVLEN=162236;END=90441409;CIPOS=-10,9;CIEND=-10,9;CIPOS95=0,0;CIEND95=0,0;SU=5;PE=0;SR=5	GT:SU:PE:SR	./.:5:0:5
3	90441033	618	N	<DEL>	.	.	SVTYPE=DEL;STRANDS=+-:9;SVLEN=-707;END=90441740;CIPOS=-10,251;CIEND=-304,9;CIPOS95=-2,63;CIEND95=-96,2;IMPRECISE;SU=9;PE=9;SR=0	GT:SU:PE:SR	./.:9:9:0
3	90440555	619	N	<DEL>	.	.	SVTYPE=DEL;STRANDS=+-:5;SVLEN=-5080;END=90445635;CIPOS=-10,9;CIEND=-10,9;CIPOS95=0,0;CIEND95=0,0;SU=5;PE=0;SR=5	GT:SU:PE:SR	./.:5:0:5
3	90447462	620	N	<DEL>	.	.	SVTYPE=DEL;STRANDS=+-:4;SVLEN=-9590;END=90457052;CIPOS=-10,425;CIEND=-480,9;CIPOS95=-1,137;CIEND95=-176,1;IMPRECISE;SU=4;PE=4;SR=0	GT:SU:PE:SR	./.:4:4:0
3	90466094	621	N	<DUP>	.	.	SVTYPE=DUP;STRANDS=-+:8;SVLEN=869;END=90466963;CIPOS=-370,3;CIEND=-10,328;CIPOS95=-151,1;CIEND95=0,116;IMPRECISE;SU=8;PE=8;SR=0	GT:SU:PE:SR	./.:8:8:0
3	90558548	622	N	<DEL>	.	.	SVTYPE=DEL;STRANDS=+-:8;SVLEN=-3000011;END=93558559;CIPOS=-10,271;CIEND=-455,9;CIPOS95=-2,66;CIEND95=-127,1;IMPRECISE;SU=8;PE=8;SR=0	GT:SU:PE:SR	./.:8:8:0
3	99262033	623	N	<DEL>	.	.	SVTYPE=DEL;STRANDS=+-:15;SVLEN=-7374;END=99269407;CIPOS=-6,249;CIEND=-220,7;CIPOS95=0,83;CIEND95=-56,2;IMPRECISE;SU=15;PE=15;SR=0	GT:SU:PE:SR	./.:15:15:0
3	32960437	624	N	<DEL>	.	.	SVTYPE=DEL;STRANDS=+-:6;SVLEN=-79027768;END=111988205;CIPOS=-10,383;CIEND=-505,9;CIPOS95=-1,118;CIEND95=-158,1;IMPRECISE;SU=6;PE=6;SR=0	GT:SU:PE:SR	./.:6:6:0
3	114525764	625	N	<DEL>	.	.	SVTYPE=DEL;STRANDS=+-:4;SVLEN=-425;END=114526189;CIPOS=-10,423;CIEND=-424,9;CIPOS95=-1,143;CIEND95=-150,1;IMPRECISE;SU=4;PE=4;SR=0	GT:SU:PE:SR	./.:4:4:0
3	114888712	626	N	<DEL>	.	.	SVTYPE=DEL;STRANDS=+-:14;SVLEN=-317;END=114889029;CIPOS=-10,166;CIEND=-162,9;CIPOS95=-3,27;CIEND95=-31,3;IMPRECISE;SU=14;PE=14;SR=0	GT:SU:PE:SR	./.:14:14:0
3	117132165	627	N	<DEL>	.	.	SVTYPE=DEL;STRANDS=+-:10;SVLEN=-839;END=117133004;CIPOS=-10,237;CIEND=-321,9;CIPOS95=-2,52;CIEND95=-75,2;IMPRECISE;SU=10;PE=10;SR=0	GT:SU:PE:SR	./.:10:10:0
3	117592917	628_1	N	N]3:117592965]	.	.	SVTYPE=BND;STRANDS=++:4;EVENT=628;MATEID=628_2;CIPOS=-9,8;CIEND=-9,8;CIPOS95=0,0;CIEND95=0,0;SU=4;PE=0;SR=4	GT:SU:PE:SR	./.:4:0:4
3	117592965	628_2	N	N]3:117592917]	.	.	SVTYPE=BND;STRANDS=++:4;SECONDARY;EVENT=628;MATEID=628_1;CIPOS=-9,8;CIEND=-9,8;CIPOS95=0,0;CIEND95=0,0;SU=4;PE=0;SR=4	GT:SU:PE:SR	./.:4:0:4
3	117656026	629	N	<DUP>	.	.	SVTYPE=DUP;STRANDS=-+:22;SVLEN=6230;END=117662256;CIPOS=-10,9;CIEND=-10,9;CIPOS95=0,0;CIEND95=0,0;SU=22;PE=14;SR=8	GT:SU:PE:SR	./.:22:14:8
3	118015827	630	N	<DEL>	.	.	SVTYPE=DEL;STRANDS=+-:4;SVLEN=-204;END=118016031;CIPOS=-9,0;CIEND=-10,7;CIPOS95=-9,0;CIEND95=-1,0;IMPRECISE;SU=4;PE=0;SR=4	GT:SU:PE:SR	./.:4:0:4
3	119905373	631	N	<DUP>	.	.	SVTYPE=DUP;STRANDS=-+:15;SVLEN=134;END=119905507;CIPOS=-5,9;CIEND=-10,9;CIPOS95=0,0;CIEND95=0,0;SU=15;PE=0;SR=15	GT:SU:PE:SR	./.:15:0:15
3	124575561	632	N	<DEL>	.	.	SVTYPE=DEL;STRANDS=+-:5;SVLEN=-462;END=124576023;CIPOS=-10,378;CIEND=-355,9;CIPOS95=-1,120;CIEND95=-98,2;IMPRECISE;SU=5;PE=5;SR=0	GT:SU:PE:SR	./.:5:5:0
3	124853322	633	N	<DEL>	.	.	SVTYPE=DEL;STRANDS=+-:26;SVLEN=-519;END=124853841;CIPOS=-10,9;CIEND=-3,1;CIPOS95=0,0;CIEND95=0,0;SU=26;PE=13;SR=13	GT:SU:PE:SR	./.:26:13:13
3	125677376	634	N	<DEL>	.	.	SVTYPE=DEL;STRANDS=+-:7;SVLEN=-78;END=125677454;CIPOS=-5,4;CIEND=-5,4;CIPOS95=0,0;CIEND95=0,0;SU=7;PE=0;SR=7	GT:SU:PE:SR	./.:7:0:7
3	126369096	635	N	<DEL>	.	.	SVTYPE=DEL;STRANDS=+-:4;SVLEN=-434;END=126369530;CIPOS=-10,306;CIEND=-418,9;CIPOS95=-2,89;CIEND95=-149,1;IMPRECISE;SU=4;PE=4;SR=0	GT:SU:PE:SR	./.:4:4:0
3	186544550	636	N	<DEL>	.	.	SVTYPE=DEL;STRANDS=+-:27;SVLEN=-3614;END=186548164;CIPOS=-2,1;CIEND=-3,1;CIPOS95=0,0;CIEND95=0,0;SU=27;PE=14;SR=13	GT:SU:PE:SR	./.:27:14:13
3	128309833	637	N	<DEL>	.	.	SVTYPE=DEL;STRANDS=+-:12;SVLEN=-329;END=128310162;CIPOS=-4,2;CIEND=-3,2;CIPOS95=0,0;CIEND95=0,0;SU=12;PE=2;SR=10	GT:SU:PE:SR	./.:12:2:10
3	75416956	638	N	<DEL>	.	.	SVTYPE=DEL;STRANDS=+-:6;SVLEN=-54345718;END=129762674;CIPOS=-10,309;CIEND=-248,9;CIPOS95=-2,82;CIEND95=-91,2;IMPRECISE;SU=6;PE=6;SR=0	GT:SU:PE:SR	./.:6:6:0
3	130310641	639	N	<DEL>	.	.	SVTYPE=DEL;STRANDS=+-:47;SVLEN=-5479;END=130316120;CIPOS=-10,9;CIEND=-2,0;CIPOS95=0,0;CIEND95=0,0;SU=47;PE=22;SR=25	GT:SU:PE:SR	./.:47:22:25
3	75226094	640	N	<DUP>	.	.	SVTYPE=DUP;STRANDS=-+:5;SVLEN=55445859;END=130671953;CIPOS=-389,9;CIEND=-10,444;CIPOS95=-110,2;CIEND95=0,163;IMPRECISE;SU=5;PE=5;SR=0	GT:SU:PE:SR	./.:5:5:0
3	131952072	641	N	<DEL>	.	.	SVTYPE=DEL;STRANDS=+-:22;SVLEN=-5992;END=131958064;CIPOS=-10,9;CIEND=-10,8;CIPOS95=0,0;CIEND95=0,0;SU=22;PE=13;SR=9	GT:SU:PE:SR	./.:22:13:9
3	137461176	642	N	<DEL>	.	.	SVTYPE=DEL;STRANDS=+-:8;SVLEN=-457;END=137461633;CIPOS=-10,418;CIEND=-344,9;CIPOS95=-1,114;CIEND95=-90,2;IMPRECISE;SU=8;PE=8;SR=0	GT:SU:PE:SR	./.:8:8:0
3	149389656	643	N	<DEL>	.	.	SVTYPE=DEL;STRANDS=+-:6;SVLEN=-1738;END=149391394;CIPOS=-10,354;CIEND=-321,9;CIPOS95=-1,114;CIEND95=-86,2;IMPRECISE;SU=6;PE=6;SR=0	GT:SU:PE:SR	./.:6:6:0
3	152274749	644	N	<DEL>	.	.	SVTYPE=DEL;STRANDS=+-:36;SVLEN=-1420;END=152276169;CIPOS=-10,9;CIEND=-10,9;CIPOS95=0,0;CIEND95=0,0;SU=36;PE=12;SR=24	GT:SU:PE:SR	./.:36:12:24
3	153123023	645	N	<DEL>	.	.	SVTYPE=DEL;STRANDS=+-:6;SVLEN=-408;END=153123431;CIPOS=-10,302;CIEND=-222,9;CIPOS95=-2,94;CIEND95=-56,3;IMPRECISE;SU=6;PE=6;SR=0	GT:SU:PE:SR	./.:6:6:0
3	25224402	646_1	N	N]3:154385499]	.	.	SVTYPE=BND;STRANDS=++:15;EVENT=646;MATEID=646_2;CIPOS=-10,9;CIEND=-10,9;CIPOS95=0,0;CIEND95=0,0;SU=15;PE=0;SR=15	GT:SU:PE:SR	./.:15:0:15
3	154385499	646_2	N	N]3:25224402]	.	.	SVTYPE=BND;STRANDS=++:15;SECONDARY;EVENT=646;MATEID=646_1;CIPOS=-10,9;CIEND=-10,9;CIPOS95=0,0;CIEND95=0,0;SU=15;PE=0;SR=15	GT:SU:PE:SR	./.:15:0:15
3	154531261	647	N	<DEL>	.	.	SVTYPE=DEL;STRANDS=+-:5;SVLEN=-65;END=154531326;CIPOS=-10,9;CIEND=-8,6;CIPOS95=0,0;CIEND95=-1,0;IMPRECISE;SU=5;PE=0;SR=5	GT:SU:PE:SR	./.:5:0:5
3	154814429	648	N	<DEL>	.	.	SVTYPE=DEL;STRANDS=+-:4;SVLEN=-108;END=154814537;CIPOS=-4,5;CIEND=-7,5;CIPOS95=-1,1;CIEND95=-2,3;IMPRECISE;SU=4;PE=0;SR=4	GT:SU:PE:SR	./.:4:0:4
3	156444586	649	N	<DEL>	.	.	SVTYPE=DEL;STRANDS=+-:6;SVLEN=-1388;END=156445974;CIPOS=-8,380;CIEND=-348,9;CIPOS95=0,131;CIEND95=-96,2;IMPRECISE;SU=6;PE=6;SR=0	GT:SU:PE:SR	./.:6:6:0
3	157443909	650	N	<DEL>	.	.	SVTYPE=DEL;STRANDS=+-:5;SVLEN=-52;END=157443961;CIPOS=-10,9;CIEND=-10,9;CIPOS95=0,0;CIEND95=0,0;SU=5;PE=0;SR=5	GT:SU:PE:SR	./.:5:0:5
3	161242759	651	N	<DEL>	.	.	SVTYPE=DEL;STRANDS=+-:12;SVLEN=-431;END=161243190;CIPOS=-10,9;CIEND=-10,4;CIPOS95=-2,3;CIEND95=-3,0;IMPRECISE;SU=12;PE=11;SR=1	GT:SU:PE:SR	./.:12:11:1
3	162434077	652	N	<DEL>	.	.	SVTYPE=DEL;STRANDS=+-:4;SVLEN=-471;END=162434548;CIPOS=-10,400;CIEND=-387,9;CIPOS95=-1,141;CIEND95=-137,0;IMPRECISE;SU=4;PE=4;SR=0	GT:SU:PE:SR	./.:4:4:0
3	164773722	653	N	<DEL>	.	.	SVTYPE=DEL;STRANDS=+-:6;SVLEN=-73;END=164773795;CIPOS=-10,9;CIEND=-10,9;CIPOS95=0,0;CIEND95=0,0;SU=6;PE=1;SR=5	GT:SU:PE:SR	./.:6:1:5
3	112212751	654_1	N	N]3:167882738]	.	.	SVTYPE=BND;STRANDS=++:4;EVENT=654;MATEID=654_2;CIPOS=-9,8;CIEND=-9,8;CIPOS95=0,0;CIEND95=0,0;SU=4;PE=0;SR=4	GT:SU:PE:SR	./.:4:0:4
3	167882738	654_2	N	N]3:112212751]	.	.	SVTYPE=BND;STRANDS=++:4;SECONDARY;EVENT=654;MATEID=654_1;CIPOS=-9,8;CIEND=-9,8;CIPOS95=0,0;CIEND95=0,0;SU=4;PE=0;SR=4	GT:SU:PE:SR	./.:4:0:4
3	168892987	655	N	<DEL>	.	.	SVTYPE=DEL;STRANDS=+-:8;SVLEN=-323;END=168893310;CIPOS=-8,8;CIEND=-9,8;CIPOS95=0,0;CIEND95=0,0;SU=8;PE=4;SR=4	GT:SU:PE:SR	./.:8:4:4
3	171214803	656	N	<DEL>	.	.	SVTYPE=DEL;STRANDS=+-:5;SVLEN=-2339;END=171217142;CIPOS=-10,414;CIEND=-448,9;CIPOS95=-1,148;CIEND95=-138,1;IMPRECISE;SU=5;PE=5;SR=0	GT:SU:PE:SR	./.:5:5:0
3	178656087	657	N	<DEL>	.	.	SVTYPE=DEL;STRANDS=+-:6;SVLEN=-187;END=178656274;CIPOS=-10,5;CIEND=-7,5;CIPOS95=0,0;CIEND95=0,0;SU=6;PE=0;SR=6	GT:SU:PE:SR	./.:6:0:6
3	86997295	658_1	N	N]3:180079619]	.	.	SVTYPE=BND;STRANDS=++:4;EVENT=658;MATEID=658_2;CIPOS=-9,8;CIEND=-9,8;CIPOS95=0,0;CIEND95=0,0;SU=4;PE=0;SR=4	GT:SU:PE:SR	./.:4:0:4
3	180079619	658_2	N	N]3:86997295]	.	.	SVTYPE=BND;STRANDS=++:4;SECONDARY;EVENT=658;MATEID=658_1;CIPOS=-9,8;CIEND=-9,8;CIPOS95=0,0;CIEND95=0,0;SU=4;PE=0;SR=4	GT:SU:PE:SR	./.:4:0:4
3	184454474	659	N	<DEL>	.	.	SVTYPE=DEL;STRANDS=+-:4;SVLEN=-696;END=184455170;CIPOS=-10,336;CIEND=-425,9;CIPOS95=-2,121;CIEND95=-150,0;IMPRECISE;SU=4;PE=4;SR=0	GT:SU:PE:SR	./.:4:4:0
3	185983779	660	N	<DEL>	.	.	SVTYPE=DEL;STRANDS=+-:9;SVLEN=-401;END=185984180;CIPOS=-10,214;CIEND=-196,9;CIPOS95=-3,43;CIEND95=-51,3;IMPRECISE;SU=9;PE=9;SR=0	GT:SU:PE:SR	./.:9:9:0
3	187957589	661	N	<DEL>	.	.	SVTYPE=DEL;STRANDS=+-:8;SVLEN=-124;END=187957713;CIPOS=-10,9;CIEND=-6,3;CIPOS95=0,0;CIEND95=0,0;SU=8;PE=0;SR=8	GT:SU:PE:SR	./.:8:0:8
3	188484123	662	N	<DEL>	.	.	SVTYPE=DEL;STRANDS=+-:17;SVLEN=-815;END=188484938;CIPOS=-10,293;CIEND=-250,4;CIPOS95=-1,41;CIEND95=-78,0;IMPRECISE;SU=17;PE=17;SR=0	GT:SU:PE:SR	./.:17:17:0
3	189586564	663	N	<DEL>	.	.	SVTYPE=DEL;STRANDS=+-:5;SVLEN=-362;END=189586926;CIPOS=-10,338;CIEND=-201,9;CIPOS95=-2,97;CIEND95=-57,3;IMPRECISE;SU=5;PE=5;SR=0	GT:SU:PE:SR	./.:5:5:0
3	189881519	664	N	<DEL>	.	.	SVTYPE=DEL;STRANDS=+-:14;SVLEN=-43;END=189881562;CIPOS=-10,9;CIEND=-10,9;CIPOS95=0,0;CIEND95=0,0;SU=14;PE=0;SR=14	GT:SU:PE:SR	./.:14:0:14
3	197081877	665	N	<DUP>	.	.	SVTYPE=DUP;STRANDS=-+:10;SVLEN=2606;END=197084483;CIPOS=-78,9;CIEND=-10,150;CIPOS95=-46,2;CIEND95=-3,21;IMPRECISE;SU=10;PE=10;SR=0	GT:SU:PE:SR	./.:10:10:0
3	197083740	666	N	<DUP>	.	.	SVTYPE=DUP;STRANDS=-+:5;SVLEN=2169;END=197085909;CIPOS=-311,9;CIEND=-10,431;CIPOS95=-102,2;CIEND95=-1,165;IMPRECISE;SU=5;PE=5;SR=0	GT:SU:PE:SR	./.:5:5:0
3	197082218	667	N	<DEL>	.	.	SVTYPE=DEL;STRANDS=+-:6;SVLEN=-5688;END=197087906;CIPOS=-10,517;CIEND=-43,9;CIPOS95=-1,163;CIEND95=-20,3;IMPRECISE;SU=6;PE=6;SR=0	GT:SU:PE:SR	./.:6:6:0
3	197082094	668	N	<DUP>	.	.	SVTYPE=DUP;STRANDS=-+:6;SVLEN=6606;END=197088700;CIPOS=-508,9;CIEND=-10,32;CIPOS95=-159,0;CIEND95=-3,18;IMPRECISE;SU=6;PE=6;SR=0	GT:SU:PE:SR	./.:6:6:0
3	197087886	669	N	<DUP>	.	.	SVTYPE=DUP;STRANDS=-+:7;SVLEN=852;END=197088738;CIPOS=-60,9;CIEND=-10,50;CIPOS95=-45,2;CIEND95=-1,39;IMPRECISE;SU=7;PE=7;SR=0	GT:SU:PE:SR	./.:7:7:0
3	197087915	670	N	<DUP>	.	.	SVTYPE=DUP;STRANDS=-+:4;SVLEN=1465;END=197089380;CIPOS=-9,9;CIEND=-8,483;CIPOS95=-7,3;CIEND95=0,182;IMPRECISE;SU=4;PE=4;SR=0	GT:SU:PE:SR	./.:4:4:0
3	75709117	671	N	<DUP>	.	.	SVTYPE=DUP;STRANDS=-+:9;SVLEN=122103746;END=197812863;CIPOS=-322,9;CIEND=-10,314;CIPOS95=-107,1;CIEND95=-1,119;IMPRECISE;SU=9;PE=9;SR=0	GT:SU:PE:SR	./.:9:9:0
4	57161	672	N	<DEL>	.	.	SVTYPE=DEL;STRANDS=+-:14;SVLEN=-290;END=57451;CIPOS=-10,9;CIEND=-10,9;CIPOS95=0,0;CIEND95=0,0;SU=14;PE=0;SR=14	GT:SU:PE:SR	./.:14:0:14
4	58042	673	N	<DEL>	.	.	SVTYPE=DEL;STRANDS=+-:5;SVLEN=-327376;END=385418;CIPOS=-10,9;CIEND=-10,9;CIPOS95=0,0;CIEND95=0,0;SU=5;PE=0;SR=5	GT:SU:PE:SR	./.:5:0:5
4	58115	674	N	<DUP>	.	.	SVTYPE=DUP;STRANDS=-+:4;SVLEN=327387;END=385502;CIPOS=-412,9;CIEND=-8,483;CIPOS95=-112,2;CIEND95=0,182;IMPRECISE;SU=4;PE=4;SR=0	GT:SU:PE:SR	./.:4:4:0
4	548633	675	N	<DUP>	.	.	SVTYPE=DUP;STRANDS=-+:4;SVLEN=290;END=548923;CIPOS=-10,9;CIEND=-10,9;CIPOS95=-1,1;CIEND95=-1,1;IMPRECISE;SU=4;PE=2;SR=2	GT:SU:PE:SR	./.:4:2:2
4	3609268	676	N	<DEL>	.	.	SVTYPE=DEL;STRANDS=+-:6;SVLEN=-463;END=3609731;CIPOS=-10,377;CIEND=-340,9;CIPOS95=-2,117;CIEND95=-100,2;IMPRECISE;SU=6;PE=6;SR=0	GT:SU:PE:SR	./.:6:6:0
4	3814421	677	N	<DUP>	.	.	SVTYPE=DUP;STRANDS=-+:5;SVLEN=546;END=3814967;CIPOS=-313,9;CIEND=-10,284;CIPOS95=-109,2;CIEND95=-2,71;IMPRECISE;SU=5;PE=5;SR=0	GT:SU:PE:SR	./.:5:5:0
4	5493718	678	N	<DEL>	.	.	SVTYPE=DEL;STRANDS=+-:5;SVLEN=-271353;END=5765071;CIPOS=-10,398;CIEND=-430,9;CIPOS95=-1,133;CIEND95=-152,1;IMPRECISE;SU=5;PE=5;SR=0	GT:SU:PE:SR	./.:5:5:0
4	6003547	679	N	<DUP>	.	.	SVTYPE=DUP;STRANDS=-+:5;SVLEN=608;END=6004155;CIPOS=-446,9;CIEND=-10,219;CIPOS95=-131,1;CIEND95=-2,69;IMPRECISE;SU=5;PE=5;SR=0	GT:SU:PE:SR	./.:5:5:0
4	7131419	680	N	<DUP>	.	.	SVTYPE=DUP;STRANDS=-+:6;SVLEN=389;END=7131808;CIPOS=-5,9;CIEND=-10,9;CIPOS95=0,0;CIEND95=0,0;SU=6;PE=2;SR=4	GT:SU:PE:SR	./.:6:2:4
4	7385601	681	N	<DUP>	.	.	SVTYPE=DUP;STRANDS=-+:12;SVLEN=1091;END=7386692;CIPOS=-4,2;CIEND=-10,9;CIPOS95=0,0;CIEND95=0,0;SU=12;PE=3;SR=9	GT:SU:PE:SR	./.:12:3:9
4	7661460	682	N	<DEL>	.	.	SVTYPE=DEL;STRANDS=+-:7;SVLEN=-446;END=7661906;CIPOS=-7,5;CIEND=-7,4;CIPOS95=0,0;CIEND95=0,0;SU=7;PE=1;SR=6	GT:SU:PE:SR	./.:7:1:6
4	7387645	683_1	N	N]4:8180443]	.	.	SVTYPE=BND;STRANDS=++:5;EVENT=683;MATEID=683_2;CIPOS=-10,9;CIEND=-10,9;CIPOS95=0,0;CIEND95=0,0;SU=5;PE=0;SR=5	GT:SU:PE:SR	./.:5:0:5
4	8180443	683_2	N	N]4:7387645]	.	.	SVTYPE=BND;STRANDS=++:5;SECONDARY;EVENT=683;MATEID=683_1;CIPOS=-10,9;CIEND=-10,9;CIPOS95=0,0;CIEND95=0,0;SU=5;PE=0;SR=5	GT:SU:PE:SR	./.:5:0:5
4	6511917	684	N	<DUP>	.	.	SVTYPE=DUP;STRANDS=-+:6;SVLEN=2285228;END=8797145;CIPOS=-418,9;CIEND=-9,392;CIPOS95=-155,1;CIEND95=0,149;IMPRECISE;SU=6;PE=6;SR=0	GT:SU:PE:SR	./.:6:6:0
4	10537275	685	N	<DEL>	.	.	SVTYPE=DEL;STRANDS=+-:4;SVLEN=-263;END=10537538;CIPOS=-10,261;CIEND=-236,9;CIPOS95=-3,72;CIEND95=-71,3;IMPRECISE;SU=4;PE=4;SR=0	GT:SU:PE:SR	./.:4:4:0
4	12613926	686	N	<DEL>	.	.	SVTYPE=DEL;STRANDS=+-:10;SVLEN=-284;END=12614210;CIPOS=-10,211;CIEND=-222,9;CIPOS95=-3,47;CIEND95=-43,2;IMPRECISE;SU=10;PE=10;SR=0	GT:SU:PE:SR	./.:10:10:0
4	14323779	687	N	<DEL>	.	.	SVTYPE=DEL;STRANDS=+-:13;SVLEN=-436;END=14324215;CIPOS=-10,235;CIEND=-208,9;CIPOS95=-2,66;CIEND95=-48,2;IMPRECISE;SU=13;PE=13;SR=0	GT:SU:PE:SR	./.:13:13:0
4	18836731	688	N	<DEL>	.	.	SVTYPE=DEL;STRANDS=+-:8;SVLEN=-426;END=18837157;CIPOS=-10,268;CIEND=-276,9;CIPOS95=-2,72;CIEND95=-80,2;IMPRECISE;SU=8;PE=8;SR=0	GT:SU:PE:SR	./.:8:8:0
4	19077828	689	N	<DEL>	.	.	SVTYPE=DEL;STRANDS=+-:35;SVLEN=-5672;END=19083500;CIPOS=-2,0;CIEND=-2,0;CIPOS95=0,0;CIEND95=0,0;SU=35;PE=16;SR=19	GT:SU:PE:SR	./.:35:16:19
4	23602954	690	N	<DEL>	.	.	SVTYPE=DEL;STRANDS=+-:4;SVLEN=-475;END=23603429;CIPOS=-10,371;CIEND=-414,9;CIPOS95=-2,127;CIEND95=-133,1;IMPRECISE;SU=4;PE=4;SR=0	GT:SU:PE:SR	./.:4:4:0
4	25496757	691	N	<DEL>	.	.	SVTYPE=DEL;STRANDS=+-:9;SVLEN=-434;END=25497191;CIPOS=-10,176;CIEND=-299,9;CIPOS95=-3,40;CIEND95=-87,1;IMPRECISE;SU=9;PE=9;SR=0	GT:SU:PE:SR	./.:9:9:0
4	27209521	692	N	<DUP>	.	.	SVTYPE=DUP;STRANDS=-+:9;SVLEN=184;END=27209705;CIPOS=-4,3;CIEND=-4,3;CIPOS95=0,0;CIEND95=0,0;SU=9;PE=0;SR=9	GT:SU:PE:SR	./.:9:0:9
4	31493501	693	N	<DEL>	.	.	SVTYPE=DEL;STRANDS=+-:46;SVLEN=-419;END=31493920;CIPOS=-2,0;CIEND=-10,8;CIPOS95=0,0;CIEND95=0,0;SU=46;PE=23;SR=23	GT:SU:PE:SR	./.:46:23:23
4	49146551	694	N	<DUP>	.	.	SVTYPE=DUP;STRANDS=-+:81;SVLEN=5392;END=49151943;CIPOS=-17,0;CIEND=-10,88;CIPOS95=0,2;CIEND95=-6,6;IMPRECISE;SU=81;PE=81;SR=0	GT:SU:PE:SR	./.:81:81:0
4	49106612	695_1	N	N]4:49675856]	.	.	SVTYPE=BND;STRANDS=++:9;EVENT=695;MATEID=695_2;CIPOS=-10,245;CIEND=-9,337;CIPOS95=-2,61;CIEND95=0,134;IMPRECISE;SU=9;PE=9;SR=0	GT:SU:PE:SR	./.:9:9:0
4	49675856	695_2	N	N]4:49106612]	.	.	SVTYPE=BND;STRANDS=++:9;SECONDARY;EVENT=695;MATEID=695_1;CIPOS=-9,337;CIEND=-10,245;CIPOS95=0,134;CIEND95=-2,61;IMPRECISE;SU=9;PE=9;SR=0	GT:SU:PE:SR	./.:9:9:0
4	49139998	696_1	N	N]4:49675856]	.	.	SVTYPE=BND;STRANDS=++:5;EVENT=696;MATEID=696_2;CIPOS=-10,36;CIEND=-10,414;CIPOS95=-3,17;CIEND95=-1,147;IMPRECISE;SU=5;PE=5;SR=0	GT:SU:PE:SR	./.:5:5:0
4	49675856	696_2	N	N]4:49139998]	.	.	SVTYPE=BND;STRANDS=++:5;SECONDARY;EVENT=696;MATEID=696_1;CIPOS=-10,414;CIEND=-10,36;CIPOS95=-1,147;CIEND95=-3,17;IMPRECISE;SU=5;PE=5;SR=0	GT:SU:PE:SR	./.:5:5:0
4	49652248	697	N	<DEL>	.	.	SVTYPE=DEL;STRANDS=+-:5;SVLEN=-24505;END=49676753;CIPOS=-10,389;CIEND=-452,9;CIPOS95=-1,126;CIEND95=-143,1;IMPRECISE;SU=5;PE=5;SR=0	GT:SU:PE:SR	./.:5:5:0
4	49139424	698	N	<DEL>	.	.	SVTYPE=DEL;STRANDS=+-:16;SVLEN=-28979;END=49168403;CIPOS=-10,224;CIEND=-180,9;CIPOS95=-1,70;CIEND95=-40,2;IMPRECISE;SU=16;PE=16;SR=0	GT:SU:PE:SR	./.:16:16:0
4	49292300	699_1	N	[4:49529003[N	.	.	SVTYPE=BND;STRANDS=--:30;EVENT=699;MATEID=699_2;CIPOS=-52,9;CIEND=-62,9;CIPOS95=-20,2;CIEND95=-3,9;IMPRECISE;SU=30;PE=30;SR=0	GT:SU:PE:SR	./.:30:30:0
4	49529003	699_2	N	[4:49292300[N	.	.	SVTYPE=BND;STRANDS=--:30;SECONDARY;EVENT=699;MATEID=699_1;CIPOS=-62,9;CIEND=-52,9;CIPOS95=-3,9;CIEND95=-20,2;IMPRECISE;SU=30;PE=30;SR=0	GT:SU:PE:SR	./.:30:30:0
4	49093721	700_1	N	[4:49659934[N	.	.	SVTYPE=BND;STRANDS=--:4;EVENT=700;MATEID=700_2;CIPOS=-210,9;CIEND=-480,9;CIPOS95=-60,3;CIEND95=-170,1;IMPRECISE;SU=4;PE=4;SR=0	GT:SU:PE:SR	./.:4:4:0
4	49659934	700_2	N	[4:49093721[N	.	.	SVTYPE=BND;STRANDS=--:4;SECONDARY;EVENT=700;MATEID=700_1;CIPOS=-480,9;CIEND=-210,9;CIPOS95=-170,1;CIEND95=-60,3;IMPRECISE;SU=4;PE=4;SR=0	GT:SU:PE:SR	./.:4:4:0
4	49159567	701_1	N	[4:49660236[N	.	.	SVTYPE=BND;STRANDS=--:11;EVENT=701;MATEID=701_2;CIPOS=-299,9;CIEND=-452,9;CIPOS95=-114,1;CIEND95=-114,0;IMPRECISE;SU=11;PE=11;SR=0	GT:SU:PE:SR	./.:11:11:0
4	49660236	701_2	N	[4:49159567[N	.	.	SVTYPE=BND;STRANDS=--:11;SECONDARY;EVENT=701;MATEID=701_1;CIPOS=-452,9;CIEND=-299,9;CIPOS95=-114,0;CIEND95=-114,1;IMPRECISE;SU=11;PE=11;SR=0	GT:SU:PE:SR	./.:11:11:0
4	49691767	702	N	<DEL>	.	.	SVTYPE=DEL;STRANDS=+-:10;SVLEN=-1028;END=49692795;CIPOS=-10,9;CIEND=-10,9;CIPOS95=-1,1;CIEND95=-1,1;IMPRECISE;SU=10;PE=8;SR=2	GT:SU:PE:SR	./.:10:8:2
4	32401149	703	N	<DEL>	.	.	SVTYPE=DEL;STRANDS=+-:7;SVLEN=-458;END=32401607;CIPOS=-10,305;CIEND=-344,9;CIPOS95=-2,91;CIEND95=-104,2;IMPRECISE;SU=7;PE=7;SR=0	GT:SU:PE:SR	./.:7:7:0
4	33845143	704	N	<DEL>	.	.	SVTYPE=DEL;STRANDS=+-:32;SVLEN=-297;END=33845440;CIPOS=-10,9;CIEND=-10,9;CIPOS95=0,0;CIEND95=0,0;SU=32;PE=0;SR=32	GT:SU:PE:SR	./.:32:0:32
4	33846272	705	N	<DEL>	.	.	SVTYPE=DEL;STRANDS=+-:94;SVLEN=-1051;END=33847323;CIPOS=0,0;CIEND=0,0;CIPOS95=0,0;CIEND95=0,0;SU=94;PE=52;SR=42	GT:SU:PE:SR	./.:94:52:42
4	34581809	706	N	<DEL>	.	.	SVTYPE=DEL;STRANDS=+-:9;SVLEN=-384;END=34582193;CIPOS=-10,301;CIEND=-283,9;CIPOS95=-2,70;CIEND95=-78,2;IMPRECISE;SU=9;PE=9;SR=0	GT:SU:PE:SR	./.:9:9:0
4	34879549	707	N	<DEL>	.	.	SVTYPE=DEL;STRANDS=+-:9;SVLEN=-48966;END=34928515;CIPOS=-10,318;CIEND=-290,9;CIPOS95=-1,100;CIEND95=-74,0;IMPRECISE;SU=9;PE=9;SR=0	GT:SU:PE:SR	./.:9:9:0
4	22149918	708	N	<DEL>	.	.	SVTYPE=DEL;STRANDS=+-:8;SVLEN=-14231439;END=36381357;CIPOS=-10,352;CIEND=-288,9;CIPOS95=-1,125;CIEND95=-85,2;IMPRECISE;SU=8;PE=8;SR=0	GT:SU:PE:SR	./.:8:8:0
4	36485327	709	N	<DEL>	.	.	SVTYPE=DEL;STRANDS=+-:15;SVLEN=-378;END=36485705;CIPOS=-10,9;CIEND=-3,2;CIPOS95=0,0;CIEND95=0,0;SU=15;PE=4;SR=11	GT:SU:PE:SR	./.:15:4:11
4	37632699	710	N	<DEL>	.	.	SVTYPE=DEL;STRANDS=+-:5;SVLEN=-427;END=37633126;CIPOS=-10,291;CIEND=-270,9;CIPOS95=-1,97;CIEND95=-62,2;IMPRECISE;SU=5;PE=5;SR=0	GT:SU:PE:SR	./.:5:5:0
4	39657293	711	N	<DEL>	.	.	SVTYPE=DEL;STRANDS=+-:9;SVLEN=-432;END=39657725;CIPOS=-10,240;CIEND=-431,9;CIPOS95=-2,55;CIEND95=-131,1;IMPRECISE;SU=9;PE=9;SR=0	GT:SU:PE:SR	./.:9:9:0
4	40295432	712	N	<DUP>	.	.	SVTYPE=DUP;STRANDS=-+:8;SVLEN=989;END=40296421;CIPOS=-63,9;CIEND=-10,210;CIPOS95=-14,4;CIEND95=-3,52;IMPRECISE;SU=8;PE=8;SR=0	GT:SU:PE:SR	./.:8:8:0
4	39034702	713_1	N	N]4:41085307]	.	.	SVTYPE=BND;STRANDS=++:4;EVENT=713;MATEID=713_2;CIPOS=-9,8;CIEND=-9,8;CIPOS95=0,0;CIEND95=0,0;SU=4;PE=0;SR=4	GT:SU:PE:SR	./.:4:0:4
4	41085307	713_2	N	N]4:39034702]	.	.	SVTYPE=BND;STRANDS=++:4;SECONDARY;EVENT=713;MATEID=713_1;CIPOS=-9,8;CIEND=-9,8;CIPOS95=0,0;CIEND95=0,0;SU=4;PE=0;SR=4	GT:SU:PE:SR	./.:4:0:4
4	13226218	714	N	<DUP>	.	.	SVTYPE=DUP;STRANDS=-+:6;SVLEN=29307436;END=42533654;CIPOS=-242,9;CIEND=-10,403;CIPOS95=-71,2;CIEND95=-1,159;IMPRECISE;SU=6;PE=6;SR=0	GT:SU:PE:SR	./.:6:6:0
4	44506395	715	N	<DEL>	.	.	SVTYPE=DEL;STRANDS=+-:56;SVLEN=-454;END=44506849;CIPOS=-2,0;CIEND=0,0;CIPOS95=0,0;CIEND95=0,1;IMPRECISE;SU=56;PE=28;SR=28	GT:SU:PE:SR	./.:56:28:28
4	44508513	716	N	<DEL>	.	.	SVTYPE=DEL;STRANDS=+-:32;SVLEN=-294;END=44508807;CIPOS=-2,0;CIEND=-10,9;CIPOS95=0,0;CIEND95=0,0;SU=32;PE=7;SR=25	GT:SU:PE:SR	./.:32:7:25
4	46261860	717	N	<DEL>	.	.	SVTYPE=DEL;STRANDS=+-:10;SVLEN=-585;END=46262445;CIPOS=-10,270;CIEND=-346,9;CIPOS95=-2,79;CIEND95=-72,2;IMPRECISE;SU=10;PE=10;SR=0	GT:SU:PE:SR	./.:10:10:0
4	49092793	718	N	<DUP>	.	.	SVTYPE=DUP;STRANDS=-+:4;SVLEN=321;END=49093114;CIPOS=-475,9;CIEND=-10,480;CIPOS95=-169,1;CIEND95=-1,180;IMPRECISE;SU=4;PE=4;SR=0	GT:SU:PE:SR	./.:4:4:0
4	49093666	719	N	<DEL>	.	.	SVTYPE=DEL;STRANDS=+-:7;SVLEN=-577;END=49094243;CIPOS=-10,331;CIEND=-490,9;CIPOS95=-2,107;CIEND95=-142,1;IMPRECISE;SU=7;PE=7;SR=0	GT:SU:PE:SR	./.:7:7:0
4	49093072	720	N	<DEL>	.	.	SVTYPE=DEL;STRANDS=+-:7;SVLEN=-1168;END=49094240;CIPOS=-10,170;CIEND=-375,9;CIPOS95=-3,35;CIEND95=-142,1;IMPRECISE;SU=7;PE=7;SR=0	GT:SU:PE:SR	./.:7:7:0
4	49094865	721	N	<DUP>	.	.	SVTYPE=DUP;STRANDS=-+:26;SVLEN=431;END=49095296;CIPOS=-430,9;CIEND=-10,171;CIPOS95=-83,1;CIEND95=-2,44;IMPRECISE;SU=26;PE=26;SR=0	GT:SU:PE:SR	./.:26:26:0
4	49092356	722	N	<DUP>	.	.	SVTYPE=DUP;STRANDS=-+:6;SVLEN=2940;END=49095296;CIPOS=-270,9;CIEND=-10,180;CIPOS95=-54,3;CIEND95=-3,57;IMPRECISE;SU=6;PE=6;SR=0	GT:SU:PE:SR	./.:6:6:0
4	49095296	723	N	<DEL>	.	.	SVTYPE=DEL;STRANDS=+-:13;SVLEN=-3733;END=49099029;CIPOS=-10,203;CIEND=-280,9;CIPOS95=-2,50;CIEND95=-106,1;IMPRECISE;SU=13;PE=13;SR=0	GT:SU:PE:SR	./.:13:13:0
4	49094941	724	N	<DUP>	.	.	SVTYPE=DUP;STRANDS=-+:5;SVLEN=4203;END=49099144;CIPOS=-10,9;CIEND=-10,9;CIPOS95=-3,3;CIEND95=-3,3;IMPRECISE;SU=5;PE=4;SR=1	GT:SU:PE:SR	./.:5:4:1
4	49096387	725	N	<DEL>	.	.	SVTYPE=DEL;STRANDS=+-:11;SVLEN=-4004;END=49100391;CIPOS=-10,256;CIEND=-330,5;CIPOS95=-2,76;CIEND95=-130,0;IMPRECISE;SU=11;PE=11;SR=0	GT:SU:PE:SR	./.:11:11:0
4	49095075	726	N	<DUP>	.	.	SVTYPE=DUP;STRANDS=-+:5;SVLEN=5490;END=49100565;CIPOS=-437,9;CIEND=-10,424;CIPOS95=-158,1;CIEND95=-1,156;IMPRECISE;SU=5;PE=5;SR=0	GT:SU:PE:SR	./.:5:5:0
4	49100088	727	N	<DEL>	.	.	SVTYPE=DEL;STRANDS=+-:11;SVLEN=-135;END=49100223;CIPOS=-10,9;CIEND=-10,9;CIPOS95=-3,3;CIEND95=-2,4;IMPRECISE;SU=11;PE=10;SR=1	GT:SU:PE:SR	./.:11:10:1
4	49095082	728	N	<DUP>	.	.	SVTYPE=DUP;STRANDS=-+:4;SVLEN=6134;END=49101216;CIPOS=-423,9;CIEND=-10,496;CIPOS95=-138,1;CIEND95=-1,174;IMPRECISE;SU=4;PE=4;SR=0	GT:SU:PE:SR	./.:4:4:0
4	49099239	729	N	<DEL>	.	.	SVTYPE=DEL;STRANDS=+-:5;SVLEN=-1843;END=49101082;CIPOS=-10,457;CIEND=-304,9;CIPOS95=-1,174;CIEND95=-85,2;IMPRECISE;SU=5;PE=5;SR=0	GT:SU:PE:SR	./.:5:5:0
4	49098840	730	N	<DUP>	.	.	SVTYPE=DUP;STRANDS=-+:16;SVLEN=3084;END=49101924;CIPOS=-275,9;CIEND=-10,190;CIPOS95=-19,3;CIEND95=-2,52;IMPRECISE;SU=16;PE=16;SR=0	GT:SU:PE:SR	./.:16:16:0
4	49101810	731	N	<DEL>	.	.	SVTYPE=DEL;STRANDS=+-:16;SVLEN=-482;END=49102292;CIPOS=-2,9;CIEND=-10,9;CIPOS95=0,7;CIEND95=-1,1;IMPRECISE;SU=16;PE=13;SR=3	GT:SU:PE:SR	./.:16:13:3
4	49095275	732	N	<DEL>	.	.	SVTYPE=DEL;STRANDS=+-:6;SVLEN=-10605;END=49105880;CIPOS=-10,237;CIEND=-503,9;CIPOS95=-3,47;CIEND95=-157,1;IMPRECISE;SU=6;PE=6;SR=0	GT:SU:PE:SR	./.:6:6:0
4	49093129	733	N	<DUP>	.	.	SVTYPE=DUP;STRANDS=-+:5;SVLEN=13415;END=49106544;CIPOS=-434,9;CIEND=-10,438;CIPOS95=-161,0;CIEND95=-1,170;IMPRECISE;SU=5;PE=5;SR=0	GT:SU:PE:SR	./.:5:5:0
4	49093733	734	N	<DUP>	.	.	SVTYPE=DUP;STRANDS=-+:8;SVLEN=12882;END=49106615;CIPOS=-462,9;CIEND=-10,337;CIPOS95=-142,0;CIEND95=-1,131;IMPRECISE;SU=8;PE=8;SR=0	GT:SU:PE:SR	./.:8:8:0
4	49093303	735	N	<DEL>	.	.	SVTYPE=DEL;STRANDS=+-:16;SVLEN=-13131;END=49106434;CIPOS=-10,258;CIEND=-252,9;CIPOS95=-1,100;CIEND95=-94,1;IMPRECISE;SU=16;PE=16;SR=0	GT:SU:PE:SR	./.:16:16:0
4	49106070	736	N	<DEL>	.	.	SVTYPE=DEL;STRANDS=+-:6;SVLEN=-528;END=49106598;CIPOS=-10,252;CIEND=-192,9;CIPOS95=-2,58;CIEND95=-79,2;IMPRECISE;SU=6;PE=6;SR=0	GT:SU:PE:SR	./.:6:6:0
4	49094697	737	N	<DUP>	.	.	SVTYPE=DUP;STRANDS=-+:4;SVLEN=13847;END=49108544;CIPOS=-124,9;CIEND=-10,238;CIPOS95=-33,3;CIEND95=-2,102;IMPRECISE;SU=4;PE=4;SR=0	GT:SU:PE:SR	./.:4:4:0
4	49099207	738	N	<DEL>	.	.	SVTYPE=DEL;STRANDS=+-:4;SVLEN=-9113;END=49108320;CIPOS=-10,290;CIEND=-179,9;CIPOS95=-2,115;CIEND95=-87,2;IMPRECISE;SU=4;PE=4;SR=0	GT:SU:PE:SR	./.:4:4:0
4	49093111	739	N	<DEL>	.	.	SVTYPE=DEL;STRANDS=+-:4;SVLEN=-16198;END=49109309;CIPOS=-10,326;CIEND=-478,9;CIPOS95=-2,88;CIEND95=-173,1;IMPRECISE;SU=4;PE=4;SR=0	GT:SU:PE:SR	./.:4:4:0
4	49095275	740	N	<DEL>	.	.	SVTYPE=DEL;STRANDS=+-:4;SVLEN=-14310;END=49109585;CIPOS=-10,456;CIEND=-482,9;CIPOS95=-1,163;CIEND95=-179,1;IMPRECISE;SU=4;PE=4;SR=0	GT:SU:PE:SR	./.:4:4:0
4	49101281	741	N	<DUP>	.	.	SVTYPE=DUP;STRANDS=-+:4;SVLEN=8755;END=49110036;CIPOS=-46,9;CIEND=-10,361;CIPOS95=-24,3;CIEND95=-2,91;IMPRECISE;SU=4;PE=4;SR=0	GT:SU:PE:SR	./.:4:4:0
4	49101474	742	N	<DEL>	.	.	SVTYPE=DEL;STRANDS=+-:5;SVLEN=-8795;END=49110269;CIPOS=-10,412;CIEND=-410,9;CIPOS95=-1,148;CIEND95=-140,1;IMPRECISE;SU=5;PE=5;SR=0	GT:SU:PE:SR	./.:5:5:0
4	49100143	743	N	<DUP>	.	.	SVTYPE=DUP;STRANDS=-+:4;SVLEN=10581;END=49110724;CIPOS=-10,9;CIEND=-10,9;CIPOS95=-3,3;CIEND95=-3,3;IMPRECISE;SU=4;PE=3;SR=1	GT:SU:PE:SR	./.:4:3:1
4	49095082	744	N	<DUP>	.	.	SVTYPE=DUP;STRANDS=-+:5;SVLEN=16683;END=49111765;CIPOS=-6,9;CIEND=-10,9;CIPOS95=0,3;CIEND95=0,0;IMPRECISE;SU=5;PE=0;SR=5	GT:SU:PE:SR	./.:5:0:5
4	49106037	745	N	<DEL>	.	.	SVTYPE=DEL;STRANDS=+-:5;SVLEN=-5938;END=49111975;CIPOS=-10,473;CIEND=-472,9;CIPOS95=-1,153;CIEND95=-149,1;IMPRECISE;SU=5;PE=5;SR=0	GT:SU:PE:SR	./.:5:5:0
4	49106682	746	N	<DUP>	.	.	SVTYPE=DUP;STRANDS=-+:14;SVLEN=5515;END=49112197;CIPOS=-482,9;CIEND=-10,257;CIPOS95=-117,0;CIEND95=-1,97;IMPRECISE;SU=14;PE=14;SR=0	GT:SU:PE:SR	./.:14:14:0
4	49105872	747	N	<DUP>	.	.	SVTYPE=DUP;STRANDS=-+:5;SVLEN=6474;END=49112346;CIPOS=-319,9;CIEND=-10,312;CIPOS95=-117,2;CIEND95=-2,66;IMPRECISE;SU=5;PE=5;SR=0	GT:SU:PE:SR	./.:5:5:0
4	49106805	748	N	<DEL>	.	.	SVTYPE=DEL;STRANDS=+-:6;SVLEN=-5669;END=49112474;CIPOS=-10,476;CIEND=-334,9;CIPOS95=-1,178;CIEND95=-122,2;IMPRECISE;SU=6;PE=6;SR=0	GT:SU:PE:SR	./.:6:6:0
4	49101680	749	N	<DUP>	.	.	SVTYPE=DUP;STRANDS=-+:8;SVLEN=11543;END=49113223;CIPOS=-336,9;CIEND=-10,351;CIPOS95=-120,1;CIEND95=-1,138;IMPRECISE;SU=8;PE=8;SR=0	GT:SU:PE:SR	./.:8:8:0
4	49111934	750	N	<DUP>	.	.	SVTYPE=DUP;STRANDS=-+:6;SVLEN=1430;END=49113364;CIPOS=-355,9;CIEND=-10,314;CIPOS95=-96,2;CIEND95=-2,98;IMPRECISE;SU=6;PE=6;SR=0	GT:SU:PE:SR	./.:6:6:0
4	49112177	751	N	<DEL>	.	.	SVTYPE=DEL;STRANDS=+-:4;SVLEN=-880;END=49113057;CIPOS=-10,454;CIEND=-253,9;CIPOS95=-1,160;CIEND95=-68,2;IMPRECISE;SU=4;PE=4;SR=0	GT:SU:PE:SR	./.:4:4:0
4	49100131	752	N	<DEL>	.	.	SVTYPE=DEL;STRANDS=+-:7;SVLEN=-14037;END=49114168;CIPOS=-7,377;CIEND=-382,9;CIPOS95=0,150;CIEND95=-151,0;IMPRECISE;SU=7;PE=7;SR=0	GT:SU:PE:SR	./.:7:7:0
4	49106184	753	N	<DEL>	.	.	SVTYPE=DEL;STRANDS=+-:5;SVLEN=-8147;END=49114331;CIPOS=-10,212;CIEND=-282,9;CIPOS95=-3,51;CIEND95=-44,3;IMPRECISE;SU=5;PE=5;SR=0	GT:SU:PE:SR	./.:5:5:0
4	49114590	754	N	<DEL>	.	.	SVTYPE=DEL;STRANDS=+-:5;SVLEN=-33;END=49114623;CIPOS=-10,9;CIEND=-10,9;CIPOS95=0,0;CIEND95=0,0;SU=5;PE=0;SR=5	GT:SU:PE:SR	./.:5:0:5
4	49111919	755	N	<DUP>	.	.	SVTYPE=DUP;STRANDS=-+:18;SVLEN=2866;END=49114785;CIPOS=-218,9;CIEND=-10,102;CIPOS95=-67,2;CIEND95=-3,40;IMPRECISE;SU=18;PE=18;SR=0	GT:SU:PE:SR	./.:18:18:0
4	49095060	756	N	<DEL>	.	.	SVTYPE=DEL;STRANDS=+-:5;SVLEN=-19567;END=49114627;CIPOS=-8,443;CIEND=-359,9;CIPOS95=0,170;CIEND95=-94,2;IMPRECISE;SU=5;PE=5;SR=0	GT:SU:PE:SR	./.:5:5:0
4	49112242	757	N	<DEL>	.	.	SVTYPE=DEL;STRANDS=+-:135;SVLEN=-2298;END=49114540;CIPOS=-10,339;CIEND=-72,9;CIPOS95=-1,20;CIEND95=-12,1;IMPRECISE;SU=135;PE=135;SR=0	GT:SU:PE:SR	./.:135:135:0
4	49114130	758	N	<DUP>	.	.	SVTYPE=DUP;STRANDS=-+:6;SVLEN=797;END=49114927;CIPOS=-486,9;CIEND=-10,388;CIPOS95=-147,1;CIEND95=0,142;IMPRECISE;SU=6;PE=6;SR=0	GT:SU:PE:SR	./.:6:6:0
4	49114927	759	N	<DEL>	.	.	SVTYPE=DEL;STRANDS=+-:17;SVLEN=-2012;END=49116939;CIPOS=-9,208;CIEND=-462,9;CIPOS95=-1,49;CIEND95=-97,1;IMPRECISE;SU=17;PE=17;SR=0	GT:SU:PE:SR	./.:17:17:0
4	49114959	760	N	<DEL>	.	.	SVTYPE=DEL;STRANDS=+-:7;SVLEN=-4165;END=49119124;CIPOS=-10,337;CIEND=-492,9;CIPOS95=-1,115;CIEND95=-150,0;IMPRECISE;SU=7;PE=7;SR=0	GT:SU:PE:SR	./.:7:7:0
4	49121239	761	N	<DUP>	.	.	SVTYPE=DUP;STRANDS=-+:11;SVLEN=2134;END=49123373;CIPOS=-305,9;CIEND=-10,89;CIPOS95=-97,1;CIEND95=-4,12;IMPRECISE;SU=11;PE=11;SR=0	GT:SU:PE:SR	./.:11:11:0
4	49103241	762	N	<DUP>	.	.	SVTYPE=DUP;STRANDS=-+:4;SVLEN=20298;END=49123539;CIPOS=-9,8;CIEND=-9,8;CIPOS95=0,0;CIEND95=0,0;SU=4;PE=0;SR=4	GT:SU:PE:SR	./.:4:0:4
4	49114520	763	N	<DEL>	.	.	SVTYPE=DEL;STRANDS=+-:4;SVLEN=-8915;END=49123435;CIPOS=-10,9;CIEND=-10,9;CIPOS95=-3,3;CIEND95=-3,3;IMPRECISE;SU=4;PE=3;SR=1	GT:SU:PE:SR	./.:4:3:1
4	49106212	764	N	<DUP>	.	.	SVTYPE=DUP;STRANDS=-+:4;SVLEN=17919;END=49124131;CIPOS=-270,9;CIEND=-10,194;CIPOS95=-58,3;CIEND95=-2,93;IMPRECISE;SU=4;PE=4;SR=0	GT:SU:PE:SR	./.:4:4:0
4	49093133	765	N	<DUP>	.	.	SVTYPE=DUP;STRANDS=-+:14;SVLEN=31001;END=49124134;CIPOS=-283,9;CIEND=-10,479;CIPOS95=-115,1;CIEND95=-1,114;IMPRECISE;SU=14;PE=14;SR=0	GT:SU:PE:SR	./.:14:14:0
4	49123841	766	N	<DEL>	.	.	SVTYPE=DEL;STRANDS=+-:6;SVLEN=-827;END=49124668;CIPOS=-10,476;CIEND=-496,9;CIPOS95=0,180;CIEND95=-174,1;IMPRECISE;SU=6;PE=6;SR=0	GT:SU:PE:SR	./.:6:6:0
4	49114579	767	N	<DUP>	.	.	SVTYPE=DUP;STRANDS=-+:5;SVLEN=10221;END=49124800;CIPOS=-300,9;CIEND=-10,374;CIPOS95=-62,2;CIEND95=-2,124;IMPRECISE;SU=5;PE=5;SR=0	GT:SU:PE:SR	./.:5:5:0
4	49106300	768	N	<DEL>	.	.	SVTYPE=DEL;STRANDS=+-:39;SVLEN=-18313;END=49124613;CIPOS=-10,227;CIEND=-397,9;CIPOS95=-3,22;CIEND95=-45,2;IMPRECISE;SU=39;PE=39;SR=0	GT:SU:PE:SR	./.:39:39:0
4	49111930	769	N	<DUP>	.	.	SVTYPE=DUP;STRANDS=-+:60;SVLEN=12909;END=49124839;CIPOS=-11,9;CIEND=-10,162;CIPOS95=-7,3;CIEND95=-2,55;IMPRECISE;SU=60;PE=60;SR=0	GT:SU:PE:SR	./.:60:60:0
4	49116980	770	N	<DUP>	.	.	SVTYPE=DUP;STRANDS=-+:4;SVLEN=8436;END=49125416;CIPOS=-485,9;CIEND=-10,487;CIPOS95=-179,1;CIEND95=-1,177;IMPRECISE;SU=4;PE=4;SR=0	GT:SU:PE:SR	./.:4:4:0
4	49112177	771	N	<DEL>	.	.	SVTYPE=DEL;STRANDS=+-:32;SVLEN=-12474;END=49124651;CIPOS=-9,213;CIEND=-201,9;CIPOS95=0,76;CIEND95=-59,2;IMPRECISE;SU=32;PE=32;SR=0	GT:SU:PE:SR	./.:32:32:0
4	49114912	772	N	<DEL>	.	.	SVTYPE=DEL;STRANDS=+-:25;SVLEN=-10038;END=49124950;CIPOS=-10,304;CIEND=-49,9;CIPOS95=-3,19;CIEND95=-4,8;IMPRECISE;SU=25;PE=25;SR=0	GT:SU:PE:SR	./.:25:25:0
4	49124668	773	N	<DUP>	.	.	SVTYPE=DUP;STRANDS=-+:12;SVLEN=1419;END=49126087;CIPOS=-453,9;CIEND=-10,259;CIPOS95=-107,1;CIEND95=-1,82;IMPRECISE;SU=12;PE=12;SR=0	GT:SU:PE:SR	./.:12:12:0
4	49112842	774	N	<DEL>	.	.	SVTYPE=DEL;STRANDS=+-:5;SVLEN=-13133;END=49125975;CIPOS=-10,9;CIEND=-9,3;CIPOS95=0,0;CIEND95=-1,0;IMPRECISE;SU=5;PE=0;SR=5	GT:SU:PE:SR	./.:5:0:5
4	49115425	775	N	<DUP>	.	.	SVTYPE=DUP;STRANDS=-+:4;SVLEN=11032;END=49126457;CIPOS=-500,9;CIEND=-10,469;CIPOS95=-173,1;CIEND95=-1,171;IMPRECISE;SU=4;PE=4;SR=0	GT:SU:PE:SR	./.:4:4:0
4	49124842	776	N	<DEL>	.	.	SVTYPE=DEL;STRANDS=+-:6;SVLEN=-1462;END=49126304;CIPOS=-10,333;CIEND=-473,9;CIPOS95=-2,91;CIEND95=-145,1;IMPRECISE;SU=6;PE=6;SR=0	GT:SU:PE:SR	./.:6:6:0
4	49119104	777	N	<DUP>	.	.	SVTYPE=DUP;STRANDS=-+:4;SVLEN=7392;END=49126496;CIPOS=-387,9;CIEND=-10,128;CIPOS95=-115,2;CIEND95=-1,75;IMPRECISE;SU=4;PE=4;SR=0	GT:SU:PE:SR	./.:4:4:0
4	49112032	778	N	<DUP>	.	.	SVTYPE=DUP;STRANDS=-+:8;SVLEN=14474;END=49126506;CIPOS=-121,9;CIEND=-10,7;CIPOS95=-26,2;CIEND95=-3,6;IMPRECISE;SU=8;PE=8;SR=0	GT:SU:PE:SR	./.:8:8:0
4	49107295	779	N	<DEL>	.	.	SVTYPE=DEL;STRANDS=+-:5;SVLEN=-18680;END=49125975;CIPOS=-10,430;CIEND=-110,9;CIPOS95=-1,157;CIEND95=-30,3;IMPRECISE;SU=5;PE=5;SR=0	GT:SU:PE:SR	./.:5:5:0
4	49114927	780	N	<DEL>	.	.	SVTYPE=DEL;STRANDS=+-:20;SVLEN=-11048;END=49125975;CIPOS=-7,183;CIEND=-103,9;CIPOS95=0,36;CIEND95=-7,5;IMPRECISE;SU=20;PE=20;SR=0	GT:SU:PE:SR	./.:20:20:0
4	49125783	781	N	<DEL>	.	.	SVTYPE=DEL;STRANDS=+-:17;SVLEN=-196;END=49125979;CIPOS=-10,77;CIEND=-105,9;CIPOS95=-5,8;CIEND95=-9,2;IMPRECISE;SU=17;PE=17;SR=0	GT:SU:PE:SR	./.:17:17:0
4	49117115	782	N	<DEL>	.	.	SVTYPE=DEL;STRANDS=+-:14;SVLEN=-9052;END=49126167;CIPOS=-6,297;CIEND=-150,9;CIPOS95=-1,125;CIEND95=-22,3;IMPRECISE;SU=14;PE=14;SR=0	GT:SU:PE:SR	./.:14:14:0
4	49105902	783	N	<DUP>	.	.	SVTYPE=DUP;STRANDS=-+:4;SVLEN=20645;END=49126547;CIPOS=-499,9;CIEND=-10,293;CIPOS95=-174,0;CIEND95=-1,102;IMPRECISE;SU=4;PE=4;SR=0	GT:SU:PE:SR	./.:4:4:0
4	49114605	784	N	<DUP>	.	.	SVTYPE=DUP;STRANDS=-+:8;SVLEN=11893;END=49126498;CIPOS=-285,9;CIEND=-10,98;CIPOS95=-56,1;CIEND95=-3,54;IMPRECISE;SU=8;PE=8;SR=0	GT:SU:PE:SR	./.:8:8:0
4	49125903	785	N	<DUP>	.	.	SVTYPE=DUP;STRANDS=-+:6;SVLEN=730;END=49126633;CIPOS=-256,9;CIEND=-10,282;CIPOS95=-39,3;CIEND95=-2,59;IMPRECISE;SU=6;PE=6;SR=0	GT:SU:PE:SR	./.:6:6:0
4	49112194	786	N	<DEL>	.	.	SVTYPE=DEL;STRANDS=+-:9;SVLEN=-14281;END=49126475;CIPOS=-10,423;CIEND=-451,9;CIPOS95=-1,111;CIEND95=-124,1;IMPRECISE;SU=9;PE=9;SR=0	GT:SU:PE:SR	./.:9:9:0
4	49099949	787	N	<DUP>	.	.	SVTYPE=DUP;STRANDS=-+:5;SVLEN=31065;END=49131014;CIPOS=-68,9;CIEND=-10,328;CIPOS95=-21,3;CIEND95=-2,94;IMPRECISE;SU=5;PE=5;SR=0	GT:SU:PE:SR	./.:5:5:0
4	49114564	788	N	<DUP>	.	.	SVTYPE=DUP;STRANDS=-+:59;SVLEN=22676;END=49137240;CIPOS=-355,9;CIEND=-10,235;CIPOS95=-38,1;CIEND95=0,18;IMPRECISE;SU=59;PE=59;SR=0	GT:SU:PE:SR	./.:59:59:0
4	49096605	789	N	<DUP>	.	.	SVTYPE=DUP;STRANDS=-+:4;SVLEN=41171;END=49137776;CIPOS=-505,9;CIEND=-10,476;CIPOS95=-179,0;CIEND95=-1,179;IMPRECISE;SU=4;PE=4;SR=0	GT:SU:PE:SR	./.:4:4:0
4	49093797	790	N	<DEL>	.	.	SVTYPE=DEL;STRANDS=+-:4;SVLEN=-43855;END=49137652;CIPOS=-9,480;CIEND=-465,9;CIPOS95=0,181;CIEND95=-161,1;IMPRECISE;SU=4;PE=4;SR=0	GT:SU:PE:SR	./.:4:4:0
4	49109280	791	N	<DUP>	.	.	SVTYPE=DUP;STRANDS=-+:4;SVLEN=28538;END=49137818;CIPOS=-491,9;CIEND=-10,512;CIPOS95=-170,1;CIEND95=0,180;IMPRECISE;SU=4;PE=4;SR=0	GT:SU:PE:SR	./.:4:4:0
4	49111011	792	N	<DUP>	.	.	SVTYPE=DUP;STRANDS=-+:9;SVLEN=26807;END=49137818;CIPOS=-329,9;CIEND=-10,329;CIPOS95=-120,1;CIEND95=0,126;IMPRECISE;SU=9;PE=9;SR=0	GT:SU:PE:SR	./.:9:9:0
4	49120304	793	N	<DUP>	.	.	SVTYPE=DUP;STRANDS=-+:6;SVLEN=17515;END=49137819;CIPOS=-6,5;CIEND=-10,8;CIPOS95=0,0;CIEND95=-1,0;IMPRECISE;SU=6;PE=0;SR=6	GT:SU:PE:SR	./.:6:0:6
4	49107278	794	N	<DUP>	.	.	SVTYPE=DUP;STRANDS=-+:4;SVLEN=30541;END=49137819;CIPOS=0,9;CIEND=-10,9;CIPOS95=0,3;CIEND95=-1,1;IMPRECISE;SU=4;PE=2;SR=2	GT:SU:PE:SR	./.:4:2:2
4	49130770	795	N	<DUP>	.	.	SVTYPE=DUP;STRANDS=-+:10;SVLEN=7050;END=49137820;CIPOS=-427,9;CIEND=-8,325;CIPOS95=-100,1;CIEND95=-1,130;IMPRECISE;SU=10;PE=10;SR=0	GT:SU:PE:SR	./.:10:10:0
4	49100108	796	N	<DUP>	.	.	SVTYPE=DUP;STRANDS=-+:12;SVLEN=39445;END=49139553;CIPOS=-453,9;CIEND=-10,445;CIPOS95=-105,1;CIEND95=-1,107;IMPRECISE;SU=12;PE=12;SR=0	GT:SU:PE:SR	./.:12:12:0
4	49106406	797	N	<DUP>	.	.	SVTYPE=DUP;STRANDS=-+:11;SVLEN=33608;END=49140014;CIPOS=-384,9;CIEND=-10,45;CIPOS95=-97,2;CIEND95=-2,16;IMPRECISE;SU=11;PE=11;SR=0	GT:SU:PE:SR	./.:11:11:0
4	49106444	798	N	<DUP>	.	.	SVTYPE=DUP;STRANDS=-+:4;SVLEN=35688;END=49142132;CIPOS=-452,9;CIEND=-10,490;CIPOS95=-155,1;CIEND95=-1,178;IMPRECISE;SU=4;PE=4;SR=0	GT:SU:PE:SR	./.:4:4:0
4	49093294	799	N	<DEL>	.	.	SVTYPE=DEL;STRANDS=+-:5;SVLEN=-48687;END=49141981;CIPOS=-10,414;CIEND=-457,9;CIPOS95=-1,152;CIEND95=-150,1;IMPRECISE;SU=5;PE=5;SR=0	GT:SU:PE:SR	./.:5:5:0
4	49140366	800	N	<DEL>	.	.	SVTYPE=DEL;STRANDS=+-:34;SVLEN=-1792;END=49142158;CIPOS=-10,161;CIEND=-169,9;CIPOS95=-1,45;CIEND95=-51,2;IMPRECISE;SU=34;PE=34;SR=0	GT:SU:PE:SR	./.:34:34:0
4	49131832	801	N	<DEL>	.	.	SVTYPE=DEL;STRANDS=+-:5;SVLEN=-10650;END=49142482;CIPOS=-10,410;CIEND=-499,9;CIPOS95=-1,145;CIEND95=-161,1;IMPRECISE;SU=5;PE=5;SR=0	GT:SU:PE:SR	./.:5:5:0
4	49137707	802	N	<DUP>	.	.	SVTYPE=DUP;STRANDS=-+:16;SVLEN=6397;END=49144104;CIPOS=-2,1;CIEND=-7,9;CIPOS95=0,0;CIEND95=0,0;SU=16;PE=0;SR=16	GT:SU:PE:SR	./.:16:0:16
4	49140049	803	N	<DEL>	.	.	SVTYPE=DEL;STRANDS=+-:8;SVLEN=-4129;END=49144178;CIPOS=-10,9;CIEND=-8,8;CIPOS95=0,0;CIEND95=0,1;IMPRECISE;SU=8;PE=4;SR=4	GT:SU:PE:SR	./.:8:4:4
4	49093716	804	N	<DUP>	.	.	SVTYPE=DUP;STRANDS=-+:5;SVLEN=53016;END=49146732;CIPOS=-4,9;CIEND=-10,418;CIPOS95=-4,3;CIEND95=-1,152;IMPRECISE;SU=5;PE=5;SR=0	GT:SU:PE:SR	./.:5:5:0
4	49139492	805	N	<DUP>	.	.	SVTYPE=DUP;STRANDS=-+:4;SVLEN=7240;END=49146732;CIPOS=-9,8;CIEND=-9,8;CIPOS95=0,0;CIEND95=0,0;SU=4;PE=0;SR=4	GT:SU:PE:SR	./.:4:0:4
4	49146547	806	N	<DUP>	.	.	SVTYPE=DUP;STRANDS=-+:7;SVLEN=247;END=49146794;CIPOS=-10,9;CIEND=-10,9;CIPOS95=-1,1;CIEND95=-1,1;IMPRECISE;SU=7;PE=4;SR=3	GT:SU:PE:SR	./.:7:4:3
4	49114368	807	N	<DUP>	.	.	SVTYPE=DUP;STRANDS=-+:4;SVLEN=32586;END=49146954;CIPOS=-278,9;CIEND=-10,211;CIPOS95=-110,2;CIEND95=-3,43;IMPRECISE;SU=4;PE=4;SR=0	GT:SU:PE:SR	./.:4:4:0
4	49111948	808	N	<DUP>	.	.	SVTYPE=DUP;STRANDS=-+:39;SVLEN=35216;END=49147164;CIPOS=-154,9;CIEND=-10,159;CIPOS95=-43,2;CIEND95=-2,49;IMPRECISE;SU=39;PE=39;SR=0	GT:SU:PE:SR	./.:39:39:0
4	49125492	809	N	<DEL>	.	.	SVTYPE=DEL;STRANDS=+-:4;SVLEN=-23116;END=49148608;CIPOS=-10,442;CIEND=-465,9;CIPOS95=-1,134;CIEND95=-169,0;IMPRECISE;SU=4;PE=4;SR=0	GT:SU:PE:SR	./.:4:4:0
4	49105907	810	N	<DUP>	.	.	SVTYPE=DUP;STRANDS=-+:7;SVLEN=42915;END=49148822;CIPOS=-10,9;CIEND=0,3;CIPOS95=-1,1;CIEND95=0,3;IMPRECISE;SU=7;PE=4;SR=3	GT:SU:PE:SR	./.:7:4:3
4	49123205	811	N	<DUP>	.	.	SVTYPE=DUP;STRANDS=-+:9;SVLEN=26554;END=49149759;CIPOS=-452,9;CIEND=-10,434;CIPOS95=-120,1;CIEND95=-1,114;IMPRECISE;SU=9;PE=9;SR=0	GT:SU:PE:SR	./.:9:9:0
4	49140012	812	N	<DEL>	.	.	SVTYPE=DEL;STRANDS=+-:5;SVLEN=-9962;END=49149974;CIPOS=-10,14;CIEND=-447,7;CIPOS95=0,12;CIEND95=-169,1;IMPRECISE;SU=5;PE=5;SR=0	GT:SU:PE:SR	./.:5:5:0
4	49106272	813	N	<DUP>	.	.	SVTYPE=DUP;STRANDS=-+:6;SVLEN=43838;END=49150110;CIPOS=-10,9;CIEND=-10,9;CIPOS95=-3,3;CIEND95=-2,3;IMPRECISE;SU=6;PE=5;SR=1	GT:SU:PE:SR	./.:6:5:1
4	49103840	814	N	<DUP>	.	.	SVTYPE=DUP;STRANDS=-+:17;SVLEN=46310;END=49150150;CIPOS=-457,9;CIEND=-10,237;CIPOS95=-93,1;CIEND95=-2,88;IMPRECISE;SU=17;PE=17;SR=0	GT:SU:PE:SR	./.:17:17:0
4	49093105	815	N	<DUP>	.	.	SVTYPE=DUP;STRANDS=-+:32;SVLEN=57066;END=49150171;CIPOS=-195,9;CIEND=-10,429;CIPOS95=-71,2;CIEND95=-2,60;IMPRECISE;SU=32;PE=32;SR=0	GT:SU:PE:SR	./.:32:32:0
4	49112569	816	N	<DEL>	.	.	SVTYPE=DEL;STRANDS=+-:4;SVLEN=-37925;END=49150494;CIPOS=-9,8;CIEND=-9,8;CIPOS95=0,0;CIEND95=0,0;SU=4;PE=0;SR=4	GT:SU:PE:SR	./.:4:0:4
4	49126671	817	N	<DEL>	.	.	SVTYPE=DEL;STRANDS=+-:11;SVLEN=-24865;END=49151536;CIPOS=-10,239;CIEND=-341,9;CIPOS95=-2,51;CIEND95=-74,2;IMPRECISE;SU=11;PE=11;SR=0	GT:SU:PE:SR	./.:11:11:0
4	49137707	818	N	<DUP>	.	.	SVTYPE=DUP;STRANDS=-+:7;SVLEN=16156;END=49153863;CIPOS=-5,4;CIEND=-5,4;CIPOS95=0,0;CIEND95=0,0;SU=7;PE=0;SR=7	GT:SU:PE:SR	./.:7:0:7
4	49146678	819	N	<DEL>	.	.	SVTYPE=DEL;STRANDS=+-:4;SVLEN=-8888;END=49155566;CIPOS=-10,466;CIEND=-492,8;CIPOS95=-1,168;CIEND95=-180,1;IMPRECISE;SU=4;PE=4;SR=0	GT:SU:PE:SR	./.:4:4:0
4	49130832	820	N	<DEL>	.	.	SVTYPE=DEL;STRANDS=+-:6;SVLEN=-26002;END=49156834;CIPOS=-10,380;CIEND=-486,9;CIPOS95=-1,140;CIEND95=-155,1;IMPRECISE;SU=6;PE=6;SR=0	GT:SU:PE:SR	./.:6:6:0
4	49126458	821	N	<DEL>	.	.	SVTYPE=DEL;STRANDS=+-:5;SVLEN=-31116;END=49157574;CIPOS=-10,435;CIEND=-444,9;CIPOS95=-1,156;CIEND95=-166,1;IMPRECISE;SU=5;PE=5;SR=0	GT:SU:PE:SR	./.:5:5:0
4	49123706	822	N	<DUP>	.	.	SVTYPE=DUP;STRANDS=-+:4;SVLEN=33966;END=49157672;CIPOS=-7,7;CIEND=-9,8;CIPOS95=-2,3;CIEND95=0,0;IMPRECISE;SU=4;PE=0;SR=4	GT:SU:PE:SR	./.:4:0:4
4	49156801	823	N	<DEL>	.	.	SVTYPE=DEL;STRANDS=+-:22;SVLEN=-617;END=49157418;CIPOS=-10,239;CIEND=-172,6;CIPOS95=-1,26;CIEND95=-30,1;IMPRECISE;SU=22;PE=22;SR=0	GT:SU:PE:SR	./.:22:22:0
4	49142373	824	N	<DEL>	.	.	SVTYPE=DEL;STRANDS=+-:5;SVLEN=-16292;END=49158665;CIPOS=-10,426;CIEND=-514,9;CIPOS95=-1,156;CIEND95=-170,0;IMPRECISE;SU=5;PE=5;SR=0	GT:SU:PE:SR	./.:5:5:0
4	49137693	825	N	<DUP>	.	.	SVTYPE=DUP;STRANDS=-+:9;SVLEN=22040;END=49159733;CIPOS=-501,9;CIEND=-10,333;CIPOS95=-138,1;CIEND95=-1,131;IMPRECISE;SU=9;PE=9;SR=0	GT:SU:PE:SR	./.:9:9:0
4	49159905	826	N	<DEL>	.	.	SVTYPE=DEL;STRANDS=+-:7;SVLEN=-612;END=49160517;CIPOS=-10,414;CIEND=-368,9;CIPOS95=-1,121;CIEND95=-96,2;IMPRECISE;SU=7;PE=7;SR=0	GT:SU:PE:SR	./.:7:7:0
4	49146965	827	N	<DEL>	.	.	SVTYPE=DEL;STRANDS=+-:5;SVLEN=-14984;END=49161949;CIPOS=-10,231;CIEND=-194,9;CIPOS95=-3,39;CIEND95=-33,3;IMPRECISE;SU=5;PE=5;SR=0	GT:SU:PE:SR	./.:5:5:0
4	49161911	828	N	<DEL>	.	.	SVTYPE=DEL;STRANDS=+-:6;SVLEN=-438;END=49162349;CIPOS=-6,5;CIEND=-6,5;CIPOS95=0,0;CIEND95=0,0;SU=6;PE=0;SR=6	GT:SU:PE:SR	./.:6:0:6
4	49162324	829	N	<DEL>	.	.	SVTYPE=DEL;STRANDS=+-:10;SVLEN=-561;END=49162885;CIPOS=-10,285;CIEND=-361,9;CIPOS95=-1,88;CIEND95=-93,2;IMPRECISE;SU=10;PE=10;SR=0	GT:SU:PE:SR	./.:10:10:0
4	49123715	830	N	<DEL>	.	.	SVTYPE=DEL;STRANDS=+-:4;SVLEN=-39476;END=49163191;CIPOS=-10,438;CIEND=-465,9;CIPOS95=-1,146;CIEND95=-164,1;IMPRECISE;SU=4;PE=4;SR=0	GT:SU:PE:SR	./.:4:4:0
4	49123693	831	N	<DUP>	.	.	SVTYPE=DUP;STRANDS=-+:15;SVLEN=39783;END=49163476;CIPOS=-3,3;CIEND=-10,9;CIPOS95=0,1;CIEND95=0,0;IMPRECISE;SU=15;PE=0;SR=15	GT:SU:PE:SR	./.:15:0:15
4	49156362	832	N	<DEL>	.	.	SVTYPE=DEL;STRANDS=+-:4;SVLEN=-7332;END=49163694;CIPOS=-9,8;CIEND=-9,8;CIPOS95=0,0;CIEND95=0,0;SU=4;PE=0;SR=4	GT:SU:PE:SR	./.:4:0:4
4	49163623	833	N	<DEL>	.	.	SVTYPE=DEL;STRANDS=+-:9;SVLEN=-71;END=49163694;CIPOS=-4,3;CIEND=-4,3;CIPOS95=0,0;CIEND95=0,0;SU=9;PE=0;SR=9	GT:SU:PE:SR	./.:9:0:9
4	49162559	834	N	<DEL>	.	.	SVTYPE=DEL;STRANDS=+-:12;SVLEN=-2027;END=49164586;CIPOS=-10,304;CIEND=-315,7;CIPOS95=-1,124;CIEND95=-132,1;IMPRECISE;SU=12;PE=12;SR=0	GT:SU:PE:SR	./.:12:12:0
4	49101265	835	N	<DUP>	.	.	SVTYPE=DUP;STRANDS=-+:4;SVLEN=63476;END=49164741;CIPOS=-9,8;CIEND=-9,8;CIPOS95=0,0;CIEND95=0,0;SU=4;PE=0;SR=4	GT:SU:PE:SR	./.:4:0:4
4	49110060	836	N	<DUP>	.	.	SVTYPE=DUP;STRANDS=-+:5;SVLEN=54681;END=49164741;CIPOS=-10,9;CIEND=-10,9;CIPOS95=0,0;CIEND95=0,0;SU=5;PE=0;SR=5	GT:SU:PE:SR	./.:5:0:5
4	49108671	837	N	<DUP>	.	.	SVTYPE=DUP;STRANDS=-+:12;SVLEN=56071;END=49164742;CIPOS=-3,2;CIEND=-9,9;CIPOS95=0,0;CIEND95=0,1;IMPRECISE;SU=12;PE=1;SR=11	GT:SU:PE:SR	./.:12:1:11
4	49106356	838	N	<DUP>	.	.	SVTYPE=DUP;STRANDS=-+:4;SVLEN=58666;END=49165022;CIPOS=-484,9;CIEND=-10,411;CIPOS95=-175,1;CIEND95=-1,125;IMPRECISE;SU=4;PE=4;SR=0	GT:SU:PE:SR	./.:4:4:0
4	49139377	839	N	<DUP>	.	.	SVTYPE=DUP;STRANDS=-+:4;SVLEN=25648;END=49165025;CIPOS=-14,9;CIEND=-10,309;CIPOS95=-11,2;CIEND95=-2,90;IMPRECISE;SU=4;PE=4;SR=0	GT:SU:PE:SR	./.:4:4:0
4	49162181	840	N	<DUP>	.	.	SVTYPE=DUP;STRANDS=-+:6;SVLEN=3009;END=49165190;CIPOS=-32,9;CIEND=-10,65;CIPOS95=-24,2;CIEND95=-3,20;IMPRECISE;SU=6;PE=6;SR=0	GT:SU:PE:SR	./.:6:6:0
4	49163928	841	N	<DEL>	.	.	SVTYPE=DEL;STRANDS=+-:15;SVLEN=-1111;END=49165039;CIPOS=-10,168;CIEND=-408,9;CIPOS95=-3,41;CIEND95=-90,2;IMPRECISE;SU=15;PE=15;SR=0	GT:SU:PE:SR	./.:15:15:0
4	49126394	842	N	<DUP>	.	.	SVTYPE=DUP;STRANDS=-+:4;SVLEN=38947;END=49165341;CIPOS=-515,9;CIEND=-10,459;CIPOS95=-181,0;CIEND95=-1,165;IMPRECISE;SU=4;PE=4;SR=0	GT:SU:PE:SR	./.:4:4:0
4	49100300	843	N	<DEL>	.	.	SVTYPE=DEL;STRANDS=+-:5;SVLEN=-64587;END=49164887;CIPOS=-10,424;CIEND=-64,9;CIPOS95=-1,160;CIEND95=-48,1;IMPRECISE;SU=5;PE=5;SR=0	GT:SU:PE:SR	./.:5:5:0
4	49128839	844	N	<DUP>	.	.	SVTYPE=DUP;STRANDS=-+:6;SVLEN=36851;END=49165690;CIPOS=-144,9;CIEND=-10,300;CIPOS95=-73,1;CIEND95=-3,47;IMPRECISE;SU=6;PE=6;SR=0	GT:SU:PE:SR	./.:6:6:0
4	49123970	845	N	<DUP>	.	.	SVTYPE=DUP;STRANDS=-+:4;SVLEN=41738;END=49165708;CIPOS=-471,9;CIEND=-10,271;CIPOS95=-165,1;CIEND95=-3,54;IMPRECISE;SU=4;PE=4;SR=0	GT:SU:PE:SR	./.:4:4:0
4	49162694	846	N	<DUP>	.	.	SVTYPE=DUP;STRANDS=-+:10;SVLEN=2828;END=49165522;CIPOS=-10,2;CIEND=-10,9;CIPOS95=-8,0;CIEND95=-3,3;IMPRECISE;SU=10;PE=9;SR=1	GT:SU:PE:SR	./.:10:9:1
4	49165315	847	N	<DEL>	.	.	SVTYPE=DEL;STRANDS=+-:10;SVLEN=-577;END=49165892;CIPOS=-10,9;CIEND=-10,9;CIPOS95=0,0;CIEND95=0,0;SU=10;PE=0;SR=10	GT:SU:PE:SR	./.:10:0:10
4	49165297	848	N	<DUP>	.	.	SVTYPE=DUP;STRANDS=-+:9;SVLEN=649;END=49165946;CIPOS=-10,9;CIEND=-10,9;CIPOS95=-1,1;CIEND95=-1,1;IMPRECISE;SU=9;PE=6;SR=3	GT:SU:PE:SR	./.:9:6:3
4	49164017	849	N	<DEL>	.	.	SVTYPE=DEL;STRANDS=+-:4;SVLEN=-1875;END=49165892;CIPOS=-10,481;CIEND=-483,9;CIPOS95=-1,179;CIEND95=-178,0;IMPRECISE;SU=4;PE=4;SR=0	GT:SU:PE:SR	./.:4:4:0
4	49126146	850	N	<DUP>	.	.	SVTYPE=DUP;STRANDS=-+:10;SVLEN=39911;END=49166057;CIPOS=-169,9;CIEND=-10,287;CIPOS95=-22,3;CIEND95=0,100;IMPRECISE;SU=10;PE=10;SR=0	GT:SU:PE:SR	./.:10:10:0
4	49165375	851	N	<DEL>	.	.	SVTYPE=DEL;STRANDS=+-:11;SVLEN=-497;END=49165872;CIPOS=-10,275;CIEND=-303,9;CIPOS95=-1,71;CIEND95=-50,1;IMPRECISE;SU=11;PE=11;SR=0	GT:SU:PE:SR	./.:11:11:0
4	49137820	852	N	<DEL>	.	.	SVTYPE=DEL;STRANDS=+-:10;SVLEN=-31548;END=49169368;CIPOS=-10,497;CIEND=-455,9;CIPOS95=-1,137;CIEND95=-111,1;IMPRECISE;SU=10;PE=10;SR=0	GT:SU:PE:SR	./.:10:10:0
4	49297835	853_1	N	N]4:49341174]	.	.	SVTYPE=BND;STRANDS=++:5;EVENT=853;MATEID=853_2;CIPOS=-10,425;CIEND=-10,497;CIPOS95=-1,155;CIEND95=-1,160;IMPRECISE;SU=5;PE=5;SR=0	GT:SU:PE:SR	./.:5:5:0
4	49341174	853_2	N	N]4:49297835]	.	.	SVTYPE=BND;STRANDS=++:5;SECONDARY;EVENT=853;MATEID=853_1;CIPOS=-10,497;CIEND=-10,425;CIPOS95=-1,160;CIEND95=-1,155;IMPRECISE;SU=5;PE=5;SR=0	GT:SU:PE:SR	./.:5:5:0
4	49297634	854_1	N	[4:49341385[N	.	.	SVTYPE=BND;STRANDS=--:64;EVENT=854;MATEID=854_2;CIPOS=-149,9;CIEND=-407,9;CIPOS95=-48,2;CIEND95=-53,1;IMPRECISE;SU=64;PE=64;SR=0	GT:SU:PE:SR	./.:64:64:0
4	49341385	854_2	N	[4:49297634[N	.	.	SVTYPE=BND;STRANDS=--:64;SECONDARY;EVENT=854;MATEID=854_1;CIPOS=-407,9;CIEND=-149,9;CIPOS95=-53,1;CIEND95=-48,2;IMPRECISE;SU=64;PE=64;SR=0	GT:SU:PE:SR	./.:64:64:0
4	49295784	855_1	N	[4:49343158[N	.	.	SVTYPE=BND;STRANDS=--:131;EVENT=855;MATEID=855_2;CIPOS=-319,9;CIEND=-128,3;CIPOS95=-13,1;CIEND95=-37,1;IMPRECISE;SU=131;PE=131;SR=0	GT:SU:PE:SR	./.:131:131:0
4	49343158	855_2	N	[4:49295784[N	.	.	SVTYPE=BND;STRANDS=--:131;SECONDARY;EVENT=855;MATEID=855_1;CIPOS=-128,3;CIEND=-319,9;CIPOS95=-37,1;CIEND95=-13,1;IMPRECISE;SU=131;PE=131;SR=0	GT:SU:PE:SR	./.:131:131:0
4	49259508	856_1	N	[4:49562921[N	.	.	SVTYPE=BND;STRANDS=--:7;EVENT=856;MATEID=856_2;CIPOS=-379,9;CIEND=-382,9;CIPOS95=-141,1;CIEND95=-138,1;IMPRECISE;SU=7;PE=7;SR=0	GT:SU:PE:SR	./.:7:7:0
4	49562921	856_2	N	[4:49259508[N	.	.	SVTYPE=BND;STRANDS=--:7;SECONDARY;EVENT=856;MATEID=856_1;CIPOS=-382,9;CIEND=-379,9;CIPOS95=-138,1;CIEND95=-141,1;IMPRECISE;SU=7;PE=7;SR=0	GT:SU:PE:SR	./.:7:7:0
4	49256093	857_1	N	N]4:49566713]	.	.	SVTYPE=BND;STRANDS=++:13;EVENT=857;MATEID=857_2;CIPOS=-10,67;CIEND=-10,54;CIPOS95=-3,36;CIEND95=-5,8;IMPRECISE;SU=13;PE=13;SR=0	GT:SU:PE:SR	./.:13:13:0
4	49566713	857_2	N	N]4:49256093]	.	.	SVTYPE=BND;STRANDS=++:13;SECONDARY;EVENT=857;MATEID=857_1;CIPOS=-10,54;CIEND=-10,67;CIPOS95=-5,8;CIEND95=-3,36;IMPRECISE;SU=13;PE=13;SR=0	GT:SU:PE:SR	./.:13:13:0
4	49161985	858_1	N	N]4:49643792]	.	.	SVTYPE=BND;STRANDS=++:4;EVENT=858;MATEID=858_2;CIPOS=-9,8;CIEND=-9,8;CIPOS95=0,0;CIEND95=0,0;SU=4;PE=0;SR=4	GT:SU:PE:SR	./.:4:0:4
4	49643792	858_2	N	N]4:49161985]	.	.	SVTYPE=BND;STRANDS=++:4;SECONDARY;EVENT=858;MATEID=858_1;CIPOS=-9,8;CIEND=-9,8;CIPOS95=0,0;CIEND95=0,0;SU=4;PE=0;SR=4	GT:SU:PE:SR	./.:4:0:4
4	49104102	859_1	N	N]4:49644098]	.	.	SVTYPE=BND;STRANDS=++:5;EVENT=859;MATEID=859_2;CIPOS=-10,9;CIEND=-9,3;CIPOS95=0,0;CIEND95=-1,0;IMPRECISE;SU=5;PE=0;SR=5	GT:SU:PE:SR	./.:5:0:5
4	49644098	859_2	N	N]4:49104102]	.	.	SVTYPE=BND;STRANDS=++:5;SECONDARY;EVENT=859;MATEID=859_1;CIPOS=-9,3;CIEND=-10,9;CIPOS95=-1,0;CIEND95=0,0;IMPRECISE;SU=5;PE=0;SR=5	GT:SU:PE:SR	./.:5:0:5
4	49643774	860	N	<DEL>	.	.	SVTYPE=DEL;STRANDS=+-:13;SVLEN=-406;END=49644180;CIPOS=-10,244;CIEND=-224,9;CIPOS95=-2,77;CIEND95=-58,2;IMPRECISE;SU=13;PE=13;SR=0	GT:SU:PE:SR	./.:13:13:0
4	49171531	861	N	<INV>	.	.	SVTYPE=INV;STRANDS=++:3,--:3;SVLEN=472091;END=49643622;CIPOS=-47,82;CIEND=-10,97;CIPOS95=-37,69;CIEND95=0,84;IMPRECISE;SU=6;PE=6;SR=0	GT:SU:PE:SR	./.:6:6:0
4	49645122	862	N	<DEL>	.	.	SVTYPE=DEL;STRANDS=+-:4;SVLEN=-542;END=49645664;CIPOS=-10,461;CIEND=-440,9;CIPOS95=0,166;CIEND95=-153,1;IMPRECISE;SU=4;PE=4;SR=0	GT:SU:PE:SR	./.:4:4:0
4	49112327	863_1	N	N]4:49646375]	.	.	SVTYPE=BND;STRANDS=++:8;EVENT=863;MATEID=863_2;CIPOS=-10,5;CIEND=-10,9;CIPOS95=0,0;CIEND95=0,0;SU=8;PE=0;SR=8	GT:SU:PE:SR	./.:8:0:8
4	49646375	863_2	N	N]4:49112327]	.	.	SVTYPE=BND;STRANDS=++:8;SECONDARY;EVENT=863;MATEID=863_1;CIPOS=-10,9;CIEND=-10,5;CIPOS95=0,0;CIEND95=0,0;SU=8;PE=0;SR=8	GT:SU:PE:SR	./.:8:0:8
4	49170330	864_1	N	[4:49646305[N	.	.	SVTYPE=BND;STRANDS=--:7;EVENT=864;MATEID=864_2;CIPOS=-511,9;CIEND=-354,9;CIPOS95=-156,0;CIEND95=-126,1;IMPRECISE;SU=7;PE=7;SR=0	GT:SU:PE:SR	./.:7:7:0
4	49646305	864_2	N	[4:49170330[N	.	.	SVTYPE=BND;STRANDS=--:7;SECONDARY;EVENT=864;MATEID=864_1;CIPOS=-354,9;CIEND=-511,9;CIPOS95=-126,1;CIEND95=-156,0;IMPRECISE;SU=7;PE=7;SR=0	GT:SU:PE:SR	./.:7:7:0
4	49114565	865_1	N	[4:49646407[N	.	.	SVTYPE=BND;STRANDS=--:4;EVENT=865;MATEID=865_2;CIPOS=-467,9;CIEND=-481,9;CIPOS95=-162,1;CIEND95=-175,1;IMPRECISE;SU=4;PE=4;SR=0	GT:SU:PE:SR	./.:4:4:0
4	49646407	865_2	N	[4:49114565[N	.	.	SVTYPE=BND;STRANDS=--:4;SECONDARY;EVENT=865;MATEID=865_1;CIPOS=-481,9;CIEND=-467,9;CIPOS95=-175,1;CIEND95=-162,1;IMPRECISE;SU=4;PE=4;SR=0	GT:SU:PE:SR	./.:4:4:0
4	49646202	866	N	<DEL>	.	.	SVTYPE=DEL;STRANDS=+-:5;SVLEN=-293;END=49646495;CIPOS=-10,256;CIEND=-274,9;CIPOS95=-2,69;CIEND95=-71,1;IMPRECISE;SU=5;PE=5;SR=0	GT:SU:PE:SR	./.:5:5:0
4	49135341	867_1	N	[4:49647412[N	.	.	SVTYPE=BND;STRANDS=--:6;EVENT=867;MATEID=867_2;CIPOS=-6,5;CIEND=-6,5;CIPOS95=0,0;CIEND95=0,0;SU=6;PE=0;SR=6	GT:SU:PE:SR	./.:6:0:6
4	49647412	867_2	N	[4:49135341[N	.	.	SVTYPE=BND;STRANDS=--:6;SECONDARY;EVENT=867;MATEID=867_1;CIPOS=-6,5;CIEND=-6,5;CIPOS95=0,0;CIEND95=0,0;SU=6;PE=0;SR=6	GT:SU:PE:SR	./.:6:0:6
4	49128920	868_1	N	[4:49647437[N	.	.	SVTYPE=BND;STRANDS=--:5;EVENT=868;MATEID=868_2;CIPOS=-163,9;CIEND=-513,9;CIPOS95=-35,3;CIEND95=-169,0;IMPRECISE;SU=5;PE=5;SR=0	GT:SU:PE:SR	./.:5:5:0
4	49647437	868_2	N	[4:49128920[N	.	.	SVTYPE=BND;STRANDS=--:5;SECONDARY;EVENT=868;MATEID=868_1;CIPOS=-513,9;CIEND=-163,9;CIPOS95=-169,0;CIEND95=-35,3;IMPRECISE;SU=5;PE=5;SR=0	GT:SU:PE:SR	./.:5:5:0
4	49129002	869_1	N	N]4:49647562]	.	.	SVTYPE=BND;STRANDS=++:4;EVENT=869;MATEID=869_2;CIPOS=-10,487;CIEND=-10,482;CIPOS95=-1,166;CIEND95=-1,179;IMPRECISE;SU=4;PE=4;SR=0	GT:SU:PE:SR	./.:4:4:0
4	49647562	869_2	N	N]4:49129002]	.	.	SVTYPE=BND;STRANDS=++:4;SECONDARY;EVENT=869;MATEID=869_1;CIPOS=-10,482;CIEND=-10,487;CIPOS95=-1,179;CIEND95=-1,166;IMPRECISE;SU=4;PE=4;SR=0	GT:SU:PE:SR	./.:4:4:0
4	49165706	870_1	N	N]4:49647566]	.	.	SVTYPE=BND;STRANDS=++:5;EVENT=870;MATEID=870_2;CIPOS=-10,293;CIEND=-10,208;CIPOS95=-1,86;CIEND95=-2,97;IMPRECISE;SU=5;PE=5;SR=0	GT:SU:PE:SR	./.:5:5:0
4	49647566	870_2	N	N]4:49165706]	.	.	SVTYPE=BND;STRANDS=++:5;SECONDARY;EVENT=870;MATEID=870_1;CIPOS=-10,208;CIEND=-10,293;CIPOS95=-2,97;CIEND95=-1,86;IMPRECISE;SU=5;PE=5;SR=0	GT:SU:PE:SR	./.:5:5:0
4	49106411	871_1	N	[4:49647437[N	.	.	SVTYPE=BND;STRANDS=--:6;EVENT=871;MATEID=871_2;CIPOS=-395,9;CIEND=-507,9;CIPOS95=-136,1;CIEND95=-160,0;IMPRECISE;SU=6;PE=6;SR=0	GT:SU:PE:SR	./.:6:6:0
4	49647437	871_2	N	[4:49106411[N	.	.	SVTYPE=BND;STRANDS=--:6;SECONDARY;EVENT=871;MATEID=871_1;CIPOS=-507,9;CIEND=-395,9;CIPOS95=-160,0;CIEND95=-136,1;IMPRECISE;SU=6;PE=6;SR=0	GT:SU:PE:SR	./.:6:6:0
4	49162887	872_1	N	N]4:49647580]	.	.	SVTYPE=BND;STRANDS=++:5;EVENT=872;MATEID=872_2;CIPOS=-10,379;CIEND=-10,426;CIPOS95=-1,122;CIEND95=-1,160;IMPRECISE;SU=5;PE=5;SR=0	GT:SU:PE:SR	./.:5:5:0
4	49647580	872_2	N	N]4:49162887]	.	.	SVTYPE=BND;STRANDS=++:5;SECONDARY;EVENT=872;MATEID=872_1;CIPOS=-10,426;CIEND=-10,379;CIPOS95=-1,160;CIEND95=-1,122;IMPRECISE;SU=5;PE=5;SR=0	GT:SU:PE:SR	./.:5:5:0
4	49139373	873_1	N	[4:49647437[N	.	.	SVTYPE=BND;STRANDS=--:37;EVENT=873;MATEID=873_2;CIPOS=-200,9;CIEND=-225,3;CIPOS95=-77,2;CIEND95=-88,0;IMPRECISE;SU=37;PE=37;SR=0	GT:SU:PE:SR	./.:37:37:0
4	49647437	873_2	N	[4:49139373[N	.	.	SVTYPE=BND;STRANDS=--:37;SECONDARY;EVENT=873;MATEID=873_1;CIPOS=-225,3;CIEND=-200,9;CIPOS95=-88,0;CIEND95=-77,2;IMPRECISE;SU=37;PE=37;SR=0	GT:SU:PE:SR	./.:37:37:0
4	49144419	874_1	N	N]4:49647638]	.	.	SVTYPE=BND;STRANDS=++:4;EVENT=874;MATEID=874_2;CIPOS=-10,360;CIEND=-10,156;CIPOS95=-2,102;CIEND95=-3,51;IMPRECISE;SU=4;PE=4;SR=0	GT:SU:PE:SR	./.:4:4:0
4	49647638	874_2	N	N]4:49144419]	.	.	SVTYPE=BND;STRANDS=++:4;SECONDARY;EVENT=874;MATEID=874_1;CIPOS=-10,156;CIEND=-10,360;CIPOS95=-3,51;CIEND95=-2,102;IMPRECISE;SU=4;PE=4;SR=0	GT:SU:PE:SR	./.:4:4:0
4	49169765	875_1	N	[4:49648860[N	.	.	SVTYPE=BND;STRANDS=--:4;EVENT=875;MATEID=875_2;CIPOS=-9,8;CIEND=-9,8;CIPOS95=0,0;CIEND95=0,0;SU=4;PE=0;SR=4	GT:SU:PE:SR	./.:4:0:4
4	49648860	875_2	N	[4:49169765[N	.	.	SVTYPE=BND;STRANDS=--:4;SECONDARY;EVENT=875;MATEID=875_1;CIPOS=-9,8;CIEND=-9,8;CIPOS95=0,0;CIEND95=0,0;SU=4;PE=0;SR=4	GT:SU:PE:SR	./.:4:0:4
4	49112175	876_1	N	N]4:49648946]	.	.	SVTYPE=BND;STRANDS=++:4;EVENT=876;MATEID=876_2;CIPOS=-10,510;CIEND=-8,483;CIPOS95=0,179;CIEND95=0,182;IMPRECISE;SU=4;PE=4;SR=0	GT:SU:PE:SR	./.:4:4:0
4	49648946	876_2	N	N]4:49112175]	.	.	SVTYPE=BND;STRANDS=++:4;SECONDARY;EVENT=876;MATEID=876_1;CIPOS=-8,483;CIEND=-10,510;CIPOS95=0,182;CIEND95=0,179;IMPRECISE;SU=4;PE=4;SR=0	GT:SU:PE:SR	./.:4:4:0
4	49124666	877_1	N	[4:49648860[N	.	.	SVTYPE=BND;STRANDS=--:4;EVENT=877;MATEID=877_2;CIPOS=-476,9;CIEND=-489,9;CIPOS95=-168,1;CIEND95=-168,1;IMPRECISE;SU=4;PE=4;SR=0	GT:SU:PE:SR	./.:4:4:0
4	49648860	877_2	N	[4:49124666[N	.	.	SVTYPE=BND;STRANDS=--:4;SECONDARY;EVENT=877;MATEID=877_1;CIPOS=-489,9;CIEND=-476,9;CIPOS95=-168,1;CIEND95=-168,1;IMPRECISE;SU=4;PE=4;SR=0	GT:SU:PE:SR	./.:4:4:0
4	49147064	878_1	N	N]4:49649121]	.	.	SVTYPE=BND;STRANDS=++:4;EVENT=878;MATEID=878_2;CIPOS=-10,418;CIEND=-10,467;CIPOS95=-1,131;CIEND95=-1,173;IMPRECISE;SU=4;PE=4;SR=0	GT:SU:PE:SR	./.:4:4:0
4	49649121	878_2	N	N]4:49147064]	.	.	SVTYPE=BND;STRANDS=++:4;SECONDARY;EVENT=878;MATEID=878_1;CIPOS=-10,467;CIEND=-10,418;CIPOS95=-1,173;CIEND95=-1,131;IMPRECISE;SU=4;PE=4;SR=0	GT:SU:PE:SR	./.:4:4:0
4	49110406	879_1	N	N]4:49649486]	.	.	SVTYPE=BND;STRANDS=++:4;EVENT=879;MATEID=879_2;CIPOS=-9,8;CIEND=-9,8;CIPOS95=0,0;CIEND95=0,0;SU=4;PE=0;SR=4	GT:SU:PE:SR	./.:4:0:4
4	49649486	879_2	N	N]4:49110406]	.	.	SVTYPE=BND;STRANDS=++:4;SECONDARY;EVENT=879;MATEID=879_1;CIPOS=-9,8;CIEND=-9,8;CIPOS95=0,0;CIEND95=0,0;SU=4;PE=0;SR=4	GT:SU:PE:SR	./.:4:0:4
4	49162505	880_1	N	N]4:49649512]	.	.	SVTYPE=BND;STRANDS=++:7;EVENT=880;MATEID=880_2;CIPOS=-10,9;CIEND=-10,6;CIPOS95=-1,1;CIEND95=-3,0;IMPRECISE;SU=7;PE=4;SR=3	GT:SU:PE:SR	./.:7:4:3
4	49649512	880_2	N	N]4:49162505]	.	.	SVTYPE=BND;STRANDS=++:7;SECONDARY;EVENT=880;MATEID=880_1;CIPOS=-10,6;CIEND=-10,9;CIPOS95=-3,0;CIEND95=-1,1;IMPRECISE;SU=7;PE=4;SR=3	GT:SU:PE:SR	./.:7:4:3
4	49106048	881_1	N	[4:49649441[N	.	.	SVTYPE=BND;STRANDS=--:5;EVENT=881;MATEID=881_2;CIPOS=-47,9;CIEND=-338,9;CIPOS95=-21,3;CIEND95=-75,2;IMPRECISE;SU=5;PE=5;SR=0	GT:SU:PE:SR	./.:5:5:0
4	49649441	881_2	N	[4:49106048[N	.	.	SVTYPE=BND;STRANDS=--:5;SECONDARY;EVENT=881;MATEID=881_1;CIPOS=-338,9;CIEND=-47,9;CIPOS95=-75,2;CIEND95=-21,3;IMPRECISE;SU=5;PE=5;SR=0	GT:SU:PE:SR	./.:5:5:0
4	49140015	882_1	N	N]4:49649749]	.	.	SVTYPE=BND;STRANDS=++:19;EVENT=882;MATEID=882_2;CIPOS=-10,505;CIEND=-7,262;CIPOS95=-1,117;CIEND95=-1,112;IMPRECISE;SU=19;PE=19;SR=0	GT:SU:PE:SR	./.:19:19:0
4	49649749	882_2	N	N]4:49140015]	.	.	SVTYPE=BND;STRANDS=++:19;SECONDARY;EVENT=882;MATEID=882_1;CIPOS=-7,262;CIEND=-10,505;CIPOS95=-1,112;CIEND95=-1,117;IMPRECISE;SU=19;PE=19;SR=0	GT:SU:PE:SR	./.:19:19:0
4	49112198	883_1	N	N]4:49650767]	.	.	SVTYPE=BND;STRANDS=++:9;EVENT=883;MATEID=883_2;CIPOS=-10,474;CIEND=-10,329;CIPOS95=-1,128;CIEND95=0,131;IMPRECISE;SU=9;PE=9;SR=0	GT:SU:PE:SR	./.:9:9:0
4	49650767	883_2	N	N]4:49112198]	.	.	SVTYPE=BND;STRANDS=++:9;SECONDARY;EVENT=883;MATEID=883_1;CIPOS=-10,329;CIEND=-10,474;CIPOS95=0,131;CIEND95=-1,128;IMPRECISE;SU=9;PE=9;SR=0	GT:SU:PE:SR	./.:9:9:0
4	49162942	884_1	N	[4:49650630[N	.	.	SVTYPE=BND;STRANDS=--:8;EVENT=884;MATEID=884_2;CIPOS=-362,9;CIEND=-498,9;CIPOS95=-139,1;CIEND95=-142,1;IMPRECISE;SU=8;PE=8;SR=0	GT:SU:PE:SR	./.:8:8:0
4	49650630	884_2	N	[4:49162942[N	.	.	SVTYPE=BND;STRANDS=--:8;SECONDARY;EVENT=884;MATEID=884_1;CIPOS=-498,9;CIEND=-362,9;CIPOS95=-142,1;CIEND95=-139,1;IMPRECISE;SU=8;PE=8;SR=0	GT:SU:PE:SR	./.:8:8:0
4	49093106	885_1	N	[4:49650886[N	.	.	SVTYPE=BND;STRANDS=--:16;EVENT=885;MATEID=885_2;CIPOS=-251,9;CIEND=-483,9;CIPOS95=-93,1;CIEND95=-110,1;IMPRECISE;SU=16;PE=16;SR=0	GT:SU:PE:SR	./.:16:16:0
4	49650886	885_2	N	[4:49093106[N	.	.	SVTYPE=BND;STRANDS=--:16;SECONDARY;EVENT=885;MATEID=885_1;CIPOS=-483,9;CIEND=-251,9;CIPOS95=-110,1;CIEND95=-93,1;IMPRECISE;SU=16;PE=16;SR=0	GT:SU:PE:SR	./.:16:16:0
4	49647611	886	N	<DEL>	.	.	SVTYPE=DEL;STRANDS=+-:118;SVLEN=-3271;END=49650882;CIPOS=-10,117;CIEND=-407,9;CIPOS95=-2,36;CIEND95=-40,0;IMPRECISE;SU=118;PE=118;SR=0	GT:SU:PE:SR	./.:118:118:0
4	49106394	887_1	N	[4:49650898[N	.	.	SVTYPE=BND;STRANDS=--:15;EVENT=887;MATEID=887_2;CIPOS=-246,9;CIEND=-243,9;CIPOS95=-75,2;CIEND95=-79,1;IMPRECISE;SU=15;PE=15;SR=0	GT:SU:PE:SR	./.:15:15:0
4	49650898	887_2	N	[4:49106394[N	.	.	SVTYPE=BND;STRANDS=--:15;SECONDARY;EVENT=887;MATEID=887_1;CIPOS=-243,9;CIEND=-246,9;CIPOS95=-79,1;CIEND95=-75,2;IMPRECISE;SU=15;PE=15;SR=0	GT:SU:PE:SR	./.:15:15:0
4	49123917	888_1	N	[4:49650884[N	.	.	SVTYPE=BND;STRANDS=--:18;EVENT=888;MATEID=888_2;CIPOS=-206,9;CIEND=-197,9;CIPOS95=-61,2;CIEND95=-69,2;IMPRECISE;SU=18;PE=18;SR=0	GT:SU:PE:SR	./.:18:18:0
4	49650884	888_2	N	[4:49123917[N	.	.	SVTYPE=BND;STRANDS=--:18;SECONDARY;EVENT=888;MATEID=888_1;CIPOS=-197,9;CIEND=-206,9;CIPOS95=-69,2;CIEND95=-61,2;IMPRECISE;SU=18;PE=18;SR=0	GT:SU:PE:SR	./.:18:18:0
4	49093768	889	N	<INV>	.	.	SVTYPE=INV;STRANDS=++:1,--:4;SVLEN=557121;END=49650889;CIPOS=-136,10;CIEND=-192,9;CIPOS95=-56,6;CIEND95=-70,2;IMPRECISE;SU=5;PE=5;SR=0	GT:SU:PE:SR	./.:5:5:0
4	49129368	890_1	N	N]4:49651357]	.	.	SVTYPE=BND;STRANDS=++:10;EVENT=890;MATEID=890_2;CIPOS=-10,279;CIEND=-10,124;CIPOS95=-2,88;CIEND95=-4,14;IMPRECISE;SU=10;PE=10;SR=0	GT:SU:PE:SR	./.:10:10:0
4	49651357	890_2	N	N]4:49129368]	.	.	SVTYPE=BND;STRANDS=++:10;SECONDARY;EVENT=890;MATEID=890_1;CIPOS=-10,124;CIEND=-10,279;CIPOS95=-4,14;CIEND95=-2,88;IMPRECISE;SU=10;PE=10;SR=0	GT:SU:PE:SR	./.:10:10:0
4	49106590	891_1	N	N]4:49651483]	.	.	SVTYPE=BND;STRANDS=++:7;EVENT=891;MATEID=891_2;CIPOS=-10,408;CIEND=-10,54;CIPOS95=-1,115;CIEND95=-4,15;IMPRECISE;SU=7;PE=7;SR=0	GT:SU:PE:SR	./.:7:7:0
4	49651483	891_2	N	N]4:49106590]	.	.	SVTYPE=BND;STRANDS=++:7;SECONDARY;EVENT=891;MATEID=891_1;CIPOS=-10,54;CIEND=-10,408;CIPOS95=-4,15;CIEND95=-1,115;IMPRECISE;SU=7;PE=7;SR=0	GT:SU:PE:SR	./.:7:7:0
4	49129173	892_1	N	[4:49650899[N	.	.	SVTYPE=BND;STRANDS=--:14;EVENT=892;MATEID=892_2;CIPOS=-223,9;CIEND=-54,9;CIPOS95=-62,2;CIEND95=-11,4;IMPRECISE;SU=14;PE=14;SR=0	GT:SU:PE:SR	./.:14:14:0
4	49650899	892_2	N	[4:49129173[N	.	.	SVTYPE=BND;STRANDS=--:14;SECONDARY;EVENT=892;MATEID=892_1;CIPOS=-54,9;CIEND=-223,9;CIPOS95=-11,4;CIEND95=-62,2;IMPRECISE;SU=14;PE=14;SR=0	GT:SU:PE:SR	./.:14:14:0
4	49647374	893	N	<DUP>	.	.	SVTYPE=DUP;STRANDS=-+:36;SVLEN=4117;END=49651491;CIPOS=-168,9;CIEND=-10,81;CIPOS95=-53,2;CIEND95=-3,16;IMPRECISE;SU=36;PE=36;SR=0	GT:SU:PE:SR	./.:36:36:0
4	49165524	894_1	N	N]4:49651098]	.	.	SVTYPE=BND;STRANDS=++:36;EVENT=894;MATEID=894_2;CIPOS=-2,4;CIEND=-10,9;CIPOS95=-2,3;CIEND95=-3,3;IMPRECISE;SU=36;PE=35;SR=1	GT:SU:PE:SR	./.:36:35:1
4	49651098	894_2	N	N]4:49165524]	.	.	SVTYPE=BND;STRANDS=++:36;SECONDARY;EVENT=894;MATEID=894_1;CIPOS=-10,9;CIEND=-2,4;CIPOS95=-3,3;CIEND95=-2,3;IMPRECISE;SU=36;PE=35;SR=1	GT:SU:PE:SR	./.:36:35:1
4	49136745	895_1	N	[4:49651204[N	.	.	SVTYPE=BND;STRANDS=--:40;EVENT=895;MATEID=895_2;CIPOS=-51,9;CIEND=-31,9;CIPOS95=-13,4;CIEND95=-2,4;IMPRECISE;SU=40;PE=40;SR=0	GT:SU:PE:SR	./.:40:40:0
4	49651204	895_2	N	[4:49136745[N	.	.	SVTYPE=BND;STRANDS=--:40;SECONDARY;EVENT=895;MATEID=895_1;CIPOS=-31,9;CIEND=-51,9;CIPOS95=-2,4;CIEND95=-13,4;IMPRECISE;SU=40;PE=40;SR=0	GT:SU:PE:SR	./.:40:40:0
4	49139576	896	N	<INV>	.	.	SVTYPE=INV;STRANDS=++:7,--:2;SVLEN=511772;END=49651348;CIPOS=-10,336;CIEND=-10,197;CIPOS95=-1,120;CIEND95=-1,41;IMPRECISE;SU=9;PE=9;SR=0	GT:SU:PE:SR	./.:9:9:0
4	49647571	897	N	<DEL>	.	.	SVTYPE=DEL;STRANDS=+-:5;SVLEN=-4467;END=49652038;CIPOS=-10,431;CIEND=-416,9;CIPOS95=-1,164;CIEND95=-142,1;IMPRECISE;SU=5;PE=5;SR=0	GT:SU:PE:SR	./.:5:5:0
4	49128841	898_1	N	[4:49652040[N	.	.	SVTYPE=BND;STRANDS=--:9;EVENT=898;MATEID=898_2;CIPOS=-140,9;CIEND=-438,9;CIPOS95=-73,2;CIEND95=-119,0;IMPRECISE;SU=9;PE=9;SR=0	GT:SU:PE:SR	./.:9:9:0
4	49652040	898_2	N	[4:49128841[N	.	.	SVTYPE=BND;STRANDS=--:9;SECONDARY;EVENT=898;MATEID=898_1;CIPOS=-438,9;CIEND=-140,9;CIPOS95=-119,0;CIEND95=-73,2;IMPRECISE;SU=9;PE=9;SR=0	GT:SU:PE:SR	./.:9:9:0
4	49150150	899_1	N	N]4:49652247]	.	.	SVTYPE=BND;STRANDS=++:20;EVENT=899;MATEID=899_2;CIPOS=-10,227;CIEND=-10,434;CIPOS95=-1,86;CIEND95=-1,99;IMPRECISE;SU=20;PE=20;SR=0	GT:SU:PE:SR	./.:20:20:0
4	49652247	899_2	N	N]4:49150150]	.	.	SVTYPE=BND;STRANDS=++:20;SECONDARY;EVENT=899;MATEID=899_1;CIPOS=-10,434;CIEND=-10,227;CIPOS95=-1,99;CIEND95=-1,86;IMPRECISE;SU=20;PE=20;SR=0	GT:SU:PE:SR	./.:20:20:0
4	49165024	900_1	N	N]4:49652247]	.	.	SVTYPE=BND;STRANDS=++:9;EVENT=900;MATEID=900_2;CIPOS=-10,428;CIEND=-10,442;CIPOS95=-1,165;CIEND95=-1,149;IMPRECISE;SU=9;PE=9;SR=0	GT:SU:PE:SR	./.:9:9:0
4	49652247	900_2	N	N]4:49165024]	.	.	SVTYPE=BND;STRANDS=++:9;SECONDARY;EVENT=900;MATEID=900_1;CIPOS=-10,442;CIEND=-10,428;CIPOS95=-1,149;CIEND95=-1,165;IMPRECISE;SU=9;PE=9;SR=0	GT:SU:PE:SR	./.:9:9:0
4	49651492	901	N	<DEL>	.	.	SVTYPE=DEL;STRANDS=+-:17;SVLEN=-545;END=49652037;CIPOS=-10,33;CIEND=-432,9;CIPOS95=-4,8;CIEND95=-87,1;IMPRECISE;SU=17;PE=17;SR=0	GT:SU:PE:SR	./.:17:17:0
4	49162800	902	N	<INV>	.	.	SVTYPE=INV;STRANDS=++:6,--:3;SVLEN=488265;END=49651065;CIPOS=-10,354;CIEND=-10,464;CIPOS95=-2,136;CIEND95=-1,171;IMPRECISE;SU=9;PE=9;SR=0	GT:SU:PE:SR	./.:9:9:0
4	49123008	903_1	N	N]4:49652565]	.	.	SVTYPE=BND;STRANDS=++:18;EVENT=903;MATEID=903_2;CIPOS=-10,241;CIEND=-10,219;CIPOS95=-2,88;CIEND95=-2,72;IMPRECISE;SU=18;PE=18;SR=0	GT:SU:PE:SR	./.:18:18:0
4	49652565	903_2	N	N]4:49123008]	.	.	SVTYPE=BND;STRANDS=++:18;SECONDARY;EVENT=903;MATEID=903_1;CIPOS=-10,219;CIEND=-10,241;CIPOS95=-2,72;CIEND95=-2,88;IMPRECISE;SU=18;PE=18;SR=0	GT:SU:PE:SR	./.:18:18:0
4	49113492	904_1	N	N]4:49653425]	.	.	SVTYPE=BND;STRANDS=++:4;EVENT=904;MATEID=904_2;CIPOS=-9,8;CIEND=-9,8;CIPOS95=0,0;CIEND95=0,0;SU=4;PE=0;SR=4	GT:SU:PE:SR	./.:4:0:4
4	49653425	904_2	N	N]4:49113492]	.	.	SVTYPE=BND;STRANDS=++:4;SECONDARY;EVENT=904;MATEID=904_1;CIPOS=-9,8;CIEND=-9,8;CIPOS95=0,0;CIEND95=0,0;SU=4;PE=0;SR=4	GT:SU:PE:SR	./.:4:0:4
4	49137819	905_1	N	N]4:49653755]	.	.	SVTYPE=BND;STRANDS=++:13;EVENT=905;MATEID=905_2;CIPOS=-6,9;CIEND=-10,9;CIPOS95=-1,3;CIEND95=-4,2;IMPRECISE;SU=13;PE=12;SR=1	GT:SU:PE:SR	./.:13:12:1
4	49653755	905_2	N	N]4:49137819]	.	.	SVTYPE=BND;STRANDS=++:13;SECONDARY;EVENT=905;MATEID=905_1;CIPOS=-10,9;CIEND=-6,9;CIPOS95=-4,2;CIEND95=-1,3;IMPRECISE;SU=13;PE=12;SR=1	GT:SU:PE:SR	./.:13:12:1
4	49652170	906	N	<DEL>	.	.	SVTYPE=DEL;STRANDS=+-:5;SVLEN=-1931;END=49654101;CIPOS=-10,438;CIEND=-447,9;CIPOS95=-1,168;CIEND95=-164,1;IMPRECISE;SU=5;PE=5;SR=0	GT:SU:PE:SR	./.:5:5:0
4	49649382	907	N	<DUP>	.	.	SVTYPE=DUP;STRANDS=-+:23;SVLEN=5605;END=49654987;CIPOS=-10,9;CIEND=-10,9;CIPOS95=0,0;CIEND95=0,0;SU=23;PE=0;SR=23	GT:SU:PE:SR	./.:23:0:23
4	49137646	908_1	N	[4:49655044[N	.	.	SVTYPE=BND;STRANDS=--:12;EVENT=908;MATEID=908_2;CIPOS=-10,9;CIEND=-10,9;CIPOS95=0,0;CIEND95=0,0;SU=12;PE=0;SR=12	GT:SU:PE:SR	./.:12:0:12
4	49655044	908_2	N	[4:49137646[N	.	.	SVTYPE=BND;STRANDS=--:12;SECONDARY;EVENT=908;MATEID=908_1;CIPOS=-10,9;CIEND=-10,9;CIPOS95=0,0;CIEND95=0,0;SU=12;PE=0;SR=12	GT:SU:PE:SR	./.:12:0:12
4	49168622	909_1	N	[4:49655783[N	.	.	SVTYPE=BND;STRANDS=--:5;EVENT=909;MATEID=909_2;CIPOS=-442,9;CIEND=-440,9;CIPOS95=-155,1;CIEND95=-164,1;IMPRECISE;SU=5;PE=5;SR=0	GT:SU:PE:SR	./.:5:5:0
4	49655783	909_2	N	[4:49168622[N	.	.	SVTYPE=BND;STRANDS=--:5;SECONDARY;EVENT=909;MATEID=909_1;CIPOS=-440,9;CIEND=-442,9;CIPOS95=-164,1;CIEND95=-155,1;IMPRECISE;SU=5;PE=5;SR=0	GT:SU:PE:SR	./.:5:5:0
4	49106810	910_1	N	N]4:49655880]	.	.	SVTYPE=BND;STRANDS=++:5;EVENT=910;MATEID=910_2;CIPOS=-9,5;CIEND=-10,9;CIPOS95=-1,0;CIEND95=0,0;IMPRECISE;SU=5;PE=1;SR=4	GT:SU:PE:SR	./.:5:1:4
4	49655880	910_2	N	N]4:49106810]	.	.	SVTYPE=BND;STRANDS=++:5;SECONDARY;EVENT=910;MATEID=910_1;CIPOS=-10,9;CIEND=-9,5;CIPOS95=0,0;CIEND95=-1,0;IMPRECISE;SU=5;PE=1;SR=4	GT:SU:PE:SR	./.:5:1:4
4	49164879	911_1	N	[4:49655972[N	.	.	SVTYPE=BND;STRANDS=--:23;EVENT=911;MATEID=911_2;CIPOS=-8,9;CIEND=-10,9;CIPOS95=0,0;CIEND95=0,0;SU=23;PE=0;SR=23	GT:SU:PE:SR	./.:23:0:23
4	49655972	911_2	N	[4:49164879[N	.	.	SVTYPE=BND;STRANDS=--:23;SECONDARY;EVENT=911;MATEID=911_1;CIPOS=-10,9;CIEND=-8,9;CIPOS95=0,0;CIEND95=0,0;SU=23;PE=0;SR=23	GT:SU:PE:SR	./.:23:0:23
4	49645121	912	N	<DEL>	.	.	SVTYPE=DEL;STRANDS=+-:4;SVLEN=-11002;END=49656123;CIPOS=-10,445;CIEND=-466,9;CIPOS95=-1,153;CIEND95=-167,1;IMPRECISE;SU=4;PE=4;SR=0	GT:SU:PE:SR	./.:4:4:0
4	49655718	913	N	<DEL>	.	.	SVTYPE=DEL;STRANDS=+-:15;SVLEN=-420;END=49656138;CIPOS=-10,257;CIEND=-215,9;CIPOS95=-1,96;CIEND95=-54,2;IMPRECISE;SU=15;PE=15;SR=0	GT:SU:PE:SR	./.:15:15:0
4	49645947	914	N	<DEL>	.	.	SVTYPE=DEL;STRANDS=+-:4;SVLEN=-9856;END=49655803;CIPOS=-10,9;CIEND=-10,9;CIPOS95=-3,3;CIEND95=-3,3;IMPRECISE;SU=4;PE=3;SR=1	GT:SU:PE:SR	./.:4:3:1
4	49164740	915_1	N	N]4:49656663]	.	.	SVTYPE=BND;STRANDS=++:6;EVENT=915;MATEID=915_2;CIPOS=-8,399;CIEND=-10,422;CIPOS95=0,147;CIEND95=-1,160;IMPRECISE;SU=6;PE=6;SR=0	GT:SU:PE:SR	./.:6:6:0
4	49656663	915_2	N	N]4:49164740]	.	.	SVTYPE=BND;STRANDS=++:6;SECONDARY;EVENT=915;MATEID=915_1;CIPOS=-10,422;CIEND=-8,399;CIPOS95=-1,160;CIEND95=0,147;IMPRECISE;SU=6;PE=6;SR=0	GT:SU:PE:SR	./.:6:6:0
4	49169654	916	N	<INV>	.	.	SVTYPE=INV;STRANDS=++:11,--:1;SVLEN=487032;END=49656686;CIPOS=-10,102;CIEND=-10,48;CIPOS95=0,87;CIEND95=0,38;IMPRECISE;SU=12;PE=12;SR=0	GT:SU:PE:SR	./.:12:12:0
4	49169489	917_1	N	[4:49656937[N	.	.	SVTYPE=BND;STRANDS=--:6;EVENT=917;MATEID=917_2;CIPOS=-491,9;CIEND=-388,9;CIPOS95=-149,1;CIEND95=-140,1;IMPRECISE;SU=6;PE=6;SR=0	GT:SU:PE:SR	./.:6:6:0
4	49656937	917_2	N	[4:49169489[N	.	.	SVTYPE=BND;STRANDS=--:6;SECONDARY;EVENT=917;MATEID=917_1;CIPOS=-388,9;CIEND=-491,9;CIPOS95=-140,1;CIEND95=-149,1;IMPRECISE;SU=6;PE=6;SR=0	GT:SU:PE:SR	./.:6:6:0
4	49169178	918_1	N	[4:49657546[N	.	.	SVTYPE=BND;STRANDS=--:5;EVENT=918;MATEID=918_2;CIPOS=-190,9;CIEND=-368,9;CIPOS95=-40,3;CIEND95=-103,2;IMPRECISE;SU=5;PE=5;SR=0	GT:SU:PE:SR	./.:5:5:0
4	49657546	918_2	N	[4:49169178[N	.	.	SVTYPE=BND;STRANDS=--:5;SECONDARY;EVENT=918;MATEID=918_1;CIPOS=-368,9;CIEND=-190,9;CIPOS95=-103,2;CIEND95=-40,3;IMPRECISE;SU=5;PE=5;SR=0	GT:SU:PE:SR	./.:5:5:0
4	49657127	919	N	<DEL>	.	.	SVTYPE=DEL;STRANDS=+-:41;SVLEN=-420;END=49657547;CIPOS=-7,6;CIEND=-2,7;CIPOS95=-1,4;CIEND95=-2,1;IMPRECISE;SU=41;PE=40;SR=1	GT:SU:PE:SR	./.:41:40:1
4	49647875	920	N	<DUP>	.	.	SVTYPE=DUP;STRANDS=-+:4;SVLEN=10382;END=49658257;CIPOS=-469,9;CIEND=-10,473;CIPOS95=-169,1;CIEND95=-1,170;IMPRECISE;SU=4;PE=4;SR=0	GT:SU:PE:SR	./.:4:4:0
4	49113547	921_1	N	N]4:49658366]	.	.	SVTYPE=BND;STRANDS=++:33;EVENT=921;MATEID=921_2;CIPOS=-10,9;CIEND=0,9;CIPOS95=0,0;CIEND95=0,0;SU=33;PE=0;SR=33	GT:SU:PE:SR	./.:33:0:33
4	49658366	921_2	N	N]4:49113547]	.	.	SVTYPE=BND;STRANDS=++:33;SECONDARY;EVENT=921;MATEID=921_1;CIPOS=0,9;CIEND=-10,9;CIPOS95=0,0;CIEND95=0,0;SU=33;PE=0;SR=33	GT:SU:PE:SR	./.:33:0:33
4	49104099	922_1	N	N]4:49658445]	.	.	SVTYPE=BND;STRANDS=++:12;EVENT=922;MATEID=922_2;CIPOS=-10,278;CIEND=-10,272;CIPOS95=-1,102;CIEND95=-1,92;IMPRECISE;SU=12;PE=12;SR=0	GT:SU:PE:SR	./.:12:12:0
4	49658445	922_2	N	N]4:49104099]	.	.	SVTYPE=BND;STRANDS=++:12;SECONDARY;EVENT=922;MATEID=922_1;CIPOS=-10,272;CIEND=-10,278;CIPOS95=-1,92;CIEND95=-1,102;IMPRECISE;SU=12;PE=12;SR=0	GT:SU:PE:SR	./.:12:12:0
4	49103923	923_1	N	[4:49658336[N	.	.	SVTYPE=BND;STRANDS=--:8;EVENT=923;MATEID=923_2;CIPOS=-10,6;CIEND=-3,0;CIPOS95=-1,0;CIEND95=-3,0;IMPRECISE;SU=8;PE=5;SR=3	GT:SU:PE:SR	./.:8:5:3
4	49658336	923_2	N	[4:49103923[N	.	.	SVTYPE=BND;STRANDS=--:8;SECONDARY;EVENT=923;MATEID=923_1;CIPOS=-3,0;CIEND=-10,6;CIPOS95=-3,0;CIEND95=-1,0;IMPRECISE;SU=8;PE=5;SR=3	GT:SU:PE:SR	./.:8:5:3
4	49139583	924_1	N	N]4:49658453]	.	.	SVTYPE=BND;STRANDS=++:5;EVENT=924;MATEID=924_2;CIPOS=-10,428;CIEND=-10,427;CIPOS95=-1,163;CIEND95=-1,164;IMPRECISE;SU=5;PE=5;SR=0	GT:SU:PE:SR	./.:5:5:0
4	49658453	924_2	N	N]4:49139583]	.	.	SVTYPE=BND;STRANDS=++:5;SECONDARY;EVENT=924;MATEID=924_1;CIPOS=-10,427;CIEND=-10,428;CIPOS95=-1,164;CIEND95=-1,163;IMPRECISE;SU=5;PE=5;SR=0	GT:SU:PE:SR	./.:5:5:0
4	49094206	925_1	N	N]4:49658426]	.	.	SVTYPE=BND;STRANDS=++:4;EVENT=925;MATEID=925_2;CIPOS=-10,9;CIEND=-10,9;CIPOS95=-3,3;CIEND95=-3,3;IMPRECISE;SU=4;PE=2;SR=2	GT:SU:PE:SR	./.:4:2:2
4	49658426	925_2	N	N]4:49094206]	.	.	SVTYPE=BND;STRANDS=++:4;SECONDARY;EVENT=925;MATEID=925_1;CIPOS=-10,9;CIEND=-10,9;CIPOS95=-3,3;CIEND95=-3,3;IMPRECISE;SU=4;PE=2;SR=2	GT:SU:PE:SR	./.:4:2:2
4	49647584	926	N	<DEL>	.	.	SVTYPE=DEL;STRANDS=+-:4;SVLEN=-10811;END=49658395;CIPOS=-10,466;CIEND=-414,9;CIPOS95=-1,168;CIEND95=-151,1;IMPRECISE;SU=4;PE=4;SR=0	GT:SU:PE:SR	./.:4:4:0
4	49164167	927_1	N	N]4:49658655]	.	.	SVTYPE=BND;STRANDS=++:9;EVENT=927;MATEID=927_2;CIPOS=-10,341;CIEND=-10,311;CIPOS95=-1,136;CIEND95=-1,116;IMPRECISE;SU=9;PE=9;SR=0	GT:SU:PE:SR	./.:9:9:0
4	49658655	927_2	N	N]4:49164167]	.	.	SVTYPE=BND;STRANDS=++:9;SECONDARY;EVENT=927;MATEID=927_1;CIPOS=-10,311;CIEND=-10,341;CIPOS95=-1,116;CIEND95=-1,136;IMPRECISE;SU=9;PE=9;SR=0	GT:SU:PE:SR	./.:9:9:0
4	49651347	928	N	<DEL>	.	.	SVTYPE=DEL;STRANDS=+-:10;SVLEN=-7045;END=49658392;CIPOS=-10,178;CIEND=-381,9;CIPOS95=-3,25;CIEND95=-91,1;IMPRECISE;SU=10;PE=10;SR=0	GT:SU:PE:SR	./.:10:10:0
4	49658126	929	N	<DEL>	.	.	SVTYPE=DEL;STRANDS=+-:4;SVLEN=-532;END=49658658;CIPOS=-10,307;CIEND=-478,9;CIPOS95=-2,108;CIEND95=-156,1;IMPRECISE;SU=4;PE=4;SR=0	GT:SU:PE:SR	./.:4:4:0
4	49160662	930_1	N	N]4:49660048]	.	.	SVTYPE=BND;STRANDS=++:4;EVENT=930;MATEID=930_2;CIPOS=-9,8;CIEND=-5,9;CIPOS95=0,0;CIEND95=0,1;IMPRECISE;SU=4;PE=0;SR=4	GT:SU:PE:SR	./.:4:0:4
4	49660048	930_2	N	N]4:49160662]	.	.	SVTYPE=BND;STRANDS=++:4;SECONDARY;EVENT=930;MATEID=930_1;CIPOS=-5,9;CIEND=-9,8;CIPOS95=0,1;CIEND95=0,0;IMPRECISE;SU=4;PE=0;SR=4	GT:SU:PE:SR	./.:4:0:4
4	49658376	931	N	<DEL>	.	.	SVTYPE=DEL;STRANDS=+-:4;SVLEN=-1608;END=49659984;CIPOS=-9,8;CIEND=-9,0;CIPOS95=0,0;CIEND95=-9,0;IMPRECISE;SU=4;PE=0;SR=4	GT:SU:PE:SR	./.:4:0:4
4	49658275	932	N	<DUP>	.	.	SVTYPE=DUP;STRANDS=-+:7;SVLEN=1823;END=49660098;CIPOS=-444,9;CIEND=-10,471;CIPOS95=-110,1;CIEND95=-1,131;IMPRECISE;SU=7;PE=7;SR=0	GT:SU:PE:SR	./.:7:7:0
4	49655971	933	N	<DUP>	.	.	SVTYPE=DUP;STRANDS=-+:26;SVLEN=4127;END=49660098;CIPOS=-5,2;CIEND=-10,9;CIPOS95=-3,0;CIEND95=-3,3;IMPRECISE;SU=26;PE=25;SR=1	GT:SU:PE:SR	./.:26:25:1
4	49137396	934	N	<INV>	.	.	SVTYPE=INV;STRANDS=++:3,--:1;SVLEN=522662;END=49660058;CIPOS=-10,9;CIEND=-10,9;CIPOS95=-1,1;CIEND95=-1,1;IMPRECISE;SU=4;PE=1;SR=3	GT:SU:PE:SR	./.:4:1:3
4	49137609	935_1	N	[4:49660225[N	.	.	SVTYPE=BND;STRANDS=--:10;EVENT=935;MATEID=935_2;CIPOS=-10,9;CIEND=-10,9;CIPOS95=0,0;CIEND95=0,0;SU=10;PE=0;SR=10	GT:SU:PE:SR	./.:10:0:10
4	49660225	935_2	N	[4:49137609[N	.	.	SVTYPE=BND;STRANDS=--:10;SECONDARY;EVENT=935;MATEID=935_1;CIPOS=-10,9;CIEND=-10,9;CIPOS95=0,0;CIEND95=0,0;SU=10;PE=0;SR=10	GT:SU:PE:SR	./.:10:0:10
4	49125797	936_1	N	N]4:49660884]	.	.	SVTYPE=BND;STRANDS=++:5;EVENT=936;MATEID=936_2;CIPOS=-10,6;CIEND=-8,8;CIPOS95=-2,0;CIEND95=0,2;IMPRECISE;SU=5;PE=0;SR=5	GT:SU:PE:SR	./.:5:0:5
4	49660884	936_2	N	N]4:49125797]	.	.	SVTYPE=BND;STRANDS=++:5;SECONDARY;EVENT=936;MATEID=936_1;CIPOS=-8,8;CIEND=-10,6;CIPOS95=0,2;CIEND95=-2,0;IMPRECISE;SU=5;PE=0;SR=5	GT:SU:PE:SR	./.:5:0:5
4	49660225	937	N	<DUP>	.	.	SVTYPE=DUP;STRANDS=-+:14;SVLEN=797;END=49661022;CIPOS=-10,9;CIEND=-10,9;CIPOS95=0,0;CIEND95=0,0;SU=14;PE=0;SR=14	GT:SU:PE:SR	./.:14:0:14
4	49123976	938_1	N	[4:49661048[N	.	.	SVTYPE=BND;STRANDS=--:4;EVENT=938;MATEID=938_2;CIPOS=-499,9;CIEND=-511,9;CIPOS95=-170,1;CIEND95=-178,1;IMPRECISE;SU=4;PE=4;SR=0	GT:SU:PE:SR	./.:4:4:0
4	49661048	938_2	N	[4:49123976[N	.	.	SVTYPE=BND;STRANDS=--:4;SECONDARY;EVENT=938;MATEID=938_1;CIPOS=-511,9;CIEND=-499,9;CIPOS95=-178,1;CIEND95=-170,1;IMPRECISE;SU=4;PE=4;SR=0	GT:SU:PE:SR	./.:4:4:0
4	49651189	939	N	<DUP>	.	.	SVTYPE=DUP;STRANDS=-+:11;SVLEN=10065;END=49661254;CIPOS=-341,9;CIEND=-10,256;CIPOS95=-98,2;CIEND95=-2,83;IMPRECISE;SU=11;PE=11;SR=0	GT:SU:PE:SR	./.:11:11:0
4	49647436	940	N	<DUP>	.	.	SVTYPE=DUP;STRANDS=-+:4;SVLEN=14051;END=49661487;CIPOS=-61,9;CIEND=-10,199;CIPOS95=-45,1;CIEND95=-3,41;IMPRECISE;SU=4;PE=4;SR=0	GT:SU:PE:SR	./.:4:4:0
4	49658251	941	N	<DEL>	.	.	SVTYPE=DEL;STRANDS=+-:17;SVLEN=-3042;END=49661293;CIPOS=-10,121;CIEND=-257,6;CIPOS95=-3,18;CIEND95=-98,0;IMPRECISE;SU=17;PE=17;SR=0	GT:SU:PE:SR	./.:17:17:0
4	49106829	942	N	<INV>	.	.	SVTYPE=INV;STRANDS=++:1,--:4;SVLEN=554770;END=49661599;CIPOS=-10,9;CIEND=-10,8;CIPOS95=0,0;CIEND95=0,0;SU=5;PE=1;SR=4	GT:SU:PE:SR	./.:5:1:4
4	49146522	943_1	N	[4:49661603[N	.	.	SVTYPE=BND;STRANDS=--:53;EVENT=943;MATEID=943_2;CIPOS=-5,9;CIEND=-10,9;CIPOS95=0,1;CIEND95=0,0;IMPRECISE;SU=53;PE=42;SR=11	GT:SU:PE:SR	./.:53:42:11
4	49661603	943_2	N	[4:49146522[N	.	.	SVTYPE=BND;STRANDS=--:53;SECONDARY;EVENT=943;MATEID=943_1;CIPOS=-10,9;CIEND=-5,9;CIPOS95=0,0;CIEND95=0,1;IMPRECISE;SU=53;PE=42;SR=11	GT:SU:PE:SR	./.:53:42:11
4	49146822	944_1	N	N]4:49661733]	.	.	SVTYPE=BND;STRANDS=++:189;EVENT=944;MATEID=944_2;CIPOS=0,0;CIEND=0,0;CIPOS95=0,0;CIEND95=0,0;SU=189;PE=126;SR=63	GT:SU:PE:SR	./.:189:126:63
4	49661733	944_2	N	N]4:49146822]	.	.	SVTYPE=BND;STRANDS=++:189;SECONDARY;EVENT=944;MATEID=944_1;CIPOS=0,0;CIEND=0,0;CIPOS95=0,0;CIEND95=0,0;SU=189;PE=126;SR=63	GT:SU:PE:SR	./.:189:126:63
4	49649590	945	N	<DEL>	.	.	SVTYPE=DEL;STRANDS=+-:4;SVLEN=-12027;END=49661617;CIPOS=-10,510;CIEND=-148,9;CIPOS95=0,179;CIEND95=-84,1;IMPRECISE;SU=4;PE=4;SR=0	GT:SU:PE:SR	./.:4:4:0
4	49101696	946_1	N	N]4:49662125]	.	.	SVTYPE=BND;STRANDS=++:8;EVENT=946;MATEID=946_2;CIPOS=-10,8;CIEND=-10,6;CIPOS95=0,0;CIEND95=-1,0;IMPRECISE;SU=8;PE=4;SR=4	GT:SU:PE:SR	./.:8:4:4
4	49662125	946_2	N	N]4:49101696]	.	.	SVTYPE=BND;STRANDS=++:8;SECONDARY;EVENT=946;MATEID=946_1;CIPOS=-10,6;CIEND=-10,8;CIPOS95=-1,0;CIEND95=0,0;IMPRECISE;SU=8;PE=4;SR=4	GT:SU:PE:SR	./.:8:4:4
4	49169302	947_1	N	[4:49661982[N	.	.	SVTYPE=BND;STRANDS=--:7;EVENT=947;MATEID=947_2;CIPOS=-343,9;CIEND=-464,9;CIPOS95=-109,1;CIEND95=-141,0;IMPRECISE;SU=7;PE=7;SR=0	GT:SU:PE:SR	./.:7:7:0
4	49661982	947_2	N	[4:49169302[N	.	.	SVTYPE=BND;STRANDS=--:7;SECONDARY;EVENT=947;MATEID=947_1;CIPOS=-464,9;CIEND=-343,9;CIPOS95=-141,0;CIEND95=-109,1;IMPRECISE;SU=7;PE=7;SR=0	GT:SU:PE:SR	./.:7:7:0
4	49137708	948_1	N	[4:49662035[N	.	.	SVTYPE=BND;STRANDS=--:17;EVENT=948;MATEID=948_2;CIPOS=-2,1;CIEND=0,1;CIPOS95=0,0;CIEND95=0,0;SU=17;PE=0;SR=17	GT:SU:PE:SR	./.:17:0:17
4	49662035	948_2	N	[4:49137708[N	.	.	SVTYPE=BND;STRANDS=--:17;SECONDARY;EVENT=948;MATEID=948_1;CIPOS=0,1;CIEND=-2,1;CIPOS95=0,0;CIEND95=0,0;SU=17;PE=0;SR=17	GT:SU:PE:SR	./.:17:0:17
4	49653414	949	N	<DEL>	.	.	SVTYPE=DEL;STRANDS=+-:7;SVLEN=-8569;END=49661983;CIPOS=-7,392;CIEND=-457,9;CIPOS95=0,154;CIEND95=-142,1;IMPRECISE;SU=7;PE=7;SR=0	GT:SU:PE:SR	./.:7:7:0
4	49109273	950_1	N	[4:49661984[N	.	.	SVTYPE=BND;STRANDS=--:16;EVENT=950;MATEID=950_2;CIPOS=-468,9;CIEND=-272,8;CIPOS95=-106,1;CIEND95=-110,0;IMPRECISE;SU=16;PE=16;SR=0	GT:SU:PE:SR	./.:16:16:0
4	49661984	950_2	N	[4:49109273[N	.	.	SVTYPE=BND;STRANDS=--:16;SECONDARY;EVENT=950;MATEID=950_1;CIPOS=-272,8;CIEND=-468,9;CIPOS95=-110,0;CIEND95=-106,1;IMPRECISE;SU=16;PE=16;SR=0	GT:SU:PE:SR	./.:16:16:0
4	49159879	951_1	N	N]4:49662159]	.	.	SVTYPE=BND;STRANDS=++:11;EVENT=951;MATEID=951_2;CIPOS=-10,186;CIEND=-10,299;CIPOS95=-3,35;CIEND95=-1,115;IMPRECISE;SU=11;PE=11;SR=0	GT:SU:PE:SR	./.:11:11:0
4	49662159	951_2	N	N]4:49159879]	.	.	SVTYPE=BND;STRANDS=++:11;SECONDARY;EVENT=951;MATEID=951_1;CIPOS=-10,299;CIEND=-10,186;CIPOS95=-1,115;CIEND95=-3,35;IMPRECISE;SU=11;PE=11;SR=0	GT:SU:PE:SR	./.:11:11:0
4	49096606	952_1	N	[4:49661988[N	.	.	SVTYPE=BND;STRANDS=--:8;EVENT=952;MATEID=952_2;CIPOS=-516,9;CIEND=-345,9;CIPOS95=-151,0;CIEND95=-128,1;IMPRECISE;SU=8;PE=8;SR=0	GT:SU:PE:SR	./.:8:8:0
4	49661988	952_2	N	[4:49096606[N	.	.	SVTYPE=BND;STRANDS=--:8;SECONDARY;EVENT=952;MATEID=952_1;CIPOS=-345,9;CIEND=-516,9;CIPOS95=-128,1;CIEND95=-151,0;IMPRECISE;SU=8;PE=8;SR=0	GT:SU:PE:SR	./.:8:8:0
4	49110918	953_1	N	[4:49661997[N	.	.	SVTYPE=BND;STRANDS=--:22;EVENT=953;MATEID=953_2;CIPOS=-379,9;CIEND=-239,9;CIPOS95=-39,2;CIEND95=-90,0;IMPRECISE;SU=22;PE=22;SR=0	GT:SU:PE:SR	./.:22:22:0
4	49661997	953_2	N	[4:49110918[N	.	.	SVTYPE=BND;STRANDS=--:22;SECONDARY;EVENT=953;MATEID=953_1;CIPOS=-239,9;CIEND=-379,9;CIPOS95=-90,0;CIEND95=-39,2;IMPRECISE;SU=22;PE=22;SR=0	GT:SU:PE:SR	./.:22:22:0
4	49107539	954_1	N	N]4:49662122]	.	.	SVTYPE=BND;STRANDS=++:13;EVENT=954;MATEID=954_2;CIPOS=-5,3;CIEND=-4,3;CIPOS95=0,0;CIEND95=0,0;SU=13;PE=5;SR=8	GT:SU:PE:SR	./.:13:5:8
4	49662122	954_2	N	N]4:49107539]	.	.	SVTYPE=BND;STRANDS=++:13;SECONDARY;EVENT=954;MATEID=954_1;CIPOS=-4,3;CIEND=-5,3;CIPOS95=0,0;CIEND95=0,0;SU=13;PE=5;SR=8	GT:SU:PE:SR	./.:13:5:8
4	49645086	955	N	<DUP>	.	.	SVTYPE=DUP;STRANDS=-+:17;SVLEN=17118;END=49662204;CIPOS=-342,9;CIEND=-10,235;CIPOS95=-38,2;CIEND95=-2,78;IMPRECISE;SU=17;PE=17;SR=0	GT:SU:PE:SR	./.:17:17:0
4	49093709	956	N	<INV>	.	.	SVTYPE=INV;STRANDS=++:2,--:12;SVLEN=567979;END=49661688;CIPOS=0,2;CIEND=-113,7;CIPOS95=0,2;CIEND95=-14,6;IMPRECISE;SU=14;PE=14;SR=0	GT:SU:PE:SR	./.:14:14:0
4	49162380	957_1	N	N]4:49662191]	.	.	SVTYPE=BND;STRANDS=++:5;EVENT=957;MATEID=957_2;CIPOS=-10,392;CIEND=-10,423;CIPOS95=-1,123;CIEND95=-1,151;IMPRECISE;SU=5;PE=5;SR=0	GT:SU:PE:SR	./.:5:5:0
4	49662191	957_2	N	N]4:49162380]	.	.	SVTYPE=BND;STRANDS=++:5;SECONDARY;EVENT=957;MATEID=957_1;CIPOS=-10,423;CIEND=-10,392;CIPOS95=-1,151;CIEND95=-1,123;IMPRECISE;SU=5;PE=5;SR=0	GT:SU:PE:SR	./.:5:5:0
4	49660224	958	N	<DUP>	.	.	SVTYPE=DUP;STRANDS=-+:50;SVLEN=1980;END=49662204;CIPOS=-446,9;CIEND=-10,409;CIPOS95=-67,1;CIEND95=-2,48;IMPRECISE;SU=50;PE=50;SR=0	GT:SU:PE:SR	./.:50:50:0
4	49152821	959_1	N	N]4:49662194]	.	.	SVTYPE=BND;STRANDS=++:10;EVENT=959;MATEID=959_2;CIPOS=-3,0;CIEND=-9,0;CIPOS95=-3,0;CIEND95=0,0;IMPRECISE;SU=10;PE=0;SR=10	GT:SU:PE:SR	./.:10:0:10
4	49662194	959_2	N	N]4:49152821]	.	.	SVTYPE=BND;STRANDS=++:10;SECONDARY;EVENT=959;MATEID=959_1;CIPOS=-9,0;CIEND=-3,0;CIPOS95=0,0;CIEND95=-3,0;IMPRECISE;SU=10;PE=0;SR=10	GT:SU:PE:SR	./.:10:0:10
4	49649412	960	N	<DUP>	.	.	SVTYPE=DUP;STRANDS=-+:9;SVLEN=12773;END=49662185;CIPOS=-4,3;CIEND=-5,9;CIPOS95=0,0;CIEND95=0,3;IMPRECISE;SU=9;PE=0;SR=9	GT:SU:PE:SR	./.:9:0:9
4	49137704	961_1	N	[4:49661982[N	.	.	SVTYPE=BND;STRANDS=--:172;EVENT=961;MATEID=961_2;CIPOS=-4,2;CIEND=-9,1;CIPOS95=-3,0;CIEND95=-1,0;IMPRECISE;SU=172;PE=168;SR=4	GT:SU:PE:SR	./.:172:168:4
4	49661982	961_2	N	[4:49137704[N	.	.	SVTYPE=BND;STRANDS=--:172;SECONDARY;EVENT=961;MATEID=961_1;CIPOS=-9,1;CIEND=-4,2;CIPOS95=-1,0;CIEND95=-3,0;IMPRECISE;SU=172;PE=168;SR=4	GT:SU:PE:SR	./.:172:168:4
4	49137818	962_1	N	N]4:49662200]	.	.	SVTYPE=BND;STRANDS=++:53;EVENT=962;MATEID=962_2;CIPOS=-2,9;CIEND=-8,3;CIPOS95=-9,2;CIEND95=-1,3;IMPRECISE;SU=53;PE=51;SR=2	GT:SU:PE:SR	./.:53:51:2
4	49662200	962_2	N	N]4:49137818]	.	.	SVTYPE=BND;STRANDS=++:53;SECONDARY;EVENT=962;MATEID=962_1;CIPOS=-8,3;CIEND=-2,9;CIPOS95=-1,3;CIEND95=-9,2;IMPRECISE;SU=53;PE=51;SR=2	GT:SU:PE:SR	./.:53:51:2
4	49658366	963	N	<DEL>	.	.	SVTYPE=DEL;STRANDS=+-:4;SVLEN=-3625;END=49661991;CIPOS=-10,9;CIEND=-10,9;CIPOS95=-1,1;CIEND95=-1,1;IMPRECISE;SU=4;PE=1;SR=3	GT:SU:PE:SR	./.:4:1:3
4	49123695	964_1	N	[4:49662415[N	.	.	SVTYPE=BND;STRANDS=--:7;EVENT=964;MATEID=964_2;CIPOS=-6,4;CIEND=-5,4;CIPOS95=-1,0;CIEND95=0,0;IMPRECISE;SU=7;PE=0;SR=7	GT:SU:PE:SR	./.:7:0:7
4	49662415	964_2	N	[4:49123695[N	.	.	SVTYPE=BND;STRANDS=--:7;SECONDARY;EVENT=964;MATEID=964_1;CIPOS=-5,4;CIEND=-6,4;CIPOS95=0,0;CIEND95=-1,0;IMPRECISE;SU=7;PE=0;SR=7	GT:SU:PE:SR	./.:7:0:7
4	49123765	965_1	N	[4:49662415[N	.	.	SVTYPE=BND;STRANDS=--:9;EVENT=965;MATEID=965_2;CIPOS=-4,3;CIEND=-4,3;CIPOS95=0,0;CIEND95=0,0;SU=9;PE=0;SR=9	GT:SU:PE:SR	./.:9:0:9
4	49662415	965_2	N	[4:49123765[N	.	.	SVTYPE=BND;STRANDS=--:9;SECONDARY;EVENT=965;MATEID=965_1;CIPOS=-4,3;CIEND=-4,3;CIPOS95=0,0;CIEND95=0,0;SU=9;PE=0;SR=9	GT:SU:PE:SR	./.:9:0:9
4	49648058	966	N	<DEL>	.	.	SVTYPE=DEL;STRANDS=+-:12;SVLEN=-14293;END=49662351;CIPOS=-10,285;CIEND=-371,9;CIPOS95=-1,104;CIEND95=-85,2;IMPRECISE;SU=12;PE=12;SR=0	GT:SU:PE:SR	./.:12:12:0
4	49662613	967	N	<DEL>	.	.	SVTYPE=DEL;STRANDS=+-:15;SVLEN=-485;END=49663098;CIPOS=-10,41;CIEND=-296,9;CIPOS95=-6,6;CIEND95=-40,2;IMPRECISE;SU=15;PE=15;SR=0	GT:SU:PE:SR	./.:15:15:0
4	49152828	968_1	N	N]4:49663442]	.	.	SVTYPE=BND;STRANDS=++:10;EVENT=968;MATEID=968_2;CIPOS=-10,9;CIEND=-10,9;CIPOS95=0,0;CIEND95=0,0;SU=10;PE=0;SR=10	GT:SU:PE:SR	./.:10:0:10
4	49663442	968_2	N	N]4:49152828]	.	.	SVTYPE=BND;STRANDS=++:10;SECONDARY;EVENT=968;MATEID=968_1;CIPOS=-10,9;CIEND=-10,9;CIPOS95=0,0;CIEND95=0,0;SU=10;PE=0;SR=10	GT:SU:PE:SR	./.:10:0:10
4	49650492	969	N	<DUP>	.	.	SVTYPE=DUP;STRANDS=-+:15;SVLEN=13030;END=49663522;CIPOS=-75,9;CIEND=-10,3;CIPOS95=-8,5;CIEND95=-10,3;IMPRECISE;SU=15;PE=15;SR=0	GT:SU:PE:SR	./.:15:15:0
4	49093132	970_1	N	[4:49663390[N	.	.	SVTYPE=BND;STRANDS=--:5;EVENT=970;MATEID=970_2;CIPOS=-477,9;CIEND=-444,9;CIPOS95=-149,1;CIEND95=-164,1;IMPRECISE;SU=5;PE=5;SR=0	GT:SU:PE:SR	./.:5:5:0
4	49663390	970_2	N	[4:49093132[N	.	.	SVTYPE=BND;STRANDS=--:5;SECONDARY;EVENT=970;MATEID=970_1;CIPOS=-444,9;CIEND=-477,9;CIPOS95=-164,1;CIEND95=-149,1;IMPRECISE;SU=5;PE=5;SR=0	GT:SU:PE:SR	./.:5:5:0
4	49129432	971_1	N	N]4:49663527]	.	.	SVTYPE=BND;STRANDS=++:5;EVENT=971;MATEID=971_2;CIPOS=-10,100;CIEND=-10,496;CIPOS95=-3,45;CIEND95=-1,164;IMPRECISE;SU=5;PE=5;SR=0	GT:SU:PE:SR	./.:5:5:0
4	49663527	971_2	N	N]4:49129432]	.	.	SVTYPE=BND;STRANDS=++:5;SECONDARY;EVENT=971;MATEID=971_1;CIPOS=-10,496;CIEND=-10,100;CIPOS95=-1,164;CIEND95=-3,45;IMPRECISE;SU=5;PE=5;SR=0	GT:SU:PE:SR	./.:5:5:0
4	49150099	972_1	N	N]4:49663563]	.	.	SVTYPE=BND;STRANDS=++:15;EVENT=972;MATEID=972_2;CIPOS=-5,5;CIEND=-10,9;CIPOS95=-2,2;CIEND95=0,0;IMPRECISE;SU=15;PE=11;SR=4	GT:SU:PE:SR	./.:15:11:4
4	49663563	972_2	N	N]4:49150099]	.	.	SVTYPE=BND;STRANDS=++:15;SECONDARY;EVENT=972;MATEID=972_1;CIPOS=-10,9;CIEND=-5,5;CIPOS95=0,0;CIEND95=-2,2;IMPRECISE;SU=15;PE=11;SR=4	GT:SU:PE:SR	./.:15:11:4
4	49654148	973	N	<DEL>	.	.	SVTYPE=DEL;STRANDS=+-:6;SVLEN=-9680;END=49663828;CIPOS=-10,399;CIEND=-364,9;CIPOS95=-1,152;CIEND95=-109,2;IMPRECISE;SU=6;PE=6;SR=0	GT:SU:PE:SR	./.:6:6:0
4	49651676	974	N	<DEL>	.	.	SVTYPE=DEL;STRANDS=+-:5;SVLEN=-12756;END=49664432;CIPOS=-10,480;CIEND=-419,9;CIPOS95=-1,153;CIEND95=-143,1;IMPRECISE;SU=5;PE=5;SR=0	GT:SU:PE:SR	./.:5:5:0
4	49128880	975_1	N	[4:49665293[N	.	.	SVTYPE=BND;STRANDS=--:4;EVENT=975;MATEID=975_2;CIPOS=-219,9;CIEND=-498,9;CIPOS95=-93,2;CIEND95=-170,1;IMPRECISE;SU=4;PE=4;SR=0	GT:SU:PE:SR	./.:4:4:0
4	49665293	975_2	N	[4:49128880[N	.	.	SVTYPE=BND;STRANDS=--:4;SECONDARY;EVENT=975;MATEID=975_1;CIPOS=-498,9;CIEND=-219,9;CIPOS95=-170,1;CIEND95=-93,2;IMPRECISE;SU=4;PE=4;SR=0	GT:SU:PE:SR	./.:4:4:0
4	49106409	976_1	N	[4:49665297[N	.	.	SVTYPE=BND;STRANDS=--:4;EVENT=976;MATEID=976_2;CIPOS=-391,9;CIEND=-484,9;CIPOS95=-108,2;CIEND95=-176,1;IMPRECISE;SU=4;PE=4;SR=0	GT:SU:PE:SR	./.:4:4:0
4	49665297	976_2	N	[4:49106409[N	.	.	SVTYPE=BND;STRANDS=--:4;SECONDARY;EVENT=976;MATEID=976_1;CIPOS=-484,9;CIEND=-391,9;CIPOS95=-176,1;CIEND95=-108,2;IMPRECISE;SU=4;PE=4;SR=0	GT:SU:PE:SR	./.:4:4:0
4	49651497	977	N	<DEL>	.	.	SVTYPE=DEL;STRANDS=+-:32;SVLEN=-13787;END=49665284;CIPOS=-10,37;CIEND=-217,9;CIPOS95=-9,3;CIEND95=-86,1;IMPRECISE;SU=32;PE=32;SR=0	GT:SU:PE:SR	./.:32:32:0
4	49165721	978_1	N	N]4:49665456]	.	.	SVTYPE=BND;STRANDS=++:7;EVENT=978;MATEID=978_2;CIPOS=-10,364;CIEND=-10,359;CIPOS95=-1,144;CIEND95=-1,136;IMPRECISE;SU=7;PE=7;SR=0	GT:SU:PE:SR	./.:7:7:0
4	49665456	978_2	N	N]4:49165721]	.	.	SVTYPE=BND;STRANDS=++:7;SECONDARY;EVENT=978;MATEID=978_1;CIPOS=-10,359;CIEND=-10,364;CIPOS95=-1,136;CIEND95=-1,144;IMPRECISE;SU=7;PE=7;SR=0	GT:SU:PE:SR	./.:7:7:0
4	49165482	979_1	N	N]4:49665443]	.	.	SVTYPE=BND;STRANDS=++:10;EVENT=979;MATEID=979_2;CIPOS=-10,9;CIEND=-6,0;CIPOS95=-5,2;CIEND95=-6,0;IMPRECISE;SU=10;PE=9;SR=1	GT:SU:PE:SR	./.:10:9:1
4	49665443	979_2	N	N]4:49165482]	.	.	SVTYPE=BND;STRANDS=++:10;SECONDARY;EVENT=979;MATEID=979_1;CIPOS=-6,0;CIEND=-10,9;CIPOS95=-6,0;CIEND95=-5,2;IMPRECISE;SU=10;PE=9;SR=1	GT:SU:PE:SR	./.:10:9:1
4	49647566	980	N	<DEL>	.	.	SVTYPE=DEL;STRANDS=+-:7;SVLEN=-17730;END=49665296;CIPOS=-10,376;CIEND=-475,9;CIPOS95=-1,149;CIEND95=-143,1;IMPRECISE;SU=7;PE=7;SR=0	GT:SU:PE:SR	./.:7:7:0
4	49664144	981	N	<DUP>	.	.	SVTYPE=DUP;STRANDS=-+:24;SVLEN=1502;END=49665646;CIPOS=-126,9;CIEND=-10,215;CIPOS95=-20,3;CIEND95=-2,81;IMPRECISE;SU=24;PE=24;SR=0	GT:SU:PE:SR	./.:24:24:0
4	49664720	982	N	<DEL>	.	.	SVTYPE=DEL;STRANDS=+-:4;SVLEN=-955;END=49665675;CIPOS=-10,462;CIEND=-432,9;CIPOS95=-1,166;CIEND95=-153,1;IMPRECISE;SU=4;PE=4;SR=0	GT:SU:PE:SR	./.:4:4:0
4	49664096	983	N	<DEL>	.	.	SVTYPE=DEL;STRANDS=+-:14;SVLEN=-1358;END=49665454;CIPOS=-10,217;CIEND=-461,9;CIPOS95=-2,49;CIEND95=-113,1;IMPRECISE;SU=14;PE=14;SR=0	GT:SU:PE:SR	./.:14:14:0
4	49648226	984	N	<DEL>	.	.	SVTYPE=DEL;STRANDS=+-:7;SVLEN=-18696;END=49666922;CIPOS=-10,383;CIEND=-505,9;CIPOS95=-1,140;CIEND95=-160,1;IMPRECISE;SU=7;PE=7;SR=0	GT:SU:PE:SR	./.:7:7:0
4	49139373	985_1	N	[4:49666925[N	.	.	SVTYPE=BND;STRANDS=--:5;EVENT=985;MATEID=985_2;CIPOS=-484,9;CIEND=-423,9;CIPOS95=-154,1;CIEND95=-141,1;IMPRECISE;SU=5;PE=5;SR=0	GT:SU:PE:SR	./.:5:5:0
4	49666925	985_2	N	[4:49139373[N	.	.	SVTYPE=BND;STRANDS=--:5;SECONDARY;EVENT=985;MATEID=985_1;CIPOS=-423,9;CIEND=-484,9;CIPOS95=-141,1;CIEND95=-154,1;IMPRECISE;SU=5;PE=5;SR=0	GT:SU:PE:SR	./.:5:5:0
4	49093278	986_1	N	N]4:49667110]	.	.	SVTYPE=BND;STRANDS=++:6;EVENT=986;MATEID=986_2;CIPOS=-10,400;CIEND=-10,386;CIPOS95=-1,149;CIEND95=-1,142;IMPRECISE;SU=6;PE=6;SR=0	GT:SU:PE:SR	./.:6:6:0
4	49667110	986_2	N	N]4:49093278]	.	.	SVTYPE=BND;STRANDS=++:6;SECONDARY;EVENT=986;MATEID=986_1;CIPOS=-10,386;CIEND=-10,400;CIPOS95=-1,142;CIEND95=-1,149;IMPRECISE;SU=6;PE=6;SR=0	GT:SU:PE:SR	./.:6:6:0
4	49647445	987	N	<DUP>	.	.	SVTYPE=DUP;STRANDS=-+:6;SVLEN=19673;END=49667118;CIPOS=-414,4;CIEND=-10,417;CIPOS95=-164,0;CIEND95=-1,154;IMPRECISE;SU=6;PE=6;SR=0	GT:SU:PE:SR	./.:6:6:0
4	49643906	988	N	<DUP>	.	.	SVTYPE=DUP;STRANDS=-+:5;SVLEN=23214;END=49667120;CIPOS=-485,9;CIEND=-10,426;CIPOS95=-164,1;CIEND95=-1,162;IMPRECISE;SU=5;PE=5;SR=0	GT:SU:PE:SR	./.:5:5:0
4	49164886	989_1	N	[4:49666925[N	.	.	SVTYPE=BND;STRANDS=--:4;EVENT=989;MATEID=989_2;CIPOS=-14,9;CIEND=-441,9;CIPOS95=-11,2;CIEND95=-148,1;IMPRECISE;SU=4;PE=4;SR=0	GT:SU:PE:SR	./.:4:4:0
4	49666925	989_2	N	[4:49164886[N	.	.	SVTYPE=BND;STRANDS=--:4;SECONDARY;EVENT=989;MATEID=989_1;CIPOS=-441,9;CIEND=-14,9;CIPOS95=-148,1;CIEND95=-11,2;IMPRECISE;SU=4;PE=4;SR=0	GT:SU:PE:SR	./.:4:4:0
4	49129325	990_1	N	N]4:49667123]	.	.	SVTYPE=BND;STRANDS=++:12;EVENT=990;MATEID=990_2;CIPOS=-10,303;CIEND=-10,102;CIPOS95=-1,112;CIEND95=-2,60;IMPRECISE;SU=12;PE=12;SR=0	GT:SU:PE:SR	./.:12:12:0
4	49667123	990_2	N	N]4:49129325]	.	.	SVTYPE=BND;STRANDS=++:12;SECONDARY;EVENT=990;MATEID=990_1;CIPOS=-10,102;CIEND=-10,303;CIPOS95=-2,60;CIEND95=-1,112;IMPRECISE;SU=12;PE=12;SR=0	GT:SU:PE:SR	./.:12:12:0
4	49661047	991	N	<DUP>	.	.	SVTYPE=DUP;STRANDS=-+:5;SVLEN=6081;END=49667128;CIPOS=-391,9;CIEND=-10,399;CIPOS95=-101,2;CIEND95=-1,135;IMPRECISE;SU=5;PE=5;SR=0	GT:SU:PE:SR	./.:5:5:0
4	49142185	992_1	N	N]4:49667123]	.	.	SVTYPE=BND;STRANDS=++:5;EVENT=992;MATEID=992_2;CIPOS=-10,397;CIEND=-10,412;CIPOS95=-1,136;CIEND95=-1,145;IMPRECISE;SU=5;PE=5;SR=0	GT:SU:PE:SR	./.:5:5:0
4	49667123	992_2	N	N]4:49142185]	.	.	SVTYPE=BND;STRANDS=++:5;SECONDARY;EVENT=992;MATEID=992_1;CIPOS=-10,412;CIEND=-10,397;CIPOS95=-1,145;CIEND95=-1,136;IMPRECISE;SU=5;PE=5;SR=0	GT:SU:PE:SR	./.:5:5:0
4	49651473	993	N	<DEL>	.	.	SVTYPE=DEL;STRANDS=+-:10;SVLEN=-15495;END=49666968;CIPOS=-10,57;CIEND=-333,7;CIPOS95=-4,12;CIEND95=-134,1;IMPRECISE;SU=10;PE=10;SR=0	GT:SU:PE:SR	./.:10:10:0
4	49106645	994_1	N	N]4:49667133]	.	.	SVTYPE=BND;STRANDS=++:88;EVENT=994;MATEID=994_2;CIPOS=-10,141;CIEND=-10,129;CIPOS95=-2,46;CIEND95=-2,39;IMPRECISE;SU=88;PE=88;SR=0	GT:SU:PE:SR	./.:88:88:0
4	49667133	994_2	N	N]4:49106645]	.	.	SVTYPE=BND;STRANDS=++:88;SECONDARY;EVENT=994;MATEID=994_1;CIPOS=-10,129;CIEND=-10,141;CIPOS95=-2,39;CIEND95=-2,46;IMPRECISE;SU=88;PE=88;SR=0	GT:SU:PE:SR	./.:88:88:0
4	49139998	995_1	N	N]4:49667126]	.	.	SVTYPE=BND;STRANDS=++:6;EVENT=995;MATEID=995_2;CIPOS=-10,37;CIEND=-10,388;CIPOS95=-3,17;CIEND95=-1,145;IMPRECISE;SU=6;PE=6;SR=0	GT:SU:PE:SR	./.:6:6:0
4	49667126	995_2	N	N]4:49139998]	.	.	SVTYPE=BND;STRANDS=++:6;SECONDARY;EVENT=995;MATEID=995_1;CIPOS=-10,388;CIEND=-10,37;CIPOS95=-1,145;CIEND95=-3,17;IMPRECISE;SU=6;PE=6;SR=0	GT:SU:PE:SR	./.:6:6:0
4	49161305	996_1	N	[4:49667025[N	.	.	SVTYPE=BND;STRANDS=--:4;EVENT=996;MATEID=996_2;CIPOS=-9,8;CIEND=-9,8;CIPOS95=0,0;CIEND95=0,0;SU=4;PE=0;SR=4	GT:SU:PE:SR	./.:4:0:4
4	49667025	996_2	N	[4:49161305[N	.	.	SVTYPE=BND;STRANDS=--:4;SECONDARY;EVENT=996;MATEID=996_1;CIPOS=-9,8;CIEND=-9,8;CIPOS95=0,0;CIEND95=0,0;SU=4;PE=0;SR=4	GT:SU:PE:SR	./.:4:0:4
4	49659924	997	N	<DUP>	.	.	SVTYPE=DUP;STRANDS=-+:7;SVLEN=7212;END=49667136;CIPOS=-495,9;CIEND=-10,367;CIPOS95=-149,1;CIEND95=-1,144;IMPRECISE;SU=7;PE=7;SR=0	GT:SU:PE:SR	./.:7:7:0
4	49100148	998_1	N	[4:49666940[N	.	.	SVTYPE=BND;STRANDS=--:22;EVENT=998;MATEID=998_2;CIPOS=-326,9;CIEND=-394,9;CIPOS95=-81,2;CIEND95=-72,2;IMPRECISE;SU=22;PE=22;SR=0	GT:SU:PE:SR	./.:22:22:0
4	49666940	998_2	N	[4:49100148[N	.	.	SVTYPE=BND;STRANDS=--:22;SECONDARY;EVENT=998;MATEID=998_1;CIPOS=-394,9;CIEND=-326,9;CIPOS95=-72,2;CIEND95=-81,2;IMPRECISE;SU=22;PE=22;SR=0	GT:SU:PE:SR	./.:22:22:0
4	49137817	999_1	N	N]4:49667530]	.	.	SVTYPE=BND;STRANDS=++:6;EVENT=999;MATEID=999_2;CIPOS=-10,467;CIEND=-10,497;CIPOS95=-1,136;CIEND95=-1,159;IMPRECISE;SU=6;PE=6;SR=0	GT:SU:PE:SR	./.:6:6:0
4	49667530	999_2	N	N]4:49137817]	.	.	SVTYPE=BND;STRANDS=++:6;SECONDARY;EVENT=999;MATEID=999_1;CIPOS=-10,497;CIEND=-10,467;CIPOS95=-1,159;CIEND95=-1,136;IMPRECISE;SU=6;PE=6;SR=0	GT:SU:PE:SR	./.:6:6:0
4	49655937	1000	N	<DUP>	.	.	SVTYPE=DUP;STRANDS=-+:9;SVLEN=11769;END=49667706;CIPOS=-4,3;CIEND=-4,3;CIPOS95=0,0;CIEND95=0,0;SU=9;PE=0;SR=9	GT:SU:PE:SR	./.:9:0:9
4	49126307	1001_1	N	[4:49667626[N	.	.	SVTYPE=BND;STRANDS=--:9;EVENT=1001;MATEID=1001_2;CIPOS=-323,9;CIEND=-414,9;CIPOS95=-106,1;CIEND95=-106,1;IMPRECISE;SU=9;PE=9;SR=0	GT:SU:PE:SR	./.:9:9:0
4	49667626	1001_2	N	[4:49126307[N	.	.	SVTYPE=BND;STRANDS=--:9;SECONDARY;EVENT=1001;MATEID=1001_1;CIPOS=-414,9;CIEND=-323,9;CIPOS95=-106,1;CIEND95=-106,1;IMPRECISE;SU=9;PE=9;SR=0	GT:SU:PE:SR	./.:9:9:0
4	49662660	1002	N	<DEL>	.	.	SVTYPE=DEL;STRANDS=+-:4;SVLEN=-4791;END=49667451;CIPOS=-10,510;CIEND=-223,9;CIPOS95=-1,195;CIEND95=-97,2;IMPRECISE;SU=4;PE=4;SR=0	GT:SU:PE:SR	./.:4:4:0
4	49666661	1003	N	<DEL>	.	.	SVTYPE=DEL;STRANDS=+-:30;SVLEN=-483;END=49667144;CIPOS=-10,198;CIEND=-40,9;CIPOS95=-2,70;CIEND95=-21,3;IMPRECISE;SU=30;PE=30;SR=0	GT:SU:PE:SR	./.:30:30:0
4	49654292	1004	N	<DUP>	.	.	SVTYPE=DUP;STRANDS=-+:23;SVLEN=13757;END=49668049;CIPOS=-174,9;CIEND=-10,204;CIPOS95=-31,3;CIEND95=-3,20;IMPRECISE;SU=23;PE=23;SR=0	GT:SU:PE:SR	./.:23:23:0
4	49661605	1005	N	<DUP>	.	.	SVTYPE=DUP;STRANDS=-+:19;SVLEN=6410;END=49668015;CIPOS=-10,9;CIEND=-10,9;CIPOS95=-1,7;CIEND95=-8,1;IMPRECISE;SU=19;PE=18;SR=1	GT:SU:PE:SR	./.:19:18:1
4	49655151	1006	N	<DUP>	.	.	SVTYPE=DUP;STRANDS=-+:6;SVLEN=13969;END=49669120;CIPOS=-310,9;CIEND=-10,398;CIPOS95=-62,2;CIEND95=0,117;IMPRECISE;SU=6;PE=6;SR=0	GT:SU:PE:SR	./.:6:6:0
4	49644935	1007	N	<DUP>	.	.	SVTYPE=DUP;STRANDS=-+:4;SVLEN=24197;END=49669132;CIPOS=-507,9;CIEND=-10,459;CIPOS95=-177,1;CIEND95=-1,168;IMPRECISE;SU=4;PE=4;SR=0	GT:SU:PE:SR	./.:4:4:0
4	49140134	1008_1	N	[4:49668913[N	.	.	SVTYPE=BND;STRANDS=--:41;EVENT=1008;MATEID=1008_2;CIPOS=-166,9;CIEND=-159,9;CIPOS95=-50,2;CIEND95=-49,2;IMPRECISE;SU=41;PE=41;SR=0	GT:SU:PE:SR	./.:41:41:0
4	49668913	1008_2	N	[4:49140134[N	.	.	SVTYPE=BND;STRANDS=--:41;SECONDARY;EVENT=1008;MATEID=1008_1;CIPOS=-159,9;CIEND=-166,9;CIPOS95=-49,2;CIEND95=-50,2;IMPRECISE;SU=41;PE=41;SR=0	GT:SU:PE:SR	./.:41:41:0
4	49164741	1009_1	N	N]4:49669210]	.	.	SVTYPE=BND;STRANDS=++:4;EVENT=1009;MATEID=1009_2;CIPOS=-10,7;CIEND=-9,0;CIPOS95=-1,0;CIEND95=-9,0;IMPRECISE;SU=4;PE=0;SR=4	GT:SU:PE:SR	./.:4:0:4
4	49669210	1009_2	N	N]4:49164741]	.	.	SVTYPE=BND;STRANDS=++:4;SECONDARY;EVENT=1009;MATEID=1009_1;CIPOS=-9,0;CIEND=-10,7;CIPOS95=-9,0;CIEND95=-1,0;IMPRECISE;SU=4;PE=0;SR=4	GT:SU:PE:SR	./.:4:0:4
4	49169460	1010_1	N	[4:49669088[N	.	.	SVTYPE=BND;STRANDS=--:8;EVENT=1010;MATEID=1010_2;CIPOS=-361,9;CIEND=-243,9;CIPOS95=-140,1;CIEND95=-47,2;IMPRECISE;SU=8;PE=8;SR=0	GT:SU:PE:SR	./.:8:8:0
4	49669088	1010_2	N	[4:49169460[N	.	.	SVTYPE=BND;STRANDS=--:8;SECONDARY;EVENT=1010;MATEID=1010_1;CIPOS=-243,9;CIEND=-361,9;CIPOS95=-47,2;CIEND95=-140,1;IMPRECISE;SU=8;PE=8;SR=0	GT:SU:PE:SR	./.:8:8:0
4	49666270	1011	N	<DEL>	.	.	SVTYPE=DEL;STRANDS=+-:13;SVLEN=-2874;END=49669144;CIPOS=-10,237;CIEND=-324,9;CIPOS95=-2,73;CIEND95=-62,0;IMPRECISE;SU=13;PE=13;SR=0	GT:SU:PE:SR	./.:13:13:0
4	49645103	1012	N	<DUP>	.	.	SVTYPE=DUP;STRANDS=-+:4;SVLEN=24375;END=49669478;CIPOS=-9,8;CIEND=-9,8;CIPOS95=0,0;CIEND95=0,0;SU=4;PE=0;SR=4	GT:SU:PE:SR	./.:4:0:4
4	49106632	1013_1	N	N]4:49670437]	.	.	SVTYPE=BND;STRANDS=++:23;EVENT=1013;MATEID=1013_2;CIPOS=-5,242;CIEND=-10,448;CIPOS95=0,101;CIEND95=-1,93;IMPRECISE;SU=23;PE=23;SR=0	GT:SU:PE:SR	./.:23:23:0
4	49670437	1013_2	N	N]4:49106632]	.	.	SVTYPE=BND;STRANDS=++:23;SECONDARY;EVENT=1013;MATEID=1013_1;CIPOS=-10,448;CIEND=-5,242;CIPOS95=-1,93;CIEND95=0,101;IMPRECISE;SU=23;PE=23;SR=0	GT:SU:PE:SR	./.:23:23:0
4	49665444	1014	N	<DEL>	.	.	SVTYPE=DEL;STRANDS=+-:4;SVLEN=-4829;END=49670273;CIPOS=-10,471;CIEND=-477,9;CIPOS95=-1,175;CIEND95=-157,1;IMPRECISE;SU=4;PE=4;SR=0	GT:SU:PE:SR	./.:4:4:0
4	49666947	1015	N	<DUP>	.	.	SVTYPE=DUP;STRANDS=-+:7;SVLEN=3451;END=49670398;CIPOS=-10,9;CIEND=-10,9;CIPOS95=-3,3;CIEND95=-3,3;IMPRECISE;SU=7;PE=6;SR=1	GT:SU:PE:SR	./.:7:6:1
4	49110716	1016_1	N	N]4:49670420]	.	.	SVTYPE=BND;STRANDS=++:22;EVENT=1016;MATEID=1016_2;CIPOS=-10,9;CIEND=-2,0;CIPOS95=0,0;CIEND95=-1,0;IMPRECISE;SU=22;PE=0;SR=22	GT:SU:PE:SR	./.:22:0:22
4	49670420	1016_2	N	N]4:49110716]	.	.	SVTYPE=BND;STRANDS=++:22;SECONDARY;EVENT=1016;MATEID=1016_1;CIPOS=-2,0;CIEND=-10,9;CIPOS95=-1,0;CIEND95=0,0;IMPRECISE;SU=22;PE=0;SR=22	GT:SU:PE:SR	./.:22:0:22
4	49669848	1017	N	<DEL>	.	.	SVTYPE=DEL;STRANDS=+-:10;SVLEN=-496;END=49670344;CIPOS=-10,307;CIEND=-423,9;CIPOS95=-2,70;CIEND95=-115,1;IMPRECISE;SU=10;PE=10;SR=0	GT:SU:PE:SR	./.:10:10:0
4	49648430	1018	N	<DUP>	.	.	SVTYPE=DUP;STRANDS=-+:14;SVLEN=22210;END=49670640;CIPOS=-19,9;CIEND=-10,242;CIPOS95=-15,2;CIEND95=-2,63;IMPRECISE;SU=14;PE=14;SR=0	GT:SU:PE:SR	./.:14:14:0
4	49147145	1019_1	N	N]4:49670721]	.	.	SVTYPE=BND;STRANDS=++:4;EVENT=1019;MATEID=1019_2;CIPOS=-10,442;CIEND=-10,380;CIPOS95=-1,151;CIEND95=-2,114;IMPRECISE;SU=4;PE=4;SR=0	GT:SU:PE:SR	./.:4:4:0
4	49670721	1019_2	N	N]4:49147145]	.	.	SVTYPE=BND;STRANDS=++:4;SECONDARY;EVENT=1019;MATEID=1019_1;CIPOS=-10,380;CIEND=-10,442;CIPOS95=-2,114;CIEND95=-1,151;IMPRECISE;SU=4;PE=4;SR=0	GT:SU:PE:SR	./.:4:4:0
4	49139536	1020_1	N	N]4:49670912]	.	.	SVTYPE=BND;STRANDS=++:4;EVENT=1020;MATEID=1020_2;CIPOS=-10,468;CIEND=-10,475;CIPOS95=-1,174;CIEND95=-1,179;IMPRECISE;SU=4;PE=4;SR=0	GT:SU:PE:SR	./.:4:4:0
4	49670912	1020_2	N	N]4:49139536]	.	.	SVTYPE=BND;STRANDS=++:4;SECONDARY;EVENT=1020;MATEID=1020_1;CIPOS=-10,475;CIEND=-10,468;CIPOS95=-1,179;CIEND95=-1,174;IMPRECISE;SU=4;PE=4;SR=0	GT:SU:PE:SR	./.:4:4:0
4	49648670	1021	N	<DEL>	.	.	SVTYPE=DEL;STRANDS=+-:5;SVLEN=-22721;END=49671391;CIPOS=-10,410;CIEND=-325,9;CIPOS95=-1,145;CIEND95=-69,2;IMPRECISE;SU=5;PE=5;SR=0	GT:SU:PE:SR	./.:5:5:0
4	49656494	1022	N	<DEL>	.	.	SVTYPE=DEL;STRANDS=+-:11;SVLEN=-15075;END=49671569;CIPOS=-10,357;CIEND=-414,9;CIPOS95=-2,89;CIEND95=-105,1;IMPRECISE;SU=11;PE=11;SR=0	GT:SU:PE:SR	./.:11:11:0
4	49653971	1023	N	<DUP>	.	.	SVTYPE=DUP;STRANDS=-+:19;SVLEN=17838;END=49671809;CIPOS=-258,7;CIEND=-10,214;CIPOS95=-106,1;CIEND95=-2,69;IMPRECISE;SU=19;PE=19;SR=0	GT:SU:PE:SR	./.:19:19:0
4	49665457	1024	N	<DUP>	.	.	SVTYPE=DUP;STRANDS=-+:8;SVLEN=6837;END=49672294;CIPOS=-344,9;CIEND=-10,469;CIPOS95=-129,1;CIEND95=-1,136;IMPRECISE;SU=8;PE=8;SR=0	GT:SU:PE:SR	./.:8:8:0
4	49660224	1025	N	<DUP>	.	.	SVTYPE=DUP;STRANDS=-+:5;SVLEN=12067;END=49672291;CIPOS=-481,9;CIEND=-10,432;CIPOS95=-159,0;CIEND95=-1,167;IMPRECISE;SU=5;PE=5;SR=0	GT:SU:PE:SR	./.:5:5:0
4	49663824	1026	N	<DUP>	.	.	SVTYPE=DUP;STRANDS=-+:40;SVLEN=8491;END=49672315;CIPOS=-122,7;CIEND=-10,406;CIPOS95=-20,3;CIEND95=-1,55;IMPRECISE;SU=40;PE=40;SR=0	GT:SU:PE:SR	./.:40:40:0
4	49654148	1027	N	<DEL>	.	.	SVTYPE=DEL;STRANDS=+-:8;SVLEN=-17951;END=49672099;CIPOS=-10,338;CIEND=-320,9;CIPOS95=-1,128;CIEND95=-103,1;IMPRECISE;SU=8;PE=8;SR=0	GT:SU:PE:SR	./.:8:8:0
4	49150148	1028_1	N	N]4:49672659]	.	.	SVTYPE=BND;STRANDS=++:5;EVENT=1028;MATEID=1028_2;CIPOS=-10,427;CIEND=-10,434;CIPOS95=-1,157;CIEND95=-1,169;IMPRECISE;SU=5;PE=5;SR=0	GT:SU:PE:SR	./.:5:5:0
4	49672659	1028_2	N	N]4:49150148]	.	.	SVTYPE=BND;STRANDS=++:5;SECONDARY;EVENT=1028;MATEID=1028_1;CIPOS=-10,434;CIEND=-10,427;CIPOS95=-1,169;CIEND95=-1,157;IMPRECISE;SU=5;PE=5;SR=0	GT:SU:PE:SR	./.:5:5:0
4	49655971	1029	N	<DUP>	.	.	SVTYPE=DUP;STRANDS=-+:5;SVLEN=16689;END=49672660;CIPOS=-10,9;CIEND=-10,9;CIPOS95=0,0;CIEND95=0,0;SU=5;PE=0;SR=5	GT:SU:PE:SR	./.:5:0:5
4	49656618	1030	N	<DUP>	.	.	SVTYPE=DUP;STRANDS=-+:4;SVLEN=16160;END=49672778;CIPOS=-484,9;CIEND=-10,470;CIPOS95=-179,1;CIEND95=0,174;IMPRECISE;SU=4;PE=4;SR=0	GT:SU:PE:SR	./.:4:4:0
4	49122826	1031_1	N	[4:49672748[N	.	.	SVTYPE=BND;STRANDS=--:21;EVENT=1031;MATEID=1031_2;CIPOS=-467,9;CIEND=-223,9;CIPOS95=-100,0;CIEND95=-77,2;IMPRECISE;SU=21;PE=21;SR=0	GT:SU:PE:SR	./.:21:21:0
4	49672748	1031_2	N	[4:49122826[N	.	.	SVTYPE=BND;STRANDS=--:21;SECONDARY;EVENT=1031;MATEID=1031_1;CIPOS=-223,9;CIEND=-467,9;CIPOS95=-77,2;CIEND95=-100,0;IMPRECISE;SU=21;PE=21;SR=0	GT:SU:PE:SR	./.:21:21:0
4	49652301	1032	N	<DUP>	.	.	SVTYPE=DUP;STRANDS=-+:7;SVLEN=20659;END=49672960;CIPOS=-374,9;CIEND=-10,347;CIPOS95=-143,1;CIEND95=-1,118;IMPRECISE;SU=7;PE=7;SR=0	GT:SU:PE:SR	./.:7:7:0
4	49664004	1033	N	<DEL>	.	.	SVTYPE=DEL;STRANDS=+-:10;SVLEN=-8957;END=49672961;CIPOS=-10,479;CIEND=-306,9;CIPOS95=-1,131;CIEND95=-50,2;IMPRECISE;SU=10;PE=10;SR=0	GT:SU:PE:SR	./.:10:10:0
4	49651490	1034	N	<DEL>	.	.	SVTYPE=DEL;STRANDS=+-:12;SVLEN=-22335;END=49673825;CIPOS=-10,83;CIEND=-300,9;CIPOS95=-2,58;CIEND95=-120,1;IMPRECISE;SU=12;PE=12;SR=0	GT:SU:PE:SR	./.:12:12:0
4	49100455	1035_1	N	N]4:49673992]	.	.	SVTYPE=BND;STRANDS=++:11;EVENT=1035;MATEID=1035_2;CIPOS=-10,201;CIEND=-10,302;CIPOS95=-3,37;CIEND95=-1,123;IMPRECISE;SU=11;PE=11;SR=0	GT:SU:PE:SR	./.:11:11:0
4	49673992	1035_2	N	N]4:49100455]	.	.	SVTYPE=BND;STRANDS=++:11;SECONDARY;EVENT=1035;MATEID=1035_1;CIPOS=-10,302;CIEND=-10,201;CIPOS95=-1,123;CIEND95=-3,37;IMPRECISE;SU=11;PE=11;SR=0	GT:SU:PE:SR	./.:11:11:0
4	49672571	1036	N	<DEL>	.	.	SVTYPE=DEL;STRANDS=+-:6;SVLEN=-1264;END=49673835;CIPOS=-10,404;CIEND=-482,9;CIPOS95=-1,160;CIEND95=-150,1;IMPRECISE;SU=6;PE=6;SR=0	GT:SU:PE:SR	./.:6:6:0
4	49165352	1037_1	N	[4:49673849[N	.	.	SVTYPE=BND;STRANDS=--:6;EVENT=1037;MATEID=1037_2;CIPOS=-399,9;CIEND=-489,9;CIPOS95=-144,1;CIEND95=-150,1;IMPRECISE;SU=6;PE=6;SR=0	GT:SU:PE:SR	./.:6:6:0
4	49673849	1037_2	N	[4:49165352[N	.	.	SVTYPE=BND;STRANDS=--:6;SECONDARY;EVENT=1037;MATEID=1037_1;CIPOS=-489,9;CIEND=-399,9;CIPOS95=-150,1;CIEND95=-144,1;IMPRECISE;SU=6;PE=6;SR=0	GT:SU:PE:SR	./.:6:6:0
4	49110966	1038_1	N	N]4:49674008]	.	.	SVTYPE=BND;STRANDS=++:10;EVENT=1038;MATEID=1038_2;CIPOS=-10,308;CIEND=-10,311;CIPOS95=-1,117;CIEND95=-1,123;IMPRECISE;SU=10;PE=10;SR=0	GT:SU:PE:SR	./.:10:10:0
4	49674008	1038_2	N	N]4:49110966]	.	.	SVTYPE=BND;STRANDS=++:10;SECONDARY;EVENT=1038;MATEID=1038_1;CIPOS=-10,311;CIEND=-10,308;CIPOS95=-1,123;CIEND95=-1,117;IMPRECISE;SU=10;PE=10;SR=0	GT:SU:PE:SR	./.:10:10:0
4	49139998	1039_1	N	N]4:49674008]	.	.	SVTYPE=BND;STRANDS=++:7;EVENT=1039;MATEID=1039_2;CIPOS=-10,30;CIEND=-10,362;CIPOS95=-4,11;CIEND95=-1,137;IMPRECISE;SU=7;PE=7;SR=0	GT:SU:PE:SR	./.:7:7:0
4	49674008	1039_2	N	N]4:49139998]	.	.	SVTYPE=BND;STRANDS=++:7;SECONDARY;EVENT=1039;MATEID=1039_1;CIPOS=-10,362;CIEND=-10,30;CIPOS95=-1,137;CIEND95=-4,11;IMPRECISE;SU=7;PE=7;SR=0	GT:SU:PE:SR	./.:7:7:0
4	49658668	1040	N	<DEL>	.	.	SVTYPE=DEL;STRANDS=+-:7;SVLEN=-15201;END=49673869;CIPOS=-10,358;CIEND=-502,9;CIPOS95=-1,137;CIEND95=-149,1;IMPRECISE;SU=7;PE=7;SR=0	GT:SU:PE:SR	./.:7:7:0
4	49650958	1041	N	<DUP>	.	.	SVTYPE=DUP;STRANDS=-+:7;SVLEN=23025;END=49673983;CIPOS=-10,9;CIEND=-10,9;CIPOS95=-3,3;CIEND95=-3,3;IMPRECISE;SU=7;PE=6;SR=1	GT:SU:PE:SR	./.:7:6:1
4	49670911	1042	N	<DEL>	.	.	SVTYPE=DEL;STRANDS=+-:27;SVLEN=-2916;END=49673827;CIPOS=-4,232;CIEND=-449,9;CIPOS95=0,99;CIEND95=-87,1;IMPRECISE;SU=27;PE=27;SR=0	GT:SU:PE:SR	./.:27:27:0
4	49652248	1043	N	<DEL>	.	.	SVTYPE=DEL;STRANDS=+-:22;SVLEN=-21586;END=49673834;CIPOS=-9,9;CIEND=-1,2;CIPOS95=0,3;CIEND95=-1,2;IMPRECISE;SU=22;PE=21;SR=1	GT:SU:PE:SR	./.:22:21:1
4	49665444	1044	N	<DEL>	.	.	SVTYPE=DEL;STRANDS=+-:122;SVLEN=-8379;END=49673823;CIPOS=-10,469;CIEND=-122,9;CIPOS95=0,49;CIEND95=-37,2;IMPRECISE;SU=122;PE=122;SR=0	GT:SU:PE:SR	./.:122:122:0
4	49663526	1045	N	<DEL>	.	.	SVTYPE=DEL;STRANDS=+-:7;SVLEN=-10317;END=49673843;CIPOS=-10,15;CIEND=-379,9;CIPOS95=-1,13;CIEND95=-104,2;IMPRECISE;SU=7;PE=7;SR=0	GT:SU:PE:SR	./.:7:7:0
4	49673848	1046	N	<DUP>	.	.	SVTYPE=DUP;STRANDS=-+:7;SVLEN=499;END=49674347;CIPOS=-5,4;CIEND=-5,4;CIPOS95=0,0;CIEND95=0,0;SU=7;PE=0;SR=7	GT:SU:PE:SR	./.:7:0:7
4	49666956	1047	N	<DUP>	.	.	SVTYPE=DUP;STRANDS=-+:6;SVLEN=7457;END=49674413;CIPOS=-10,9;CIEND=-10,9;CIPOS95=-3,1;CIEND95=-3,3;IMPRECISE;SU=6;PE=5;SR=1	GT:SU:PE:SR	./.:6:5:1
4	49164728	1048_1	N	[4:49674388[N	.	.	SVTYPE=BND;STRANDS=--:6;EVENT=1048;MATEID=1048_2;CIPOS=-10,9;CIEND=-10,9;CIPOS95=-3,3;CIEND95=-3,3;IMPRECISE;SU=6;PE=5;SR=1	GT:SU:PE:SR	./.:6:5:1
4	49674388	1048_2	N	[4:49164728[N	.	.	SVTYPE=BND;STRANDS=--:6;SECONDARY;EVENT=1048;MATEID=1048_1;CIPOS=-10,9;CIEND=-10,9;CIPOS95=-3,3;CIEND95=-3,3;IMPRECISE;SU=6;PE=5;SR=1	GT:SU:PE:SR	./.:6:5:1
4	49653384	1049	N	<DUP>	.	.	SVTYPE=DUP;STRANDS=-+:6;SVLEN=21499;END=49674883;CIPOS=-405,9;CIEND=-10,382;CIPOS95=-150,1;CIEND95=-1,143;IMPRECISE;SU=6;PE=6;SR=0	GT:SU:PE:SR	./.:6:6:0
4	49134977	1050_1	N	[4:49674737[N	.	.	SVTYPE=BND;STRANDS=--:4;EVENT=1050;MATEID=1050_2;CIPOS=-483,9;CIEND=-475,9;CIPOS95=-177,1;CIEND95=-169,0;IMPRECISE;SU=4;PE=4;SR=0	GT:SU:PE:SR	./.:4:4:0
4	49674737	1050_2	N	[4:49134977[N	.	.	SVTYPE=BND;STRANDS=--:4;SECONDARY;EVENT=1050;MATEID=1050_1;CIPOS=-475,9;CIEND=-483,9;CIPOS95=-169,0;CIEND95=-177,1;IMPRECISE;SU=4;PE=4;SR=0	GT:SU:PE:SR	./.:4:4:0
4	49116347	1051	N	<INV>	.	.	SVTYPE=INV;STRANDS=++:2,--:4;SVLEN=558182;END=49674529;CIPOS=-58,36;CIEND=-272,156;CIPOS95=-45,27;CIEND95=-83,76;IMPRECISE;SU=6;PE=6;SR=0	GT:SU:PE:SR	./.:6:6:0
4	49139562	1052_1	N	N]4:49675142]	.	.	SVTYPE=BND;STRANDS=++:10;EVENT=1052;MATEID=1052_2;CIPOS=-10,304;CIEND=-10,33;CIPOS95=-1,115;CIEND95=-4,8;IMPRECISE;SU=10;PE=10;SR=0	GT:SU:PE:SR	./.:10:10:0
4	49675142	1052_2	N	N]4:49139562]	.	.	SVTYPE=BND;STRANDS=++:10;SECONDARY;EVENT=1052;MATEID=1052_1;CIPOS=-10,33;CIEND=-10,304;CIPOS95=-4,8;CIEND95=-1,115;IMPRECISE;SU=10;PE=10;SR=0	GT:SU:PE:SR	./.:10:10:0
4	49093305	1053_1	N	N]4:49675180]	.	.	SVTYPE=BND;STRANDS=++:8;EVENT=1053;MATEID=1053_2;CIPOS=-10,342;CIEND=-10,320;CIPOS95=-1,130;CIEND95=-1,114;IMPRECISE;SU=8;PE=8;SR=0	GT:SU:PE:SR	./.:8:8:0
4	49675180	1053_2	N	N]4:49093305]	.	.	SVTYPE=BND;STRANDS=++:8;SECONDARY;EVENT=1053;MATEID=1053_1;CIPOS=-10,320;CIEND=-10,342;CIPOS95=-1,114;CIEND95=-1,130;IMPRECISE;SU=8;PE=8;SR=0	GT:SU:PE:SR	./.:8:8:0
4	49664718	1054	N	<DEL>	.	.	SVTYPE=DEL;STRANDS=+-:81;SVLEN=-10602;END=49675320;CIPOS=-10,185;CIEND=-113,4;CIPOS95=-4,9;CIEND95=-25,3;IMPRECISE;SU=81;PE=81;SR=0	GT:SU:PE:SR	./.:81:81:0
4	49665649	1055	N	<DUP>	.	.	SVTYPE=DUP;STRANDS=-+:51;SVLEN=9957;END=49675606;CIPOS=-125,9;CIEND=-10,362;CIPOS95=-27,3;CIEND95=-2,31;IMPRECISE;SU=51;PE=51;SR=0	GT:SU:PE:SR	./.:51:51:0
4	49093132	1056_1	N	[4:49675685[N	.	.	SVTYPE=BND;STRANDS=--:7;EVENT=1056;MATEID=1056_2;CIPOS=-496,9;CIEND=-473,9;CIPOS95=-151,0;CIEND95=-141,1;IMPRECISE;SU=7;PE=7;SR=0	GT:SU:PE:SR	./.:7:7:0
4	49675685	1056_2	N	[4:49093132[N	.	.	SVTYPE=BND;STRANDS=--:7;SECONDARY;EVENT=1056;MATEID=1056_1;CIPOS=-473,9;CIEND=-496,9;CIPOS95=-141,1;CIEND95=-151,0;IMPRECISE;SU=7;PE=7;SR=0	GT:SU:PE:SR	./.:7:7:0
4	49111073	1057_1	N	N]4:49675857]	.	.	SVTYPE=BND;STRANDS=++:8;EVENT=1057;MATEID=1057_2;CIPOS=-10,9;CIEND=-10,9;CIPOS95=0,0;CIEND95=0,0;SU=8;PE=0;SR=8	GT:SU:PE:SR	./.:8:0:8
4	49675857	1057_2	N	N]4:49111073]	.	.	SVTYPE=BND;STRANDS=++:8;SECONDARY;EVENT=1057;MATEID=1057_1;CIPOS=-10,9;CIEND=-10,9;CIPOS95=0,0;CIEND95=0,0;SU=8;PE=0;SR=8	GT:SU:PE:SR	./.:8:0:8
4	49665874	1058	N	<DEL>	.	.	SVTYPE=DEL;STRANDS=+-:5;SVLEN=-9850;END=49675724;CIPOS=-10,78;CIEND=-76,9;CIPOS95=-2,55;CIEND95=-24,3;IMPRECISE;SU=5;PE=5;SR=0	GT:SU:PE:SR	./.:5:5:0
4	49139403	1059_1	N	[4:49676329[N	.	.	SVTYPE=BND;STRANDS=--:5;EVENT=1059;MATEID=1059_2;CIPOS=-10,9;CIEND=-10,9;CIPOS95=0,0;CIEND95=0,0;SU=5;PE=0;SR=5	GT:SU:PE:SR	./.:5:0:5
4	49676329	1059_2	N	[4:49139403[N	.	.	SVTYPE=BND;STRANDS=--:5;SECONDARY;EVENT=1059;MATEID=1059_1;CIPOS=-10,9;CIEND=-10,9;CIPOS95=0,0;CIEND95=0,0;SU=5;PE=0;SR=5	GT:SU:PE:SR	./.:5:0:5
4	49658381	1060	N	<DEL>	.	.	SVTYPE=DEL;STRANDS=+-:4;SVLEN=-18369;END=49676750;CIPOS=-9,8;CIEND=-9,8;CIPOS95=0,0;CIEND95=0,0;SU=4;PE=0;SR=4	GT:SU:PE:SR	./.:4:0:4
4	49670419	1061	N	<DEL>	.	.	SVTYPE=DEL;STRANDS=+-:18;SVLEN=-6331;END=49676750;CIPOS=-2,1;CIEND=-2,1;CIPOS95=0,0;CIEND95=0,0;SU=18;PE=0;SR=18	GT:SU:PE:SR	./.:18:0:18
4	49647587	1062	N	<DEL>	.	.	SVTYPE=DEL;STRANDS=+-:15;SVLEN=-29264;END=49676851;CIPOS=-10,263;CIEND=-273,9;CIPOS95=-1,106;CIEND95=-111,0;IMPRECISE;SU=15;PE=15;SR=0	GT:SU:PE:SR	./.:15:15:0
4	49165526	1063_1	N	N]4:49677009]	.	.	SVTYPE=BND;STRANDS=++:7;EVENT=1063;MATEID=1063_2;CIPOS=-10,350;CIEND=-10,504;CIPOS95=-1,127;CIEND95=-1,152;IMPRECISE;SU=7;PE=7;SR=0	GT:SU:PE:SR	./.:7:7:0
4	49677009	1063_2	N	N]4:49165526]	.	.	SVTYPE=BND;STRANDS=++:7;SECONDARY;EVENT=1063;MATEID=1063_1;CIPOS=-10,504;CIEND=-10,350;CIPOS95=-1,152;CIEND95=-1,127;IMPRECISE;SU=7;PE=7;SR=0	GT:SU:PE:SR	./.:7:7:0
4	49665301	1064	N	<DUP>	.	.	SVTYPE=DUP;STRANDS=-+:5;SVLEN=11765;END=49677066;CIPOS=-444,9;CIEND=-10,396;CIPOS95=-165,1;CIEND95=-1,128;IMPRECISE;SU=5;PE=5;SR=0	GT:SU:PE:SR	./.:5:5:0
4	49123973	1065_1	N	[4:49676873[N	.	.	SVTYPE=BND;STRANDS=--:4;EVENT=1065;MATEID=1065_2;CIPOS=-480,9;CIEND=-445,9;CIPOS95=-170,1;CIEND95=-148,1;IMPRECISE;SU=4;PE=4;SR=0	GT:SU:PE:SR	./.:4:4:0
4	49676873	1065_2	N	[4:49123973[N	.	.	SVTYPE=BND;STRANDS=--:4;SECONDARY;EVENT=1065;MATEID=1065_1;CIPOS=-445,9;CIEND=-480,9;CIPOS95=-148,1;CIEND95=-170,1;IMPRECISE;SU=4;PE=4;SR=0	GT:SU:PE:SR	./.:4:4:0
4	49665438	1066	N	<DEL>	.	.	SVTYPE=DEL;STRANDS=+-:7;SVLEN=-11314;END=49676752;CIPOS=-10,328;CIEND=-215,9;CIPOS95=-2,98;CIEND95=-42,1;IMPRECISE;SU=7;PE=7;SR=0	GT:SU:PE:SR	./.:7:7:0
4	49124651	1067_1	N	N]4:49677296]	.	.	SVTYPE=BND;STRANDS=++:4;EVENT=1067;MATEID=1067_2;CIPOS=-10,291;CIEND=-10,448;CIPOS95=-3,59;CIEND95=-1,153;IMPRECISE;SU=4;PE=4;SR=0	GT:SU:PE:SR	./.:4:4:0
4	49677296	1067_2	N	N]4:49124651]	.	.	SVTYPE=BND;STRANDS=++:4;SECONDARY;EVENT=1067;MATEID=1067_1;CIPOS=-10,448;CIEND=-10,291;CIPOS95=-1,153;CIEND95=-3,59;IMPRECISE;SU=4;PE=4;SR=0	GT:SU:PE:SR	./.:4:4:0
4	49673998	1068	N	<DEL>	.	.	SVTYPE=DEL;STRANDS=+-:5;SVLEN=-3489;END=49677487;CIPOS=-10,473;CIEND=-481,9;CIPOS95=-1,178;CIEND95=-179,1;IMPRECISE;SU=5;PE=5;SR=0	GT:SU:PE:SR	./.:5:5:0
4	49673978	1069	N	<DEL>	.	.	SVTYPE=DEL;STRANDS=+-:4;SVLEN=-3744;END=49677722;CIPOS=-9,8;CIEND=-9,8;CIPOS95=0,0;CIEND95=0,0;SU=4;PE=0;SR=4	GT:SU:PE:SR	./.:4:0:4
4	49655793	1070	N	<DUP>	.	.	SVTYPE=DUP;STRANDS=-+:6;SVLEN=22315;END=49678108;CIPOS=-3,9;CIEND=-6,5;CIPOS95=0,0;CIEND95=0,0;SU=6;PE=0;SR=6	GT:SU:PE:SR	./.:6:0:6
4	49130801	1071_1	N	N]4:49678213]	.	.	SVTYPE=BND;STRANDS=++:28;EVENT=1071;MATEID=1071_2;CIPOS=-10,9;CIEND=-10,9;CIPOS95=-1,1;CIEND95=-1,1;IMPRECISE;SU=28;PE=26;SR=2	GT:SU:PE:SR	./.:28:26:2
4	49678213	1071_2	N	N]4:49130801]	.	.	SVTYPE=BND;STRANDS=++:28;SECONDARY;EVENT=1071;MATEID=1071_1;CIPOS=-10,9;CIEND=-10,9;CIPOS95=-1,1;CIEND95=-1,1;IMPRECISE;SU=28;PE=26;SR=2	GT:SU:PE:SR	./.:28:26:2
4	49123448	1072_1	N	[4:49678263[N	.	.	SVTYPE=BND;STRANDS=--:5;EVENT=1072;MATEID=1072_2;CIPOS=-10,9;CIEND=-10,9;CIPOS95=0,0;CIEND95=0,0;SU=5;PE=0;SR=5	GT:SU:PE:SR	./.:5:0:5
4	49678263	1072_2	N	[4:49123448[N	.	.	SVTYPE=BND;STRANDS=--:5;SECONDARY;EVENT=1072;MATEID=1072_1;CIPOS=-10,9;CIEND=-10,9;CIPOS95=0,0;CIEND95=0,0;SU=5;PE=0;SR=5	GT:SU:PE:SR	./.:5:0:5
4	49135515	1073_1	N	[4:49678385[N	.	.	SVTYPE=BND;STRANDS=--:5;EVENT=1073;MATEID=1073_2;CIPOS=-442,9;CIEND=-388,9;CIPOS95=-146,1;CIEND95=-125,2;IMPRECISE;SU=5;PE=5;SR=0	GT:SU:PE:SR	./.:5:5:0
4	49678385	1073_2	N	[4:49135515[N	.	.	SVTYPE=BND;STRANDS=--:5;SECONDARY;EVENT=1073;MATEID=1073_1;CIPOS=-388,9;CIEND=-442,9;CIPOS95=-125,2;CIEND95=-146,1;IMPRECISE;SU=5;PE=5;SR=0	GT:SU:PE:SR	./.:5:5:0
4	49673836	1074	N	<DUP>	.	.	SVTYPE=DUP;STRANDS=-+:15;SVLEN=5452;END=49679288;CIPOS=-371,9;CIEND=-8,277;CIPOS95=-85,2;CIEND95=-1,103;IMPRECISE;SU=15;PE=15;SR=0	GT:SU:PE:SR	./.:15:15:0
4	49647563	1075	N	<DEL>	.	.	SVTYPE=DEL;STRANDS=+-:4;SVLEN=-31361;END=49678924;CIPOS=-10,469;CIEND=-141,9;CIPOS95=0,175;CIEND95=-64,2;IMPRECISE;SU=4;PE=4;SR=0	GT:SU:PE:SR	./.:4:4:0
4	49150148	1076_1	N	N]4:49679477]	.	.	SVTYPE=BND;STRANDS=++:6;EVENT=1076;MATEID=1076_2;CIPOS=-10,386;CIEND=-10,386;CIPOS95=-1,135;CIEND95=-1,146;IMPRECISE;SU=6;PE=6;SR=0	GT:SU:PE:SR	./.:6:6:0
4	49679477	1076_2	N	N]4:49150148]	.	.	SVTYPE=BND;STRANDS=++:6;SECONDARY;EVENT=1076;MATEID=1076_1;CIPOS=-10,386;CIEND=-10,386;CIPOS95=-1,146;CIEND95=-1,135;IMPRECISE;SU=6;PE=6;SR=0	GT:SU:PE:SR	./.:6:6:0
4	49165711	1077_1	N	N]4:49679477]	.	.	SVTYPE=BND;STRANDS=++:7;EVENT=1077;MATEID=1077_2;CIPOS=-10,224;CIEND=-10,228;CIPOS95=-3,42;CIEND95=-3,56;IMPRECISE;SU=7;PE=7;SR=0	GT:SU:PE:SR	./.:7:7:0
4	49679477	1077_2	N	N]4:49165711]	.	.	SVTYPE=BND;STRANDS=++:7;SECONDARY;EVENT=1077;MATEID=1077_1;CIPOS=-10,228;CIEND=-10,224;CIPOS95=-3,56;CIEND95=-3,42;IMPRECISE;SU=7;PE=7;SR=0	GT:SU:PE:SR	./.:7:7:0
4	49678711	1078	N	<DEL>	.	.	SVTYPE=DEL;STRANDS=+-:7;SVLEN=-805;END=49679516;CIPOS=-10,330;CIEND=-314,9;CIPOS95=-1,94;CIEND95=-85,2;IMPRECISE;SU=7;PE=7;SR=0	GT:SU:PE:SR	./.:7:7:0
4	49668002	1079	N	<DEL>	.	.	SVTYPE=DEL;STRANDS=+-:20;SVLEN=-11735;END=49679737;CIPOS=-10,152;CIEND=-221,9;CIPOS95=-3,31;CIEND95=-79,2;IMPRECISE;SU=20;PE=20;SR=0	GT:SU:PE:SR	./.:20:20:0
4	49680083	1080	N	<DEL>	.	.	SVTYPE=DEL;STRANDS=+-:25;SVLEN=-182;END=49680265;CIPOS=-10,44;CIEND=-167,7;CIPOS95=-8,4;CIEND95=-33,1;IMPRECISE;SU=25;PE=25;SR=0	GT:SU:PE:SR	./.:25:25:0
4	49645747	1081	N	<DEL>	.	.	SVTYPE=DEL;STRANDS=+-:5;SVLEN=-35338;END=49681085;CIPOS=-10,421;CIEND=-408,9;CIPOS95=-1,158;CIEND95=-135,1;IMPRECISE;SU=5;PE=5;SR=0	GT:SU:PE:SR	./.:5:5:0
4	49656327	1082	N	<DUP>	.	.	SVTYPE=DUP;STRANDS=-+:5;SVLEN=24955;END=49681282;CIPOS=-7,0;CIEND=-10,9;CIPOS95=-7,0;CIEND95=-1,1;IMPRECISE;SU=5;PE=2;SR=3	GT:SU:PE:SR	./.:5:2:3
4	49679674	1083	N	<DEL>	.	.	SVTYPE=DEL;STRANDS=+-:9;SVLEN=-1503;END=49681177;CIPOS=-8,8;CIEND=-9,5;CIPOS95=0,0;CIEND95=0,0;SU=9;PE=5;SR=4	GT:SU:PE:SR	./.:9:5:4
4	49679506	1084	N	<DUP>	.	.	SVTYPE=DUP;STRANDS=-+:24;SVLEN=1896;END=49681402;CIPOS=-10,1;CIEND=-6,5;CIPOS95=-1,0;CIEND95=0,0;IMPRECISE;SU=24;PE=19;SR=5	GT:SU:PE:SR	./.:24:19:5
4	49666956	1085	N	<DUP>	.	.	SVTYPE=DUP;STRANDS=-+:6;SVLEN=14611;END=49681567;CIPOS=-6,5;CIEND=-6,5;CIPOS95=0,0;CIEND95=0,0;SU=6;PE=0;SR=6	GT:SU:PE:SR	./.:6:0:6
4	49146735	1086_1	N	N]4:49681758]	.	.	SVTYPE=BND;STRANDS=++:9;EVENT=1086;MATEID=1086_2;CIPOS=-10,324;CIEND=-10,306;CIPOS95=-1,123;CIEND95=-1,108;IMPRECISE;SU=9;PE=9;SR=0	GT:SU:PE:SR	./.:9:9:0
4	49681758	1086_2	N	N]4:49146735]	.	.	SVTYPE=BND;STRANDS=++:9;SECONDARY;EVENT=1086;MATEID=1086_1;CIPOS=-10,306;CIEND=-10,324;CIPOS95=-1,108;CIEND95=-1,123;IMPRECISE;SU=9;PE=9;SR=0	GT:SU:PE:SR	./.:9:9:0
4	49093921	1087_1	N	N]4:49681909]	.	.	SVTYPE=BND;STRANDS=++:4;EVENT=1087;MATEID=1087_2;CIPOS=-10,466;CIEND=-10,302;CIPOS95=-1,170;CIEND95=0,119;IMPRECISE;SU=4;PE=4;SR=0	GT:SU:PE:SR	./.:4:4:0
4	49681909	1087_2	N	N]4:49093921]	.	.	SVTYPE=BND;STRANDS=++:4;SECONDARY;EVENT=1087;MATEID=1087_1;CIPOS=-10,302;CIEND=-10,466;CIPOS95=0,119;CIEND95=-1,170;IMPRECISE;SU=4;PE=4;SR=0	GT:SU:PE:SR	./.:4:4:0
4	49158478	1088_1	N	N]4:49681910]	.	.	SVTYPE=BND;STRANDS=++:5;EVENT=1088;MATEID=1088_2;CIPOS=-10,9;CIEND=-10,9;CIPOS95=0,0;CIEND95=0,0;SU=5;PE=0;SR=5	GT:SU:PE:SR	./.:5:0:5
4	49681910	1088_2	N	N]4:49158478]	.	.	SVTYPE=BND;STRANDS=++:5;SECONDARY;EVENT=1088;MATEID=1088_1;CIPOS=-10,9;CIEND=-10,9;CIPOS95=0,0;CIEND95=0,0;SU=5;PE=0;SR=5	GT:SU:PE:SR	./.:5:0:5
4	49681557	1089	N	<DEL>	.	.	SVTYPE=DEL;STRANDS=+-:17;SVLEN=-46;END=49681603;CIPOS=-9,9;CIEND=-10,9;CIPOS95=-1,3;CIEND95=-2,5;IMPRECISE;SU=17;PE=16;SR=1	GT:SU:PE:SR	./.:17:16:1
4	49669698	1090	N	<DEL>	.	.	SVTYPE=DEL;STRANDS=+-:5;SVLEN=-12629;END=49682327;CIPOS=-10,321;CIEND=-434,9;CIPOS95=-2,93;CIEND95=-154,1;IMPRECISE;SU=5;PE=5;SR=0	GT:SU:PE:SR	./.:5:5:0
4	49118218	1091_1	N	[4:49682408[N	.	.	SVTYPE=BND;STRANDS=--:6;EVENT=1091;MATEID=1091_2;CIPOS=-492,9;CIEND=-458,9;CIPOS95=-146,1;CIEND95=-126,1;IMPRECISE;SU=6;PE=6;SR=0	GT:SU:PE:SR	./.:6:6:0
4	49682408	1091_2	N	[4:49118218[N	.	.	SVTYPE=BND;STRANDS=--:6;SECONDARY;EVENT=1091;MATEID=1091_1;CIPOS=-458,9;CIEND=-492,9;CIPOS95=-126,1;CIEND95=-146,1;IMPRECISE;SU=6;PE=6;SR=0	GT:SU:PE:SR	./.:6:6:0
4	49152264	1092_1	N	N]4:49682592]	.	.	SVTYPE=BND;STRANDS=++:12;EVENT=1092;MATEID=1092_2;CIPOS=-10,9;CIEND=-10,9;CIPOS95=0,0;CIEND95=0,0;SU=12;PE=0;SR=12	GT:SU:PE:SR	./.:12:0:12
4	49682592	1092_2	N	N]4:49152264]	.	.	SVTYPE=BND;STRANDS=++:12;SECONDARY;EVENT=1092;MATEID=1092_1;CIPOS=-10,9;CIEND=-10,9;CIPOS95=0,0;CIEND95=0,0;SU=12;PE=0;SR=12	GT:SU:PE:SR	./.:12:0:12
4	49681594	1093	N	<DUP>	.	.	SVTYPE=DUP;STRANDS=-+:7;SVLEN=1193;END=49682787;CIPOS=-488,9;CIEND=-10,354;CIPOS95=-145,1;CIEND95=-1,125;IMPRECISE;SU=7;PE=7;SR=0	GT:SU:PE:SR	./.:7:7:0
4	49146520	1094_1	N	[4:49682602[N	.	.	SVTYPE=BND;STRANDS=--:35;EVENT=1094;MATEID=1094_2;CIPOS=-180,9;CIEND=-201,8;CIPOS95=-56,1;CIEND95=-77,1;IMPRECISE;SU=35;PE=35;SR=0	GT:SU:PE:SR	./.:35:35:0
4	49682602	1094_2	N	[4:49146520[N	.	.	SVTYPE=BND;STRANDS=--:35;SECONDARY;EVENT=1094;MATEID=1094_1;CIPOS=-201,8;CIEND=-180,9;CIPOS95=-77,1;CIEND95=-56,1;IMPRECISE;SU=35;PE=35;SR=0	GT:SU:PE:SR	./.:35:35:0
4	49146736	1095_1	N	N]4:49682812]	.	.	SVTYPE=BND;STRANDS=++:5;EVENT=1095;MATEID=1095_2;CIPOS=-10,425;CIEND=-10,393;CIPOS95=-1,154;CIEND95=-1,126;IMPRECISE;SU=5;PE=5;SR=0	GT:SU:PE:SR	./.:5:5:0
4	49682812	1095_2	N	N]4:49146736]	.	.	SVTYPE=BND;STRANDS=++:5;SECONDARY;EVENT=1095;MATEID=1095_1;CIPOS=-10,393;CIEND=-10,425;CIPOS95=-1,126;CIEND95=-1,154;IMPRECISE;SU=5;PE=5;SR=0	GT:SU:PE:SR	./.:5:5:0
4	49164593	1096_1	N	[4:49682784[N	.	.	SVTYPE=BND;STRANDS=--:5;EVENT=1096;MATEID=1096_2;CIPOS=-435,9;CIEND=-456,9;CIPOS95=-150,1;CIEND95=-137,1;IMPRECISE;SU=5;PE=5;SR=0	GT:SU:PE:SR	./.:5:5:0
4	49682784	1096_2	N	[4:49164593[N	.	.	SVTYPE=BND;STRANDS=--:5;SECONDARY;EVENT=1096;MATEID=1096_1;CIPOS=-456,9;CIEND=-435,9;CIPOS95=-137,1;CIEND95=-150,1;IMPRECISE;SU=5;PE=5;SR=0	GT:SU:PE:SR	./.:5:5:0
4	49094382	1097_1	N	N]4:49683100]	.	.	SVTYPE=BND;STRANDS=++:5;EVENT=1097;MATEID=1097_2;CIPOS=-10,437;CIEND=-10,404;CIPOS95=-1,165;CIEND95=0,141;IMPRECISE;SU=5;PE=5;SR=0	GT:SU:PE:SR	./.:5:5:0
4	49683100	1097_2	N	N]4:49094382]	.	.	SVTYPE=BND;STRANDS=++:5;SECONDARY;EVENT=1097;MATEID=1097_1;CIPOS=-10,404;CIEND=-10,437;CIPOS95=0,141;CIEND95=-1,165;IMPRECISE;SU=5;PE=5;SR=0	GT:SU:PE:SR	./.:5:5:0
4	49109306	1098_1	N	[4:49682865[N	.	.	SVTYPE=BND;STRANDS=--:6;EVENT=1098;MATEID=1098_2;CIPOS=-397,9;CIEND=-382,9;CIPOS95=-142,1;CIEND95=-114,2;IMPRECISE;SU=6;PE=6;SR=0	GT:SU:PE:SR	./.:6:6:0
4	49682865	1098_2	N	[4:49109306[N	.	.	SVTYPE=BND;STRANDS=--:6;SECONDARY;EVENT=1098;MATEID=1098_1;CIPOS=-382,9;CIEND=-397,9;CIPOS95=-114,2;CIEND95=-142,1;IMPRECISE;SU=6;PE=6;SR=0	GT:SU:PE:SR	./.:6:6:0
4	49654913	1099	N	<DUP>	.	.	SVTYPE=DUP;STRANDS=-+:6;SVLEN=28154;END=49683067;CIPOS=-6,5;CIEND=-7,5;CIPOS95=0,0;CIEND95=0,0;SU=6;PE=0;SR=6	GT:SU:PE:SR	./.:6:0:6
4	49674097	1100	N	<DEL>	.	.	SVTYPE=DEL;STRANDS=+-:4;SVLEN=-8941;END=49683038;CIPOS=-10,9;CIEND=-10,9;CIPOS95=-1,1;CIEND95=-1,1;IMPRECISE;SU=4;PE=1;SR=3	GT:SU:PE:SR	./.:4:1:3
4	49681764	1101	N	<DEL>	.	.	SVTYPE=DEL;STRANDS=+-:6;SVLEN=-877;END=49682641;CIPOS=-10,442;CIEND=-467,9;CIPOS95=-1,149;CIEND95=-158,1;IMPRECISE;SU=6;PE=6;SR=0	GT:SU:PE:SR	./.:6:6:0
4	49682326	1102	N	<DEL>	.	.	SVTYPE=DEL;STRANDS=+-:5;SVLEN=-861;END=49683187;CIPOS=-10,403;CIEND=-411,9;CIPOS95=-1,140;CIEND95=-137,1;IMPRECISE;SU=5;PE=5;SR=0	GT:SU:PE:SR	./.:5:5:0
4	49106460	1103_1	N	[4:49683987[N	.	.	SVTYPE=BND;STRANDS=--:8;EVENT=1103;MATEID=1103_2;CIPOS=-334,9;CIEND=-356,9;CIPOS95=-123,1;CIEND95=-128,1;IMPRECISE;SU=8;PE=8;SR=0	GT:SU:PE:SR	./.:8:8:0
4	49683987	1103_2	N	[4:49106460[N	.	.	SVTYPE=BND;STRANDS=--:8;SECONDARY;EVENT=1103;MATEID=1103_1;CIPOS=-356,9;CIEND=-334,9;CIPOS95=-128,1;CIEND95=-123,1;IMPRECISE;SU=8;PE=8;SR=0	GT:SU:PE:SR	./.:8:8:0
4	49140013	1104_1	N	N]4:49684332]	.	.	SVTYPE=BND;STRANDS=++:5;EVENT=1104;MATEID=1104_2;CIPOS=-9,6;CIEND=-10,9;CIPOS95=-1,0;CIEND95=0,0;IMPRECISE;SU=5;PE=0;SR=5	GT:SU:PE:SR	./.:5:0:5
4	49684332	1104_2	N	N]4:49140013]	.	.	SVTYPE=BND;STRANDS=++:5;SECONDARY;EVENT=1104;MATEID=1104_1;CIPOS=-10,9;CIEND=-9,6;CIPOS95=0,0;CIEND95=-1,0;IMPRECISE;SU=5;PE=0;SR=5	GT:SU:PE:SR	./.:5:0:5
4	49683766	1105	N	<DEL>	.	.	SVTYPE=DEL;STRANDS=+-:17;SVLEN=-388;END=49684154;CIPOS=-10,179;CIEND=-322,9;CIPOS95=-2,40;CIEND95=-56,1;IMPRECISE;SU=17;PE=17;SR=0	GT:SU:PE:SR	./.:17:17:0
4	49149996	1106_1	N	[4:49684697[N	.	.	SVTYPE=BND;STRANDS=--:5;EVENT=1106;MATEID=1106_2;CIPOS=-10,9;CIEND=-2,8;CIPOS95=-3,1;CIEND95=-2,8;IMPRECISE;SU=5;PE=4;SR=1	GT:SU:PE:SR	./.:5:4:1
4	49684697	1106_2	N	[4:49149996[N	.	.	SVTYPE=BND;STRANDS=--:5;SECONDARY;EVENT=1106;MATEID=1106_1;CIPOS=-2,8;CIEND=-10,9;CIPOS95=-2,8;CIEND95=-3,1;IMPRECISE;SU=5;PE=4;SR=1	GT:SU:PE:SR	./.:5:4:1
4	49163451	1107_1	N	[4:49684760[N	.	.	SVTYPE=BND;STRANDS=--:4;EVENT=1107;MATEID=1107_2;CIPOS=-9,8;CIEND=-9,8;CIPOS95=0,0;CIEND95=0,0;SU=4;PE=0;SR=4	GT:SU:PE:SR	./.:4:0:4
4	49684760	1107_2	N	[4:49163451[N	.	.	SVTYPE=BND;STRANDS=--:4;SECONDARY;EVENT=1107;MATEID=1107_1;CIPOS=-9,8;CIEND=-9,8;CIPOS95=0,0;CIEND95=0,0;SU=4;PE=0;SR=4	GT:SU:PE:SR	./.:4:0:4
4	49137708	1108_1	N	[4:49685190[N	.	.	SVTYPE=BND;STRANDS=--:6;EVENT=1108;MATEID=1108_2;CIPOS=-6,5;CIEND=-6,5;CIPOS95=0,0;CIEND95=0,0;SU=6;PE=0;SR=6	GT:SU:PE:SR	./.:6:0:6
4	49685190	1108_2	N	[4:49137708[N	.	.	SVTYPE=BND;STRANDS=--:6;SECONDARY;EVENT=1108;MATEID=1108_1;CIPOS=-6,5;CIEND=-6,5;CIPOS95=0,0;CIEND95=0,0;SU=6;PE=0;SR=6	GT:SU:PE:SR	./.:6:0:6
4	49661021	1109	N	<DEL>	.	.	SVTYPE=DEL;STRANDS=+-:4;SVLEN=-24156;END=49685177;CIPOS=-8,483;CIEND=-500,9;CIPOS95=0,182;CIEND95=-172,1;IMPRECISE;SU=4;PE=4;SR=0	GT:SU:PE:SR	./.:4:4:0
4	49126537	1110_1	N	N]4:49685331]	.	.	SVTYPE=BND;STRANDS=++:4;EVENT=1110;MATEID=1110_2;CIPOS=-10,92;CIEND=-10,465;CIPOS95=-2,62;CIEND95=-1,169;IMPRECISE;SU=4;PE=4;SR=0	GT:SU:PE:SR	./.:4:4:0
4	49685331	1110_2	N	N]4:49126537]	.	.	SVTYPE=BND;STRANDS=++:4;SECONDARY;EVENT=1110;MATEID=1110_1;CIPOS=-10,465;CIEND=-10,92;CIPOS95=-1,169;CIEND95=-2,62;IMPRECISE;SU=4;PE=4;SR=0	GT:SU:PE:SR	./.:4:4:0
4	49093797	1111_1	N	N]4:49685329]	.	.	SVTYPE=BND;STRANDS=++:5;EVENT=1111;MATEID=1111_2;CIPOS=-10,350;CIEND=-10,497;CIPOS95=-1,88;CIEND95=-1,164;IMPRECISE;SU=5;PE=5;SR=0	GT:SU:PE:SR	./.:5:5:0
4	49685329	1111_2	N	N]4:49093797]	.	.	SVTYPE=BND;STRANDS=++:5;SECONDARY;EVENT=1111;MATEID=1111_1;CIPOS=-10,497;CIEND=-10,350;CIPOS95=-1,164;CIEND95=-1,88;IMPRECISE;SU=5;PE=5;SR=0	GT:SU:PE:SR	./.:5:5:0
4	49654904	1112	N	<DUP>	.	.	SVTYPE=DUP;STRANDS=-+:6;SVLEN=30462;END=49685366;CIPOS=-488,9;CIEND=-10,381;CIPOS95=-148,1;CIEND95=-1,140;IMPRECISE;SU=6;PE=6;SR=0	GT:SU:PE:SR	./.:6:6:0
4	49661619	1113	N	<DUP>	.	.	SVTYPE=DUP;STRANDS=-+:53;SVLEN=23782;END=49685401;CIPOS=-25,0;CIEND=-10,115;CIPOS95=0,2;CIEND95=-1,26;IMPRECISE;SU=53;PE=53;SR=0	GT:SU:PE:SR	./.:53:53:0
4	49137860	1114_1	N	N]4:49685422]	.	.	SVTYPE=BND;STRANDS=++:129;EVENT=1114;MATEID=1114_2;CIPOS=-10,113;CIEND=-10,358;CIPOS95=-2,32;CIEND95=-4,10;IMPRECISE;SU=129;PE=129;SR=0	GT:SU:PE:SR	./.:129:129:0
4	49685422	1114_2	N	N]4:49137860]	.	.	SVTYPE=BND;STRANDS=++:129;SECONDARY;EVENT=1114;MATEID=1114_1;CIPOS=-10,358;CIEND=-10,113;CIPOS95=-4,10;CIEND95=-2,32;IMPRECISE;SU=129;PE=129;SR=0	GT:SU:PE:SR	./.:129:129:0
4	49646129	1115	N	<DUP>	.	.	SVTYPE=DUP;STRANDS=-+:6;SVLEN=40233;END=49686362;CIPOS=-2,9;CIEND=-10,370;CIPOS95=-2,1;CIEND95=-1,132;IMPRECISE;SU=6;PE=6;SR=0	GT:SU:PE:SR	./.:6:6:0
4	49672634	1116	N	<DUP>	.	.	SVTYPE=DUP;STRANDS=-+:4;SVLEN=13735;END=49686369;CIPOS=-478,9;CIEND=-10,447;CIPOS95=-156,1;CIEND95=-1,158;IMPRECISE;SU=4;PE=4;SR=0	GT:SU:PE:SR	./.:4:4:0
4	49162246	1117_1	N	[4:49686189[N	.	.	SVTYPE=BND;STRANDS=--:4;EVENT=1117;MATEID=1117_2;CIPOS=-421,9;CIEND=-444,9;CIPOS95=-152,1;CIEND95=-140,1;IMPRECISE;SU=4;PE=4;SR=0	GT:SU:PE:SR	./.:4:4:0
4	49686189	1117_2	N	[4:49162246[N	.	.	SVTYPE=BND;STRANDS=--:4;SECONDARY;EVENT=1117;MATEID=1117_1;CIPOS=-444,9;CIEND=-421,9;CIPOS95=-140,1;CIEND95=-152,1;IMPRECISE;SU=4;PE=4;SR=0	GT:SU:PE:SR	./.:4:4:0
4	49114991	1118	N	<INV>	.	.	SVTYPE=INV;STRANDS=++:1,--:3;SVLEN=570890;END=49685881;CIPOS=-105,10;CIEND=-127,10;CIPOS95=-48,10;CIEND95=-54,10;IMPRECISE;SU=4;PE=4;SR=0	GT:SU:PE:SR	./.:4:4:0
4	49094940	1119_1	N	[4:49686158[N	.	.	SVTYPE=BND;STRANDS=--:8;EVENT=1119;MATEID=1119_2;CIPOS=-368,5;CIEND=-403,9;CIPOS95=-150,1;CIEND95=-96,2;IMPRECISE;SU=8;PE=8;SR=0	GT:SU:PE:SR	./.:8:8:0
4	49686158	1119_2	N	[4:49094940[N	.	.	SVTYPE=BND;STRANDS=--:8;SECONDARY;EVENT=1119;MATEID=1119_1;CIPOS=-403,9;CIEND=-368,5;CIPOS95=-96,2;CIEND95=-150,1;IMPRECISE;SU=8;PE=8;SR=0	GT:SU:PE:SR	./.:8:8:0
4	49655879	1120	N	<DEL>	.	.	SVTYPE=DEL;STRANDS=+-:21;SVLEN=-30284;END=49686163;CIPOS=-3,264;CIEND=-218,9;CIPOS95=0,115;CIEND95=-65,2;IMPRECISE;SU=21;PE=21;SR=0	GT:SU:PE:SR	./.:21:21:0
4	49139931	1121_1	N	[4:49687789[N	.	.	SVTYPE=BND;STRANDS=--:5;EVENT=1121;MATEID=1121_2;CIPOS=-10,9;CIEND=-10,9;CIPOS95=0,0;CIEND95=0,0;SU=5;PE=0;SR=5	GT:SU:PE:SR	./.:5:0:5
4	49687789	1121_2	N	[4:49139931[N	.	.	SVTYPE=BND;STRANDS=--:5;SECONDARY;EVENT=1121;MATEID=1121_1;CIPOS=-10,9;CIEND=-10,9;CIPOS95=0,0;CIEND95=0,0;SU=5;PE=0;SR=5	GT:SU:PE:SR	./.:5:0:5
4	49687363	1122	N	<DEL>	.	.	SVTYPE=DEL;STRANDS=+-:6;SVLEN=-330;END=49687693;CIPOS=-10,212;CIEND=-314,9;CIPOS95=-2,80;CIEND95=-70,2;IMPRECISE;SU=6;PE=6;SR=0	GT:SU:PE:SR	./.:6:6:0
4	49668825	1123	N	<DEL>	.	.	SVTYPE=DEL;STRANDS=+-:48;SVLEN=-19470;END=49688295;CIPOS=-10,129;CIEND=-201,9;CIPOS95=-3,29;CIEND95=-15,2;IMPRECISE;SU=48;PE=48;SR=0	GT:SU:PE:SR	./.:48:48:0
4	49688141	1124	N	<DEL>	.	.	SVTYPE=DEL;STRANDS=+-:12;SVLEN=-467;END=49688608;CIPOS=-10,264;CIEND=-250,9;CIPOS95=-2,88;CIEND95=-61,2;IMPRECISE;SU=12;PE=12;SR=0	GT:SU:PE:SR	./.:12:12:0
4	49689269	1125	N	<DEL>	.	.	SVTYPE=DEL;STRANDS=+-:17;SVLEN=-289;END=49689558;CIPOS=-10,108;CIEND=-229,9;CIPOS95=-3,15;CIEND95=-54,2;IMPRECISE;SU=17;PE=17;SR=0	GT:SU:PE:SR	./.:17:17:0
4	49123696	1126_1	N	[4:49690160[N	.	.	SVTYPE=BND;STRANDS=--:4;EVENT=1126;MATEID=1126_2;CIPOS=-9,8;CIEND=-9,8;CIPOS95=0,0;CIEND95=0,0;SU=4;PE=0;SR=4	GT:SU:PE:SR	./.:4:0:4
4	49690160	1126_2	N	[4:49123696[N	.	.	SVTYPE=BND;STRANDS=--:4;SECONDARY;EVENT=1126;MATEID=1126_1;CIPOS=-9,8;CIEND=-9,8;CIPOS95=0,0;CIEND95=0,0;SU=4;PE=0;SR=4	GT:SU:PE:SR	./.:4:0:4
4	49686381	1127	N	<DEL>	.	.	SVTYPE=DEL;STRANDS=+-:19;SVLEN=-3841;END=49690222;CIPOS=-1,0;CIEND=-1,0;CIPOS95=0,0;CIEND95=0,0;SU=19;PE=0;SR=19	GT:SU:PE:SR	./.:19:0:19
4	49672634	1128	N	<DUP>	.	.	SVTYPE=DUP;STRANDS=-+:5;SVLEN=17669;END=49690303;CIPOS=-10,9;CIEND=-10,9;CIPOS95=0,0;CIEND95=0,0;SU=5;PE=0;SR=5	GT:SU:PE:SR	./.:5:0:5
4	49677157	1129	N	<DUP>	.	.	SVTYPE=DUP;STRANDS=-+:6;SVLEN=13300;END=49690457;CIPOS=-403,9;CIEND=-6,409;CIPOS95=-152,0;CIEND95=0,164;IMPRECISE;SU=6;PE=6;SR=0	GT:SU:PE:SR	./.:6:6:0
4	49114744	1130_1	N	N]4:49690525]	.	.	SVTYPE=BND;STRANDS=++:5;EVENT=1130;MATEID=1130_2;CIPOS=-10,9;CIEND=-10,9;CIPOS95=0,0;CIEND95=0,0;SU=5;PE=0;SR=5	GT:SU:PE:SR	./.:5:0:5
4	49690525	1130_2	N	N]4:49114744]	.	.	SVTYPE=BND;STRANDS=++:5;SECONDARY;EVENT=1130;MATEID=1130_1;CIPOS=-10,9;CIEND=-10,9;CIPOS95=0,0;CIEND95=0,0;SU=5;PE=0;SR=5	GT:SU:PE:SR	./.:5:0:5
4	49683064	1131	N	<DEL>	.	.	SVTYPE=DEL;STRANDS=+-:8;SVLEN=-7620;END=49690684;CIPOS=-8,9;CIEND=-10,7;CIPOS95=0,0;CIEND95=0,0;SU=8;PE=0;SR=8	GT:SU:PE:SR	./.:8:0:8
4	49125675	1132_1	N	[4:49690690[N	.	.	SVTYPE=BND;STRANDS=--:6;EVENT=1132;MATEID=1132_2;CIPOS=-422,6;CIEND=-466,9;CIPOS95=-161,0;CIEND95=-150,1;IMPRECISE;SU=6;PE=6;SR=0	GT:SU:PE:SR	./.:6:6:0
4	49690690	1132_2	N	[4:49125675[N	.	.	SVTYPE=BND;STRANDS=--:6;SECONDARY;EVENT=1132;MATEID=1132_1;CIPOS=-466,9;CIEND=-422,6;CIPOS95=-150,1;CIEND95=-161,0;IMPRECISE;SU=6;PE=6;SR=0	GT:SU:PE:SR	./.:6:6:0
4	49667102	1133	N	<DEL>	.	.	SVTYPE=DEL;STRANDS=+-:6;SVLEN=-23987;END=49691089;CIPOS=-10,473;CIEND=-361,9;CIPOS95=-1,168;CIEND95=-86,2;IMPRECISE;SU=6;PE=6;SR=0	GT:SU:PE:SR	./.:6:6:0
4	49106436	1134_1	N	[4:49691088[N	.	.	SVTYPE=BND;STRANDS=--:4;EVENT=1134;MATEID=1134_2;CIPOS=-458,9;CIEND=-317,9;CIPOS95=-154,1;CIEND95=-122,2;IMPRECISE;SU=4;PE=4;SR=0	GT:SU:PE:SR	./.:4:4:0
4	49691088	1134_2	N	[4:49106436[N	.	.	SVTYPE=BND;STRANDS=--:4;SECONDARY;EVENT=1134;MATEID=1134_1;CIPOS=-317,9;CIEND=-458,9;CIPOS95=-122,2;CIEND95=-154,1;IMPRECISE;SU=4;PE=4;SR=0	GT:SU:PE:SR	./.:4:4:0
4	49691027	1135	N	<DEL>	.	.	SVTYPE=DEL;STRANDS=+-:13;SVLEN=-435;END=49691462;CIPOS=-10,348;CIEND=-237,9;CIPOS95=-2,67;CIEND95=-65,2;IMPRECISE;SU=13;PE=13;SR=0	GT:SU:PE:SR	./.:13:13:0
4	49150110	1136_1	N	N]4:49691421]	.	.	SVTYPE=BND;STRANDS=++:13;EVENT=1136;MATEID=1136_2;CIPOS=-10,9;CIEND=-10,9;CIPOS95=-1,1;CIEND95=-1,1;IMPRECISE;SU=13;PE=10;SR=3	GT:SU:PE:SR	./.:13:10:3
4	49691421	1136_2	N	N]4:49150110]	.	.	SVTYPE=BND;STRANDS=++:13;SECONDARY;EVENT=1136;MATEID=1136_1;CIPOS=-10,9;CIEND=-10,9;CIPOS95=-1,1;CIEND95=-1,1;IMPRECISE;SU=13;PE=10;SR=3	GT:SU:PE:SR	./.:13:10:3
4	49140013	1137_1	N	N]4:49691703]	.	.	SVTYPE=BND;STRANDS=++:45;EVENT=1137;MATEID=1137_2;CIPOS=0,0;CIEND=0,0;CIPOS95=0,0;CIEND95=0,0;SU=45;PE=0;SR=45	GT:SU:PE:SR	./.:45:0:45
4	49691703	1137_2	N	N]4:49140013]	.	.	SVTYPE=BND;STRANDS=++:45;SECONDARY;EVENT=1137;MATEID=1137_1;CIPOS=0,0;CIEND=0,0;CIPOS95=0,0;CIEND95=0,0;SU=45;PE=0;SR=45	GT:SU:PE:SR	./.:45:0:45
4	49160702	1138_1	N	[4:49691723[N	.	.	SVTYPE=BND;STRANDS=--:7;EVENT=1138;MATEID=1138_2;CIPOS=-5,4;CIEND=-5,4;CIPOS95=0,0;CIEND95=0,0;SU=7;PE=0;SR=7	GT:SU:PE:SR	./.:7:0:7
4	49691723	1138_2	N	[4:49160702[N	.	.	SVTYPE=BND;STRANDS=--:7;SECONDARY;EVENT=1138;MATEID=1138_1;CIPOS=-5,4;CIEND=-5,4;CIPOS95=0,0;CIEND95=0,0;SU=7;PE=0;SR=7	GT:SU:PE:SR	./.:7:0:7
4	49168682	1139_1	N	[4:49691723[N	.	.	SVTYPE=BND;STRANDS=--:4;EVENT=1139;MATEID=1139_2;CIPOS=-9,8;CIEND=-1,9;CIPOS95=0,1;CIEND95=0,1;IMPRECISE;SU=4;PE=0;SR=4	GT:SU:PE:SR	./.:4:0:4
4	49691723	1139_2	N	[4:49168682[N	.	.	SVTYPE=BND;STRANDS=--:4;SECONDARY;EVENT=1139;MATEID=1139_1;CIPOS=-1,9;CIEND=-9,8;CIPOS95=0,1;CIEND95=0,1;IMPRECISE;SU=4;PE=0;SR=4	GT:SU:PE:SR	./.:4:0:4
4	49151412	1140_1	N	[4:49691732[N	.	.	SVTYPE=BND;STRANDS=--:7;EVENT=1140;MATEID=1140_2;CIPOS=-7,3;CIEND=-7,2;CIPOS95=0,1;CIEND95=0,0;IMPRECISE;SU=7;PE=0;SR=7	GT:SU:PE:SR	./.:7:0:7
4	49691732	1140_2	N	[4:49151412[N	.	.	SVTYPE=BND;STRANDS=--:7;SECONDARY;EVENT=1140;MATEID=1140_1;CIPOS=-7,2;CIEND=-7,3;CIPOS95=0,0;CIEND95=0,1;IMPRECISE;SU=7;PE=0;SR=7	GT:SU:PE:SR	./.:7:0:7
4	49169354	1141_1	N	[4:49691732[N	.	.	SVTYPE=BND;STRANDS=--:4;EVENT=1141;MATEID=1141_2;CIPOS=-9,8;CIEND=-9,8;CIPOS95=0,0;CIEND95=0,0;SU=4;PE=0;SR=4	GT:SU:PE:SR	./.:4:0:4
4	49691732	1141_2	N	[4:49169354[N	.	.	SVTYPE=BND;STRANDS=--:4;SECONDARY;EVENT=1141;MATEID=1141_1;CIPOS=-9,8;CIEND=-9,8;CIPOS95=0,0;CIEND95=0,0;SU=4;PE=0;SR=4	GT:SU:PE:SR	./.:4:0:4
4	49654967	1142	N	<DEL>	.	.	SVTYPE=DEL;STRANDS=+-:17;SVLEN=-36764;END=49691731;CIPOS=-10,9;CIEND=-10,9;CIPOS95=0,0;CIEND95=0,0;SU=17;PE=0;SR=17	GT:SU:PE:SR	./.:17:0:17
4	49105956	1143_1	N	N]4:49691832]	.	.	SVTYPE=BND;STRANDS=++:4;EVENT=1143;MATEID=1143_2;CIPOS=-10,474;CIEND=-9,494;CIPOS95=0,178;CIEND95=0,182;IMPRECISE;SU=4;PE=4;SR=0	GT:SU:PE:SR	./.:4:4:0
4	49691832	1143_2	N	N]4:49105956]	.	.	SVTYPE=BND;STRANDS=++:4;SECONDARY;EVENT=1143;MATEID=1143_1;CIPOS=-9,494;CIEND=-10,474;CIPOS95=0,182;CIEND95=0,178;IMPRECISE;SU=4;PE=4;SR=0	GT:SU:PE:SR	./.:4:4:0
4	49166048	1144_1	N	N]4:49691813]	.	.	SVTYPE=BND;STRANDS=++:5;EVENT=1144;MATEID=1144_2;CIPOS=-10,9;CIEND=-10,9;CIPOS95=0,0;CIEND95=0,0;SU=5;PE=0;SR=5	GT:SU:PE:SR	./.:5:0:5
4	49691813	1144_2	N	N]4:49166048]	.	.	SVTYPE=BND;STRANDS=++:5;SECONDARY;EVENT=1144;MATEID=1144_1;CIPOS=-10,9;CIEND=-10,9;CIPOS95=0,0;CIEND95=0,0;SU=5;PE=0;SR=5	GT:SU:PE:SR	./.:5:0:5
4	49162555	1145_1	N	N]4:49691834]	.	.	SVTYPE=BND;STRANDS=++:8;EVENT=1145;MATEID=1145_2;CIPOS=-10,345;CIEND=-10,366;CIPOS95=0,119;CIEND95=-1,148;IMPRECISE;SU=8;PE=8;SR=0	GT:SU:PE:SR	./.:8:8:0
4	49691834	1145_2	N	N]4:49162555]	.	.	SVTYPE=BND;STRANDS=++:8;SECONDARY;EVENT=1145;MATEID=1145_1;CIPOS=-10,366;CIEND=-10,345;CIPOS95=-1,148;CIEND95=0,119;IMPRECISE;SU=8;PE=8;SR=0	GT:SU:PE:SR	./.:8:8:0
4	49162488	1146_1	N	N]4:49691833]	.	.	SVTYPE=BND;STRANDS=++:47;EVENT=1146;MATEID=1146_2;CIPOS=-1,0;CIEND=0,0;CIPOS95=0,0;CIEND95=0,0;SU=47;PE=0;SR=47	GT:SU:PE:SR	./.:47:0:47
4	49691833	1146_2	N	N]4:49162488]	.	.	SVTYPE=BND;STRANDS=++:47;SECONDARY;EVENT=1146;MATEID=1146_1;CIPOS=0,0;CIEND=-1,0;CIPOS95=0,0;CIEND95=0,0;SU=47;PE=0;SR=47	GT:SU:PE:SR	./.:47:0:47
4	49649412	1147	N	<DUP>	.	.	SVTYPE=DUP;STRANDS=-+:165;SVLEN=42421;END=49691833;CIPOS=0,0;CIEND=0,0;CIPOS95=0,0;CIEND95=0,0;SU=165;PE=86;SR=79	GT:SU:PE:SR	./.:165:86:79
4	49649514	1148	N	<DEL>	.	.	SVTYPE=DEL;STRANDS=+-:349;SVLEN=-42209;END=49691723;CIPOS=-1,0;CIEND=0,0;CIPOS95=0,1;CIEND95=0,0;IMPRECISE;SU=349;PE=346;SR=3	GT:SU:PE:SR	./.:349:346:3
4	49162244	1149_1	N	[4:49691724[N	.	.	SVTYPE=BND;STRANDS=--:7;EVENT=1149;MATEID=1149_2;CIPOS=-319,9;CIEND=-499,9;CIPOS95=-65,2;CIEND95=-162,1;IMPRECISE;SU=7;PE=7;SR=0	GT:SU:PE:SR	./.:7:7:0
4	49691724	1149_2	N	[4:49162244[N	.	.	SVTYPE=BND;STRANDS=--:7;SECONDARY;EVENT=1149;MATEID=1149_1;CIPOS=-499,9;CIEND=-319,9;CIPOS95=-162,1;CIEND95=-65,2;IMPRECISE;SU=7;PE=7;SR=0	GT:SU:PE:SR	./.:7:7:0
4	49652147	1150	N	<DUP>	.	.	SVTYPE=DUP;STRANDS=-+:7;SVLEN=40198;END=49692345;CIPOS=-352,9;CIEND=-7,0;CIPOS95=-92,2;CIEND95=-7,0;IMPRECISE;SU=7;PE=7;SR=0	GT:SU:PE:SR	./.:7:7:0
4	49138590	1151_1	N	[4:49692168[N	.	.	SVTYPE=BND;STRANDS=--:5;EVENT=1151;MATEID=1151_2;CIPOS=-440,9;CIEND=-425,9;CIPOS95=-160,1;CIEND95=-152,1;IMPRECISE;SU=5;PE=5;SR=0	GT:SU:PE:SR	./.:5:5:0
4	49692168	1151_2	N	[4:49138590[N	.	.	SVTYPE=BND;STRANDS=--:5;SECONDARY;EVENT=1151;MATEID=1151_1;CIPOS=-425,9;CIEND=-440,9;CIPOS95=-152,1;CIEND95=-160,1;IMPRECISE;SU=5;PE=5;SR=0	GT:SU:PE:SR	./.:5:5:0
4	49659934	1152	N	<DUP>	.	.	SVTYPE=DUP;STRANDS=-+:4;SVLEN=33232;END=49693166;CIPOS=-9,8;CIEND=-9,8;CIPOS95=0,1;CIEND95=0,0;IMPRECISE;SU=4;PE=0;SR=4	GT:SU:PE:SR	./.:4:0:4
4	49126408	1153_1	N	N]4:49693820]	.	.	SVTYPE=BND;STRANDS=++:9;EVENT=1153;MATEID=1153_2;CIPOS=-1,9;CIEND=-10,9;CIPOS95=-1,9;CIEND95=-3,3;IMPRECISE;SU=9;PE=8;SR=1	GT:SU:PE:SR	./.:9:8:1
4	49693820	1153_2	N	N]4:49126408]	.	.	SVTYPE=BND;STRANDS=++:9;SECONDARY;EVENT=1153;MATEID=1153_1;CIPOS=-10,9;CIEND=-1,9;CIPOS95=-3,3;CIEND95=-1,9;IMPRECISE;SU=9;PE=8;SR=1	GT:SU:PE:SR	./.:9:8:1
4	49693502	1154	N	<DEL>	.	.	SVTYPE=DEL;STRANDS=+-:16;SVLEN=-275;END=49693777;CIPOS=-10,144;CIEND=-274,9;CIPOS95=-3,23;CIEND95=-44,2;IMPRECISE;SU=16;PE=16;SR=0	GT:SU:PE:SR	./.:16:16:0
4	52706256	1155	N	<DUP>	.	.	SVTYPE=DUP;STRANDS=-+:39;SVLEN=398;END=52706654;CIPOS=-172,9;CIEND=-10,180;CIPOS95=-51,2;CIEND95=-2,61;IMPRECISE;SU=39;PE=39;SR=0	GT:SU:PE:SR	./.:39:39:0
4	52707442	1156	N	<DUP>	.	.	SVTYPE=DUP;STRANDS=-+:9;SVLEN=6024;END=52713466;CIPOS=-316,9;CIEND=-10,441;CIPOS95=-113,1;CIEND95=-1,111;IMPRECISE;SU=9;PE=9;SR=0	GT:SU:PE:SR	./.:9:9:0
4	52694840	1157	N	<DEL>	.	.	SVTYPE=DEL;STRANDS=+-:8;SVLEN=-21075;END=52715915;CIPOS=-10,349;CIEND=-373,9;CIPOS95=-1,138;CIEND95=-86,2;IMPRECISE;SU=8;PE=8;SR=0	GT:SU:PE:SR	./.:8:8:0
4	52835190	1158	N	<DEL>	.	.	SVTYPE=DEL;STRANDS=+-:9;SVLEN=-456;END=52835646;CIPOS=-10,263;CIEND=-264,6;CIPOS95=-2,71;CIEND95=-64,0;IMPRECISE;SU=9;PE=9;SR=0	GT:SU:PE:SR	./.:9:9:0
4	52983664	1159	N	<DUP>	.	.	SVTYPE=DUP;STRANDS=-+:25;SVLEN=147;END=52983811;CIPOS=-2,0;CIEND=-1,0;CIPOS95=0,0;CIEND95=0,0;SU=25;PE=0;SR=25	GT:SU:PE:SR	./.:25:0:25
4	58123143	1160	N	<DEL>	.	.	SVTYPE=DEL;STRANDS=+-:40;SVLEN=-400;END=58123543;CIPOS=-10,0;CIEND=-2,0;CIPOS95=0,0;CIEND95=0,0;SU=40;PE=12;SR=28	GT:SU:PE:SR	./.:40:12:28
4	58183853	1161	N	<DEL>	.	.	SVTYPE=DEL;STRANDS=+-:20;SVLEN=-229;END=58184082;CIPOS=-10,9;CIEND=-10,9;CIPOS95=0,0;CIEND95=0,0;SU=20;PE=0;SR=20	GT:SU:PE:SR	./.:20:0:20
4	58807667	1162	N	<DEL>	.	.	SVTYPE=DEL;STRANDS=+-:4;SVLEN=-930;END=58808597;CIPOS=-10,431;CIEND=-493,9;CIPOS95=-1,138;CIEND95=-166,1;IMPRECISE;SU=4;PE=4;SR=0	GT:SU:PE:SR	./.:4:4:0
4	59857840	1163	N	<DEL>	.	.	SVTYPE=DEL;STRANDS=+-:5;SVLEN=-83;END=59857923;CIPOS=-10,9;CIEND=-10,9;CIPOS95=0,0;CIEND95=0,0;SU=5;PE=0;SR=5	GT:SU:PE:SR	./.:5:0:5
4	59980415	1164	N	<DEL>	.	.	SVTYPE=DEL;STRANDS=+-:57;SVLEN=-6053;END=59986468;CIPOS=-2,0;CIEND=0,0;CIPOS95=0,0;CIEND95=0,1;IMPRECISE;SU=57;PE=24;SR=33	GT:SU:PE:SR	./.:57:24:33
4	61519152	1165	N	<DEL>	.	.	SVTYPE=DEL;STRANDS=+-:5;SVLEN=-3411;END=61522563;CIPOS=-10,460;CIEND=-419,9;CIPOS95=-1,146;CIEND95=-123,1;IMPRECISE;SU=5;PE=5;SR=0	GT:SU:PE:SR	./.:5:5:0
4	61898320	1166	N	<DEL>	.	.	SVTYPE=DEL;STRANDS=+-:4;SVLEN=-299;END=61898619;CIPOS=-10,278;CIEND=-298,9;CIPOS95=-2,79;CIEND95=-92,2;IMPRECISE;SU=4;PE=4;SR=0	GT:SU:PE:SR	./.:4:4:0
4	62029170	1167	N	<DEL>	.	.	SVTYPE=DEL;STRANDS=+-:5;SVLEN=-3070;END=62032240;CIPOS=-10,363;CIEND=-386,9;CIPOS95=-2,109;CIEND95=-123,1;IMPRECISE;SU=5;PE=5;SR=0	GT:SU:PE:SR	./.:5:5:0
4	64103079	1168	N	<DEL>	.	.	SVTYPE=DEL;STRANDS=+-:4;SVLEN=-87;END=64103166;CIPOS=-9,8;CIEND=-9,8;CIPOS95=0,0;CIEND95=0,0;SU=4;PE=0;SR=4	GT:SU:PE:SR	./.:4:0:4
4	64307370	1169	N	<DEL>	.	.	SVTYPE=DEL;STRANDS=+-:4;SVLEN=-404;END=64307774;CIPOS=-10,385;CIEND=-384,9;CIPOS95=-2,133;CIEND95=-126,2;IMPRECISE;SU=4;PE=4;SR=0	GT:SU:PE:SR	./.:4:4:0
4	66245190	1170	N	<DEL>	.	.	SVTYPE=DEL;STRANDS=+-:11;SVLEN=-210;END=66245400;CIPOS=-3,2;CIEND=-10,5;CIPOS95=0,0;CIEND95=-3,0;IMPRECISE;SU=11;PE=0;SR=11	GT:SU:PE:SR	./.:11:0:11
4	66368148	1171	N	<DEL>	.	.	SVTYPE=DEL;STRANDS=+-:11;SVLEN=-463;END=66368611;CIPOS=-10,333;CIEND=-359,9;CIPOS95=-2,79;CIEND95=-67,2;IMPRECISE;SU=11;PE=11;SR=0	GT:SU:PE:SR	./.:11:11:0
4	66678672	1172	N	<DEL>	.	.	SVTYPE=DEL;STRANDS=+-:27;SVLEN=-162;END=66678834;CIPOS=-1,0;CIEND=-1,0;CIPOS95=0,0;CIEND95=0,0;SU=27;PE=0;SR=27	GT:SU:PE:SR	./.:27:0:27
4	66995392	1173	N	<DEL>	.	.	SVTYPE=DEL;STRANDS=+-:4;SVLEN=-52;END=66995444;CIPOS=-8,7;CIEND=-8,7;CIPOS95=-1,1;CIEND95=-1,1;IMPRECISE;SU=4;PE=0;SR=4	GT:SU:PE:SR	./.:4:0:4
4	68301112	1174	N	<DUP>	.	.	SVTYPE=DUP;STRANDS=-+:5;SVLEN=1475;END=68302587;CIPOS=-461,9;CIEND=-10,401;CIPOS95=-147,0;CIEND95=-1,135;IMPRECISE;SU=5;PE=5;SR=0	GT:SU:PE:SR	./.:5:5:0
4	68301940	1175	N	<DEL>	.	.	SVTYPE=DEL;STRANDS=+-:33;SVLEN=-135;END=68302075;CIPOS=-10,47;CIEND=-68,9;CIPOS95=-4,6;CIEND95=-7,4;IMPRECISE;SU=33;PE=33;SR=0	GT:SU:PE:SR	./.:33:33:0
4	68302372	1176	N	<DUP>	.	.	SVTYPE=DUP;STRANDS=-+:12;SVLEN=365;END=68302737;CIPOS=-295,9;CIEND=-10,407;CIPOS95=-107,1;CIEND95=-2,90;IMPRECISE;SU=12;PE=12;SR=0	GT:SU:PE:SR	./.:12:12:0
4	68301419	1177	N	<DEL>	.	.	SVTYPE=DEL;STRANDS=+-:4;SVLEN=-1374;END=68302793;CIPOS=-10,339;CIEND=-501,9;CIPOS95=-2,81;CIEND95=-175,1;IMPRECISE;SU=4;PE=4;SR=0	GT:SU:PE:SR	./.:4:4:0
4	68302969	1178	N	<DEL>	.	.	SVTYPE=DEL;STRANDS=+-:6;SVLEN=-698;END=68303667;CIPOS=-10,384;CIEND=-267,9;CIPOS95=-1,132;CIEND95=-64,2;IMPRECISE;SU=6;PE=6;SR=0	GT:SU:PE:SR	./.:6:6:0
4	68301111	1179	N	<DUP>	.	.	SVTYPE=DUP;STRANDS=-+:9;SVLEN=2929;END=68304040;CIPOS=-63,9;CIEND=-10,297;CIPOS95=-46,1;CIEND95=-2,87;IMPRECISE;SU=9;PE=9;SR=0	GT:SU:PE:SR	./.:9:9:0
4	68302372	1180	N	<DUP>	.	.	SVTYPE=DUP;STRANDS=-+:26;SVLEN=1668;END=68304040;CIPOS=-216,9;CIEND=-10,335;CIPOS95=-53,2;CIEND95=0,50;IMPRECISE;SU=26;PE=26;SR=0	GT:SU:PE:SR	./.:26:26:0
4	69344811	1181	N	<DEL>	.	.	SVTYPE=DEL;STRANDS=+-:4;SVLEN=-729;END=69345540;CIPOS=-10,493;CIEND=-305,9;CIPOS95=0,172;CIEND95=-68,2;IMPRECISE;SU=4;PE=4;SR=0	GT:SU:PE:SR	./.:4:4:0
4	69827542	1182	N	<DEL>	.	.	SVTYPE=DEL;STRANDS=+-:27;SVLEN=-214;END=69827756;CIPOS=-2,0;CIEND=-2,0;CIPOS95=0,0;CIEND95=0,0;SU=27;PE=2;SR=25	GT:SU:PE:SR	./.:27:2:25
4	70503319	1183	N	<DEL>	.	.	SVTYPE=DEL;STRANDS=+-:5;SVLEN=-5378;END=70508697;CIPOS=-10,378;CIEND=-324,9;CIPOS95=-2,121;CIEND95=-103,2;IMPRECISE;SU=5;PE=5;SR=0	GT:SU:PE:SR	./.:5:5:0
4	72586664	1184	N	<DEL>	.	.	SVTYPE=DEL;STRANDS=+-:5;SVLEN=-58;END=72586722;CIPOS=-10,9;CIEND=-10,9;CIPOS95=0,0;CIEND95=0,0;SU=5;PE=0;SR=5	GT:SU:PE:SR	./.:5:0:5
4	73302434	1185	N	<DEL>	.	.	SVTYPE=DEL;STRANDS=+-:4;SVLEN=-714;END=73303148;CIPOS=-10,423;CIEND=-490,6;CIPOS95=-1,140;CIEND95=-182,0;IMPRECISE;SU=4;PE=4;SR=0	GT:SU:PE:SR	./.:4:4:0
4	74220251	1186	N	<DEL>	.	.	SVTYPE=DEL;STRANDS=+-:8;SVLEN=-294;END=74220545;CIPOS=-10,211;CIEND=-265,9;CIPOS95=-1,53;CIEND95=-58,2;IMPRECISE;SU=8;PE=8;SR=0	GT:SU:PE:SR	./.:8:8:0
4	79245838	1187	N	<DEL>	.	.	SVTYPE=DEL;STRANDS=+-:34;SVLEN=-5843;END=79251681;CIPOS=-10,9;CIEND=-2,0;CIPOS95=0,0;CIEND95=0,0;SU=34;PE=14;SR=20	GT:SU:PE:SR	./.:34:14:20
4	80864537	1188	N	<DEL>	.	.	SVTYPE=DEL;STRANDS=+-:42;SVLEN=-6087;END=80870624;CIPOS=-2,0;CIEND=0,0;CIPOS95=0,0;CIEND95=0,1;IMPRECISE;SU=42;PE=16;SR=26	GT:SU:PE:SR	./.:42:16:26
4	81279051	1189	N	<DEL>	.	.	SVTYPE=DEL;STRANDS=+-:38;SVLEN=-317;END=81279368;CIPOS=-2,0;CIEND=-9,9;CIPOS95=0,0;CIEND95=0,0;SU=38;PE=14;SR=24	GT:SU:PE:SR	./.:38:14:24
4	81432990	1190	N	<DEL>	.	.	SVTYPE=DEL;STRANDS=+-:21;SVLEN=-184;END=81433174;CIPOS=-10,7;CIEND=-1,0;CIPOS95=0,0;CIEND95=0,0;SU=21;PE=0;SR=21	GT:SU:PE:SR	./.:21:0:21
4	81698220	1191	N	<DEL>	.	.	SVTYPE=DEL;STRANDS=+-:8;SVLEN=-66;END=81698286;CIPOS=-5,0;CIEND=-10,9;CIPOS95=-5,0;CIEND95=0,0;IMPRECISE;SU=8;PE=0;SR=8	GT:SU:PE:SR	./.:8:0:8
4	81968007	1192	N	<DEL>	.	.	SVTYPE=DEL;STRANDS=+-:30;SVLEN=-316;END=81968323;CIPOS=-2,0;CIEND=-1,0;CIPOS95=0,0;CIEND95=0,0;SU=30;PE=10;SR=20	GT:SU:PE:SR	./.:30:10:20
4	82905583	1193	N	<DEL>	.	.	SVTYPE=DEL;STRANDS=+-:58;SVLEN=-2294;END=82907877;CIPOS=-2,0;CIEND=0,0;CIPOS95=0,0;CIEND95=0,1;IMPRECISE;SU=58;PE=25;SR=33	GT:SU:PE:SR	./.:58:25:33
4	84591379	1194	N	<DEL>	.	.	SVTYPE=DEL;STRANDS=+-:8;SVLEN=-138;END=84591517;CIPOS=-10,9;CIEND=-10,9;CIPOS95=0,0;CIEND95=0,0;SU=8;PE=0;SR=8	GT:SU:PE:SR	./.:8:0:8
4	85429965	1195	N	<DEL>	.	.	SVTYPE=DEL;STRANDS=+-:6;SVLEN=-97;END=85430062;CIPOS=-6,5;CIEND=-6,5;CIPOS95=0,0;CIEND95=0,0;SU=6;PE=0;SR=6	GT:SU:PE:SR	./.:6:0:6
4	86362075	1196	N	<DEL>	.	.	SVTYPE=DEL;STRANDS=+-:6;SVLEN=-462;END=86362537;CIPOS=-10,379;CIEND=-377,9;CIPOS95=-1,130;CIEND95=-123,1;IMPRECISE;SU=6;PE=6;SR=0	GT:SU:PE:SR	./.:6:6:0
4	87622866	1197	N	<DEL>	.	.	SVTYPE=DEL;STRANDS=+-:29;SVLEN=-5555;END=87628421;CIPOS=-2,1;CIEND=-3,1;CIPOS95=0,0;CIEND95=0,0;SU=29;PE=14;SR=15	GT:SU:PE:SR	./.:29:14:15
4	88823950	1198	N	<INV>	.	.	SVTYPE=INV;STRANDS=++:9,--:58;SVLEN=11543;END=88835493;CIPOS=0,0;CIEND=-10,8;CIPOS95=0,1;CIEND95=0,0;IMPRECISE;SU=67;PE=36;SR=31	GT:SU:PE:SR	./.:67:36:31
4	91573316	1199	N	<DEL>	.	.	SVTYPE=DEL;STRANDS=+-:54;SVLEN=-6070;END=91579386;CIPOS=-2,0;CIEND=-10,9;CIPOS95=0,0;CIEND95=0,0;SU=54;PE=31;SR=23	GT:SU:PE:SR	./.:54:31:23
4	93544955	1200_1	N	N]4:93546765]	.	.	SVTYPE=BND;STRANDS=++:4;EVENT=1200;MATEID=1200_2;CIPOS=-10,363;CIEND=-8,483;CIPOS95=0,136;CIEND95=0,182;IMPRECISE;SU=4;PE=4;SR=0	GT:SU:PE:SR	./.:4:4:0
4	93546765	1200_2	N	N]4:93544955]	.	.	SVTYPE=BND;STRANDS=++:4;SECONDARY;EVENT=1200;MATEID=1200_1;CIPOS=-8,483;CIEND=-10,363;CIPOS95=0,182;CIEND95=0,136;IMPRECISE;SU=4;PE=4;SR=0	GT:SU:PE:SR	./.:4:4:0
4	97548614	1201	N	<DEL>	.	.	SVTYPE=DEL;STRANDS=+-:30;SVLEN=-283;END=97548897;CIPOS=-10,9;CIEND=-10,9;CIPOS95=0,0;CIEND95=0,0;SU=30;PE=3;SR=27	GT:SU:PE:SR	./.:30:3:27
4	101666755	1202	N	<DEL>	.	.	SVTYPE=DEL;STRANDS=+-:10;SVLEN=-111;END=101666866;CIPOS=-10,9;CIEND=-10,9;CIPOS95=0,0;CIEND95=0,0;SU=10;PE=0;SR=10	GT:SU:PE:SR	./.:10:0:10
4	103346115	1203	N	<DEL>	.	.	SVTYPE=DEL;STRANDS=+-:4;SVLEN=-437;END=103346552;CIPOS=-10,376;CIEND=-410,9;CIPOS95=-2,127;CIEND95=-129,1;IMPRECISE;SU=4;PE=4;SR=0	GT:SU:PE:SR	./.:4:4:0
4	106182286	1204	N	<DEL>	.	.	SVTYPE=DEL;STRANDS=+-:5;SVLEN=-33;END=106182319;CIPOS=-8,7;CIEND=-10,9;CIPOS95=0,1;CIEND95=0,0;IMPRECISE;SU=5;PE=0;SR=5	GT:SU:PE:SR	./.:5:0:5
4	40135790	1205_1	N	N]4:106222541]	.	.	SVTYPE=BND;STRANDS=++:4;EVENT=1205;MATEID=1205_2;CIPOS=-9,8;CIEND=-9,8;CIPOS95=0,0;CIEND95=0,0;SU=4;PE=0;SR=4	GT:SU:PE:SR	./.:4:0:4
4	106222541	1205_2	N	N]4:40135790]	.	.	SVTYPE=BND;STRANDS=++:4;SECONDARY;EVENT=1205;MATEID=1205_1;CIPOS=-9,8;CIEND=-9,8;CIPOS95=0,0;CIEND95=0,0;SU=4;PE=0;SR=4	GT:SU:PE:SR	./.:4:0:4
4	108104591	1206	N	<DEL>	.	.	SVTYPE=DEL;STRANDS=+-:50;SVLEN=-3602;END=108108193;CIPOS=-10,9;CIEND=0,0;CIPOS95=0,0;CIEND95=0,1;IMPRECISE;SU=50;PE=18;SR=32	GT:SU:PE:SR	./.:50:18:32
4	108252475	1207	N	<DEL>	.	.	SVTYPE=DEL;STRANDS=+-:39;SVLEN=-3496;END=108255971;CIPOS=-10,9;CIEND=-6,9;CIPOS95=0,0;CIEND95=0,0;SU=39;PE=19;SR=20	GT:SU:PE:SR	./.:39:19:20
4	110465259	1208	N	<DEL>	.	.	SVTYPE=DEL;STRANDS=+-:4;SVLEN=-198;END=110465457;CIPOS=-9,8;CIEND=-9,8;CIPOS95=0,0;CIEND95=0,0;SU=4;PE=0;SR=4	GT:SU:PE:SR	./.:4:0:4
4	111785936	1209	N	<DEL>	.	.	SVTYPE=DEL;STRANDS=+-:25;SVLEN=-176;END=111786112;CIPOS=-1,0;CIEND=-1,0;CIPOS95=0,0;CIEND95=0,0;SU=25;PE=0;SR=25	GT:SU:PE:SR	./.:25:0:25
4	113373904	1210_1	N	N]4:113474733]	.	.	SVTYPE=BND;STRANDS=++:4;EVENT=1210;MATEID=1210_2;CIPOS=-10,503;CIEND=-10,479;CIPOS95=0,177;CIEND95=-1,159;IMPRECISE;SU=4;PE=4;SR=0	GT:SU:PE:SR	./.:4:4:0
4	113474733	1210_2	N	N]4:113373904]	.	.	SVTYPE=BND;STRANDS=++:4;SECONDARY;EVENT=1210;MATEID=1210_1;CIPOS=-10,479;CIEND=-10,503;CIPOS95=-1,159;CIEND95=0,177;IMPRECISE;SU=4;PE=4;SR=0	GT:SU:PE:SR	./.:4:4:0
4	114111209	1211	N	<DEL>	.	.	SVTYPE=DEL;STRANDS=+-:48;SVLEN=-838;END=114112047;CIPOS=-10,9;CIEND=-2,0;CIPOS95=0,0;CIEND95=0,0;SU=48;PE=18;SR=30	GT:SU:PE:SR	./.:48:18:30
4	115739697	1212	N	<DEL>	.	.	SVTYPE=DEL;STRANDS=+-:4;SVLEN=-544;END=115740241;CIPOS=-10,318;CIEND=-300,9;CIPOS95=-2,86;CIEND95=-89,2;IMPRECISE;SU=4;PE=4;SR=0	GT:SU:PE:SR	./.:4:4:0
4	123905266	1213	N	<DEL>	.	.	SVTYPE=DEL;STRANDS=+-:4;SVLEN=-392;END=123905658;CIPOS=-10,390;CIEND=-356,9;CIPOS95=0,144;CIEND95=-109,2;IMPRECISE;SU=4;PE=4;SR=0	GT:SU:PE:SR	./.:4:4:0
4	124806357	1214	N	<DUP>	.	.	SVTYPE=DUP;STRANDS=-+:22;SVLEN=249;END=124806606;CIPOS=-10,9;CIEND=-2,0;CIPOS95=0,0;CIEND95=0,0;SU=22;PE=3;SR=19	GT:SU:PE:SR	./.:22:3:19
4	124919793	1215	N	<DEL>	.	.	SVTYPE=DEL;STRANDS=+-:33;SVLEN=-1870;END=124921663;CIPOS=-10,9;CIEND=-10,9;CIPOS95=0,0;CIEND95=0,0;SU=33;PE=15;SR=18	GT:SU:PE:SR	./.:33:15:18
4	125768605	1216	N	<DEL>	.	.	SVTYPE=DEL;STRANDS=+-:5;SVLEN=-506;END=125769111;CIPOS=-10,321;CIEND=-423,9;CIPOS95=-2,95;CIEND95=-147,0;IMPRECISE;SU=5;PE=5;SR=0	GT:SU:PE:SR	./.:5:5:0
4	128214300	1217	N	<DUP>	.	.	SVTYPE=DUP;STRANDS=-+:16;SVLEN=33134;END=128247434;CIPOS=-10,9;CIEND=-10,9;CIPOS95=0,0;CIEND95=0,0;SU=16;PE=6;SR=10	GT:SU:PE:SR	./.:16:6:10
4	132150489	1218	N	<DEL>	.	.	SVTYPE=DEL;STRANDS=+-:6;SVLEN=-124;END=132150613;CIPOS=-6,5;CIEND=-10,8;CIPOS95=0,0;CIEND95=0,0;SU=6;PE=0;SR=6	GT:SU:PE:SR	./.:6:0:6
4	135624394	1219	N	<DEL>	.	.	SVTYPE=DEL;STRANDS=+-:9;SVLEN=-981;END=135625375;CIPOS=-10,269;CIEND=-312,9;CIPOS95=-1,70;CIEND95=-102,0;IMPRECISE;SU=9;PE=9;SR=0	GT:SU:PE:SR	./.:9:9:0
4	139445305	1220	N	<DEL>	.	.	SVTYPE=DEL;STRANDS=+-:11;SVLEN=-3421;END=139448726;CIPOS=-5,307;CIEND=-223,9;CIPOS95=0,119;CIEND95=-48,2;IMPRECISE;SU=11;PE=11;SR=0	GT:SU:PE:SR	./.:11:11:0
4	139459026	1221	N	<DEL>	.	.	SVTYPE=DEL;STRANDS=+-:7;SVLEN=-963;END=139459989;CIPOS=-10,336;CIEND=-337,9;CIPOS95=-1,115;CIEND95=-102,1;IMPRECISE;SU=7;PE=7;SR=0	GT:SU:PE:SR	./.:7:7:0
4	140753144	1222	N	<DUP>	.	.	SVTYPE=DUP;STRANDS=-+:15;SVLEN=131;END=140753275;CIPOS=-5,9;CIEND=-3,1;CIPOS95=0,0;CIEND95=0,0;SU=15;PE=0;SR=15	GT:SU:PE:SR	./.:15:0:15
4	142558426	1223_1	N	[4:142558648[N	.	.	SVTYPE=BND;STRANDS=--:4;EVENT=1223;MATEID=1223_2;CIPOS=-9,8;CIEND=-9,8;CIPOS95=0,0;CIEND95=0,0;SU=4;PE=0;SR=4	GT:SU:PE:SR	./.:4:0:4
4	142558648	1223_2	N	[4:142558426[N	.	.	SVTYPE=BND;STRANDS=--:4;SECONDARY;EVENT=1223;MATEID=1223_1;CIPOS=-9,8;CIEND=-9,8;CIPOS95=0,0;CIEND95=0,0;SU=4;PE=0;SR=4	GT:SU:PE:SR	./.:4:0:4
4	142558649	1224_1	N	N]4:142560553]	.	.	SVTYPE=BND;STRANDS=++:11;EVENT=1224;MATEID=1224_2;CIPOS=-5,4;CIEND=-6,4;CIPOS95=0,0;CIEND95=0,0;SU=11;PE=5;SR=6	GT:SU:PE:SR	./.:11:5:6
4	142560553	1224_2	N	N]4:142558649]	.	.	SVTYPE=BND;STRANDS=++:11;SECONDARY;EVENT=1224;MATEID=1224_1;CIPOS=-6,4;CIEND=-5,4;CIPOS95=0,0;CIEND95=0,0;SU=11;PE=5;SR=6	GT:SU:PE:SR	./.:11:5:6
4	142558811	1225	N	<DEL>	.	.	SVTYPE=DEL;STRANDS=+-:5;SVLEN=-1762;END=142560573;CIPOS=-10,4;CIEND=-10,9;CIPOS95=-1,0;CIEND95=0,0;IMPRECISE;SU=5;PE=1;SR=4	GT:SU:PE:SR	./.:5:1:4
4	142560710	1226	N	<DEL>	.	.	SVTYPE=DEL;STRANDS=+-:8;SVLEN=-315;END=142561025;CIPOS=-10,9;CIEND=-10,9;CIPOS95=0,0;CIEND95=0,0;SU=8;PE=0;SR=8	GT:SU:PE:SR	./.:8:0:8
4	145293532	1227	N	<DEL>	.	.	SVTYPE=DEL;STRANDS=+-:10;SVLEN=-2828;END=145296360;CIPOS=-10,284;CIEND=-372,9;CIPOS95=-2,91;CIEND95=-91,0;IMPRECISE;SU=10;PE=10;SR=0	GT:SU:PE:SR	./.:10:10:0
4	19282536	1228_1	N	[4:145878337[N	.	.	SVTYPE=BND;STRANDS=--:4;EVENT=1228;MATEID=1228_2;CIPOS=-9,8;CIEND=-9,8;CIPOS95=0,0;CIEND95=0,0;SU=4;PE=0;SR=4	GT:SU:PE:SR	./.:4:0:4
4	145878337	1228_2	N	[4:19282536[N	.	.	SVTYPE=BND;STRANDS=--:4;SECONDARY;EVENT=1228;MATEID=1228_1;CIPOS=-9,8;CIEND=-9,8;CIPOS95=0,0;CIEND95=0,0;SU=4;PE=0;SR=4	GT:SU:PE:SR	./.:4:0:4
4	48820744	1229_1	N	N]4:146298447]	.	.	SVTYPE=BND;STRANDS=++:4;EVENT=1229;MATEID=1229_2;CIPOS=-10,449;CIEND=-8,483;CIPOS95=-1,157;CIEND95=0,182;IMPRECISE;SU=4;PE=4;SR=0	GT:SU:PE:SR	./.:4:4:0
4	146298447	1229_2	N	N]4:48820744]	.	.	SVTYPE=BND;STRANDS=++:4;SECONDARY;EVENT=1229;MATEID=1229_1;CIPOS=-8,483;CIEND=-10,449;CIPOS95=0,182;CIEND95=-1,157;IMPRECISE;SU=4;PE=4;SR=0	GT:SU:PE:SR	./.:4:4:0
4	150778775	1230	N	<DEL>	.	.	SVTYPE=DEL;STRANDS=+-:4;SVLEN=-442;END=150779217;CIPOS=-10,437;CIEND=-433,9;CIPOS95=0,150;CIEND95=-140,1;IMPRECISE;SU=4;PE=4;SR=0	GT:SU:PE:SR	./.:4:4:0
4	151329633	1231	N	<DEL>	.	.	SVTYPE=DEL;STRANDS=+-:6;SVLEN=-414;END=151330047;CIPOS=-10,296;CIEND=-355,9;CIPOS95=-1,61;CIEND95=-93,2;IMPRECISE;SU=6;PE=6;SR=0	GT:SU:PE:SR	./.:6:6:0
4	157559073	1232	N	<DUP>	.	.	SVTYPE=DUP;STRANDS=-+:16;SVLEN=134;END=157559207;CIPOS=-2,1;CIEND=-10,5;CIPOS95=0,0;CIEND95=0,0;SU=16;PE=0;SR=16	GT:SU:PE:SR	./.:16:0:16
4	163249117	1233	N	<DEL>	.	.	SVTYPE=DEL;STRANDS=+-:12;SVLEN=-752;END=163249869;CIPOS=-10,214;CIEND=-256,9;CIPOS95=-1,44;CIEND95=-62,1;IMPRECISE;SU=12;PE=12;SR=0	GT:SU:PE:SR	./.:12:12:0
4	164053541	1234	N	<DEL>	.	.	SVTYPE=DEL;STRANDS=+-:4;SVLEN=-453;END=164053994;CIPOS=-10,258;CIEND=-413,9;CIPOS95=-2,99;CIEND95=-133,1;IMPRECISE;SU=4;PE=4;SR=0	GT:SU:PE:SR	./.:4:4:0
4	167168011	1235	N	<DEL>	.	.	SVTYPE=DEL;STRANDS=+-:4;SVLEN=-1094;END=167169105;CIPOS=-10,434;CIEND=-423,9;CIPOS95=-1,145;CIEND95=-147,1;IMPRECISE;SU=4;PE=4;SR=0	GT:SU:PE:SR	./.:4:4:0
4	167653660	1236	N	<DEL>	.	.	SVTYPE=DEL;STRANDS=+-:52;SVLEN=-5863;END=167659523;CIPOS=-10,9;CIEND=0,0;CIPOS95=0,0;CIEND95=0,1;IMPRECISE;SU=52;PE=25;SR=27	GT:SU:PE:SR	./.:52:25:27
4	170684886	1237	N	<DUP>	.	.	SVTYPE=DUP;STRANDS=-+:14;SVLEN=178;END=170685064;CIPOS=-10,9;CIEND=-10,9;CIPOS95=0,0;CIEND95=0,0;SU=14;PE=0;SR=14	GT:SU:PE:SR	./.:14:0:14
4	170690374	1238	N	<INV>	.	.	SVTYPE=INV;STRANDS=++:2,--:3;SVLEN=87009;END=170777383;CIPOS=-116,91;CIEND=-110,46;CIPOS95=-90,82;CIEND95=-90,37;IMPRECISE;SU=5;PE=5;SR=0	GT:SU:PE:SR	./.:5:5:0
4	172351353	1239	N	<DEL>	.	.	SVTYPE=DEL;STRANDS=+-:44;SVLEN=-4520;END=172355873;CIPOS=-10,9;CIEND=-10,8;CIPOS95=0,0;CIEND95=0,0;SU=44;PE=24;SR=20	GT:SU:PE:SR	./.:44:24:20
4	173411749	1240	N	<DEL>	.	.	SVTYPE=DEL;STRANDS=+-:17;SVLEN=-8513;END=173420262;CIPOS=-10,9;CIEND=-10,4;CIPOS95=-1,1;CIEND95=-1,0;IMPRECISE;SU=17;PE=15;SR=2	GT:SU:PE:SR	./.:17:15:2
4	94505619	1241_1	N	[4:173444382[N	.	.	SVTYPE=BND;STRANDS=--:5;EVENT=1241;MATEID=1241_2;CIPOS=-10,9;CIEND=-10,9;CIPOS95=0,0;CIEND95=0,0;SU=5;PE=0;SR=5	GT:SU:PE:SR	./.:5:0:5
4	173444382	1241_2	N	[4:94505619[N	.	.	SVTYPE=BND;STRANDS=--:5;SECONDARY;EVENT=1241;MATEID=1241_1;CIPOS=-10,9;CIEND=-10,9;CIPOS95=0,0;CIEND95=0,0;SU=5;PE=0;SR=5	GT:SU:PE:SR	./.:5:0:5
4	174297130	1242	N	<DUP>	.	.	SVTYPE=DUP;STRANDS=-+:13;SVLEN=141;END=174297271;CIPOS=-3,2;CIEND=-2,9;CIPOS95=0,0;CIEND95=0,0;SU=13;PE=0;SR=13	GT:SU:PE:SR	./.:13:0:13
4	176533989	1243	N	<DEL>	.	.	SVTYPE=DEL;STRANDS=+-:13;SVLEN=-453;END=176534442;CIPOS=-10,219;CIEND=-246,8;CIPOS95=-2,55;CIEND95=-65,1;IMPRECISE;SU=13;PE=13;SR=0	GT:SU:PE:SR	./.:13:13:0
4	48934282	1244_1	N	[4:180837593[N	.	.	SVTYPE=BND;STRANDS=--:5;EVENT=1244;MATEID=1244_2;CIPOS=-10,9;CIEND=-10,9;CIPOS95=0,0;CIEND95=0,0;SU=5;PE=0;SR=5	GT:SU:PE:SR	./.:5:0:5
4	180837593	1244_2	N	[4:48934282[N	.	.	SVTYPE=BND;STRANDS=--:5;SECONDARY;EVENT=1244;MATEID=1244_1;CIPOS=-10,9;CIEND=-10,9;CIPOS95=0,0;CIEND95=0,0;SU=5;PE=0;SR=5	GT:SU:PE:SR	./.:5:0:5
4	181347744	1245	N	<DEL>	.	.	SVTYPE=DEL;STRANDS=+-:5;SVLEN=-683;END=181348427;CIPOS=-10,432;CIEND=-315,9;CIPOS95=-1,127;CIEND95=-105,2;IMPRECISE;SU=5;PE=5;SR=0	GT:SU:PE:SR	./.:5:5:0
4	183778358	1246	N	<DEL>	.	.	SVTYPE=DEL;STRANDS=+-:6;SVLEN=-485;END=183778843;CIPOS=-10,189;CIEND=-395,9;CIPOS95=-1,62;CIEND95=-142,1;IMPRECISE;SU=6;PE=6;SR=0	GT:SU:PE:SR	./.:6:6:0
4	184632720	1247	N	<DEL>	.	.	SVTYPE=DEL;STRANDS=+-:49;SVLEN=-2694;END=184635414;CIPOS=-10,4;CIEND=-6,8;CIPOS95=0,0;CIEND95=0,0;SU=49;PE=23;SR=26	GT:SU:PE:SR	./.:49:23:26
4	184650604	1248	N	<DEL>	.	.	SVTYPE=DEL;STRANDS=+-:5;SVLEN=-1518;END=184652122;CIPOS=-10,403;CIEND=-376,9;CIPOS95=-1,138;CIEND95=-121,2;IMPRECISE;SU=5;PE=5;SR=0	GT:SU:PE:SR	./.:5:5:0
4	184666658	1249_1	N	N]4:184666732]	.	.	SVTYPE=BND;STRANDS=++:5;EVENT=1249;MATEID=1249_2;CIPOS=-10,5;CIEND=-10,9;CIPOS95=0,0;CIEND95=0,0;SU=5;PE=0;SR=5	GT:SU:PE:SR	./.:5:0:5
4	184666732	1249_2	N	N]4:184666658]	.	.	SVTYPE=BND;STRANDS=++:5;SECONDARY;EVENT=1249;MATEID=1249_1;CIPOS=-10,9;CIEND=-10,5;CIPOS95=0,0;CIEND95=0,0;SU=5;PE=0;SR=5	GT:SU:PE:SR	./.:5:0:5
4	185682945	1250	N	<DEL>	.	.	SVTYPE=DEL;STRANDS=+-:4;SVLEN=-258;END=185683203;CIPOS=-10,9;CIEND=-10,9;CIPOS95=-1,1;CIEND95=-1,1;IMPRECISE;SU=4;PE=1;SR=3	GT:SU:PE:SR	./.:4:1:3
4	186471082	1251	N	<DEL>	.	.	SVTYPE=DEL;STRANDS=+-:4;SVLEN=-2529;END=186473611;CIPOS=-10,375;CIEND=-314,9;CIPOS95=-2,129;CIEND95=-114,2;IMPRECISE;SU=4;PE=4;SR=0	GT:SU:PE:SR	./.:4:4:0
4	186586031	1252	N	<DUP>	.	.	SVTYPE=DUP;STRANDS=-+:30;SVLEN=295;END=186586326;CIPOS=-1,0;CIEND=-2,0;CIPOS95=0,0;CIEND95=0,0;SU=30;PE=1;SR=29	GT:SU:PE:SR	./.:30:1:29
4	187197368	1253	N	<DEL>	.	.	SVTYPE=DEL;STRANDS=+-:10;SVLEN=-499;END=187197867;CIPOS=-10,227;CIEND=-284,9;CIPOS95=-2,48;CIEND95=-78,2;IMPRECISE;SU=10;PE=10;SR=0	GT:SU:PE:SR	./.:10:10:0
4	187772144	1254	N	<DEL>	.	.	SVTYPE=DEL;STRANDS=+-:31;SVLEN=-312;END=187772456;CIPOS=-10,9;CIEND=-1,0;CIPOS95=0,0;CIEND95=0,0;SU=31;PE=5;SR=26	GT:SU:PE:SR	./.:31:5:26
4	187858134	1255	N	<DEL>	.	.	SVTYPE=DEL;STRANDS=+-:5;SVLEN=-9670;END=187867804;CIPOS=-10,411;CIEND=-430,9;CIPOS95=-1,141;CIEND95=-117,1;IMPRECISE;SU=5;PE=5;SR=0	GT:SU:PE:SR	./.:5:5:0
4	188136140	1256	N	<DEL>	.	.	SVTYPE=DEL;STRANDS=+-:6;SVLEN=-2975;END=188139115;CIPOS=-10,347;CIEND=-374,9;CIPOS95=-2,111;CIEND95=-124,1;IMPRECISE;SU=6;PE=6;SR=0	GT:SU:PE:SR	./.:6:6:0
4	188278904	1257	N	<DEL>	.	.	SVTYPE=DEL;STRANDS=+-:8;SVLEN=-400;END=188279304;CIPOS=-10,272;CIEND=-298,9;CIPOS95=-1,62;CIEND95=-82,1;IMPRECISE;SU=8;PE=8;SR=0	GT:SU:PE:SR	./.:8:8:0
4	189070584	1258	N	<DEL>	.	.	SVTYPE=DEL;STRANDS=+-:4;SVLEN=-2693;END=189073277;CIPOS=-10,350;CIEND=-266,9;CIPOS95=-2,110;CIEND95=-108,1;IMPRECISE;SU=4;PE=4;SR=0	GT:SU:PE:SR	./.:4:4:0
4	189124904	1259	N	<DEL>	.	.	SVTYPE=DEL;STRANDS=+-:6;SVLEN=-484;END=189125388;CIPOS=-10,297;CIEND=-483,9;CIPOS95=-2,73;CIEND95=-161,0;IMPRECISE;SU=6;PE=6;SR=0	GT:SU:PE:SR	./.:6:6:0
4	189298867	1260	N	<DEL>	.	.	SVTYPE=DEL;STRANDS=+-:5;SVLEN=-841;END=189299708;CIPOS=-10,412;CIEND=-402,9;CIPOS95=0,136;CIEND95=-130,1;IMPRECISE;SU=5;PE=5;SR=0	GT:SU:PE:SR	./.:5:5:0
4	189401286	1261	N	<DUP>	.	.	SVTYPE=DUP;STRANDS=-+:4;SVLEN=2506;END=189403792;CIPOS=-84,9;CIEND=-10,132;CIPOS95=-31,3;CIEND95=-3,40;IMPRECISE;SU=4;PE=4;SR=0	GT:SU:PE:SR	./.:4:4:0
4	189402643	1262	N	<DUP>	.	.	SVTYPE=DUP;STRANDS=-+:8;SVLEN=1609;END=189404252;CIPOS=-481,9;CIEND=-10,294;CIPOS95=-132,1;CIEND95=-2,83;IMPRECISE;SU=8;PE=8;SR=0	GT:SU:PE:SR	./.:8:8:0
4	189401105	1263	N	<DEL>	.	.	SVTYPE=DEL;STRANDS=+-:7;SVLEN=-2948;END=189404053;CIPOS=-10,361;CIEND=-409,9;CIPOS95=-1,139;CIEND95=-120,1;IMPRECISE;SU=7;PE=7;SR=0	GT:SU:PE:SR	./.:7:7:0
4	189402067	1264	N	<DEL>	.	.	SVTYPE=DEL;STRANDS=+-:7;SVLEN=-2317;END=189404384;CIPOS=-10,299;CIEND=-380,9;CIPOS95=-2,82;CIEND95=-137,1;IMPRECISE;SU=7;PE=7;SR=0	GT:SU:PE:SR	./.:7:7:0
4	189401834	1265	N	<DUP>	.	.	SVTYPE=DUP;STRANDS=-+:6;SVLEN=3032;END=189404866;CIPOS=-379,9;CIEND=-10,381;CIPOS95=-132,0;CIEND95=-1,139;IMPRECISE;SU=6;PE=6;SR=0	GT:SU:PE:SR	./.:6:6:0
4	189400937	1266	N	<DUP>	.	.	SVTYPE=DUP;STRANDS=-+:7;SVLEN=4094;END=189405031;CIPOS=-156,9;CIEND=-10,15;CIPOS95=-20,3;CIEND95=-4,8;IMPRECISE;SU=7;PE=7;SR=0	GT:SU:PE:SR	./.:7:7:0
4	189403968	1267	N	<DUP>	.	.	SVTYPE=DUP;STRANDS=-+:6;SVLEN=1081;END=189405049;CIPOS=-414,9;CIEND=-10,382;CIPOS95=-127,1;CIEND95=-1,136;IMPRECISE;SU=6;PE=6;SR=0	GT:SU:PE:SR	./.:6:6:0
4	189401413	1268	N	<DEL>	.	.	SVTYPE=DEL;STRANDS=+-:7;SVLEN=-3295;END=189404708;CIPOS=-10,87;CIEND=-180,9;CIPOS95=-2,42;CIEND95=-42,3;IMPRECISE;SU=7;PE=7;SR=0	GT:SU:PE:SR	./.:7:7:0
4	189401418	1269	N	<DEL>	.	.	SVTYPE=DEL;STRANDS=+-:6;SVLEN=-4153;END=189405571;CIPOS=-10,499;CIEND=-449,9;CIPOS95=-1,156;CIEND95=-142,0;IMPRECISE;SU=6;PE=6;SR=0	GT:SU:PE:SR	./.:6:6:0
4	189592374	1270	N	<DEL>	.	.	SVTYPE=DEL;STRANDS=+-:5;SVLEN=-339;END=189592713;CIPOS=-10,261;CIEND=-302,9;CIPOS95=-2,94;CIEND95=-79,2;IMPRECISE;SU=5;PE=5;SR=0	GT:SU:PE:SR	./.:5:5:0
4	189709473	1271	N	<DEL>	.	.	SVTYPE=DEL;STRANDS=+-:5;SVLEN=-83;END=189709556;CIPOS=-10,9;CIEND=-10,9;CIPOS95=0,0;CIEND95=0,0;SU=5;PE=0;SR=5	GT:SU:PE:SR	./.:5:0:5
4	189948273	1272	N	<DUP>	.	.	SVTYPE=DUP;STRANDS=-+:4;SVLEN=789;END=189949062;CIPOS=-147,9;CIEND=-10,319;CIPOS95=-84,2;CIEND95=-2,84;IMPRECISE;SU=4;PE=4;SR=0	GT:SU:PE:SR	./.:4:4:0
4	190033211	1273	N	<DEL>	.	.	SVTYPE=DEL;STRANDS=+-:14;SVLEN=-7496;END=190040707;CIPOS=-10,225;CIEND=-309,9;CIPOS95=-1,52;CIEND95=-53,0;IMPRECISE;SU=14;PE=14;SR=0	GT:SU:PE:SR	./.:14:14:0
4	190277592	1274	N	<DUP>	.	.	SVTYPE=DUP;STRANDS=-+:5;SVLEN=501;END=190278093;CIPOS=-346,9;CIEND=-10,375;CIPOS95=-85,2;CIEND95=-2,110;IMPRECISE;SU=5;PE=5;SR=0	GT:SU:PE:SR	./.:5:5:0
4	190591426	1275	N	<DEL>	.	.	SVTYPE=DEL;STRANDS=+-:31;SVLEN=-518;END=190591944;CIPOS=-10,138;CIEND=-159,8;CIPOS95=-2,27;CIEND95=-40,1;IMPRECISE;SU=31;PE=31;SR=0	GT:SU:PE:SR	./.:31:31:0
4	190592224	1276	N	<DEL>	.	.	SVTYPE=DEL;STRANDS=+-:33;SVLEN=-4235;END=190596459;CIPOS=-3,184;CIEND=-167,9;CIPOS95=0,58;CIEND95=-16,3;IMPRECISE;SU=33;PE=33;SR=0	GT:SU:PE:SR	./.:33:33:0
4	190570895	1277	N	<INV>	.	.	SVTYPE=INV;STRANDS=++:72,--:11;SVLEN=28421;END=190599316;CIPOS=0,0;CIEND=0,0;CIPOS95=0,0;CIEND95=0,1;IMPRECISE;SU=83;PE=41;SR=42	GT:SU:PE:SR	./.:83:41:42
4	190610842	1278	N	<DEL>	.	.	SVTYPE=DEL;STRANDS=+-:59;SVLEN=-326;END=190611168;CIPOS=0,0;CIEND=0,0;CIPOS95=0,0;CIEND95=0,0;SU=59;PE=14;SR=45	GT:SU:PE:SR	./.:59:14:45
4	190649087	1279	N	<DEL>	.	.	SVTYPE=DEL;STRANDS=+-:38;SVLEN=-794;END=190649881;CIPOS=-10,9;CIEND=-10,8;CIPOS95=0,0;CIEND95=0,0;SU=38;PE=28;SR=10	GT:SU:PE:SR	./.:38:28:10
5	380400	1280	N	<DEL>	.	.	SVTYPE=DEL;STRANDS=+-:8;SVLEN=-1116;END=381516;CIPOS=-10,415;CIEND=-423,9;CIPOS95=0,115;CIEND95=-111,1;IMPRECISE;SU=8;PE=8;SR=0	GT:SU:PE:SR	./.:8:8:0
5	444601	1281	N	<DUP>	.	.	SVTYPE=DUP;STRANDS=-+:7;SVLEN=164;END=444765;CIPOS=-5,4;CIEND=-5,4;CIPOS95=0,0;CIEND95=0,0;SU=7;PE=0;SR=7	GT:SU:PE:SR	./.:7:0:7
5	1253775	1282	N	<DEL>	.	.	SVTYPE=DEL;STRANDS=+-:5;SVLEN=-533;END=1254308;CIPOS=-10,9;CIEND=-9,7;CIPOS95=0,0;CIEND95=0,0;SU=5;PE=1;SR=4	GT:SU:PE:SR	./.:5:1:4
5	1255355	1283	N	<DEL>	.	.	SVTYPE=DEL;STRANDS=+-:6;SVLEN=-3181;END=1258536;CIPOS=-6,5;CIEND=-6,5;CIPOS95=0,0;CIEND95=0,0;SU=6;PE=0;SR=6	GT:SU:PE:SR	./.:6:0:6
5	1260544	1284	N	<DEL>	.	.	SVTYPE=DEL;STRANDS=+-:5;SVLEN=-3800;END=1264344;CIPOS=-10,9;CIEND=-10,9;CIPOS95=0,0;CIEND95=0,0;SU=5;PE=1;SR=4	GT:SU:PE:SR	./.:5:1:4
5	1264535	1285	N	<DEL>	.	.	SVTYPE=DEL;STRANDS=+-:5;SVLEN=-1868;END=1266403;CIPOS=-7,9;CIEND=-10,9;CIPOS95=0,1;CIEND95=0,0;IMPRECISE;SU=5;PE=1;SR=4	GT:SU:PE:SR	./.:5:1:4
5	1266477	1286	N	<DEL>	.	.	SVTYPE=DEL;STRANDS=+-:7;SVLEN=-1982;END=1268459;CIPOS=-5,4;CIEND=-5,4;CIPOS95=0,0;CIEND95=0,0;SU=7;PE=0;SR=7	GT:SU:PE:SR	./.:7:0:7
5	1268574	1287	N	<DEL>	.	.	SVTYPE=DEL;STRANDS=+-:7;SVLEN=-2483;END=1271057;CIPOS=-5,4;CIEND=-5,4;CIPOS95=0,0;CIEND95=0,0;SU=7;PE=0;SR=7	GT:SU:PE:SR	./.:7:0:7
5	1271149	1288	N	<DEL>	.	.	SVTYPE=DEL;STRANDS=+-:4;SVLEN=-976;END=1272125;CIPOS=-9,8;CIEND=-9,8;CIPOS95=0,0;CIEND95=0,0;SU=4;PE=0;SR=4	GT:SU:PE:SR	./.:4:0:4
5	1268573	1289	N	<DEL>	.	.	SVTYPE=DEL;STRANDS=+-:4;SVLEN=-3552;END=1272125;CIPOS=-8,483;CIEND=-494,9;CIPOS95=0,182;CIEND95=-173,0;IMPRECISE;SU=4;PE=4;SR=0	GT:SU:PE:SR	./.:4:4:0
5	1272221	1290	N	<DEL>	.	.	SVTYPE=DEL;STRANDS=+-:8;SVLEN=-5826;END=1278047;CIPOS=-10,5;CIEND=-10,9;CIPOS95=0,0;CIEND95=0,0;SU=8;PE=0;SR=8	GT:SU:PE:SR	./.:8:0:8
5	1278880	1291	N	<DEL>	.	.	SVTYPE=DEL;STRANDS=+-:7;SVLEN=-685;END=1279565;CIPOS=-6,5;CIEND=-10,9;CIPOS95=0,0;CIEND95=0,0;SU=7;PE=1;SR=6	GT:SU:PE:SR	./.:7:1:6
5	1279750	1292	N	<DEL>	.	.	SVTYPE=DEL;STRANDS=+-:12;SVLEN=-2079;END=1281829;CIPOS=-10,9;CIEND=-6,4;CIPOS95=0,0;CIEND95=0,0;SU=12;PE=6;SR=6	GT:SU:PE:SR	./.:12:6:6
5	1282027	1293	N	<DEL>	.	.	SVTYPE=DEL;STRANDS=+-:8;SVLEN=-10559;END=1292586;CIPOS=-7,8;CIEND=-10,9;CIPOS95=0,0;CIEND95=0,0;SU=8;PE=4;SR=4	GT:SU:PE:SR	./.:8:4:4
5	290763	1294	N	<INV>	.	.	SVTYPE=INV;STRANDS=++:5,--:4;SVLEN=1319356;END=1610119;CIPOS=-52,59;CIEND=-61,16;CIPOS95=-42,47;CIEND95=-49,7;IMPRECISE;SU=9;PE=9;SR=0	GT:SU:PE:SR	./.:9:9:0
5	1845134	1295	N	<DUP>	.	.	SVTYPE=DUP;STRANDS=-+:9;SVLEN=586;END=1845720;CIPOS=-267,9;CIEND=-10,312;CIPOS95=-63,2;CIEND95=-2,77;IMPRECISE;SU=9;PE=9;SR=0	GT:SU:PE:SR	./.:9:9:0
5	1873504	1296	N	<DEL>	.	.	SVTYPE=DEL;STRANDS=+-:8;SVLEN=-571;END=1874075;CIPOS=-10,9;CIEND=-10,9;CIPOS95=-1,3;CIEND95=-3,3;IMPRECISE;SU=8;PE=7;SR=1	GT:SU:PE:SR	./.:8:7:1
5	1967783	1297	N	<DEL>	.	.	SVTYPE=DEL;STRANDS=+-:39;SVLEN=-3669;END=1971452;CIPOS=-2,0;CIEND=-5,9;CIPOS95=0,0;CIEND95=0,0;SU=39;PE=14;SR=25	GT:SU:PE:SR	./.:39:14:25
5	3323626	1298	N	<DUP>	.	.	SVTYPE=DUP;STRANDS=-+:16;SVLEN=684;END=3324310;CIPOS=-294,9;CIEND=-10,115;CIPOS95=-37,3;CIEND95=-3,31;IMPRECISE;SU=16;PE=16;SR=0	GT:SU:PE:SR	./.:16:16:0
5	4008458	1299	N	<DEL>	.	.	SVTYPE=DEL;STRANDS=+-:5;SVLEN=-358;END=4008816;CIPOS=-10,317;CIEND=-326,9;CIPOS95=-2,73;CIEND95=-99,2;IMPRECISE;SU=5;PE=5;SR=0	GT:SU:PE:SR	./.:5:5:0
5	4095158	1300	N	<DEL>	.	.	SVTYPE=DEL;STRANDS=+-:4;SVLEN=-227;END=4095385;CIPOS=-10,201;CIEND=-226,9;CIPOS95=-3,61;CIEND95=-59,3;IMPRECISE;SU=4;PE=4;SR=0	GT:SU:PE:SR	./.:4:4:0
5	5862286	1301	N	<DEL>	.	.	SVTYPE=DEL;STRANDS=+-:4;SVLEN=-379;END=5862665;CIPOS=-10,369;CIEND=-378,9;CIPOS95=-2,111;CIEND95=-131,1;IMPRECISE;SU=4;PE=4;SR=0	GT:SU:PE:SR	./.:4:4:0
5	8255885	1302_1	N	N]5:8257776]	.	.	SVTYPE=BND;STRANDS=++:37;EVENT=1302;MATEID=1302_2;CIPOS=-2,0;CIEND=-2,0;CIPOS95=0,0;CIEND95=0,0;SU=37;PE=17;SR=20	GT:SU:PE:SR	./.:37:17:20
5	8257776	1302_2	N	N]5:8255885]	.	.	SVTYPE=BND;STRANDS=++:37;SECONDARY;EVENT=1302;MATEID=1302_1;CIPOS=-2,0;CIEND=-2,0;CIPOS95=0,0;CIEND95=0,0;SU=37;PE=17;SR=20	GT:SU:PE:SR	./.:37:17:20
5	8257419	1303_1	N	[5:8260576[N	.	.	SVTYPE=BND;STRANDS=--:45;EVENT=1303;MATEID=1303_2;CIPOS=0,9;CIEND=-10,9;CIPOS95=0,0;CIEND95=0,0;SU=45;PE=18;SR=27	GT:SU:PE:SR	./.:45:18:27
5	8260576	1303_2	N	[5:8257419[N	.	.	SVTYPE=BND;STRANDS=--:45;SECONDARY;EVENT=1303;MATEID=1303_1;CIPOS=-10,9;CIEND=0,9;CIPOS95=0,0;CIEND95=0,0;SU=45;PE=18;SR=27	GT:SU:PE:SR	./.:45:18:27
5	9411802	1304	N	<DEL>	.	.	SVTYPE=DEL;STRANDS=+-:16;SVLEN=-232;END=9412034;CIPOS=-2,1;CIEND=-2,1;CIPOS95=0,0;CIEND95=0,0;SU=16;PE=0;SR=16	GT:SU:PE:SR	./.:16:0:16
5	11846367	1305	N	<DEL>	.	.	SVTYPE=DEL;STRANDS=+-:20;SVLEN=-756;END=11847123;CIPOS=-10,283;CIEND=-187,2;CIPOS95=0,37;CIEND95=-46,0;IMPRECISE;SU=20;PE=20;SR=0	GT:SU:PE:SR	./.:20:20:0
5	12891386	1306	N	<DEL>	.	.	SVTYPE=DEL;STRANDS=+-:7;SVLEN=-9401;END=12900787;CIPOS=-10,217;CIEND=-392,9;CIPOS95=-2,59;CIEND95=-127,1;IMPRECISE;SU=7;PE=7;SR=0	GT:SU:PE:SR	./.:7:7:0
5	13309722	1307	N	<DEL>	.	.	SVTYPE=DEL;STRANDS=+-:9;SVLEN=-49;END=13309771;CIPOS=0,7;CIEND=-2,0;CIPOS95=0,1;CIEND95=-2,0;IMPRECISE;SU=9;PE=0;SR=9	GT:SU:PE:SR	./.:9:0:9
5	13416218	1308	N	<DEL>	.	.	SVTYPE=DEL;STRANDS=+-:43;SVLEN=-6502;END=13422720;CIPOS=-10,9;CIEND=-2,0;CIPOS95=0,0;CIEND95=0,0;SU=43;PE=20;SR=23	GT:SU:PE:SR	./.:43:20:23
5	17712591	1309	N	<DUP>	.	.	SVTYPE=DUP;STRANDS=-+:27;SVLEN=3121;END=17715712;CIPOS=-10,3;CIEND=-6,9;CIPOS95=-1,0;CIEND95=-1,1;IMPRECISE;SU=27;PE=24;SR=3	GT:SU:PE:SR	./.:27:24:3
5	18274458	1310	N	<DEL>	.	.	SVTYPE=DEL;STRANDS=+-:6;SVLEN=-52;END=18274510;CIPOS=-10,5;CIEND=-5,6;CIPOS95=0,0;CIEND95=-1,0;IMPRECISE;SU=6;PE=0;SR=6	GT:SU:PE:SR	./.:6:0:6
5	18485743	1311	N	<DUP>	.	.	SVTYPE=DUP;STRANDS=-+:23;SVLEN=10185;END=18495928;CIPOS=-10,9;CIEND=-10,9;CIPOS95=0,0;CIEND95=0,0;SU=23;PE=10;SR=13	GT:SU:PE:SR	./.:23:10:13
5	19427709	1312	N	<DEL>	.	.	SVTYPE=DEL;STRANDS=+-:6;SVLEN=-965;END=19428674;CIPOS=-10,334;CIEND=-387,9;CIPOS95=-2,95;CIEND95=-128,1;IMPRECISE;SU=6;PE=6;SR=0	GT:SU:PE:SR	./.:6:6:0
5	21629511	1313	N	<DUP>	.	.	SVTYPE=DUP;STRANDS=-+:8;SVLEN=127;END=21629638;CIPOS=-10,9;CIEND=-10,9;CIPOS95=0,0;CIEND95=0,0;SU=8;PE=0;SR=8	GT:SU:PE:SR	./.:8:0:8
5	23910048	1314	N	<DEL>	.	.	SVTYPE=DEL;STRANDS=+-:4;SVLEN=-2642;END=23912690;CIPOS=-10,394;CIEND=-404,9;CIPOS95=-1,135;CIEND95=-132,1;IMPRECISE;SU=4;PE=4;SR=0	GT:SU:PE:SR	./.:4:4:0
5	24145594	1315	N	<DEL>	.	.	SVTYPE=DEL;STRANDS=+-:8;SVLEN=-476;END=24146070;CIPOS=-10,341;CIEND=-316,9;CIPOS95=-1,130;CIEND95=-93,2;IMPRECISE;SU=8;PE=8;SR=0	GT:SU:PE:SR	./.:8:8:0
5	24371219	1316	N	<DEL>	.	.	SVTYPE=DEL;STRANDS=+-:57;SVLEN=-2073;END=24373292;CIPOS=0,0;CIEND=0,0;CIPOS95=0,0;CIEND95=0,0;SU=57;PE=20;SR=37	GT:SU:PE:SR	./.:57:20:37
5	25833900	1317	N	<DEL>	.	.	SVTYPE=DEL;STRANDS=+-:5;SVLEN=-317;END=25834217;CIPOS=-10,285;CIEND=-245,9;CIPOS95=-2,71;CIEND95=-87,2;IMPRECISE;SU=5;PE=5;SR=0	GT:SU:PE:SR	./.:5:5:0
5	29069208	1318_1	N	N]5:29069506]	.	.	SVTYPE=BND;STRANDS=++:8;EVENT=1318;MATEID=1318_2;CIPOS=-10,9;CIEND=-10,9;CIPOS95=-1,1;CIEND95=-1,1;IMPRECISE;SU=8;PE=6;SR=2	GT:SU:PE:SR	./.:8:6:2
5	29069506	1318_2	N	N]5:29069208]	.	.	SVTYPE=BND;STRANDS=++:8;SECONDARY;EVENT=1318;MATEID=1318_1;CIPOS=-10,9;CIEND=-10,9;CIPOS95=-1,1;CIEND95=-1,1;IMPRECISE;SU=8;PE=6;SR=2	GT:SU:PE:SR	./.:8:6:2
5	29844588	1319	N	<DUP>	.	.	SVTYPE=DUP;STRANDS=-+:25;SVLEN=161;END=29844749;CIPOS=-2,0;CIEND=-1,0;CIPOS95=0,0;CIEND95=0,0;SU=25;PE=0;SR=25	GT:SU:PE:SR	./.:25:0:25
5	29869611	1320	N	<DEL>	.	.	SVTYPE=DEL;STRANDS=+-:14;SVLEN=-379;END=29869990;CIPOS=-10,316;CIEND=-117,9;CIPOS95=-2,55;CIEND95=-31,3;IMPRECISE;SU=14;PE=14;SR=0	GT:SU:PE:SR	./.:14:14:0
5	30788636	1321	N	<DEL>	.	.	SVTYPE=DEL;STRANDS=+-:4;SVLEN=-134;END=30788770;CIPOS=-9,8;CIEND=-9,8;CIPOS95=0,0;CIEND95=0,0;SU=4;PE=0;SR=4	GT:SU:PE:SR	./.:4:0:4
5	32372350	1322	N	<DEL>	.	.	SVTYPE=DEL;STRANDS=+-:5;SVLEN=-267;END=32372617;CIPOS=-10,263;CIEND=-266,9;CIPOS95=-3,68;CIEND95=-56,3;IMPRECISE;SU=5;PE=5;SR=0	GT:SU:PE:SR	./.:5:5:0
5	35674604	1323	N	<DEL>	.	.	SVTYPE=DEL;STRANDS=+-:5;SVLEN=-111;END=35674715;CIPOS=-10,9;CIEND=-10,9;CIPOS95=0,0;CIEND95=0,0;SU=5;PE=0;SR=5	GT:SU:PE:SR	./.:5:0:5
5	35710891	1324	N	<DUP>	.	.	SVTYPE=DUP;STRANDS=-+:4;SVLEN=410;END=35711301;CIPOS=-419,9;CIEND=-10,462;CIPOS95=-136,1;CIEND95=-1,169;IMPRECISE;SU=4;PE=4;SR=0	GT:SU:PE:SR	./.:4:4:0
5	45093659	1325	N	<DEL>	.	.	SVTYPE=DEL;STRANDS=+-:7;SVLEN=-8387;END=45102046;CIPOS=-10,311;CIEND=-419,9;CIPOS95=-2,91;CIEND95=-113,0;IMPRECISE;SU=7;PE=7;SR=0	GT:SU:PE:SR	./.:7:7:0
5	45617761	1326	N	<DUP>	.	.	SVTYPE=DUP;STRANDS=-+:22;SVLEN=134;END=45617895;CIPOS=-10,9;CIEND=-10,9;CIPOS95=0,0;CIEND95=0,0;SU=22;PE=0;SR=22	GT:SU:PE:SR	./.:22:0:22
5	45967285	1327	N	<DUP>	.	.	SVTYPE=DUP;STRANDS=-+:4;SVLEN=87362;END=46054647;CIPOS=-490,6;CIEND=-10,448;CIPOS95=-182,0;CIEND95=-1,158;IMPRECISE;SU=4;PE=4;SR=0	GT:SU:PE:SR	./.:4:4:0
5	46056093	1328_1	N	N]5:46258220]	.	.	SVTYPE=BND;STRANDS=++:4;EVENT=1328;MATEID=1328_2;CIPOS=-10,9;CIEND=-9,9;CIPOS95=-1,1;CIEND95=-1,1;IMPRECISE;SU=4;PE=1;SR=3	GT:SU:PE:SR	./.:4:1:3
5	46258220	1328_2	N	N]5:46056093]	.	.	SVTYPE=BND;STRANDS=++:4;SECONDARY;EVENT=1328;MATEID=1328_1;CIPOS=-9,9;CIEND=-10,9;CIPOS95=-1,1;CIEND95=-1,1;IMPRECISE;SU=4;PE=1;SR=3	GT:SU:PE:SR	./.:4:1:3
5	49412779	1329	N	<DUP>	.	.	SVTYPE=DUP;STRANDS=-+:4;SVLEN=3763;END=49416542;CIPOS=-9,8;CIEND=-5,8;CIPOS95=0,0;CIEND95=-1,1;IMPRECISE;SU=4;PE=0;SR=4	GT:SU:PE:SR	./.:4:0:4
5	49416111	1330	N	<DEL>	.	.	SVTYPE=DEL;STRANDS=+-:9;SVLEN=-6504;END=49422615;CIPOS=-10,284;CIEND=-472,9;CIPOS95=-2,89;CIEND95=-126,1;IMPRECISE;SU=9;PE=9;SR=0	GT:SU:PE:SR	./.:9:9:0
5	49451371	1331	N	<DEL>	.	.	SVTYPE=DEL;STRANDS=+-:587;SVLEN=-31990;END=49483361;CIPOS=0,0;CIEND=0,0;CIPOS95=0,0;CIEND95=0,0;SU=587;PE=0;SR=587	GT:SU:PE:SR	./.:587:0:587
5	49412926	1332	N	<DEL>	.	.	SVTYPE=DEL;STRANDS=+-:3584;SVLEN=-70434;END=49483360;CIPOS=-2,19;CIEND=-336,9;CIPOS95=0,2;CIEND95=-3,0;IMPRECISE;SU=3584;PE=3584;SR=0	GT:SU:PE:SR	./.:3584:3584:0
5	49483361	1333	N	<DUP>	.	.	SVTYPE=DUP;STRANDS=-+:14;SVLEN=333;END=49483694;CIPOS=-303,1;CIEND=-9,257;CIPOS95=-129,0;CIEND95=-1,89;IMPRECISE;SU=14;PE=14;SR=0	GT:SU:PE:SR	./.:14:14:0
5	49412763	1334	N	<DUP>	.	.	SVTYPE=DUP;STRANDS=-+:2036;SVLEN=70933;END=49483696;CIPOS=-38,0;CIEND=-2,13;CIPOS95=-6,0;CIEND95=0,1;IMPRECISE;SU=2036;PE=2036;SR=0	GT:SU:PE:SR	./.:2036:2036:0
5	49483124	1335	N	<DEL>	.	.	SVTYPE=DEL;STRANDS=+-:21;SVLEN=-974;END=49484098;CIPOS=-10,149;CIEND=-272,9;CIPOS95=-2,27;CIEND95=-38,1;IMPRECISE;SU=21;PE=21;SR=0	GT:SU:PE:SR	./.:21:21:0
5	49483679	1336	N	<DUP>	.	.	SVTYPE=DUP;STRANDS=-+:16;SVLEN=53495;END=49537174;CIPOS=-2,1;CIEND=-7,1;CIPOS95=0,0;CIEND95=-7,1;IMPRECISE;SU=16;PE=0;SR=16	GT:SU:PE:SR	./.:16:0:16
5	46326122	1337	N	<DUP>	.	.	SVTYPE=DUP;STRANDS=-+:4;SVLEN=3211120;END=49537242;CIPOS=-502,9;CIEND=-10,476;CIPOS95=-173,1;CIEND95=-1,175;IMPRECISE;SU=4;PE=4;SR=0	GT:SU:PE:SR	./.:4:4:0
5	49412779	1338	N	<DUP>	.	.	SVTYPE=DUP;STRANDS=-+:44;SVLEN=131038;END=49543817;CIPOS=0,0;CIEND=0,0;CIPOS95=0,0;CIEND95=0,0;SU=44;PE=0;SR=44	GT:SU:PE:SR	./.:44:0:44
5	49597955	1339	N	<DUP>	.	.	SVTYPE=DUP;STRANDS=-+:28;SVLEN=188;END=49598143;CIPOS=-10,9;CIEND=-10,9;CIPOS95=0,0;CIEND95=0,0;SU=28;PE=0;SR=28	GT:SU:PE:SR	./.:28:0:28
5	52533354	1340	N	<DEL>	.	.	SVTYPE=DEL;STRANDS=+-:7;SVLEN=-386;END=52533740;CIPOS=-10,384;CIEND=-385,9;CIPOS95=-2,99;CIEND95=-89,2;IMPRECISE;SU=7;PE=7;SR=0	GT:SU:PE:SR	./.:7:7:0
5	53787502	1341	N	<DEL>	.	.	SVTYPE=DEL;STRANDS=+-:4;SVLEN=-419;END=53787921;CIPOS=-10,416;CIEND=-312,9;CIPOS95=-1,150;CIEND95=-75,2;IMPRECISE;SU=4;PE=4;SR=0	GT:SU:PE:SR	./.:4:4:0
5	54405107	1342	N	<DEL>	.	.	SVTYPE=DEL;STRANDS=+-:14;SVLEN=-452;END=54405559;CIPOS=-10,181;CIEND=-216,9;CIPOS95=-3,34;CIEND95=-52,2;IMPRECISE;SU=14;PE=14;SR=0	GT:SU:PE:SR	./.:14:14:0
5	54502077	1343	N	<DEL>	.	.	SVTYPE=DEL;STRANDS=+-:6;SVLEN=-461;END=54502538;CIPOS=-10,362;CIEND=-305,9;CIPOS95=-1,121;CIEND95=-74,2;IMPRECISE;SU=6;PE=6;SR=0	GT:SU:PE:SR	./.:6:6:0
5	57679857	1344	N	<DEL>	.	.	SVTYPE=DEL;STRANDS=+-:34;SVLEN=-5901;END=57685758;CIPOS=-2,0;CIEND=-2,0;CIPOS95=0,0;CIEND95=0,0;SU=34;PE=12;SR=22	GT:SU:PE:SR	./.:34:12:22
5	58184685	1345	N	<DEL>	.	.	SVTYPE=DEL;STRANDS=+-:9;SVLEN=-515;END=58185200;CIPOS=-10,227;CIEND=-310,9;CIPOS95=-1,64;CIEND95=-104,1;IMPRECISE;SU=9;PE=9;SR=0	GT:SU:PE:SR	./.:9:9:0
5	60621997	1346	N	<DEL>	.	.	SVTYPE=DEL;STRANDS=+-:7;SVLEN=-745;END=60622742;CIPOS=-10,214;CIEND=-354,9;CIPOS95=-1,64;CIEND95=-97,1;IMPRECISE;SU=7;PE=7;SR=0	GT:SU:PE:SR	./.:7:7:0
5	61405176	1347	N	<DEL>	.	.	SVTYPE=DEL;STRANDS=+-:7;SVLEN=-387;END=61405563;CIPOS=-10,297;CIEND=-335,9;CIPOS95=-2,76;CIEND95=-101,1;IMPRECISE;SU=7;PE=7;SR=0	GT:SU:PE:SR	./.:7:7:0
5	62573300	1348	N	<DEL>	.	.	SVTYPE=DEL;STRANDS=+-:4;SVLEN=-337249;END=62910549;CIPOS=-10,416;CIEND=-484,9;CIPOS95=-1,137;CIEND95=-168,1;IMPRECISE;SU=4;PE=4;SR=0	GT:SU:PE:SR	./.:4:4:0
5	81788803	1349_1	N	[5:81788911[N	.	.	SVTYPE=BND;STRANDS=--:6;EVENT=1349;MATEID=1349_2;CIPOS=-482,9;CIEND=-6,9;CIPOS95=-155,0;CIEND95=-6,1;IMPRECISE;SU=6;PE=6;SR=0	GT:SU:PE:SR	./.:6:6:0
5	81788911	1349_2	N	[5:81788803[N	.	.	SVTYPE=BND;STRANDS=--:6;SECONDARY;EVENT=1349;MATEID=1349_1;CIPOS=-6,9;CIEND=-482,9;CIPOS95=-6,1;CIEND95=-155,0;IMPRECISE;SU=6;PE=6;SR=0	GT:SU:PE:SR	./.:6:6:0
5	65314240	1350	N	<DEL>	.	.	SVTYPE=DEL;STRANDS=+-:4;SVLEN=-275;END=65314515;CIPOS=-9,8;CIEND=-9,8;CIPOS95=0,0;CIEND95=0,0;SU=4;PE=0;SR=4	GT:SU:PE:SR	./.:4:0:4
5	21991674	1351_1	N	N]5:69412727]	.	.	SVTYPE=BND;STRANDS=++:7;EVENT=1351;MATEID=1351_2;CIPOS=-5,4;CIEND=-5,4;CIPOS95=0,0;CIEND95=0,0;SU=7;PE=0;SR=7	GT:SU:PE:SR	./.:7:0:7
5	69412727	1351_2	N	N]5:21991674]	.	.	SVTYPE=BND;STRANDS=++:7;SECONDARY;EVENT=1351;MATEID=1351_1;CIPOS=-5,4;CIEND=-5,4;CIPOS95=0,0;CIEND95=0,0;SU=7;PE=0;SR=7	GT:SU:PE:SR	./.:7:0:7
5	21982927	1352_1	N	[5:69421390[N	.	.	SVTYPE=BND;STRANDS=--:8;EVENT=1352;MATEID=1352_2;CIPOS=-337,9;CIEND=-242,9;CIPOS95=-122,1;CIEND95=-43,3;IMPRECISE;SU=8;PE=8;SR=0	GT:SU:PE:SR	./.:8:8:0
5	69421390	1352_2	N	[5:21982927[N	.	.	SVTYPE=BND;STRANDS=--:8;SECONDARY;EVENT=1352;MATEID=1352_1;CIPOS=-242,9;CIEND=-337,9;CIPOS95=-43,3;CIEND95=-122,1;IMPRECISE;SU=8;PE=8;SR=0	GT:SU:PE:SR	./.:8:8:0
5	73119821	1353	N	<DEL>	.	.	SVTYPE=DEL;STRANDS=+-:5;SVLEN=-680;END=73120501;CIPOS=-9,319;CIEND=-450,9;CIPOS95=0,105;CIEND95=-146,1;IMPRECISE;SU=5;PE=5;SR=0	GT:SU:PE:SR	./.:5:5:0
5	75839115	1354	N	<DEL>	.	.	SVTYPE=DEL;STRANDS=+-:4;SVLEN=-490;END=75839605;CIPOS=-10,409;CIEND=-376,9;CIPOS95=-1,149;CIEND95=-122,2;IMPRECISE;SU=4;PE=4;SR=0	GT:SU:PE:SR	./.:4:4:0
5	80926332	1355	N	<DEL>	.	.	SVTYPE=DEL;STRANDS=+-:29;SVLEN=-413;END=80926745;CIPOS=-2,1;CIEND=-6,9;CIPOS95=0,0;CIEND95=0,0;SU=29;PE=14;SR=15	GT:SU:PE:SR	./.:29:14:15
5	82861115	1356	N	<DEL>	.	.	SVTYPE=DEL;STRANDS=+-:5;SVLEN=-369;END=82861484;CIPOS=-10,325;CIEND=-249,9;CIPOS95=-2,76;CIEND95=-88,1;IMPRECISE;SU=5;PE=5;SR=0	GT:SU:PE:SR	./.:5:5:0
5	83689051	1357	N	<DEL>	.	.	SVTYPE=DEL;STRANDS=+-:6;SVLEN=-80;END=83689131;CIPOS=-4,7;CIEND=-8,3;CIPOS95=-2,2;CIEND95=-2,2;IMPRECISE;SU=6;PE=0;SR=6	GT:SU:PE:SR	./.:6:0:6
5	87465069	1358	N	<DEL>	.	.	SVTYPE=DEL;STRANDS=+-:27;SVLEN=-227;END=87465296;CIPOS=-10,8;CIEND=-1,0;CIPOS95=0,0;CIEND95=0,0;SU=27;PE=2;SR=25	GT:SU:PE:SR	./.:27:2:25
5	89293103	1359	N	<DEL>	.	.	SVTYPE=DEL;STRANDS=+-:24;SVLEN=-348;END=89293451;CIPOS=-2,1;CIEND=-10,9;CIPOS95=0,0;CIEND95=0,0;SU=24;PE=7;SR=17	GT:SU:PE:SR	./.:24:7:17
5	96000764	1360	N	<INV>	.	.	SVTYPE=INV;STRANDS=++:8,--:2;SVLEN=262;END=96001026;CIPOS=-10,7;CIEND=-23,91;CIPOS95=-10,7;CIEND95=-13,75;IMPRECISE;SU=10;PE=10;SR=0	GT:SU:PE:SR	./.:10:10:0
5	97840688	1361	N	<DEL>	.	.	SVTYPE=DEL;STRANDS=+-:4;SVLEN=-2352;END=97843040;CIPOS=-10,369;CIEND=-333,9;CIPOS95=-2,109;CIEND95=-97,2;IMPRECISE;SU=4;PE=4;SR=0	GT:SU:PE:SR	./.:4:4:0
5	98217139	1362	N	<DEL>	.	.	SVTYPE=DEL;STRANDS=+-:5;SVLEN=-449;END=98217588;CIPOS=-10,331;CIEND=-376,9;CIPOS95=-2,79;CIEND95=-117,2;IMPRECISE;SU=5;PE=5;SR=0	GT:SU:PE:SR	./.:5:5:0
5	98222756	1363_1	N	N]5:98224920]	.	.	SVTYPE=BND;STRANDS=++:5;EVENT=1363;MATEID=1363_2;CIPOS=-10,404;CIEND=-10,418;CIPOS95=-1,140;CIEND95=-1,155;IMPRECISE;SU=5;PE=5;SR=0	GT:SU:PE:SR	./.:5:5:0
5	98224920	1363_2	N	N]5:98222756]	.	.	SVTYPE=BND;STRANDS=++:5;SECONDARY;EVENT=1363;MATEID=1363_1;CIPOS=-10,418;CIEND=-10,404;CIPOS95=-1,155;CIEND95=-1,140;IMPRECISE;SU=5;PE=5;SR=0	GT:SU:PE:SR	./.:5:5:0
5	98222418	1364_1	N	[5:98225329[N	.	.	SVTYPE=BND;STRANDS=--:7;EVENT=1364;MATEID=1364_2;CIPOS=-347,9;CIEND=-347,9;CIPOS95=-111,1;CIEND95=-78,2;IMPRECISE;SU=7;PE=7;SR=0	GT:SU:PE:SR	./.:7:7:0
5	98225329	1364_2	N	[5:98222418[N	.	.	SVTYPE=BND;STRANDS=--:7;SECONDARY;EVENT=1364;MATEID=1364_1;CIPOS=-347,9;CIEND=-347,9;CIPOS95=-78,2;CIEND95=-111,1;IMPRECISE;SU=7;PE=7;SR=0	GT:SU:PE:SR	./.:7:7:0
5	99362169	1365	N	<DEL>	.	.	SVTYPE=DEL;STRANDS=+-:10;SVLEN=-615;END=99362784;CIPOS=-10,328;CIEND=-309,9;CIPOS95=-1,93;CIEND95=-51,2;IMPRECISE;SU=10;PE=10;SR=0	GT:SU:PE:SR	./.:10:10:0
5	101156930	1366	N	<DEL>	.	.	SVTYPE=DEL;STRANDS=+-:7;SVLEN=-854;END=101157784;CIPOS=-10,279;CIEND=-320,9;CIPOS95=-2,65;CIEND95=-87,2;IMPRECISE;SU=7;PE=7;SR=0	GT:SU:PE:SR	./.:7:7:0
5	102138762	1367	N	<DEL>	.	.	SVTYPE=DEL;STRANDS=+-:12;SVLEN=-430;END=102139192;CIPOS=-10,248;CIEND=-226,9;CIPOS95=-2,63;CIEND95=-45,2;IMPRECISE;SU=12;PE=12;SR=0	GT:SU:PE:SR	./.:12:12:0
5	104064608	1368	N	<DEL>	.	.	SVTYPE=DEL;STRANDS=+-:16;SVLEN=-347;END=104064955;CIPOS=0,9;CIEND=-10,9;CIPOS95=0,9;CIEND95=-3,3;IMPRECISE;SU=16;PE=15;SR=1	GT:SU:PE:SR	./.:16:15:1
5	105066970	1369	N	<DEL>	.	.	SVTYPE=DEL;STRANDS=+-:9;SVLEN=-431;END=105067401;CIPOS=-10,379;CIEND=-308,9;CIPOS95=-2,88;CIEND95=-97,2;IMPRECISE;SU=9;PE=9;SR=0	GT:SU:PE:SR	./.:9:9:0
5	106178546	1370	N	<DEL>	.	.	SVTYPE=DEL;STRANDS=+-:4;SVLEN=-407;END=106178953;CIPOS=-10,373;CIEND=-358,9;CIPOS95=-2,127;CIEND95=-91,2;IMPRECISE;SU=4;PE=4;SR=0	GT:SU:PE:SR	./.:4:4:0
5	110121713	1371	N	<DEL>	.	.	SVTYPE=DEL;STRANDS=+-:9;SVLEN=-236;END=110121949;CIPOS=-10,9;CIEND=-5,4;CIPOS95=0,0;CIEND95=0,0;SU=9;PE=2;SR=7	GT:SU:PE:SR	./.:9:2:7
5	114444951	1372	N	<DEL>	.	.	SVTYPE=DEL;STRANDS=+-:14;SVLEN=-571;END=114445522;CIPOS=-5,3;CIEND=-5,2;CIPOS95=0,0;CIEND95=0,0;SU=14;PE=7;SR=7	GT:SU:PE:SR	./.:14:7:7
5	116741776	1373	N	<DUP>	.	.	SVTYPE=DUP;STRANDS=-+:17;SVLEN=177;END=116741953;CIPOS=-9,9;CIEND=-10,8;CIPOS95=0,0;CIEND95=0,0;SU=17;PE=0;SR=17	GT:SU:PE:SR	./.:17:0:17
5	120637700	1374	N	<DEL>	.	.	SVTYPE=DEL;STRANDS=+-:18;SVLEN=-990;END=120638690;CIPOS=-4,226;CIEND=-308,9;CIPOS95=0,63;CIEND95=-54,0;IMPRECISE;SU=18;PE=18;SR=0	GT:SU:PE:SR	./.:18:18:0
5	123667586	1375	N	<DEL>	.	.	SVTYPE=DEL;STRANDS=+-:15;SVLEN=-123;END=123667709;CIPOS=-10,9;CIEND=-10,9;CIPOS95=0,0;CIEND95=0,0;SU=15;PE=0;SR=15	GT:SU:PE:SR	./.:15:0:15
5	126706467	1376	N	<DEL>	.	.	SVTYPE=DEL;STRANDS=+-:6;SVLEN=-970;END=126707437;CIPOS=-10,314;CIEND=-348,9;CIPOS95=-2,90;CIEND95=-104,2;IMPRECISE;SU=6;PE=6;SR=0	GT:SU:PE:SR	./.:6:6:0
5	128912213	1377	N	<DEL>	.	.	SVTYPE=DEL;STRANDS=+-:11;SVLEN=-555;END=128912768;CIPOS=-10,258;CIEND=-434,9;CIPOS95=-2,75;CIEND95=-111,1;IMPRECISE;SU=11;PE=11;SR=0	GT:SU:PE:SR	./.:11:11:0
5	132352270	1378	N	<DEL>	.	.	SVTYPE=DEL;STRANDS=+-:27;SVLEN=-5340;END=132357610;CIPOS=-10,9;CIEND=-10,9;CIPOS95=0,0;CIEND95=0,0;SU=27;PE=14;SR=13	GT:SU:PE:SR	./.:27:14:13
5	132666735	1379	N	<DEL>	.	.	SVTYPE=DEL;STRANDS=+-:4;SVLEN=-2031;END=132668766;CIPOS=-10,369;CIEND=-408,9;CIPOS95=-1,132;CIEND95=-129,1;IMPRECISE;SU=4;PE=4;SR=0	GT:SU:PE:SR	./.:4:4:0
5	136429681	1380	N	<DEL>	.	.	SVTYPE=DEL;STRANDS=+-:12;SVLEN=-1655;END=136431336;CIPOS=-6,264;CIEND=-229,9;CIPOS95=0,74;CIEND95=-49,1;IMPRECISE;SU=12;PE=12;SR=0	GT:SU:PE:SR	./.:12:12:0
5	136455166	1381	N	<DEL>	.	.	SVTYPE=DEL;STRANDS=+-:35;SVLEN=-1336;END=136456502;CIPOS=-2,0;CIEND=-2,0;CIPOS95=0,0;CIEND95=0,0;SU=35;PE=13;SR=22	GT:SU:PE:SR	./.:35:13:22
5	147024477	1382	N	<DEL>	.	.	SVTYPE=DEL;STRANDS=+-:13;SVLEN=-457;END=147024934;CIPOS=-10,211;CIEND=-375,9;CIPOS95=-2,52;CIEND95=-79,2;IMPRECISE;SU=13;PE=13;SR=0	GT:SU:PE:SR	./.:13:13:0
5	147517740	1383_1	N	N]5:147517875]	.	.	SVTYPE=BND;STRANDS=++:7;EVENT=1383;MATEID=1383_2;CIPOS=-10,58;CIEND=-8,379;CIPOS95=0,56;CIEND95=-1,154;IMPRECISE;SU=7;PE=7;SR=0	GT:SU:PE:SR	./.:7:7:0
5	147517875	1383_2	N	N]5:147517740]	.	.	SVTYPE=BND;STRANDS=++:7;SECONDARY;EVENT=1383;MATEID=1383_1;CIPOS=-8,379;CIEND=-10,58;CIPOS95=-1,154;CIEND95=0,56;IMPRECISE;SU=7;PE=7;SR=0	GT:SU:PE:SR	./.:7:7:0
5	148621141	1384	N	<DEL>	.	.	SVTYPE=DEL;STRANDS=+-:5;SVLEN=-407;END=148621548;CIPOS=-10,388;CIEND=-289,9;CIPOS95=-1,118;CIEND95=-92,2;IMPRECISE;SU=5;PE=5;SR=0	GT:SU:PE:SR	./.:5:5:0
5	150888834	1385	N	<DEL>	.	.	SVTYPE=DEL;STRANDS=+-:54;SVLEN=-6035;END=150894869;CIPOS=-2,0;CIEND=-10,9;CIPOS95=0,0;CIEND95=0,0;SU=54;PE=25;SR=29	GT:SU:PE:SR	./.:54:25:29
5	154765497	1386_1	N	[5:154765648[N	.	.	SVTYPE=BND;STRANDS=--:4;EVENT=1386;MATEID=1386_2;CIPOS=-482,9;CIEND=0,4;CIPOS95=-175,1;CIEND95=0,2;IMPRECISE;SU=4;PE=4;SR=0	GT:SU:PE:SR	./.:4:4:0
5	154765648	1386_2	N	[5:154765497[N	.	.	SVTYPE=BND;STRANDS=--:4;SECONDARY;EVENT=1386;MATEID=1386_1;CIPOS=0,4;CIEND=-482,9;CIPOS95=0,2;CIEND95=-175,1;IMPRECISE;SU=4;PE=4;SR=0	GT:SU:PE:SR	./.:4:4:0
5	156736317	1387	N	<DEL>	.	.	SVTYPE=DEL;STRANDS=+-:5;SVLEN=-419;END=156736736;CIPOS=-10,305;CIEND=-241,9;CIPOS95=-2,97;CIEND95=-72,2;IMPRECISE;SU=5;PE=5;SR=0	GT:SU:PE:SR	./.:5:5:0
5	158024937	1388	N	<DEL>	.	.	SVTYPE=DEL;STRANDS=+-:28;SVLEN=-226;END=158025163;CIPOS=-10,9;CIEND=-10,9;CIPOS95=0,0;CIEND95=0,0;SU=28;PE=0;SR=28	GT:SU:PE:SR	./.:28:0:28
5	160669091	1389	N	<DEL>	.	.	SVTYPE=DEL;STRANDS=+-:6;SVLEN=-17;END=160669108;CIPOS=-6,5;CIEND=-6,5;CIPOS95=0,0;CIEND95=0,0;SU=6;PE=0;SR=6	GT:SU:PE:SR	./.:6:0:6
5	163240572	1390	N	<DEL>	.	.	SVTYPE=DEL;STRANDS=+-:5;SVLEN=-202;END=163240774;CIPOS=-10,9;CIEND=-10,9;CIPOS95=0,0;CIEND95=0,0;SU=5;PE=0;SR=5	GT:SU:PE:SR	./.:5:0:5
5	164823254	1391	N	<DEL>	.	.	SVTYPE=DEL;STRANDS=+-:13;SVLEN=-245;END=164823499;CIPOS=-4,2;CIEND=-3,3;CIPOS95=0,0;CIEND95=0,0;SU=13;PE=1;SR=12	GT:SU:PE:SR	./.:13:1:12
5	164865986	1392	N	<DEL>	.	.	SVTYPE=DEL;STRANDS=+-:15;SVLEN=-377;END=164866363;CIPOS=-10,197;CIEND=-213,9;CIPOS95=0,41;CIEND95=-47,0;IMPRECISE;SU=15;PE=15;SR=0	GT:SU:PE:SR	./.:15:15:0
5	165848122	1393	N	<DEL>	.	.	SVTYPE=DEL;STRANDS=+-:5;SVLEN=-562;END=165848684;CIPOS=-10,399;CIEND=-283,9;CIPOS95=-1,118;CIEND95=-71,2;IMPRECISE;SU=5;PE=5;SR=0	GT:SU:PE:SR	./.:5:5:0
5	170916388	1394	N	<DEL>	.	.	SVTYPE=DEL;STRANDS=+-:5;SVLEN=-404;END=170916792;CIPOS=-10,374;CIEND=-348,9;CIPOS95=-2,117;CIEND95=-84,2;IMPRECISE;SU=5;PE=5;SR=0	GT:SU:PE:SR	./.:5:5:0
5	171061858	1395	N	<DEL>	.	.	SVTYPE=DEL;STRANDS=+-:4;SVLEN=-723;END=171062581;CIPOS=-10,433;CIEND=-452,9;CIPOS95=-1,151;CIEND95=-164,0;IMPRECISE;SU=4;PE=4;SR=0	GT:SU:PE:SR	./.:4:4:0
5	171318224	1396	N	<DEL>	.	.	SVTYPE=DEL;STRANDS=+-:4;SVLEN=-89;END=171318313;CIPOS=-9,8;CIEND=-9,8;CIPOS95=0,0;CIEND95=0,0;SU=4;PE=0;SR=4	GT:SU:PE:SR	./.:4:0:4
5	175819810	1397	N	<DEL>	.	.	SVTYPE=DEL;STRANDS=+-:32;SVLEN=-2776;END=175822586;CIPOS=-10,9;CIEND=-2,0;CIPOS95=0,0;CIEND95=0,0;SU=32;PE=13;SR=19	GT:SU:PE:SR	./.:32:13:19
5	174889911	1398	N	<DEL>	.	.	SVTYPE=DEL;STRANDS=+-:6;SVLEN=-2072948;END=176962859;CIPOS=-10,333;CIEND=-450,9;CIPOS95=-1,88;CIEND95=-132,1;IMPRECISE;SU=6;PE=6;SR=0	GT:SU:PE:SR	./.:6:6:0
5	177257565	1399	N	<DEL>	.	.	SVTYPE=DEL;STRANDS=+-:4;SVLEN=-2215;END=177259780;CIPOS=-10,477;CIEND=-469,9;CIPOS95=-1,169;CIEND95=-160,0;IMPRECISE;SU=4;PE=4;SR=0	GT:SU:PE:SR	./.:4:4:0
5	178513153	1400	N	<DEL>	.	.	SVTYPE=DEL;STRANDS=+-:4;SVLEN=-812;END=178513965;CIPOS=-10,473;CIEND=-480,9;CIPOS95=-1,155;CIEND95=-176,0;IMPRECISE;SU=4;PE=4;SR=0	GT:SU:PE:SR	./.:4:4:0
5	178648421	1401	N	<DEL>	.	.	SVTYPE=DEL;STRANDS=+-:5;SVLEN=-168;END=178648589;CIPOS=-10,9;CIEND=-8,9;CIPOS95=0,0;CIEND95=0,1;IMPRECISE;SU=5;PE=0;SR=5	GT:SU:PE:SR	./.:5:0:5
5	179964118	1402	N	<INV>	.	.	SVTYPE=INV;STRANDS=++:2,--:2;SVLEN=73885;END=180038003;CIPOS=-103,58;CIEND=-75,45;CIPOS95=-86,49;CIEND95=-61,36;IMPRECISE;SU=4;PE=4;SR=0	GT:SU:PE:SR	./.:4:4:0
5	180086870	1403	N	<DEL>	.	.	SVTYPE=DEL;STRANDS=+-:7;SVLEN=-1512;END=180088382;CIPOS=-10,333;CIEND=-358,7;CIPOS95=-1,115;CIEND95=-122,0;IMPRECISE;SU=7;PE=7;SR=0	GT:SU:PE:SR	./.:7:7:0
6	382250	1404	N	<DEL>	.	.	SVTYPE=DEL;STRANDS=+-:15;SVLEN=-77;END=382327;CIPOS=-10,9;CIEND=-10,9;CIPOS95=0,0;CIEND95=0,0;SU=15;PE=0;SR=15	GT:SU:PE:SR	./.:15:0:15
6	676596	1405	N	<DUP>	.	.	SVTYPE=DUP;STRANDS=-+:7;SVLEN=383;END=676979;CIPOS=-353,9;CIEND=-10,452;CIPOS95=-121,1;CIEND95=-1,132;IMPRECISE;SU=7;PE=7;SR=0	GT:SU:PE:SR	./.:7:7:0
6	686919	1406	N	<DEL>	.	.	SVTYPE=DEL;STRANDS=+-:6;SVLEN=-2410;END=689329;CIPOS=-10,388;CIEND=-386,9;CIPOS95=0,141;CIEND95=-125,1;IMPRECISE;SU=6;PE=6;SR=0	GT:SU:PE:SR	./.:6:6:0
6	1056078	1407	N	<DUP>	.	.	SVTYPE=DUP;STRANDS=-+:17;SVLEN=290;END=1056368;CIPOS=-2,1;CIEND=-10,9;CIPOS95=0,0;CIEND95=0,0;SU=17;PE=1;SR=16	GT:SU:PE:SR	./.:17:1:16
6	1300304	1408	N	<DEL>	.	.	SVTYPE=DEL;STRANDS=+-:7;SVLEN=-522;END=1300826;CIPOS=-10,196;CIEND=-363,9;CIPOS95=-2,58;CIEND95=-126,1;IMPRECISE;SU=7;PE=7;SR=0	GT:SU:PE:SR	./.:7:7:0
6	1306235	1409	N	<DEL>	.	.	SVTYPE=DEL;STRANDS=+-:7;SVLEN=-113;END=1306348;CIPOS=-5,4;CIEND=-5,4;CIPOS95=0,0;CIEND95=0,0;SU=7;PE=0;SR=7	GT:SU:PE:SR	./.:7:0:7
6	1485855	1410	N	<DEL>	.	.	SVTYPE=DEL;STRANDS=+-:6;SVLEN=-483;END=1486338;CIPOS=-10,369;CIEND=-381,9;CIPOS95=-1,121;CIEND95=-125,1;IMPRECISE;SU=6;PE=6;SR=0	GT:SU:PE:SR	./.:6:6:0
6	1882303	1411	N	<DEL>	.	.	SVTYPE=DEL;STRANDS=+-:5;SVLEN=-329;END=1882632;CIPOS=-10,264;CIEND=-328,9;CIPOS95=-2,71;CIEND95=-95,2;IMPRECISE;SU=5;PE=5;SR=0	GT:SU:PE:SR	./.:5:5:0
6	3163300	1412	N	<DEL>	.	.	SVTYPE=DEL;STRANDS=+-:12;SVLEN=-2234;END=3165534;CIPOS=-6,7;CIEND=-10,9;CIPOS95=0,0;CIEND95=0,0;SU=12;PE=8;SR=4	GT:SU:PE:SR	./.:12:8:4
6	5039426	1413	N	<DEL>	.	.	SVTYPE=DEL;STRANDS=+-:21;SVLEN=-1863;END=5041289;CIPOS=-3,2;CIEND=-10,9;CIPOS95=0,0;CIEND95=0,0;SU=21;PE=11;SR=10	GT:SU:PE:SR	./.:21:11:10
6	8356396	1414	N	<DEL>	.	.	SVTYPE=DEL;STRANDS=+-:6;SVLEN=-4019;END=8360415;CIPOS=-10,370;CIEND=-384,9;CIPOS95=-1,125;CIEND95=-125,0;IMPRECISE;SU=6;PE=6;SR=0	GT:SU:PE:SR	./.:6:6:0
6	10266551	1415	N	<DEL>	.	.	SVTYPE=DEL;STRANDS=+-:17;SVLEN=-814;END=10267365;CIPOS=-10,192;CIEND=-187,9;CIPOS95=0,41;CIEND95=-35,2;IMPRECISE;SU=17;PE=17;SR=0	GT:SU:PE:SR	./.:17:17:0
6	11905536	1416	N	<DEL>	.	.	SVTYPE=DEL;STRANDS=+-:27;SVLEN=-344;END=11905880;CIPOS=-3,1;CIEND=-2,0;CIPOS95=0,0;CIEND95=0,0;SU=27;PE=10;SR=17	GT:SU:PE:SR	./.:27:10:17
6	13530618	1417	N	<DEL>	.	.	SVTYPE=DEL;STRANDS=+-:4;SVLEN=-135;END=13530753;CIPOS=-9,8;CIEND=-9,8;CIPOS95=0,0;CIEND95=0,0;SU=4;PE=0;SR=4	GT:SU:PE:SR	./.:4:0:4
6	19715301	1418	N	<DEL>	.	.	SVTYPE=DEL;STRANDS=+-:5;SVLEN=-470;END=19715771;CIPOS=-10,390;CIEND=-469,9;CIPOS95=-1,124;CIEND95=-156,1;IMPRECISE;SU=5;PE=5;SR=0	GT:SU:PE:SR	./.:5:5:0
6	19917294	1419	N	<DEL>	.	.	SVTYPE=DEL;STRANDS=+-:6;SVLEN=-68;END=19917362;CIPOS=-6,5;CIEND=-6,5;CIPOS95=0,0;CIEND95=0,0;SU=6;PE=0;SR=6	GT:SU:PE:SR	./.:6:0:6
6	21662521	1420	N	<DEL>	.	.	SVTYPE=DEL;STRANDS=+-:6;SVLEN=-551;END=21663072;CIPOS=-10,379;CIEND=-478,9;CIPOS95=-1,120;CIEND95=-147,0;IMPRECISE;SU=6;PE=6;SR=0	GT:SU:PE:SR	./.:6:6:0
6	23301989	1421	N	<DEL>	.	.	SVTYPE=DEL;STRANDS=+-:43;SVLEN=-803;END=23302792;CIPOS=-10,9;CIEND=-10,9;CIPOS95=0,0;CIEND95=0,0;SU=43;PE=16;SR=27	GT:SU:PE:SR	./.:43:16:27
6	23401986	1422	N	<DUP>	.	.	SVTYPE=DUP;STRANDS=-+:9;SVLEN=227;END=23402213;CIPOS=-4,3;CIEND=-4,3;CIPOS95=0,0;CIEND95=0,0;SU=9;PE=0;SR=9	GT:SU:PE:SR	./.:9:0:9
6	23978320	1423	N	<DEL>	.	.	SVTYPE=DEL;STRANDS=+-:7;SVLEN=-616;END=23978936;CIPOS=-10,366;CIEND=-346,9;CIPOS95=0,139;CIEND95=-93,2;IMPRECISE;SU=7;PE=7;SR=0	GT:SU:PE:SR	./.:7:7:0
6	24815979	1424	N	<DEL>	.	.	SVTYPE=DEL;STRANDS=+-:22;SVLEN=-4063;END=24820042;CIPOS=-10,9;CIEND=-3,1;CIPOS95=0,0;CIEND95=0,0;SU=22;PE=11;SR=11	GT:SU:PE:SR	./.:22:11:11
6	25649906	1425_1	N	N]6:25650125]	.	.	SVTYPE=BND;STRANDS=++:39;EVENT=1425;MATEID=1425_2;CIPOS=-9,0;CIEND=-1,0;CIPOS95=-9,0;CIEND95=0,0;IMPRECISE;SU=39;PE=18;SR=21	GT:SU:PE:SR	./.:39:18:21
6	25650125	1425_2	N	N]6:25649906]	.	.	SVTYPE=BND;STRANDS=++:39;SECONDARY;EVENT=1425;MATEID=1425_1;CIPOS=-1,0;CIEND=-9,0;CIPOS95=0,0;CIEND95=-9,0;IMPRECISE;SU=39;PE=18;SR=21	GT:SU:PE:SR	./.:39:18:21
6	26755889	1426_1	N	[6:26772350[N	.	.	SVTYPE=BND;STRANDS=--:5;EVENT=1426;MATEID=1426_2;CIPOS=-438,9;CIEND=-397,9;CIPOS95=-139,1;CIEND95=-138,1;IMPRECISE;SU=5;PE=5;SR=0	GT:SU:PE:SR	./.:5:5:0
6	26772350	1426_2	N	[6:26755889[N	.	.	SVTYPE=BND;STRANDS=--:5;SECONDARY;EVENT=1426;MATEID=1426_1;CIPOS=-397,9;CIEND=-438,9;CIPOS95=-138,1;CIEND95=-139,1;IMPRECISE;SU=5;PE=5;SR=0	GT:SU:PE:SR	./.:5:5:0
6	26752349	1427_1	N	N]6:26777566]	.	.	SVTYPE=BND;STRANDS=++:4;EVENT=1427;MATEID=1427_2;CIPOS=-10,462;CIEND=-10,455;CIPOS95=-1,167;CIEND95=-1,146;IMPRECISE;SU=4;PE=4;SR=0	GT:SU:PE:SR	./.:4:4:0
6	26777566	1427_2	N	N]6:26752349]	.	.	SVTYPE=BND;STRANDS=++:4;SECONDARY;EVENT=1427;MATEID=1427_1;CIPOS=-10,455;CIEND=-10,462;CIPOS95=-1,146;CIEND95=-1,167;IMPRECISE;SU=4;PE=4;SR=0	GT:SU:PE:SR	./.:4:4:0
6	26752192	1428_1	N	[6:26777915[N	.	.	SVTYPE=BND;STRANDS=--:10;EVENT=1428;MATEID=1428_2;CIPOS=-325,8;CIEND=-292,9;CIPOS95=-130,1;CIEND95=-93,1;IMPRECISE;SU=10;PE=10;SR=0	GT:SU:PE:SR	./.:10:10:0
6	26777915	1428_2	N	[6:26752192[N	.	.	SVTYPE=BND;STRANDS=--:10;SECONDARY;EVENT=1428;MATEID=1428_1;CIPOS=-292,9;CIEND=-325,8;CIPOS95=-93,1;CIEND95=-130,1;IMPRECISE;SU=10;PE=10;SR=0	GT:SU:PE:SR	./.:10:10:0
6	29687579	1429	N	<DEL>	.	.	SVTYPE=DEL;STRANDS=+-:21;SVLEN=-2595;END=29690174;CIPOS=-10,9;CIEND=-3,1;CIPOS95=0,0;CIEND95=0,0;SU=21;PE=9;SR=12	GT:SU:PE:SR	./.:21:9:12
6	29844898	1430	N	<DEL>	.	.	SVTYPE=DEL;STRANDS=+-:7;SVLEN=-548;END=29845446;CIPOS=-10,290;CIEND=-375,5;CIPOS95=-1,80;CIEND95=-131,0;IMPRECISE;SU=7;PE=7;SR=0	GT:SU:PE:SR	./.:7:7:0
6	29903922	1431	N	<DEL>	.	.	SVTYPE=DEL;STRANDS=+-:16;SVLEN=-2064;END=29905986;CIPOS=-6,249;CIEND=-249,1;CIPOS95=0,82;CIEND95=-74,0;IMPRECISE;SU=16;PE=16;SR=0	GT:SU:PE:SR	./.:16:16:0
6	31213774	1432	N	<DEL>	.	.	SVTYPE=DEL;STRANDS=+-:37;SVLEN=-2058;END=31215832;CIPOS=-10,9;CIEND=-10,9;CIPOS95=0,0;CIEND95=0,0;SU=37;PE=20;SR=17	GT:SU:PE:SR	./.:37:20:17
6	31422902	1433	N	<DEL>	.	.	SVTYPE=DEL;STRANDS=+-:10;SVLEN=-3715;END=31426617;CIPOS=-10,308;CIEND=-269,9;CIPOS95=0,108;CIEND95=-47,0;IMPRECISE;SU=10;PE=10;SR=0	GT:SU:PE:SR	./.:10:10:0
6	31957073	1434	N	<DUP>	.	.	SVTYPE=DUP;STRANDS=-+:22;SVLEN=32766;END=31989839;CIPOS=-174,9;CIEND=-10,320;CIPOS95=-38,2;CIEND95=-2,44;IMPRECISE;SU=22;PE=22;SR=0	GT:SU:PE:SR	./.:22:22:0
6	31960677	1435	N	<DUP>	.	.	SVTYPE=DUP;STRANDS=-+:12;SVLEN=32722;END=31993399;CIPOS=-248,9;CIEND=-10,269;CIPOS95=-63,1;CIEND95=-2,93;IMPRECISE;SU=12;PE=12;SR=0	GT:SU:PE:SR	./.:12:12:0
6	57663349	1436	N	<DEL>	.	.	SVTYPE=DEL;STRANDS=+-:8;SVLEN=-565797;END=58229146;CIPOS=-10,340;CIEND=-361,9;CIPOS95=-1,126;CIEND95=-74,2;IMPRECISE;SU=8;PE=8;SR=0	GT:SU:PE:SR	./.:8:8:0
6	33095130	1437	N	<DEL>	.	.	SVTYPE=DEL;STRANDS=+-:38;SVLEN=-443;END=33095573;CIPOS=-2,0;CIEND=-2,0;CIPOS95=0,0;CIEND95=0,0;SU=38;PE=13;SR=25	GT:SU:PE:SR	./.:38:13:25
6	33905343	1438	N	<DEL>	.	.	SVTYPE=DEL;STRANDS=+-:4;SVLEN=-255;END=33905598;CIPOS=-9,8;CIEND=-9,8;CIPOS95=0,0;CIEND95=0,0;SU=4;PE=0;SR=4	GT:SU:PE:SR	./.:4:0:4
6	34041255	1439	N	<DUP>	.	.	SVTYPE=DUP;STRANDS=-+:5;SVLEN=802;END=34042057;CIPOS=-10,9;CIEND=-10,9;CIPOS95=-1,1;CIEND95=-1,1;IMPRECISE;SU=5;PE=3;SR=2	GT:SU:PE:SR	./.:5:3:2
6	35733031	1440	N	<DEL>	.	.	SVTYPE=DEL;STRANDS=+-:4;SVLEN=-3144;END=35736175;CIPOS=-10,428;CIEND=-447,9;CIPOS95=-1,141;CIEND95=-163,0;IMPRECISE;SU=4;PE=4;SR=0	GT:SU:PE:SR	./.:4:4:0
6	35756325	1441	N	<DUP>	.	.	SVTYPE=DUP;STRANDS=-+:17;SVLEN=12216;END=35768541;CIPOS=-3,2;CIEND=-10,9;CIPOS95=0,0;CIEND95=0,0;SU=17;PE=6;SR=11	GT:SU:PE:SR	./.:17:6:11
6	36156606	1442	N	<DEL>	.	.	SVTYPE=DEL;STRANDS=+-:11;SVLEN=-106;END=36156712;CIPOS=-3,2;CIEND=-3,2;CIPOS95=0,0;CIEND95=0,0;SU=11;PE=0;SR=11	GT:SU:PE:SR	./.:11:0:11
6	41407307	1443	N	<DEL>	.	.	SVTYPE=DEL;STRANDS=+-:12;SVLEN=-235;END=41407542;CIPOS=-10,9;CIEND=-10,9;CIPOS95=0,0;CIEND95=0,0;SU=12;PE=0;SR=12	GT:SU:PE:SR	./.:12:0:12
6	42232719	1444	N	<DEL>	.	.	SVTYPE=DEL;STRANDS=+-:14;SVLEN=-426;END=42233145;CIPOS=-10,308;CIEND=-209,9;CIPOS95=-3,38;CIEND95=-47,1;IMPRECISE;SU=14;PE=14;SR=0	GT:SU:PE:SR	./.:14:14:0
6	43065398	1445	N	<DEL>	.	.	SVTYPE=DEL;STRANDS=+-:9;SVLEN=-448;END=43065846;CIPOS=-10,433;CIEND=-108,9;CIPOS95=-1,120;CIEND95=-49,1;IMPRECISE;SU=9;PE=9;SR=0	GT:SU:PE:SR	./.:9:9:0
6	44016419	1446	N	<DUP>	.	.	SVTYPE=DUP;STRANDS=-+:11;SVLEN=746;END=44017165;CIPOS=-205,9;CIEND=-10,301;CIPOS95=-56,1;CIEND95=0,88;IMPRECISE;SU=11;PE=11;SR=0	GT:SU:PE:SR	./.:11:11:0
6	44016584	1447	N	<DUP>	.	.	SVTYPE=DUP;STRANDS=-+:4;SVLEN=575;END=44017159;CIPOS=-9,8;CIEND=-9,8;CIPOS95=0,0;CIEND95=0,0;SU=4;PE=0;SR=4	GT:SU:PE:SR	./.:4:0:4
6	45836719	1448	N	<DEL>	.	.	SVTYPE=DEL;STRANDS=+-:10;SVLEN=-799;END=45837518;CIPOS=-10,274;CIEND=-237,9;CIPOS95=-2,78;CIEND95=-54,1;IMPRECISE;SU=10;PE=10;SR=0	GT:SU:PE:SR	./.:10:10:0
6	49857429	1449	N	<DEL>	.	.	SVTYPE=DEL;STRANDS=+-:5;SVLEN=-46;END=49857475;CIPOS=-10,9;CIEND=-10,9;CIPOS95=0,0;CIEND95=0,0;SU=5;PE=0;SR=5	GT:SU:PE:SR	./.:5:0:5
6	50162902	1450	N	<DEL>	.	.	SVTYPE=DEL;STRANDS=+-:4;SVLEN=-457;END=50163359;CIPOS=-10,374;CIEND=-358,9;CIPOS95=-2,123;CIEND95=-128,2;IMPRECISE;SU=4;PE=4;SR=0	GT:SU:PE:SR	./.:4:4:0
6	50768915	1451	N	<DEL>	.	.	SVTYPE=DEL;STRANDS=+-:36;SVLEN=-209;END=50769124;CIPOS=-10,5;CIEND=-1,0;CIPOS95=0,0;CIEND95=0,0;SU=36;PE=0;SR=36	GT:SU:PE:SR	./.:36:0:36
6	52653308	1452	N	<DEL>	.	.	SVTYPE=DEL;STRANDS=+-:9;SVLEN=-1541;END=52654849;CIPOS=-7,329;CIEND=-330,7;CIPOS95=0,123;CIEND95=-118,0;IMPRECISE;SU=9;PE=9;SR=0	GT:SU:PE:SR	./.:9:9:0
6	52653100	1453	N	<DUP>	.	.	SVTYPE=DUP;STRANDS=-+:13;SVLEN=40429;END=52693529;CIPOS=-386,9;CIEND=-10,248;CIPOS95=-77,2;CIEND95=-2,79;IMPRECISE;SU=13;PE=13;SR=0	GT:SU:PE:SR	./.:13:13:0
6	52654849	1454	N	<DUP>	.	.	SVTYPE=DUP;STRANDS=-+:4;SVLEN=38710;END=52693559;CIPOS=-478,9;CIEND=-10,471;CIPOS95=-167,0;CIEND95=0,170;IMPRECISE;SU=4;PE=4;SR=0	GT:SU:PE:SR	./.:4:4:0
6	52655101	1455	N	<DEL>	.	.	SVTYPE=DEL;STRANDS=+-:4;SVLEN=-38469;END=52693570;CIPOS=-9,8;CIEND=-9,8;CIPOS95=0,0;CIEND95=0,0;SU=4;PE=0;SR=4	GT:SU:PE:SR	./.:4:0:4
6	54912239	1456	N	<DEL>	.	.	SVTYPE=DEL;STRANDS=+-:4;SVLEN=-526;END=54912765;CIPOS=-10,415;CIEND=-370,9;CIPOS95=-1,146;CIEND95=-109,1;IMPRECISE;SU=4;PE=4;SR=0	GT:SU:PE:SR	./.:4:4:0
6	56991881	1457	N	<DUP>	.	.	SVTYPE=DUP;STRANDS=-+:4;SVLEN=17661;END=57009542;CIPOS=-437,9;CIEND=-10,358;CIPOS95=-141,1;CIEND95=-1,102;IMPRECISE;SU=4;PE=4;SR=0	GT:SU:PE:SR	./.:4:4:0
6	57329561	1458	N	<DUP>	.	.	SVTYPE=DUP;STRANDS=-+:8;SVLEN=881;END=57330442;CIPOS=-341,9;CIEND=-10,176;CIPOS95=-69,2;CIEND95=-2,67;IMPRECISE;SU=8;PE=8;SR=0	GT:SU:PE:SR	./.:8:8:0
6	57329864	1459	N	<DEL>	.	.	SVTYPE=DEL;STRANDS=+-:4;SVLEN=-1477;END=57331341;CIPOS=-10,476;CIEND=-433,9;CIPOS95=-1,175;CIEND95=-138,1;IMPRECISE;SU=4;PE=4;SR=0	GT:SU:PE:SR	./.:4:4:0
6	57329885	1460	N	<DEL>	.	.	SVTYPE=DEL;STRANDS=+-:20;SVLEN=-3620;END=57333505;CIPOS=-10,198;CIEND=0,6;CIPOS95=-2,60;CIEND95=0,5;IMPRECISE;SU=20;PE=20;SR=0	GT:SU:PE:SR	./.:20:20:0
6	57329360	1461	N	<DUP>	.	.	SVTYPE=DUP;STRANDS=-+:8;SVLEN=4796;END=57334156;CIPOS=-124,8;CIEND=-10,3;CIPOS95=-72,0;CIEND95=-5,3;IMPRECISE;SU=8;PE=8;SR=0	GT:SU:PE:SR	./.:8:8:0
6	57330172	1462	N	<DUP>	.	.	SVTYPE=DUP;STRANDS=-+:24;SVLEN=3953;END=57334125;CIPOS=-10,9;CIEND=-10,9;CIPOS95=-3,3;CIEND95=-7,1;IMPRECISE;SU=24;PE=23;SR=1	GT:SU:PE:SR	./.:24:23:1
6	57329863	1463	N	<DEL>	.	.	SVTYPE=DEL;STRANDS=+-:13;SVLEN=-7135;END=57336998;CIPOS=-10,253;CIEND=-469,9;CIPOS95=-1,84;CIEND95=-112,1;IMPRECISE;SU=13;PE=13;SR=0	GT:SU:PE:SR	./.:13:13:0
6	57333537	1464	N	<DUP>	.	.	SVTYPE=DUP;STRANDS=-+:28;SVLEN=3636;END=57337173;CIPOS=-30,9;CIEND=-10,203;CIPOS95=-9,3;CIEND95=-2,77;IMPRECISE;SU=28;PE=28;SR=0	GT:SU:PE:SR	./.:28:28:0
6	57337008	1465	N	<DUP>	.	.	SVTYPE=DUP;STRANDS=-+:5;SVLEN=780;END=57337788;CIPOS=-452,9;CIEND=-10,392;CIPOS95=-148,1;CIEND95=-1,122;IMPRECISE;SU=5;PE=5;SR=0	GT:SU:PE:SR	./.:5:5:0
6	57333740	1466	N	<DEL>	.	.	SVTYPE=DEL;STRANDS=+-:16;SVLEN=-3934;END=57337674;CIPOS=-10,290;CIEND=-292,9;CIPOS95=-1,104;CIEND95=-110,1;IMPRECISE;SU=16;PE=16;SR=0	GT:SU:PE:SR	./.:16:16:0
6	57334758	1467	N	<DUP>	.	.	SVTYPE=DUP;STRANDS=-+:4;SVLEN=4370;END=57339128;CIPOS=-488,9;CIEND=-10,415;CIPOS95=-171,1;CIEND95=-1,132;IMPRECISE;SU=4;PE=4;SR=0	GT:SU:PE:SR	./.:4:4:0
6	57335553	1468	N	<DUP>	.	.	SVTYPE=DUP;STRANDS=-+:4;SVLEN=3965;END=57339518;CIPOS=-473,9;CIEND=-10,97;CIPOS95=-167,1;CIEND95=-3,44;IMPRECISE;SU=4;PE=4;SR=0	GT:SU:PE:SR	./.:4:4:0
6	57332012	1469	N	<DEL>	.	.	SVTYPE=DEL;STRANDS=+-:7;SVLEN=-7106;END=57339118;CIPOS=-10,390;CIEND=-222,9;CIPOS95=-2,126;CIEND95=-100,1;IMPRECISE;SU=7;PE=7;SR=0	GT:SU:PE:SR	./.:7:7:0
6	57339138	1470	N	<DEL>	.	.	SVTYPE=DEL;STRANDS=+-:6;SVLEN=-376;END=57339514;CIPOS=-10,374;CIEND=-375,9;CIPOS95=-1,120;CIEND95=-92,2;IMPRECISE;SU=6;PE=6;SR=0	GT:SU:PE:SR	./.:6:6:0
6	57338911	1471	N	<DUP>	.	.	SVTYPE=DUP;STRANDS=-+:10;SVLEN=1016;END=57339927;CIPOS=-94,9;CIEND=-10,18;CIPOS95=-55,2;CIEND95=-4,9;IMPRECISE;SU=10;PE=10;SR=0	GT:SU:PE:SR	./.:10:10:0
6	57336938	1472	N	<DUP>	.	.	SVTYPE=DUP;STRANDS=-+:15;SVLEN=4217;END=57341155;CIPOS=-80,9;CIEND=-10,260;CIPOS95=-21,3;CIEND95=0,94;IMPRECISE;SU=15;PE=15;SR=0	GT:SU:PE:SR	./.:15:15:0
6	57330801	1473	N	<DEL>	.	.	SVTYPE=DEL;STRANDS=+-:7;SVLEN=-10172;END=57340973;CIPOS=-10,68;CIEND=-359,9;CIPOS95=-3,37;CIEND95=-124,1;IMPRECISE;SU=7;PE=7;SR=0	GT:SU:PE:SR	./.:7:7:0
6	57329413	1474	N	<DUP>	.	.	SVTYPE=DUP;STRANDS=-+:8;SVLEN=11756;END=57341169;CIPOS=-221,9;CIEND=-10,455;CIPOS95=-44,3;CIEND95=-1,125;IMPRECISE;SU=8;PE=8;SR=0	GT:SU:PE:SR	./.:8:8:0
6	57337194	1475	N	<DEL>	.	.	SVTYPE=DEL;STRANDS=+-:50;SVLEN=-3763;END=57340957;CIPOS=-10,160;CIEND=-432,9;CIPOS95=-2,55;CIEND95=-53,2;IMPRECISE;SU=50;PE=50;SR=0	GT:SU:PE:SR	./.:50:50:0
6	57333725	1476	N	<DEL>	.	.	SVTYPE=DEL;STRANDS=+-:24;SVLEN=-7269;END=57340994;CIPOS=-10,210;CIEND=-231,9;CIPOS95=-2,74;CIEND95=-88,1;IMPRECISE;SU=24;PE=24;SR=0	GT:SU:PE:SR	./.:24:24:0
6	57330242	1477	N	<DUP>	.	.	SVTYPE=DUP;STRANDS=-+:174;SVLEN=10939;END=57341181;CIPOS=-79,9;CIEND=-10,99;CIPOS95=-17,3;CIEND95=-2,25;IMPRECISE;SU=174;PE=174;SR=0	GT:SU:PE:SR	./.:174:174:0
6	57279281	1478	N	<DEL>	.	.	SVTYPE=DEL;STRANDS=+-:6;SVLEN=-135729;END=57415010;CIPOS=-10,287;CIEND=-272,9;CIPOS95=-2,61;CIEND95=-89,2;IMPRECISE;SU=6;PE=6;SR=0	GT:SU:PE:SR	./.:6:6:0
6	57509249	1479	N	<DEL>	.	.	SVTYPE=DEL;STRANDS=+-:25;SVLEN=-233;END=57509482;CIPOS=-2,0;CIEND=-1,0;CIPOS95=0,0;CIEND95=0,0;SU=25;PE=2;SR=23	GT:SU:PE:SR	./.:25:2:23
6	57541819	1480	N	<DUP>	.	.	SVTYPE=DUP;STRANDS=-+:6;SVLEN=148;END=57541967;CIPOS=-6,5;CIEND=-6,5;CIPOS95=0,0;CIEND95=0,0;SU=6;PE=0;SR=6	GT:SU:PE:SR	./.:6:0:6
6	57554765	1481	N	<DEL>	.	.	SVTYPE=DEL;STRANDS=+-:82;SVLEN=-6034;END=57560799;CIPOS=0,0;CIEND=0,0;CIPOS95=0,0;CIEND95=0,0;SU=82;PE=42;SR=40	GT:SU:PE:SR	./.:82:42:40
6	57609837	1482	N	<DEL>	.	.	SVTYPE=DEL;STRANDS=+-:94;SVLEN=-696;END=57610533;CIPOS=0,0;CIEND=0,0;CIPOS95=0,0;CIEND95=0,0;SU=94;PE=40;SR=54	GT:SU:PE:SR	./.:94:40:54
6	57613333	1483	N	<DEL>	.	.	SVTYPE=DEL;STRANDS=+-:19;SVLEN=-56;END=57613389;CIPOS=-5,1;CIEND=-4,0;CIPOS95=0,0;CIEND95=0,1;IMPRECISE;SU=19;PE=0;SR=19	GT:SU:PE:SR	./.:19:0:19
6	57715229	1484	N	<DEL>	.	.	SVTYPE=DEL;STRANDS=+-:38;SVLEN=-6580;END=57721809;CIPOS=-2,0;CIEND=-10,9;CIPOS95=0,0;CIEND95=0,0;SU=38;PE=15;SR=23	GT:SU:PE:SR	./.:38:15:23
6	57707386	1485	N	<DUP>	.	.	SVTYPE=DUP;STRANDS=-+:5;SVLEN=565185;END=58272571;CIPOS=-315,9;CIEND=-10,406;CIPOS95=-92,2;CIEND95=-1,139;IMPRECISE;SU=5;PE=5;SR=0	GT:SU:PE:SR	./.:5:5:0
6	26768822	1486	N	<DEL>	.	.	SVTYPE=DEL;STRANDS=+-:11;SVLEN=-31603902;END=58372724;CIPOS=-10,230;CIEND=-212,9;CIPOS95=-2,49;CIEND95=-58,2;IMPRECISE;SU=11;PE=11;SR=0	GT:SU:PE:SR	./.:11:11:0
6	26769409	1487	N	<DUP>	.	.	SVTYPE=DUP;STRANDS=-+:8;SVLEN=31604077;END=58373486;CIPOS=-335,9;CIEND=-10,230;CIPOS95=-106,2;CIEND95=-3,43;IMPRECISE;SU=8;PE=8;SR=0	GT:SU:PE:SR	./.:8:8:0
6	26783993	1488	N	<DEL>	.	.	SVTYPE=DEL;STRANDS=+-:6;SVLEN=-31603794;END=58387787;CIPOS=-10,445;CIEND=-378,9;CIPOS95=-1,126;CIEND95=-124,1;IMPRECISE;SU=6;PE=6;SR=0	GT:SU:PE:SR	./.:6:6:0
6	26721164	1489_1	N	N]6:58389098]	.	.	SVTYPE=BND;STRANDS=++:11;EVENT=1489;MATEID=1489_2;CIPOS=-10,273;CIEND=-10,185;CIPOS95=-3,32;CIEND95=-3,44;IMPRECISE;SU=11;PE=11;SR=0	GT:SU:PE:SR	./.:11:11:0
6	58389098	1489_2	N	N]6:26721164]	.	.	SVTYPE=BND;STRANDS=++:11;SECONDARY;EVENT=1489;MATEID=1489_1;CIPOS=-10,185;CIEND=-10,273;CIPOS95=-3,44;CIEND95=-3,32;IMPRECISE;SU=11;PE=11;SR=0	GT:SU:PE:SR	./.:11:11:0
6	26719334	1490_1	N	N]6:58390883]	.	.	SVTYPE=BND;STRANDS=++:9;EVENT=1490;MATEID=1490_2;CIPOS=-10,291;CIEND=-10,237;CIPOS95=-1,100;CIEND95=-2,51;IMPRECISE;SU=9;PE=9;SR=0	GT:SU:PE:SR	./.:9:9:0
6	58390883	1490_2	N	N]6:26719334]	.	.	SVTYPE=BND;STRANDS=++:9;SECONDARY;EVENT=1490;MATEID=1490_1;CIPOS=-10,237;CIEND=-10,291;CIPOS95=-2,51;CIEND95=-1,100;IMPRECISE;SU=9;PE=9;SR=0	GT:SU:PE:SR	./.:9:9:0
6	59014049	1491	N	<DEL>	.	.	SVTYPE=DEL;STRANDS=+-:15;SVLEN=-504;END=59014553;CIPOS=-10,324;CIEND=-237,9;CIPOS95=-2,59;CIEND95=-69,2;IMPRECISE;SU=15;PE=15;SR=0	GT:SU:PE:SR	./.:15:15:0
6	59016787	1492	N	<DUP>	.	.	SVTYPE=DUP;STRANDS=-+:10;SVLEN=379;END=59017166;CIPOS=-421,9;CIEND=-10,398;CIPOS95=-107,0;CIEND95=-2,89;IMPRECISE;SU=10;PE=10;SR=0	GT:SU:PE:SR	./.:10:10:0
6	59016473	1493	N	<DEL>	.	.	SVTYPE=DEL;STRANDS=+-:45;SVLEN=-335;END=59016808;CIPOS=-6,4;CIEND=-10,3;CIPOS95=-6,3;CIEND95=-10,3;IMPRECISE;SU=45;PE=44;SR=1	GT:SU:PE:SR	./.:45:44:1
6	59016014	1494	N	<DUP>	.	.	SVTYPE=DUP;STRANDS=-+:4;SVLEN=1816;END=59017830;CIPOS=-373,9;CIEND=-10,235;CIPOS95=-125,2;CIEND95=-2,84;IMPRECISE;SU=4;PE=4;SR=0	GT:SU:PE:SR	./.:4:4:0
6	59017162	1495	N	<DEL>	.	.	SVTYPE=DEL;STRANDS=+-:9;SVLEN=-406;END=59017568;CIPOS=-10,404;CIEND=-405,9;CIPOS95=-1,145;CIEND95=-133,1;IMPRECISE;SU=9;PE=9;SR=0	GT:SU:PE:SR	./.:9:9:0
6	59016051	1496_1	N	N]6:62052795]	.	.	SVTYPE=BND;STRANDS=++:9;EVENT=1496;MATEID=1496_2;CIPOS=-10,322;CIEND=-10,331;CIPOS95=-1,115;CIEND95=-1,131;IMPRECISE;SU=9;PE=9;SR=0	GT:SU:PE:SR	./.:9:9:0
6	62052795	1496_2	N	N]6:59016051]	.	.	SVTYPE=BND;STRANDS=++:9;SECONDARY;EVENT=1496;MATEID=1496_1;CIPOS=-10,331;CIEND=-10,322;CIPOS95=-1,131;CIEND95=-1,115;IMPRECISE;SU=9;PE=9;SR=0	GT:SU:PE:SR	./.:9:9:0
6	59014232	1497_1	N	N]6:62052845]	.	.	SVTYPE=BND;STRANDS=++:52;EVENT=1497;MATEID=1497_2;CIPOS=-10,499;CIEND=-10,401;CIPOS95=-1,79;CIEND95=-2,49;IMPRECISE;SU=52;PE=52;SR=0	GT:SU:PE:SR	./.:52:52:0
6	62052845	1497_2	N	N]6:59014232]	.	.	SVTYPE=BND;STRANDS=++:52;SECONDARY;EVENT=1497;MATEID=1497_1;CIPOS=-10,401;CIEND=-10,499;CIPOS95=-2,49;CIEND95=-1,79;IMPRECISE;SU=52;PE=52;SR=0	GT:SU:PE:SR	./.:52:52:0
6	58996705	1498	N	<INV>	.	.	SVTYPE=INV;STRANDS=++:19,--:1;SVLEN=3071271;END=62067976;CIPOS=-10,242;CIEND=-8,3;CIPOS95=-2,67;CIEND95=-10,1;IMPRECISE;SU=20;PE=20;SR=0	GT:SU:PE:SR	./.:20:20:0
6	58996396	1499_1	N	[6:62067934[N	.	.	SVTYPE=BND;STRANDS=--:14;EVENT=1499;MATEID=1499_2;CIPOS=-353,9;CIEND=-263,9;CIPOS95=-85,0;CIEND95=-39,3;IMPRECISE;SU=14;PE=14;SR=0	GT:SU:PE:SR	./.:14:14:0
6	62067934	1499_2	N	[6:58996396[N	.	.	SVTYPE=BND;STRANDS=--:14;SECONDARY;EVENT=1499;MATEID=1499_1;CIPOS=-263,9;CIEND=-353,9;CIPOS95=-39,3;CIEND95=-85,0;IMPRECISE;SU=14;PE=14;SR=0	GT:SU:PE:SR	./.:14:14:0
6	62366611	1500	N	<DEL>	.	.	SVTYPE=DEL;STRANDS=+-:13;SVLEN=-6110;END=62372721;CIPOS=-10,246;CIEND=-248,9;CIPOS95=-2,73;CIEND95=-64,2;IMPRECISE;SU=13;PE=13;SR=0	GT:SU:PE:SR	./.:13:13:0
6	108723965	1501	N	<DEL>	.	.	SVTYPE=DEL;STRANDS=+-:8;SVLEN=-338;END=108724303;CIPOS=-10,9;CIEND=-10,9;CIPOS95=-1,1;CIEND95=-1,1;IMPRECISE;SU=8;PE=5;SR=3	GT:SU:PE:SR	./.:8:5:3
6	65189124	1502	N	<DUP>	.	.	SVTYPE=DUP;STRANDS=-+:5;SVLEN=313;END=65189437;CIPOS=-10,9;CIEND=-9,9;CIPOS95=-1,1;CIEND95=-1,1;IMPRECISE;SU=5;PE=3;SR=2	GT:SU:PE:SR	./.:5:3:2
6	68268336	1503	N	<DEL>	.	.	SVTYPE=DEL;STRANDS=+-:32;SVLEN=-10633;END=68278969;CIPOS=-2,1;CIEND=-10,8;CIPOS95=0,0;CIEND95=0,0;SU=32;PE=19;SR=13	GT:SU:PE:SR	./.:32:19:13
6	68571054	1504	N	<DEL>	.	.	SVTYPE=DEL;STRANDS=+-:7;SVLEN=-419;END=68571473;CIPOS=-10,253;CIEND=-331,9;CIPOS95=-2,53;CIEND95=-92,1;IMPRECISE;SU=7;PE=7;SR=0	GT:SU:PE:SR	./.:7:7:0
6	74323040	1505	N	<DEL>	.	.	SVTYPE=DEL;STRANDS=+-:5;SVLEN=-305;END=74323345;CIPOS=-10,292;CIEND=-219,9;CIPOS95=-2,84;CIEND95=-61,2;IMPRECISE;SU=5;PE=5;SR=0	GT:SU:PE:SR	./.:5:5:0
6	74975855	1506	N	<DEL>	.	.	SVTYPE=DEL;STRANDS=+-:4;SVLEN=-10449;END=74986304;CIPOS=-10,317;CIEND=-363,9;CIPOS95=-2,89;CIEND95=-134,2;IMPRECISE;SU=4;PE=4;SR=0	GT:SU:PE:SR	./.:4:4:0
6	75031700	1507	N	<DEL>	.	.	SVTYPE=DEL;STRANDS=+-:37;SVLEN=-1137;END=75032837;CIPOS=-10,9;CIEND=-10,9;CIPOS95=0,0;CIEND95=0,0;SU=37;PE=22;SR=15	GT:SU:PE:SR	./.:37:22:15
6	77281543	1508	N	<DEL>	.	.	SVTYPE=DEL;STRANDS=+-:5;SVLEN=-4930;END=77286473;CIPOS=-10,349;CIEND=-323,9;CIPOS95=-2,107;CIEND95=-111,1;IMPRECISE;SU=5;PE=5;SR=0	GT:SU:PE:SR	./.:5:5:0
6	82242325	1509	N	<DEL>	.	.	SVTYPE=DEL;STRANDS=+-:4;SVLEN=-34529;END=82276854;CIPOS=-10,390;CIEND=-483,9;CIPOS95=-2,112;CIEND95=-176,1;IMPRECISE;SU=4;PE=4;SR=0	GT:SU:PE:SR	./.:4:4:0
6	85416159	1510	N	<DEL>	.	.	SVTYPE=DEL;STRANDS=+-:42;SVLEN=-5416;END=85421575;CIPOS=-10,9;CIEND=-10,9;CIPOS95=0,0;CIEND95=0,0;SU=42;PE=22;SR=20	GT:SU:PE:SR	./.:42:22:20
6	86806602	1511	N	<DEL>	.	.	SVTYPE=DEL;STRANDS=+-:12;SVLEN=-5565;END=86812167;CIPOS=-10,226;CIEND=-285,9;CIPOS95=-2,46;CIEND95=-56,2;IMPRECISE;SU=12;PE=12;SR=0	GT:SU:PE:SR	./.:12:12:0
6	88385680	1512	N	<DEL>	.	.	SVTYPE=DEL;STRANDS=+-:4;SVLEN=-362;END=88386042;CIPOS=-10,223;CIEND=-323,9;CIPOS95=-2,75;CIEND95=-121,2;IMPRECISE;SU=4;PE=4;SR=0	GT:SU:PE:SR	./.:4:4:0
6	90021601	1513_1	N	N]6:90021915]	.	.	SVTYPE=BND;STRANDS=++:41;EVENT=1513;MATEID=1513_2;CIPOS=-10,6;CIEND=-10,9;CIPOS95=0,0;CIEND95=0,0;SU=41;PE=17;SR=24	GT:SU:PE:SR	./.:41:17:24
6	90021915	1513_2	N	N]6:90021601]	.	.	SVTYPE=BND;STRANDS=++:41;SECONDARY;EVENT=1513;MATEID=1513_1;CIPOS=-10,9;CIEND=-10,6;CIPOS95=0,0;CIEND95=0,0;SU=41;PE=17;SR=24	GT:SU:PE:SR	./.:41:17:24
6	92295508	1514	N	<DEL>	.	.	SVTYPE=DEL;STRANDS=+-:14;SVLEN=-1097;END=92296605;CIPOS=-10,9;CIEND=-4,2;CIPOS95=0,0;CIEND95=0,0;SU=14;PE=5;SR=9	GT:SU:PE:SR	./.:14:5:9
6	94653743	1515	N	<DEL>	.	.	SVTYPE=DEL;STRANDS=+-:13;SVLEN=-440;END=94654183;CIPOS=-8,201;CIEND=-240,9;CIPOS95=0,42;CIEND95=-57,2;IMPRECISE;SU=13;PE=13;SR=0	GT:SU:PE:SR	./.:13:13:0
6	102173851	1516	N	<DEL>	.	.	SVTYPE=DEL;STRANDS=+-:7;SVLEN=-558;END=102174409;CIPOS=-10,330;CIEND=-459,9;CIPOS95=-2,106;CIEND95=-138,1;IMPRECISE;SU=7;PE=7;SR=0	GT:SU:PE:SR	./.:7:7:0
6	103198364	1517	N	<DEL>	.	.	SVTYPE=DEL;STRANDS=+-:18;SVLEN=-924;END=103199288;CIPOS=-7,219;CIEND=-129,3;CIPOS95=0,58;CIEND95=-47,0;IMPRECISE;SU=18;PE=18;SR=0	GT:SU:PE:SR	./.:18:18:0
6	104527812	1518	N	<DEL>	.	.	SVTYPE=DEL;STRANDS=+-:5;SVLEN=-543;END=104528355;CIPOS=-10,349;CIEND=-501,9;CIPOS95=-1,126;CIEND95=-168,0;IMPRECISE;SU=5;PE=5;SR=0	GT:SU:PE:SR	./.:5:5:0
6	68678668	1519_1	N	[6:110614203[N	.	.	SVTYPE=BND;STRANDS=--:6;EVENT=1519;MATEID=1519_2;CIPOS=-6,5;CIEND=-6,5;CIPOS95=0,0;CIEND95=0,0;SU=6;PE=0;SR=6	GT:SU:PE:SR	./.:6:0:6
6	110614203	1519_2	N	[6:68678668[N	.	.	SVTYPE=BND;STRANDS=--:6;SECONDARY;EVENT=1519;MATEID=1519_1;CIPOS=-6,5;CIEND=-6,5;CIPOS95=0,0;CIEND95=0,0;SU=6;PE=0;SR=6	GT:SU:PE:SR	./.:6:0:6
6	112028377	1520	N	<DEL>	.	.	SVTYPE=DEL;STRANDS=+-:17;SVLEN=-58;END=112028435;CIPOS=-10,9;CIEND=-10,9;CIPOS95=0,0;CIEND95=0,0;SU=17;PE=0;SR=17	GT:SU:PE:SR	./.:17:0:17
6	112466592	1521	N	<DEL>	.	.	SVTYPE=DEL;STRANDS=+-:29;SVLEN=-228;END=112466820;CIPOS=-2,0;CIEND=-10,9;CIPOS95=0,0;CIEND95=0,0;SU=29;PE=6;SR=23	GT:SU:PE:SR	./.:29:6:23
6	112732450	1522	N	<DEL>	.	.	SVTYPE=DEL;STRANDS=+-:6;SVLEN=-195;END=112732645;CIPOS=-1,9;CIEND=0,9;CIPOS95=0,1;CIEND95=0,1;IMPRECISE;SU=6;PE=0;SR=6	GT:SU:PE:SR	./.:6:0:6
6	113529207	1523	N	<DEL>	.	.	SVTYPE=DEL;STRANDS=+-:7;SVLEN=-456;END=113529663;CIPOS=-10,356;CIEND=-306,9;CIPOS95=-1,107;CIEND95=-86,2;IMPRECISE;SU=7;PE=7;SR=0	GT:SU:PE:SR	./.:7:7:0
6	113212883	1524_1	N	N]6:114354150]	.	.	SVTYPE=BND;STRANDS=++:4;EVENT=1524;MATEID=1524_2;CIPOS=-10,9;CIEND=-10,9;CIPOS95=-1,1;CIEND95=-1,1;IMPRECISE;SU=4;PE=2;SR=2	GT:SU:PE:SR	./.:4:2:2
6	114354150	1524_2	N	N]6:113212883]	.	.	SVTYPE=BND;STRANDS=++:4;SECONDARY;EVENT=1524;MATEID=1524_1;CIPOS=-10,9;CIEND=-10,9;CIPOS95=-1,1;CIEND95=-1,1;IMPRECISE;SU=4;PE=2;SR=2	GT:SU:PE:SR	./.:4:2:2
6	117259010	1525	N	<DEL>	.	.	SVTYPE=DEL;STRANDS=+-:4;SVLEN=-455;END=117259465;CIPOS=-10,429;CIEND=-454,9;CIPOS95=-1,145;CIEND95=-167,1;IMPRECISE;SU=4;PE=4;SR=0	GT:SU:PE:SR	./.:4:4:0
6	118656104	1526	N	<INV>	.	.	SVTYPE=INV;STRANDS=++:1,--:3;SVLEN=346;END=118656450;CIPOS=-66,12;CIEND=-188,63;CIPOS95=-55,3;CIEND95=-96,55;IMPRECISE;SU=4;PE=4;SR=0	GT:SU:PE:SR	./.:4:4:0
6	120994207	1527	N	<INV>	.	.	SVTYPE=INV;STRANDS=++:13,--:14;SVLEN=244;END=120994451;CIPOS=-8,0;CIEND=-10,0;CIPOS95=-8,0;CIEND95=-7,0;IMPRECISE;SU=27;PE=27;SR=0	GT:SU:PE:SR	./.:27:27:0
6	121089666	1528	N	<DUP>	.	.	SVTYPE=DUP;STRANDS=-+:25;SVLEN=181;END=121089847;CIPOS=-1,0;CIEND=-1,0;CIPOS95=0,0;CIEND95=0,0;SU=25;PE=0;SR=25	GT:SU:PE:SR	./.:25:0:25
6	31988975	1529	N	<DEL>	.	.	SVTYPE=DEL;STRANDS=+-:13;SVLEN=-91102538;END=123091513;CIPOS=-10,324;CIEND=-426,9;CIPOS95=0,94;CIEND95=-91,1;IMPRECISE;SU=13;PE=13;SR=0	GT:SU:PE:SR	./.:13:13:0
6	31958700	1530	N	<DEL>	.	.	SVTYPE=DEL;STRANDS=+-:4;SVLEN=-91136048;END=123094748;CIPOS=-10,420;CIEND=-246,9;CIPOS95=0,152;CIEND95=-47,3;IMPRECISE;SU=4;PE=4;SR=0	GT:SU:PE:SR	./.:4:4:0
6	135659130	1531	N	<DEL>	.	.	SVTYPE=DEL;STRANDS=+-:6;SVLEN=-571;END=135659701;CIPOS=-10,357;CIEND=-206,9;CIPOS95=0,106;CIEND95=-60,1;IMPRECISE;SU=6;PE=6;SR=0	GT:SU:PE:SR	./.:6:6:0
6	139865742	1532	N	<DEL>	.	.	SVTYPE=DEL;STRANDS=+-:13;SVLEN=-4485;END=139870227;CIPOS=-10,314;CIEND=-441,9;CIPOS95=-1,75;CIEND95=-101,1;IMPRECISE;SU=13;PE=13;SR=0	GT:SU:PE:SR	./.:13:13:0
6	129253998	1533	N	<DEL>	.	.	SVTYPE=DEL;STRANDS=+-:25;SVLEN=-230;END=129254228;CIPOS=-10,9;CIEND=-1,0;CIPOS95=0,0;CIEND95=0,0;SU=25;PE=1;SR=24	GT:SU:PE:SR	./.:25:1:24
6	129636770	1534	N	<DEL>	.	.	SVTYPE=DEL;STRANDS=+-:6;SVLEN=-33;END=129636803;CIPOS=-6,5;CIEND=-6,5;CIPOS95=0,0;CIEND95=0,0;SU=6;PE=0;SR=6	GT:SU:PE:SR	./.:6:0:6
6	130000784	1535	N	<DEL>	.	.	SVTYPE=DEL;STRANDS=+-:14;SVLEN=-266;END=130001050;CIPOS=-3,1;CIEND=-8,9;CIPOS95=0,0;CIEND95=0,0;SU=14;PE=1;SR=13	GT:SU:PE:SR	./.:14:1:13
6	130962430	1536	N	<DEL>	.	.	SVTYPE=DEL;STRANDS=+-:5;SVLEN=-184;END=130962614;CIPOS=-10,9;CIEND=-10,9;CIPOS95=0,0;CIEND95=0,0;SU=5;PE=0;SR=5	GT:SU:PE:SR	./.:5:0:5
6	131111257	1537	N	<INV>	.	.	SVTYPE=INV;STRANDS=++:21,--:30;SVLEN=4095;END=131115352;CIPOS=-8,1;CIEND=-2,8;CIPOS95=-8,1;CIEND95=0,8;IMPRECISE;SU=51;PE=31;SR=20	GT:SU:PE:SR	./.:51:31:20
6	133605383	1538	N	<DEL>	.	.	SVTYPE=DEL;STRANDS=+-:36;SVLEN=-4751;END=133610134;CIPOS=-10,9;CIEND=-10,9;CIPOS95=0,0;CIEND95=0,0;SU=36;PE=19;SR=17	GT:SU:PE:SR	./.:36:19:17
6	135142713	1539	N	<DEL>	.	.	SVTYPE=DEL;STRANDS=+-:8;SVLEN=-513;END=135143226;CIPOS=-6,344;CIEND=-353,9;CIPOS95=0,128;CIEND95=-93,2;IMPRECISE;SU=8;PE=8;SR=0	GT:SU:PE:SR	./.:8:8:0
6	136845141	1540	N	<DEL>	.	.	SVTYPE=DEL;STRANDS=+-:14;SVLEN=-6684;END=136851825;CIPOS=-4,2;CIEND=-4,2;CIPOS95=0,0;CIEND95=0,0;SU=14;PE=3;SR=11	GT:SU:PE:SR	./.:14:3:11
6	136866354	1541	N	<DEL>	.	.	SVTYPE=DEL;STRANDS=+-:14;SVLEN=-7022;END=136873376;CIPOS=-2,1;CIEND=-3,1;CIPOS95=0,0;CIEND95=0,0;SU=14;PE=1;SR=13	GT:SU:PE:SR	./.:14:1:13
6	138535735	1542	N	<DEL>	.	.	SVTYPE=DEL;STRANDS=+-:8;SVLEN=-153;END=138535888;CIPOS=-8,9;CIEND=-10,9;CIPOS95=0,0;CIEND95=0,0;SU=8;PE=0;SR=8	GT:SU:PE:SR	./.:8:0:8
6	141387172	1543	N	<DEL>	.	.	SVTYPE=DEL;STRANDS=+-:16;SVLEN=-1205;END=141388377;CIPOS=-8,9;CIEND=-10,3;CIPOS95=-1,2;CIEND95=-3,0;IMPRECISE;SU=16;PE=15;SR=1	GT:SU:PE:SR	./.:16:15:1
6	143327386	1544	N	<DEL>	.	.	SVTYPE=DEL;STRANDS=+-:7;SVLEN=-83;END=143327469;CIPOS=-5,4;CIEND=-5,4;CIPOS95=0,0;CIEND95=0,0;SU=7;PE=0;SR=7	GT:SU:PE:SR	./.:7:0:7
6	145889999	1545_1	N	[6:145891244[N	.	.	SVTYPE=BND;STRANDS=--:4;EVENT=1545;MATEID=1545_2;CIPOS=-396,9;CIEND=-490,6;CIPOS95=-128,1;CIEND95=-182,0;IMPRECISE;SU=4;PE=4;SR=0	GT:SU:PE:SR	./.:4:4:0
6	145891244	1545_2	N	[6:145889999[N	.	.	SVTYPE=BND;STRANDS=--:4;SECONDARY;EVENT=1545;MATEID=1545_1;CIPOS=-490,6;CIEND=-396,9;CIPOS95=-182,0;CIEND95=-128,1;IMPRECISE;SU=4;PE=4;SR=0	GT:SU:PE:SR	./.:4:4:0
6	145889945	1546_1	N	N]6:145891303]	.	.	SVTYPE=BND;STRANDS=++:24;EVENT=1546;MATEID=1546_2;CIPOS=-10,9;CIEND=-10,3;CIPOS95=0,0;CIEND95=0,0;SU=24;PE=3;SR=21	GT:SU:PE:SR	./.:24:3:21
6	145891303	1546_2	N	N]6:145889945]	.	.	SVTYPE=BND;STRANDS=++:24;SECONDARY;EVENT=1546;MATEID=1546_1;CIPOS=-10,3;CIEND=-10,9;CIPOS95=0,0;CIEND95=0,0;SU=24;PE=3;SR=21	GT:SU:PE:SR	./.:24:3:21
6	153707824	1547	N	<DUP>	.	.	SVTYPE=DUP;STRANDS=-+:8;SVLEN=140;END=153707964;CIPOS=-10,9;CIEND=-10,9;CIPOS95=0,0;CIEND95=0,0;SU=8;PE=0;SR=8	GT:SU:PE:SR	./.:8:0:8
6	154547906	1548	N	<DEL>	.	.	SVTYPE=DEL;STRANDS=+-:14;SVLEN=-508;END=154548414;CIPOS=-10,199;CIEND=-280,9;CIPOS95=-3,42;CIEND95=-47,2;IMPRECISE;SU=14;PE=14;SR=0	GT:SU:PE:SR	./.:14:14:0
6	155888874	1549	N	<DEL>	.	.	SVTYPE=DEL;STRANDS=+-:4;SVLEN=-137;END=155889011;CIPOS=-9,8;CIEND=-9,8;CIPOS95=0,0;CIEND95=0,0;SU=4;PE=0;SR=4	GT:SU:PE:SR	./.:4:0:4
6	157995672	1550	N	<DEL>	.	.	SVTYPE=DEL;STRANDS=+-:6;SVLEN=-604;END=157996276;CIPOS=-10,74;CIEND=-14,9;CIPOS95=-3,38;CIEND95=-11,2;IMPRECISE;SU=6;PE=6;SR=0	GT:SU:PE:SR	./.:6:6:0
6	158810501	1551	N	<DEL>	.	.	SVTYPE=DEL;STRANDS=+-:34;SVLEN=-803;END=158811304;CIPOS=-2,0;CIEND=-2,0;CIPOS95=0,0;CIEND95=0,0;SU=34;PE=13;SR=21	GT:SU:PE:SR	./.:34:13:21
6	159914877	1552	N	<DEL>	.	.	SVTYPE=DEL;STRANDS=+-:31;SVLEN=-210;END=159915087;CIPOS=-10,9;CIEND=-10,9;CIPOS95=0,0;CIEND95=0,0;SU=31;PE=2;SR=29	GT:SU:PE:SR	./.:31:2:29
6	160032698	1553	N	<DEL>	.	.	SVTYPE=DEL;STRANDS=+-:4;SVLEN=-358;END=160033056;CIPOS=-10,356;CIEND=-341,9;CIPOS95=-1,123;CIEND95=-95,2;IMPRECISE;SU=4;PE=4;SR=0	GT:SU:PE:SR	./.:4:4:0
6	160888385	1554	N	<DEL>	.	.	SVTYPE=DEL;STRANDS=+-:5;SVLEN=-475;END=160888860;CIPOS=-10,399;CIEND=-474,9;CIPOS95=-1,134;CIEND95=-153,1;IMPRECISE;SU=5;PE=5;SR=0	GT:SU:PE:SR	./.:5:5:0
6	143755575	1555_1	N	N]6:164483185]	.	.	SVTYPE=BND;STRANDS=++:4;EVENT=1555;MATEID=1555_2;CIPOS=-9,8;CIEND=-9,8;CIPOS95=0,0;CIEND95=0,0;SU=4;PE=0;SR=4	GT:SU:PE:SR	./.:4:0:4
6	164483185	1555_2	N	N]6:143755575]	.	.	SVTYPE=BND;STRANDS=++:4;SECONDARY;EVENT=1555;MATEID=1555_1;CIPOS=-9,8;CIEND=-9,8;CIPOS95=0,0;CIEND95=0,0;SU=4;PE=0;SR=4	GT:SU:PE:SR	./.:4:0:4
6	165615499	1556	N	<DEL>	.	.	SVTYPE=DEL;STRANDS=+-:14;SVLEN=-269;END=165615768;CIPOS=-10,9;CIEND=-10,9;CIPOS95=-5,2;CIEND95=-3,1;IMPRECISE;SU=14;PE=13;SR=1	GT:SU:PE:SR	./.:14:13:1
6	168061313	1557	N	<DUP>	.	.	SVTYPE=DUP;STRANDS=-+:8;SVLEN=1030;END=168062343;CIPOS=-271,9;CIEND=-10,115;CIPOS95=-29,3;CIEND95=-4,15;IMPRECISE;SU=8;PE=8;SR=0	GT:SU:PE:SR	./.:8:8:0
6	168314340	1558	N	<DUP>	.	.	SVTYPE=DUP;STRANDS=-+:6;SVLEN=571;END=168314911;CIPOS=-313,9;CIEND=-10,356;CIPOS95=-65,2;CIEND95=-2,75;IMPRECISE;SU=6;PE=6;SR=0	GT:SU:PE:SR	./.:6:6:0
6	169255002	1559	N	<DEL>	.	.	SVTYPE=DEL;STRANDS=+-:6;SVLEN=-528;END=169255530;CIPOS=-10,360;CIEND=-323,9;CIPOS95=-1,119;CIEND95=-105,1;IMPRECISE;SU=6;PE=6;SR=0	GT:SU:PE:SR	./.:6:6:0
6	169515627	1560	N	<DEL>	.	.	SVTYPE=DEL;STRANDS=+-:4;SVLEN=-472;END=169516099;CIPOS=-10,465;CIEND=-297,9;CIPOS95=-1,174;CIEND95=-91,2;IMPRECISE;SU=4;PE=4;SR=0	GT:SU:PE:SR	./.:4:4:0
6	169593525	1561	N	<DEL>	.	.	SVTYPE=DEL;STRANDS=+-:5;SVLEN=-482;END=169594007;CIPOS=-10,267;CIEND=-398,9;CIPOS95=-2,101;CIEND95=-123,1;IMPRECISE;SU=5;PE=5;SR=0	GT:SU:PE:SR	./.:5:5:0
6	169599665	1562	N	<DEL>	.	.	SVTYPE=DEL;STRANDS=+-:4;SVLEN=-558;END=169600223;CIPOS=-10,393;CIEND=-338,9;CIPOS95=-1,128;CIEND95=-93,2;IMPRECISE;SU=4;PE=4;SR=0	GT:SU:PE:SR	./.:4:4:0
6	170691233	1563_1	N	N]6:170691364]	.	.	SVTYPE=BND;STRANDS=++:10;EVENT=1563;MATEID=1563_2;CIPOS=-10,9;CIEND=-10,9;CIPOS95=0,0;CIEND95=0,0;SU=10;PE=0;SR=10	GT:SU:PE:SR	./.:10:0:10
6	170691364	1563_2	N	N]6:170691233]	.	.	SVTYPE=BND;STRANDS=++:10;SECONDARY;EVENT=1563;MATEID=1563_1;CIPOS=-10,9;CIEND=-10,9;CIPOS95=0,0;CIEND95=0,0;SU=10;PE=0;SR=10	GT:SU:PE:SR	./.:10:0:10
7	605572	1564	N	<DUP>	.	.	SVTYPE=DUP;STRANDS=-+:11;SVLEN=371;END=605943;CIPOS=-10,9;CIEND=-10,9;CIPOS95=-3,1;CIEND95=-1,3;IMPRECISE;SU=11;PE=10;SR=1	GT:SU:PE:SR	./.:11:10:1
7	409839	1565	N	<DUP>	.	.	SVTYPE=DUP;STRANDS=-+:4;SVLEN=247;END=410086;CIPOS=-9,8;CIEND=-9,8;CIPOS95=0,0;CIEND95=0,0;SU=4;PE=0;SR=4	GT:SU:PE:SR	./.:4:0:4
7	395263	1566_1	N	N]7:627682]	.	.	SVTYPE=BND;STRANDS=++:10;EVENT=1566;MATEID=1566_2;CIPOS=-10,266;CIEND=-10,291;CIPOS95=-2,67;CIEND95=-1,100;IMPRECISE;SU=10;PE=10;SR=0	GT:SU:PE:SR	./.:10:10:0
7	627682	1566_2	N	N]7:395263]	.	.	SVTYPE=BND;STRANDS=++:10;SECONDARY;EVENT=1566;MATEID=1566_1;CIPOS=-10,291;CIEND=-10,266;CIPOS95=-1,100;CIEND95=-2,67;IMPRECISE;SU=10;PE=10;SR=0	GT:SU:PE:SR	./.:10:10:0
7	1183051	1567	N	<DEL>	.	.	SVTYPE=DEL;STRANDS=+-:17;SVLEN=-4198;END=1187249;CIPOS=-4,4;CIEND=-10,9;CIPOS95=0,0;CIEND95=0,0;SU=17;PE=11;SR=6	GT:SU:PE:SR	./.:17:11:6
7	2075310	1568	N	<DEL>	.	.	SVTYPE=DEL;STRANDS=+-:7;SVLEN=-2444;END=2077754;CIPOS=-10,195;CIEND=-347,8;CIPOS95=-3,52;CIEND95=-112,0;IMPRECISE;SU=7;PE=7;SR=0	GT:SU:PE:SR	./.:7:7:0
7	2553925	1569	N	<DUP>	.	.	SVTYPE=DUP;STRANDS=-+:23;SVLEN=510;END=2554435;CIPOS=-3,1;CIEND=-4,0;CIPOS95=0,0;CIEND95=-4,0;IMPRECISE;SU=23;PE=13;SR=10	GT:SU:PE:SR	./.:23:13:10
7	7107703	1570	N	<DUP>	.	.	SVTYPE=DUP;STRANDS=-+:4;SVLEN=167;END=7107870;CIPOS=-9,8;CIEND=-7,9;CIPOS95=0,0;CIEND95=0,1;IMPRECISE;SU=4;PE=0;SR=4	GT:SU:PE:SR	./.:4:0:4
7	8191920	1571	N	<DUP>	.	.	SVTYPE=DUP;STRANDS=-+:6;SVLEN=338;END=8192258;CIPOS=-368,9;CIEND=-10,438;CIPOS95=-115,2;CIEND95=-1,132;IMPRECISE;SU=6;PE=6;SR=0	GT:SU:PE:SR	./.:6:6:0
7	9377312	1572	N	<DEL>	.	.	SVTYPE=DEL;STRANDS=+-:5;SVLEN=-65;END=9377377;CIPOS=-10,9;CIEND=-1,0;CIPOS95=0,0;CIEND95=-1,0;IMPRECISE;SU=5;PE=0;SR=5	GT:SU:PE:SR	./.:5:0:5
7	10503940	1573	N	<DEL>	.	.	SVTYPE=DEL;STRANDS=+-:35;SVLEN=-2343;END=10506283;CIPOS=-10,5;CIEND=-10,9;CIPOS95=0,0;CIEND95=0,0;SU=35;PE=19;SR=16	GT:SU:PE:SR	./.:35:19:16
7	10662610	1574	N	<DEL>	.	.	SVTYPE=DEL;STRANDS=+-:12;SVLEN=-487;END=10663097;CIPOS=-10,259;CIEND=-189,9;CIPOS95=-2,81;CIEND95=-48,3;IMPRECISE;SU=12;PE=12;SR=0	GT:SU:PE:SR	./.:12:12:0
7	7583526	1575_1	N	N]7:10708987]	.	.	SVTYPE=BND;STRANDS=++:6;EVENT=1575;MATEID=1575_2;CIPOS=-8,6;CIEND=-7,6;CIPOS95=0,0;CIEND95=0,0;SU=6;PE=1;SR=5	GT:SU:PE:SR	./.:6:1:5
7	10708987	1575_2	N	N]7:7583526]	.	.	SVTYPE=BND;STRANDS=++:6;SECONDARY;EVENT=1575;MATEID=1575_1;CIPOS=-7,6;CIEND=-8,6;CIPOS95=0,0;CIEND95=0,0;SU=6;PE=1;SR=5	GT:SU:PE:SR	./.:6:1:5
7	14329912	1576	N	<DEL>	.	.	SVTYPE=DEL;STRANDS=+-:6;SVLEN=-448;END=14330360;CIPOS=-10,352;CIEND=-385,9;CIPOS95=-2,110;CIEND95=-125,1;IMPRECISE;SU=6;PE=6;SR=0	GT:SU:PE:SR	./.:6:6:0
7	14448663	1577	N	<DEL>	.	.	SVTYPE=DEL;STRANDS=+-:29;SVLEN=-281;END=14448944;CIPOS=-10,9;CIEND=-10,9;CIPOS95=0,0;CIEND95=0,0;SU=29;PE=2;SR=27	GT:SU:PE:SR	./.:29:2:27
7	15462750	1578	N	<DUP>	.	.	SVTYPE=DUP;STRANDS=-+:14;SVLEN=135;END=15462885;CIPOS=0,7;CIEND=-10,9;CIPOS95=0,0;CIEND95=0,0;SU=14;PE=0;SR=14	GT:SU:PE:SR	./.:14:0:14
7	25347079	1579	N	<DEL>	.	.	SVTYPE=DEL;STRANDS=+-:6;SVLEN=-104;END=25347183;CIPOS=-6,6;CIEND=-7,6;CIPOS95=0,2;CIEND95=-1,2;IMPRECISE;SU=6;PE=0;SR=6	GT:SU:PE:SR	./.:6:0:6
7	26241750	1580	N	<DEL>	.	.	SVTYPE=DEL;STRANDS=+-:4;SVLEN=-6402;END=26248152;CIPOS=-10,391;CIEND=-375,9;CIPOS95=-2,116;CIEND95=-140,0;IMPRECISE;SU=4;PE=4;SR=0	GT:SU:PE:SR	./.:4:4:0
7	28105835	1581	N	<DEL>	.	.	SVTYPE=DEL;STRANDS=+-:5;SVLEN=-453;END=28106288;CIPOS=-10,413;CIEND=-445,9;CIPOS95=-1,146;CIEND95=-136,1;IMPRECISE;SU=5;PE=5;SR=0	GT:SU:PE:SR	./.:5:5:0
7	30526371	1582	N	<DEL>	.	.	SVTYPE=DEL;STRANDS=+-:4;SVLEN=-437;END=30526808;CIPOS=-10,424;CIEND=-396,9;CIPOS95=-1,140;CIEND95=-130,1;IMPRECISE;SU=4;PE=4;SR=0	GT:SU:PE:SR	./.:4:4:0
7	31523357	1583	N	<DEL>	.	.	SVTYPE=DEL;STRANDS=+-:33;SVLEN=-1472;END=31524829;CIPOS=-2,1;CIEND=-10,9;CIPOS95=0,0;CIEND95=0,0;SU=33;PE=19;SR=14	GT:SU:PE:SR	./.:33:19:14
7	57150291	1584_1	N	[7:63045998[N	.	.	SVTYPE=BND;STRANDS=--:6;EVENT=1584;MATEID=1584_2;CIPOS=-403,9;CIEND=-466,9;CIPOS95=-147,1;CIEND95=-137,1;IMPRECISE;SU=6;PE=6;SR=0	GT:SU:PE:SR	./.:6:6:0
7	63045998	1584_2	N	[7:57150291[N	.	.	SVTYPE=BND;STRANDS=--:6;SECONDARY;EVENT=1584;MATEID=1584_1;CIPOS=-466,9;CIEND=-403,9;CIPOS95=-137,1;CIEND95=-147,1;IMPRECISE;SU=6;PE=6;SR=0	GT:SU:PE:SR	./.:6:6:0
7	61408505	1585_1	N	N]7:61800173]	.	.	SVTYPE=BND;STRANDS=++:5;EVENT=1585;MATEID=1585_2;CIPOS=-10,428;CIEND=-10,436;CIPOS95=-1,162;CIEND95=-1,163;IMPRECISE;SU=5;PE=5;SR=0	GT:SU:PE:SR	./.:5:5:0
7	61800173	1585_2	N	N]7:61408505]	.	.	SVTYPE=BND;STRANDS=++:5;SECONDARY;EVENT=1585;MATEID=1585_1;CIPOS=-10,436;CIEND=-10,428;CIPOS95=-1,163;CIEND95=-1,162;IMPRECISE;SU=5;PE=5;SR=0	GT:SU:PE:SR	./.:5:5:0
7	62903429	1586_1	N	[7:63488409[N	.	.	SVTYPE=BND;STRANDS=--:21;EVENT=1586;MATEID=1586_2;CIPOS=-311,9;CIEND=-203,9;CIPOS95=-44,2;CIEND95=-36,3;IMPRECISE;SU=21;PE=21;SR=0	GT:SU:PE:SR	./.:21:21:0
7	63488409	1586_2	N	[7:62903429[N	.	.	SVTYPE=BND;STRANDS=--:21;SECONDARY;EVENT=1586;MATEID=1586_1;CIPOS=-203,9;CIEND=-311,9;CIPOS95=-36,3;CIEND95=-44,2;IMPRECISE;SU=21;PE=21;SR=0	GT:SU:PE:SR	./.:21:21:0
7	32389742	1587	N	<DEL>	.	.	SVTYPE=DEL;STRANDS=+-:14;SVLEN=-2980;END=32392722;CIPOS=-6,7;CIEND=-9,7;CIPOS95=0,0;CIEND95=0,0;SU=14;PE=10;SR=4	GT:SU:PE:SR	./.:14:10:4
7	34071173	1588	N	<DEL>	.	.	SVTYPE=DEL;STRANDS=+-:26;SVLEN=-453;END=34071626;CIPOS=-10,158;CIEND=-177,9;CIPOS95=-2,37;CIEND95=-28,3;IMPRECISE;SU=26;PE=26;SR=0	GT:SU:PE:SR	./.:26:26:0
7	35607523	1589	N	<DEL>	.	.	SVTYPE=DEL;STRANDS=+-:5;SVLEN=-87;END=35607610;CIPOS=-10,9;CIEND=-10,9;CIPOS95=0,0;CIEND95=0,0;SU=5;PE=0;SR=5	GT:SU:PE:SR	./.:5:0:5
7	37921698	1590	N	<DEL>	.	.	SVTYPE=DEL;STRANDS=+-:13;SVLEN=-426;END=37922124;CIPOS=-10,201;CIEND=-260,9;CIPOS95=-3,40;CIEND95=-50,2;IMPRECISE;SU=13;PE=13;SR=0	GT:SU:PE:SR	./.:13:13:0
7	37998513	1591	N	<DEL>	.	.	SVTYPE=DEL;STRANDS=+-:27;SVLEN=-210;END=37998723;CIPOS=-10,9;CIEND=-2,0;CIPOS95=0,0;CIEND95=0,0;SU=27;PE=3;SR=24	GT:SU:PE:SR	./.:27:3:24
7	39082305	1592	N	<DEL>	.	.	SVTYPE=DEL;STRANDS=+-:4;SVLEN=-167;END=39082472;CIPOS=-9,8;CIEND=-9,8;CIPOS95=0,0;CIEND95=0,0;SU=4;PE=0;SR=4	GT:SU:PE:SR	./.:4:0:4
7	40881749	1593	N	<INV>	.	.	SVTYPE=INV;STRANDS=++:31,--:36;SVLEN=1104;END=40882853;CIPOS=-5,0;CIEND=-7,0;CIPOS95=0,1;CIEND95=0,0;IMPRECISE;SU=67;PE=40;SR=27	GT:SU:PE:SR	./.:67:40:27
7	42930902	1594	N	<DUP>	.	.	SVTYPE=DUP;STRANDS=-+:7;SVLEN=211;END=42931113;CIPOS=-10,9;CIEND=-9,9;CIPOS95=-3,0;CIEND95=-2,3;IMPRECISE;SU=7;PE=6;SR=1	GT:SU:PE:SR	./.:7:6:1
7	42930634	1595	N	<DEL>	.	.	SVTYPE=DEL;STRANDS=+-:11;SVLEN=-561;END=42931195;CIPOS=-6,7;CIEND=-9,4;CIPOS95=0,0;CIEND95=0,0;SU=11;PE=7;SR=4	GT:SU:PE:SR	./.:11:7:4
7	45475908	1596	N	<DEL>	.	.	SVTYPE=DEL;STRANDS=+-:4;SVLEN=-314;END=45476222;CIPOS=-10,312;CIEND=-274,9;CIPOS95=-2,103;CIEND95=-87,2;IMPRECISE;SU=4;PE=4;SR=0	GT:SU:PE:SR	./.:4:4:0
7	45654270	1597	N	<DUP>	.	.	SVTYPE=DUP;STRANDS=-+:7;SVLEN=641;END=45654911;CIPOS=-285,9;CIEND=-10,290;CIPOS95=-67,2;CIEND95=-2,63;IMPRECISE;SU=7;PE=7;SR=0	GT:SU:PE:SR	./.:7:7:0
7	48237101	1598	N	<DUP>	.	.	SVTYPE=DUP;STRANDS=-+:6;SVLEN=354;END=48237455;CIPOS=-6,5;CIEND=-6,5;CIPOS95=0,0;CIEND95=0,0;SU=6;PE=0;SR=6	GT:SU:PE:SR	./.:6:0:6
7	48237255	1599	N	<DUP>	.	.	SVTYPE=DUP;STRANDS=-+:6;SVLEN=617;END=48237872;CIPOS=-9,8;CIEND=-10,0;CIPOS95=0,0;CIEND95=-1,0;IMPRECISE;SU=6;PE=2;SR=4	GT:SU:PE:SR	./.:6:2:4
7	49724825	1600	N	<DEL>	.	.	SVTYPE=DEL;STRANDS=+-:7;SVLEN=-3387;END=49728212;CIPOS=-10,387;CIEND=-230,9;CIPOS95=-1,141;CIEND95=-50,3;IMPRECISE;SU=7;PE=7;SR=0	GT:SU:PE:SR	./.:7:7:0
7	52027523	1601	N	<DUP>	.	.	SVTYPE=DUP;STRANDS=-+:17;SVLEN=138;END=52027661;CIPOS=-10,9;CIEND=-10,9;CIPOS95=0,0;CIEND95=0,0;SU=17;PE=0;SR=17	GT:SU:PE:SR	./.:17:0:17
7	53434365	1602	N	<DEL>	.	.	SVTYPE=DEL;STRANDS=+-:22;SVLEN=-553;END=53434918;CIPOS=-10,168;CIEND=-170,9;CIPOS95=-2,39;CIEND95=-32,2;IMPRECISE;SU=22;PE=22;SR=0	GT:SU:PE:SR	./.:22:22:0
7	55289124	1603	N	<DEL>	.	.	SVTYPE=DEL;STRANDS=+-:41;SVLEN=-2220;END=55291344;CIPOS=-2,0;CIEND=-6,8;CIPOS95=0,0;CIEND95=0,0;SU=41;PE=18;SR=23	GT:SU:PE:SR	./.:41:18:23
7	56220813	1604	N	<DEL>	.	.	SVTYPE=DEL;STRANDS=+-:10;SVLEN=-1721;END=56222534;CIPOS=-10,233;CIEND=-250,8;CIPOS95=-3,46;CIEND95=-74,1;IMPRECISE;SU=10;PE=10;SR=0	GT:SU:PE:SR	./.:10:10:0
7	56220729	1605	N	<DEL>	.	.	SVTYPE=DEL;STRANDS=+-:5;SVLEN=-171058;END=56391787;CIPOS=-10,357;CIEND=-500,9;CIPOS95=-2,100;CIEND95=-164,1;IMPRECISE;SU=5;PE=5;SR=0	GT:SU:PE:SR	./.:5:5:0
7	56559621	1606	N	<DUP>	.	.	SVTYPE=DUP;STRANDS=-+:12;SVLEN=920617;END=57480238;CIPOS=-410,9;CIEND=-10,288;CIPOS95=-82,2;CIEND95=0,110;IMPRECISE;SU=12;PE=12;SR=0	GT:SU:PE:SR	./.:12:12:0
7	57828889	1607	N	<DUP>	.	.	SVTYPE=DUP;STRANDS=-+:19;SVLEN=747;END=57829636;CIPOS=-195,9;CIEND=-10,172;CIPOS95=-47,2;CIEND95=-1,32;IMPRECISE;SU=19;PE=19;SR=0	GT:SU:PE:SR	./.:19:19:0
7	57694153	1608	N	<INV>	.	.	SVTYPE=INV;STRANDS=++:2,--:4;SVLEN=203237;END=57897390;CIPOS=-102,36;CIEND=-160,88;CIPOS95=-85,27;CIEND95=-88,79;IMPRECISE;SU=6;PE=6;SR=0	GT:SU:PE:SR	./.:6:6:0
7	57683052	1609	N	<INV>	.	.	SVTYPE=INV;STRANDS=++:6,--:1;SVLEN=224559;END=57907611;CIPOS=-10,120;CIEND=-10,51;CIPOS95=-1,101;CIEND95=0,41;IMPRECISE;SU=7;PE=7;SR=0	GT:SU:PE:SR	./.:7:7:0
7	57682065	1610	N	<INV>	.	.	SVTYPE=INV;STRANDS=++:13,--:13;SVLEN=226621;END=57908686;CIPOS=-10,24;CIEND=-7,7;CIPOS95=-1,15;CIEND95=-2,3;IMPRECISE;SU=26;PE=26;SR=0	GT:SU:PE:SR	./.:26:26:0
7	57681304	1611_1	N	N]7:57909335]	.	.	SVTYPE=BND;STRANDS=++:6;EVENT=1611;MATEID=1611_2;CIPOS=-8,408;CIEND=-10,394;CIPOS95=0,161;CIEND95=-1,145;IMPRECISE;SU=6;PE=6;SR=0	GT:SU:PE:SR	./.:6:6:0
7	57909335	1611_2	N	N]7:57681304]	.	.	SVTYPE=BND;STRANDS=++:6;SECONDARY;EVENT=1611;MATEID=1611_1;CIPOS=-10,394;CIEND=-8,408;CIPOS95=-1,145;CIEND95=0,161;IMPRECISE;SU=6;PE=6;SR=0	GT:SU:PE:SR	./.:6:6:0
7	57969005	1612	N	<DUP>	.	.	SVTYPE=DUP;STRANDS=-+:14;SVLEN=1016;END=57970021;CIPOS=-371,9;CIEND=-10,255;CIPOS95=-73,2;CIEND95=-2,92;IMPRECISE;SU=14;PE=14;SR=0	GT:SU:PE:SR	./.:14:14:0
7	57968791	1613	N	<DEL>	.	.	SVTYPE=DEL;STRANDS=+-:11;SVLEN=-1657;END=57970448;CIPOS=-4,325;CIEND=-313,4;CIPOS95=0,139;CIEND95=-108,0;IMPRECISE;SU=11;PE=11;SR=0	GT:SU:PE:SR	./.:11:11:0
7	57968573	1614	N	<DEL>	.	.	SVTYPE=DEL;STRANDS=+-:10;SVLEN=-4435;END=57973008;CIPOS=-10,273;CIEND=-351,9;CIPOS95=-1,71;CIEND95=-76,2;IMPRECISE;SU=10;PE=10;SR=0	GT:SU:PE:SR	./.:10:10:0
7	57957753	1615	N	<DUP>	.	.	SVTYPE=DUP;STRANDS=-+:4;SVLEN=17920;END=57975673;CIPOS=-383,9;CIEND=-10,459;CIPOS95=-114,2;CIEND95=-1,169;IMPRECISE;SU=4;PE=4;SR=0	GT:SU:PE:SR	./.:4:4:0
7	57990222	1616	N	<DEL>	.	.	SVTYPE=DEL;STRANDS=+-:8;SVLEN=-524;END=57990746;CIPOS=-10,450;CIEND=-343,9;CIPOS95=-1,118;CIEND95=-127,1;IMPRECISE;SU=8;PE=8;SR=0	GT:SU:PE:SR	./.:8:8:0
7	57971248	1617	N	<DEL>	.	.	SVTYPE=DEL;STRANDS=+-:60;SVLEN=-21661;END=57992909;CIPOS=-10,75;CIEND=-506,9;CIPOS95=-1,11;CIEND95=-75,2;IMPRECISE;SU=60;PE=60;SR=0	GT:SU:PE:SR	./.:60:60:0
7	57969902	1618	N	<DUP>	.	.	SVTYPE=DUP;STRANDS=-+:5;SVLEN=23726;END=57993628;CIPOS=-10,9;CIEND=-10,9;CIPOS95=0,0;CIEND95=0,0;SU=5;PE=0;SR=5	GT:SU:PE:SR	./.:5:0:5
7	58038828	1619	N	<DUP>	.	.	SVTYPE=DUP;STRANDS=-+:13;SVLEN=373;END=58039201;CIPOS=-406,9;CIEND=-10,418;CIPOS95=-97,1;CIEND95=-2,86;IMPRECISE;SU=13;PE=13;SR=0	GT:SU:PE:SR	./.:13:13:0
7	57991380	1620	N	<DEL>	.	.	SVTYPE=DEL;STRANDS=+-:4;SVLEN=-56691;END=58048071;CIPOS=-9,8;CIEND=-9,8;CIPOS95=0,0;CIEND95=0,0;SU=4;PE=0;SR=4	GT:SU:PE:SR	./.:4:0:4
7	61382407	1621	N	<DUP>	.	.	SVTYPE=DUP;STRANDS=-+:4;SVLEN=323;END=61382730;CIPOS=-441,9;CIEND=-10,460;CIPOS95=-149,1;CIEND95=-1,162;IMPRECISE;SU=4;PE=4;SR=0	GT:SU:PE:SR	./.:4:4:0
7	61380637	1622	N	<DEL>	.	.	SVTYPE=DEL;STRANDS=+-:401;SVLEN=-1785;END=61382422;CIPOS=-10,47;CIEND=-14,7;CIPOS95=-4,8;CIEND95=-1,9;IMPRECISE;SU=401;PE=401;SR=0	GT:SU:PE:SR	./.:401:401:0
7	57970287	1623_1	N	N]7:61387584]	.	.	SVTYPE=BND;STRANDS=++:4;EVENT=1623;MATEID=1623_2;CIPOS=-10,475;CIEND=-10,464;CIPOS95=0,175;CIEND95=-1,163;IMPRECISE;SU=4;PE=4;SR=0	GT:SU:PE:SR	./.:4:4:0
7	61387584	1623_2	N	N]7:57970287]	.	.	SVTYPE=BND;STRANDS=++:4;SECONDARY;EVENT=1623;MATEID=1623_1;CIPOS=-10,464;CIEND=-10,475;CIPOS95=-1,163;CIEND95=0,175;IMPRECISE;SU=4;PE=4;SR=0	GT:SU:PE:SR	./.:4:4:0
7	61387499	1624	N	<DUP>	.	.	SVTYPE=DUP;STRANDS=-+:6;SVLEN=525;END=61388024;CIPOS=-504,9;CIEND=-10,505;CIPOS95=-160,0;CIEND95=0,161;IMPRECISE;SU=6;PE=6;SR=0	GT:SU:PE:SR	./.:6:6:0
7	57968681	1625	N	<DUP>	.	.	SVTYPE=DUP;STRANDS=-+:5;SVLEN=3443473;END=61412154;CIPOS=-488,9;CIEND=-10,411;CIPOS95=-154,1;CIEND95=-1,134;IMPRECISE;SU=5;PE=5;SR=0	GT:SU:PE:SR	./.:5:5:0
7	61414033	1626	N	<DEL>	.	.	SVTYPE=DEL;STRANDS=+-:11;SVLEN=-1150;END=61415183;CIPOS=-10,420;CIEND=-485,9;CIPOS95=-1,109;CIEND95=-130,1;IMPRECISE;SU=11;PE=11;SR=0	GT:SU:PE:SR	./.:11:11:0
7	61414295	1627	N	<DUP>	.	.	SVTYPE=DUP;STRANDS=-+:430;SVLEN=30157;END=61444452;CIPOS=-374,9;CIEND=-8,19;CIPOS95=-6,4;CIEND95=-1,2;IMPRECISE;SU=430;PE=430;SR=0	GT:SU:PE:SR	./.:430:430:0
7	61415163	1628	N	<DEL>	.	.	SVTYPE=DEL;STRANDS=+-:6;SVLEN=-34015;END=61449178;CIPOS=-10,370;CIEND=-414,4;CIPOS95=-1,126;CIEND95=-164,0;IMPRECISE;SU=6;PE=6;SR=0	GT:SU:PE:SR	./.:6:6:0
7	61442870	1629	N	<DUP>	.	.	SVTYPE=DUP;STRANDS=-+:48;SVLEN=7506;END=61450376;CIPOS=-83,9;CIEND=-10,459;CIPOS95=-12,4;CIEND95=-2,67;IMPRECISE;SU=48;PE=48;SR=0	GT:SU:PE:SR	./.:48:48:0
7	61530736	1630	N	<DEL>	.	.	SVTYPE=DEL;STRANDS=+-:18;SVLEN=-297;END=61531033;CIPOS=-3,2;CIEND=-3,1;CIPOS95=0,0;CIEND95=0,0;SU=18;PE=8;SR=10	GT:SU:PE:SR	./.:18:8:10
7	61541349	1631	N	<DUP>	.	.	SVTYPE=DUP;STRANDS=-+:5;SVLEN=518;END=61541867;CIPOS=-331,9;CIEND=-10,425;CIPOS95=-114,2;CIEND95=-1,131;IMPRECISE;SU=5;PE=5;SR=0	GT:SU:PE:SR	./.:5:5:0
7	61548942	1632	N	<DEL>	.	.	SVTYPE=DEL;STRANDS=+-:5;SVLEN=-293;END=61549235;CIPOS=-10,9;CIEND=-10,9;CIPOS95=-1,1;CIEND95=-1,1;IMPRECISE;SU=5;PE=3;SR=2	GT:SU:PE:SR	./.:5:3:2
7	61643268	1633	N	<DUP>	.	.	SVTYPE=DUP;STRANDS=-+:8;SVLEN=398;END=61643666;CIPOS=-339,5;CIEND=-10,348;CIPOS95=-110,1;CIEND95=-2,67;IMPRECISE;SU=8;PE=8;SR=0	GT:SU:PE:SR	./.:8:8:0
7	61645314	1634	N	<DEL>	.	.	SVTYPE=DEL;STRANDS=+-:5;SVLEN=-269;END=61645583;CIPOS=-10,9;CIEND=-10,9;CIPOS95=-1,1;CIEND95=-1,1;IMPRECISE;SU=5;PE=3;SR=2	GT:SU:PE:SR	./.:5:3:2
7	61650105	1635	N	<DEL>	.	.	SVTYPE=DEL;STRANDS=+-:4;SVLEN=-150;END=61650255;CIPOS=-9,8;CIEND=-9,8;CIPOS95=0,0;CIEND95=0,0;SU=4;PE=0;SR=4	GT:SU:PE:SR	./.:4:0:4
7	61653935	1636	N	<DEL>	.	.	SVTYPE=DEL;STRANDS=+-:14;SVLEN=-10337;END=61664272;CIPOS=-10,239;CIEND=-317,9;CIPOS95=-2,61;CIEND95=-47,2;IMPRECISE;SU=14;PE=14;SR=0	GT:SU:PE:SR	./.:14:14:0
7	61382731	1637	N	<DEL>	.	.	SVTYPE=DEL;STRANDS=+-:13;SVLEN=-340160;END=61722891;CIPOS=-10,9;CIEND=-10,9;CIPOS95=0,0;CIEND95=0,0;SU=13;PE=0;SR=13	GT:SU:PE:SR	./.:13:0:13
7	61313314	1638_1	N	N]7:61738591]	.	.	SVTYPE=BND;STRANDS=++:4;EVENT=1638;MATEID=1638_2;CIPOS=-10,509;CIEND=-10,349;CIPOS95=-1,178;CIEND95=-2,124;IMPRECISE;SU=4;PE=4;SR=0	GT:SU:PE:SR	./.:4:4:0
7	61738591	1638_2	N	N]7:61313314]	.	.	SVTYPE=BND;STRANDS=++:4;SECONDARY;EVENT=1638;MATEID=1638_1;CIPOS=-10,349;CIEND=-10,509;CIPOS95=-2,124;CIEND95=-1,178;IMPRECISE;SU=4;PE=4;SR=0	GT:SU:PE:SR	./.:4:4:0
7	61414916	1639_1	N	N]7:61746514]	.	.	SVTYPE=BND;STRANDS=++:65;EVENT=1639;MATEID=1639_2;CIPOS=-10,393;CIEND=-10,360;CIPOS95=-2,32;CIEND95=-3,25;IMPRECISE;SU=65;PE=65;SR=0	GT:SU:PE:SR	./.:65:65:0
7	61746514	1639_2	N	N]7:61414916]	.	.	SVTYPE=BND;STRANDS=++:65;SECONDARY;EVENT=1639;MATEID=1639_1;CIPOS=-10,360;CIEND=-10,393;CIPOS95=-3,25;CIEND95=-2,32;IMPRECISE;SU=65;PE=65;SR=0	GT:SU:PE:SR	./.:65:65:0
7	61442847	1640_1	N	[7:61752187[N	.	.	SVTYPE=BND;STRANDS=--:43;EVENT=1640;MATEID=1640_2;CIPOS=-134,9;CIEND=-194,2;CIPOS95=-30,1;CIEND95=-72,1;IMPRECISE;SU=43;PE=43;SR=0	GT:SU:PE:SR	./.:43:43:0
7	61752187	1640_2	N	[7:61442847[N	.	.	SVTYPE=BND;STRANDS=--:43;SECONDARY;EVENT=1640;MATEID=1640_1;CIPOS=-194,2;CIEND=-134,9;CIPOS95=-72,1;CIEND95=-30,1;IMPRECISE;SU=43;PE=43;SR=0	GT:SU:PE:SR	./.:43:43:0
7	61382451	1641_1	N	[7:61757561[N	.	.	SVTYPE=BND;STRANDS=--:20;EVENT=1641;MATEID=1641_2;CIPOS=-198,9;CIEND=-243,9;CIPOS95=-60,2;CIEND95=-94,1;IMPRECISE;SU=20;PE=20;SR=0	GT:SU:PE:SR	./.:20:20:0
7	61757561	1641_2	N	[7:61382451[N	.	.	SVTYPE=BND;STRANDS=--:20;SECONDARY;EVENT=1641;MATEID=1641_1;CIPOS=-243,9;CIEND=-198,9;CIPOS95=-94,1;CIEND95=-60,2;IMPRECISE;SU=20;PE=20;SR=0	GT:SU:PE:SR	./.:20:20:0
7	61265021	1642_1	N	N]7:61790705]	.	.	SVTYPE=BND;STRANDS=++:5;EVENT=1642;MATEID=1642_2;CIPOS=-10,325;CIEND=-10,390;CIPOS95=-2,80;CIEND95=-2,110;IMPRECISE;SU=5;PE=5;SR=0	GT:SU:PE:SR	./.:5:5:0
7	61790705	1642_2	N	N]7:61265021]	.	.	SVTYPE=BND;STRANDS=++:5;SECONDARY;EVENT=1642;MATEID=1642_1;CIPOS=-10,390;CIEND=-10,325;CIPOS95=-2,110;CIEND95=-2,80;IMPRECISE;SU=5;PE=5;SR=0	GT:SU:PE:SR	./.:5:5:0
7	61264665	1643_1	N	[7:61790916[N	.	.	SVTYPE=BND;STRANDS=--:9;EVENT=1643;MATEID=1643_2;CIPOS=-254,9;CIEND=-84,9;CIPOS95=-55,2;CIEND95=-47,2;IMPRECISE;SU=9;PE=9;SR=0	GT:SU:PE:SR	./.:9:9:0
7	61790916	1643_2	N	[7:61264665[N	.	.	SVTYPE=BND;STRANDS=--:9;SECONDARY;EVENT=1643;MATEID=1643_1;CIPOS=-84,9;CIEND=-254,9;CIPOS95=-47,2;CIEND95=-55,2;IMPRECISE;SU=9;PE=9;SR=0	GT:SU:PE:SR	./.:9:9:0
7	61410519	1644_1	N	[7:61800026[N	.	.	SVTYPE=BND;STRANDS=--:5;EVENT=1644;MATEID=1644_2;CIPOS=-452,5;CIEND=-457,8;CIPOS95=-171,0;CIEND95=-170,1;IMPRECISE;SU=5;PE=5;SR=0	GT:SU:PE:SR	./.:5:5:0
7	61800026	1644_2	N	[7:61410519[N	.	.	SVTYPE=BND;STRANDS=--:5;SECONDARY;EVENT=1644;MATEID=1644_1;CIPOS=-457,8;CIEND=-452,5;CIPOS95=-170,1;CIEND95=-171,0;IMPRECISE;SU=5;PE=5;SR=0	GT:SU:PE:SR	./.:5:5:0
7	61799733	1645	N	<DEL>	.	.	SVTYPE=DEL;STRANDS=+-:14;SVLEN=-466;END=61800199;CIPOS=-10,308;CIEND=-220,8;CIPOS95=-2,47;CIEND95=-50,1;IMPRECISE;SU=14;PE=14;SR=0	GT:SU:PE:SR	./.:14:14:0
7	61887410	1646	N	<DEL>	.	.	SVTYPE=DEL;STRANDS=+-:17;SVLEN=-1657;END=61889067;CIPOS=-10,9;CIEND=-10,9;CIPOS95=0,0;CIEND95=0,0;SU=17;PE=12;SR=5	GT:SU:PE:SR	./.:17:12:5
7	61890378	1647	N	<DEL>	.	.	SVTYPE=DEL;STRANDS=+-:4;SVLEN=-2706;END=61893084;CIPOS=-9,8;CIEND=-9,8;CIPOS95=0,0;CIEND95=0,0;SU=4;PE=0;SR=4	GT:SU:PE:SR	./.:4:0:4
7	61892657	1648	N	<DEL>	.	.	SVTYPE=DEL;STRANDS=+-:8;SVLEN=-708;END=61893365;CIPOS=-10,247;CIEND=-135,9;CIPOS95=-2,51;CIEND95=-67,2;IMPRECISE;SU=8;PE=8;SR=0	GT:SU:PE:SR	./.:8:8:0
7	61052645	1649	N	<DUP>	.	.	SVTYPE=DUP;STRANDS=-+:7;SVLEN=841294;END=61893939;CIPOS=-264,9;CIEND=-10,372;CIPOS95=-67,2;CIEND95=0,143;IMPRECISE;SU=7;PE=7;SR=0	GT:SU:PE:SR	./.:7:7:0
7	53211585	1650	N	<DEL>	.	.	SVTYPE=DEL;STRANDS=+-:5;SVLEN=-8700898;END=61912483;CIPOS=-10,9;CIEND=-10,9;CIPOS95=0,0;CIEND95=0,0;SU=5;PE=0;SR=5	GT:SU:PE:SR	./.:5:0:5
7	61877460	1651	N	<DEL>	.	.	SVTYPE=DEL;STRANDS=+-:4;SVLEN=-39946;END=61917406;CIPOS=-10,393;CIEND=-42,9;CIPOS95=-2,112;CIEND95=-33,1;IMPRECISE;SU=4;PE=4;SR=0	GT:SU:PE:SR	./.:4:4:0
7	61877938	1652	N	<DUP>	.	.	SVTYPE=DUP;STRANDS=-+:7;SVLEN=40044;END=61917982;CIPOS=-6,4;CIEND=-10,9;CIPOS95=0,0;CIEND95=0,0;SU=7;PE=1;SR=6	GT:SU:PE:SR	./.:7:1:6
7	61878293	1653	N	<DUP>	.	.	SVTYPE=DUP;STRANDS=-+:5;SVLEN=39904;END=61918197;CIPOS=-423,9;CIEND=-10,403;CIPOS95=-137,1;CIEND95=-1,133;IMPRECISE;SU=5;PE=5;SR=0	GT:SU:PE:SR	./.:5:5:0
7	61892147	1654	N	<DUP>	.	.	SVTYPE=DUP;STRANDS=-+:6;SVLEN=31659;END=61923806;CIPOS=-328,9;CIEND=-10,315;CIPOS95=-86,2;CIEND95=-2,65;IMPRECISE;SU=6;PE=6;SR=0	GT:SU:PE:SR	./.:6:6:0
7	61925283	1655	N	<DEL>	.	.	SVTYPE=DEL;STRANDS=+-:6;SVLEN=-388;END=61925671;CIPOS=-10,324;CIEND=-342,9;CIPOS95=-2,93;CIEND95=-85,2;IMPRECISE;SU=6;PE=6;SR=0	GT:SU:PE:SR	./.:6:6:0
7	61925159	1656	N	<DUP>	.	.	SVTYPE=DUP;STRANDS=-+:4;SVLEN=789;END=61925948;CIPOS=-12,9;CIEND=-10,505;CIPOS95=-9,2;CIEND95=-1,174;IMPRECISE;SU=4;PE=4;SR=0	GT:SU:PE:SR	./.:4:4:0
7	61053006	1657	N	<DUP>	.	.	SVTYPE=DUP;STRANDS=-+:4;SVLEN=872937;END=61925943;CIPOS=-470,9;CIEND=-10,453;CIPOS95=-170,1;CIEND95=0,166;IMPRECISE;SU=4;PE=4;SR=0	GT:SU:PE:SR	./.:4:4:0
7	61880217	1658	N	<DEL>	.	.	SVTYPE=DEL;STRANDS=+-:10;SVLEN=-46095;END=61926312;CIPOS=-10,9;CIEND=-10,9;CIPOS95=0,0;CIEND95=0,0;SU=10;PE=0;SR=10	GT:SU:PE:SR	./.:10:0:10
7	61890044	1659	N	<DUP>	.	.	SVTYPE=DUP;STRANDS=-+:31;SVLEN=37221;END=61927265;CIPOS=-9,7;CIEND=-10,9;CIPOS95=-3,1;CIEND95=-2,2;IMPRECISE;SU=31;PE=30;SR=1	GT:SU:PE:SR	./.:31:30:1
7	61886907	1660	N	<DEL>	.	.	SVTYPE=DEL;STRANDS=+-:8;SVLEN=-41907;END=61928814;CIPOS=-10,9;CIEND=-10,9;CIPOS95=0,0;CIEND95=0,0;SU=8;PE=0;SR=8	GT:SU:PE:SR	./.:8:0:8
7	61890786	1661	N	<DUP>	.	.	SVTYPE=DUP;STRANDS=-+:27;SVLEN=42498;END=61933284;CIPOS=-3,1;CIEND=-2,1;CIPOS95=0,0;CIEND95=0,0;SU=27;PE=12;SR=15	GT:SU:PE:SR	./.:27:12:15
7	61933790	1662	N	<DEL>	.	.	SVTYPE=DEL;STRANDS=+-:6;SVLEN=-500;END=61934290;CIPOS=-10,388;CIEND=-407,9;CIPOS95=-1,138;CIEND95=-153,1;IMPRECISE;SU=6;PE=6;SR=0	GT:SU:PE:SR	./.:6:6:0
7	57549353	1663	N	<DEL>	.	.	SVTYPE=DEL;STRANDS=+-:7;SVLEN=-4386179;END=61935532;CIPOS=-6,5;CIEND=-6,5;CIPOS95=0,0;CIEND95=0,0;SU=7;PE=1;SR=6	GT:SU:PE:SR	./.:7:1:6
7	61937011	1664	N	<DEL>	.	.	SVTYPE=DEL;STRANDS=+-:14;SVLEN=-75;END=61937086;CIPOS=-10,9;CIEND=-10,9;CIPOS95=0,0;CIEND95=0,0;SU=14;PE=0;SR=14	GT:SU:PE:SR	./.:14:0:14
7	61938976	1665	N	<DUP>	.	.	SVTYPE=DUP;STRANDS=-+:7;SVLEN=1539;END=61940515;CIPOS=-413,9;CIEND=-10,328;CIPOS95=-105,1;CIEND95=-1,103;IMPRECISE;SU=7;PE=7;SR=0	GT:SU:PE:SR	./.:7:7:0
7	61871606	1666_1	N	N]7:61944977]	.	.	SVTYPE=BND;STRANDS=++:5;EVENT=1666;MATEID=1666_2;CIPOS=-10,498;CIEND=-10,216;CIPOS95=-1,163;CIEND95=-3,42;IMPRECISE;SU=5;PE=5;SR=0	GT:SU:PE:SR	./.:5:5:0
7	61944977	1666_2	N	N]7:61871606]	.	.	SVTYPE=BND;STRANDS=++:5;SECONDARY;EVENT=1666;MATEID=1666_1;CIPOS=-10,216;CIEND=-10,498;CIPOS95=-3,42;CIEND95=-1,163;IMPRECISE;SU=5;PE=5;SR=0	GT:SU:PE:SR	./.:5:5:0
7	61868690	1667_1	N	N]7:61948151]	.	.	SVTYPE=BND;STRANDS=++:8;EVENT=1667;MATEID=1667_2;CIPOS=-10,142;CIEND=-10,122;CIPOS95=-3,19;CIEND95=-3,45;IMPRECISE;SU=8;PE=8;SR=0	GT:SU:PE:SR	./.:8:8:0
7	61948151	1667_2	N	N]7:61868690]	.	.	SVTYPE=BND;STRANDS=++:8;SECONDARY;EVENT=1667;MATEID=1667_1;CIPOS=-10,122;CIEND=-10,142;CIPOS95=-3,45;CIEND95=-3,19;IMPRECISE;SU=8;PE=8;SR=0	GT:SU:PE:SR	./.:8:8:0
7	61868178	1668_1	N	[7:61948454[N	.	.	SVTYPE=BND;STRANDS=--:6;EVENT=1668;MATEID=1668_2;CIPOS=-498,9;CIEND=-420,9;CIPOS95=-158,0;CIEND95=-124,1;IMPRECISE;SU=6;PE=6;SR=0	GT:SU:PE:SR	./.:6:6:0
7	61948454	1668_2	N	[7:61868178[N	.	.	SVTYPE=BND;STRANDS=--:6;SECONDARY;EVENT=1668;MATEID=1668_1;CIPOS=-420,9;CIEND=-498,9;CIPOS95=-124,1;CIEND95=-158,0;IMPRECISE;SU=6;PE=6;SR=0	GT:SU:PE:SR	./.:6:6:0
7	61408517	1669	N	<DEL>	.	.	SVTYPE=DEL;STRANDS=+-:44;SVLEN=-646500;END=62055017;CIPOS=-10,488;CIEND=-374,9;CIPOS95=-1,79;CIEND95=-42,2;IMPRECISE;SU=44;PE=44;SR=0	GT:SU:PE:SR	./.:44:44:0
7	61410468	1670	N	<DUP>	.	.	SVTYPE=DUP;STRANDS=-+:113;SVLEN=644830;END=62055298;CIPOS=-140,4;CIEND=-10,344;CIPOS95=-44,2;CIEND95=-3,13;IMPRECISE;SU=113;PE=113;SR=0	GT:SU:PE:SR	./.:113:113:0
7	61800173	1671_1	N	N]7:62055343]	.	.	SVTYPE=BND;STRANDS=++:117;EVENT=1671;MATEID=1671_2;CIPOS=-10,467;CIEND=-10,33;CIPOS95=0,45;CIEND95=-8,3;IMPRECISE;SU=117;PE=117;SR=0	GT:SU:PE:SR	./.:117:117:0
7	62055343	1671_2	N	N]7:61800173]	.	.	SVTYPE=BND;STRANDS=++:117;SECONDARY;EVENT=1671;MATEID=1671_1;CIPOS=-10,33;CIEND=-10,467;CIPOS95=-8,3;CIEND95=0,45;IMPRECISE;SU=117;PE=117;SR=0	GT:SU:PE:SR	./.:117:117:0
7	61408372	1672	N	<DUP>	.	.	SVTYPE=DUP;STRANDS=-+:13;SVLEN=646971;END=62055343;CIPOS=-306,5;CIEND=-7,287;CIPOS95=-130,1;CIEND95=0,109;IMPRECISE;SU=13;PE=13;SR=0	GT:SU:PE:SR	./.:13:13:0
7	62055000	1673	N	<DUP>	.	.	SVTYPE=DUP;STRANDS=-+:18;SVLEN=344;END=62055344;CIPOS=-244,9;CIEND=-4,273;CIPOS95=-86,2;CIEND95=-1,118;IMPRECISE;SU=18;PE=18;SR=0	GT:SU:PE:SR	./.:18:18:0
7	62065082	1674	N	<DEL>	.	.	SVTYPE=DEL;STRANDS=+-:11;SVLEN=-702;END=62065784;CIPOS=-10,226;CIEND=-284,9;CIPOS95=-2,69;CIEND95=-91,2;IMPRECISE;SU=11;PE=11;SR=0	GT:SU:PE:SR	./.:11:11:0
7	61377029	1675_1	N	N]7:62109891]	.	.	SVTYPE=BND;STRANDS=++:4;EVENT=1675;MATEID=1675_2;CIPOS=-9,8;CIEND=-9,8;CIPOS95=0,0;CIEND95=0,0;SU=4;PE=0;SR=4	GT:SU:PE:SR	./.:4:0:4
7	62109891	1675_2	N	N]7:61377029]	.	.	SVTYPE=BND;STRANDS=++:4;SECONDARY;EVENT=1675;MATEID=1675_1;CIPOS=-9,8;CIEND=-9,8;CIPOS95=0,0;CIEND95=0,0;SU=4;PE=0;SR=4	GT:SU:PE:SR	./.:4:0:4
7	57969814	1676	N	<DUP>	.	.	SVTYPE=DUP;STRANDS=-+:4;SVLEN=4144011;END=62113825;CIPOS=-434,9;CIEND=-10,469;CIPOS95=-141,1;CIEND95=-1,174;IMPRECISE;SU=4;PE=4;SR=0	GT:SU:PE:SR	./.:4:4:0
7	61079732	1677_1	N	N]7:62117880]	.	.	SVTYPE=BND;STRANDS=++:8;EVENT=1677;MATEID=1677_2;CIPOS=-10,9;CIEND=-10,9;CIPOS95=0,0;CIEND95=0,0;SU=8;PE=0;SR=8	GT:SU:PE:SR	./.:8:0:8
7	62117880	1677_2	N	N]7:61079732]	.	.	SVTYPE=BND;STRANDS=++:8;SECONDARY;EVENT=1677;MATEID=1677_1;CIPOS=-10,9;CIEND=-10,9;CIPOS95=0,0;CIEND95=0,0;SU=8;PE=0;SR=8	GT:SU:PE:SR	./.:8:0:8
7	61443545	1678_1	N	[7:62283739[N	.	.	SVTYPE=BND;STRANDS=--:10;EVENT=1678;MATEID=1678_2;CIPOS=-10,9;CIEND=-10,9;CIPOS95=0,0;CIEND95=0,0;SU=10;PE=0;SR=10	GT:SU:PE:SR	./.:10:0:10
7	62283739	1678_2	N	[7:61443545[N	.	.	SVTYPE=BND;STRANDS=--:10;SECONDARY;EVENT=1678;MATEID=1678_1;CIPOS=-10,9;CIEND=-10,9;CIPOS95=0,0;CIEND95=0,0;SU=10;PE=0;SR=10	GT:SU:PE:SR	./.:10:0:10
7	61545504	1679	N	<DUP>	.	.	SVTYPE=DUP;STRANDS=-+:10;SVLEN=862989;END=62408493;CIPOS=-10,9;CIEND=-10,9;CIPOS95=0,0;CIEND95=0,0;SU=10;PE=0;SR=10	GT:SU:PE:SR	./.:10:0:10
7	62230992	1680	N	<DEL>	.	.	SVTYPE=DEL;STRANDS=+-:6;SVLEN=-293524;END=62524516;CIPOS=-6,5;CIEND=-6,5;CIPOS95=0,0;CIEND95=0,0;SU=6;PE=0;SR=6	GT:SU:PE:SR	./.:6:0:6
7	62918016	1681_1	N	N]7:62940886]	.	.	SVTYPE=BND;STRANDS=++:11;EVENT=1681;MATEID=1681_2;CIPOS=-10,241;CIEND=-10,468;CIPOS95=-2,62;CIEND95=-1,120;IMPRECISE;SU=11;PE=11;SR=0	GT:SU:PE:SR	./.:11:11:0
7	62940886	1681_2	N	N]7:62918016]	.	.	SVTYPE=BND;STRANDS=++:11;SECONDARY;EVENT=1681;MATEID=1681_1;CIPOS=-10,468;CIEND=-10,241;CIPOS95=-1,120;CIEND95=-2,62;IMPRECISE;SU=11;PE=11;SR=0	GT:SU:PE:SR	./.:11:11:0
7	62913775	1682_1	N	[7:62945204[N	.	.	SVTYPE=BND;STRANDS=--:12;EVENT=1682;MATEID=1682_2;CIPOS=-435,9;CIEND=-304,3;CIPOS95=-104,1;CIEND95=-118,1;IMPRECISE;SU=12;PE=12;SR=0	GT:SU:PE:SR	./.:12:12:0
7	62945204	1682_2	N	[7:62913775[N	.	.	SVTYPE=BND;STRANDS=--:12;SECONDARY;EVENT=1682;MATEID=1682_1;CIPOS=-304,3;CIEND=-435,9;CIPOS95=-118,1;CIEND95=-104,1;IMPRECISE;SU=12;PE=12;SR=0	GT:SU:PE:SR	./.:12:12:0
7	62901243	1683_1	N	[7:62957718[N	.	.	SVTYPE=BND;STRANDS=--:8;EVENT=1683;MATEID=1683_2;CIPOS=-383,9;CIEND=-461,9;CIPOS95=-84,2;CIEND95=-131,1;IMPRECISE;SU=8;PE=8;SR=0	GT:SU:PE:SR	./.:8:8:0
7	62957718	1683_2	N	[7:62901243[N	.	.	SVTYPE=BND;STRANDS=--:8;SECONDARY;EVENT=1683;MATEID=1683_1;CIPOS=-461,9;CIEND=-383,9;CIPOS95=-131,1;CIEND95=-84,2;IMPRECISE;SU=8;PE=8;SR=0	GT:SU:PE:SR	./.:8:8:0
7	62890114	1684_1	N	[7:62968666[N	.	.	SVTYPE=BND;STRANDS=--:40;EVENT=1684;MATEID=1684_2;CIPOS=-242,9;CIEND=-98,9;CIPOS95=-18,2;CIEND95=-14,3;IMPRECISE;SU=40;PE=40;SR=0	GT:SU:PE:SR	./.:40:40:0
7	62968666	1684_2	N	[7:62890114[N	.	.	SVTYPE=BND;STRANDS=--:40;SECONDARY;EVENT=1684;MATEID=1684_1;CIPOS=-98,9;CIEND=-242,9;CIPOS95=-14,3;CIEND95=-18,2;IMPRECISE;SU=40;PE=40;SR=0	GT:SU:PE:SR	./.:40:40:0
7	62880713	1685_1	N	N]7:62978106]	.	.	SVTYPE=BND;STRANDS=++:7;EVENT=1685;MATEID=1685_2;CIPOS=-10,284;CIEND=-10,346;CIPOS95=-2,81;CIEND95=-1,120;IMPRECISE;SU=7;PE=7;SR=0	GT:SU:PE:SR	./.:7:7:0
7	62978106	1685_2	N	N]7:62880713]	.	.	SVTYPE=BND;STRANDS=++:7;SECONDARY;EVENT=1685;MATEID=1685_1;CIPOS=-10,346;CIEND=-10,284;CIPOS95=-1,120;CIEND95=-2,81;IMPRECISE;SU=7;PE=7;SR=0	GT:SU:PE:SR	./.:7:7:0
7	62880960	1686_1	N	[7:62977951[N	.	.	SVTYPE=BND;STRANDS=--:5;EVENT=1686;MATEID=1686_2;CIPOS=-293,9;CIEND=-440,9;CIPOS95=-66,2;CIEND95=-155,1;IMPRECISE;SU=5;PE=5;SR=0	GT:SU:PE:SR	./.:5:5:0
7	62977951	1686_2	N	[7:62880960[N	.	.	SVTYPE=BND;STRANDS=--:5;SECONDARY;EVENT=1686;MATEID=1686_1;CIPOS=-440,9;CIEND=-293,9;CIPOS95=-155,1;CIEND95=-66,2;IMPRECISE;SU=5;PE=5;SR=0	GT:SU:PE:SR	./.:5:5:0
7	62874413	1687_1	N	N]7:62984564]	.	.	SVTYPE=BND;STRANDS=++:4;EVENT=1687;MATEID=1687_2;CIPOS=-10,420;CIEND=-9,481;CIPOS95=-1,135;CIEND95=-1,181;IMPRECISE;SU=4;PE=4;SR=0	GT:SU:PE:SR	./.:4:4:0
7	62984564	1687_2	N	N]7:62874413]	.	.	SVTYPE=BND;STRANDS=++:4;SECONDARY;EVENT=1687;MATEID=1687_1;CIPOS=-9,481;CIEND=-10,420;CIPOS95=-1,181;CIEND95=-1,135;IMPRECISE;SU=4;PE=4;SR=0	GT:SU:PE:SR	./.:4:4:0
7	57221030	1688_1	N	N]7:63022669]	.	.	SVTYPE=BND;STRANDS=++:4;EVENT=1688;MATEID=1688_2;CIPOS=-9,8;CIEND=-9,8;CIPOS95=0,0;CIEND95=0,0;SU=4;PE=0;SR=4	GT:SU:PE:SR	./.:4:0:4
7	63022669	1688_2	N	N]7:57221030]	.	.	SVTYPE=BND;STRANDS=++:4;SECONDARY;EVENT=1688;MATEID=1688_1;CIPOS=-9,8;CIEND=-9,8;CIPOS95=0,0;CIEND95=0,0;SU=4;PE=0;SR=4	GT:SU:PE:SR	./.:4:0:4
7	57104470	1689_1	N	N]7:63097823]	.	.	SVTYPE=BND;STRANDS=++:9;EVENT=1689;MATEID=1689_2;CIPOS=-10,337;CIEND=-10,232;CIPOS95=-1,135;CIEND95=-2,42;IMPRECISE;SU=9;PE=9;SR=0	GT:SU:PE:SR	./.:9:9:0
7	63097823	1689_2	N	N]7:57104470]	.	.	SVTYPE=BND;STRANDS=++:9;SECONDARY;EVENT=1689;MATEID=1689_1;CIPOS=-10,232;CIEND=-10,337;CIPOS95=-2,42;CIEND95=-1,135;IMPRECISE;SU=9;PE=9;SR=0	GT:SU:PE:SR	./.:9:9:0
7	57095853	1690_1	N	[7:63106450[N	.	.	SVTYPE=BND;STRANDS=--:5;EVENT=1690;MATEID=1690_2;CIPOS=-414,9;CIEND=-443,9;CIPOS95=-145,1;CIEND95=-133,1;IMPRECISE;SU=5;PE=5;SR=0	GT:SU:PE:SR	./.:5:5:0
7	63106450	1690_2	N	[7:57095853[N	.	.	SVTYPE=BND;STRANDS=--:5;SECONDARY;EVENT=1690;MATEID=1690_1;CIPOS=-443,9;CIEND=-414,9;CIPOS95=-133,1;CIEND95=-145,1;IMPRECISE;SU=5;PE=5;SR=0	GT:SU:PE:SR	./.:5:5:0
7	57039079	1691_1	N	[7:63162913[N	.	.	SVTYPE=BND;STRANDS=--:10;EVENT=1691;MATEID=1691_2;CIPOS=-340,9;CIEND=-297,9;CIPOS95=-72,2;CIEND95=-94,2;IMPRECISE;SU=10;PE=10;SR=0	GT:SU:PE:SR	./.:10:10:0
7	63162913	1691_2	N	[7:57039079[N	.	.	SVTYPE=BND;STRANDS=--:10;SECONDARY;EVENT=1691;MATEID=1691_1;CIPOS=-297,9;CIEND=-340,9;CIPOS95=-94,2;CIEND95=-72,2;IMPRECISE;SU=10;PE=10;SR=0	GT:SU:PE:SR	./.:10:10:0
7	57037168	1692_1	N	[7:63164926[N	.	.	SVTYPE=BND;STRANDS=--:6;EVENT=1692;MATEID=1692_2;CIPOS=-402,9;CIEND=-354,9;CIPOS95=-154,1;CIEND95=-98,2;IMPRECISE;SU=6;PE=6;SR=0	GT:SU:PE:SR	./.:6:6:0
7	63164926	1692_2	N	[7:57037168[N	.	.	SVTYPE=BND;STRANDS=--:6;SECONDARY;EVENT=1692;MATEID=1692_1;CIPOS=-354,9;CIEND=-402,9;CIPOS95=-98,2;CIEND95=-154,1;IMPRECISE;SU=6;PE=6;SR=0	GT:SU:PE:SR	./.:6:6:0
7	63345921	1693	N	<DEL>	.	.	SVTYPE=DEL;STRANDS=+-:4;SVLEN=-1323;END=63347244;CIPOS=-10,477;CIEND=-479,9;CIPOS95=0,175;CIEND95=-172,0;IMPRECISE;SU=4;PE=4;SR=0	GT:SU:PE:SR	./.:4:4:0
7	57493305	1694	N	<DEL>	.	.	SVTYPE=DEL;STRANDS=+-:5;SVLEN=-5974438;END=63467743;CIPOS=-7,439;CIEND=-436,9;CIPOS95=0,171;CIEND95=-159,0;IMPRECISE;SU=5;PE=5;SR=0	GT:SU:PE:SR	./.:5:5:0
7	63468375	1695	N	<DEL>	.	.	SVTYPE=DEL;STRANDS=+-:8;SVLEN=-308;END=63468683;CIPOS=-10,9;CIEND=-10,9;CIPOS95=0,0;CIEND95=0,0;SU=8;PE=0;SR=8	GT:SU:PE:SR	./.:8:0:8
7	62914647	1696_1	N	[7:63473834[N	.	.	SVTYPE=BND;STRANDS=--:8;EVENT=1696;MATEID=1696_2;CIPOS=-374,2;CIEND=-314,6;CIPOS95=-152,0;CIEND95=-89,1;IMPRECISE;SU=8;PE=8;SR=0	GT:SU:PE:SR	./.:8:8:0
7	63473834	1696_2	N	[7:62914647[N	.	.	SVTYPE=BND;STRANDS=--:8;SECONDARY;EVENT=1696;MATEID=1696_1;CIPOS=-314,6;CIEND=-374,2;CIPOS95=-89,1;CIEND95=-152,0;IMPRECISE;SU=8;PE=8;SR=0	GT:SU:PE:SR	./.:8:8:0
7	62914000	1697_1	N	N]7:63474498]	.	.	SVTYPE=BND;STRANDS=++:22;EVENT=1697;MATEID=1697_2;CIPOS=-10,413;CIEND=-10,128;CIPOS95=-2,68;CIEND95=-3,21;IMPRECISE;SU=22;PE=22;SR=0	GT:SU:PE:SR	./.:22:22:0
7	63474498	1697_2	N	N]7:62914000]	.	.	SVTYPE=BND;STRANDS=++:22;SECONDARY;EVENT=1697;MATEID=1697_1;CIPOS=-10,128;CIEND=-10,413;CIPOS95=-3,21;CIEND95=-2,68;IMPRECISE;SU=22;PE=22;SR=0	GT:SU:PE:SR	./.:22:22:0
7	62945204	1698	N	<DUP>	.	.	SVTYPE=DUP;STRANDS=-+:32;SVLEN=529594;END=63474798;CIPOS=-274,9;CIEND=-10,179;CIPOS95=-28,0;CIEND95=-2,60;IMPRECISE;SU=32;PE=32;SR=0	GT:SU:PE:SR	./.:32:32:0
7	62913780	1699_1	N	[7:63474608[N	.	.	SVTYPE=BND;STRANDS=--:8;EVENT=1699;MATEID=1699_2;CIPOS=-416,9;CIEND=-421,9;CIPOS95=-105,1;CIEND95=-103,1;IMPRECISE;SU=8;PE=8;SR=0	GT:SU:PE:SR	./.:8:8:0
7	63474608	1699_2	N	[7:62913780[N	.	.	SVTYPE=BND;STRANDS=--:8;SECONDARY;EVENT=1699;MATEID=1699_1;CIPOS=-421,9;CIEND=-416,9;CIPOS95=-103,1;CIEND95=-105,1;IMPRECISE;SU=8;PE=8;SR=0	GT:SU:PE:SR	./.:8:8:0
7	62945589	1700	N	<DEL>	.	.	SVTYPE=DEL;STRANDS=+-:25;SVLEN=-529525;END=63475114;CIPOS=-4,171;CIEND=-301,9;CIPOS95=0,37;CIEND95=-34,3;IMPRECISE;SU=25;PE=25;SR=0	GT:SU:PE:SR	./.:25:25:0
7	63483113	1701	N	<DEL>	.	.	SVTYPE=DEL;STRANDS=+-:5;SVLEN=-676;END=63483789;CIPOS=-10,194;CIEND=-421,9;CIPOS95=-2,73;CIEND95=-144,0;IMPRECISE;SU=5;PE=5;SR=0	GT:SU:PE:SR	./.:5:5:0
7	62907554	1702_1	N	N]7:63484405]	.	.	SVTYPE=BND;STRANDS=++:18;EVENT=1702;MATEID=1702_2;CIPOS=-10,155;CIEND=-10,211;CIPOS95=-3,29;CIEND95=-1,57;IMPRECISE;SU=18;PE=18;SR=0	GT:SU:PE:SR	./.:18:18:0
7	63484405	1702_2	N	N]7:62907554]	.	.	SVTYPE=BND;STRANDS=++:18;SECONDARY;EVENT=1702;MATEID=1702_1;CIPOS=-10,211;CIEND=-10,155;CIPOS95=-1,57;CIEND95=-3,29;IMPRECISE;SU=18;PE=18;SR=0	GT:SU:PE:SR	./.:18:18:0
7	62906074	1703_1	N	[7:63485809[N	.	.	SVTYPE=BND;STRANDS=--:17;EVENT=1703;MATEID=1703_2;CIPOS=-10,9;CIEND=-10,9;CIPOS95=-3,1;CIEND95=-3,3;IMPRECISE;SU=17;PE=16;SR=1	GT:SU:PE:SR	./.:17:16:1
7	63485809	1703_2	N	[7:62906074[N	.	.	SVTYPE=BND;STRANDS=--:17;SECONDARY;EVENT=1703;MATEID=1703_1;CIPOS=-10,9;CIEND=-10,9;CIPOS95=-3,3;CIEND95=-3,1;IMPRECISE;SU=17;PE=16;SR=1	GT:SU:PE:SR	./.:17:16:1
7	62904984	1704_1	N	N]7:63486799]	.	.	SVTYPE=BND;STRANDS=++:8;EVENT=1704;MATEID=1704_2;CIPOS=-7,359;CIEND=-7,360;CIPOS95=0,140;CIEND95=0,147;IMPRECISE;SU=8;PE=8;SR=0	GT:SU:PE:SR	./.:8:8:0
7	63486799	1704_2	N	N]7:62904984]	.	.	SVTYPE=BND;STRANDS=++:8;SECONDARY;EVENT=1704;MATEID=1704_1;CIPOS=-7,360;CIEND=-7,359;CIPOS95=0,147;CIEND95=0,140;IMPRECISE;SU=8;PE=8;SR=0	GT:SU:PE:SR	./.:8:8:0
7	62902687	1705_1	N	N]7:63489298]	.	.	SVTYPE=BND;STRANDS=++:7;EVENT=1705;MATEID=1705_2;CIPOS=-10,362;CIEND=-10,441;CIPOS95=-2,116;CIEND95=-1,168;IMPRECISE;SU=7;PE=7;SR=0	GT:SU:PE:SR	./.:7:7:0
7	63489298	1705_2	N	N]7:62902687]	.	.	SVTYPE=BND;STRANDS=++:7;SECONDARY;EVENT=1705;MATEID=1705_1;CIPOS=-10,441;CIEND=-10,362;CIPOS95=-1,168;CIEND95=-2,116;IMPRECISE;SU=7;PE=7;SR=0	GT:SU:PE:SR	./.:7:7:0
7	62902444	1706_1	N	[7:63489516[N	.	.	SVTYPE=BND;STRANDS=--:7;EVENT=1706;MATEID=1706_2;CIPOS=-6,5;CIEND=-6,4;CIPOS95=0,0;CIEND95=0,0;SU=7;PE=1;SR=6	GT:SU:PE:SR	./.:7:1:6
7	63489516	1706_2	N	[7:62902444[N	.	.	SVTYPE=BND;STRANDS=--:7;SECONDARY;EVENT=1706;MATEID=1706_1;CIPOS=-6,4;CIEND=-6,5;CIPOS95=0,0;CIEND95=0,0;SU=7;PE=1;SR=6	GT:SU:PE:SR	./.:7:1:6
7	62901309	1707_1	N	[7:63490630[N	.	.	SVTYPE=BND;STRANDS=--:7;EVENT=1707;MATEID=1707_2;CIPOS=-328,9;CIEND=-357,9;CIPOS95=-60,2;CIEND95=-130,1;IMPRECISE;SU=7;PE=7;SR=0	GT:SU:PE:SR	./.:7:7:0
7	63490630	1707_2	N	[7:62901309[N	.	.	SVTYPE=BND;STRANDS=--:7;SECONDARY;EVENT=1707;MATEID=1707_1;CIPOS=-357,9;CIEND=-328,9;CIPOS95=-130,1;CIEND95=-60,2;IMPRECISE;SU=7;PE=7;SR=0	GT:SU:PE:SR	./.:7:7:0
7	62957718	1708	N	<DUP>	.	.	SVTYPE=DUP;STRANDS=-+:20;SVLEN=533089;END=63490807;CIPOS=-243,9;CIEND=-10,429;CIPOS95=-26,3;CIEND95=0,89;IMPRECISE;SU=20;PE=20;SR=0	GT:SU:PE:SR	./.:20:20:0
7	62958141	1709	N	<DEL>	.	.	SVTYPE=DEL;STRANDS=+-:7;SVLEN=-533094;END=63491235;CIPOS=-10,263;CIEND=-377,9;CIPOS95=-2,65;CIEND95=-149,1;IMPRECISE;SU=7;PE=7;SR=0	GT:SU:PE:SR	./.:7:7:0
7	62958303	1710	N	<DUP>	.	.	SVTYPE=DUP;STRANDS=-+:5;SVLEN=533077;END=63491380;CIPOS=-261,9;CIEND=-10,432;CIPOS95=-61,2;CIEND95=0,168;IMPRECISE;SU=5;PE=5;SR=0	GT:SU:PE:SR	./.:5:5:0
7	62959137	1711	N	<DEL>	.	.	SVTYPE=DEL;STRANDS=+-:39;SVLEN=-532999;END=63492136;CIPOS=-2,54;CIEND=-267,9;CIPOS95=0,23;CIEND95=-21,3;IMPRECISE;SU=39;PE=39;SR=0	GT:SU:PE:SR	./.:39:39:0
7	62960065	1712	N	<DUP>	.	.	SVTYPE=DUP;STRANDS=-+:15;SVLEN=533115;END=63493180;CIPOS=-198,9;CIEND=-10,213;CIPOS95=-54,0;CIEND95=-2,52;IMPRECISE;SU=15;PE=15;SR=0	GT:SU:PE:SR	./.:15:15:0
7	62961643	1713	N	<DEL>	.	.	SVTYPE=DEL;STRANDS=+-:32;SVLEN=-533366;END=63495009;CIPOS=-10,137;CIEND=-338,9;CIPOS95=-3,29;CIEND95=-39,2;IMPRECISE;SU=32;PE=32;SR=0	GT:SU:PE:SR	./.:32:32:0
7	62962624	1714	N	<DUP>	.	.	SVTYPE=DUP;STRANDS=-+:9;SVLEN=533426;END=63496050;CIPOS=-370,9;CIEND=-10,223;CIPOS95=-97,2;CIEND95=-2,49;IMPRECISE;SU=9;PE=9;SR=0	GT:SU:PE:SR	./.:9:9:0
7	62890742	1715_1	N	N]7:63509310]	.	.	SVTYPE=BND;STRANDS=++:36;EVENT=1715;MATEID=1715_2;CIPOS=-2,1;CIEND=-10,9;CIPOS95=0,0;CIEND95=0,0;SU=36;PE=20;SR=16	GT:SU:PE:SR	./.:36:20:16
7	63509310	1715_2	N	N]7:62890742]	.	.	SVTYPE=BND;STRANDS=++:36;SECONDARY;EVENT=1715;MATEID=1715_1;CIPOS=-10,9;CIEND=-2,1;CIPOS95=0,0;CIEND95=0,0;SU=36;PE=20;SR=16	GT:SU:PE:SR	./.:36:20:16
7	62969265	1716	N	<DEL>	.	.	SVTYPE=DEL;STRANDS=+-:18;SVLEN=-541101;END=63510366;CIPOS=-10,175;CIEND=-240,9;CIPOS95=-1,38;CIEND95=-84,1;IMPRECISE;SU=18;PE=18;SR=0	GT:SU:PE:SR	./.:18:18:0
7	62969854	1717	N	<DUP>	.	.	SVTYPE=DUP;STRANDS=-+:13;SVLEN=541182;END=63511036;CIPOS=-204,9;CIEND=-10,436;CIPOS95=-40,3;CIEND95=-1,93;IMPRECISE;SU=13;PE=13;SR=0	GT:SU:PE:SR	./.:13:13:0
7	62972209	1718	N	<DEL>	.	.	SVTYPE=DEL;STRANDS=+-:20;SVLEN=-541096;END=63513305;CIPOS=-6,187;CIEND=-255,9;CIPOS95=0,39;CIEND95=-31,2;IMPRECISE;SU=20;PE=20;SR=0	GT:SU:PE:SR	./.:20:20:0
7	63514176	1719	N	<DEL>	.	.	SVTYPE=DEL;STRANDS=+-:15;SVLEN=-298;END=63514474;CIPOS=-9,7;CIEND=-10,5;CIPOS95=0,0;CIEND95=-1,0;IMPRECISE;SU=15;PE=11;SR=4	GT:SU:PE:SR	./.:15:11:4
7	62881363	1720	N	<DEL>	.	.	SVTYPE=DEL;STRANDS=+-:24;SVLEN=-722177;END=63603540;CIPOS=-10,9;CIEND=-7,1;CIPOS95=0,0;CIEND95=0,0;SU=24;PE=18;SR=6	GT:SU:PE:SR	./.:24:18:6
7	57480253	1721	N	<DUP>	.	.	SVTYPE=DUP;STRANDS=-+:16;SVLEN=6250601;END=63730854;CIPOS=-198,9;CIEND=-10,272;CIPOS95=-30,3;CIEND95=-2,51;IMPRECISE;SU=16;PE=16;SR=0	GT:SU:PE:SR	./.:16:16:0
7	57493305	1722	N	<DEL>	.	.	SVTYPE=DEL;STRANDS=+-:4;SVLEN=-6250910;END=63744215;CIPOS=-8,483;CIEND=-498,9;CIPOS95=0,182;CIEND95=-177,0;IMPRECISE;SU=4;PE=4;SR=0	GT:SU:PE:SR	./.:4:4:0
7	63603761	1723	N	<DEL>	.	.	SVTYPE=DEL;STRANDS=+-:4;SVLEN=-268592;END=63872353;CIPOS=-10,452;CIEND=-458,9;CIPOS95=-1,163;CIEND95=-158,1;IMPRECISE;SU=4;PE=4;SR=0	GT:SU:PE:SR	./.:4:4:0
7	63514748	1724_1	N	N]7:63876130]	.	.	SVTYPE=BND;STRANDS=++:5;EVENT=1724;MATEID=1724_2;CIPOS=-10,422;CIEND=-10,506;CIPOS95=-1,145;CIEND95=-1,166;IMPRECISE;SU=5;PE=5;SR=0	GT:SU:PE:SR	./.:5:5:0
7	63876130	1724_2	N	N]7:63514748]	.	.	SVTYPE=BND;STRANDS=++:5;SECONDARY;EVENT=1724;MATEID=1724_1;CIPOS=-10,506;CIEND=-10,422;CIPOS95=-1,166;CIEND95=-1,145;IMPRECISE;SU=5;PE=5;SR=0	GT:SU:PE:SR	./.:5:5:0
7	64447665	1725	N	<DEL>	.	.	SVTYPE=DEL;STRANDS=+-:8;SVLEN=-1407;END=64449072;CIPOS=-10,9;CIEND=-10,9;CIPOS95=-1,1;CIEND95=-1,0;IMPRECISE;SU=8;PE=5;SR=3	GT:SU:PE:SR	./.:8:5:3
7	57493262	1726	N	<DUP>	.	.	SVTYPE=DUP;STRANDS=-+:5;SVLEN=7342654;END=64835916;CIPOS=-520,9;CIEND=-7,439;CIPOS95=-171,0;CIEND95=0,171;IMPRECISE;SU=5;PE=5;SR=0	GT:SU:PE:SR	./.:5:5:0
7	67460961	1727	N	<DEL>	.	.	SVTYPE=DEL;STRANDS=+-:10;SVLEN=-299;END=67461260;CIPOS=-10,9;CIEND=-4,2;CIPOS95=0,0;CIEND95=0,0;SU=10;PE=2;SR=8	GT:SU:PE:SR	./.:10:2:8
7	68510205	1728	N	<DUP>	.	.	SVTYPE=DUP;STRANDS=-+:12;SVLEN=165;END=68510370;CIPOS=-10,9;CIEND=-10,9;CIPOS95=0,0;CIEND95=0,0;SU=12;PE=0;SR=12	GT:SU:PE:SR	./.:12:0:12
7	70515935	1729_1	N	N]7:70533844]	.	.	SVTYPE=BND;STRANDS=++:24;EVENT=1729;MATEID=1729_2;CIPOS=-3,2;CIEND=-3,2;CIPOS95=0,0;CIEND95=0,0;SU=24;PE=13;SR=11	GT:SU:PE:SR	./.:24:13:11
7	70533844	1729_2	N	N]7:70515935]	.	.	SVTYPE=BND;STRANDS=++:24;SECONDARY;EVENT=1729;MATEID=1729_1;CIPOS=-3,2;CIEND=-3,2;CIPOS95=0,0;CIEND95=0,0;SU=24;PE=13;SR=11	GT:SU:PE:SR	./.:24:13:11
7	70521167	1730_1	N	[7:70533854[N	.	.	SVTYPE=BND;STRANDS=--:49;EVENT=1730;MATEID=1730_2;CIPOS=0,0;CIEND=-1,9;CIPOS95=0,1;CIEND95=0,0;IMPRECISE;SU=49;PE=24;SR=25	GT:SU:PE:SR	./.:49:24:25
7	70533854	1730_2	N	[7:70521167[N	.	.	SVTYPE=BND;STRANDS=--:49;SECONDARY;EVENT=1730;MATEID=1730_1;CIPOS=-1,9;CIEND=0,0;CIPOS95=0,0;CIEND95=0,1;IMPRECISE;SU=49;PE=24;SR=25	GT:SU:PE:SR	./.:49:24:25
7	71358082	1731	N	<DEL>	.	.	SVTYPE=DEL;STRANDS=+-:11;SVLEN=-504;END=71358586;CIPOS=-10,191;CIEND=-286,9;CIPOS95=-1,44;CIEND95=-62,1;IMPRECISE;SU=11;PE=11;SR=0	GT:SU:PE:SR	./.:11:11:0
7	66288861	1732	N	<DUP>	.	.	SVTYPE=DUP;STRANDS=-+:15;SVLEN=7238650;END=73527511;CIPOS=-3,1;CIEND=-4,2;CIPOS95=0,0;CIEND95=0,0;SU=15;PE=4;SR=11	GT:SU:PE:SR	./.:15:4:11
7	73773722	1733	N	<DEL>	.	.	SVTYPE=DEL;STRANDS=+-:6;SVLEN=-499;END=73774221;CIPOS=-10,365;CIEND=-335,9;CIPOS95=-1,120;CIEND95=-92,2;IMPRECISE;SU=6;PE=6;SR=0	GT:SU:PE:SR	./.:6:6:0
7	73929657	1734	N	<DEL>	.	.	SVTYPE=DEL;STRANDS=+-:5;SVLEN=-356;END=73930013;CIPOS=-10,9;CIEND=-10,9;CIPOS95=-1,1;CIEND95=-1,1;IMPRECISE;SU=5;PE=3;SR=2	GT:SU:PE:SR	./.:5:3:2
7	73973616	1735	N	<DEL>	.	.	SVTYPE=DEL;STRANDS=+-:13;SVLEN=-2736;END=73976352;CIPOS=-10,231;CIEND=-324,9;CIPOS95=-2,59;CIEND95=-53,2;IMPRECISE;SU=13;PE=13;SR=0	GT:SU:PE:SR	./.:13:13:0
7	65955172	1736	N	<DUP>	.	.	SVTYPE=DUP;STRANDS=-+:7;SVLEN=9691562;END=75646734;CIPOS=-329,9;CIEND=-10,455;CIPOS95=-96,2;CIEND95=0,128;IMPRECISE;SU=7;PE=7;SR=0	GT:SU:PE:SR	./.:7:7:0
7	78021254	1737	N	<DEL>	.	.	SVTYPE=DEL;STRANDS=+-:4;SVLEN=-558;END=78021812;CIPOS=-10,417;CIEND=-374,9;CIPOS95=0,154;CIEND95=-138,2;IMPRECISE;SU=4;PE=4;SR=0	GT:SU:PE:SR	./.:4:4:0
7	79953075	1738	N	<DEL>	.	.	SVTYPE=DEL;STRANDS=+-:6;SVLEN=-565;END=79953640;CIPOS=-10,370;CIEND=-373,9;CIPOS95=-1,121;CIEND95=-117,1;IMPRECISE;SU=6;PE=6;SR=0	GT:SU:PE:SR	./.:6:6:0
7	80901449	1739	N	<DEL>	.	.	SVTYPE=DEL;STRANDS=+-:4;SVLEN=-115;END=80901564;CIPOS=-9,8;CIEND=-9,8;CIPOS95=0,0;CIEND95=0,0;SU=4;PE=0;SR=4	GT:SU:PE:SR	./.:4:0:4
7	81670412	1740	N	<DEL>	.	.	SVTYPE=DEL;STRANDS=+-:4;SVLEN=-437;END=81670849;CIPOS=-10,368;CIEND=-342,9;CIPOS95=-1,110;CIEND95=-105,2;IMPRECISE;SU=4;PE=4;SR=0	GT:SU:PE:SR	./.:4:4:0
7	83639903	1741	N	<DEL>	.	.	SVTYPE=DEL;STRANDS=+-:40;SVLEN=-341;END=83640244;CIPOS=-2,0;CIEND=-10,9;CIPOS95=0,0;CIEND95=0,0;SU=40;PE=11;SR=29	GT:SU:PE:SR	./.:40:11:29
7	85756937	1742_1	N	[7:85764868[N	.	.	SVTYPE=BND;STRANDS=--:4;EVENT=1742;MATEID=1742_2;CIPOS=-489,9;CIEND=-375,9;CIPOS95=-178,0;CIEND95=-122,2;IMPRECISE;SU=4;PE=4;SR=0	GT:SU:PE:SR	./.:4:4:0
7	85764868	1742_2	N	[7:85756937[N	.	.	SVTYPE=BND;STRANDS=--:4;SECONDARY;EVENT=1742;MATEID=1742_1;CIPOS=-375,9;CIEND=-489,9;CIPOS95=-122,2;CIEND95=-178,0;IMPRECISE;SU=4;PE=4;SR=0	GT:SU:PE:SR	./.:4:4:0
7	89742953	1743	N	<DEL>	.	.	SVTYPE=DEL;STRANDS=+-:4;SVLEN=-444;END=89743397;CIPOS=-10,418;CIEND=-431,9;CIPOS95=-1,136;CIEND95=-140,1;IMPRECISE;SU=4;PE=4;SR=0	GT:SU:PE:SR	./.:4:4:0
7	89952271	1744	N	<DEL>	.	.	SVTYPE=DEL;STRANDS=+-:22;SVLEN=-268;END=89952539;CIPOS=-2,0;CIEND=-10,9;CIPOS95=0,0;CIEND95=0,0;SU=22;PE=3;SR=19	GT:SU:PE:SR	./.:22:3:19
7	96405897	1745	N	<DEL>	.	.	SVTYPE=DEL;STRANDS=+-:47;SVLEN=-6139;END=96412036;CIPOS=-2,0;CIEND=-2,0;CIPOS95=0,0;CIEND95=0,0;SU=47;PE=20;SR=27	GT:SU:PE:SR	./.:47:20:27
7	96560667	1746	N	<DEL>	.	.	SVTYPE=DEL;STRANDS=+-:9;SVLEN=-3616;END=96564283;CIPOS=-10,9;CIEND=-10,6;CIPOS95=-3,3;CIEND95=-3,0;IMPRECISE;SU=9;PE=8;SR=1	GT:SU:PE:SR	./.:9:8:1
7	98012878	1747	N	<DEL>	.	.	SVTYPE=DEL;STRANDS=+-:24;SVLEN=-310;END=98013188;CIPOS=-1,0;CIEND=-1,0;CIPOS95=0,0;CIEND95=0,0;SU=24;PE=0;SR=24	GT:SU:PE:SR	./.:24:0:24
7	67731254	1748_1	N	N]7:98013240]	.	.	SVTYPE=BND;STRANDS=++:16;EVENT=1748;MATEID=1748_2;CIPOS=-6,5;CIEND=-4,5;CIPOS95=0,0;CIEND95=0,0;SU=16;PE=11;SR=5	GT:SU:PE:SR	./.:16:11:5
7	98013240	1748_2	N	N]7:67731254]	.	.	SVTYPE=BND;STRANDS=++:16;SECONDARY;EVENT=1748;MATEID=1748_1;CIPOS=-4,5;CIEND=-6,5;CIPOS95=0,0;CIEND95=0,0;SU=16;PE=11;SR=5	GT:SU:PE:SR	./.:16:11:5
7	98107142	1749	N	<DUP>	.	.	SVTYPE=DUP;STRANDS=-+:11;SVLEN=484;END=98107626;CIPOS=-296,9;CIEND=-10,219;CIPOS95=-101,1;CIEND95=-1,47;IMPRECISE;SU=11;PE=11;SR=0	GT:SU:PE:SR	./.:11:11:0
7	100481304	1750	N	<DUP>	.	.	SVTYPE=DUP;STRANDS=-+:7;SVLEN=234;END=100481538;CIPOS=-6,0;CIEND=-4,0;CIPOS95=-6,0;CIEND95=-4,0;IMPRECISE;SU=7;PE=0;SR=7	GT:SU:PE:SR	./.:7:0:7
7	100481281	1751	N	<DUP>	.	.	SVTYPE=DUP;STRANDS=-+:5;SVLEN=426;END=100481707;CIPOS=-10,9;CIEND=-10,9;CIPOS95=-3,3;CIEND95=-3,3;IMPRECISE;SU=5;PE=3;SR=2	GT:SU:PE:SR	./.:5:3:2
7	100486588	1752	N	<DEL>	.	.	SVTYPE=DEL;STRANDS=+-:8;SVLEN=-50636;END=100537224;CIPOS=-10,318;CIEND=-257,9;CIPOS95=-2,103;CIEND95=-57,2;IMPRECISE;SU=8;PE=8;SR=0	GT:SU:PE:SR	./.:8:8:0
7	100903276	1753	N	<DEL>	.	.	SVTYPE=DEL;STRANDS=+-:4;SVLEN=-595;END=100903871;CIPOS=-10,416;CIEND=-437,9;CIPOS95=-1,147;CIEND95=-143,1;IMPRECISE;SU=4;PE=4;SR=0	GT:SU:PE:SR	./.:4:4:0
7	100915853	1754	N	<DEL>	.	.	SVTYPE=DEL;STRANDS=+-:8;SVLEN=-839;END=100916692;CIPOS=-8,327;CIEND=-355,9;CIPOS95=0,104;CIEND95=-85,2;IMPRECISE;SU=8;PE=8;SR=0	GT:SU:PE:SR	./.:8:8:0
7	66864461	1755_1	N	N]7:101949110]	.	.	SVTYPE=BND;STRANDS=++:5;EVENT=1755;MATEID=1755_2;CIPOS=-10,421;CIEND=-10,277;CIPOS95=0,151;CIEND95=-2,89;IMPRECISE;SU=5;PE=5;SR=0	GT:SU:PE:SR	./.:5:5:0
7	101949110	1755_2	N	N]7:66864461]	.	.	SVTYPE=BND;STRANDS=++:5;SECONDARY;EVENT=1755;MATEID=1755_1;CIPOS=-10,277;CIEND=-10,421;CIPOS95=-2,89;CIEND95=0,151;IMPRECISE;SU=5;PE=5;SR=0	GT:SU:PE:SR	./.:5:5:0
7	102088368	1756	N	<DUP>	.	.	SVTYPE=DUP;STRANDS=-+:13;SVLEN=99022;END=102187390;CIPOS=-267,3;CIEND=-10,447;CIPOS95=-80,0;CIEND95=0,115;IMPRECISE;SU=13;PE=13;SR=0	GT:SU:PE:SR	./.:13:13:0
7	102120411	1757	N	<DEL>	.	.	SVTYPE=DEL;STRANDS=+-:7;SVLEN=-98962;END=102219373;CIPOS=-10,456;CIEND=-354,9;CIPOS95=-1,131;CIEND95=-59,2;IMPRECISE;SU=7;PE=7;SR=0	GT:SU:PE:SR	./.:7:7:0
7	108286200	1758	N	<DEL>	.	.	SVTYPE=DEL;STRANDS=+-:33;SVLEN=-281;END=108286481;CIPOS=-10,9;CIEND=-1,0;CIPOS95=0,0;CIEND95=0,0;SU=33;PE=4;SR=29	GT:SU:PE:SR	./.:33:4:29
7	110434700	1759	N	<DEL>	.	.	SVTYPE=DEL;STRANDS=+-:9;SVLEN=-468;END=110435168;CIPOS=-10,265;CIEND=-294,9;CIPOS95=-1,55;CIEND95=-70,0;IMPRECISE;SU=9;PE=9;SR=0	GT:SU:PE:SR	./.:9:9:0
7	110855140	1760	N	<DEL>	.	.	SVTYPE=DEL;STRANDS=+-:13;SVLEN=-329;END=110855469;CIPOS=-10,209;CIEND=-191,9;CIPOS95=-3,42;CIEND95=-35,3;IMPRECISE;SU=13;PE=13;SR=0	GT:SU:PE:SR	./.:13:13:0
7	113350811	1761	N	<DEL>	.	.	SVTYPE=DEL;STRANDS=+-:38;SVLEN=-4699;END=113355510;CIPOS=-2,0;CIEND=-2,0;CIPOS95=0,0;CIEND95=0,0;SU=38;PE=19;SR=19	GT:SU:PE:SR	./.:38:19:19
7	116096559	1762	N	<DEL>	.	.	SVTYPE=DEL;STRANDS=+-:5;SVLEN=-362;END=116096921;CIPOS=-10,360;CIEND=-352,9;CIPOS95=-2,102;CIEND95=-94,2;IMPRECISE;SU=5;PE=5;SR=0	GT:SU:PE:SR	./.:5:5:0
7	118278089	1763	N	<DEL>	.	.	SVTYPE=DEL;STRANDS=+-:30;SVLEN=-235;END=118278324;CIPOS=-1,0;CIEND=-1,0;CIPOS95=0,0;CIEND95=0,0;SU=30;PE=0;SR=30	GT:SU:PE:SR	./.:30:0:30
7	118588465	1764	N	<DEL>	.	.	SVTYPE=DEL;STRANDS=+-:27;SVLEN=-549;END=118589014;CIPOS=-3,8;CIEND=-10,3;CIPOS95=0,1;CIEND95=-1,0;IMPRECISE;SU=27;PE=23;SR=4	GT:SU:PE:SR	./.:27:23:4
7	118830729	1765	N	<DEL>	.	.	SVTYPE=DEL;STRANDS=+-:5;SVLEN=-2124;END=118832853;CIPOS=-10,431;CIEND=-322,9;CIPOS95=0,157;CIEND95=-80,2;IMPRECISE;SU=5;PE=5;SR=0	GT:SU:PE:SR	./.:5:5:0
7	120552891	1766	N	<DEL>	.	.	SVTYPE=DEL;STRANDS=+-:6;SVLEN=-122;END=120553013;CIPOS=-6,5;CIEND=-6,5;CIPOS95=0,0;CIEND95=0,0;SU=6;PE=0;SR=6	GT:SU:PE:SR	./.:6:0:6
7	120621073	1767	N	<DEL>	.	.	SVTYPE=DEL;STRANDS=+-:4;SVLEN=-227;END=120621300;CIPOS=-10,9;CIEND=-10,9;CIPOS95=-3,3;CIEND95=-3,3;IMPRECISE;SU=4;PE=3;SR=1	GT:SU:PE:SR	./.:4:3:1
7	121173353	1768	N	<DEL>	.	.	SVTYPE=DEL;STRANDS=+-:4;SVLEN=-381;END=121173734;CIPOS=-10,327;CIEND=-376,9;CIPOS95=-2,90;CIEND95=-138,2;IMPRECISE;SU=4;PE=4;SR=0	GT:SU:PE:SR	./.:4:4:0
7	122919316	1769	N	<DEL>	.	.	SVTYPE=DEL;STRANDS=+-:6;SVLEN=-395;END=122919711;CIPOS=-10,307;CIEND=-368,9;CIPOS95=-2,76;CIEND95=-122,1;IMPRECISE;SU=6;PE=6;SR=0	GT:SU:PE:SR	./.:6:6:0
7	123093287	1770	N	<DEL>	.	.	SVTYPE=DEL;STRANDS=+-:5;SVLEN=-136;END=123093423;CIPOS=-9,5;CIEND=-10,9;CIPOS95=-1,0;CIEND95=0,0;IMPRECISE;SU=5;PE=0;SR=5	GT:SU:PE:SR	./.:5:0:5
7	7352001	1771	N	<DUP>	.	.	SVTYPE=DUP;STRANDS=-+:18;SVLEN=116647381;END=123999382;CIPOS=-2,1;CIEND=-2,1;CIPOS95=0,0;CIEND95=0,0;SU=18;PE=0;SR=18	GT:SU:PE:SR	./.:18:0:18
7	124644900	1772	N	<DEL>	.	.	SVTYPE=DEL;STRANDS=+-:4;SVLEN=-84;END=124644984;CIPOS=-10,7;CIEND=-9,8;CIPOS95=-1,0;CIEND95=0,0;IMPRECISE;SU=4;PE=0;SR=4	GT:SU:PE:SR	./.:4:0:4
7	125272729	1773	N	<DEL>	.	.	SVTYPE=DEL;STRANDS=+-:4;SVLEN=-371;END=125273100;CIPOS=-10,365;CIEND=-327,9;CIPOS95=-1,107;CIEND95=-89,2;IMPRECISE;SU=4;PE=4;SR=0	GT:SU:PE:SR	./.:4:4:0
7	126897553	1774	N	<DEL>	.	.	SVTYPE=DEL;STRANDS=+-:6;SVLEN=-94;END=126897647;CIPOS=-6,5;CIEND=-6,5;CIPOS95=0,0;CIEND95=0,0;SU=6;PE=0;SR=6	GT:SU:PE:SR	./.:6:0:6
7	127732253	1775	N	<DEL>	.	.	SVTYPE=DEL;STRANDS=+-:8;SVLEN=-569;END=127732822;CIPOS=-10,195;CIEND=-306,9;CIPOS95=0,67;CIEND95=-90,0;IMPRECISE;SU=8;PE=8;SR=0	GT:SU:PE:SR	./.:8:8:0
7	155008480	1776	N	<DUP>	.	.	SVTYPE=DUP;STRANDS=-+:4;SVLEN=212;END=155008692;CIPOS=-6,9;CIEND=-10,9;CIPOS95=-3,3;CIEND95=-3,3;IMPRECISE;SU=4;PE=3;SR=1	GT:SU:PE:SR	./.:4:3:1
7	158135965	1777	N	<DUP>	.	.	SVTYPE=DUP;STRANDS=-+:5;SVLEN=2099;END=158138064;CIPOS=-416,9;CIEND=-10,358;CIPOS95=-141,1;CIEND95=-2,119;IMPRECISE;SU=5;PE=5;SR=0	GT:SU:PE:SR	./.:5:5:0
7	129192736	1778	N	<DEL>	.	.	SVTYPE=DEL;STRANDS=+-:4;SVLEN=-66;END=129192802;CIPOS=-10,8;CIEND=-10,6;CIPOS95=-1,0;CIEND95=-1,0;IMPRECISE;SU=4;PE=0;SR=4	GT:SU:PE:SR	./.:4:0:4
7	130842498	1779	N	<DUP>	.	.	SVTYPE=DUP;STRANDS=-+:9;SVLEN=175;END=130842673;CIPOS=-4,9;CIEND=-4,3;CIPOS95=0,0;CIEND95=0,0;SU=9;PE=0;SR=9	GT:SU:PE:SR	./.:9:0:9
7	131151013	1780	N	<DEL>	.	.	SVTYPE=DEL;STRANDS=+-:4;SVLEN=-564;END=131151577;CIPOS=-10,276;CIEND=-455,9;CIPOS95=-2,75;CIEND95=-166,0;IMPRECISE;SU=4;PE=4;SR=0	GT:SU:PE:SR	./.:4:4:0
7	131274097	1781	N	<DUP>	.	.	SVTYPE=DUP;STRANDS=-+:4;SVLEN=264;END=131274361;CIPOS=-502,9;CIEND=-10,377;CIPOS95=-178,0;CIEND95=-2,137;IMPRECISE;SU=4;PE=4;SR=0	GT:SU:PE:SR	./.:4:4:0
7	131482982	1782	N	<DEL>	.	.	SVTYPE=DEL;STRANDS=+-:4;SVLEN=-625;END=131483607;CIPOS=-10,362;CIEND=-478,9;CIPOS95=-1,109;CIEND95=-164,1;IMPRECISE;SU=4;PE=4;SR=0	GT:SU:PE:SR	./.:4:4:0
7	132605181	1783	N	<DEL>	.	.	SVTYPE=DEL;STRANDS=+-:5;SVLEN=-475;END=132605656;CIPOS=-10,350;CIEND=-374,9;CIPOS95=-2,121;CIEND95=-105,2;IMPRECISE;SU=5;PE=5;SR=0	GT:SU:PE:SR	./.:5:5:0
7	133042620	1784	N	<DEL>	.	.	SVTYPE=DEL;STRANDS=+-:26;SVLEN=-238;END=133042858;CIPOS=-2,0;CIEND=-1,0;CIPOS95=0,0;CIEND95=0,0;SU=26;PE=2;SR=24	GT:SU:PE:SR	./.:26:2:24
7	138229721	1785	N	<DEL>	.	.	SVTYPE=DEL;STRANDS=+-:26;SVLEN=-775;END=138230496;CIPOS=-10,9;CIEND=-10,9;CIPOS95=0,0;CIEND95=0,0;SU=26;PE=11;SR=15	GT:SU:PE:SR	./.:26:11:15
7	139057471	1786	N	<DEL>	.	.	SVTYPE=DEL;STRANDS=+-:4;SVLEN=-572;END=139058043;CIPOS=-10,423;CIEND=-401,9;CIPOS95=0,140;CIEND95=-132,1;IMPRECISE;SU=4;PE=4;SR=0	GT:SU:PE:SR	./.:4:4:0
7	139443165	1787	N	<DEL>	.	.	SVTYPE=DEL;STRANDS=+-:5;SVLEN=-390;END=139443555;CIPOS=-10,388;CIEND=-389,9;CIPOS95=-2,116;CIEND95=-130,1;IMPRECISE;SU=5;PE=5;SR=0	GT:SU:PE:SR	./.:5:5:0
7	143216045	1788_1	N	N]7:143381407]	.	.	SVTYPE=BND;STRANDS=++:4;EVENT=1788;MATEID=1788_2;CIPOS=-10,447;CIEND=-10,458;CIPOS95=-1,149;CIEND95=0,164;IMPRECISE;SU=4;PE=4;SR=0	GT:SU:PE:SR	./.:4:4:0
7	143381407	1788_2	N	N]7:143216045]	.	.	SVTYPE=BND;STRANDS=++:4;SECONDARY;EVENT=1788;MATEID=1788_1;CIPOS=-10,458;CIEND=-10,447;CIPOS95=0,164;CIEND95=-1,149;IMPRECISE;SU=4;PE=4;SR=0	GT:SU:PE:SR	./.:4:4:0
7	143184470	1789_1	N	[7:143413156[N	.	.	SVTYPE=BND;STRANDS=--:19;EVENT=1789;MATEID=1789_2;CIPOS=-430,9;CIEND=-146,9;CIPOS95=-96,0;CIEND95=-25,3;IMPRECISE;SU=19;PE=19;SR=0	GT:SU:PE:SR	./.:19:19:0
7	143413156	1789_2	N	[7:143184470[N	.	.	SVTYPE=BND;STRANDS=--:19;SECONDARY;EVENT=1789;MATEID=1789_1;CIPOS=-146,9;CIEND=-430,9;CIPOS95=-25,3;CIEND95=-96,0;IMPRECISE;SU=19;PE=19;SR=0	GT:SU:PE:SR	./.:19:19:0
7	143180084	1790_1	N	N]7:143417732]	.	.	SVTYPE=BND;STRANDS=++:22;EVENT=1790;MATEID=1790_2;CIPOS=-10,381;CIEND=-10,253;CIPOS95=-2,54;CIEND95=-2,41;IMPRECISE;SU=22;PE=22;SR=0	GT:SU:PE:SR	./.:22:22:0
7	143417732	1790_2	N	N]7:143180084]	.	.	SVTYPE=BND;STRANDS=++:22;SECONDARY;EVENT=1790;MATEID=1790_1;CIPOS=-10,253;CIEND=-10,381;CIPOS95=-2,41;CIEND95=-2,54;IMPRECISE;SU=22;PE=22;SR=0	GT:SU:PE:SR	./.:22:22:0
7	143179356	1791_1	N	[7:143417980[N	.	.	SVTYPE=BND;STRANDS=--:33;EVENT=1791;MATEID=1791_2;CIPOS=-282,9;CIEND=-133,5;CIPOS95=-25,1;CIEND95=-23,0;IMPRECISE;SU=33;PE=33;SR=0	GT:SU:PE:SR	./.:33:33:0
7	143417980	1791_2	N	[7:143179356[N	.	.	SVTYPE=BND;STRANDS=--:33;SECONDARY;EVENT=1791;MATEID=1791_1;CIPOS=-133,5;CIEND=-282,9;CIPOS95=-23,0;CIEND95=-25,1;IMPRECISE;SU=33;PE=33;SR=0	GT:SU:PE:SR	./.:33:33:0
7	143176959	1792_1	N	[7:143420798[N	.	.	SVTYPE=BND;STRANDS=--:5;EVENT=1792;MATEID=1792_2;CIPOS=-427,9;CIEND=-428,9;CIPOS95=-151,1;CIEND95=-150,1;IMPRECISE;SU=5;PE=5;SR=0	GT:SU:PE:SR	./.:5:5:0
7	143420798	1792_2	N	[7:143176959[N	.	.	SVTYPE=BND;STRANDS=--:5;SECONDARY;EVENT=1792;MATEID=1792_1;CIPOS=-428,9;CIEND=-427,9;CIPOS95=-150,1;CIEND95=-151,1;IMPRECISE;SU=5;PE=5;SR=0	GT:SU:PE:SR	./.:5:5:0
7	143158271	1793_1	N	N]7:143439427]	.	.	SVTYPE=BND;STRANDS=++:4;EVENT=1793;MATEID=1793_2;CIPOS=-10,475;CIEND=-10,470;CIPOS95=0,177;CIEND95=-1,161;IMPRECISE;SU=4;PE=4;SR=0	GT:SU:PE:SR	./.:4:4:0
7	143439427	1793_2	N	N]7:143158271]	.	.	SVTYPE=BND;STRANDS=++:4;SECONDARY;EVENT=1793;MATEID=1793_1;CIPOS=-10,470;CIEND=-10,475;CIPOS95=-1,161;CIEND95=0,177;IMPRECISE;SU=4;PE=4;SR=0	GT:SU:PE:SR	./.:4:4:0
7	143343321	1794_1	N	N]7:143461476]	.	.	SVTYPE=BND;STRANDS=++:4;EVENT=1794;MATEID=1794_2;CIPOS=-10,456;CIEND=-10,436;CIPOS95=-1,159;CIEND95=-1,142;IMPRECISE;SU=4;PE=4;SR=0	GT:SU:PE:SR	./.:4:4:0
7	143461476	1794_2	N	N]7:143343321]	.	.	SVTYPE=BND;STRANDS=++:4;SECONDARY;EVENT=1794;MATEID=1794_1;CIPOS=-10,436;CIEND=-10,456;CIPOS95=-1,142;CIEND95=-1,159;IMPRECISE;SU=4;PE=4;SR=0	GT:SU:PE:SR	./.:4:4:0
7	143343154	1795_1	N	[7:143461778[N	.	.	SVTYPE=BND;STRANDS=--:7;EVENT=1795;MATEID=1795_2;CIPOS=-371,9;CIEND=-328,9;CIPOS95=-141,1;CIEND95=-99,2;IMPRECISE;SU=7;PE=7;SR=0	GT:SU:PE:SR	./.:7:7:0
7	143461778	1795_2	N	[7:143343154[N	.	.	SVTYPE=BND;STRANDS=--:7;SECONDARY;EVENT=1795;MATEID=1795_1;CIPOS=-328,9;CIEND=-371,9;CIPOS95=-99,2;CIEND95=-141,1;IMPRECISE;SU=7;PE=7;SR=0	GT:SU:PE:SR	./.:7:7:0
7	143340180	1796_1	N	N]7:143464762]	.	.	SVTYPE=BND;STRANDS=++:17;EVENT=1796;MATEID=1796_2;CIPOS=-10,384;CIEND=-10,315;CIPOS95=-2,71;CIEND95=-2,51;IMPRECISE;SU=17;PE=17;SR=0	GT:SU:PE:SR	./.:17:17:0
7	143464762	1796_2	N	N]7:143340180]	.	.	SVTYPE=BND;STRANDS=++:17;SECONDARY;EVENT=1796;MATEID=1796_1;CIPOS=-10,315;CIEND=-10,384;CIPOS95=-2,51;CIEND95=-2,71;IMPRECISE;SU=17;PE=17;SR=0	GT:SU:PE:SR	./.:17:17:0
7	143240062	1797_1	N	N]7:143489890]	.	.	SVTYPE=BND;STRANDS=++:4;EVENT=1797;MATEID=1797_2;CIPOS=-10,503;CIEND=-10,360;CIPOS95=-1,175;CIEND95=-2,117;IMPRECISE;SU=4;PE=4;SR=0	GT:SU:PE:SR	./.:4:4:0
7	143489890	1797_2	N	N]7:143240062]	.	.	SVTYPE=BND;STRANDS=++:4;SECONDARY;EVENT=1797;MATEID=1797_1;CIPOS=-10,360;CIEND=-10,503;CIPOS95=-2,117;CIEND95=-1,175;IMPRECISE;SU=4;PE=4;SR=0	GT:SU:PE:SR	./.:4:4:0
7	143493900	1798	N	<DEL>	.	.	SVTYPE=DEL;STRANDS=+-:4;SVLEN=-474;END=143494374;CIPOS=-10,431;CIEND=-473,9;CIPOS95=-1,143;CIEND95=-173,1;IMPRECISE;SU=4;PE=4;SR=0	GT:SU:PE:SR	./.:4:4:0
7	145414154	1799	N	<DEL>	.	.	SVTYPE=DEL;STRANDS=+-:5;SVLEN=-384;END=145414538;CIPOS=-10,382;CIEND=-366,9;CIPOS95=-1,122;CIEND95=-94,2;IMPRECISE;SU=5;PE=5;SR=0	GT:SU:PE:SR	./.:5:5:0
7	145510387	1800	N	<DEL>	.	.	SVTYPE=DEL;STRANDS=+-:4;SVLEN=-464;END=145510851;CIPOS=-10,416;CIEND=-392,9;CIPOS95=-1,138;CIEND95=-144,1;IMPRECISE;SU=4;PE=4;SR=0	GT:SU:PE:SR	./.:4:4:0
7	146766546	1801	N	<DEL>	.	.	SVTYPE=DEL;STRANDS=+-:27;SVLEN=-523;END=146767069;CIPOS=-3,3;CIEND=-4,2;CIPOS95=0,0;CIEND95=0,0;SU=27;PE=19;SR=8	GT:SU:PE:SR	./.:27:19:8
7	148115082	1802	N	<DEL>	.	.	SVTYPE=DEL;STRANDS=+-:8;SVLEN=-3822;END=148118904;CIPOS=-10,289;CIEND=-273,9;CIPOS95=-1,75;CIEND95=-68,2;IMPRECISE;SU=8;PE=8;SR=0	GT:SU:PE:SR	./.:8:8:0
7	148853971	1803	N	<DEL>	.	.	SVTYPE=DEL;STRANDS=+-:7;SVLEN=-413;END=148854384;CIPOS=-10,288;CIEND=-280,9;CIPOS95=-1,65;CIEND95=-81,1;IMPRECISE;SU=7;PE=7;SR=0	GT:SU:PE:SR	./.:7:7:0
7	150095631	1804	N	<DEL>	.	.	SVTYPE=DEL;STRANDS=+-:10;SVLEN=-1575;END=150097206;CIPOS=-10,426;CIEND=-355,9;CIPOS95=-1,101;CIEND95=-89,1;IMPRECISE;SU=10;PE=10;SR=0	GT:SU:PE:SR	./.:10:10:0
7	152002642	1805	N	<DEL>	.	.	SVTYPE=DEL;STRANDS=+-:10;SVLEN=-355;END=152002997;CIPOS=-10,332;CIEND=-354,9;CIPOS95=-2,60;CIEND95=-63,2;IMPRECISE;SU=10;PE=10;SR=0	GT:SU:PE:SR	./.:10:10:0
7	152290595	1806	N	<DEL>	.	.	SVTYPE=DEL;STRANDS=+-:33;SVLEN=-2106;END=152292701;CIPOS=-10,9;CIEND=-2,0;CIPOS95=0,0;CIEND95=0,0;SU=33;PE=19;SR=14	GT:SU:PE:SR	./.:33:19:14
7	67589481	1807	N	<DEL>	.	.	SVTYPE=DEL;STRANDS=+-:4;SVLEN=-84828712;END=152418193;CIPOS=-10,455;CIEND=-472,9;CIPOS95=-1,164;CIEND95=-163,1;IMPRECISE;SU=4;PE=4;SR=0	GT:SU:PE:SR	./.:4:4:0
7	153211424	1808	N	<DUP>	.	.	SVTYPE=DUP;STRANDS=-+:16;SVLEN=709;END=153212133;CIPOS=-442,9;CIEND=-10,169;CIPOS95=-99,1;CIEND95=-2,32;IMPRECISE;SU=16;PE=16;SR=0	GT:SU:PE:SR	./.:16:16:0
7	153767353	1809	N	<DUP>	.	.	SVTYPE=DUP;STRANDS=-+:4;SVLEN=1076;END=153768429;CIPOS=-490,6;CIEND=-10,433;CIPOS95=-182,0;CIEND95=0,150;IMPRECISE;SU=4;PE=4;SR=0	GT:SU:PE:SR	./.:4:4:0
7	149708839	1810_1	N	[7:153798246[N	.	.	SVTYPE=BND;STRANDS=--:5;EVENT=1810;MATEID=1810_2;CIPOS=-179,9;CIEND=-392,9;CIPOS95=-66,2;CIEND95=-126,1;IMPRECISE;SU=5;PE=5;SR=0	GT:SU:PE:SR	./.:5:5:0
7	153798246	1810_2	N	[7:149708839[N	.	.	SVTYPE=BND;STRANDS=--:5;SECONDARY;EVENT=1810;MATEID=1810_1;CIPOS=-392,9;CIEND=-179,9;CIPOS95=-126,1;CIEND95=-66,2;IMPRECISE;SU=5;PE=5;SR=0	GT:SU:PE:SR	./.:5:5:0
7	154006561	1811	N	<DEL>	.	.	SVTYPE=DEL;STRANDS=+-:7;SVLEN=-746;END=154007307;CIPOS=-5,291;CIEND=-323,9;CIPOS95=0,104;CIEND95=-94,2;IMPRECISE;SU=7;PE=7;SR=0	GT:SU:PE:SR	./.:7:7:0
7	154162200	1812	N	<DEL>	.	.	SVTYPE=DEL;STRANDS=+-:18;SVLEN=-1266;END=154163466;CIPOS=-3,2;CIEND=-4,2;CIPOS95=0,0;CIEND95=0,0;SU=18;PE=9;SR=9	GT:SU:PE:SR	./.:18:9:9
7	154704720	1813	N	<DEL>	.	.	SVTYPE=DEL;STRANDS=+-:8;SVLEN=-1924;END=154706644;CIPOS=-10,295;CIEND=-428,9;CIPOS95=0,95;CIEND95=-114,1;IMPRECISE;SU=8;PE=8;SR=0	GT:SU:PE:SR	./.:8:8:0
7	155134989	1814	N	<DUP>	.	.	SVTYPE=DUP;STRANDS=-+:4;SVLEN=1066;END=155136055;CIPOS=-385,9;CIEND=-10,350;CIPOS95=-133,2;CIEND95=-2,87;IMPRECISE;SU=4;PE=4;SR=0	GT:SU:PE:SR	./.:4:4:0
7	157231403	1815	N	<DEL>	.	.	SVTYPE=DEL;STRANDS=+-:5;SVLEN=-606;END=157232009;CIPOS=-10,314;CIEND=-307,9;CIPOS95=-2,100;CIEND95=-71,2;IMPRECISE;SU=5;PE=5;SR=0	GT:SU:PE:SR	./.:5:5:0
7	157729574	1816	N	<DEL>	.	.	SVTYPE=DEL;STRANDS=+-:4;SVLEN=-356;END=157729930;CIPOS=-9,9;CIEND=-10,9;CIPOS95=-1,1;CIEND95=-1,1;IMPRECISE;SU=4;PE=1;SR=3	GT:SU:PE:SR	./.:4:1:3
7	157770961	1817	N	<DEL>	.	.	SVTYPE=DEL;STRANDS=+-:15;SVLEN=-771;END=157771732;CIPOS=-10,9;CIEND=-10,2;CIPOS95=-1,2;CIEND95=-3,0;IMPRECISE;SU=15;PE=14;SR=1	GT:SU:PE:SR	./.:15:14:1
7	157860680	1818	N	<DUP>	.	.	SVTYPE=DUP;STRANDS=-+:4;SVLEN=519;END=157861199;CIPOS=-442,9;CIEND=-10,385;CIPOS95=-153,1;CIEND95=-2,125;IMPRECISE;SU=4;PE=4;SR=0	GT:SU:PE:SR	./.:4:4:0
7	157873232	1819	N	<DUP>	.	.	SVTYPE=DUP;STRANDS=-+:4;SVLEN=458;END=157873690;CIPOS=-499,9;CIEND=-10,411;CIPOS95=-175,1;CIEND95=-1,147;IMPRECISE;SU=4;PE=4;SR=0	GT:SU:PE:SR	./.:4:4:0
7	157950138	1820	N	<DEL>	.	.	SVTYPE=DEL;STRANDS=+-:18;SVLEN=-2380;END=157952518;CIPOS=-1,0;CIEND=0,0;CIPOS95=0,1;CIEND95=0,0;IMPRECISE;SU=18;PE=2;SR=16	GT:SU:PE:SR	./.:18:2:16
7	158135466	1821	N	<DUP>	.	.	SVTYPE=DUP;STRANDS=-+:8;SVLEN=7178;END=158142644;CIPOS=-435,9;CIEND=-10,391;CIPOS95=-117,1;CIEND95=-2,82;IMPRECISE;SU=8;PE=8;SR=0	GT:SU:PE:SR	./.:8:8:0
7	158239630	1822	N	<DEL>	.	.	SVTYPE=DEL;STRANDS=+-:6;SVLEN=-2712;END=158242342;CIPOS=-10,344;CIEND=-382,9;CIPOS95=-2,101;CIEND95=-126,1;IMPRECISE;SU=6;PE=6;SR=0	GT:SU:PE:SR	./.:6:6:0
7	158359415	1823	N	<DEL>	.	.	SVTYPE=DEL;STRANDS=+-:5;SVLEN=-429;END=158359844;CIPOS=-10,333;CIEND=-335,9;CIPOS95=-2,83;CIEND95=-97,1;IMPRECISE;SU=5;PE=5;SR=0	GT:SU:PE:SR	./.:5:5:0
[truncated: 2,628,662 more chars]
