# Supplementary material for: Discovery of large genomic inversions using long range information
Source: BMC Genomics. 2017 Jan 10;18:65. doi: 10.1186/s12864-016-3444-1 (PMC5223412; doi:10.1186/s12864-016-3444-1)
Supplement: Additional file 2: — Call sets. Call sets generated by Valor, DELLY, LUMPY, and GASVPro using both real data and simulations. (ZIP 72710 kb) [file 12864_2016_3444_MOESM2_ESM.zip › supplementary/chm1/lumpy_chm1_chm1.bed]

1	92246649	92247544	895
3	44691065	44692344	1279
4	49171531	49643622	472091
4	49093768	49650889	557121
4	49139576	49651348	511772
4	49162800	49651065	488265
4	49169654	49656686	487032
4	49137396	49660058	522662
4	49106829	49661599	554770
4	49093709	49661688	567979
4	49116347	49674529	558182
4	49114991	49685881	570890
4	88823950	88835493	11543
4	170690374	170777383	87009
4	190570895	190599316	28421
5	290763	1610119	1319356
5	96000764	96001026	262
5	179964118	180038003	73885
6	58996705	62067976	3071271
6	118656104	118656450	346
6	120994207	120994451	244
6	131111257	131115352	4095
7	40881749	40882853	1104
7	57694153	57897390	203237
7	57683052	57907611	224559
7	57682065	57908686	226621
8	26275454	26275739	285
8	43140331	43142042	1711
9	105148533	105148769	236
10	13105033	13105278	245
10	29784243	30977886	1193643
10	38819763	42401534	3581771
10	38821811	42418180	3596369
10	38822522	42417935	3595413
10	38795449	42418181	3622732
10	38793168	42418184	3625016
10	38818525	42417928	3599403
10	38794404	42418384	3623980
10	38819756	42450559	3630803
10	38793870	39115264	321394
10	39124427	39163716	39289
10	39150888	39177109	26221
10	38818983	42396428	3577445
10	38819423	42404882	3585459
10	38817200	42405254	3588054
10	38793141	42405469	3612328
10	38821546	42405292	3583746
10	38794442	42405842	3611400
10	38818524	42408277	3589753
10	38794866	42408781	3613915
10	38817814	42408666	3590852
10	38816987	42409123	3592136
10	38818624	42410785	3592161
10	38793330	42410604	3617274
10	38817923	42410906	3592983
10	38794745	42410469	3615724
10	38793759	42411300	3617541
10	38792813	42411281	3618468
10	38822007	42411856	3589849
10	38818599	42411764	3593165
10	38818189	42411781	3593592
10	38816776	42412095	3595319
10	38793667	42411968	3618301
10	38792905	42411909	3619004
10	38792142	42412008	3619866
10	38795280	42412272	3616992
10	38794432	42411965	3617533
10	38793058	42412711	3619653
10	38792531	42412776	3620245
10	38816950	42412427	3595477
10	38818564	42414531	3595967
10	38821403	42414877	3593474
10	38818241	42415283	3597042
10	38793099	42416993	3623894
10	38792848	42417206	3624358
10	38817791	42417518	3599727
10	38819480	42417240	3597760
10	38793995	42417130	3623135
10	38793272	42418295	3625023
10	38819999	42419282	3599283
10	38795025	42420873	3625848
10	38819400	42422325	3602925
10	38819440	42423101	3603661
10	38793041	42423228	3630187
10	38794810	42423228	3628418
10	38794258	42425311	3631053
10	38793771	42428141	3634370
10	38818176	42428540	3610364
10	38816824	42428207	3611383
10	38793864	42429150	3635286
10	38818484	42428742	3610258
10	38794502	42431448	3636946
10	38817612	42431754	3614142
10	38816964	42431741	3614777
10	38794150	42431872	3637722
10	38817322	42436069	3618747
10	38793926	42436322	3642396
10	38816889	42436519	3619630
10	38818262	42440786	3622524
10	38817539	42444635	3627096
10	38817187	42447055	3629868
10	38793808	42447344	3653536
10	38794581	42450060	3655479
10	38795116	42450439	3655323
10	38792755	42450097	3657342
10	38819618	42450421	3630803
10	38818177	42450439	3632262
10	38793117	42451325	3658208
10	42480477	42608367	127890
10	42480614	42611131	130517
10	42486895	42612114	125219
10	42486729	42615525	128796
10	42479816	42616953	137137
10	67710286	67710565	279
10	75701460	75701677	217
10	127877255	127889200	11945
11	61745967	61751348	5381
11	116567788	116568073	285
12	12509841	12511559	1718
12	121933466	121933757	291
14	65780262	65781284	1022
14	106037356	106042302	4946
16	35257969	35321714	63745
16	36747259	47845515	11098256
16	36746458	47846371	11099913
16	82208492	82208648	156
16	86600439	86601639	1200
18	10609244	12225020	1615776
18	15442776	18447011	3004235
20	25766888	26050301	283413
20	25830805	26048396	217591
20	25763612	26054094	290482
20	46427109	47037556	610447
21	26935619	26936177	558
X	6168426	6169747	1321
X	48311088	52743518	4432430
