# Supplementary material for: Discovery of large genomic inversions using long range information
Source: BMC Genomics. 2017 Jan 10;18:65. doi: 10.1186/s12864-016-3444-1 (PMC5223412; doi:10.1186/s12864-016-3444-1)
Supplement: Additional file 2: — Call sets. Call sets generated by Valor, DELLY, LUMPY, and GASVPro using both real data and simulations. (ZIP 72710 kb) [file 12864_2016_3444_MOESM2_ESM.zip › supplementary/chm1/inversions_truth.bed]

chr1	26964369	26976658	12289
chr1	44059312	44059886	574
chr1	187466475	187466727	252
chr10	47023102	47059582	36480
chr10	67428623	67428737	114
chr10	75417683	75418339	656
chr10	93404575	93410035	5460
chr11	71274107	71274435	328
chr12	12544370	12547110	2740
chr12	80842171	80861781	19610
chr12	87239332	87253829	14497
chr14	65842539	65843135	596
chr14	93926006	93926308	302
chr14	106157825	106166689	8864
chr16	75238052	75258031	19979
chr16	85188713	85189802	1089
chr17	5885441	5887141	1700
chr2	139004244	139009344	5100
chr21	27374158	27374706	548
chr3	44740990	44743238	2248
chr3	187131532	187146604	15072
chr4	88847163	88858699	11536
chr4	188869426	188877838	8412
chr5	179060665	179085567	24902
chr6	107168552	107171536	2984
chr6	130848185	130852295	4110
chr6	169092968	169095313	2345
chr7	40879375	40880470	1095
chr7	107058475	107063732	5257
chr8	6152089	6158435	6346
chrX	6137046	6138384	1338
chrX	45547048	45551882	4834
chrX	49012184	49020712	8528
