# Supplementary material for: Discovery of large genomic inversions using long range information
Source: BMC Genomics. 2017 Jan 10;18:65. doi: 10.1186/s12864-016-3444-1 (PMC5223412; doi:10.1186/s12864-016-3444-1)
Supplement: Additional file 2: — Call sets. Call sets generated by Valor, DELLY, LUMPY, and GASVPro using both real data and simulations. (ZIP 72710 kb) [file 12864_2016_3444_MOESM2_ESM.zip › supplementary/chm1/gasvpro_chm1_hg19.outer.bed]

chr1	725552	224202687	18	-1
chr1	725942	224203213	4	27.6
chr1	1588408	1654164	6	198.2
chr1	1594707	1661024	4	194.9
chr1	1628162	1681137	6	182.3
chr1	2142874	2143857	6	229.9
chr1	2583436	2629516	35	180
chr1	2583745	2627476	7	38.2
chr1	2584220	2624017	14	-1
chr1	2584247	2623173	15	-1
chr1	2584254	2616261	17	-1
chr1	2584374	2623969	7	322.4
chr1	2584505	2615099	4	223
chr1	2585403	2624009	12	-1
chr1	2585842	2586513	18	-1
chr1	2586317	2629743	19	-1
chr1	2615263	2630667	6	248.9
chr1	2615292	2622592	6	-1
chr1	2617869	2624237	10	-1
chr1	2619953	2629762	6	-1
chr1	2622962	2624018	9	-1
chr1	2623370	2629433	7	94.6
chr1	2627184	2629562	17	228
chr1	4125250	4126323	7	165.7
chr1	4999104	5000069	6	280.2
chr1	7558852	7560589	8	239.9
chr1	12942276	13220143	7	255
chr1	14436530	14438673	19	114.1
chr1	16890455	16894263	7	342.3
chr1	17012586	21739680	7	275.3
chr1	24960887	24961859	6	295.4
chr1	26094743	26095575	10	-1
chr1	29720570	30878831	18	194.7
chr1	32966016	33005612	7	241.9
chr1	41991969	41993295	6	249.9
chr1	53089197	53090422	12	191
chr1	62169658	62186301	13	187.9
chr1	90843961	90845072	5	347.5
chr1	91560968	93514707	4	251.4
chr1	95627852	95680364	8	196.4
chr1	103913755	208553310	7	160.1
chr1	104990176	104991028	11	197.5
chr1	106505702	182690496	7	250
chr1	121352312	121356236	65	-1
chr1	121355301	121360560	4	335.9
chr1	121357603	121481689	104	278.9
chr1	121357642	121484028	12	104.2
chr1	121358059	121480645	4	349.3
chr1	121359095	121483797	32	-1
chr1	121477983	121480636	7	347.1
chr1	121478230	121483265	90	186.7
chr1	121480969	121484225	103	267
chr1	121481921	121484189	190	239.8
chr1	121484710	121485915	42003	-1
chr1	142535501	142539364	10	70.7
chr1	142535624	142541283	5	77.9
chr1	142537652	142541280	13	114.1
chr1	142537692	142539445	42	117.9
chr1	142538289	142539054	7	138.6
chr1	142538533	142543237	5	-1
chr1	144679913	144955663	7	182
chr1	144679939	144954946	8	270.5
chr1	148847943	148850444	4	292.5
chr1	148848634	148850828	15	251.2
chr1	148849571	148850774	86	-1
chr1	149034606	149035399	28	-1
chr1	153043605	153066768	22	135.1
chr1	154686381	154687132	8	86
chr1	178664495	178665440	4	212.1
chr1	183119201	183119755	6	-1
chr1	186777959	189996287	6	217.6
chr1	194741556	207975379	19	113.8
chr1	196735712	196745223	36	134
chr1	196761524	196886695	7	190.2
chr1	196767674	196892380	18	-1
chr1	196768766	196893671	11	-1
chr1	202593631	202594573	5	252.3
chr1	207097227	207098036	28	140
chr1	210826936	210827834	5	222.2
chr1	225133207	225248477	12	138.2
chr1	234383382	234384369	4	268
chr1	246684540	246685640	5	-1
chr1	246948609	246949620	5	316
chr10	5201964	5325148	22	186.1
chr10	7568350	7569054	8	114.5
chr10	14610020	14611029	11	273.2
chr10	27224607	27229327	48	19.4
chr10	38560421	42891965	8	247.2
chr10	38772655	38787807	9	279.5
chr10	38772759	38818052	12	212.8
chr10	38776087	39126097	7	359.6
chr10	38776406	38815715	4	319.5
chr10	38788853	39144500	5	307.5
chr10	38789341	38818937	41	66.4
chr10	38791791	39129253	4	301.2
chr10	38791926	39125974	4	258.6
chr10	38791927	39137262	4	338.9
chr10	38815426	39144485	13	249.8
chr10	38815664	38818786	25	78.3
chr10	38817448	38818988	113	87.6
chr10	38877414	42601840	5	327.1
chr10	38880888	38881891	8	234
chr10	38882670	38886588	6	151.5
chr10	38883391	42665857	4	109.7
chr10	38885521	42665696	6	202.3
chr10	39078641	39086151	5	147.1
chr10	39079029	39101744	6	300
chr10	39079031	39111423	7	99.9
chr10	39079037	39112267	5	194.2
chr10	39079239	39081775	10	147.2
chr10	39081156	39111489	4	173.9
chr10	39081192	39107484	5	89.6
chr10	39084628	39094507	6	235.3
chr10	39085506	39107722	6	308.9
chr10	39094123	42797797	4	340.4
chr10	39097888	42363930	5	344.8
chr10	39100282	39102097	28	28.5
chr10	39101278	39102289	12	19.1
chr10	39106707	39111730	11	318.7
chr10	39106783	42799181	6	353.7
chr10	39106866	42359658	5	353
chr10	39106867	39112795	10	352.2
chr10	39111836	39113231	5	314.2
chr10	39117667	39129318	44	306
chr10	39117673	39136960	5	121.6
chr10	39118053	39126381	10	-1
chr10	39118054	39123719	5	335.9
chr10	39118781	39141279	5	-1
chr10	39120101	39138644	5	337.4
chr10	39121012	39138665	4	358.2
chr10	39121185	39125849	5	169.5
chr10	39124091	39141526	4	328.5
chr10	39124226	39125810	15	129.7
chr10	39124269	39137055	26	161.2
chr10	39125127	39138591	6	297
chr10	39125254	39136715	13	204
chr10	39125259	39151772	7	264.2
chr10	39125305	39130817	6	198.4
chr10	39125341	39129639	7	139.1
chr10	39125345	39132624	6	113.7
chr10	39126112	39141889	10	-1
chr10	39126117	39151135	10	-1
chr10	39126150	39147774	4	-1
chr10	39127655	39129346	4	332.9
chr10	39127983	39140686	5	275
chr10	39134974	39136882	4	350
chr10	39135423	39150925	6	49.5
chr10	39136375	39137907	5	307.5
chr10	39137707	39140486	6	160.5
chr10	39147043	39151307	4	15.6
chr10	42354803	42382394	4	173.2
chr10	42354825	42381705	29	125.5
chr10	42356096	42380918	55	-1
chr10	42356445	42357561	25	-1
chr10	42356560	42361880	4	312.7
chr10	42356640	42376204	4	246.5
chr10	42357073	42366203	22	-1
chr10	42357109	42380016	6	-1
chr10	42357283	42364358	8	-1
chr10	42357305	42375100	4	-1
chr10	42357800	42382541	4	331.3
chr10	42358064	42358698	7	-1
chr10	42358514	42375698	5	169.3
chr10	42358517	42364231	19	-1
chr10	42358595	42371924	18	-1
chr10	42358608	42381447	50	-1
chr10	42358622	42370180	9	-1
chr10	42358647	42367379	34	-1
chr10	42358661	42365655	50	-1
chr10	42359019	42363046	6	-1
chr10	42359238	42379084	7	-1
chr10	42359369	42382334	11	-1
chr10	42359396	42361645	41	-1
chr10	42359423	42374800	4	-1
chr10	42359781	42378088	24	103
chr10	42360184	42376919	10	-1
chr10	42360518	42383657	39	-1
chr10	42360543	42362847	5	322.1
chr10	42360554	42371474	10	123.3
chr10	42360705	42373693	5	37.3
chr10	42360734	42377634	5	36.8
chr10	42361188	42369938	11	-1
chr10	42361188	42380964	96	-1
chr10	42361318	42365846	33	-1
chr10	42361323	42379789	26	-1
chr10	42361327	42375343	5	309.7
chr10	42361349	42366885	13	-1
chr10	42361352	42375476	16	-1
chr10	42361527	42362339	9	194.7
chr10	42361558	42364199	5	-1
chr10	42361873	42373661	4	332.7
chr10	42361897	42374318	6	40.3
chr10	42361992	42381971	5	330.2
chr10	42362003	42364127	7	285.7
chr10	42362808	42365275	6	-1
chr10	42362911	42370232	9	-1
chr10	42362913	42381048	15	-1
chr10	42363365	42366058	6	104.2
chr10	42363370	42376762	9	64.5
chr10	42363518	42369463	16	43.1
chr10	42363587	42381193	347	-1
chr10	42363997	42382756	35	-1
chr10	42364009	42379426	23	-1
chr10	42364339	42365793	12	315.8
chr10	42364505	42382483	5	278.2
chr10	42365139	42370608	10	-1
chr10	42365262	42382943	4	47.4
chr10	42365346	42378616	4	-1
chr10	42365920	42367214	5	-1
chr10	42365985	42378422	24	-1
chr10	42366470	42382576	13	-1
chr10	42367475	42378301	4	-1
chr10	42368200	42382414	11	-1
chr10	42368775	42375634	17	70.7
chr10	42369106	42371042	23	209.4
chr10	42369278	42375318	5	-1
chr10	42369535	42379401	21	-1
chr10	42369536	42381254	236	-1
chr10	42369561	42382325	63	-1
chr10	42369588	42378432	33	-1
chr10	42370410	42371600	6	246.2
chr10	42370904	42381391	61	-1
chr10	42371334	42382594	18	-1
chr10	42374397	42379707	42	-1
chr10	42374932	42377677	17	-1
chr10	42375003	42382389	6	-1
chr10	42375935	42382751	91	-1
chr10	42376000	42383465	6	252.8
chr10	42376491	42380254	56	-1
chr10	42377886	42379358	4	306.7
chr10	42378220	42383504	161	-1
chr10	42378503	42381445	5	-1
chr10	42378911	42380463	4	43.1
chr10	42379402	42383492	11	-1
chr10	42379821	42791365	4	361.1
chr10	42381597	42383640	15	-1
chr10	42381797	42382603	36	-1
chr10	42383079	42388601	13	199
chr10	42383102	42394242	9	313.2
chr10	42383309	42385477	225	160.4
chr10	42383340	42387184	8	224.1
chr10	42383834	42393247	62	-1
chr10	42384222	42386018	13	239.6
chr10	42384828	42394183	361	266.6
chr10	42384856	42397245	80	242.2
chr10	42384918	42388966	17	-1
chr10	42384919	42397124	14	-1
chr10	42384935	42598320	194	-1
chr10	42385101	42390384	13	-1
chr10	42385103	42600875	151	-1
chr10	42385333	42386063	4	-1
chr10	42385767	42393251	157	-1
chr10	42385784	42397179	91	-1
chr10	42385805	42390872	14	-1
chr10	42386623	42597649	7	-1
chr10	42386821	42598025	6	143.1
chr10	42387529	42393256	170	-1
chr10	42387558	42389687	5	193.4
chr10	42387594	42394968	33	-1
chr10	42387614	42600667	85	-1
chr10	42387888	42597660	191	-1
chr10	42387899	42397393	168	-1
chr10	42387902	42390791	10	323.2
chr10	42388063	42392662	6	270.6
chr10	42389001	42393046	4	258.7
chr10	42389041	42396446	7	315.6
chr10	42389089	42396935	49	185
chr10	42389909	42393173	4	328.5
chr10	42389921	42597646	105	-1
chr10	42390009	42393714	7	261.5
chr10	42390137	42394721	8	150.8
chr10	42390204	42600310	7	125.9
chr10	42390362	42396854	28	23.3
chr10	42390959	42393195	25	-1
chr10	42391612	42600857	99	-1
chr10	42391897	42397336	12	-1
chr10	42392042	42598064	34	-1
chr10	42392294	42393833	9	41.7
chr10	42392871	42396280	9	116.5
chr10	42393081	42397145	4	-1
chr10	42393297	42597996	73	-1
chr10	42393424	42397303	13	290.4
chr10	42394761	42397167	10	-1
chr10	42395950	42597915	50	88.7
chr10	42396404	42600846	90	-1
chr10	42396626	42601818	11	297
chr10	42396643	42397679	43	-1
chr10	42396645	42598060	63	-1
chr10	42398221	42399277	5	339
chr10	42398303	42408712	26	271.9
chr10	42398757	42401197	921	-1
chr10	42398758	42399959	54	-1
chr10	42398898	42404843	4	299.2
chr10	42398985	42408633	1193	230.6
chr10	42399253	42402537	261	-1
chr10	42400020	42407220	27	-1
chr10	42400509	42402788	128	-1
chr10	42400778	42408807	1064	-1
chr10	42404123	42818301	4	245.3
chr10	42408120	42818312	74	117.1
chr10	42527578	42535453	9	345.3
chr10	42527848	42533758	7	135
chr10	42527877	42531251	575	-1
chr10	42527894	42532657	8	106.9
chr10	42528622	42540273	18	-1
chr10	42529810	42531245	111	-1
chr10	42529848	42533399	3750	-1
chr10	42529880	42535688	70	-1
chr10	42529906	42531506	5	97.1
chr10	42529950	42532461	13	-1
chr10	42530178	42533963	4	347.1
chr10	42532159	42539518	7	303
chr10	42532202	42535125	282	270.9
chr10	42534518	42539638	12	298.8
chr10	42534538	42535395	4	130.5
chr10	42596566	42597472	25	253.6
chr10	42597505	42598651	14	-1
chr10	42597522	42599412	7	245.2
chr10	42597528	42600671	274	-1
chr10	42599956	42600531	109	-1
chr10	42661712	42667654	9	197
chr10	42666929	42667824	15	241.2
chr10	42791737	42811117	4	361.9
chr10	45889023	45909054	16	17
chr10	52493980	81659616	9	216.7
chr10	53984177	54034289	5	195.3
chr10	121186158	121187026	7	189.3
chr10	125013578	125014654	4	287.1
chr10	127190613	127201478	10	229.3
chr10	127513155	127513973	27	166.2
chr10	127939983	127940842	16	109
chr10	130381310	130382281	8	259.7
chr10	132588940	132589835	23	-1
chr10	132975309	132975841	27	-1
chr10	133284415	133285437	8	312.7
chr10	133730763	133732953	23	-1
chr10	134177739	134178456	25	105.2
chr10	134824546	134825351	11	162.8
chr11	474789	475666	9	233.5
chr11	1017243	1018784	35	-1
chr11	1093491	1094061	10	-1
chr11	1148139	1148758	5	55.9
chr11	1213464	1214056	15	-1
chr11	3505329	67623929	9	276.6
chr11	48748622	54893071	24	91.8
chr11	48834596	48858280	9	-1
chr11	48932089	48940962	4	276.8
chr11	48935474	55022240	4	322.3
chr11	48948037	48963484	5	341.9
chr11	51569810	51579995	6	296.9
chr11	51571669	51580084	4	336.6
chr11	51572368	51580007	10	286.5
chr11	51574372	51580034	14	301.8
chr11	51579146	51581161	4	172.5
chr11	51579158	51584669	5	329.9
chr11	51579373	51580523	9	174.5
chr11	51579379	51590865	7	199.6
chr11	51579922	51591858	90	-1
chr11	54999775	55001181	4	297.7
chr11	55007449	55009536	4	250.4
chr11	55084413	55196637	5	243.9
chr11	62133877	62153005	9	247.7
chr11	63698764	63702145	32	177.7
chr11	68282486	68411640	5	191
chr11	69529664	122153206	4	218.7
chr11	71236910	71275687	6	281.5
chr11	84564383	84565695	16	-1
chr11	91810413	91828219	10	-1
chr11	118292378	118294087	7	254
chr11	121887681	121888753	5	310.5
chr11	131550091	131550938	13	185.6
chr11	131550565	131551865	9	190.3
chr11	134177848	134178807	4	268.5
chr12	9548447	31264073	5	316.2
chr12	11166506	11221899	4	57.3
chr12	11167643	11223103	9	155.1
chr12	11169396	11225544	11	244.2
chr12	11171786	11227922	6	268
chr12	11173777	11200887	5	269.9
chr12	11174248	11275040	4	-1
chr12	11181252	11284669	10	232.6
chr12	11182360	11213937	6	290.9
chr12	11203060	11231946	10	213.8
chr12	11204341	11276228	7	284.9
chr12	11206212	11277406	5	-1
chr12	11207030	11278461	7	187
chr12	11208346	11238374	33	-1
chr12	13164247	13165047	38	168.5
chr12	22711263	22711942	6	-1
chr12	34202871	38739989	26	99.6
chr12	34589968	34656654	4	356.7
chr12	34829744	38367111	4	274.3
chr12	34830859	38002407	4	303
chr12	34830910	37992395	6	324.1
chr12	34831093	38009518	4	156.9
chr12	34833248	34837318	9	300.1
chr12	34833273	34842228	10	289.4
chr12	34834163	34853198	4	350.8
chr12	34835089	34838469	6	314.5
chr12	34851802	34853176	4	305.2
chr12	34852706	34856966	4	241.9
chr12	34854598	34856910	8	213.2
chr12	37999321	38009054	5	301.7
chr12	38006731	38008954	17	223.9
chr12	38008245	38016795	5	277
chr12	38039217	38109115	23	341.9
chr12	38040174	38115643	5	338.4
chr12	38098445	38257971	5	342
chr12	50272411	50274149	8	179.6
chr12	59930492	79854015	4	332.9
chr12	66451066	86005872	4	283.9
chr12	66451130	103856042	4	234.1
chr12	69547254	118733192	7	207.7
chr12	86518838	86538744	15	11.1
chr12	87204781	87205961	29	97.2
chr12	95587932	95589822	5	289
chr12	110099221	110099888	32	84.9
chr12	124923298	124924039	13	67.3
chr12	128181260	128182264	5	306.7
chr12	132957277	132958538	5	200
chr12	132957712	132959597	4	250
chr12	132958837	132959728	12	102.5
chr12	133040588	133041475	6	239
chr13	19777265	20278803	18	114.8
chr13	23507692	24930262	4	174.1
chr13	25605849	26784188	5	260.5
chr13	27546648	27547994	10	265.4
chr13	28508525	28509358	30	168.7
chr13	42947035	42947940	19	242.9
chr13	63776455	63783577	13	104.9
chr13	98504625	98505623	4	298.3
chr13	111962297	111963251	5	281.7
chr13	112946435	112965925	4	284.5
chr13	114000339	114001972	4	104.3
chr14	19007617	19014146	4	332.7
chr14	19009433	19010892	9	231
chr14	19034581	19037522	19	94.1
chr14	19042816	19043548	4	21.7
chr14	22069857	22102464	6	313.8
chr14	41669446	69744849	15	228.7
chr14	46480193	55956563	5	223.1
chr14	50191725	50192722	8	293.7
chr14	64268314	64269289	7	288.6
chr14	67833953	67863220	10	213.6
chr14	74006530	74038993	8	301.7
chr14	74010474	74042592	8	180.4
chr14	91759270	91760292	4	310.5
chr14	94830040	94846788	16	125.9
chr14	94985570	94986583	5	319.7
chr14	106035495	106155887	6	216.7
chr14	106048725	106049698	16	294.5
chr14	106082517	106227496	6	174.5
chr14	106096827	106115872	31	101.5
chr14	106108155	106206854	5	205.5
chr14	106472534	106775518	13	-1
chr14	106517825	106573022	12	209.9
chr14	106531104	107010716	7	218.4
chr14	106531149	106712385	13	214.9
chr14	106586851	107114767	11	179.9
chr14	106650242	106842141	15	135.7
chr14	106691677	107183806	24	-1
chr14	106711230	107120974	4	284
chr14	106712168	107010901	8	-1
chr14	106712951	107011700	7	171
chr14	106716780	106902482	4	258.2
chr14	106782767	106807779	14	153.5
chr14	106785662	106810697	11	-1
chr14	106788889	107110803	12	265.4
chr14	107023200	107241703	7	200
chr14	107027249	107243437	5	248.1
chr14	107030087	107255969	7	-1
chr14	107031801	107257324	10	-1
chr14	107033346	107258523	5	283
chr14	107038059	107263571	34	82.4
chr14	107087220	107099282	13	93
chr15	20007807	20009433	4	323.2
chr15	20546160	20548190	75	-1
chr15	20546627	20549770	11	-1
chr15	20546781	20548301	7	-1
chr15	20547504	20548858	12	26.6
chr15	22826614	22830992	5	270.5
chr15	23685666	23686474	4	-1
chr15	24427491	24643980	4	287.9
chr15	30924258	32914717	6	260.8
chr15	43924206	44021078	10	228.3
chr15	91983358	91989695	40	96.8
chr16	1389566	1390480	6	255.6
chr16	8611542	8613158	7	269.9
chr16	8612384	8615349	6	221.7
chr16	8612430	8614385	23	122.7
chr16	8613169	8614980	6	264.6
chr16	13773878	13774792	16	253.5
chr16	16265712	16266671	8	257.8
chr16	25066559	25137840	16	101.2
chr16	26385153	26386528	9	235.7
chr16	26824143	26824999	5	86.4
chr16	32346031	33343727	8	273.4
chr16	32454228	32458053	17	217.7
chr16	32552731	32603849	9	290.9
chr16	32600540	32601837	4	301.7
chr16	32817445	32818632	10	59.6
chr16	33237209	33241441	11	203
chr16	33238606	33294835	13	-1
chr16	33239209	33241355	6	78.9
chr16	33241452	33294841	30	-1
chr16	33294424	33295175	5	-1
chr16	33544674	33547054	9	234.5
chr16	33576746	33857592	7	211.2
chr16	33866054	33866776	6	70.8
chr16	33866117	33867751	9	-1
chr16	33883237	46499555	5	208.2
chr16	33885313	46440895	6	306.7
chr16	33887258	33901114	5	329.6
chr16	33901024	33902201	5	-1
chr16	33972422	33972984	8	-1
chr16	33973280	34022949	4	356.7
chr16	33973465	33976260	25	275.7
chr16	33974078	33977267	14	210.7
chr16	33978042	33979082	25	180.5
chr16	33984608	33986378	6	267.7
chr16	33997575	33998410	4	184.7
chr16	34000720	34004461	27	187.5
chr16	34003758	34005049	10	143.7
chr16	34004359	34006097	4	305.2
chr16	34008963	34009830	14	206.4
chr16	34021801	34022679	6	59.4
chr16	34184548	34192954	44	-1
chr16	34184705	34185590	72	-1
chr16	34187170	46392126	6	208.7
chr16	34191022	34192004	5	278
chr16	34193724	34195287	26	-1
chr16	35228786	35275357	5	329.4
chr16	35228816	35233088	4	355.9
chr16	35232503	35275390	5	48.9
chr16	46388914	46403861	135	115.9
chr16	46392485	46404236	23	-1
chr16	46394003	46400462	7	291.7
chr16	46396406	46404050	67	243.2
chr16	46416728	46417710	14	290.2
chr16	46417483	46427156	34	-1
chr16	46425142	46435769	7	310
chr16	46426948	46427801	84	61.5
chr16	46435530	46437146	7	260.7
chr16	46436499	46439570	13	-1
chr16	46437056	46437895	41	195.5
chr16	46437688	46452197	8	269.9
chr16	46437833	46440432	20	-1
chr16	46438341	46452708	6	55.8
chr16	46438764	46452188	5	215.2
chr16	46438989	46445065	7	215.5
chr16	46438989	46452050	4	305.5
chr16	46440689	46499553	6	241.6
chr16	46440969	46500534	4	332.9
chr16	46443366	46455352	4	285.3
chr16	46444345	46450689	5	243.5
chr16	46447283	46455269	9	268
chr16	46447766	46500397	4	242.9
chr16	46449442	46455213	12	126.2
chr16	46449908	46454886	4	298.5
chr16	46452892	46500851	10	-1
chr16	48280783	48281582	28	167.9
chr16	86008534	86009383	22	137.2
chr16	88086518	88087613	6	178.7
chr16	89974409	89975578	11	-1
chr17	69622	70582	8	281.7
chr17	165047	166441	18	-1
chr17	216596	217488	13	225.1
chr17	548775	550103	4	323.2
chr17	744249	745306	5	338.1
chr17	992709	41382735	5	226
chr17	6464570	6465193	9	-1
chr17	16761508	20472395	7	182.5
chr17	16840171	20461865	6	205
chr17	21328158	25310151	4	292.8
chr17	21334545	25316379	8	142.3
chr17	21349799	25331664	19	-1
chr17	22245643	22253660	4	353
chr17	22252777	22262061	6	-1
chr17	25263666	25268455	513	-1
chr17	25263766	25268458	35	-1
chr17	25263906	25265416	7	50.9
chr17	25265256	25266037	37	-1
chr17	25267197	25268016	8	187.8
chr17	39190796	39197799	5	186.1
chr17	39382527	39411831	4	309.5
chr17	39788686	39789735	4	291.7
chr17	44287744	45176041	9	177
chr17	46615578	46617313	11	107.7
chr17	54949739	54952713	17	262.2
chr17	63495701	63496852	7	320.7
chr17	72728500	72729933	6	213
chr17	75480723	75481702	4	304.5
chr17	75518258	79928231	7	274.8
chr17	77997792	77998769	6	287.1
chr17	78903693	78904624	6	248
chr17	79399520	79400337	4	-1
chr17	80317952	80319571	42	-1
chr18	6144991	6158186	19	147.9
chr18	15404869	15408326	9	163.3
chr18	15405680	15408382	9	160.8
chr18	18511052	18514175	8	60.1
chr18	18511558	18518097	1394	-1
chr18	18511631	18514379	270	-1
chr18	18511735	18518227	126	-1
chr18	18512037	18515523	30	-1
chr18	18512501	18513674	7	293.3
chr18	18513496	18518648	3918	-1
chr18	18517574	18518411	10	-1
chr18	18518714	18520797	2372	-1
chr18	19812635	19813206	12	-1
chr18	29520269	29521215	4	282.9
chr18	46593163	46594166	4	287.9
chr18	56217214	56218178	5	289.4
chr18	60758675	60759643	4	298.8
chr18	62883865	75877579	4	239.6
chr18	69711743	69713005	37	96.4
chr18	75260677	75261796	5	305
chr18	76799278	76800039	14	-1
chr18	77831180	77831885	14	33.7
chr19	350035	351617	4	76.7
chr19	351702	352374	6	-1
chr19	465616	466641	4	312.2
chr19	4511887	4512382	13	-1
chr19	5486917	5488391	22	147.7
chr19	7152921	7153680	14	119.4
chr19	7395733	7396723	7	272.5
chr19	7515854	7516440	31	-1
chr19	9007102	9010534	9	159.9
chr19	9009861	9016462	4	340.4
chr19	9128754	9131934	15	64.2
chr19	12404429	12551209	5	273.1
chr19	20496870	22485957	4	347.3
chr19	21272583	21334935	12	153.1
chr19	22155571	22363942	4	113.8
chr19	23481819	28310348	21	142.6
chr19	23506397	23651437	15	-1
chr19	23935805	23936581	24	156
chr19	24055791	24151233	24	198.3
chr19	24586835	27864241	6	247.6
chr19	24596035	27814816	5	346.3
chr19	27731825	27735780	4	341.9
chr19	27732442	27735258	2628	-1
chr19	27732447	27739779	272	-1
chr19	27732625	27737562	331	-1
chr19	27732721	27740746	30	-1
chr19	27732728	27735772	4	334.9
chr19	27733822	27734585	6	121.8
chr19	27733918	27738890	6	16.3
chr19	27733978	27740042	6	319.2
chr19	27734426	27737249	7	-1
chr19	27736159	27736827	200	35.3
chr19	27736792	27739436	37	-1
chr19	27738246	27740706	30	-1
chr19	27738591	27740534	4	248.7
chr19	27805566	27869107	4	327
chr19	27813706	27814416	24	62.9
chr19	27821339	27890715	4	349.3
chr19	27829976	27830886	7	257.2
chr19	27833167	27857010	17	150
chr19	27851870	27854412	5	314.6
chr19	27854367	27889175	23	190.3
chr19	28214844	28219758	29	149.5
chr19	33741296	33741992	9	-1
chr19	34882742	34884214	74	-1
chr19	38279077	38280335	8	106.9
chr19	41344254	41375181	6	167.2
chr19	41454653	41522086	13	-1
chr19	44183349	44184185	18	152.9
chr19	46088076	46387726	8	175
chr19	53186536	53482370	7	276.6
chr19	53361203	53446688	5	259.7
chr19	53899917	53973921	14	216.7
chr19	53945950	53983678	22	135.9
chr19	54423557	54425143	4	302.4
chr19	54724204	54744568	6	281.7
chr19	55475484	55477245	8	274.3
chr19	56834785	57839123	5	271.7
chr2	845870	846498	14	-1
chr2	1365642	1366652	5	317
chr2	1428553	1429436	11	212.6
chr2	1727878	46795849	4	358.9
chr2	3184830	3185413	21	-1
chr2	10151437	10153576	6	202.6
chr2	10152857	10155614	6	214.4
chr2	16406233	16408200	15	196.6
chr2	37928129	38102023	15	127.9
chr2	73876715	73940360	5	313.4
chr2	87137387	87147643	11	276.1
chr2	87623499	87642389	13	227.1
chr2	88429476	88430429	8	233.3
chr2	89077204	97835044	22	232.2
chr2	89842883	89845341	10	-1
chr2	89851763	89858057	32	137.6
chr2	89867172	89868477	22	221.5
chr2	89867882	89870224	4	120.4
chr2	89868077	89872654	13	-1
chr2	89868469	89872520	21	249.7
chr2	89875400	89879022	11	-1
chr2	89876783	89877689	12	226.8
chr2	89877633	89880420	46	-1
chr2	90464629	91680181	6	208
chr2	90481913	90485443	8	206.8
chr2	92280375	92307265	19	324.5
chr2	92280411	92306086	9	298.5
chr2	92280906	92306118	5	318.5
chr2	92280960	92297237	5	276
chr2	92281062	92315860	8	348
chr2	92289951	132997126	19	347.1
chr2	92289995	92317807	6	320.2
chr2	92290507	92317724	9	336.7
chr2	92290830	92310234	25	-1
chr2	92290931	92297183	4	50.9
chr2	92296123	92301270	6	217.3
chr2	92296407	92320890	5	325.9
chr2	92296899	92306252	5	320.2
chr2	92305193	92306230	17	339.7
chr2	92305218	92316439	10	321.2
chr2	92305280	92322551	4	298
chr2	92305340	92317732	92	263.3
chr2	92305350	133002863	6	267.3
chr2	92305351	92307138	6	229.3
chr2	92305431	92309962	60	151.1
chr2	92305453	92324865	41	132.9
chr2	92306372	92315853	4	343.3
chr2	92309165	92320838	5	302.2
chr2	92309217	92316483	7	264.4
chr2	92309351	92310234	32	-1
chr2	92312751	92320902	6	181.2
chr2	92315846	92320693	4	174.2
chr2	92323835	92326386	10	270.8
chr2	97814819	97820550	13	164.7
chr2	120282535	120283449	11	261.6
chr2	131422439	131426162	4	295
chr2	132997021	133004583	14	287.9
chr2	188649755	195456017	5	196.7
chr2	189118916	189119874	5	189.4
chr2	208472141	220180936	7	289.5
chr2	233859341	233860425	7	309.2
chr2	239027454	239028259	4	152.3
chr2	240564164	240565059	8	247
chr2	240640701	240641585	16	54.2
chr2	241248139	241249188	12	142.9
chr2	241466530	241467439	9	184.5
chr2	242529688	242530482	6	65.1
chr20	2359531	2360817	17	179.6
chr20	18189570	18190559	4	270
chr20	23683246	23746362	19	150.2
chr20	23699021	23775088	8	221.5
chr20	25922787	29472649	4	280.9
chr20	25932111	29483192	7	338.8
chr20	25935356	29486373	7	311.1
chr20	26267320	26318535	4	342.6
chr20	26315446	26319904	7	329.9
chr20	26317716	26319354	76	-1
chr20	29812982	29830943	5	338.4
chr20	29816125	29830880	4	284.9
chr20	42325024	42325792	26	145.2
chr20	46523506	46524070	18	13
chr20	47132164	47133415	149	-1
chr20	57269767	57270732	5	286.7
chr20	59567785	59590377	24	74.9
chr20	59676804	59677661	13	131
chr20	59848387	59850002	4	297.6
chr20	60032738	60033519	19	88.9
chr20	60557094	60557921	5	198.9
chr20	62117965	62118967	4	291.2
chr20	62124107	62124727	27	-1
chr20	62719657	62720582	20	249.7
chr21	10706321	10707121	56	146.4
chr21	10716380	10723518	11	219.5
chr21	10717340	10723308	10	214.4
chr21	10717538	10721500	35	93.2
chr21	10721312	10722524	4	192.7
chr21	10721487	10723317	57	93.6
chr21	10729174	10730794	22	142.2
chr21	10732778	10733926	25	95.7
chr21	10737931	10768449	4	200.8
chr21	10743672	10751189	5	273
chr21	10743776	10750297	6	185.4
chr21	10748812	10751782	4	358.2
chr21	10750058	10752964	53	14.6
chr21	10750944	10752899	6	260
chr21	10756194	10757127	21	272.4
chr21	10756912	10757896	10	288.2
chr21	10761934	10762784	57	112.2
chr21	10763704	14354610	4	360.4
chr21	10764769	10773935	10	-1
chr21	10765388	10766160	101	-1
chr21	10765693	10773262	19	259
chr21	10765799	10773739	16	180.7
chr21	10773933	10809656	4	359.6
chr21	10778459	10801019	4	312.2
chr21	10780711	10803269	4	318.5
chr21	10780716	10783542	5	315
chr21	10780983	10786300	4	277
chr21	10781724	10787377	5	-1
chr21	10782291	10788284	17	300.6
chr21	10782659	10790064	4	302.2
chr21	10782664	10787146	4	358.2
chr21	10783871	10790806	4	354.6
chr21	10795700	10807401	5	209.1
chr21	10798277	10820557	6	347.8
chr21	10823154	10844762	7	349.3
chr21	10838251	10842569	4	271.9
chr21	15243338	15263505	5	298.7
chr21	15250620	15270541	11	212.3
chr21	33402230	33403145	11	257.1
chr21	43226665	43227227	4	-1
chr21	46575702	46576562	22	214.5
chr21	47218385	47218927	15	-1
chr21	47467084	47468786	6	172.8
chr21	47802666	47804024	5	200.6
chr22	16851630	16855161	4	306
chr22	18588615	18589525	11	202.3
chr22	18717955	20326132	9	162.5
chr22	37075784	37076887	4	282.2
chr22	43894832	43896424	8	143
chr22	45745269	45746642	11	203.2
chr22	47012208	47013236	8	157
chr22	49034034	49034773	4	116.3
chr22	49780314	49780932	23	31.8
chr22	51198032	51198986	8	282
chr23	323799	324607	7	184.7
chr23	387038	388044	12	308.2
chr23	417764	418528	33	132.3
chr23	739480	741555	9	285
chr23	740593	741374	9	166.9
chr23	936084	937176	5	282.7
chr23	958922	4159736	6	284
chr23	1413439	1414332	9	241.9
chr23	2366607	2389430	15	-1
chr23	30807201	30813314	4	341.9
chr23	48140552	52642324	5	246.6
chr23	52886746	55678985	21	63.1
chr23	58506083	61860684	5	351
chr23	58560005	58561909	5	356.9
chr23	61726137	61729971	4	350
chr23	61726195	61733708	7	286.9
chr23	61726807	61728290	5	342.5
chr23	61727651	61733790	68	-1
chr23	61727670	61731599	12	-1
chr23	61729072	61733810	52	-1
chr23	61729078	61729986	19	-1
chr23	61729173	61731780	40	-1
chr23	61729860	61735156	58	-1
chr23	61730666	61732952	6	336.6
chr23	61730688	61732243	5	293.4
chr23	61730752	61733810	81	-1
chr23	61730782	61731592	16	-1
chr23	61731641	61734961	39	-1
chr23	61732406	61733427	20	108.1
chr23	61733329	61735161	10	-1
chr23	61769728	61793562	18	300.7
chr23	61866175	61872132	5	358.2
chr23	65919548	84130310	9	271.6
chr23	84823000	134417078	8	189.2
chr23	86126838	130270295	8	17.1
chr23	88459641	88461148	12	149.9
chr23	88459643	88462854	19	-1
chr23	88461574	88462958	53	-1
chr23	115414555	115415601	5	338.1
chr23	134988125	134989008	14	237.8
chr23	139157562	139221153	16	199.8
chr23	139806132	139807748	5	-1
chr23	149026055	149032386	7	278
chr23	154871099	155187888	20	62.5
chr23	155033181	155216904	23	163.5
chr23	155238283	155239209	10	263.4
chr24	6402659	6404122	13	-1
chr24	10043107	10044123	10	253.5
chr24	10066498	10067534	8	309.2
chr24	13137602	13459782	4	340.4
chr24	13139733	13449833	4	108.5
chr24	13140103	13195364	5	361.9
chr24	13143293	13451329	5	339.6
chr24	13194595	13450092	5	318.1
chr24	13446214	13451840	4	354.5
chr24	13447064	13459123	7	308.7
chr24	13447175	58976659	12	-1
chr24	13447480	58982480	27	212
chr24	13447490	13450350	46	63.1
chr24	13447586	13451773	14	99.4
chr24	13447862	13459110	5	284
chr24	13448029	58980605	35	-1
chr24	13448541	58981278	30	-1
chr24	13448676	13451201	10	61.5
chr24	13448837	13449761	5	271.7
chr24	13448839	13450193	20	-1
chr24	13448847	58977672	4	-1
chr24	13448975	58982102	4	208
chr24	13449200	58983551	5	350.4
chr24	13449235	13455874	5	332.8
chr24	13449243	13453071	4	334.1
chr24	13449244	58977263	4	71.4
chr24	13449253	58978980	7	0.7
chr24	13449271	13459053	12	241.5
chr24	13449275	58979875	9	292.4
chr24	13451437	13453086	22	153.2
chr24	13452201	58979834	7	270.4
chr24	13458255	58981131	4	313.5
chr24	13458408	58979865	5	212.8
chr24	13459267	58979349	6	-1
chr24	13460568	13483575	7	168.1
chr24	13462774	13471022	6	-1
chr24	13474282	13483524	8	93
chr24	13647728	13681321	7	238.6
chr24	13649274	13801523	11	297
chr24	13650268	13860311	4	248.8
chr24	13650366	13861981	13	315.7
chr24	13650403	13846703	37	157.7
chr24	13650438	13852052	24	263
chr24	13650929	13681442	24	330.4
chr24	13650931	13866958	4	304
chr24	13651159	13869597	4	-1
chr24	13651239	13833853	62	-1
chr24	13656538	13801600	4	359.6
chr24	13656578	13852129	6	329.9
chr24	13658380	13862388	6	323
chr24	13662763	13838457	5	324.7
chr24	13674333	13801511	17	286
chr24	13680542	13861907	5	307.5
chr24	13680558	13854738	23	293.5
chr24	13680573	13825409	48	285
chr24	13680593	13805204	70	263.9
chr24	13681537	13846992	44	-1
chr24	13684933	13868307	6	350.2
chr24	13799536	13801927	5	294.7
chr24	13800657	13851775	6	323.8
chr24	13800663	13838880	4	301.2
chr24	13800672	13857203	5	348.5
chr24	13800701	13860457	7	287.9
chr24	13800702	13869515	87	272.4
chr24	13800708	13821125	31	271.5
chr24	13800834	13827326	4	171.2
chr24	13801724	13869017	25	-1
chr24	13801768	13852128	4	360.4
chr24	13801855	13833453	4	295.4
chr24	13803793	13852087	6	294.3
chr24	13804363	13863632	15	350.8
chr24	13804460	13860399	50	265.2
chr24	13805337	13869985	20	-1
chr24	13805397	13867829	246	-1
chr24	13807777	13843149	7	313.5
chr24	13807954	13869615	4	347.8
chr24	13808265	28787745	4	356.7
chr24	13808614	13858311	6	296
chr24	13809428	13846000	8	312.7
chr24	13809683	13833475	4	100.2
chr24	13810193	13859140	5	326.6
chr24	13810689	13842910	5	122.4
chr24	13812732	13867465	13	336.6
chr24	13815065	13846933	4	332
chr24	13816062	13869200	8	-1
chr24	13817714	13860450	4	303
chr24	13819128	13869589	4	350
chr24	13819896	13850895	9	298.1
chr24	13820571	13833527	16	116.5
chr24	13824929	13869547	16	26.8
chr24	13825570	13867866	6	-1
chr24	13827432	13851681	6	351.5
chr24	13831454	13841924	4	360.4
chr24	13832867	13849706	5	339.3
chr24	13832956	13846852	140	261.9
chr24	13832959	13869545	38	89.8
chr24	13832974	13861900	35	254.9
chr24	13833013	13852001	407	214.2
chr24	13833438	28799501	5	361.1
chr24	13842275	13865036	13	321.2
chr24	13842367	13868776	57	252.4
chr24	13842563	13844190	18	83.9
chr24	13842653	13869586	4	299.2
chr24	13845125	13861409	5	358.2
chr24	13846067	13852092	5	308.2
chr24	13846372	13869580	7	38.1
chr24	13846396	13867413	7	15.9
chr24	13851470	13860241	6	109.7
chr24	13851486	13869314	40	109.7
chr24	13851497	13862522	7	90.3
chr24	13854868	13867819	9	-1
chr24	13856251	13862571	5	358.9
chr24	13857149	13858262	12	254.6
chr24	13860449	13869628	8	-1
chr24	13861369	13867470	5	86.2
chr24	13868089	13869552	4	303
chr24	13868764	13870172	4	277.7
chr24	13869333	13870382	9	287
chr24	28785418	28800908	4	358.2
chr24	28785530	28788501	5	26.9
chr24	58971634	58976904	4	353.7
chr24	58976411	58982513	210	-1
chr24	58977626	58979549	6	190.2
chr24	58978101	58981138	4	298
chr24	58978276	58982728	4	-1
chr24	58978434	58980327	4	150
chr24	58978600	58979696	4	151.5
chr24	58979551	58981465	32	-1
chr24	58980194	58981001	4	146.2
chr24	58980709	58982672	9	-1
chr24	58983873	58991019	12	205.9
chr24	58984596	58997578	5	131.7
chr24	58985742	58990860	45	133.9
chr24	58995417	58997876	12	-1
chr3	59908	75279297	12	104.7
chr3	1032072	1033063	5	296.2
chr3	1216838	1217588	17	131.2
chr3	10035483	10089380	8	128.2
chr3	10088196	11911960	13	79.5
chr3	10407293	132601025	5	262
chr3	20550688	20571583	18	111.9
chr3	23088747	23097800	13	174.9
chr3	26520803	26788027	28	115.3
chr3	57522525	57524159	16	135.1
chr3	75272078	130708626	7	189.8
chr3	90451597	90457795	4	353.2
chr3	90453448	90505041	8	186.9
chr3	90493903	90499348	6	313.7
chr3	95467965	95471219	26	190.8
chr3	95723493	95724298	6	183.1
chr3	117692211	117698713	29	149.4
chr3	125415812	125438596	6	282.1
chr3	125439366	125462478	5	226.2
chr3	146390304	146395258	29	113.7
chr3	185628432	185709487	9	265.3
chr3	194543181	194546562	24	130.6
chr3	195506927	195512353	21	167.7
chr3	195511002	195512365	36	152.4
chr3	195667539	195728008	5	258.2
chr3	195671616	195672520	8	-1
chr3	197111139	197113594	7	20.5
chr3	197111919	197112534	11	-1
chr3	197111930	197118317	14	-1
chr3	197112216	197116370	4	-1
chr3	197113553	197115703	13	-1
chr3	197117694	197118966	34	-1
chr4	56121	209541	4	274.3
chr4	58086	385786	6	123.7
chr4	85943	367419	6	146.7
chr4	3816438	3817166	23	129.2
chr4	3902890	4176050	5	240
chr4	6006106	6006847	12	-1
chr4	7725941	7726910	5	265.9
chr4	13228115	42533501	8	144.4
chr4	22152241	36382808	10	193.5
chr4	40296178	40297695	12	49.5
chr4	40296971	40297782	13	159.8
chr4	49093729	49149771	9	254.1
chr4	49093908	49095851	18	-1
chr4	49093969	49102807	36	-1
chr4	49093981	49106452	20	-1
chr4	49093993	49123122	8	-1
chr4	49094002	49108261	44	-1
chr4	49094009	49094646	21	-1
chr4	49094051	49102859	5	-1
chr4	49094126	49156222	5	-1
chr4	49094162	49099847	5	-1
chr4	49094385	49143060	5	338.9
chr4	49094403	49149825	5	328.6
chr4	49094406	49134186	7	321.7
chr4	49094457	49109815	7	285.6
chr4	49094474	49095335	68	211.2
chr4	49094483	49101297	166	-1
chr4	49094484	49108784	20	-1
chr4	49094514	49105375	15	-1
chr4	49094548	49142051	6	220
chr4	49094558	49157251	5	-1
chr4	49094562	49121535	4	-1
chr4	49094569	49099319	5	-1
chr4	49094632	49096037	4	271.2
chr4	49094639	49152295	34	-1
chr4	49094679	49155727	5	98.5
chr4	49095150	49121534	18	-1
chr4	49095323	49102618	4	290.2
chr4	49095360	49097427	13	-1
chr4	49095368	49107144	10	-1
chr4	49095419	49110939	24	-1
chr4	49095422	49099868	17	-1
chr4	49095422	49112442	8	-1
chr4	49095425	49123703	4	-1
chr4	49095489	49098979	11	-1
chr4	49096083	49101187	5	327.4
chr4	49098225	49123103	10	38.9
chr4	49098415	49155719	11	335.2
chr4	49098681	49101671	30	-1
chr4	49098770	49101676	39	-1
chr4	49098799	49107976	35	-1
chr4	49098809	49102843	22	-1
chr4	49098814	49152294	15	-1
chr4	49098821	49149955	16	-1
chr4	49098823	49122049	41	-1
chr4	49099015	49108576	9	189.5
chr4	49099334	49142185	7	310.7
chr4	49099441	49105873	14	-1
chr4	49099475	49107315	23	-1
chr4	49099574	49143024	4	90.7
chr4	49099812	49123693	9	-1
chr4	49099858	49115275	5	-1
chr4	49099874	49152294	51	-1
chr4	49099878	49157487	13	-1
chr4	49099881	49109407	74	-1
chr4	49099883	49111024	16	-1
chr4	49100233	49105034	10	295.7
chr4	49100253	49110868	33	285.5
chr4	49100336	49113259	4	-1
chr4	49100516	49102827	21	-1
chr4	49100537	49107953	29	-1
chr4	49100584	49115188	12	-1
chr4	49100856	49142283	9	-1
chr4	49101225	49121869	10	-1
chr4	49101400	49106235	5	182
chr4	49101648	49113280	6	-1
chr4	49101724	49142277	4	-1
chr4	49101789	49149958	7	-1
chr4	49103215	49121939	26	229.7
chr4	49103244	49110930	6	256.7
chr4	49103370	49156980	5	-1
chr4	49103401	49104986	16	60.1
chr4	49104025	49109996	22	-1
chr4	49104263	49114798	5	285.7
chr4	49104331	49156895	5	155.5
chr4	49104430	49141761	4	26.9
chr4	49104442	49149479	8	65
chr4	49104967	49123363	89	-1
chr4	49104982	49106117	18	-1
chr4	49105051	49123674	72	-1
chr4	49105065	49111323	13	-1
chr4	49105100	49156438	7	-1
chr4	49105107	49117743	9	-1
chr4	49105137	49112590	14	-1
chr4	49105165	49152274	7	-1
chr4	49105187	49110971	60	-1
chr4	49105949	49152288	11	-1
chr4	49106127	49156916	25	260
chr4	49106221	49149949	6	-1
chr4	49106229	49107307	16	-1
chr4	49106558	49108819	32	-1
chr4	49107124	49149795	13	243.5
chr4	49107275	49139441	6	106.3
chr4	49107391	49121080	6	36.9
chr4	49107837	49151975	9	-1
chr4	49107855	49123565	6	-1
chr4	49108032	49111171	8	-1
chr4	49108107	49123126	7	65.1
chr4	49108628	49157030	10	-1
chr4	49108818	49152288	14	-1
chr4	49109044	49149643	4	189.1
chr4	49109111	49153405	15	183.3
chr4	49109646	49112569	86	-1
chr4	49109913	49111271	14	-1
chr4	49109915	49122383	158	-1
chr4	49109978	49123693	36	-1
chr4	49109995	49157459	17	-1
chr4	49110016	49143620	4	-1
chr4	49110027	49142055	10	218.3
chr4	49110043	49114860	5	341
chr4	49110122	49142859	16	175.9
chr4	49110339	49149569	5	77
chr4	49110472	49113285	6	-1
chr4	49110898	49156091	4	-1
chr4	49110922	49152617	39	-1
chr4	49111239	49112404	11	165.3
chr4	49111514	49142007	5	163.3
chr4	49111533	49146933	4	175.5
chr4	49111563	49134165	6	297
chr4	49111580	49113018	5	171.2
chr4	49111655	49149634	8	37.3
chr4	49111682	49146173	4	64.2
chr4	49111810	49148654	4	9.9
chr4	49112101	49123622	57	-1
chr4	49112163	49156127	13	-1
chr4	49112163	49122729	43	-1
chr4	49112163	49139769	4	-1
chr4	49112166	49152324	80	-1
chr4	49112175	49153642	5	-1
chr4	49112327	49144603	4	336.7
chr4	49112353	49147937	10	284.1
chr4	49112358	49157059	9	-1
chr4	49112485	49149595	12	118
chr4	49112814	49158625	8	261.2
chr4	49112982	49142516	7	-1
chr4	49113071	49153576	9	313.3
chr4	49113104	49115238	8	-1
chr4	49114234	49122610	59	64.9
chr4	49114361	49121849	14	-1
chr4	49116227	49122630	26	228.7
chr4	49116322	49123253	26	70.1
chr4	49117023	49123446	17	168.4
chr4	49118770	49151920	4	114.5
chr4	49119207	49121435	23	-1
chr4	49119450	49122269	4	-1
chr4	49119631	49145231	4	316.4
chr4	49120298	49136800	8	-1
chr4	49120459	49140522	5	179.6
chr4	49120630	49143039	8	275.5
chr4	49120652	49134019	7	183.1
chr4	49121148	49150034	16	-1
chr4	49121169	49157284	41	-1
chr4	49121190	49123703	13	-1
chr4	49121200	49142516	9	-1
chr4	49121252	49152542	37	-1
chr4	49121289	49155840	12	-1
chr4	49121299	49149802	21	308.2
chr4	49121357	49122638	6	-1
chr4	49121371	49139764	7	-1
chr4	49121410	49153443	7	-1
chr4	49121513	49149137	4	-1
chr4	49121535	49123167	14	44.2
chr4	49121803	49139702	5	332.1
chr4	49122000	49143167	6	-1
chr4	49122140	49148216	10	-1
chr4	49122597	49154630	7	70
chr4	49122695	49145608	8	206
chr4	49122724	49123928	44	-1
chr4	49122846	49142461	8	-1
chr4	49123027	49152277	17	-1
chr4	49123341	49153527	59	-1
chr4	49126008	49151974	8	-1
chr4	49131673	49142883	6	214.4
chr4	49132502	49142614	6	47.4
chr4	49133582	49151927	4	77.9
chr4	49138876	49142965	7	271.6
chr4	49138933	49149803	6	251.7
chr4	49139618	49157350	9	-1
chr4	49139690	49152288	19	-1
chr4	49139976	49151622	5	116.6
chr4	49141371	49156895	6	268.9
chr4	49141518	49149787	6	153.2
chr4	49141634	49153093	8	76.3
chr4	49142291	49152291	19	-1
chr4	49142483	49151874	16	46
chr4	49142974	49157031	4	-1
chr4	49143862	49149899	5	239
chr4	49144756	49152542	8	-1
chr4	49146806	49150039	6	-1
chr4	49147170	49152274	12	-1
chr4	49147213	49157256	4	-1
chr4	49149276	49156648	6	70
chr4	49149949	49152316	20	-1
chr4	49151774	49152324	13	-1
chr4	49151832	49157436	26	-1
chr4	49151916	49153418	5	-1
chr4	49152292	49158054	4	182
chr4	49153135	49153648	4	-1
chr4	49155853	49156977	4	-1
chr4	49633768	49651270	5	23.3
chr4	49634308	49639561	5	282.8
chr4	49634501	49659853	13	143.6
chr4	49634580	49646726	7	-1
chr4	49635023	49660059	4	309.2
chr4	49635262	49640480	6	205.7
chr4	49636349	49643641	4	315.4
chr4	49636421	49649801	5	281.3
chr4	49636878	49643238	6	247.6
chr4	49637203	49659836	4	159.1
chr4	49638653	49652083	5	83.4
chr4	49640630	49660007	6	298.3
chr4	49641384	49644251	4	293.3
chr4	49642497	49648444	8	8.9
chr4	49644496	49659630	13	325.1
chr4	49644712	49660224	8	-1
chr4	49644740	49648673	9	211.2
chr4	49645053	49651568	136	-1
chr4	49645431	49646650	41	196.4
chr4	49645834	49650787	11	322.9
chr4	49646237	49650567	4	256.9
chr4	49649730	49658104	11	296.7
chr4	49650420	49659574	11	252.5
chr4	49650552	49652312	31	170.7
chr4	49653767	49654818	5	303
chr4	49658115	49660362	108	-1
chr4	59060379	65021340	6	220.4
chr4	66372191	67929211	7	268.3
chr4	68264004	68267044	16	217.2
chr4	68264872	68267255	330	-1
chr4	68265821	68267033	10	266.7
chr4	70258802	70278524	8	174.6
chr4	91075056	91090058	9	213.6
chr4	105057064	105244629	9	24.5
chr4	105878100	136338332	5	170.3
chr4	128237646	128271064	17	164.4
chr4	144772875	144894374	8	240.2
chr4	144803369	145043735	4	149.7
chr4	149428770	149430403	12	191.4
chr4	149428793	149429747	6	270.2
chr4	151011039	151011973	4	279.9
chr4	155066953	182357194	16	240.7
chr4	179253632	179255001	29	135.9
chr4	187245930	188427700	4	288.2
chr4	189424862	189427252	9	262.2
chr4	189425076	189428836	6	109.6
chr4	189426738	189428103	19	-1
chr4	189427428	189429442	27	-1
chr4	190606272	190610446	4	277.3
chr4	190606273	190607561	17	151.7
chr5	628124	629166	4	322.6
chr5	682227	774956	6	237.2
chr5	693139	785048	4	286.2
chr5	746415	839146	4	285
chr5	1539652	1540550	4	208.5
chr5	1845437	1846232	24	135.5
chr5	2490996	2491951	5	-1
chr5	3324376	3324837	42	-1
chr5	17508100	17622050	13	168.7
chr5	17712748	17715968	57	115.3
chr5	18486428	18496399	19	-1
chr5	44688462	44689383	4	259.1
chr5	45967291	46055178	13	218.4
chr5	45992197	45995097	5	310.5
chr5	46326127	49535458	19	311.2
chr5	46339806	46365095	12	271.2
chr5	49448181	49540752	4	333.6
chr5	49516229	49526145	6	316.5
chr5	62573457	62911263	6	228.8
chr5	69315396	70191101	5	315.2
chr5	103399569	103406209	6	155.3
chr5	125496317	125498628	22	145.8
chr5	135269165	135270120	6	269.9
chr5	140088476	140097069	6	216.8
chr5	143512424	143515170	30	98.3
chr5	160671708	160680935	8	209.2
chr5	166854257	166855180	4	245
chr5	170613401	174240558	4	326.2
chr5	180061631	180062664	4	204
chr6	371885	372686	4	-1
chr6	1053626	1054653	4	319.3
chr6	29765711	29922603	7	231.7
chr6	29856592	29911848	15	238.1
chr6	29902062	29911574	8	145.5
chr6	31249403	31329616	17	192
chr6	31356346	31453518	29	97.3
chr6	31358571	31456077	4	293.9
chr6	31377125	31472319	10	244.8
chr6	34040053	34041477	23	-1
chr6	35754443	35766946	16	166.3
chr6	44012889	44013493	19	-1
chr6	52650761	52691610	25	164.1
chr6	52652354	52691775	9	271.9
chr6	53924503	53928887	26	166.9
chr6	56991384	57009403	12	176.4
chr6	57533488	103832190	6	180.9
chr6	58596469	62066005	9	249
chr6	58620848	62081989	5	189.9
chr6	58753823	62194500	5	352.2
chr6	58776294	58779780	3172	-1
chr6	58776899	58777775	20	218.5
chr6	58778578	58779399	19	-1
chr6	61911067	61913919	4	353
chr6	61913271	61914454	4	109.7
chr6	65396624	151580865	5	181.2
chr6	116989788	116990822	6	246.6
chr6	119261716	119262651	8	272.4
chr6	147131043	147138285	5	162
chr6	147133151	147140558	6	252.7
chr6	151267065	151270036	6	273.7
chr6	157640728	157641716	4	308
chr6	157731507	157732195	8	9.9
chr6	157732077	157735801	9	-1
chr6	157732112	157735076	30	-1
chr6	157733674	157734680	4	258.1
chr6	160639399	160640526	6	290.9
chr6	160877554	160956882	10	227.6
chr6	168051921	168052766	18	200.6
chr6	168519932	168521072	7	300
chr6	169060090	169060843	10	108.8
chr6	169771769	169772674	4	183.9
chr7	523162	523749	12	-1
chr7	605726	606702	9	294.7
chr7	2554246	2555012	31	148.5
chr7	6741568	6742571	5	312.7
chr7	8191878	8192763	10	230.7
chr7	35085062	102800953	4	-1
chr7	35543204	101955849	5	304.5
chr7	38381993	38395915	4	252.6
chr7	55234626	55235638	5	295.7
chr7	56435412	56436326	7	254.3
chr7	56557246	57478026	28	142.7
chr7	57477893	63635829	23	76.9
chr7	57548363	61739925	7	166.2
chr7	57548461	61785714	6	326.3
chr7	57553779	61758745	6	339.6
chr7	57825019	57825906	35	91.1
chr7	57955226	57977981	9	195.6
chr7	57958522	57987450	4	303
chr7	57958586	57960154	4	289.2
chr7	57991852	57993102	16	168.9
chr7	57994934	58007370	4	337.4
chr7	61053931	61055241	4	356.7
chr7	61054042	61755068	12	285.6
chr7	61054075	61798175	4	275
chr7	61054215	61756688	14	142.1
chr7	61055370	61788994	15	-1
chr7	61055561	61750891	18	214.6
chr7	61083293	61085246	5	10.6
chr7	61739669	61744281	9	202.7
chr7	61739747	61790071	5	291.7
chr7	61740224	61785531	5	230.2
chr7	61740510	61781208	26	-1
chr7	61742401	61801318	4	336.7
chr7	61742405	61782988	5	292.4
chr7	61742969	61783878	7	-1
chr7	61743241	61757464	4	293.2
chr7	61743445	61796388	7	-1
chr7	61743595	61784553	10	-1
chr7	61744558	61780630	11	-1
chr7	61744851	61747954	4	343.3
chr7	61744877	61785016	17	-1
chr7	61744879	61790345	5	-1
chr7	61745053	61796691	5	296.2
chr7	61745675	61746785	39	-1
chr7	61746440	61757473	11	221.4
chr7	61748199	61784590	9	-1
chr7	61748577	61780886	10	151
chr7	61748582	61788869	9	279.5
chr7	61748680	61754809	4	235.4
chr7	61749217	61799337	4	275.7
chr7	61750445	61787227	13	-1
chr7	61753114	61792573	10	209.6
chr7	61753204	61796129	19	198.1
chr7	61753276	61790373	82	-1
chr7	61753306	61794744	4	339.6
chr7	61754686	61786369	52	32.3
chr7	61755366	61756045	8	-1
chr7	61758087	61791361	60	-1
chr7	61783676	61796298	11	288.7
chr7	61787973	61793091	4	248.1
chr7	61788395	61789008	23	-1
chr7	61789644	61798723	4	284
chr7	61789767	61797492	9	183.4
chr7	61790881	61794293	4	258.6
chr7	61791471	61799203	5	25.5
chr7	61798489	61801338	4	153.1
chr7	61802202	61803548	21	-1
chr7	61967963	61970691	30	218.2
chr7	61968083	61970057	51	-1
chr7	61968239	61971662	4	348
chr7	61968485	61973421	14	287.2
chr7	61968566	61975718	8	219.2
chr7	61968622	61970132	2945	-1
chr7	61968642	61976574	12	188.6
chr7	61968650	61979763	20	336.4
chr7	61968995	61971548	16408	-1
chr7	61970759	61973387	6	263.6
chr7	61970998	61977081	22	-1
chr7	61987064	61989448	4	325.5
chr7	63296349	67428056	12	128.6
chr7	63482377	63739395	4	275.7
chr7	64544452	65239051	9	276.7
chr7	65860021	75716906	11	159.4
chr7	66193517	73382238	10	123.8
chr7	76626936	76627769	6	-1
chr7	88516377	88519183	14	179.8
chr7	89737177	89738398	6	190.5
chr7	96546416	96550258	6	202.4
chr7	98177198	98178011	26	162.5
chr7	100550622	100551390	14	109.7
chr7	140181376	140189374	12	220.3
chr7	142106973	142147113	4	321.8
chr7	142107162	142164289	8	218.8
chr7	142108620	142128909	16	146.1
chr7	142143597	142181121	4	291.2
chr7	142191135	142217096	26	166.1
chr7	142197158	142224013	12	259.5
chr7	146757623	146759450	5	293.2
chr7	149736046	149739159	14	116
chr7	153202781	153203817	25	159.2
chr7	154999998	155000880	6	148.8
chr7	155127599	155128689	15	-1
chr7	157841045	157842137	4	316.5
chr7	158233857	158234797	5	202.4
chr8	751630	752602	6	299.9
chr8	1046656	1048020	5	120.5
chr8	1231946	1232930	4	290.9
chr8	2215650	2216415	10	90.9
chr8	5230836	5234988	23	-1
chr8	21169564	21171765	5	290.2
chr8	21820581	21834230	20	-1
chr8	29677370	29678244	8	205.6
chr8	43093349	43094434	160	-1
chr8	43094638	43095831	94	-1
chr8	43094746	43097992	1198	-1
chr8	43594016	43615516	5	342.6
chr8	43609820	43692526	5	336.9
chr8	43818669	46869041	7	335.9
chr8	43819702	43821063	8	-1
chr8	53398250	53412472	18	147.8
chr8	58116218	58123211	86	117.3
chr8	58118855	58128463	167	-1
chr8	63885348	136007636	6	166.6
chr8	139218434	139219189	6	73.9
chr8	139704428	139704984	15	-1
chr8	139754282	139755237	4	283.4
chr8	145180279	145181197	4	241.4
chr8	145504627	145505625	5	299.2
chr9	4713563	4714562	5	318
chr9	28277589	28285043	23	115.2
chr9	30205294	121846861	4	277.7
chr9	34681337	34682180	18	178
chr9	66833473	67321175	10	302.2
chr9	66859116	66861085	4	184.1
chr9	69958160	69959120	6	288.8
chr9	72652903	72653656	32	113.5
chr9	72854018	72860660	4	142.1
chr9	80590641	80591650	23	85.4
chr9	83187471	83188427	6	275.9
chr9	91588524	91589398	8	57.5
chr9	93670297	96381505	7	277.5
chr9	108475931	108479075	4	256.2
chr9	112285760	112286680	25	109.4
chr9	132158530	132159407	19	202.7
chr9	137576895	137577491	13	42.4
chr9	139996944	139998767	4	-1
chr9	139997377	139998453	12	-1
chr9	140222250	140222857	16	12.3
