# Supplementary material for: Discovery of large genomic inversions using long range information
Source: BMC Genomics. 2017 Jan 10;18:65. doi: 10.1186/s12864-016-3444-1 (PMC5223412; doi:10.1186/s12864-016-3444-1)
Supplement: Additional file 2: — Call sets. Call sets generated by Valor, DELLY, LUMPY, and GASVPro using both real data and simulations. (ZIP 72710 kb) [file 12864_2016_3444_MOESM2_ESM.zip › supplementary/chm1/gasvpro_chm1_hg19.inner.bed]

chr1	725721	224202213	18	-1
chr1	725981	224203174	4	27.6
chr1	1588717	1653855	6	198.2
chr1	1595013	1660718	4	194.9
chr1	1628440	1680859	6	182.3
chr1	2143230	2143501	6	229.9
chr1	2583730	2629222	35	180
chr1	2583799	2627422	7	38.2
chr1	2584481	2616007	17	-1
chr1	2584706	2623985	14	-1
chr1	2584848	2614756	4	223
chr1	2584851	2623492	7	322.4
chr1	2584879	2622489	15	-1
chr1	2586250	2623179	12	-1
chr1	2587457	2629593	19	-1
chr1	2615648	2630282	6	248.9
chr1	2616429	2621921	6	-1
chr1	2618300	2624047	10	-1
chr1	2620427	2629677	6	-1
chr1	2623574	2629229	7	94.6
chr1	2627532	2629214	17	228
chr1	4125521	4126052	7	165.7
chr1	4999528	4999645	6	280.2
chr1	7559209	7560232	8	239.9
chr1	12942660	13219759	7	255
chr1	14436693	14438510	19	114.1
chr1	16890963	16893755	7	342.3
chr1	17012990	21739276	7	275.3
chr1	24961320	24961426	6	295.4
chr1	26095131	26095349	10	-1
chr1	29720885	30878516	18	194.7
chr1	32966392	33005236	7	241.9
chr1	41992347	41992917	6	249.9
chr1	53089495	53090124	12	191
chr1	62169957	62186002	13	187.9
chr1	90844476	90844557	5	347.5
chr1	91561348	93514327	4	251.4
chr1	95628149	95680067	8	196.4
chr1	103914030	208553035	7	160.1
chr1	104990488	104990716	11	197.5
chr1	106506083	182690115	7	250
chr1	121352977	121355541	65	-1
chr1	121355801	121360060	4	335.9
chr1	121357853	121483817	12	104.2
chr1	121358025	121481267	104	278.9
chr1	121358577	121480127	4	349.3
chr1	121359647	121483268	32	-1
chr1	121478494	121483001	90	186.7
chr1	121478498	121480121	7	347.1
chr1	121481376	121483818	103	267
chr1	121482291	121483819	190	239.8
chr1	142535601	142539264	10	70.7
chr1	142535815	142541092	5	77.9
chr1	142537863	142541069	13	114.1
chr1	142537913	142539224	42	117.9
chr1	142538510	142538833	7	138.6
chr1	142538669	142542818	5	-1
chr1	144680214	144955362	7	182
chr1	144680343	144954542	8	270.5
chr1	148848383	148850004	4	292.5
chr1	148849017	148850445	15	251.2
chr1	153043828	153066545	22	135.1
chr1	154686578	154686935	8	86
chr1	178664820	178665115	4	212.1
chr1	186778282	189995964	6	217.6
chr1	194741761	207975174	19	113.8
chr1	196735924	196745011	36	134
chr1	196761810	196886409	7	190.2
chr1	196768028	196892274	18	-1
chr1	196769211	196893406	11	-1
chr1	202594020	202594184	5	252.3
chr1	207097465	207097798	28	140
chr1	210827278	210827492	5	222.2
chr1	225133444	225248240	12	138.2
chr1	234383767	234383984	4	268
chr1	246949082	246949147	5	316
chr10	5202266	5324846	22	186.1
chr10	7568512	7568892	8	114.5
chr10	14610432	14610617	11	273.2
chr10	27224658	27229276	48	19.4
chr10	38560794	42891592	8	247.2
chr10	38773080	38787382	9	279.5
chr10	38773098	38817713	12	212.8
chr10	38776619	39125565	7	359.6
chr10	38776884	38815237	4	319.5
chr10	38789315	39144038	5	307.5
chr10	38789518	38818760	41	66.4
chr10	38792242	39128802	4	301.2
chr10	38792319	39125581	4	258.6
chr10	38792431	39136758	4	338.9
chr10	38815811	39144100	13	249.8
chr10	38815828	38818622	25	78.3
chr10	38817638	38818798	113	87.6
chr10	38877897	42601357	5	327.1
chr10	38881240	38881539	8	234
chr10	38882931	38886327	6	151.5
chr10	38883611	42665637	4	109.7
chr10	38885840	42665377	6	202.3
chr10	39078901	39085891	5	147.1
chr10	39079207	39111247	7	99.9
chr10	39079340	39111964	5	194.2
chr10	39079452	39081562	10	147.2
chr10	39079481	39101292	6	300
chr10	39081393	39107283	5	89.6
chr10	39081402	39111243	4	173.9
chr10	39084993	39094142	6	235.3
chr10	39085961	39107267	6	308.9
chr10	39094629	42797291	4	340.4
chr10	39098400	42363418	5	344.8
chr10	39100351	39102028	28	28.5
chr10	39101305	39102262	12	19.1
chr10	39107184	39111253	11	318.7
chr10	39107307	42798657	6	353.7
chr10	39107389	39112273	10	352.2
chr10	39107389	42359135	5	353
chr10	39112307	39112760	5	314.2
chr10	39117845	39136788	5	121.6
chr10	39118125	39128860	44	306
chr10	39118554	39123219	5	335.9
chr10	39118873	39126008	10	-1
chr10	39118927	39140776	5	-1
chr10	39120603	39138142	5	337.4
chr10	39121471	39125563	5	169.5
chr10	39121542	39138135	4	358.2
chr10	39124452	39125584	15	129.7
chr10	39124497	39136827	26	161.2
chr10	39124581	39141036	4	328.5
chr10	39125568	39136401	13	204
chr10	39125569	39132400	6	113.7
chr10	39125570	39138148	6	297
chr10	39125572	39129408	7	139.1
chr10	39125626	39130496	6	198.4
chr10	39125649	39151382	7	264.2
chr10	39126474	39147550	4	-1
chr10	39126488	39140996	10	-1
chr10	39126512	39150594	10	-1
chr10	39128151	39128850	4	332.9
chr10	39128402	39140267	5	275
chr10	39135493	39136363	4	350
chr10	39135493	39150855	6	49.5
chr10	39136837	39137445	5	307.5
chr10	39137934	39140259	6	160.5
chr10	39147065	39151285	4	15.6
chr10	42355060	42382137	4	173.2
chr10	42355060	42381470	29	125.5
chr10	42357009	42375835	4	246.5
chr10	42357029	42361411	4	312.7
chr10	42357559	42379337	6	-1
chr10	42357639	42374722	4	-1
chr10	42357657	42380419	55	-1
chr10	42357918	42363906	8	-1
chr10	42357964	42364843	22	-1
chr10	42358292	42382049	4	331.3
chr10	42358796	42375416	5	169.3
chr10	42358827	42369846	9	-1
chr10	42358828	42363896	19	-1
chr10	42359412	42362823	6	-1
chr10	42359420	42371210	18	-1
chr10	42359472	42381995	11	-1
chr10	42359795	42378238	7	-1
chr10	42359962	42364836	50	-1
chr10	42359962	42366612	34	-1
chr10	42359983	42377886	24	103
chr10	42360179	42374087	4	-1
chr10	42360378	42360413	41	-1
chr10	42360538	42380655	50	-1
chr10	42360777	42373621	5	37.3
chr10	42360786	42377582	5	36.8
chr10	42360788	42371240	10	123.3
chr10	42360812	42376034	10	-1
chr10	42361021	42362369	5	322.1
chr10	42361723	42366445	13	-1
chr10	42361770	42363922	5	-1
chr10	42361771	42374742	16	-1
chr10	42361772	42369412	11	-1
chr10	42361792	42374878	5	309.7
chr10	42361803	42362063	9	194.7
chr10	42361954	42374261	6	40.3
chr10	42362039	42365233	33	-1
chr10	42362113	42380680	96	-1
chr10	42362362	42373172	4	332.7
chr10	42362434	42363696	7	285.7
chr10	42362484	42381479	5	330.2
chr10	42362595	42378425	26	-1
chr10	42362714	42381377	39	-1
chr10	42362951	42364860	6	-1
chr10	42363030	42380574	15	-1
chr10	42363494	42376638	9	64.5
chr10	42363537	42369437	9	-1
chr10	42363576	42365847	6	104.2
chr10	42363579	42369402	16	43.1
chr10	42364336	42378107	23	-1
chr10	42364807	42365325	12	315.8
chr10	42364879	42381708	35	-1
chr10	42364924	42382064	5	278.2
chr10	42365395	42377683	4	-1
chr10	42365396	42382809	4	47.4
chr10	42366336	42369706	10	-1
chr10	42366941	42381932	13	-1
chr10	42366956	42378091	24	-1
chr10	42367004	42380362	347	-1
chr10	42367865	42377682	4	-1
chr10	42368875	42375534	17	70.7
chr10	42369169	42381755	11	-1
chr10	42369437	42370711	23	209.4
chr10	42369621	42374790	5	-1
chr10	42370059	42381997	63	-1
chr10	42370323	42378750	21	-1
chr10	42370404	42379647	236	-1
chr10	42370632	42377662	33	-1
chr10	42370774	42371236	6	246.2
chr10	42371697	42382074	18	-1
chr10	42371897	42380566	61	-1
chr10	42375440	42381961	6	-1
chr10	42376086	42377703	42	-1
chr10	42376351	42376765	17	-1
chr10	42376384	42383081	6	252.8
chr10	42377636	42380774	91	-1
chr10	42378347	42378897	4	306.7
chr10	42378900	42380766	5	-1
chr10	42378972	42380402	4	43.1
chr10	42379814	42383295	11	-1
chr10	42380355	42790831	4	361.1
chr10	42382770	42382973	15	-1
chr10	42383397	42388283	13	199
chr10	42383570	42393774	9	313.2
chr10	42383572	42385214	225	160.4
chr10	42383691	42386833	8	224.1
chr10	42384336	42392750	62	-1
chr10	42384595	42385645	13	239.6
chr10	42385146	42396505	14	-1
chr10	42385232	42393779	361	266.6
chr10	42385232	42396869	80	242.2
chr10	42385344	42389802	13	-1
chr10	42386180	42387472	17	-1
chr10	42386181	42600074	151	-1
chr10	42386184	42392745	157	-1
chr10	42386238	42390816	14	-1
chr10	42386267	42597410	194	-1
chr10	42386279	42396506	91	-1
chr10	42387061	42597785	6	143.1
chr10	42387194	42597412	7	-1
chr10	42387832	42389413	5	193.4
chr10	42387865	42393154	170	-1
chr10	42388370	42394292	33	-1
chr10	42388385	42390308	10	323.2
chr10	42388464	42392261	6	270.6
chr10	42388942	42597402	191	-1
chr10	42389093	42396514	168	-1
chr10	42389099	42599820	85	-1
chr10	42389379	42396645	49	185
chr10	42389396	42392651	4	258.7
chr10	42389510	42395977	7	315.6
chr10	42390382	42600132	7	125.9
chr10	42390395	42396821	28	23.3
chr10	42390396	42392686	4	328.5
chr10	42390400	42394458	8	150.8
chr10	42390401	42393322	7	261.5
chr10	42391039	42597401	105	-1
chr10	42391761	42392309	25	-1
chr10	42392353	42393774	9	41.7
chr10	42393055	42396096	9	116.5
chr10	42393081	42396507	12	-1
chr10	42393165	42597414	34	-1
chr10	42393683	42396603	4	-1
chr10	42393863	42396864	13	290.4
chr10	42394852	42599724	99	-1
chr10	42394958	42396525	10	-1
chr10	42395199	42597413	73	-1
chr10	42396080	42597785	50	88.7
chr10	42397074	42601370	11	297
chr10	42397477	42597409	63	-1
chr10	42397535	42600087	90	-1
chr10	42398718	42408297	26	271.9
chr10	42398723	42398775	5	339
chr10	42399261	42399740	54	-1
chr10	42399344	42408274	1193	230.6
chr10	42399346	42404395	4	299.2
chr10	42399938	42402361	261	-1
chr10	42400444	42406963	27	-1
chr10	42401034	42402269	128	-1
chr10	42401224	42408723	1064	-1
chr10	42404499	42817925	4	245.3
chr10	42408313	42818119	74	117.1
chr10	42528090	42534941	9	345.3
chr10	42528092	42533514	7	135
chr10	42528107	42532444	8	106.9
chr10	42528691	42539886	18	-1
chr10	42528693	42529831	575	-1
chr10	42530068	42531344	5	97.1
chr10	42530086	42532006	13	-1
chr10	42530241	42532986	3750	-1
chr10	42530693	42533448	4	347.1
chr10	42530893	42535084	70	-1
chr10	42532613	42534714	282	270.9
chr10	42532615	42539062	7	303
chr10	42534779	42535154	4	130.5
chr10	42534961	42539195	12	298.8
chr10	42596933	42597105	25	253.6
chr10	42597675	42598139	14	-1
chr10	42597896	42599038	7	245.2
chr10	42598189	42600086	274	-1
chr10	42662009	42667357	9	197
chr10	42667288	42667465	15	241.2
chr10	42792272	42810582	4	361.9
chr10	45889169	45908908	16	17
chr10	52494308	81659288	9	216.7
chr10	53984488	54033978	5	195.3
chr10	121186462	121186722	7	189.3
chr10	125014013	125014219	4	287.1
chr10	127190962	127201129	10	229.3
chr10	127513436	127513692	27	166.2
chr10	127940159	127940666	16	109
chr10	130381700	130381891	8	259.7
chr10	133284883	133284969	8	312.7
chr10	133731531	133732307	23	-1
chr10	134177915	134178280	25	105.2
chr10	134824781	134825116	11	162.8
chr11	475125	475330	9	233.5
chr11	1148218	1148679	5	55.9
chr11	3505740	67623518	9	276.6
chr11	48748771	54892922	24	91.8
chr11	48835069	48857980	9	-1
chr11	48932510	48940541	4	276.8
chr11	48935952	55021762	4	322.3
chr11	48948545	48962976	5	341.9
chr11	51570243	51579562	6	296.9
chr11	51572169	51579584	4	336.6
chr11	51572798	51579577	10	286.5
chr11	51574812	51579594	14	301.8
chr11	51579390	51580917	4	172.5
chr11	51579640	51580256	9	174.5
chr11	51579646	51584181	5	329.9
chr11	51579701	51590543	7	199.6
chr11	51580255	51591622	90	-1
chr11	55000219	55000737	4	297.7
chr11	55007834	55009151	4	250.4
chr11	55084782	55196268	5	243.9
chr11	62134237	62152645	9	247.7
chr11	63699031	63701878	32	177.7
chr11	68282771	68411355	5	191
chr11	69530010	122152860	4	218.7
chr11	71237321	71275276	6	281.5
chr11	84564397	84565282	16	-1
chr11	91810623	91827784	10	-1
chr11	118292752	118293713	7	254
chr11	121888145	121888289	5	310.5
chr11	131550388	131550641	13	185.6
chr11	131550858	131551572	9	190.3
chr11	134178257	134178398	4	268.5
chr12	9548910	31263610	5	316.2
chr12	11166587	11221818	4	57.3
chr12	11167899	11222847	9	155.1
chr12	11169751	11225189	11	244.2
chr12	11172187	11227521	6	268
chr12	11174168	11200496	5	269.9
chr12	11174776	11274661	4	-1
chr12	11181616	11284305	10	232.6
chr12	11182800	11213497	6	290.9
chr12	11203376	11231630	10	213.8
chr12	11204773	11275796	7	284.9
chr12	11206830	11277017	5	-1
chr12	11207337	11278154	7	187
chr12	11208706	11237775	33	-1
chr12	13164494	13164800	38	168.5
chr12	34203056	38739804	26	99.6
chr12	34590496	34656126	4	356.7
chr12	34830161	38366694	4	274.3
chr12	34831308	38001958	4	303
chr12	34831336	38009275	4	156.9
chr12	34831392	37991913	6	324.1
chr12	34833693	34836873	9	300.1
chr12	34833711	34841790	10	289.4
chr12	34834683	34852678	4	350.8
chr12	34835555	34838003	6	314.5
chr12	34852261	34852717	4	305.2
chr12	34853082	34856590	4	241.9
chr12	34854900	34856608	8	213.2
chr12	37999775	38008600	5	301.7
chr12	38007076	38008609	17	223.9
chr12	38008663	38016377	5	277
chr12	38039725	38108607	23	341.9
chr12	38040677	38115140	5	338.4
chr12	38098952	38257464	5	342
chr12	50272701	50273859	8	179.6
chr12	59930987	79853520	4	332.9
chr12	66451496	103855676	4	234.1
chr12	66451496	86005442	4	283.9
chr12	69547568	118732878	7	207.7
chr12	86518962	86538620	15	11.1
chr12	87204954	87205788	29	97.2
chr12	95588365	95589389	5	289
chr12	110099341	110099768	32	84.9
chr12	124923445	124923892	13	67.3
chr12	128181721	128181803	5	306.7
chr12	132957600	132958215	5	200
chr12	132958096	132959213	4	250
chr12	132959004	132959561	12	102.5
chr12	133040938	133041125	6	239
chr13	19777484	20278584	18	114.8
chr13	23507940	24930014	4	174.1
chr13	25606241	26783796	5	260.5
chr13	27547030	27547612	10	265.4
chr13	28508810	28509073	30	168.7
chr13	42947393	42947582	19	242.9
chr13	63776635	63783397	13	104.9
chr13	98505055	98505193	4	298.3
chr13	111962714	111962834	5	281.7
chr13	112946854	112965506	4	284.5
chr13	114000535	114001776	4	104.3
chr14	19008109	19013654	4	332.7
chr14	19009795	19010530	9	231
chr14	19034772	19037331	19	94.1
chr14	19042975	19043389	4	21.7
chr14	22070314	22102007	6	313.8
chr14	41669789	69744506	15	228.7
chr14	46480545	55956211	5	223.1
chr14	50192165	50192282	8	293.7
chr14	64268751	64268852	7	288.6
chr14	67834293	67862880	10	213.6
chr14	74006981	74038542	8	301.7
chr14	74010769	74042297	8	180.4
chr14	91759725	91759837	4	310.5
chr14	94830234	94846594	16	125.9
chr14	94986046	94986107	5	319.7
chr14	106035810	106155572	6	216.7
chr14	106049161	106049262	16	294.5
chr14	106082809	106227204	6	174.5
chr14	106097031	106115668	31	101.5
chr14	106108461	106206548	5	205.5
chr14	106473047	106775043	13	-1
chr14	106518149	106572698	12	209.9
chr14	106531446	107010374	7	218.4
chr14	106531478	106712056	13	214.9
chr14	106587140	107114478	11	179.9
chr14	106650454	106841929	15	135.7
chr14	106692373	107182775	24	-1
chr14	106711658	107120546	4	284
chr14	106712712	107010389	8	-1
chr14	106713228	107011423	7	171
chr14	106717162	106902100	4	258.2
chr14	106783027	106807519	14	153.5
chr14	106786444	106810108	11	-1
chr14	106789281	107110411	12	265.4
chr14	107023523	107241380	7	200
chr14	107027633	107243053	5	248.1
chr14	107030486	107255413	7	-1
chr14	107032370	107257168	10	-1
chr14	107033768	107258101	5	283
chr14	107038195	107263435	34	82.4
chr14	107087384	107099118	13	93
chr15	20008289	20008951	4	323.2
chr15	20546719	20547569	75	-1
chr15	20547360	20549447	11	-1
chr15	20547574	20548788	12	26.6
chr15	22827018	22830588	5	270.5
chr15	24427926	24643545	4	287.9
chr15	30924644	32914331	6	260.8
chr15	43924554	44020730	10	228.3
chr15	91983495	91989558	40	96.8
chr16	1389936	1390110	6	255.6
chr16	8611951	8612749	7	269.9
chr16	8612641	8614174	23	122.7
chr16	8612732	8615001	6	221.7
chr16	8613574	8614575	6	264.6
chr16	13774256	13774414	16	253.5
chr16	16266092	16266291	8	257.8
chr16	25066704	25137695	16	101.2
chr16	26385496	26386185	9	235.7
chr16	26824296	26824846	5	86.4
chr16	32346444	33343314	8	273.4
chr16	32454557	32457724	17	217.7
chr16	32553171	32603409	9	290.9
chr16	32600989	32601388	4	301.7
chr16	32817605	32818472	10	59.6
chr16	33237525	33241125	11	203
chr16	33238683	33294495	13	-1
chr16	33239400	33241164	6	78.9
chr16	33241797	33294364	30	-1
chr16	33545025	33546703	9	234.5
chr16	33577083	33857255	7	211.2
chr16	33866231	33866599	6	70.8
chr16	33866465	33866926	9	-1
chr16	33883567	46499225	5	208.2
chr16	33885774	46440434	6	306.7
chr16	33887745	33900627	5	329.6
chr16	33973808	34022421	4	356.7
chr16	33973882	33975843	25	275.7
chr16	33974412	33976933	14	210.7
chr16	33978312	33978812	25	180.5
chr16	33985016	33985970	6	267.7
chr16	33997860	33998125	4	184.7
chr16	34001014	34004167	27	187.5
chr16	34003991	34004816	10	143.7
chr16	34004818	34005638	4	305.2
chr16	34009283	34009510	14	206.4
chr16	34021885	34022595	6	59.4
chr16	34184966	34184991	72	-1
chr16	34185938	34191837	44	-1
chr16	34187495	46391801	6	208.7
chr16	34191439	34191587	5	278
chr16	35229277	35274866	5	329.4
chr16	35229343	35232561	4	355.9
chr16	35232670	35275223	5	48.9
chr16	46389122	46403653	135	115.9
chr16	46392823	46403604	23	-1
chr16	46394442	46400023	7	291.7
chr16	46396777	46403679	67	243.2
chr16	46417167	46417271	14	290.2
chr16	46417857	46426190	34	-1
chr16	46425605	46435306	7	310
chr16	46427059	46427690	84	61.5
chr16	46435928	46436748	7	260.7
chr16	46436577	46439168	13	-1
chr16	46437359	46437592	41	195.5
chr16	46438089	46451796	8	269.9
chr16	46438500	46452549	6	55.8
chr16	46439050	46439559	20	-1
chr16	46439106	46451846	5	215.2
chr16	46439307	46444747	7	215.5
chr16	46439446	46451593	4	305.5
chr16	46441056	46499186	6	241.6
chr16	46441465	46500038	4	332.9
chr16	46443779	46454939	4	285.3
chr16	46444723	46450311	5	243.5
chr16	46447686	46454866	9	268
chr16	46448123	46500040	4	242.9
chr16	46449679	46454976	12	126.2
chr16	46450350	46454444	4	298.5
chr16	46452980	46500443	10	-1
chr16	48281043	48281322	28	167.9
chr16	86008758	86009159	22	137.2
chr16	88086800	88087331	6	178.7
chr16	89975047	89975263	11	-1
chr17	70045	70159	8	281.7
chr17	216938	217146	13	225.1
chr17	549258	549620	4	323.2
chr17	744749	744806	5	338.1
chr17	993049	41382395	5	226
chr17	16761807	20472096	7	182.5
chr17	16840497	20461539	6	205
chr17	21328587	25309722	4	292.8
chr17	21334772	25316152	8	142.3
chr17	21350450	25330853	19	-1
chr17	22246166	22253137	4	353
chr17	22252850	22261636	6	-1
chr17	25263978	25265344	7	50.9
chr17	25265259	25266841	35	-1
chr17	25267463	25267750	8	187.8
chr17	39191102	39197493	5	186.1
chr17	39382989	39411369	4	309.5
chr17	39789113	39789308	4	291.7
chr17	44288039	45175746	9	177
chr17	46615756	46617135	11	107.7
chr17	54950133	54952319	17	262.2
chr17	63496179	63496374	7	320.7
chr17	72728825	72729608	6	213
chr17	75481164	75481261	4	304.5
chr17	75518676	79927813	7	274.8
chr17	77998227	77998334	6	287.1
chr17	78904076	78904241	6	248
chr17	79400047	79400109	4	-1
chr18	6145216	6157961	19	147.9
chr18	15405110	15408085	9	163.3
chr18	15405947	15408115	9	160.8
chr18	18511137	18514090	8	60.1
chr18	18512932	18513243	7	293.3
chr18	18512941	18515032	30	-1
chr18	18512942	18517452	126	-1
chr18	18514387	18515423	1394	-1
chr18	29520672	29520812	4	282.9
chr18	46593599	46593730	4	287.9
chr18	56217640	56217752	5	289.4
chr18	60759106	60759212	4	298.8
chr18	62884238	75877206	4	239.6
chr18	69711924	69712824	37	96.4
chr18	75261134	75261339	5	305
chr18	77831326	77831739	14	33.7
chr19	350225	351427	4	76.7
chr19	466081	466176	4	312.2
chr19	5487155	5488153	22	147.7
chr19	7153141	7153460	14	119.4
chr19	7396140	7396316	7	272.5
chr19	9007359	9010277	9	159.9
chr19	9010367	9015956	4	340.4
chr19	9128864	9131824	15	64.2
chr19	12404835	12550803	5	273.1
chr19	20497385	22485442	4	347.3
chr19	21272808	21334710	12	153.1
chr19	22155785	22363728	4	113.8
chr19	23482074	28310093	21	142.6
chr19	23506643	23650895	15	-1
chr19	23936044	23936342	24	156
chr19	24056077	24150947	24	198.3
chr19	24587214	27863862	6	247.6
chr19	24596549	27814302	5	346.3
chr19	27732333	27735272	4	341.9
chr19	27733226	27735274	4	334.9
chr19	27733345	27740610	30	-1
chr19	27733941	27738867	6	16.3
chr19	27733966	27736655	331	-1
chr19	27734000	27737769	272	-1
chr19	27734044	27734363	6	121.8
chr19	27734453	27739567	6	319.2
chr19	27735066	27736855	7	-1
chr19	27736278	27736708	200	35.3
chr19	27737163	27738913	37	-1
chr19	27738563	27740540	30	-1
chr19	27738975	27740150	4	248.7
chr19	27806054	27868619	4	327
chr19	27813795	27814327	24	62.9
chr19	27821857	27890197	4	349.3
chr19	27830347	27830515	7	257.2
chr19	27833419	27856758	17	150
chr19	27852335	27853947	5	314.6
chr19	27854669	27888873	23	190.3
chr19	28215075	28219527	29	149.5
chr19	38279254	38280158	8	106.9
chr19	41344534	41374901	6	167.2
chr19	41454721	41521651	13	-1
chr19	44183568	44183966	18	152.9
chr19	46088327	46387475	8	175
chr19	53186947	53481959	7	276.6
chr19	53361592	53446299	5	259.7
chr19	53900256	53973582	14	216.7
chr19	53946176	53983452	22	135.9
chr19	54424002	54424698	4	302.4
chr19	54724625	54744147	6	281.7
chr19	55475901	55476828	8	274.3
chr19	56835195	57838713	5	271.7
chr2	1366111	1366183	5	317
chr2	1428879	1429110	11	212.6
chr2	1728409	46795318	4	358.9
chr2	10151731	10153282	6	202.6
chr2	10153185	10155286	6	214.4
chr2	16406517	16407916	15	196.6
chr2	37928319	38101833	15	127.9
chr2	73877181	73939894	5	313.4
chr2	87137797	87147233	11	276.1
chr2	87623856	87642032	13	227.1
chr2	88429841	88430064	8	233.3
chr2	89077563	97834685	22	232.2
chr2	89843035	89844697	10	-1
chr2	89851965	89857855	32	137.6
chr2	89867510	89868139	22	221.5
chr2	89868079	89870027	4	120.4
chr2	89868665	89872129	13	-1
chr2	89868855	89872134	21	249.7
chr2	89876114	89878962	11	-1
chr2	89877110	89877362	12	226.8
chr2	89878112	89879825	46	-1
chr2	90464962	91679848	6	208
chr2	90482239	90485117	8	206.8
chr2	92280859	92306781	19	324.5
chr2	92280861	92305636	9	298.5
chr2	92281368	92296829	5	276
chr2	92281381	92305643	5	318.5
chr2	92281578	92315344	8	348
chr2	92290466	132996611	19	347.1
chr2	92290474	92317328	6	320.2
chr2	92291006	92317225	9	336.7
chr2	92291035	92297079	4	50.9
chr2	92291570	92310046	25	-1
chr2	92296462	92300931	6	217.3
chr2	92296892	92320405	5	325.9
chr2	92297378	92305773	5	320.2
chr2	92305694	92305729	17	339.7
chr2	92305695	92309698	60	151.1
chr2	92305696	92324622	41	132.9
chr2	92305697	92315960	10	321.2
chr2	92305707	92306782	6	229.3
chr2	92305725	92322106	4	298
chr2	92305730	92317342	92	263.3
chr2	92305759	133002454	6	267.3
chr2	92306882	92315343	4	343.3
chr2	92309620	92320383	5	302.2
chr2	92309621	92316079	7	264.4
chr2	92313051	92320602	6	181.2
chr2	92316135	92320404	4	174.2
chr2	92324247	92325974	10	270.8
chr2	97815081	97820288	13	164.7
chr2	120282907	120283077	11	261.6
chr2	131422881	131425720	4	295
chr2	132997457	133004147	14	287.9
chr2	188650071	195455701	5	196.7
chr2	189119226	189119564	5	189.4
chr2	208472577	220180500	7	289.5
chr2	233859805	233859961	7	309.2
chr2	239027720	239027993	4	152.3
chr2	240564518	240564705	8	247
chr2	240640831	240641455	16	54.2
chr2	241248370	241248957	12	142.9
chr2	241466834	241467135	9	184.5
chr2	242529808	242530362	6	65.1
chr20	2359826	2360522	17	179.6
chr20	18189958	18190171	4	270
chr20	23683501	23746107	19	150.2
chr20	23699371	23774738	8	221.5
chr20	25923212	29472224	4	280.9
chr20	25932614	29482689	7	338.8
chr20	25935818	29485911	7	311.1
chr20	26267829	26318026	4	342.6
chr20	26315938	26319412	7	329.9
chr20	29813485	29830440	5	338.4
chr20	29816557	29830448	4	284.9
chr20	42325240	42325576	26	145.2
chr20	46523525	46524051	18	13
chr20	57270195	57270304	5	286.7
chr20	59567912	59590250	24	74.9
chr20	59677017	59677448	13	131
chr20	59848820	59849569	4	297.6
chr20	60032874	60033383	19	88.9
chr20	60557378	60557637	5	198.9
chr20	62118400	62118532	4	291.2
chr20	62720043	62720196	20	249.7
chr21	10706555	10706887	56	146.4
chr21	10716727	10723171	11	219.5
chr21	10717681	10722967	10	214.4
chr21	10717711	10721327	35	93.2
chr21	10721625	10722211	4	192.7
chr21	10721634	10723170	57	93.6
chr21	10729385	10730583	22	142.2
chr21	10732923	10733781	25	95.7
chr21	10738255	10768125	4	200.8
chr21	10744064	10750009	6	185.4
chr21	10744088	10750773	5	273
chr21	10749342	10751252	4	358.2
chr21	10750131	10752891	53	14.6
chr21	10751340	10752503	6	260
chr21	10756587	10756734	21	272.4
chr21	10757347	10757461	10	288.2
chr21	10762119	10762599	57	112.2
chr21	10764237	14354077	4	360.4
chr21	10764776	10773356	10	-1
chr21	10766069	10773469	16	180.7
chr21	10766073	10772882	19	259
chr21	10774465	10809124	4	359.6
chr21	10778925	10800553	4	312.2
chr21	10781186	10802794	4	318.5
chr21	10781188	10783070	5	315
chr21	10781398	10785885	4	277
chr21	10782067	10786788	5	-1
chr21	10782738	10787837	17	300.6
chr21	10783114	10789609	4	302.2
chr21	10783194	10786616	4	358.2
chr21	10784395	10790282	4	354.6
chr21	10796028	10807073	5	209.1
chr21	10798793	10820041	6	347.8
chr21	10823672	10844244	7	349.3
chr21	10838666	10842154	4	271.9
chr21	15243778	15263065	5	298.7
chr21	15250934	15270227	11	212.3
chr21	33402599	33402776	11	257.1
chr21	43226750	43226902	4	-1
chr21	46576025	46576239	22	214.5
chr21	47467358	47468512	6	172.8
chr21	47802981	47803709	5	200.6
chr22	16852090	16854701	4	306
chr22	18588923	18589217	11	202.3
chr22	18718192	20325895	9	162.5
chr22	37076208	37076463	4	282.2
chr22	43895058	43896198	8	143
chr22	45745577	45746334	11	203.2
chr22	47012430	47013014	8	157
chr22	49034221	49034586	4	116.3
chr22	49780359	49780887	23	31.8
chr22	51198447	51198571	8	282
chr23	324071	324335	7	184.7
chr23	387501	387581	12	308.2
chr23	417956	418336	33	132.3
chr23	739905	741130	9	285
chr23	740829	741138	9	166.9
chr23	936506	936754	5	282.7
chr23	959348	4159310	6	284
chr23	1413796	1413975	9	241.9
chr23	2367315	2388705	15	-1
chr23	30807709	30812806	4	341.9
chr23	48140932	52641944	5	246.6
chr23	52886845	55678886	21	63.1
chr23	58506603	61860164	5	351
chr23	58560533	58561381	5	356.9
chr23	61726629	61733274	7	286.9
chr23	61726656	61729452	4	350
chr23	61727315	61727782	5	342.5
chr23	61728395	61731230	12	-1
chr23	61728512	61732947	68	-1
chr23	61730294	61731215	40	-1
chr23	61730958	61732986	52	-1
chr23	61731003	61734490	58	-1
chr23	61731115	61731816	5	293.4
chr23	61731167	61732451	6	336.6
chr23	61731458	61731518	16	-1
chr23	61731722	61733208	81	-1
chr23	61731723	61734359	39	-1
chr23	61732585	61733248	20	108.1
chr23	61733907	61734632	10	-1
chr23	61770176	61793114	18	300.7
chr23	61866705	61871602	5	358.2
chr23	65919960	84129898	9	271.6
chr23	84823297	134416781	8	189.2
chr23	86126985	130270148	8	17.1
chr23	88459853	88460936	12	149.9
chr23	88460711	88461268	19	-1
chr23	88461974	88462522	53	-1
chr23	115415058	115415098	5	338.1
chr23	134988470	134988663	14	237.8
chr23	139157866	139220849	16	199.8
chr23	139806570	139807107	5	-1
chr23	149026478	149031963	7	278
chr23	154871207	155187780	20	62.5
chr23	155033426	155216659	23	163.5
chr23	155238666	155238826	10	263.4
chr24	6402976	6403633	13	-1
chr24	10043487	10043743	10	253.5
chr24	10066953	10067079	8	309.2
chr24	13138108	13459276	4	340.4
chr24	13139913	13449653	4	108.5
chr24	13140638	13194829	5	361.9
chr24	13143795	13450827	5	339.6
chr24	13195068	13449619	5	318.1
chr24	13446739	13451315	4	354.5
chr24	13447422	58976092	12	-1
chr24	13447519	13458668	7	308.7
chr24	13447624	13450216	46	63.1
chr24	13447728	13451631	14	99.4
chr24	13447810	58982150	27	212
chr24	13448288	13458684	5	284
chr24	13448763	13451114	10	61.5
chr24	13449224	13449374	5	271.7
chr24	13449254	58978979	7	0.7
chr24	13449303	58981774	4	208
chr24	13449318	58977010	4	-1
chr24	13449342	13449866	20	-1
chr24	13449345	58977162	4	71.4
chr24	13449632	13458692	12	241.5
chr24	13449716	58983035	5	350.4
chr24	13449717	58979433	9	292.4
chr24	13449722	13455387	5	332.8
chr24	13449740	13452574	4	334.1
chr24	13449745	58979187	35	-1
chr24	13450296	58981047	30	-1
chr24	13451704	13452819	22	153.2
chr24	13452614	58979421	7	270.4
chr24	13458725	58980661	4	313.5
chr24	13458747	58979526	5	212.8
chr24	13459320	58978900	6	-1
chr24	13460846	13483297	7	168.1
chr24	13463278	13470502	6	-1
chr24	13474486	13483320	8	93
chr24	13648090	13680959	7	238.6
chr24	13649717	13801080	11	297
chr24	13650629	13859950	4	248.8
chr24	13650653	13846453	37	157.7
chr24	13650839	13851651	24	263
chr24	13650839	13861508	13	315.7
chr24	13651388	13866501	4	304
chr24	13651421	13680950	24	330.4
chr24	13651655	13833542	62	-1
chr24	13651996	13869007	4	-1
chr24	13657070	13801068	4	359.6
chr24	13657070	13851637	6	329.9
chr24	13658862	13861906	6	323
chr24	13663248	13837972	5	324.7
chr24	13674760	13801084	17	286
chr24	13680996	13804801	70	263.9
chr24	13681000	13854296	23	293.5
chr24	13681002	13824980	48	285
chr24	13681004	13861445	5	307.5
chr24	13681810	13846753	44	-1
chr24	13685452	13867788	6	350.2
chr24	13799981	13801482	5	294.7
chr24	13801107	13827053	4	171.2
chr24	13801108	13869109	87	272.4
chr24	13801111	13838432	4	301.2
chr24	13801114	13820719	31	271.5
chr24	13801137	13851295	6	323.8
chr24	13801137	13860021	7	287.9
chr24	13801189	13856686	5	348.5
chr24	13802105	13868352	25	-1
chr24	13802301	13833007	4	295.4
chr24	13802301	13851595	4	360.4
chr24	13804229	13851651	6	294.3
chr24	13804856	13860003	50	265.2
chr24	13804883	13863112	15	350.8
chr24	13805425	13869570	20	-1
chr24	13805438	13867467	246	-1
chr24	13808247	13842679	7	313.5
chr24	13808470	13869099	4	347.8
chr24	13808793	28787217	4	356.7
chr24	13809056	13857869	6	296
chr24	13809893	13833265	4	100.2
chr24	13809897	13845531	8	312.7
chr24	13810679	13858654	5	326.6
chr24	13810922	13842677	5	122.4
chr24	13813233	13866964	13	336.6
chr24	13815555	13846443	4	332
chr24	13816230	13868962	8	-1
chr24	13818170	13859994	4	303
chr24	13819647	13869070	4	350
chr24	13820339	13850452	9	298.1
chr24	13820779	13833319	16	116.5
chr24	13825035	13869441	16	26.8
chr24	13825631	13867468	6	-1
chr24	13827953	13851160	6	351.5
chr24	13831987	13841391	4	360.4
chr24	13833086	13869418	38	89.8
chr24	13833345	13851669	407	214.2
chr24	13833356	13846452	140	261.9
chr24	13833366	13861508	35	254.9
chr24	13833370	13849203	5	339.3
chr24	13833972	28798967	5	361.1
chr24	13842749	13868394	57	252.4
chr24	13842755	13843998	18	83.9
chr24	13842755	13864556	13	321.2
chr24	13843104	13869135	4	299.2
chr24	13845655	13860879	5	358.2
chr24	13846522	13869430	7	38.1
chr24	13846523	13867286	7	15.9
chr24	13846530	13851629	5	308.2
chr24	13851690	13860021	6	109.7
chr24	13851693	13869107	40	109.7
chr24	13851694	13862325	7	90.3
chr24	13854952	13867331	9	-1
chr24	13856782	13862040	5	358.9
chr24	13857541	13857870	12	254.6
chr24	13860613	13869181	8	-1
chr24	13861567	13867272	5	86.2
chr24	13868545	13869096	4	303
chr24	13869177	13869759	4	277.7
chr24	13869763	13869952	9	287
chr24	28785568	28788463	5	26.9
chr24	28785948	28800378	4	358.2
chr24	58972158	58976380	4	353.7
chr24	58977937	58979238	6	190.2
chr24	58978537	58980702	4	298
chr24	58978651	58980110	4	150
chr24	58978839	58979457	4	151.5
chr24	58979085	58982303	4	-1
chr24	58980280	58980601	32	-1
chr24	58980453	58980742	4	146.2
chr24	58981480	58982148	9	-1
chr24	58984201	58990691	12	205.9
chr24	58984822	58997352	5	131.7
chr24	58985970	58990632	45	133.9
chr24	58995448	58997447	12	-1
chr3	60056	75279149	12	104.7
chr3	1032514	1032621	5	296.2
chr3	1217031	1217395	17	131.2
chr3	10035693	10089170	8	128.2
chr3	10088322	11911834	13	79.5
chr3	10407695	132600623	5	262
chr3	20550870	20571401	18	111.9
chr3	23088998	23097549	13	174.9
chr3	26520973	26787857	28	115.3
chr3	57522771	57523913	16	135.1
chr3	75272388	130708316	7	189.8
chr3	90452120	90457272	4	353.2
chr3	90453750	90504739	8	186.9
chr3	90494373	90498878	6	313.7
chr3	95468241	95470943	26	190.8
chr3	95723752	95724039	6	183.1
chr3	117692457	117698467	29	149.4
chr3	125416223	125438185	6	282.1
chr3	125439703	125462141	5	226.2
chr3	146390467	146395095	29	113.7
chr3	185628835	185709084	9	265.3
chr3	194543370	194546373	24	130.6
chr3	195507184	195512096	21	167.7
chr3	195511218	195512149	36	152.4
chr3	195667928	195727619	5	258.2
chr3	195672027	195672443	8	-1
chr3	197111168	197113565	7	20.5
chr3	197112154	197117831	14	-1
chr3	197112378	197115948	4	-1
chr3	197114309	197115470	13	-1
chr4	56525	209137	4	274.3
chr4	58261	385611	6	123.7
chr4	86202	367160	6	146.7
chr4	3816628	3816976	23	129.2
chr4	3903249	4175691	5	240
chr4	7726332	7726519	5	265.9
chr4	13228372	42533244	8	144.4
chr4	22152556	36382493	10	193.5
chr4	40296349	40297524	12	49.5
chr4	40297221	40297532	13	159.8
chr4	49094094	49149406	9	254.1
chr4	49094248	49095190	18	-1
chr4	49094575	49102715	5	-1
chr4	49094723	49099741	5	-1
chr4	49094727	49104978	20	-1
chr4	49094729	49120975	4	-1
chr4	49094735	49122724	8	-1
chr4	49094750	49156062	5	-1
chr4	49094750	49098675	5	-1
chr4	49094797	49095012	68	211.2
chr4	49094883	49155523	5	98.5
chr4	49094887	49133705	7	321.7
chr4	49094888	49141711	6	220
chr4	49094888	49149340	5	328.6
chr4	49094889	49142556	5	338.9
chr4	49094890	49109382	7	285.6
chr4	49095046	49095623	4	271.2
chr4	49095157	49156984	5	-1
chr4	49095377	49107986	20	-1
chr4	49095437	49123117	4	-1
chr4	49095452	49151708	34	-1
chr4	49095453	49104888	15	-1
chr4	49095599	49099330	17	-1
chr4	49095623	49106052	10	-1
chr4	49095624	49096669	13	-1
chr4	49095648	49106418	44	-1
chr4	49095648	49101666	36	-1
chr4	49095664	49110397	24	-1
chr4	49095674	49121046	18	-1
chr4	49095681	49100212	166	-1
chr4	49095762	49102179	4	290.2
chr4	49095940	49098520	11	-1
chr4	49095948	49112239	8	-1
chr4	49096570	49100700	5	327.4
chr4	49098280	49123048	10	38.9
chr4	49098914	49155220	11	335.2
chr4	49099307	49108284	9	189.5
chr4	49099315	49107673	35	-1
chr4	49099320	49100697	39	-1
chr4	49099488	49151927	15	-1
chr4	49099776	49142822	4	90.7
chr4	49099800	49141719	7	310.7
chr4	49099927	49123108	9	-1
chr4	49099943	49105371	14	-1
chr4	49099968	49106420	23	-1
chr4	49100021	49102104	22	-1
chr4	49100336	49115174	5	-1
chr4	49100340	49149826	16	-1
chr4	49100351	49156944	13	-1
chr4	49100356	49121370	41	-1
chr4	49100387	49110400	16	-1
chr4	49100678	49104589	10	295.7
chr4	49100679	49110442	33	285.5
chr4	49100852	49114831	12	-1
chr4	49101292	49112900	4	-1
chr4	49101332	49142265	9	-1
chr4	49101671	49105964	5	182
chr4	49101716	49151708	51	-1
chr4	49101804	49107573	74	-1
chr4	49102004	49102361	21	-1
chr4	49102045	49121375	10	-1
chr4	49102264	49142212	4	-1
chr4	49102480	49149842	7	-1
chr4	49102607	49112934	6	-1
chr4	49102999	49106411	29	-1
chr4	49103558	49104829	16	60.1
chr4	49103562	49121592	26	229.7
chr4	49103631	49110543	6	256.7
chr4	49104004	49156655	5	-1
chr4	49104241	49109558	22	-1
chr4	49104468	49141723	4	26.9
chr4	49104551	49156675	5	155.5
chr4	49104594	49149327	8	65
chr4	49104692	49114369	5	285.7
chr4	49105274	49105777	18	-1
chr4	49105476	49110654	13	-1
chr4	49105478	49155733	7	-1
chr4	49105507	49151952	7	-1
chr4	49105921	49116717	9	-1
chr4	49105977	49109830	60	-1
chr4	49106221	49122721	72	-1
chr4	49106516	49156527	25	260
chr4	49106542	49111704	14	-1
chr4	49106553	49151343	11	-1
chr4	49106555	49149823	6	-1
chr4	49107421	49107914	32	-1
chr4	49107431	49121041	89	-1
chr4	49107486	49139230	6	106.3
chr4	49107502	49149417	13	243.5
chr4	49107502	49120969	6	36.9
chr4	49108199	49123034	7	65.1
chr4	49108337	49122971	6	-1
chr4	49108339	49110857	8	-1
chr4	49108389	49151889	9	-1
chr4	49109111	49156944	10	-1
chr4	49109332	49149355	4	189.1
chr4	49109408	49153108	15	183.3
chr4	49110372	49141710	10	218.3
chr4	49110394	49142587	16	175.9
chr4	49110473	49149435	5	77
chr4	49110474	49143167	4	-1
chr4	49110476	49151880	14	-1
chr4	49110489	49110924	14	-1
chr4	49110549	49114354	5	341
chr4	49111023	49113232	6	-1
chr4	49111094	49151687	39	-1
chr4	49111141	49155730	4	-1
chr4	49111278	49112032	86	-1
chr4	49111299	49156655	17	-1
chr4	49111352	49122641	36	-1
chr4	49111363	49120712	158	-1
chr4	49111520	49112123	11	165.3
chr4	49111772	49141749	5	163.3
chr4	49111814	49149475	8	37.3
chr4	49111823	49146643	4	175.5
chr4	49111824	49148640	4	9.9
chr4	49111843	49146012	4	64.2
chr4	49111853	49112745	5	171.2
chr4	49112001	49133727	6	297
chr4	49112556	49155729	13	-1
chr4	49112638	49153034	5	-1
chr4	49112653	49149427	12	118
chr4	49112708	49139729	4	-1
chr4	49112784	49147506	10	284.1
chr4	49112825	49144105	4	336.7
chr4	49113215	49158224	8	261.2
chr4	49113429	49156935	9	-1
chr4	49113439	49114794	8	-1
chr4	49113458	49122647	57	-1
chr4	49113464	49151513	80	-1
chr4	49113536	49153111	9	313.3
chr4	49113763	49120712	43	-1
chr4	49113806	49142193	7	-1
chr4	49114364	49122480	59	64.9
chr4	49115379	49120910	14	-1
chr4	49116465	49123110	26	70.1
chr4	49116576	49122281	26	228.7
chr4	49117287	49123182	17	168.4
chr4	49118952	49151738	4	114.5
chr4	49119568	49121859	4	-1
chr4	49119906	49120502	23	-1
chr4	49120102	49144760	4	316.4
chr4	49120667	49136596	8	-1
chr4	49120713	49140268	5	179.6
chr4	49120944	49133727	7	183.1
chr4	49121031	49142638	8	275.5
chr4	49121581	49153009	7	-1
chr4	49121612	49123090	14	44.2
chr4	49121616	49148667	4	-1
chr4	49121650	49142193	9	-1
chr4	49121658	49149555	16	-1
chr4	49121658	49155729	12	-1
chr4	49121671	49139339	7	-1
chr4	49121738	49122966	13	-1
chr4	49121761	49149340	21	308.2
chr4	49122241	49151553	37	-1
chr4	49122297	49139208	5	332.1
chr4	49122299	49156655	41	-1
chr4	49122508	49143070	6	-1
chr4	49122696	49154531	7	70
chr4	49123025	49145278	8	206
chr4	49123679	49147830	10	-1
chr4	49123747	49153067	59	-1
chr4	49123752	49151927	17	-1
chr4	49123787	49142207	8	-1
chr4	49126529	49151528	8	-1
chr4	49132010	49142546	6	214.4
chr4	49132569	49142547	6	47.4
chr4	49133773	49151736	4	77.9
chr4	49139288	49142553	7	271.6
chr4	49139309	49149427	6	251.7
chr4	49139878	49156944	9	-1
chr4	49139888	49151708	19	-1
chr4	49140171	49151427	5	116.6
chr4	49141782	49156484	6	268.9
chr4	49141785	49149520	6	153.2
chr4	49141810	49152917	8	76.3
chr4	49142372	49151885	19	-1
chr4	49142604	49151753	16	46
chr4	49143195	49156685	4	-1
chr4	49144233	49149528	5	239
chr4	49145067	49151954	8	-1
chr4	49147327	49151753	12	-1
chr4	49147351	49149835	6	-1
chr4	49147661	49156740	4	-1
chr4	49149416	49156508	6	70
chr4	49150176	49151708	20	-1
chr4	49152347	49156683	26	-1
chr4	49152447	49152954	5	-1
chr4	49152593	49157753	4	182
chr4	49153158	49153162	4	-1
chr4	49156251	49156266	4	-1
chr4	49633801	49651237	5	23.3
chr4	49634720	49639149	5	282.8
chr4	49634746	49659608	13	143.6
chr4	49635099	49646014	7	-1
chr4	49635484	49659598	4	309.2
chr4	49635568	49640174	6	205.7
chr4	49636819	49643171	4	315.4
chr4	49636848	49649374	5	281.3
chr4	49637259	49642857	6	247.6
chr4	49637445	49659594	4	159.1
chr4	49638771	49651965	5	83.4
chr4	49641066	49659571	6	298.3
chr4	49641819	49643816	4	293.3
chr4	49642510	49648431	8	8.9
chr4	49644979	49659147	13	325.1
chr4	49645052	49648361	9	211.2
chr4	49645524	49660080	8	-1
chr4	49645736	49646345	41	196.4
chr4	49646309	49650704	136	-1
chr4	49646315	49650306	11	322.9
chr4	49646630	49650174	4	256.9
chr4	49650175	49657659	11	296.7
chr4	49650786	49659208	11	252.5
chr4	49650811	49652053	31	170.7
chr4	49654223	49654362	5	303
chr4	49658905	49659668	108	-1
chr4	59060700	65021019	6	220.4
chr4	66372588	67928814	7	268.3
chr4	68264336	68266712	16	217.2
chr4	68266218	68266636	10	266.7
chr4	70259082	70278244	8	174.6
chr4	91075392	91089722	9	213.6
chr4	105057167	105244526	9	24.5
chr4	105878387	136338045	5	170.3
chr4	128237896	128270814	17	164.4
chr4	144773233	144894016	8	240.2
chr4	144803632	145043472	4	149.7
chr4	149429054	149430119	12	191.4
chr4	149429197	149429343	6	270.2
chr4	151011437	151011575	4	279.9
chr4	155067315	182356832	16	240.7
chr4	179253874	179254759	29	135.9
chr4	187246366	188427264	4	288.2
chr4	189425231	189428681	6	109.6
chr4	189425250	189426864	9	262.2
chr4	189427022	189427860	19	-1
chr4	189428173	189429051	27	-1
chr4	190606492	190607342	17	151.7
chr4	190606694	190610024	4	277.3
chr5	628603	628687	4	322.6
chr5	682577	774606	6	237.2
chr5	693559	784628	4	286.2
chr5	746845	838716	4	285
chr5	1539978	1540224	4	208.5
chr5	1845662	1846007	24	135.5
chr5	17508385	17621765	13	168.7
chr5	17712942	17715774	57	115.3
chr5	18486639	18496000	19	-1
chr5	44688829	44689016	4	259.1
chr5	45967637	46054832	13	218.4
chr5	45992663	45994631	5	310.5
chr5	46326593	49534992	19	311.2
chr5	46340216	46364685	12	271.2
chr5	49448677	49540256	4	333.6
chr5	49516703	49525671	6	316.5
chr5	62573796	62910924	6	228.8
chr5	69315860	70190637	5	315.2
chr5	103399812	103405966	6	155.3
chr5	125496529	125498416	22	145.8
chr5	135269573	135269712	6	269.9
chr5	140088820	140096725	6	216.8
chr5	143512613	143514981	30	98.3
chr5	160672032	160680611	8	209.2
chr5	166854637	166854800	4	245
chr5	170613888	174240071	4	326.2
chr5	180061959	180062336	4	204
chr6	1054099	1054180	4	319.3
chr6	29766065	29922249	7	231.7
chr6	29856945	29911495	15	238.1
chr6	29902316	29911320	8	145.5
chr6	31249691	31329328	17	192
chr6	31356526	31453338	29	97.3
chr6	31359009	31455639	4	293.9
chr6	31377497	31471947	10	244.8
chr6	35754685	35766704	16	166.3
chr6	52651026	52691345	25	164.1
chr6	52652769	52691360	9	271.9
chr6	53924779	53928611	26	166.9
chr6	56991652	57009135	12	176.4
chr6	57533783	103831895	6	180.9
chr6	58596843	62065631	9	249
chr6	58621150	62081687	5	189.9
chr6	58754345	62193978	5	352.2
chr6	58777232	58777442	20	218.5
chr6	58778275	58778704	3172	-1
chr6	61911590	61913396	4	353
chr6	61913491	61914234	4	109.7
chr6	65396924	151580565	5	181.2
chr6	116990163	116990447	6	246.6
chr6	119262115	119262252	8	272.4
chr6	147131319	147138009	5	162
chr6	147133541	147140168	6	252.7
chr6	151267477	151269624	6	273.7
chr6	157641174	157641270	4	308
chr6	157731521	157732181	8	9.9
chr6	157732825	157735714	9	-1
chr6	157732915	157733748	30	-1
chr6	157734071	157734283	4	258.1
chr6	160639839	160640086	6	290.9
chr6	160877891	160956545	10	227.6
chr6	168052218	168052469	18	200.6
chr6	168520384	168520620	7	300
chr6	169060307	169060626	10	108.8
chr6	169772051	169772392	4	183.9
chr7	606165	606263	9	294.7
chr7	2554467	2554791	31	148.5
chr7	6742034	6742105	5	312.7
chr7	8192227	8192414	10	230.7
chr7	35085375	102800807	4	-1
chr7	35543662	101955391	5	304.5
chr7	38382376	38395532	4	252.6
chr7	55235071	55235193	5	295.7
chr7	56435789	56435949	7	254.3
chr7	56557459	57477813	28	142.7
chr7	57478014	63635708	23	76.9
chr7	57548644	61739644	7	166.2
chr7	57548943	61785232	6	326.3
chr7	57554284	61758240	6	339.6
chr7	57825210	57825715	35	91.1
chr7	57955536	57977671	9	195.6
chr7	57958978	57986994	4	303
chr7	57959022	57959718	4	289.2
chr7	57992134	57992820	16	168.9
chr7	57995436	58006868	4	337.4
chr7	61054456	61756447	14	142.1
chr7	61054459	61054713	4	356.7
chr7	61054475	61754635	12	285.6
chr7	61054494	61797756	4	275
chr7	61055417	61788525	15	-1
chr7	61055892	61750560	18	214.6
chr7	61083308	61085231	5	10.6
chr7	61739979	61743971	9	202.7
chr7	61740188	61789630	5	291.7
chr7	61740570	61785185	5	230.2
chr7	61741650	61779932	26	-1
chr7	61742847	61782546	5	292.4
chr7	61742899	61800820	4	336.7
chr7	61743638	61783073	7	-1
chr7	61743684	61757021	4	293.2
chr7	61743991	61796338	7	-1
chr7	61744233	61784512	10	-1
chr7	61744620	61780228	11	-1
chr7	61745076	61790128	5	-1
chr7	61745361	61747444	4	343.3
chr7	61745500	61796244	5	296.2
chr7	61745790	61783919	17	-1
chr7	61746254	61746621	39	-1
chr7	61746788	61757125	11	221.4
chr7	61748707	61784504	9	-1
chr7	61748812	61780651	10	151
chr7	61749000	61788451	9	279.5
chr7	61749046	61754443	4	235.4
chr7	61749637	61798917	4	275.7
chr7	61750783	61786301	13	-1
chr7	61753449	61792238	10	209.6
chr7	61753510	61795823	19	198.1
chr7	61753638	61789979	82	-1
chr7	61753811	61794239	4	339.6
chr7	61754773	61786282	52	32.3
chr7	61755568	61755590	8	-1
chr7	61758891	61790447	60	-1
chr7	61784103	61795871	11	288.7
chr7	61788357	61792707	4	248.1
chr7	61790052	61797207	9	183.4
chr7	61790053	61798314	4	284
chr7	61791261	61793913	4	258.6
chr7	61791507	61799167	5	25.5
chr7	61798741	61801086	4	153.1
chr7	61802351	61803004	21	-1
chr7	61968232	61969457	51	-1
chr7	61968288	61970366	30	218.2
chr7	61968755	61971146	4	348
chr7	61968913	61975371	8	219.2
chr7	61968918	61972988	14	287.2
chr7	61968951	61976265	12	188.6
chr7	61969150	61979263	20	336.4
chr7	61971162	61972984	6	263.6
chr7	61971380	61976757	22	-1
chr7	61987542	61988970	4	325.5
chr7	63296572	67427833	12	128.6
chr7	63482791	63738981	4	275.7
chr7	64544864	65238639	9	276.7
chr7	65860266	75716661	11	159.4
chr7	66193697	73382058	10	123.8
chr7	88516664	88518896	14	179.8
chr7	89737468	89738107	6	190.5
chr7	96546742	96549932	6	202.4
chr7	98177463	98177746	26	162.5
chr7	100550842	100551170	14	109.7
chr7	140181711	140189039	12	220.3
chr7	142107446	142146640	4	321.8
chr7	142107484	142163967	8	218.8
chr7	142108860	142128669	16	146.1
chr7	142144026	142180692	4	291.2
chr7	142191402	142216829	26	166.1
chr7	142197547	142223624	12	259.5
chr7	146758061	146759012	5	293.2
chr7	149736251	149738954	14	116
chr7	153203039	153203559	25	159.2
chr7	155000260	155000618	6	148.8
chr7	157841519	157841663	4	316.5
chr7	158234183	158234471	5	202.4
chr8	752064	752168	6	299.9
chr8	1046871	1047805	5	120.5
chr8	1232386	1232490	4	290.9
chr8	2215835	2216230	10	90.9
chr8	5231207	5234679	23	-1
chr8	21170001	21171328	5	290.2
chr8	21820949	21834022	20	-1
chr8	29677700	29677914	8	205.6
chr8	43594525	43615007	5	342.6
chr8	43610318	43692028	5	336.9
chr8	43819168	46868542	7	335.9
chr8	43819734	43820637	8	-1
chr8	53398490	53412232	18	147.8
chr8	58116437	58122992	86	117.3
chr8	58119207	58128068	167	-1
chr8	63885611	136007373	6	166.6
chr8	139218585	139219038	6	73.9
chr8	139754701	139754818	4	283.4
chr8	145180635	145180841	4	241.4
chr8	145505078	145505174	5	299.2
chr9	4714025	4714100	5	318
chr9	28277757	28284875	23	115.2
chr9	30205713	121846442	4	277.7
chr9	34681605	34681912	18	178
chr9	66833926	67320722	10	302.2
chr9	66859417	66860784	4	184.1
chr9	69958584	69958696	6	288.8
chr9	72653120	72653439	32	113.5
chr9	72854267	72860411	4	142.1
chr9	80590805	80591486	23	85.4
chr9	83187882	83188016	6	275.9
chr9	91588646	91589276	8	57.5
chr9	93670719	96381083	7	277.5
chr9	108476303	108478703	4	256.2
chr9	112285970	112286470	25	109.4
chr9	132158840	132159097	19	202.7
chr9	137576955	137577431	13	42.4
chr9	139997549	139998256	4	-1
chr9	140222275	140222832	16	12.3
