# Supplementary material for: Discovery of large genomic inversions using long range information
Source: BMC Genomics. 2017 Jan 10;18:65. doi: 10.1186/s12864-016-3444-1 (PMC5223412; doi:10.1186/s12864-016-3444-1)
Supplement: Additional file 2: — Call sets. Call sets generated by Valor, DELLY, LUMPY, and GASVPro using both real data and simulations. (ZIP 72710 kb) [file 12864_2016_3444_MOESM2_ESM.zip › supplementary/chm1/gasvpro_chm1_chm1.outer.bed]

chr1	712302	225473959	4	328.3
chr1	713190	225476532	56	-1
chr1	809098	228982979	13	285.2
chr1	811212	5704583	21	-1
chr1	811229	5704931	6	216.5
chr1	813025	5715066	15	-1
chr1	2063751	2064748	4	303.4
chr1	2130034	2130956	7	205.5
chr1	2570536	2586382	14	280.5
chr1	2570554	2580006	12	274.5
chr1	2570571	2623330	4	187
chr1	2571247	2623019	4	63.6
chr1	2571560	2579886	13	30.2
chr1	2571571	2584620	4	165.5
chr1	2571601	2607821	4	183.8
chr1	2571617	2616597	6	261.2
chr1	2571626	2621642	4	280.2
chr1	2572272	2598417	5	339.8
chr1	2572284	2616701	7	330.2
chr1	2572324	2582819	21	241.5
chr1	2572334	2623427	23	278.5
chr1	2572787	2586497	5	272.2
chr1	2572959	2603809	6	252.6
chr1	2573399	2579905	9	178.9
chr1	2573538	2583316	7	308.9
chr1	2573721	2587470	22	-1
chr1	2574180	2617586	10	-1
chr1	2574245	2598922	6	323.5
chr1	2574329	2586329	28	260
chr1	2576954	2621375	5	212
chr1	2579177	2590109	8	319.1
chr1	2579190	2580975	9	312.5
chr1	2579232	2581689	4	285.1
chr1	2579239	2587732	9	274
chr1	2579310	2586086	4	211.7
chr1	2581524	2616197	5	323.9
chr1	2581595	2599091	18	269.4
chr1	2582219	2603516	24	196.2
chr1	2582406	2584769	8	283.7
chr1	2582425	2621976	4	293.2
chr1	2582467	2589856	14	244
chr1	2583957	2623222	27	112.5
chr1	2585678	2620367	8	64.4
chr1	2585684	2601082	11	39.7
chr1	2585757	2600848	4	279.4
chr1	2586378	2617604	12	-1
chr1	2586595	2600450	8	286.7
chr1	2589055	2616703	4	349.7
chr1	2589257	2617402	4	167.9
chr1	2590090	2599244	7	-1
chr1	2592408	2595559	7	196.4
chr1	2592413	2601245	9	196.7
chr1	2598521	2603510	9	150.6
chr1	2600034	2615033	12	162.2
chr1	2603712	2616260	5	-1
chr1	2607063	2608773	6	311.9
chr1	2607934	2624483	6	257.2
chr1	2616339	2620706	4	349.6
chr1	2618285	2623344	6	190.6
chr1	4986855	4987840	6	288.2
chr1	7547267	7548344	4	323.6
chr1	23016559	23017454	14	223.7
chr1	23831227	23832200	5	284
chr1	25073737	25074729	6	303.1
chr1	26207405	26208750	14	128.8
chr1	33081560	33120886	11	100.6
chr1	62285168	62301774	17	154.4
chr1	104028563	209825693	7	171.2
chr1	104214151	104269653	21	38.9
chr1	104229683	104408731	6	312.5
chr1	104229711	104275919	5	320.5
chr1	104253123	104325519	10	195.2
chr1	104257753	104384814	31	135.7
chr1	104258010	104425129	65	159.8
chr1	104259001	104425152	7	87
chr1	104275371	104408414	41	97.5
chr1	104282863	104377471	13	254.9
chr1	104294031	104427884	15	218.1
chr1	104316572	104411038	45	196.3
chr1	104321182	104415716	14	220.6
chr1	105104902	105105774	11	206.1
chr1	122267829	122327559	14	313.7
chr1	122267955	122271753	51	196.5
chr1	122269503	122271870	5	283.9
chr1	122270158	122374492	4	335.4
chr1	122270203	122327532	10	274
chr1	122270242	122273580	4	266.6
chr1	122271566	122327584	5	331.9
chr1	122272757	122274638	4	357.8
chr1	122272863	122327562	35	287.6
chr1	122305322	122310948	4	362.9
chr1	122326949	122380247	412	217.2
chr1	122373486	122374499	19	312
chr1	122373604	122380232	65	204.3
chr1	122402352	122403543	538	-1
chr1	143403152	143408977	4	181.6
chr1	143403726	143407422	21	-1
chr1	143405171	143407192	33	229.8
chr1	143405697	143409232	8	-1
chr1	143406533	143407121	9	-1
chr1	143521729	143525241	6	343.8
chr1	144564536	144567621	12	256.4
chr1	144582465	144634566	27	321.7
chr1	144908080	144909061	37	-1
chr1	145472014	145472928	5	91.9
chr1	156082814	156083585	9	98.6
chr1	168447772	168448970	4	316.4
chr1	184542345	184542861	6	-1
chr1	188199278	191418265	6	207.9
chr1	196163875	209247787	19	123.7
chr1	203595798	203596502	13	87.8
chr1	204015881	204016816	8	248.8
chr1	208369875	208370634	22	138
chr1	208987482	209023552	22	185.3
chr1	209003686	209021180	36	173
chr1	212099617	212100251	4	23.3
chr1	214355648	214360248	4	291.1
chr1	225473028	225476106	4	286.9
chr1	225473269	225477396	33	192.4
chr1	225473313	225475092	12	-1
chr1	225473547	225474864	8	-1
chr1	225475047	225475747	6	-1
chr1	225475215	225476863	24	-1
chr1	226405741	226521103	6	208.4
chr1	235655708	235656715	4	275.4
chr1	243829295	243829991	7	99
chr10	702790	703855	10	208.1
chr10	1480770	1481301	4	-1
chr10	1583530	1584196	4	-1
chr10	2543229	2544196	6	251.1
chr10	3499594	3501160	18	149.2
chr10	3513201	6374240	7	301.2
chr10	3513255	3514256	8	299.7
chr10	6373084	6374186	28	247.2
chr10	14610634	14611561	11	242.7
chr10	17791087	18038315	22	151.6
chr10	17801268	18048513	37	139.3
chr10	17821161	18068231	31	53.7
chr10	17834480	18081751	34	177.1
chr10	17836043	18083435	24	214.4
chr10	17871919	18119152	10	149
chr10	17882343	18129575	9	208.8
chr10	17893128	18140209	27	113.5
chr10	17895002	18142428	6	271.1
chr10	17900292	18147417	30	72.8
chr10	17916045	18163389	24	158.7
chr10	17920102	18167307	43	155.9
chr10	17923002	18170341	6	300.5
chr10	17935547	18182752	14	148.4
chr10	17938005	18185512	6	298
chr10	17952506	18199524	35	81.1
chr10	27224535	27229272	48	31.9
chr10	38560840	42931395	8	255.2
chr10	38773829	38798382	8	275.5
chr10	38776042	39160195	104	283.5
chr10	38776315	38813010	4	327.4
chr10	38778017	38782785	5	369.7
chr10	38781774	38797639	5	198.4
chr10	38788788	39183015	5	340.1
chr10	38790301	38805187	4	314.7
chr10	38791377	38798480	6	313.2
chr10	38791547	38819322	6	343
chr10	38792258	38797977	96	-1
chr10	38792444	39164324	44	164.4
chr10	38792574	38820528	67	-1
chr10	38792615	38819398	900	-1
chr10	38792848	38795126	332	-1
chr10	38792933	38815713	5	357.1
chr10	38792986	38822864	18	-1
chr10	38792997	38797214	45	-1
chr10	38793108	38823690	8	-1
chr10	38793114	38815897	10	-1
chr10	38793133	39189423	4	204.8
chr10	38793860	39189647	4	352.4
chr10	38793934	39164357	4	182
chr10	38794642	38822111	83	-1
chr10	38794748	38820063	6	52.3
chr10	38794866	38823569	31	-1
chr10	38795395	38823296	12	132.5
chr10	38796044	38815915	6	-1
chr10	38796071	38818018	5	330
chr10	38796267	38822165	139	-1
chr10	38796398	38823250	22	60.9
chr10	38797355	38798574	199	-1
chr10	38802800	39167621	4	369.7
chr10	38814986	38817686	7	255.7
chr10	38815086	38820035	49	189.4
chr10	38815846	38819110	15	-1
chr10	38816184	38818639	4	337.1
chr10	38816515	39189742	80	224.2
chr10	38816521	38819942	70	49.5
chr10	38817830	38819380	95	-1
chr10	38817899	38820445	119	-1
chr10	38818848	38823648	15	-1
chr10	38818859	38822553	12	-1
chr10	38819278	42409158	14	335
chr10	38819352	38820178	93	177.2
chr10	38820086	39164609	4	-1
chr10	38820165	39189699	14	-1
chr10	38820586	38821940	86	-1
chr10	38820829	38821482	10	24.1
chr10	38822181	38823712	18	-1
chr10	38880885	38881913	4	312.2
chr10	38884736	38885499	8	-1
chr10	38923457	39164333	9	254.9
chr10	39114435	39134078	7	351.9
chr10	39114737	42421029	48	279.4
chr10	39114761	42416722	37	268.5
chr10	39114765	42428431	43	257.7
chr10	39114772	42451080	15	246.2
chr10	39114849	42441165	4	250.4
chr10	39114849	42405887	9	164.8
chr10	39114857	39117871	5	-1
chr10	39114857	42397107	6	337.9
chr10	39114884	42400532	7	202.7
chr10	39114970	42448837	16	272.2
chr10	39115117	42447051	6	29.7
chr10	39115126	42429057	25	18.4
chr10	39115657	42431830	123	-1
chr10	39115692	42419263	17	-1
chr10	39115697	42395651	11	-1
chr10	39115708	42415945	517	-1
chr10	39115711	42413354	234	-1
chr10	39115712	42409674	14	-1
chr10	39115717	42425923	18	-1
chr10	39115831	42436057	358	-1
chr10	39115874	42398559	221	-1
chr10	39116263	39117857	8	358.2
chr10	39116353	39137224	4	259.8
chr10	39116547	39124532	8	136.1
chr10	39116660	39120403	5	234
chr10	39116679	39132908	268	65.8
chr10	39116928	39144156	6	206.4
chr10	39116929	39136854	7	205.5
chr10	39116954	39150574	38	125.5
chr10	39117078	39147464	5	206.5
chr10	39117280	39150159	12	-1
chr10	39117345	39146434	10	-1
chr10	39117351	39143012	5	-1
chr10	39117587	39136192	9	-1
chr10	39117587	39119993	22	-1
chr10	39117593	39127646	7	-1
chr10	39118433	39127433	4	362.4
chr10	39119015	39149043	6	320.5
chr10	39119284	39127400	7	173.9
chr10	39119544	39132943	7	277.1
chr10	39121239	39150843	5	336.6
chr10	39122505	39133010	7	323.7
chr10	39123027	42412003	4	350.7
chr10	39123100	42450931	5	295.2
chr10	39123113	42428355	41	243.7
chr10	39123151	42401839	28	227.6
chr10	39123159	42441107	5	262.2
chr10	39123184	42450189	5	200.8
chr10	39123191	42418331	4	230.5
chr10	39123296	42436443	37	118.2
chr10	39123911	39125969	9	285.7
chr10	39124029	42409225	9	-1
chr10	39124124	39132911	21	154.2
chr10	39125081	39148439	6	314.9
chr10	39125815	42409038	5	308.7
chr10	39126480	39130599	4	358.6
chr10	39126523	39146852	4	331.4
chr10	39126529	39144031	33	294.4
chr10	39126886	39133200	16	-1
chr10	39132036	39139578	8	368.2
chr10	39132064	42840863	4	347.5
chr10	39132136	39147518	6	285.4
chr10	39132167	39148375	18	239.5
chr10	39132175	42437140	4	332.8
chr10	39132227	42433788	11	177.1
chr10	39132253	39137071	16	169.6
chr10	39132263	39144332	7	203.3
chr10	39132322	39151591	5	163.9
chr10	39132326	39149127	132	67.2
chr10	39132399	39146166	6	46.7
chr10	39132405	39145141	12	37.8
chr10	39132826	39151225	56	-1
chr10	39138595	39140465	22	50.4
chr10	39143514	39145879	7	159.1
chr10	39144069	42846268	9	320.7
chr10	39144244	39150346	4	-1
chr10	39145306	39150086	8	163.3
chr10	39146989	39150380	11	-1
chr10	39148163	42836789	8	336.9
chr10	39148529	39150774	66	294.7
chr10	39149179	39151260	4	343.8
chr10	39150212	39151318	14	116.7
chr10	39150607	42446242	5	367.5
chr10	39150607	42447355	7	365.2
chr10	39152165	39179026	4	357.9
chr10	39152205	39160252	23	322.4
chr10	39152255	39164353	19	200.1
chr10	39153679	39177101	4	300.5
chr10	39153968	39156940	4	75.9
chr10	39154746	39164579	7	-1
chr10	39155974	39175420	4	99
chr10	39156224	39176863	8	126.5
chr10	39156387	39161876	9	192.9
chr10	39156684	39160361	9	-1
chr10	39156944	39180051	27	-1
chr10	39156946	39164893	523	-1
chr10	39158491	39174273	15	331.1
chr10	39158546	39177040	6	264.6
chr10	39158819	39175390	4	41.9
chr10	39159346	39185750	6	344.5
chr10	39159373	39176373	4	296.1
chr10	39159399	39177758	38	285.9
chr10	39159409	39177068	59	275.7
chr10	39159556	39167338	19	182.9
chr10	39159690	39191810	6	69.8
chr10	39160038	39180069	9	-1
chr10	39160445	39171589	4	-1
chr10	39160704	39180388	5	296.7
chr10	39161410	39164352	5	369.7
chr10	39161415	39192204	8	366
chr10	39161448	39177836	15	341.6
chr10	39161604	39164904	4	-1
chr10	39161673	39167379	29	167
chr10	39161782	39179536	4	91.4
chr10	39162365	39174513	5	327.5
chr10	39162433	39180024	7	333.4
chr10	39162488	39190238	4	269.4
chr10	39162514	39173183	7	249.5
chr10	39162616	39175602	11	200.1
chr10	39163420	39182881	11	351.6
chr10	39163614	39166379	4	208.5
chr10	39163716	39177596	162	147
chr10	39163793	39176105	22	21.4
chr10	39163920	39176904	54	6.4
chr10	39163960	39185019	4	131.5
chr10	39164029	39178528	7	19.8
chr10	39164133	39175509	4	149.7
chr10	39164471	39174730	149	-1
chr10	39164474	39171556	51	-1
chr10	39164476	39181000	12	-1
chr10	39164483	39173656	18	-1
chr10	39164500	39189117	19	-1
chr10	39164538	39168751	15	-1
chr10	39164548	39180451	17	-1
chr10	39166488	39179152	5	264.4
chr10	39166704	39176831	73	90.6
chr10	39167817	39169359	4	319.6
chr10	39167997	39174277	4	176.8
chr10	39168391	39176464	4	353.5
chr10	39168428	39178953	4	308.9
chr10	39168452	39191625	4	351.2
chr10	39169071	39175346	4	39.6
chr10	39169175	39190042	4	118.9
chr10	39170518	39176473	4	333.4
chr10	39171235	39179268	5	-1
chr10	39171431	39187915	4	347.6
chr10	39172638	39175347	6	54.2
chr10	39173891	39184988	5	364.5
chr10	39174426	39176394	14	276.7
chr10	39174640	39176970	4	198.7
chr10	39174858	39177612	7	188.6
chr10	39175452	39180969	5	-1
chr10	39175550	39179767	4	351.9
chr10	39176214	39190774	6	337.1
chr10	39176505	39191230	5	98.9
chr10	39177059	39185782	4	243.6
chr10	39177214	39179297	23	-1
chr10	39177218	39188311	6	-1
chr10	39177258	39180462	13	-1
chr10	39177816	39183026	4	-1
chr10	39178307	39185313	5	339.6
chr10	39178321	39190077	5	166.2
chr10	39179052	39180083	7	-1
chr10	39179088	39187816	5	8.5
chr10	39180162	39190812	4	-1
chr10	39188287	39194134	4	259.5
chr10	39188292	39190211	5	256.6
chr10	39189429	39190827	4	346
chr10	39189859	39193190	25	-1
chr10	39189894	39191611	7	340.8
chr10	42393879	42443932	5	276.6
chr10	42394138	42430301	4	346.5
chr10	42394244	42452773	7	273.7
chr10	42394248	42428419	16	255.7
chr10	42394296	42398544	42	229
chr10	42394617	42415959	135	-1
chr10	42394639	42422586	4	-1
chr10	42394941	42440963	24	34.6
chr10	42395092	42416079	6	325.8
chr10	42395137	42413432	26	-1
chr10	42395169	42445656	4	247.5
chr10	42395187	42418848	29	-1
chr10	42395187	42406097	21	-1
chr10	42395194	42419773	28	-1
chr10	42395194	42437029	8	-1
chr10	42395194	42412402	49	-1
chr10	42395194	42451069	33	-1
chr10	42395195	42409511	19	-1
chr10	42395195	42411353	8	-1
chr10	42395272	42397050	26	111.9
chr10	42395339	42410100	27	30.4
chr10	42395774	42408876	5	284.5
chr10	42395984	42437365	4	271.9
chr10	42396022	42434017	4	319.4
chr10	42396128	42413342	5	-1
chr10	42396427	42450536	5	347.6
chr10	42396438	42416820	5	347.2
chr10	42396457	42453858	7	326.7
chr10	42396793	42414303	23	13.3
chr10	42396834	42451412	30	-1
chr10	42397092	42419527	11	-1
chr10	42397145	42423829	23	-1
chr10	42397193	42422628	15	-1
chr10	42397231	42430394	9	-1
chr10	42397244	42416136	17	-1
chr10	42397259	42453028	7	-1
chr10	42397329	42441304	10	-1
chr10	42397461	42429569	20	-1
chr10	42397501	42411154	6	-1
chr10	42397578	42425350	4	253
chr10	42397617	42448605	23	95.8
chr10	42397633	42447311	89	180.9
chr10	42397762	42406130	9	268.4
chr10	42397790	42419358	41	233.9
chr10	42397830	42451015	23	-1
chr10	42397883	42418637	5	-1
chr10	42397904	42446341	5	18.4
chr10	42398077	42428171	38	32.2
chr10	42398228	42409349	80	-1
chr10	42398251	42413382	60	-1
chr10	42398256	42438255	7	-1
chr10	42398274	42414885	6	-1
chr10	42398279	42398676	180	-1
chr10	42398280	42415823	462	-1
chr10	42398287	42412361	28	-1
chr10	42398313	42431355	443	-1
chr10	42398335	42436006	75	-1
chr10	42399136	42437437	7	-1
chr10	42399827	42418560	4	181.7
chr10	42399835	42424761	4	335.6
chr10	42399965	42405841	9	-1
chr10	42400045	42404390	7	338.1
chr10	42400106	42451083	6	118.5
chr10	42400188	42401139	9	210.8
chr10	42400190	42433661	8	225.4
chr10	42400219	42435793	48	-1
chr10	42400223	42431397	134	-1
chr10	42400422	42416194	5	-1
chr10	42400426	42432724	6	65.8
chr10	42400578	42428824	29	-1
chr10	42400609	42417851	43	-1
chr10	42400630	42418851	19	171
chr10	42400650	42452319	8	-1
chr10	42400663	42438585	28	-1
chr10	42400663	42429204	17	181.3
chr10	42400707	42421429	9	-1
chr10	42400720	42424496	107	-1
chr10	42400868	42423042	16	-1
chr10	42401193	42416470	4	176.1
chr10	42401332	42438439	4	340.8
chr10	42401368	42408933	53	78.2
chr10	42401398	42418477	5	102.3
chr10	42401400	42449967	4	290.2
chr10	42401407	42405006	4	279.3
chr10	42401424	42453500	6	122.7
chr10	42401511	42404354	10	203.3
chr10	42401717	42423036	24	-1
chr10	42401723	42414825	4	-1
chr10	42401723	42426953	47	-1
chr10	42401810	42426082	7	-1
chr10	42401832	42411532	5	333.3
chr10	42401838	42413194	5	235.6
chr10	42401868	42424171	4	-1
chr10	42401878	42451413	35	-1
chr10	42401957	42428724	11	-1
chr10	42402005	42437309	28	-1
chr10	42402014	42433857	225	-1
chr10	42402062	42441292	67	-1
chr10	42402063	42449240	6	-1
chr10	42402385	42425993	53	84.6
chr10	42402517	42405723	5	241.8
chr10	42402527	42420647	9	32.5
chr10	42402590	42417512	7	-1
chr10	42402701	42438601	224	-1
chr10	42402926	42429461	12	217.5
chr10	42402932	42405354	4	265.1
chr10	42402947	42416831	4	-1
chr10	42403085	42424788	47	-1
chr10	42403103	42435296	6	-1
chr10	42403103	42452907	50	-1
chr10	42403122	42429383	71	-1
chr10	42403458	42451016	4	-1
chr10	42403486	42454315	7	328.5
chr10	42403505	42425988	13	91.2
chr10	42403536	42445458	19	268.1
chr10	42403555	42444412	22	259.2
chr10	42403652	42406909	9	192.5
chr10	42403864	42420661	9	70
chr10	42403940	42439784	5	47.4
chr10	42403993	42416729	26	281.9
chr10	42404037	42417518	32	-1
chr10	42404142	42452954	7	305
chr10	42404235	42453629	6	262.5
chr10	42404432	42426015	7	58.8
chr10	42404444	42454236	6	137.2
chr10	42404475	42434573	16	-1
chr10	42404761	42428591	5	-1
chr10	42405136	42438757	65	-1
chr10	42405175	42422144	4	103.1
chr10	42405347	42442010	14	36.9
chr10	42405351	42416856	151	-1
chr10	42405437	42446827	6	253
chr10	42405655	42444954	15	-1
chr10	42405683	42408733	31	-1
chr10	42405701	42451374	121	-1
chr10	42405748	42427796	13	-1
chr10	42405786	42412817	193	-1
chr10	42405805	42433147	13	268.7
chr10	42405860	42409825	8	-1
chr10	42405888	42441366	22	-1
chr10	42405890	42431248	162	-1
chr10	42405895	42432562	14	-1
chr10	42405916	42421471	52	-1
chr10	42405919	42439976	14	-1
chr10	42405923	42429477	128	-1
chr10	42405924	42419997	83	-1
chr10	42405929	42423814	30	-1
chr10	42405948	42413375	17	-1
chr10	42405959	42452911	4	-1
chr10	42406347	42438278	12	29.7
chr10	42406487	42433897	12	-1
chr10	42406699	42419417	7	287.5
chr10	42406704	42408502	4	187.7
chr10	42406784	42444874	8	-1
chr10	42406830	42428281	12	92.4
chr10	42406943	42427040	4	-1
chr10	42407062	42432281	5	90.7
chr10	42407098	42426479	5	331.6
chr10	42407386	42411562	5	-1
chr10	42407432	42451197	27	-1
chr10	42407472	42412380	8	-1
chr10	42407615	42436684	17	-1
chr10	42407726	42429437	4	116
chr10	42407757	42446855	4	273.3
chr10	42407812	42426969	5	190.2
chr10	42407881	42445868	4	249.9
chr10	42407964	42419510	5	190.2
chr10	42408148	42409754	18	-1
chr10	42408210	42416215	196	-1
chr10	42408340	42425400	6	154.1
chr10	42408366	42439281	19	257.4
chr10	42408535	42454711	4	44.7
chr10	42408591	42445850	30	-1
chr10	42408631	42430142	6	189.7
chr10	42408637	42422684	52	-1
chr10	42408647	42412406	217	-1
chr10	42408670	42433173	75	-1
chr10	42408685	42438479	20	-1
chr10	42408697	42429233	35	-1
chr10	42408699	42437224	4	-1
chr10	42408704	42414822	21	-1
chr10	42408813	42451774	80	-1
chr10	42408816	42441274	37	-1
chr10	42408818	42436670	38	-1
chr10	42408820	42424029	9	-1
chr10	42408825	42426992	14	-1
chr10	42408832	42419529	22	-1
chr10	42408907	42409798	13	239.7
chr10	42408969	42454670	4	324.9
chr10	42409179	42449176	5	-1
chr10	42409307	42416810	12	115.3
chr10	42409319	42424288	7	182.2
chr10	42409937	42444522	26	89.8
chr10	42410010	42420963	7	273.7
chr10	42410115	42441019	10	55.7
chr10	42410259	42447328	4	70.8
chr10	42410450	42413764	592	-1
chr10	42410450	42416905	120	-1
chr10	42410569	42431186	4	176.5
chr10	42410592	42442562	9	-1
chr10	42410618	42451387	162	-1
chr10	42410622	42436223	9	-1
chr10	42410623	42452790	7	308.9
chr10	42410656	42442062	5	93.9
chr10	42410657	42431480	4	-1
chr10	42410702	42421012	36	279.2
chr10	42410826	42438366	5	-1
chr10	42410921	42419832	272	-1
chr10	42410921	42424268	7	-1
chr10	42410922	42427231	10	-1
chr10	42410942	42430394	659	-1
chr10	42410976	42430396	13	-1
chr10	42410980	42419751	11	-1
chr10	42410982	42425903	9	-1
chr10	42411000	42417606	4	-1
chr10	42411225	42433989	8	321.8
chr10	42411230	42445913	4	313.2
chr10	42411273	42423509	6	-1
chr10	42411395	42445085	344	-1
chr10	42411404	42439877	5	305
chr10	42411428	42427053	5	323.6
chr10	42411481	42425802	51	286.9
chr10	42411528	42438306	86	-1
chr10	42411587	42441371	38	-1
chr10	42411607	42452521	7	35.9
chr10	42411816	42423497	16	-1
chr10	42412080	42447783	13	-1
chr10	42412228	42421416	11	-1
chr10	42412244	42432727	70	-1
chr10	42412248	42431819	96	-1
chr10	42412259	42430401	45	-1
chr10	42412279	42442578	84	-1
chr10	42412329	42417455	154	-1
chr10	42412453	42447768	42	-1
chr10	42412505	42448963	15	-1
chr10	42412808	42452070	4	212.4
chr10	42412855	42428162	5	276.3
chr10	42412875	42436958	92	-1
chr10	42412888	42425893	9	-1
chr10	42413072	42419549	63	-1
chr10	42413075	42428726	45	-1
chr10	42413086	42417786	16	-1
chr10	42413097	42434765	24	-1
chr10	42413103	42445866	15	-1
chr10	42413103	42427092	37	-1
chr10	42413105	42438252	21	-1
chr10	42413109	42442492	6	-1
chr10	42413133	42419018	33	-1
chr10	42413155	42438431	5	342.1
chr10	42413411	42437064	4	105
chr10	42413469	42423074	8	-1
chr10	42413546	42452058	5	319.6
chr10	42413568	42420607	5	309.2
chr10	42413570	42839390	4	295.2
chr10	42413601	42418722	20	272.9
chr10	42413843	42444586	9	-1
chr10	42413892	42428281	25	175.4
chr10	42414001	42441055	9	204
chr10	42414128	42453937	23	-1
chr10	42414232	42416884	28	-1
chr10	42414314	42422594	5	-1
chr10	42414514	42432577	568	-1
chr10	42414527	42451412	147	-1
chr10	42414543	42444748	58	266.9
chr10	42414569	42437511	30	-1
chr10	42414640	42422112	5	87.2
chr10	42414696	42442328	24	189.2
chr10	42414700	42440979	16	192.4
chr10	42414714	42418392	9	-1
chr10	42414769	42446358	12	321.3
chr10	42414872	42453592	6	204.7
chr10	42414909	42415467	31	8.5
chr10	42414915	42420333	17	-1
chr10	42415114	42417621	24	-1
chr10	42415195	42430439	11	-1
chr10	42415297	42438169	6	-1
chr10	42415339	42416376	7	331.6
chr10	42415477	42439967	4	-1
chr10	42415485	42418849	28	-1
chr10	42415536	42436042	50	-1
chr10	42415537	42455164	173	164.8
chr10	42415542	42425908	38	-1
chr10	42415545	42452950	6	-1
chr10	42415545	42428646	17	-1
chr10	42415549	42447619	49	-1
chr10	42415564	42427703	58	-1
chr10	42415712	42424113	15	-1
chr10	42415723	42429663	26	-1
chr10	42415757	42448962	223	-1
chr10	42415802	42417420	6	27.6
chr10	42415813	42426608	5	302.7
chr10	42415814	42421404	8	-1
chr10	42415939	42452728	26	233
chr10	42416000	42450435	5	277.4
chr10	42416044	42426951	38	-1
chr10	42416062	42441235	6	-1
chr10	42416339	42444836	10	-1
chr10	42416385	42445866	28	-1
chr10	42416502	42455350	6	329.2
chr10	42416515	42448467	4	311.2
chr10	42416525	42443727	4	326.7
chr10	42416539	42440528	5	-1
chr10	42416654	42445573	9	312
chr10	42416709	42434852	47	42.5
chr10	42416869	42424251	91	-1
chr10	42416869	42421427	141	-1
chr10	42416872	42419467	5	162.8
chr10	42416885	42430009	569	-1
chr10	42416958	42437554	155	-1
chr10	42416962	42454619	15	-1
chr10	42416980	42436577	24	228.7
chr10	42417168	42432132	51	-1
chr10	42417307	42430406	21	-1
chr10	42417423	42426376	22	-1
chr10	42417423	42434577	473	-1
chr10	42417428	42423782	1064	-1
chr10	42417432	42452901	204	-1
chr10	42417528	42438461	14	-1
chr10	42417566	42451768	978	-1
chr10	42417656	42441311	56	-1
chr10	42417657	42418873	15	-1
chr10	42417685	42420784	7	121.4
chr10	42417772	42419219	11	29
chr10	42417914	42453800	9	301.6
chr10	42418341	42431831	16	-1
chr10	42418363	42436842	57	-1
chr10	42418378	42432810	11	-1
chr10	42418559	42426196	13	114.6
chr10	42418715	42432408	10	214.3
chr10	42418854	42437786	5	103.9
chr10	42418854	42442199	10	157.3
chr10	42418913	42421040	14	129.4
chr10	42418994	42440080	8	219.5
chr10	42419320	42437163	10	-1
chr10	42419329	42424745	4	322.2
chr10	42419436	42432822	6	42.9
chr10	42419654	42434050	14	-1
chr10	42419929	42432688	5	339.3
chr10	42420058	42429648	105	-1
chr10	42420132	42437971	5	269.5
chr10	42420139	42434992	94	141.5
chr10	42420153	42444821	13	329.1
chr10	42420195	42439293	4	271
chr10	42420205	42452127	4	91.2
chr10	42420286	42437477	75	215.5
chr10	42420611	42441145	6	277.1
chr10	42420645	42451383	30	-1
chr10	42420980	42430410	37	-1
chr10	42421148	42450426	7	-1
chr10	42421158	42427674	8	-1
chr10	42421335	42424030	30	-1
chr10	42421496	42422534	6	331.9
chr10	42421852	42434451	19	-1
chr10	42421926	42453034	6	-1
chr10	42421938	42445884	12	-1
chr10	42421939	42445029	8	-1
chr10	42422154	42426786	151	-1
chr10	42422244	42441279	44	-1
chr10	42422246	42435396	132	-1
chr10	42422248	42448771	23	-1
chr10	42422262	42438554	41	-1
chr10	42422290	42451222	292	-1
chr10	42422293	42436518	4	253.4
chr10	42422330	42429249	364	-1
chr10	42422330	42433673	349	-1
chr10	42422746	42452588	182	-1
chr10	42422834	42436517	5	281.7
chr10	42422890	42440401	4	129.4
chr10	42423041	42444511	4	343.6
chr10	42423153	42453862	4	14.1
chr10	42423182	42433706	7	264.9
chr10	42423408	42425577	7	-1
chr10	42423814	42450785	4	118.8
chr10	42423876	42433217	17	-1
chr10	42423896	42438496	5	-1
chr10	42423898	42426538	10	-1
chr10	42424039	42435388	110	-1
chr10	42424076	42452323	15	-1
chr10	42424116	42450190	4	151.6
chr10	42424259	42433819	5	326.4
chr10	42424629	42440920	7	1.4
chr10	42424647	42453816	7	317.7
chr10	42424664	42435759	4	261.6
chr10	42425263	42445531	5	122.3
chr10	42425317	42427357	20	-1
chr10	42425440	42455713	4	49.5
chr10	42425512	42455094	7	89.4
chr10	42425610	42448611	19	-1
chr10	42425635	42434978	39	91
chr10	42425761	42433175	64	-1
chr10	42425769	42437271	4	-1
chr10	42425770	42429383	61	-1
chr10	42425770	42451414	170	-1
chr10	42425885	42447482	4	296.3
chr10	42426010	42441733	90	-1
chr10	42426026	42434490	9	-1
chr10	42426037	42438849	120	-1
chr10	42426047	42455314	33	284.2
chr10	42426048	42455879	10	286.5
chr10	42426068	42449976	6	286.2
chr10	42426092	42452669	11	-1
chr10	42426152	42444655	40	-1
chr10	42426387	42430365	8	-1
chr10	42426502	42453670	4	333.6
chr10	42426540	42437043	29	-1
chr10	42426576	42444426	16	249.2
chr10	42426598	42434906	6	257
chr10	42427054	42450093	8	-1
chr10	42427263	42433123	7	-1
chr10	42427635	42440960	18	157
chr10	42427677	42439275	7	272.3
chr10	42427722	42429038	12	222.2
chr10	42427788	42445988	23	-1
chr10	42427809	42446832	27	178.5
chr10	42428100	42434972	91	104.8
chr10	42428196	42429986	6	-1
chr10	42428218	42452856	184	-1
chr10	42428218	42438701	77	-1
chr10	42428223	42447721	5	-1
chr10	42428242	42436988	24	-1
chr10	42428348	42445063	16	-1
chr10	42428418	42448982	9	-1
chr10	42428570	42446342	7	327.4
chr10	42428589	42433259	746	-1
chr10	42428597	42433749	5	266.7
chr10	42428597	42430750	7	-1
chr10	42428601	42447491	7	323
chr10	42428627	42441241	11	-1
chr10	42428969	42434724	8	43.8
chr10	42429213	42431338	8	-1
chr10	42429232	42448870	4	-1
chr10	42429261	42447670	4	328.3
chr10	42429422	42450686	12	23.3
chr10	42429478	42450250	6	191.1
chr10	42429481	42452310	19	-1
chr10	42429507	42436235	23	-1
chr10	42429574	42442316	5	150.8
chr10	42429591	42445648	4	156.7
chr10	42430297	42445017	7	304
chr10	42430571	42447361	4	131.5
chr10	42430933	42438048	7	70
chr10	42430970	42436842	74	-1
chr10	42430992	42434044	4	-1
chr10	42431001	42431889	11	-1
chr10	42431080	42443906	9	261.4
chr10	42431192	42451412	4	-1
chr10	42431298	42449180	66	-1
chr10	42431493	42448222	8	9.2
chr10	42431528	42444957	12	299.3
chr10	42431556	42439358	63	303.2
chr10	42431639	42447606	4	238.2
chr10	42431828	42455445	9	-1
chr10	42431836	42445542	6	235
chr10	42432123	42444440	4	273.3
chr10	42432237	42452899	5	-1
chr10	42432426	42436647	43	-1
chr10	42432427	42451244	97	-1
chr10	42432438	42437511	429	-1
chr10	42432439	42434216	24	-1
chr10	42432467	42438640	357	-1
chr10	42432485	42441280	44	-1
chr10	42432791	42435322	67	-1
chr10	42432793	42434816	7	-1
chr10	42432876	42453996	5	138.4
chr10	42432879	42453034	39	-1
chr10	42432994	42435241	8	267
chr10	42433121	42447477	5	273.7
chr10	42433218	42448994	16	-1
chr10	42433404	42451195	7	203.2
chr10	42433863	42438565	8	-1
chr10	42433883	42452321	10	-1
chr10	42433942	42450591	6	313.5
chr10	42433966	42444620	31	-1
chr10	42433994	42445833	10	-1
chr10	42433994	42450994	4	-1
chr10	42434075	42441196	58	-1
chr10	42434396	42445475	32	171.2
chr10	42434825	42437182	12	204.2
chr10	42434965	42438587	99	-1
chr10	42435187	42448687	75	127.9
chr10	42435197	42436038	47	-1
chr10	42435204	42452293	14	-1
chr10	42436125	42451257	284	-1
chr10	42436381	42437408	11	278
chr10	42436415	42453611	28	251.1
chr10	42436693	42447741	15	-1
chr10	42436734	42441324	133	-1
chr10	42436735	42439875	21	-1
chr10	42436756	42438609	171	-1
chr10	42437175	42446935	5	342.6
chr10	42437333	42444768	13	-1
chr10	42437575	42452888	11	271.5
chr10	42437583	42448439	12	264.4
chr10	42437688	42444815	4	5.7
chr10	42437715	42451995	28	109.9
chr10	42437730	42445595	9	187
chr10	42437941	42439427	4	-1
chr10	42437996	42439627	4	128
chr10	42438373	42441164	16	-1
chr10	42438481	42438926	29	-1
chr10	42438529	42445037	61	-1
chr10	42438530	42454678	32	-1
chr10	42438576	42455843	8	-1
chr10	42438719	42450252	19	158.2
chr10	42438909	42444491	6	303.5
chr10	42439981	42445515	11	118.1
chr10	42439987	42443990	4	328.5
chr10	42440202	42449126	11	148
chr10	42440212	42448293	4	146.4
chr10	42440699	42451367	243	-1
chr10	42440822	42441297	5	-1
chr10	42440917	42445068	19	-1
chr10	42440944	42456020	35	-1
chr10	42442235	42452964	5	290.1
chr10	42442273	42449933	4	258.7
chr10	42442787	42444615	27	-1
chr10	42442867	42452575	4	96.9
chr10	42443147	42448492	15	287.2
chr10	42443164	42444069	8	33.9
chr10	42443525	42454612	22	-1
chr10	42443582	42448938	6	15.6
chr10	42443692	42445173	4	249
chr10	42443738	42448499	11	294
chr10	42443774	42456165	33	-1
chr10	42443882	42447304	4	367.5
chr10	42443898	42452246	5	125.3
chr10	42443908	42445805	8	103.9
chr10	42444171	42455445	28	-1
chr10	42444573	42451416	109	-1
chr10	42444937	42455337	12	296.7
chr10	42444959	42448493	20	285.7
chr10	42445669	42450233	15	-1
chr10	42446480	42447724	5	-1
chr10	42447601	42455435	10	26.2
chr10	42447650	42451414	12	-1
chr10	42447814	42455132	11	150.1
chr10	42448698	42450451	5	-1
chr10	42449282	42455543	4	15.5
chr10	42449423	42452810	6	292.2
chr10	42450175	42451248	306	-1
chr10	42450290	42452629	4	201.5
chr10	42450323	42453620	9	171
chr10	42450970	42455984	8	-1
chr10	42452238	42454537	12	-1
chr10	42453765	42455803	8	241.6
chr10	42455892	42457189	21	322.7
chr10	42456345	42472197	6	301.6
chr10	42457649	42462616	11	236.9
chr10	42461079	42466033	9	223.1
chr10	42461228	42471255	5	293
chr10	42461606	42468457	38	266.7
chr10	42461674	42465714	42	218.6
chr10	42462155	42474422	42	76.4
chr10	42473900	42639722	4	335
chr10	42474057	42475619	236	139
chr10	42478177	42487462	4	342.8
chr10	42478936	42491109	27	-1
chr10	42478937	42480003	26	-1
chr10	42478996	42484656	9	331.2
chr10	42479135	42489160	859	232.6
chr10	42479158	42482162	337	220.7
chr10	42479237	42481321	1914	-1
chr10	42479241	42857808	6	167.3
chr10	42479800	42487776	5916	-1
chr10	42480076	42483452	8	356.5
chr10	42480105	42484642	27	324.6
chr10	42480198	42488991	774	102.1
chr10	42480302	42857817	6	176.9
chr10	42480669	42482617	649	-1
chr10	42481190	42491117	630	-1
chr10	42481372	42857616	129	248.7
chr10	42485910	42486909	50	303.8
chr10	42486186	42490561	39	47.5
chr10	42487556	42491135	3914	-1
chr10	42489380	42858080	42	-1
chr10	42490046	42490703	129	78.5
chr10	42607356	42617062	233	189.8
chr10	42607726	42622446	10	349.7
chr10	42607810	42611477	25	295.4
chr10	42607980	42617033	125	191.5
chr10	42608269	42632251	3890	-1
chr10	42608670	42618435	13	241.2
chr10	42608686	42611275	56	160
chr10	42608836	42615431	5210	47.1
chr10	42609417	42635066	4	355.6
chr10	42609478	42614123	7	349.7
chr10	42609499	42611435	6	288.4
chr10	42610618	42634987	1293	292.5
chr10	42610952	42617908	144	22.4
chr10	42611217	42612861	321	-1
chr10	42611375	42614512	13	274
chr10	42611522	42612714	9	175.6
chr10	42611608	42614603	6	-1
chr10	42611617	42632179	242	-1
chr10	42611666	42617323	3335	-1
chr10	42612324	42613114	7	144.3
chr10	42612339	42614265	415	-1
chr10	42612372	42616461	5	-1
chr10	42612478	42617743	13	327.4
chr10	42612610	42624962	5	352.2
chr10	42612957	42615653	290	-1
chr10	42613105	42618397	2271	-1
chr10	42613171	42616075	36	232.1
chr10	42613360	42624897	12	227.2
chr10	42616222	42617219	202	300.5
chr10	42617436	42628266	4	299.5
chr10	42624131	42628334	120	289.9
chr10	42631120	42634936	21	243.5
chr10	42631188	42632033	743	193.7
chr10	42701115	42705207	4	217.5
chr10	42702719	42704368	4	352.8
chr10	42706420	42707399	6	301.4
chr10	42830213	42834106	12	274.9
chr10	46284379	52132643	5	299.8
chr10	46709555	48992491	78	-1
chr10	46713623	49634484	12	196.7
chr10	46716094	49637058	6	239.6
chr10	46766931	49050294	8	175
chr10	48926732	49564922	5	288.3
chr10	48960229	49598305	4	293.7
chr10	48984222	49621796	5	159.1
chr10	48985772	49623383	6	78.6
chr10	62510560	62511210	11	69.3
chr10	121470419	121471307	7	198
chr10	127472357	127483236	10	237.4
chr10	127794876	127795714	27	175.5
chr10	127863671	135131778	19	151.9
chr10	128221769	128222637	16	112.8
chr10	132869399	132870294	21	-1
chr10	133256341	133257047	25	-1
chr10	133936926	133937767	4	189
chr10	134012637	134015069	18	-1
chr10	134033726	134034722	6	296.7
chr10	134363133	134363908	4	126.3
chr10	134458591	134459329	36	82.7
chr10	135106017	135106848	13	189.8
chr10	135780337	135782006	1445	-1
chr11	473716	474482	13	155.6
chr11	1016176	1017717	35	-1
chr11	1092202	1092936	9	28.9
chr11	1147036	1147675	5	62.9
chr11	1212393	1212985	8	-1
chr11	1959711	1960821	9	286.4
chr11	3286118	3332430	4	326.9
chr11	3295937	3342084	29	159.2
chr11	31233751	96669048	5	116.1
chr11	48730909	54645237	6	260.4
chr11	48744174	54758817	24	96.6
chr11	48783110	54813577	15	177.2
chr11	48785745	54847395	4	346
chr11	48798499	54820810	6	204.4
chr11	48830416	48854090	11	-1
chr11	48855369	48879902	7	295.7
chr11	48877039	54877651	24	255
chr11	48879256	48885829	6	327.4
chr11	48932664	48939395	26	63.2
chr11	48954855	54882665	4	338.2
chr11	51527264	51535196	10	341.8
chr11	51528358	51546324	7	289
chr11	51533068	51546185	554	179.1
chr11	51533143	51535547	5	272.4
chr11	51533635	51550379	8	342.4
chr11	51533929	51550425	52	-1
chr11	51534330	51535590	53	299
chr11	51534426	51536819	33	11.3
chr11	51534736	51551178	44	326.9
chr11	51534787	51546316	226	288.6
chr11	51534897	51537397	2181	-1
chr11	51534939	51539862	13	-1
chr11	51535079	51550423	47	-1
chr11	51535645	51539811	9	251.7
chr11	51538774	51551197	9	340.7
chr11	51538952	51546189	698	173.9
chr11	51539255	51540675	4	255.7
chr11	51539804	51550424	124	-1
chr11	51546908	51557600	5	176
chr11	54607095	54608047	17	274.7
chr11	54617183	54628416	6	298.7
chr11	54793915	54845884	30	279.5
chr11	54864067	54865493	4	305.6
chr11	70100457	70101295	4	177.5
chr11	71120916	71159718	6	289.2
chr11	91693095	91710950	5	56.8
chr11	96668279	96669341	11	305.5
chr11	118178998	118180721	7	261.8
chr11	131436560	131437414	10	162.2
chr12	2213559	2214560	6	246.7
chr12	13129655	13130475	38	176.2
chr12	22676316	22677033	10	-1
chr12	34794818	38332691	8	209.6
chr12	34796066	37974490	4	165.2
chr12	34796639	37973997	9	295.2
chr12	34796663	37981798	20	309.4
chr12	34798243	34807218	5	304.2
chr12	34816775	34818169	5	313.2
chr12	34817679	34821959	4	250.3
chr12	34819571	34821903	8	220.3
chr12	37971677	37973924	152	234.4
chr12	38467228	128190716	9	296.7
chr12	40841932	40847935	6	214.3
chr12	40844452	40847858	6	123.9
chr12	40863014	40869138	15	132.8
chr12	50237735	50240850	5	345.3
chr12	50237820	50239593	9	281.6
chr12	50239065	50240764	18	221
chr12	58996596	70567155	9	199.8
chr12	59898679	79820413	4	340.8
chr12	69515701	118700985	6	216.7
chr12	86483864	86503470	15	40.7
chr12	110067022	110067709	34	91.9
chr12	124744692	124745476	10	96.7
chr12	128001972	128002996	5	314.7
chr12	129013610	129014553	10	240.9
chr12	129392859	129393902	4	334.1
chr12	130697753	130698407	15	-1
chr12	131883705	131884231	19	-1
chr12	132632546	132634240	17	-1
chr12	132777306	132779106	4	308.2
chr12	132778226	132779178	13	137
chr13	27515359	27516727	10	272.9
chr13	28476816	28477644	33	167.7
chr13	42914135	42915060	19	250.6
chr13	57690904	57711147	5	323.3
chr13	63743988	63751130	13	114.2
chr13	98475047	98476066	4	306.5
chr13	111929776	111930750	5	289.6
chr13	112639184	112639761	19	-1
chr13	112919254	112929456	5	252.6
chr13	113409859	113410529	7	67.9
chr13	113486332	113486917	13	11.5
chr13	114058455	114059488	14	-1
chr14	19009423	19010829	10	200.9
chr14	19213185	19218911	7	265.7
chr14	19214099	19216685	60	-1
chr14	19261402	19262354	13	272
chr14	46954414	47515007	5	286.2
chr14	50130295	50131312	8	301.7
chr14	67772627	67801920	10	222.2
chr14	91697182	91698153	6	223.3
chr14	94767835	94784599	18	134.1
chr14	94923353	94924393	5	331.2
chr14	100930621	100931507	14	226.7
chr14	104619351	104620339	4	287.6
chr14	106046027	106047011	20	297.5
chr14	106068825	106115022	8	246.9
chr14	106068917	106095091	6	216.6
chr14	106077295	106096888	6	40.3
chr14	106091299	106111703	14	-1
chr15	20293143	21300166	8	-1
chr15	20306443	20307388	18	222.2
chr15	20306987	21316818	35	-1
chr15	20307363	20311239	10	-1
chr15	20366380	21373157	9	300.2
chr15	20368527	21375046	14	211.9
chr15	20546853	20549004	73	-1
chr15	20547314	20548666	10	-1
chr15	20838756	23455747	40	124.2
chr15	20958263	21974486	4	345.3
chr15	20984637	21991960	4	221.7
chr15	21078553	22089216	51	-1
chr15	21079863	22090764	25	190.6
chr15	21094320	22105562	4	305.7
chr15	21185912	21192303	19	118.7
chr15	21199299	22241841	6	297.9
chr15	21315748	21316762	7	-1
chr15	21965304	21974424	9	294.7
chr15	22775937	22780269	8	251.6
chr15	30913876	33031805	4	274.9
chr15	34801499	84907718	4	328.9
chr15	34804636	34951177	12	179.5
chr15	34805392	34952363	4	318.4
chr15	34825670	34972336	8	262.9
chr15	34950262	62691664	6	277.7
chr15	43983607	44083450	36	176.6
chr15	43987244	44087459	6	331.9
chr15	78109414	78110302	5	214.3
chr15	92133395	92134330	5	210.7
chr15	100935439	100936533	4	132.9
chr16	1290727	1306471	10	235.1
chr16	1389501	1390519	4	312.8
chr16	8613074	8615848	9	227.5
chr16	8613194	8614927	7	92.3
chr16	8613828	8615628	5	311
chr16	13773776	13774716	16	264.4
chr16	27396786	27398181	9	243.3
chr16	33422649	34364494	7	277.7
chr16	33427928	34369715	5	310.5
chr16	33520396	34459246	5	274.7
chr16	33543743	34482773	6	321.8
chr16	33615891	34554061	4	298.7
chr16	33664601	34680350	25	186.2
chr16	33773584	33777252	23	155.7
chr16	33872005	33923143	9	299
chr16	34133823	34135076	8	-1
chr16	34161973	47890243	6	304.2
chr16	34553346	34630370	7	195.3
chr16	34629372	34630473	4	23.6
chr16	34678765	34680527	6	308.4
chr16	34882363	34884763	9	242.4
chr16	35203544	35205972	4	-1
chr16	35203759	35205880	38	-1
chr16	35204521	35207799	39	-1
chr16	35204839	35209019	5	-1
chr16	35204958	35213622	7	-1
chr16	35206610	35214619	5	288.2
chr16	35206654	35207604	9	264.8
chr16	35223850	47847818	6	314.7
chr16	35225818	35227565	4	303
chr16	35226804	35240146	26	-1
chr16	35239622	35240936	22	-1
chr16	35290883	35294786	17	278.6
chr16	35310447	35311484	8	306.8
chr16	35316594	35317755	7	254.2
chr16	35328965	35338687	4	328.9
chr16	35337781	35338636	4	193
chr16	35340837	35344722	14	262.7
chr16	35343921	35345933	8	266.5
chr16	35344212	35344890	5	0.7
chr16	35345078	35346836	4	313.2
chr16	35349682	35350577	13	218.5
chr16	35362587	35363807	12	270.2
chr16	35524447	36705554	9	261.2
chr16	35524747	35525593	71	78.4
chr16	35525383	35533776	43	-1
chr16	35526008	36745902	11	136.7
chr16	35527834	36772540	5	240.2
chr16	35527853	47799061	6	228.7
chr16	35531705	35532707	5	286
chr16	35533067	36773919	6	306
chr16	35533221	36713544	9	229.7
chr16	35533760	36777488	31	-1
chr16	35534088	36714491	5	183.8
chr16	35534276	36777010	7	54.4
chr16	35534427	35535944	7	-1
chr16	35535621	36715089	13	-1
chr16	35537517	36716528	11	-1
chr16	35893856	36080160	5	368.9
chr16	36697333	36701638	5	258.3
chr16	36697920	47843245	8	265.9
chr16	36699306	47836346	4	223
chr16	36701344	47828387	9	245.6
chr16	36702582	36747853	8	265.5
chr16	36704729	36766681	7	307.5
chr16	36705254	36759265	5	159.1
chr16	36705324	36763307	11	238.1
chr16	36706503	36750743	14	-1
chr16	36706991	36707833	5	148.1
chr16	36707135	36751123	8	-1
chr16	36707259	36751058	6	268.5
chr16	36708052	36710961	4	327.4
chr16	36708282	36769349	16	254.9
chr16	36709222	36763938	15	-1
chr16	36709806	36769433	6	331.2
chr16	36710590	36764878	9	46.8
chr16	36710887	36763686	4	317.8
chr16	36711660	36759575	5	299.5
chr16	36712388	36767065	7	-1
chr16	36712828	36767767	10	223.1
chr16	36742312	36770818	6	345.3
chr16	36743306	36744749	4	252.6
chr16	36755912	36758680	7	161.5
chr16	36758774	36768756	4	91.2
chr16	36759152	36764787	4	185.3
chr16	36759455	36771237	4	46
chr16	36763018	36769485	4	328
chr16	36767034	36769078	10	300.7
chr16	47799494	47811924	9	311
chr16	47810359	47819507	4	274.5
chr16	47817970	47822255	55	219.8
chr16	47819005	47823414	4	202.9
chr16	47824065	47833763	42	-1
chr16	47833834	47834862	169	144.5
chr16	47845270	47847286	6	-1
chr16	47845667	47859111	5	223.8
chr16	47845852	47852148	4	332.6
chr16	47847872	47907449	4	340.8
chr16	47851248	47857612	5	251.8
chr16	47854223	47862155	10	245
chr16	47856260	47862139	4	231.8
chr16	47857931	47858829	4	62.2
chr16	47859172	47907353	8	38.9
chr16	49688639	49689458	28	176.2
chr16	59856663	59858220	9	283.9
chr16	85496285	85497223	10	-1
chr16	86832701	86833666	6	291
chr16	87419038	87419907	22	146
chr16	87909117	87909930	7	158.1
chr16	91385086	91387049	4	265.1
chr17	79633	80675	5	334.4
chr17	80453	81635	5	325.7
chr17	169771	171165	19	-1
chr17	226571	227524	9	263.3
chr17	5152930	5154175	4	338.6
chr17	18990552	19116979	21	260.6
chr17	18996062	19122479	62	156.2
chr17	19015692	19142361	7	283.9
chr17	21337783	25373053	4	300.5
chr17	21344170	25379285	8	150.9
chr17	21359444	25394568	19	-1
chr17	21595455	21598440	4	333.3
chr17	25326146	25331414	729	-1
chr17	25326245	25327399	5	-1
chr17	33542098	33543101	124	306.7
chr17	39641037	39647193	7	255
chr17	40024784	40025826	6	245.1
chr17	43763062	62857330	6	-1
chr17	44417203	45221888	10	234.3
chr17	63559760	63560701	10	260.7
chr17	72793366	72794496	10	88.8
chr17	78084019	78085032	5	302
chr17	78374405	78375415	4	310
chr17	78374518	78375505	7	-1
chr17	78990004	78990908	5	236
chr17	79485788	79486637	8	-1
chr17	80404121	80405266	94	-1
chr17	80716010	80716871	17	192.5
chr18	106001	112195	42138	-1
chr18	6144556	6157771	19	156
chr18	15404051	15407528	9	171
chr18	15404862	15407584	9	169.8
chr18	15413959	15437158	4	360.1
chr18	15413981	15427013	4	343.8
chr18	15414000	15426136	4	325
chr18	15414005	15418521	7	322.4
chr18	15414012	15424433	4	317.2
chr18	15414017	15420200	4	312.4
chr18	15414018	15431064	4	242.3
chr18	15414023	15417649	7	312.5
chr18	15414027	15436247	12	303.5
chr18	15414041	15425265	8	295.5
chr18	15414045	15422713	9	291.7
chr18	15414046	15435418	9	291.7
chr18	15414046	15434548	4	291.7
chr18	15414048	15423547	5	274.9
chr18	15414059	15430315	8	280.1
chr18	15414060	15416785	5	284.6
chr18	15414061	15415217	2005	-1
chr18	15414070	15432827	5	271.7
chr18	15414074	15433677	13	270.6
chr18	15414083	15428615	8	262.8
chr18	15414090	15427743	9	256.4
chr18	15414095	15419279	7	253.7
chr18	15414114	15415895	9	240.1
chr18	15414132	15437724	8	165.3
chr18	15414134	15429090	9	34.6
chr18	15414158	15440688	368	-1
chr18	15414563	15444778	1970	-1
chr18	15438121	15441271	4	65.8
chr18	15438426	15443793	159	-1
chr18	15438754	15440496	227	-1
chr18	15438833	15445322	116	-1
chr18	15439057	15442621	19	-1
chr18	15440557	15444850	16	-1
chr18	15440596	15443123	32	-1
chr18	15441838	15443781	108	-1
chr18	15441879	15445322	423	-1
chr18	19739839	19740330	6	-1
chr18	29447494	29448460	4	290.2
chr18	44922844	44923758	9	-1
chr18	46588291	46589276	10	205.2
chr18	56212375	56213359	5	297.2
chr18	60753917	60754905	4	306.3
chr18	62879677	75872797	5	242.5
chr18	75256197	75257336	5	313
chr18	76770407	76771095	14	-1
chr18	76791900	76792768	21	-1
chr18	77403576	77404476	5	223.5
chr18	77826209	77827216	8	286.4
chr19	298509	299502	5	285.7
chr19	429478	430481	5	235.6
chr19	2346839	2348846	4	122.8
chr19	3181695	28307287	7	277.2
chr19	3181850	23477588	6	155.1
chr19	4512109	4512570	14	-1
chr19	5486723	5488216	22	156.5
chr19	7153413	7154153	9	-1
chr19	7395216	7396213	9	276
chr19	7515291	7516404	19	-1
chr19	9006574	9010027	9	168.7
chr19	9009334	9015956	4	348.2
chr19	9128394	9131594	14	73.5
chr19	13967494	57666389	4	158.5
chr19	15887403	15888403	5	298.9
chr19	20148494	21781527	15	299.5
chr19	20498364	22485566	4	355.1
chr19	20954037	28339050	5	279.3
chr19	22155044	22363587	4	124.2
chr19	23477448	23632095	20	-1
chr19	23481282	28310668	21	152.5
chr19	23505878	23650860	11	-1
chr19	23935513	23936312	24	165.6
chr19	24631562	24633831	5	232.4
chr19	24631811	24634540	12	91.2
chr19	24632048	24638475	6	256.4
chr19	24632198	24635409	12	129.4
chr19	24632478	24633389	6	-1
chr19	24632488	24641475	538	-1
chr19	24633411	24634765	53	-1
chr19	24634726	24636140	5	-1
chr19	24635274	24641321	7	282.9
chr19	24639298	24642423	12	43.8
chr19	24640418	24641456	4	324.3
chr19	24656132	24673353	6	328.9
chr19	24715788	24716518	24	70
chr19	24732058	24732988	7	264.7
chr19	24735249	24759111	14	159.2
chr19	24753999	24756502	6	273.3
chr19	24756448	24791264	25	192.8
chr19	28215147	28220079	29	157.8
chr19	33742292	33742988	9	-1
chr19	34884344	34886066	52	-1
chr19	36067684	36068717	539	310.7
chr19	38279319	38280605	7	122.3
chr19	42008769	42015905	8	211.2
chr19	44185513	44186372	17	162.1
chr19	46091344	46390231	8	182.4
chr19	49205970	49210142	10	150.4
chr19	52889651	52943572	6	204.8
chr19	53604101	53634105	4	106.4
chr2	845034	845816	15	128.7
chr2	1358409	1359130	19	-1
chr2	1420427	1421310	14	220.8
chr2	1725973	46726169	4	366.7
chr2	3114211	3114795	16	-1
chr2	9194808	9195789	4	256.4
chr2	10080798	10085395	4	267.2
chr2	10082542	10085258	5	163.7
chr2	15103605	232829571	5	369.7
chr2	16335621	16337608	15	204.1
chr2	23998162	23998970	22	153.9
chr2	37857562	38031441	15	135.8
chr2	44832940	98034210	25	141.9
chr2	87067420	87076848	10	285.5
chr2	87518247	87520253	5	328
chr2	87564466	87583652	8	247.3
chr2	89006791	97840022	22	240.5
chr2	89032069	97918487	4	288.2
chr2	89759831	92262839	7	70
chr2	89780110	89780627	4	-1
chr2	89780136	89784075	10	-1
chr2	89780421	89782307	6	-1
chr2	89781110	89787424	32	145.3
chr2	89781378	89783045	4	318.8
chr2	89781658	89785813	16	-1
chr2	89797441	89798170	10	-1
chr2	89806130	89807056	12	234.2
chr2	89807000	89809773	46	-1
chr2	90427995	92263962	5	343.7
chr2	90435576	90443615	13	286.2
chr2	91590865	91593081	4	269.7
chr2	91595296	91596116	6	186.4
chr2	92283661	92313469	135	332.8
chr2	92283695	92295746	121	305.5
chr2	92283838	92305162	482	196.1
chr2	92288923	92309415	4	305.2
chr2	92289496	92295885	17	16.1
chr2	92289655	92315796	317	254.2
chr2	92289760	92309444	6	331.9
chr2	92289798	92317171	571	148.2
chr2	92291003	92300902	13	171.2
chr2	92294291	92308386	8	304.2
chr2	92294495	92317242	51	234.5
chr2	92294861	92316790	4	344.3
chr2	92294872	92305094	9	225.4
chr2	92300045	92301093	6	310
chr2	92300185	92316405	6	207
chr2	92300196	92311352	7	227.4
chr2	92300200	92309878	13	207.8
chr2	92300243	92322028	58	174.3
chr2	92300851	92312133	8	248.5
chr2	92301067	92313822	34	-1
chr2	92301793	92317417	6	335.8
chr2	92301811	92312278	9	321.2
chr2	92301990	92305201	18	278.6
chr2	92304312	92305890	14	319.5
chr2	92304319	92310250	6	344.9
chr2	92304461	92316669	407	211.4
chr2	92304524	92318455	23	117.1
chr2	92305043	92330866	21	273.5
chr2	92305277	92319406	7	267.9
chr2	92305471	92309203	46	130.2
chr2	92305663	132992463	64	232.4
chr2	92305709	133004794	4	244.5
chr2	92306412	92315838	50	296.8
chr2	92306554	92317198	25	183.3
chr2	92307413	92308397	2247	290.7
chr2	92307457	92318100	9	343.8
chr2	92307563	92319529	551	180.7
chr2	92307617	92316697	5	281.3
chr2	92307726	92317050	16	41.5
chr2	92308429	92315920	9	-1
chr2	92308442	92312317	56	-1
chr2	92308524	92314041	6	-1
chr2	92308839	92330900	9	298.2
chr2	92308890	92316681	5	264.1
chr2	92309160	92313587	10	341.6
chr2	92310925	92317176	23	269.7
chr2	92311785	92314002	46	-1
chr2	92311976	92312888	23	-1
chr2	92312200	92318512	22	-1
chr2	92312352	92321455	5	298.7
chr2	92312611	92318750	10	314.9
chr2	92312707	92317533	7	320
chr2	92312797	92322084	5	318.3
chr2	92312876	92316526	7	121.7
chr2	92312889	92313665	14	102
chr2	92315922	92325009	9	272.2
chr2	92316013	92321920	23	71.9
chr2	96129719	97679501	35	147.6
chr2	96131853	97681731	5	214.3
chr2	96132561	97682297	25	172.7
chr2	96145862	97695516	21	114.4
chr2	96470165	97751939	18	212.9
chr2	96471026	98079614	21	-1
chr2	96488651	98097512	13	184.5
chr2	96712390	98219609	22	196.6
chr2	97677077	98264446	78	-1
chr2	97726544	98051484	9	128.8
chr2	97734103	98058680	28	-1
chr2	97751330	98078821	13	217.2
chr2	120285712	120286646	11	268.8
chr2	123361293	133033890	5	356.4
chr2	131330878	160887017	5	276.5
chr2	133029227	151996276	14	320.7
chr2	133032856	133036761	3424	-1
chr2	133035008	231555504	11	240.2
chr2	133044761	230052180	345	-1
chr2	152441540	152452484	14	-1
chr2	162140984	162145563	30	213.6
chr2	174575139	176357414	16	246
chr2	178221119	178222082	7	276.4
chr2	208477958	220186791	7	294.5
chr2	231197586	231286642	4	-1
chr2	232700082	232702149	4	263.6
chr2	232703021	232705310	7	269.4
chr2	235560233	235560964	5	61.7
chr2	240403976	240404940	7	253.4
chr2	240646267	240647206	15	103
chr2	240860081	240860688	5	-1
chr2	241254184	241255253	12	151.6
chr2	241472502	241473431	9	193.5
chr2	241757821	241758762	4	268.2
chr2	242535618	242536432	6	75.1
chr20	20338653	20339666	10	-1
chr20	25909571	29360079	14	232
chr20	25922888	29373210	22	216.5
chr20	25932143	29383862	7	346.7
chr20	25935386	29387054	6	324.6
chr20	26318263	26319609	6	354.6
chr20	29706876	29733447	20	-1
chr20	29706883	29725093	4	-1
chr20	29713809	29724769	5	310.7
chr20	29715048	29734624	6	135.5
chr20	29716293	29724940	4	260.2
chr20	29716852	29733483	9	-1
chr20	29724805	29733277	20	-1
chr20	29725208	29734836	4	280.1
chr20	42228732	42229520	26	153.1
chr20	46373466	47017561	4	302.8
chr20	46427645	46428293	19	-1
chr20	47036326	47038103	33	-1
chr20	59469431	59492002	25	34.2
chr20	59934444	59935245	19	97
chr20	60422388	60422904	5	-1
chr20	62024377	62025194	23	172.7
chr20	62620410	62621405	5	296.5
chr20	62664994	62666234	4	303.5
chr21	9087792	9088868	10	339.7
chr21	9251958	9768477	20	245.3
chr21	9536740	9537701	12	233.6
chr21	9683970	10590900	4	340.7
chr21	9684460	9685065	6	7.1
chr21	10459121	10463484	4	352.7
chr21	10465666	10466473	57	149.2
chr21	10473090	10474084	9	300.1
chr21	10475936	10483524	13	61.7
chr21	10476915	10481435	29	103.4
chr21	10481187	10482459	7	233.1
chr21	10482117	10484121	8	-1
chr21	10482701	10483850	5	339.6
chr21	10487822	10522452	4	227
chr21	10488324	13986758	6	369.7
chr21	10488327	13982035	4	367.5
chr21	10488488	10534741	7	362.3
chr21	10489505	10491259	15	199.8
chr21	10493195	10494363	25	103.7
chr21	10504029	10511243	5	321.7
chr21	10504103	10511980	4	281.1
chr21	10504284	10506135	4	328.3
chr21	10510829	10513755	53	33.7
chr21	10511715	10513665	7	251.7
chr21	10516964	10517968	11	312.7
chr21	10517669	10518680	5	300
chr21	10522551	10523605	18	216.6
chr21	10525504	10534809	4	290.2
chr21	10525841	10526567	92	98.5
chr21	10526469	10534106	7	310.5
chr21	10526606	10534609	13	201.4
chr21	10535254	10548193	4	148.5
chr21	10535391	10557056	4	-1
chr21	10535467	10555834	5	215.7
chr21	10536275	10554853	9	-1
chr21	10536427	10555710	11	108.6
chr21	10536613	10550942	6	-1
chr21	10537091	10544494	4	332.6
chr21	10540022	10581123	6	369.7
chr21	10544078	10544761	16	-1
chr21	10544683	10553939	4	9.2
chr21	10546380	10547066	4	-1
chr21	10549560	10551953	13	53.7
chr21	10550290	10557089	6	-1
chr21	10550983	10555069	10	-1
chr21	10551043	10582524	10	184.5
chr21	10553059	10554815	5	329.6
chr21	10554420	10556171	8	-1
chr21	10554805	10565800	9	359.3
chr21	10556669	10560157	6	283.1
chr21	10556703	10559108	8	266.4
chr21	10559545	10581238	10	305
chr21	10575216	10579101	10	108.9
chr21	10583708	10588511	27	-1
chr21	10842438	10855046	19	162.5
chr21	10855298	10856171	4	109.2
chr21	10874693	10875748	5	345.2
chr21	10875593	10876308	90	94.7
chr21	21522123	21523179	5	307.2
chr21	32963897	32964870	9	286.4
chr21	38691059	38691572	5	-1
chr21	45399548	45400547	5	293.9
chr21	46136414	46137294	22	222.5
chr21	46626590	46627739	16	300.5
chr21	46778770	46779769	20	-1
chr21	47027241	47029225	5	336.9
chr21	47363494	47364856	6	201.6
chr22	16852424	16853237	41	177
chr22	16859142	16861097	12	184.6
chr22	17051372	17053228	4	229.5
chr22	18588325	18589255	11	210.5
chr22	18717314	20693306	11	252.8
chr22	18717491	20325936	32	131
chr22	18877820	18883863	6	65.8
chr22	20238826	20239623	8	173.9
chr22	25647987	25945530	4	271.2
chr22	26175357	45435288	4	305.7
chr22	43853621	43855167	7	139.3
chr22	44467987	44469306	7	240
chr22	46970705	46971753	8	164
chr22	49090011	49090950	5	243.2
chr22	49111217	49112196	6	235.6
chr22	49739227	49739824	27	9.9
chr22	50565029	50565858	14	173.7
chr22	50631047	50631969	4	238.7
chr22	51156766	51157740	7	289.7
chr23	78789	139973	9	227.7
chr23	139590	146956	7	200.7
chr23	307093	308151	6	343
chr23	370564	371576	14	306
chr23	401184	401967	45	136.9
chr23	919709	920821	5	290.6
chr23	942444	4190403	6	292
chr23	1018719	1081866	16	165.7
chr23	1443703	1444627	10	256.1
chr23	1623273	1623942	8	77.8
chr23	2394366	2412622	9	251.8
chr23	3661594	3792364	14	182.9
chr23	3782668	3821490	9	238.3
chr23	3788461	3865522	15	123.9
chr23	3792989	3831739	28	223.3
chr23	4720263	41188369	6	290.2
chr23	9026595	13087846	5	267.9
chr23	9081056	73511522	4	278.6
chr23	13084316	152145685	4	299
chr23	13087135	152334423	38	85.7
chr23	30842222	30845025	7	255.6
chr23	30844014	30851748	5	311.7
chr23	48074078	52713060	27	149.7
chr23	48084349	48244864	10	237
chr23	48188920	48239436	7	72.3
chr23	48229541	52708807	5	323.4
chr23	48234126	52713140	11	187.8
chr23	48252988	52731944	29	149.3
chr23	48255324	52734217	32	121.7
chr23	48261603	52740819	7	280.1
chr23	48265133	52743958	5	113.1
chr23	48278414	48322162	18	200.4
chr23	48310814	52753103	43	-1
chr23	49194250	49221324	7	235.3
chr23	52007518	54831797	5	252.8
chr23	52083659	52569167	19	210.9
chr23	52083823	52836780	16	113.7
chr23	52182052	52559726	4	308.5
chr23	52185076	55187172	23	-1
chr23	52523713	52536874	68	91.2
chr23	52552733	52998603	8	282.4
chr23	52555058	52583919	10	281.4
chr23	52557615	52825412	6	230.1
chr23	52558819	52598458	4	278.7
chr23	52559610	52827295	16	151.8
chr23	52566094	52834193	6	260.2
chr23	52567197	52834826	10	6.4
chr23	52574084	52998665	10	-1
chr23	52580961	55652045	5	340.1
chr23	52603995	52832605	7	4.9
chr23	52825757	55185150	4	331.9
chr23	52831610	55189633	5	246.4
chr23	52848126	52886798	5	368.9
chr23	52873528	55205642	4	35.4
chr23	52877286	55669510	33	-1
chr23	52882039	55669663	8	293.2
chr23	52884539	55672501	4	321.5
chr23	52998105	55661875	19	-1
chr23	53797783	101391152	15	170.1
chr23	58488084	58498448	11	323.2
chr23	58496217	61754714	4	360.1
chr23	58497675	58506112	13	318.2
chr23	58497701	58502729	27	290.7
chr23	58505606	58510963	48	-1
chr23	58505964	58510698	25	142.1
chr23	58506749	58508496	68	-1
chr23	58507541	58510426	11	169
chr23	58508142	58510465	1114	212.7
chr23	58508272	58509220	10467	-1
chr23	58509859	58510754	1457	172.5
chr23	58519385	61654946	8	344.5
chr23	58565586	58575164	8	284.9
chr23	58573520	58574296	6	-1
chr23	61620667	61628013	9	-1
chr23	61621170	61625087	14	-1
chr23	61621350	61621817	8	-1
chr23	61621870	61627913	79	-1
chr23	61623010	61628463	16	-1
chr23	61623355	61627310	99	-1
chr23	61623771	61625111	10	-1
chr23	61624146	61626452	6	344.5
chr23	61624188	61625487	7	49.5
chr23	61624233	61628656	5	-1
chr23	61624342	61627848	21	146.9
chr23	61625886	61626927	8	118.6
chr23	61626325	61628055	13	302.2
chr23	61626830	61628661	6	-1
chr23	62251717	62252744	4	319.6
chr23	62285847	121180297	10	200.7
chr23	62342586	124942454	20	235.6
chr23	69904355	71944497	10	237.9
chr23	70765060	70819132	76	120
chr23	70768601	70972206	11	319.2
chr23	70769216	70976442	6	247.2
chr23	70769621	70973890	90	-1
chr23	70771627	70979056	39	-1
chr23	70772923	70979970	21	193.8
chr23	70774235	70981481	5	306.7
chr23	70778177	70830096	7	261
chr23	70806962	70964627	22	99.2
chr23	70818305	70969859	30	182.5
chr23	70829432	70984977	18	179.6
chr23	70871215	70980455	69	137.6
chr23	70873447	70982445	33	130.7
chr23	84716663	134328076	8	197.6
chr23	88350836	88354927	4	290.9
chr23	88352309	88355253	41	-1
chr23	88352872	88354592	8	216.3
chr23	88353834	88355835	6	219
chr23	100993220	101518866	40	63.9
chr23	101474631	101719908	23	148.6
chr23	120004580	120029529	13	280.9
chr23	134194117	134218181	4	369.7
chr23	134194262	134241627	18	262.5
chr23	134899171	134900074	15	245.4
chr23	140230605	140680155	4	331.3
chr23	140234637	140684250	6	327.4
chr23	152099724	152115078	8	72.1
chr23	152128623	152315387	9	197.9
chr23	152131580	152317976	15	19.9
chr23	152144562	152331151	38	116.7
chr23	154944803	155128533	24	164.1
chr23	155149892	155150848	10	272.9
chr3	9895	75233312	11	221.2
chr3	981420	982427	5	304.1
chr3	1166625	1167385	17	131.5
chr3	9985607	10039530	8	137.1
chr3	10038326	11862530	13	88
chr3	12680254	12681348	6	300.5
chr3	20502529	20523441	18	120.7
chr3	23040530	23049603	13	182.3
chr3	26470733	26737819	18	216.9
chr3	36291674	36292515	23	187.3
chr3	38077404	38078308	6	209.2
chr3	53008330	59865584	4	263.3
chr3	59865053	95227880	6	141.9
chr3	75225912	130672157	10	188.2
chr3	75708541	197813285	25	-1
chr3	75754100	75757974	6	-1
chr3	77293480	77297659	4	234
chr3	86861759	86862571	29	-1
chr3	90358935	90461378	5	263.7
chr3	90405943	90458085	8	195.7
chr3	90446926	90452392	6	321.7
chr3	90460536	90477979	8	259.2
chr3	90465845	90467233	39	239
chr3	95686465	95687231	7	148.2
chr3	117655895	117662415	29	158.4
chr3	195642167	195643071	9	-1
chr3	197081961	197089307	4	19.8
chr3	197082288	197083014	10	118.8
chr3	197082488	197084957	19	-1
chr3	197082764	197089122	12	-1
chr3	197083578	197086115	9	186.8
chr3	197088551	197089838	30	-1
chr4	55900	209351	4	282
chr4	57873	385604	8	125.9
chr4	3814334	3815092	21	142.6
chr4	5493121	5765005	4	333.5
chr4	6003439	6004270	11	134.3
chr4	6511644	8797472	7	250.5
chr4	7386271	7387449	9	-1
chr4	7724141	7725130	5	273.7
chr4	12107563	12108903	4	270.9
chr4	13226076	42533808	8	154.2
chr4	22150182	36381954	9	198.1
chr4	40296102	40296869	19	-1
chr4	49092357	49108895	9	109.1
chr4	49092508	49098015	4	118.8
chr4	49092548	49110533	4	344.2
chr4	49092729	49165115	11	305
chr4	49092846	49150412	139	232.5
chr4	49092852	49124448	76	264
chr4	49092912	49134710	4	225.1
chr4	49092949	49165844	4	168.5
chr4	49093026	49096159	20	-1
chr4	49093087	49103257	11	-1
chr4	49093099	49107014	26	-1
chr4	49093127	49093946	18	-1
chr4	49093131	49126242	5	-1
chr4	49093173	49170077	5	-1
chr4	49093283	49160055	5	200.1
chr4	49093297	49094834	28	-1
chr4	49093319	49163415	7	-1
chr4	49093384	49107982	6	-1
chr4	49093404	49147061	17	283.9
chr4	49093417	49162147	5	314.6
chr4	49093431	49106939	19	279
chr4	49093448	49144754	5	265
chr4	49093601	49102284	7	-1
chr4	49093806	49129822	5	-1
chr4	49093807	49124424	8	260.3
chr4	49093844	49160109	11	338
chr4	49093892	49147082	7	303.7
chr4	49094067	49140421	5	-1
chr4	49094175	49109270	48	-1
chr4	49094231	49106472	5	-1
chr4	49094238	49103283	16	-1
chr4	49094296	49162806	4	-1
chr4	49094330	49110249	8	24
chr4	49094369	49138254	7	-1
chr4	49094375	49150574	8	-1
chr4	49094386	49104544	6	-1
chr4	49094555	49131203	4	346.8
chr4	49094605	49138180	6	308.7
chr4	49094640	49112507	13	283.5
chr4	49094741	49113548	7	314.6
chr4	49094778	49100851	12	242.5
chr4	49094910	49102368	84	-1
chr4	49094912	49100413	4	-1
chr4	49094913	49162466	4	45.4
chr4	49095339	49123998	8	-1
chr4	49095372	49110480	14	-1
chr4	49095502	49096347	72	-1
chr4	49095678	49099655	9	-1
chr4	49096265	49138186	9	306.5
chr4	49098489	49138187	8	313
chr4	49098685	49126951	4	346
chr4	49098823	49110681	5	177.1
chr4	49099406	49109155	4	318.5
chr4	49099454	49102805	50	-1
chr4	49099481	49110154	22	-1
chr4	49099506	49103836	9	-1
chr4	49099959	49139709	59	172.8
chr4	49100009	49111587	6	342.4
chr4	49100136	49138278	26	-1
chr4	49100298	49109156	7	112.5
chr4	49100564	49162840	4	-1
chr4	49100599	49160334	5	-1
chr4	49100599	49114940	4	-1
chr4	49100615	49104467	4	331.6
chr4	49100619	49131438	20	-1
chr4	49100644	49170314	7	-1
chr4	49100732	49107709	27	-1
chr4	49100867	49117837	5	350.2
chr4	49100984	49110916	32	-1
chr4	49100998	49102807	15	-1
chr4	49101004	49103523	8	67.2
chr4	49101267	49109205	5	-1
chr4	49101371	49151916	7	314
chr4	49101377	49113537	32	285.7
chr4	49101504	49163490	8	298.9
chr4	49101770	49110568	14	-1
chr4	49101916	49111074	8	10.6
chr4	49102162	49147080	9	310.9
chr4	49102227	49109863	18	-1
chr4	49102494	49162962	4	-1
chr4	49102830	49103878	6	-1
chr4	49103546	49150453	35	282.3
chr4	49103578	49139915	5	302.3
chr4	49103596	49106890	7	254.9
chr4	49104544	49125144	7	294.2
chr4	49105540	49117540	5	336.1
chr4	49105591	49119623	4	322.5
chr4	49105907	49126643	17	36.8
chr4	49106033	49113856	24	-1
chr4	49106148	49142377	14	220.7
chr4	49106187	49150421	20	226.3
chr4	49106317	49149269	9	-1
chr4	49106323	49126209	14	-1
chr4	49106336	49115656	13	-1
chr4	49106387	49113074	95	-1
chr4	49106500	49108005	6	-1
chr4	49106532	49124559	49	-1
chr4	49106533	49160586	5	-1
chr4	49106838	49163217	4	-1
chr4	49107017	49166138	32	-1
chr4	49107046	49140489	32	-1
chr4	49107074	49130045	8	-1
chr4	49107163	49127038	23	-1
chr4	49107800	49126220	10	-1
chr4	49108126	49125240	6	-1
chr4	49108128	49138279	13	-1
chr4	49108445	49109217	11	-1
chr4	49108700	49110740	12	-1
chr4	49109192	49162575	6	126.1
chr4	49109566	49138264	19	-1
chr4	49110467	49139858	6	294.6
chr4	49110655	49160126	4	355.5
chr4	49110734	49138069	63	221.2
chr4	49110767	49147088	6	303.5
chr4	49111633	49148283	6	289.2
chr4	49111655	49163459	7	273.5
chr4	49111671	49162379	5	80.6
chr4	49111729	49147381	73	214.9
chr4	49111755	49124037	12	189.4
chr4	49111902	49151984	6	28
chr4	49112308	49115258	61	-1
chr4	49112596	49126252	223	-1
chr4	49112604	49113900	37	-1
chr4	49112618	49170455	6	-1
chr4	49112658	49165206	19	-1
chr4	49112668	49126951	54	-1
chr4	49112699	49114648	5	234.4
chr4	49112799	49149160	4	276.3
chr4	49112939	49125215	5	334.1
chr4	49113773	49124314	9	-1
chr4	49114022	49164924	7	151.8
chr4	49114316	49147061	14	125.2
chr4	49114727	49115389	29	-1
chr4	49114838	49127038	34	-1
chr4	49114997	49157363	4	181.2
chr4	49115005	49162902	6	-1
chr4	49115032	49125281	33	-1
chr4	49115125	49162694	5	245.6
chr4	49115170	49126477	14	50.2
chr4	49115207	49124255	9	-1
chr4	49115234	49138261	160	-1
chr4	49115418	49171596	5	309.5
chr4	49115755	49166549	4	316.9
chr4	49115811	49158891	7	-1
chr4	49115887	49147356	12	190.2
chr4	49115992	49152062	7	131
chr4	49116927	49137936	6	142.8
chr4	49117585	49126487	28	-1
chr4	49118836	49125794	25	276.4
chr4	49119762	49126969	22	-1
chr4	49121767	49143179	4	332.6
chr4	49121909	49123928	24	-1
chr4	49121963	49150674	7	-1
chr4	49122102	49154223	4	321.8
chr4	49123438	49167577	4	244.9
chr4	49123449	49152366	8	-1
chr4	49123827	49165694	8	77.1
chr4	49123875	49150479	43	-1
chr4	49124036	49137893	6	128.7
chr4	49124103	49156818	5	-1
chr4	49124123	49163331	18	-1
chr4	49124640	49129860	10	-1
chr4	49124811	49147558	17	-1
chr4	49124872	49170255	12	-1
chr4	49124941	49162804	4	-1
chr4	49125030	49127335	68	-1
chr4	49125864	49147137	4	343.3
chr4	49125925	49160723	4	228.4
chr4	49125940	49138214	14	-1
chr4	49126015	49159993	4	215.8
chr4	49126037	49165485	14	138
chr4	49126158	49138807	4	163.2
chr4	49126359	49168035	7	-1
chr4	49126388	49162890	10	-1
chr4	49126505	49156113	18	-1
chr4	49126540	49166514	36	-1
chr4	49126645	49169628	8	-1
chr4	49126800	49136343	4	340.5
chr4	49126834	49152546	6	-1
chr4	49127329	49138165	6	308
chr4	49128772	49150295	4	171.1
chr4	49129508	49166149	87	-1
chr4	49129509	49140466	9	-1
chr4	49130354	49162711	5	275
chr4	49130505	49138072	35	223.1
chr4	49130561	49169913	5	99.1
chr4	49133804	49137810	5	337.2
chr4	49134846	49163318	14	-1
chr4	49134847	49166373	6	-1
chr4	49137189	49165800	13	73.9
chr4	49137296	49169704	8	184.5
chr4	49137299	49150983	5	169.4
chr4	49137358	49160038	166	277
chr4	49137419	49162478	9	92.7
chr4	49138083	49151998	5	-1
chr4	49138137	49153676	10	-1
chr4	49138301	49161576	4	-1
chr4	49138715	49167696	4	340.8
chr4	49139136	49144715	7	234.8
chr4	49139236	49165832	7	151.4
chr4	49139252	49165160	10	143.5
chr4	49139453	49146880	7	30.4
chr4	49141798	49154840	6	327.8
chr4	49143607	49144800	4	247.2
[truncated: 566 more rows]
