# Supplementary material for: Discovery of large genomic inversions using long range information
Source: BMC Genomics. 2017 Jan 10;18:65. doi: 10.1186/s12864-016-3444-1 (PMC5223412; doi:10.1186/s12864-016-3444-1)
Supplement: Additional file 2: — Call sets. Call sets generated by Valor, DELLY, LUMPY, and GASVPro using both real data and simulations. (ZIP 72710 kb) [file 12864_2016_3444_MOESM2_ESM.zip › supplementary/chm1/gasvpro_chm1_chm1.inner.bed]

chr1	712789	225473472	4	328.3
chr1	714167	225474838	56	-1
chr1	809524	228982553	13	285.2
chr1	811526	5704029	21	-1
chr1	811556	5704604	6	216.5
chr1	813231	5714389	15	-1
chr1	2064192	2064307	4	303.4
chr1	2130350	2130640	7	205.5
chr1	2570861	2623040	4	187
chr1	2570949	2585969	14	280.5
chr1	2570964	2579596	12	274.5
chr1	2571337	2622929	4	63.6
chr1	2571694	2579752	13	30.2
chr1	2571805	2584386	4	165.5
chr1	2571861	2607561	4	183.8
chr1	2572010	2616204	6	261.2
chr1	2572050	2621218	4	280.2
chr1	2572687	2582456	21	241.5
chr1	2572746	2623015	23	278.5
chr1	2572771	2616214	7	330.2
chr1	2572776	2597913	5	339.8
chr1	2573199	2586085	5	272.2
chr1	2573348	2603420	6	252.6
chr1	2573659	2579645	9	178.9
chr1	2573991	2582863	7	308.9
chr1	2574516	2587271	22	-1
chr1	2574719	2585939	28	260
chr1	2574719	2598448	6	323.5
chr1	2574735	2616741	10	-1
chr1	2577291	2621038	5	212
chr1	2579644	2585752	4	211.7
chr1	2579645	2589641	8	319.1
chr1	2579649	2587322	9	274
chr1	2579656	2581265	4	285.1
chr1	2579658	2580507	9	312.5
chr1	2582006	2598680	18	269.4
chr1	2582006	2615715	5	323.9
chr1	2582514	2603221	24	196.2
chr1	2582828	2584347	8	283.7
chr1	2582835	2589488	14	244
chr1	2582862	2621539	4	293.2
chr1	2584151	2623028	27	112.5
chr1	2585833	2600933	11	39.7
chr1	2585845	2620200	8	64.4
chr1	2586179	2600426	4	279.4
chr1	2586741	2617258	12	-1
chr1	2587028	2600017	8	286.7
chr1	2589540	2617119	4	167.9
chr1	2589569	2616189	4	349.7
chr1	2590287	2598439	7	-1
chr1	2592705	2595262	7	196.4
chr1	2592731	2600927	9	196.7
chr1	2598777	2603254	9	150.6
chr1	2600266	2614801	12	162.2
chr1	2603889	2615989	5	-1
chr1	2607527	2608309	6	311.9
chr1	2608329	2624088	6	257.2
chr1	2616856	2620189	4	349.6
chr1	2618586	2623043	6	190.6
chr1	4987289	4987406	6	288.2
chr1	7547742	7547869	4	323.6
chr1	23016905	23017108	14	223.7
chr1	23831640	23831787	5	284
chr1	25074180	25074286	6	303.1
chr1	26207610	26208545	14	128.8
chr1	33081766	33120680	11	100.6
chr1	62285392	62301550	17	154.4
chr1	104028850	209825406	7	171.2
chr1	104214294	104269510	21	38.9
chr1	104230150	104408264	6	312.5
chr1	104230186	104275444	5	320.5
chr1	104253411	104325231	10	195.2
chr1	104257990	104384577	31	135.7
chr1	104258279	104424860	65	159.8
chr1	104259124	104425029	7	87
chr1	104275527	104408258	41	97.5
chr1	104283255	104377079	13	254.9
chr1	104294371	104427544	15	218.1
chr1	104316889	104410721	45	196.3
chr1	104321524	104415374	14	220.6
chr1	105105224	105105452	11	206.1
chr1	122268264	122271444	51	196.5
chr1	122268291	122327097	14	313.7
chr1	122269933	122271440	5	283.9
chr1	122270613	122327122	10	274
chr1	122270647	122273175	4	266.6
chr1	122270647	122374003	4	335.4
chr1	122272060	122327090	5	331.9
chr1	122273282	122274113	4	357.8
chr1	122273286	122327139	35	287.6
chr1	122305857	122310413	4	362.9
chr1	122327290	122379906	412	217.2
chr1	122373925	122379911	65	204.3
chr1	122373953	122374032	19	312
chr1	143403445	143408684	4	181.6
chr1	143404184	143406801	21	-1
chr1	143405526	143406837	33	229.8
chr1	143406243	143409137	8	-1
chr1	143522239	143524731	6	343.8
chr1	144564930	144567227	12	256.4
chr1	144582945	144634086	27	321.7
chr1	145472183	145472759	5	91.9
chr1	156083021	156083378	9	98.6
chr1	168448242	168448500	4	316.4
chr1	188199587	191417956	6	207.9
chr1	196164090	209247572	19	123.7
chr1	203595940	203596360	13	87.8
chr1	204016259	204016438	8	248.8
chr1	208370081	208370428	22	138
chr1	208987756	209023278	22	185.3
chr1	209003953	209020913	36	173
chr1	212099650	212100218	4	23.3
chr1	214356080	214359816	4	291.1
chr1	225473462	225475672	4	286.9
chr1	225473551	225477114	33	192.4
chr1	225473868	225474759	12	-1
chr1	225474139	225474262	8	-1
chr1	225475296	225476485	24	-1
chr1	226406069	226520775	6	208.4
chr1	235656103	235656320	4	275.4
chr1	243829435	243829851	7	99
chr10	703089	703556	10	208.1
chr10	2543616	2543809	6	251.1
chr10	3499819	3500935	18	149.2
chr10	3513654	6373787	7	301.2
chr10	3513705	3513806	8	299.7
chr10	6373466	6373804	28	247.2
chr10	14611005	14611190	11	242.7
chr10	17791351	18038051	22	151.6
chr10	17801515	18048266	37	139.3
chr10	17821285	18068107	31	53.7
chr10	17834774	18081457	34	177.1
chr10	17836371	18083107	24	214.4
chr10	17872141	18118930	10	149
chr10	17882676	18129242	9	208.8
chr10	17893315	18140022	27	113.5
chr10	17895400	18142030	6	271.1
chr10	17900465	18147244	30	72.8
chr10	17916281	18163153	24	158.7
chr10	17920361	18167048	43	155.9
chr10	17923454	18169889	6	300.5
chr10	17935767	18182532	14	148.4
chr10	17938450	18185067	6	298
chr10	17952667	18199363	35	81.1
chr10	27224596	27229211	48	31.9
chr10	38561223	42931012	8	255.2
chr10	38774248	38797963	8	275.5
chr10	38776457	39159780	104	283.5
chr10	38776803	38812522	4	327.4
chr10	38778562	38782240	5	369.7
chr10	38782068	38797345	5	198.4
chr10	38789293	39182510	5	340.1
chr10	38790772	38804716	4	314.7
chr10	38791846	38798011	6	313.2
chr10	38792053	38818816	6	343
chr10	38792486	38797272	96	-1
chr10	38792707	39164061	44	164.4
chr10	38793450	38822076	18	-1
chr10	38793461	38815185	5	357.1
chr10	38793461	39189095	4	204.8
chr10	38793700	38815724	10	-1
chr10	38793989	38820028	67	-1
chr10	38794184	38823529	8	-1
chr10	38794234	39164057	4	182
chr10	38794379	39189128	4	352.4
chr10	38794822	38819989	6	52.3
chr10	38795312	38795490	45	-1
chr10	38795587	38823104	12	132.5
chr10	38795685	38822695	31	-1
chr10	38795696	38821922	83	-1
chr10	38796549	38823099	22	60.9
chr10	38796560	38817529	5	330
chr10	38796644	38815876	6	-1
chr10	38797163	38821951	139	-1
chr10	38797164	38817624	900	-1
chr10	38803345	39167076	4	369.7
chr10	38815351	38817321	7	255.7
chr10	38815395	38819726	49	189.4
chr10	38816016	38818452	15	-1
chr10	38816666	38819797	70	49.5
chr10	38816685	38818138	4	337.1
chr10	38816853	39189404	80	224.2
chr10	38819020	38819932	119	-1
chr10	38819338	38822073	12	-1
chr10	38819484	38822917	15	-1
chr10	38819605	38819925	93	177.2
chr10	38819775	42408661	14	335
chr10	38820406	39164414	4	-1
chr10	38820568	39189696	14	-1
chr10	38820736	38821093	86	-1
chr10	38820929	38821382	10	24.1
chr10	38881351	38881447	4	312.2
chr10	38923849	39163941	9	254.9
chr10	39114956	39133557	7	351.9
chr10	39115108	42405628	9	164.8
chr10	39115141	42450711	15	246.2
chr10	39115152	42429031	25	18.4
chr10	39115153	42420613	48	279.4
chr10	39115155	42428041	43	257.7
chr10	39115159	42447009	6	29.7
chr10	39115170	42416313	37	268.5
chr10	39115172	42400244	7	202.7
chr10	39115204	42440810	4	250.4
chr10	39115240	39117461	5	-1
chr10	39115352	42396612	6	337.9
chr10	39115380	42448427	16	272.2
chr10	39115936	42418305	17	-1
chr10	39115947	42408578	14	-1
chr10	39115968	42425484	18	-1
chr10	39115987	42411435	234	-1
chr10	39115987	42395073	11	-1
chr10	39115997	42415425	517	-1
chr10	39115997	42429968	123	-1
chr10	39116004	42398220	221	-1
chr10	39116043	42435791	358	-1
chr10	39116727	39136850	4	259.8
chr10	39116772	39132815	268	65.8
chr10	39116785	39124294	8	136.1
chr10	39116791	39117329	8	358.2
chr10	39117025	39120038	5	234
chr10	39117189	39150339	38	125.5
chr10	39117220	39136563	7	205.5
chr10	39117258	39143826	6	206.4
chr10	39117376	39147166	5	206.5
chr10	39117981	39145838	10	-1
chr10	39117989	39142102	5	-1
chr10	39117992	39149468	12	-1
chr10	39117993	39135608	9	-1
chr10	39118006	39119284	22	-1
chr10	39118133	39127278	7	-1
chr10	39118967	39126899	4	362.4
chr10	39119493	39148565	6	320.5
chr10	39119530	39127154	7	173.9
chr10	39119965	39132522	7	277.1
chr10	39121733	39150349	5	336.6
chr10	39122988	39132527	7	323.7
chr10	39123476	42427992	41	243.7
chr10	39123500	42401490	28	227.6
chr10	39123503	42436236	37	118.2
chr10	39123507	42449866	5	200.8
chr10	39123530	42450501	5	295.2
chr10	39123538	42417984	4	230.5
chr10	39123546	42411484	4	350.7
chr10	39123553	42440713	5	262.2
chr10	39124174	42408699	9	-1
chr10	39124329	39125551	9	285.7
chr10	39124351	39132684	21	154.2
chr10	39125546	39147974	6	314.9
chr10	39126276	42408577	5	308.7
chr10	39126962	39143598	33	294.4
chr10	39127010	39130069	4	358.6
chr10	39127013	39146362	4	331.4
chr10	39127556	39132999	16	-1
chr10	39132496	39146069	6	46.7
chr10	39132500	39136824	16	169.6
chr10	39132503	42433512	11	177.1
chr10	39132507	39148946	132	67.2
chr10	39132535	39148007	18	239.5
chr10	39132568	39144978	12	37.8
chr10	39132568	39147086	6	285.4
chr10	39132574	39151339	5	163.9
chr10	39132579	42840348	4	347.5
chr10	39132579	39139035	8	368.2
chr10	39132579	39144016	7	203.3
chr10	39132669	42436646	4	332.8
chr10	39133642	39150140	56	-1
chr10	39138709	39140351	22	50.4
chr10	39143739	39145654	7	159.1
chr10	39144495	39150159	4	-1
chr10	39144548	42845789	9	320.7
chr10	39145537	39149855	8	163.3
chr10	39147700	39149491	11	-1
chr10	39148661	42836291	8	336.9
chr10	39148971	39150332	66	294.7
chr10	39149689	39150750	4	343.8
chr10	39150431	39151099	14	116.7
chr10	39151146	42446816	7	365.2
chr10	39151149	42445700	5	367.5
chr10	39152538	39164070	19	200.1
chr10	39152684	39159773	23	322.4
chr10	39152694	39178497	4	357.9
chr10	39154110	39156798	4	75.9
chr10	39154131	39176649	4	300.5
chr10	39155155	39164417	7	-1
chr10	39156114	39175280	4	99
chr10	39156453	39176634	8	126.5
chr10	39156696	39161567	9	192.9
chr10	39157159	39160265	9	-1
chr10	39157236	39164414	523	-1
chr10	39157280	39178964	27	-1
chr10	39158948	39176638	6	264.6
chr10	39158983	39173781	15	331.1
chr10	39158984	39175225	4	41.9
chr10	39159808	39175938	4	296.1
chr10	39159819	39191681	6	69.8
chr10	39159825	39176652	59	275.7
chr10	39159825	39177332	38	285.9
chr10	39159857	39185239	6	344.5
chr10	39159857	39167037	19	182.9
chr10	39160445	39179267	9	-1
chr10	39160536	39171146	4	-1
chr10	39161147	39179945	5	296.7
chr10	39161955	39177329	15	341.6
chr10	39161955	39191664	8	366
chr10	39161955	39179363	4	91.4
chr10	39161955	39167097	29	167
chr10	39161955	39163807	5	369.7
chr10	39162227	39164542	4	-1
chr10	39162843	39174035	5	327.5
chr10	39162899	39172798	7	249.5
chr10	39162899	39175319	11	200.1
chr10	39162899	39189827	4	269.4
chr10	39162929	39179528	7	333.4
chr10	39163929	39176895	54	6.4
chr10	39163940	39182361	11	351.6
chr10	39163943	39166050	4	208.5
chr10	39163945	39177367	162	147
chr10	39163947	39175951	22	21.4
chr10	39164057	39178500	7	19.8
chr10	39164146	39184833	4	131.5
chr10	39164393	39175249	4	149.7
chr10	39164583	39180555	12	-1
chr10	39164653	39171140	51	-1
chr10	39164710	39168287	15	-1
chr10	39165010	39179572	17	-1
chr10	39165011	39173012	18	-1
chr10	39165025	39188566	19	-1
chr10	39165037	39174296	149	-1
chr10	39166881	39178759	5	264.4
chr10	39166883	39176652	73	90.6
chr10	39168247	39174027	4	176.8
chr10	39168292	39168884	4	319.6
chr10	39168885	39178496	4	308.9
chr10	39168913	39175942	4	353.5
chr10	39168972	39191105	4	351.2
chr10	39169127	39175290	4	39.6
chr10	39169403	39189814	4	118.9
chr10	39171014	39175977	4	333.4
chr10	39171876	39179033	5	-1
chr10	39171941	39187405	4	347.6
chr10	39172802	39175183	6	54.2
chr10	39174429	39184450	5	364.5
chr10	39174843	39175977	14	276.7
chr10	39174959	39176651	4	198.7
chr10	39175153	39177317	7	188.6
chr10	39175697	39180398	5	-1
chr10	39176071	39179246	4	351.9
chr10	39176713	39191022	5	98.9
chr10	39176715	39190273	6	337.1
chr10	39177436	39185405	4	243.6
chr10	39177660	39180391	13	-1
chr10	39177746	39179042	23	-1
chr10	39177911	39188084	6	-1
chr10	39177979	39182589	4	-1
chr10	39178584	39189814	5	166.2
chr10	39178811	39184809	5	339.6
chr10	39179100	39187804	5	8.5
chr10	39179177	39179545	7	-1
chr10	39180728	39190070	4	-1
chr10	39188685	39189818	5	256.6
chr10	39188685	39193736	4	259.5
chr10	39189942	39190314	4	346
chr10	39190400	39191105	7	340.8
chr10	39190483	39192863	25	-1
chr10	42394290	42443521	5	276.6
chr10	42394641	42428026	16	255.7
chr10	42394650	42398190	42	229
chr10	42394651	42429788	4	346.5
chr10	42394654	42452363	7	273.7
chr10	42394990	42440914	24	34.6
chr10	42395197	42422170	4	-1
chr10	42395235	42410717	8	-1
chr10	42395236	42413005	26	-1
chr10	42395236	42411745	49	-1
chr10	42395243	42419353	28	-1
chr10	42395258	42418262	29	-1
chr10	42395486	42396836	26	111.9
chr10	42395496	42409943	27	30.4
chr10	42395535	42408700	19	-1
chr10	42395535	42414030	135	-1
chr10	42395535	42436124	8	-1
chr10	42395542	42445283	4	247.5
chr10	42395576	42415595	6	325.8
chr10	42395727	42405827	21	-1
chr10	42396123	42450269	33	-1
chr10	42396203	42408447	5	284.5
chr10	42396396	42436953	4	271.9
chr10	42396475	42412811	5	-1
chr10	42396498	42433541	4	319.4
chr10	42396819	42414277	23	13.3
chr10	42396937	42450026	5	347.6
chr10	42396944	42453371	7	326.7
chr10	42396950	42416308	5	347.2
chr10	42397535	42422168	15	-1
chr10	42397536	42415593	17	-1
chr10	42397560	42423036	23	-1
chr10	42397583	42452832	7	-1
chr10	42397705	42441163	10	-1
chr10	42397735	42429580	9	-1
chr10	42397790	42410826	6	-1
chr10	42397802	42448420	23	95.8
chr10	42397929	42447015	89	180.9
chr10	42397930	42446315	5	18.4
chr10	42397966	42424962	4	253
chr10	42398150	42418998	41	233.9
chr10	42398158	42428090	38	32.2
chr10	42398161	42405731	9	268.4
chr10	42398258	42450549	30	-1
chr10	42398261	42418685	11	-1
chr10	42398555	42418291	5	-1
chr10	42398658	42431222	443	-1
chr10	42398662	42415643	462	-1
chr10	42398662	42435816	75	-1
chr10	42398807	42412368	60	-1
chr10	42398809	42411396	28	-1
chr10	42398814	42438059	7	-1
chr10	42398832	42414481	6	-1
chr10	42398839	42408575	80	-1
chr10	42398858	42428166	20	-1
chr10	42399444	42450177	23	-1
chr10	42399632	42436802	7	-1
chr10	42400084	42418303	4	181.7
chr10	42400320	42450869	6	118.5
chr10	42400334	42424262	4	335.6
chr10	42400427	42435557	48	-1
chr10	42400519	42432631	6	65.8
chr10	42400520	42400807	9	210.8
chr10	42400544	42433307	8	225.4
chr10	42400547	42403888	7	338.1
chr10	42400820	42405610	9	-1
chr10	42400865	42421023	9	-1
chr10	42400911	42418570	19	171
chr10	42400944	42428923	17	181.3
chr10	42401007	42415695	5	-1
chr10	42401095	42428510	29	-1
chr10	42401095	42422541	16	-1
chr10	42401098	42451637	8	-1
chr10	42401222	42437149	28	-1
chr10	42401391	42423431	107	-1
chr10	42401442	42416221	4	176.1
chr10	42401529	42408772	53	78.2
chr10	42401572	42416645	43	-1
chr10	42401578	42418297	5	102.3
chr10	42401656	42453268	6	122.7
chr10	42401801	42404064	10	203.3
chr10	42401822	42430877	134	-1
chr10	42401831	42404582	4	279.3
chr10	42401838	42449529	4	290.2
chr10	42401838	42437933	4	340.8
chr10	42402145	42414180	4	-1
chr10	42402152	42440688	67	-1
chr10	42402153	42450326	35	-1
chr10	42402166	42428493	11	-1
chr10	42402205	42412827	5	235.6
chr10	42402307	42426083	47	-1
chr10	42402309	42448540	6	-1
chr10	42402322	42411042	5	333.3
chr10	42402383	42423583	4	-1
chr10	42402405	42425524	7	-1
chr10	42402410	42436612	28	-1
chr10	42402539	42425839	53	84.6
chr10	42402573	42420601	9	32.5
chr10	42402892	42405348	5	241.8
chr10	42403129	42417353	7	-1
chr10	42403145	42434866	6	-1
chr10	42403180	42428733	71	-1
chr10	42403194	42438180	224	-1
chr10	42403208	42422199	24	-1
chr10	42403270	42429117	12	217.5
chr10	42403299	42432304	225	-1
chr10	42403335	42404951	4	265.1
chr10	42403352	42423952	47	-1
chr10	42403445	42415786	4	-1
chr10	42403497	42452289	50	-1
chr10	42403634	42425859	13	91.2
chr10	42403789	42450332	4	-1
chr10	42403943	42445051	19	268.1
chr10	42403945	42444022	22	259.2
chr10	42403952	42406609	9	192.5
chr10	42403963	42420562	9	70
chr10	42403969	42453832	7	328.5
chr10	42404007	42439717	5	47.4
chr10	42404413	42416309	26	281.9
chr10	42404553	42417361	32	-1
chr10	42404588	42425859	7	58.8
chr10	42404594	42452502	7	305
chr10	42404628	42453236	6	262.5
chr10	42404638	42454042	6	137.2
chr10	42404916	42428210	5	-1
chr10	42405059	42433870	16	-1
chr10	42405339	42421980	4	103.1
chr10	42405420	42441937	14	36.9
chr10	42405822	42446442	6	253
chr10	42406215	42432737	13	268.7
chr10	42406362	42444522	15	-1
chr10	42406368	42439296	14	-1
chr10	42406373	42408022	31	-1
chr10	42406384	42412975	17	-1
chr10	42406385	42420402	52	-1
chr10	42406389	42438236	12	29.7
chr10	42406457	42414801	151	-1
chr10	42406497	42429129	162	-1
chr10	42406511	42431422	14	-1
chr10	42406530	42440763	22	-1
chr10	42406531	42409134	8	-1
chr10	42406534	42423086	30	-1
chr10	42406559	42418288	83	-1
chr10	42406614	42452845	4	-1
chr10	42406619	42450060	121	-1
chr10	42407005	42408201	4	187.7
chr10	42407023	42428088	12	92.4
chr10	42407056	42410706	193	-1
chr10	42407068	42436605	65	-1
chr10	42407080	42425893	13	-1
chr10	42407110	42433730	12	-1
chr10	42407132	42418984	7	287.5
chr10	42407136	42428485	128	-1
chr10	42407191	42432152	5	90.7
chr10	42407472	42426934	4	-1
chr10	42407590	42425987	5	331.6
chr10	42407705	42444034	8	-1
chr10	42407781	42410713	5	-1
chr10	42407795	42412154	8	-1
chr10	42407890	42429273	4	116
chr10	42408118	42426663	5	190.2
chr10	42408148	42450522	27	-1
chr10	42408151	42435825	17	-1
chr10	42408173	42446439	4	273.3
chr10	42408263	42445486	4	249.9
chr10	42408272	42419202	5	190.2
chr10	42408558	42425182	6	154.1
chr10	42408655	42454591	4	44.7
chr10	42408759	42438888	19	257.4
chr10	42408921	42429852	6	189.7
chr10	42409237	42413065	21	-1
chr10	42409249	42409456	13	239.7
chr10	42409263	42436984	4	-1
chr10	42409336	42423151	9	-1
chr10	42409357	42425908	14	-1
chr10	42409381	42448627	5	-1
chr10	42409431	42421035	52	-1
chr10	42409433	42436122	38	-1
chr10	42409453	42454186	4	324.9
chr10	42409470	42416647	12	115.3
chr10	42409477	42450034	80	-1
chr10	42409598	42424009	7	182.2
chr10	42409612	42410689	217	-1
chr10	42409612	42428494	35	-1
chr10	42409615	42418324	22	-1
chr10	42409793	42415195	196	-1
chr10	42409840	42438035	20	-1
chr10	42410126	42444333	26	89.8
chr10	42410266	42440679	37	-1
chr10	42410280	42443777	30	-1
chr10	42410288	42440846	10	55.7
chr10	42410318	42432365	75	-1
chr10	42410397	42447190	4	70.8
chr10	42410415	42420558	7	273.7
chr10	42410811	42441907	5	93.9
chr10	42410834	42430921	4	176.5
chr10	42410985	42431405	4	-1
chr10	42410990	42442381	9	-1
chr10	42411001	42436141	9	-1
chr10	42411080	42452333	7	308.9
chr10	42411123	42420591	36	279.2
chr10	42411444	42438063	5	-1
chr10	42411466	42425893	9	-1
chr10	42411467	42419262	11	-1
chr10	42411541	42423423	7	-1
chr10	42411547	42417535	4	-1
chr10	42411696	42445447	4	313.2
chr10	42411697	42423161	6	-1
chr10	42411697	42433517	8	321.8
chr10	42411719	42426470	10	-1
chr10	42411741	42452387	7	35.9
chr10	42411789	42430071	13	-1
chr10	42411856	42439425	5	305
chr10	42411907	42425376	51	286.9
chr10	42411908	42426573	5	323.6
chr10	42412500	42440684	38	-1
chr10	42412502	42421033	11	-1
chr10	42412510	42422428	16	-1
chr10	42412516	42415173	120	-1
chr10	42412526	42447605	13	-1
chr10	42412528	42435878	86	-1
chr10	42412528	42417536	272	-1
chr10	42412529	42442343	84	-1
chr10	42412530	42430088	45	-1
chr10	42412929	42444806	344	-1
chr10	42412981	42448770	15	-1
chr10	42413108	42430976	96	-1
chr10	42413123	42451755	4	212.4
chr10	42413275	42427742	5	276.3
chr10	42413476	42437495	21	-1
chr10	42413478	42426475	37	-1
chr10	42413484	42425488	9	-1
chr10	42413485	42442343	6	-1
chr10	42413522	42446938	42	-1
chr10	42413548	42419210	63	-1
chr10	42413600	42436875	4	105
chr10	42413654	42432447	70	-1
chr10	42413660	42437926	5	342.1
chr10	42413668	42417462	16	-1
chr10	42413668	42435843	92	-1
chr10	42413761	42449814	162	-1
chr10	42413834	42428489	45	-1
chr10	42413863	42422672	8	-1
chr10	42413901	42428480	659	-1
chr10	42413914	42418275	33	-1
chr10	42413918	42414932	154	-1
chr10	42414015	42838945	4	295.2
chr10	42414015	42418308	20	272.9
chr10	42414020	42451584	5	319.6
chr10	42414031	42420144	5	309.2
chr10	42414184	42427989	25	175.4
chr10	42414239	42444516	9	-1
chr10	42414328	42440728	9	204
chr10	42414547	42433870	24	-1
chr10	42414574	42444833	15	-1
chr10	42414775	42421977	5	87.2
chr10	42414921	42415455	31	8.5
chr10	42414940	42444351	58	266.9
chr10	42414965	42422146	5	-1
chr10	42414987	42453824	23	-1
chr10	42414997	42442027	24	189.2
chr10	42414997	42440682	16	192.4
chr10	42415005	42416274	28	-1
chr10	42415050	42417568	9	-1
chr10	42415182	42453282	6	204.7
chr10	42415246	42445881	12	321.3
chr10	42415581	42438059	6	-1
chr10	42415793	42454908	173	164.8
chr10	42415829	42415886	7	331.6
chr10	42415841	42417381	6	27.6
chr10	42415912	42435818	50	-1
chr10	42415918	42425499	38	-1
chr10	42415923	42448233	223	-1
chr10	42415940	42447460	49	-1
chr10	42415951	42452849	6	-1
chr10	42415981	42439419	4	-1
chr10	42416004	42430983	568	-1
chr10	42416055	42428155	17	-1
chr10	42416073	42420756	8	-1
chr10	42416095	42416780	24	-1
chr10	42416222	42419491	17	-1
chr10	42416264	42429232	26	-1
chr10	42416268	42426153	5	302.7
chr10	42416278	42429718	11	-1
chr10	42416299	42452368	26	233
chr10	42416386	42423096	15	-1
chr10	42416419	42450016	5	277.4
chr10	42416547	42436174	30	-1
chr10	42416561	42427239	58	-1
chr10	42416571	42426485	38	-1
chr10	42416772	42434789	47	42.5
chr10	42416890	42418289	28	-1
chr10	42416891	42439879	5	-1
chr10	42416974	42444566	10	-1
chr10	42416975	42449814	147	-1
chr10	42416979	42448003	4	311.2
chr10	42416989	42454863	6	329.2
chr10	42417008	42440493	6	-1
chr10	42417012	42443240	4	326.7
chr10	42417120	42445107	9	312
chr10	42417134	42419205	5	162.8
chr10	42417318	42436239	24	228.7
chr10	42417321	42445759	28	-1
chr10	42417581	42453859	15	-1
chr10	42417617	42423278	91	-1
chr10	42417675	42452086	204	-1
chr10	42417703	42425893	22	-1
chr10	42417717	42437129	155	-1
chr10	42417746	42420444	141	-1
chr10	42417748	42431698	51	-1
chr10	42417813	42419178	11	29
chr10	42417913	42420556	7	121.4
chr10	42418362	42453352	9	301.6
chr10	42418377	42432663	473	-1
chr10	42418561	42432443	11	-1
chr10	42418756	42425999	13	114.6
chr10	42418791	42431778	16	-1
chr10	42418819	42437803	14	-1
chr10	42418845	42430006	21	-1
chr10	42418951	42436608	57	-1
chr10	42419055	42432068	10	214.3
chr10	42419064	42437576	5	103.9
chr10	42419094	42441959	10	157.3
chr10	42419096	42420857	14	129.4
chr10	42419329	42439745	8	219.5
chr10	42419584	42432674	6	42.9
chr10	42419652	42440733	56	-1
chr10	42419810	42424264	4	322.2
chr10	42419826	42428465	569	-1
chr10	42419829	42421906	1064	-1
chr10	42419906	42436612	10	-1
chr10	42420275	42433875	14	-1
chr10	42420335	42451997	4	91.2
chr10	42420351	42434780	94	141.5
chr10	42420432	42432185	5	339.3
chr10	42420526	42437577	5	269.5
chr10	42420602	42438886	4	271
chr10	42420611	42437152	75	215.5
chr10	42420639	42444335	13	329.1
chr10	42421010	42450263	978	-1
chr10	42421032	42440724	6	277.1
chr10	42421221	42429854	37	-1
chr10	42421617	42450328	7	-1
chr10	42421666	42450985	30	-1
chr10	42421959	42426929	8	-1
chr10	42421983	42422047	6	331.9
chr10	42422296	42452282	6	-1
chr10	42422331	42427623	105	-1
chr10	42422430	42433251	19	-1
chr10	42422650	42444072	8	-1
chr10	42422670	42436141	4	253.4
chr10	42422778	42445563	12	-1
chr10	42422800	42448538	23	-1
chr10	42423073	42440218	4	129.4
chr10	42423150	42436751	41	-1
chr10	42423169	42434753	132	-1
chr10	42423173	42453842	4	14.1
chr10	42423185	42451723	182	-1
chr10	42423251	42436100	5	281.7
chr10	42423423	42425066	151	-1
chr10	42423455	42432015	349	-1
chr10	42423547	42444005	4	343.6
chr10	42423587	42433301	7	264.9
chr10	42423822	42425484	7	-1
chr10	42423910	42450089	292	-1
chr10	42423919	42440667	44	-1
chr10	42423982	42450617	4	118.8
chr10	42424160	42426362	10	-1
chr10	42424335	42449971	4	151.6
chr10	42424344	42452095	15	-1
chr10	42424410	42427971	364	-1
chr10	42424519	42438116	5	-1
chr10	42424631	42440918	7	1.4
chr10	42424666	42434681	110	-1
chr10	42424732	42433346	5	326.4
chr10	42425033	42432454	17	-1
chr10	42425061	42435362	4	261.6
chr10	42425121	42453342	7	317.7
chr10	42425490	42445304	5	122.3
chr10	42425510	42455643	4	49.5
chr10	42425656	42454950	7	89.4
chr10	42425786	42434827	39	91
chr10	42426251	42436602	4	-1
chr10	42426310	42447057	4	296.3
chr10	42426473	42454888	33	284.2
chr10	42426478	42455449	10	286.5
chr10	42426497	42449547	6	286.2
chr10	42426509	42451868	11	-1
chr10	42426572	42433987	9	-1
chr10	42426677	42431988	64	-1
chr10	42426739	42429854	8	-1
chr10	42426761	42450022	170	-1
chr10	42426944	42444058	16	249.2
chr10	42426986	42434518	6	257
chr10	42426998	42453174	4	333.6
chr10	42427064	42428271	61	-1
chr10	42427064	42443597	40	-1
chr10	42427106	42436610	29	-1
chr10	42427521	42432550	7	-1
chr10	42427783	42449449	8	-1
chr10	42427788	42440707	90	-1
chr10	42427791	42437892	120	-1
chr10	42427803	42447525	19	-1
chr10	42427857	42440738	18	157
chr10	42428072	42428688	12	222.2
chr10	42428081	42438871	7	272.3
chr10	42428086	42446555	27	178.5
chr10	42428275	42434797	91	104.8
chr10	42428655	42447140	5	-1
chr10	42428671	42444416	16	-1
chr10	42428692	42430232	7	-1
chr10	42428746	42436285	24	-1
chr10	42428920	42448566	9	-1
chr10	42428952	42429496	6	-1
chr10	42428997	42433349	5	266.7
chr10	42429003	42445652	23	-1
chr10	42429031	42434662	8	43.8
chr10	42429048	42445864	7	327.4
chr10	42429083	42447009	7	323
chr10	42429223	42437222	77	-1
chr10	42429379	42449964	184	-1
chr10	42429455	42450653	12	23.3
chr10	42429575	42432395	746	-1
chr10	42429744	42447187	4	328.3
chr10	42429761	42449967	6	191.1
chr10	42429783	42448732	4	-1
chr10	42429837	42442053	5	150.8
chr10	42429858	42445381	4	156.7
chr10	42429955	42451868	19	-1
chr10	42429997	42430975	8	-1
chr10	42430285	42440221	11	-1
chr10	42430415	42435240	23	-1
chr10	42430753	42444561	7	304
chr10	42430757	42447175	4	131.5
chr10	42431032	42437949	7	70
chr10	42431479	42443507	9	261.4
chr10	42431506	42448209	8	9.2
chr10	42431590	42433256	4	-1
chr10	42431607	42435570	74	-1
chr10	42431914	42450801	4	-1
chr10	42431969	42444516	12	299.3
chr10	42431979	42448795	66	-1
chr10	42432004	42438910	63	303.2
chr10	42432009	42447236	4	238.2
chr10	42432197	42445181	6	235
chr10	42432257	42455131	9	-1
chr10	42432539	42444024	4	273.3
chr10	42432676	42452310	5	-1
chr10	42432678	42436108	43	-1
chr10	42432710	42450351	97	-1
chr10	42432922	42434873	67	-1
chr10	42432974	42440569	44	-1
chr10	42433125	42453747	5	138.4
chr10	42433312	42433824	7	-1
chr10	42433315	42437808	357	-1
chr10	42433342	42448541	16	-1
chr10	42433387	42452086	39	-1
chr10	42433389	42434846	8	267
chr10	42433535	42447063	5	273.7
chr10	42433730	42450869	7	203.2
chr10	42433943	42437174	429	-1
chr10	42434389	42438457	8	-1
chr10	42434410	42450123	6	313.5
chr10	42434445	42452247	10	-1
chr10	42434477	42440926	58	-1
chr10	42434605	42450811	4	-1
chr10	42434683	42445188	32	171.2
chr10	42434870	42445249	10	-1
chr10	42435134	42436873	12	204.2
chr10	42435210	42444064	31	-1
chr10	42435389	42448485	75	127.9
chr10	42435448	42451867	14	-1
chr10	42435679	42438403	99	-1
chr10	42436800	42436989	11	278
chr10	42436802	42453224	28	251.1
chr10	42437273	42447601	15	-1
chr10	42437507	42444035	13	-1
chr10	42437516	42439406	21	-1
chr10	42437617	42437810	171	-1
chr10	42437678	42446432	5	342.6
chr10	42437696	42444807	4	5.7
chr10	42437925	42440666	133	-1
chr10	42437931	42451779	28	109.9
chr10	42437976	42448046	12	264.4
chr10	42437980	42452483	11	271.5
chr10	42438020	42445305	9	187
chr10	42438233	42439390	4	128
chr10	42438246	42439269	4	-1
chr10	42438638	42455138	8	-1
chr10	42438697	42453612	32	-1
chr10	42438972	42449999	19	158.2
chr10	42438975	42440844	16	-1
chr10	42439364	42444036	6	303.5
chr10	42439555	42443598	61	-1
chr10	42439582	42449244	284	-1
chr10	42440148	42445348	11	118.1
chr10	42440423	42448905	11	148
chr10	42440435	42448070	4	146.4
chr10	42440471	42443506	4	328.5
chr10	42441335	42455097	35	-1
chr10	42441385	42444533	19	-1
chr10	42441618	42450047	243	-1
chr10	42442661	42449545	4	258.7
chr10	42442666	42452533	5	290.1
chr10	42443004	42452438	4	96.9
chr10	42443212	42444021	8	33.9
chr10	42443286	42443940	27	-1
chr10	42443578	42448061	15	287.2
chr10	42443604	42448916	6	15.6
chr10	42444055	42445658	8	103.9
chr10	42444055	42444810	4	249
chr10	42444112	42452032	5	125.3
chr10	42444156	42454110	22	-1
chr10	42444181	42448056	11	294
chr10	42444424	42446762	4	367.5
chr10	42444722	42455132	28	-1
chr10	42444733	42455816	33	-1
chr10	42445382	42448070	20	285.7
chr10	42445382	42454892	12	296.7
chr10	42445956	42450057	15	-1
chr10	42445966	42450000	109	-1
chr10	42447107	42447324	5	-1
chr10	42447638	42455398	10	26.2
chr10	42448050	42454896	11	150.1
chr10	42448895	42450098	5	-1
chr10	42449304	42455521	4	15.5
chr10	42449358	42450157	12	-1
chr10	42449855	42452378	6	292.2
chr10	42450583	42452336	4	201.5
chr10	42450599	42453344	9	171
chr10	42451536	42455351	8	-1
chr10	42452394	42453865	12	-1
chr10	42454137	42455431	8	241.6
chr10	42456373	42456708	21	322.7
chr10	42456793	42471749	6	301.6
chr10	42458002	42462263	11	236.9
chr10	42461421	42465691	9	223.1
chr10	42461670	42470813	5	293
chr10	42462005	42468058	38	266.7
chr10	42462013	42465375	42	218.6
chr10	42462263	42474314	42	76.4
chr10	42474270	42475406	236	139
chr10	42474397	42639225	4	335
chr10	42478685	42486954	4	342.8
chr10	42479371	42479909	26	-1
chr10	42479486	42481834	337	220.7
chr10	42479488	42488807	859	232.6
chr10	42479489	42484163	9	331.2
chr10	42479509	42857540	6	167.3
chr10	42480215	42490618	27	-1
chr10	42480397	42488792	774	102.1
chr10	42480583	42857536	6	176.9
chr10	42480584	42484163	27	324.6
chr10	42480602	42482926	8	356.5
chr10	42481199	42482175	649	-1
chr10	42481423	42486910	5916	-1
chr10	42481426	42490893	630	-1
chr10	42481756	42857232	129	248.7
chr10	42486309	42490438	39	47.5
chr10	42486361	42486458	50	303.8
chr10	42487679	42490652	3914	-1
chr10	42489458	42857758	42	-1
chr10	42490157	42490592	129	78.5
chr10	42607662	42616756	233	189.8
chr10	42608242	42611045	25	295.4
chr10	42608244	42621928	10	349.7
chr10	42608267	42616746	125	191.5
chr10	42608926	42631970	3890	-1
chr10	42608927	42615340	5210	47.1
chr10	42608933	42611028	56	160
chr10	42609035	42618070	13	241.2
chr10	42609935	42610999	6	288.4
chr10	42609943	42634540	4	355.6
chr10	42609996	42613605	7	349.7
chr10	42611055	42617805	144	22.4
chr10	42611055	42634550	1293	292.5
chr10	42611651	42614032	6	-1
chr10	42611792	42612444	9	175.6
chr10	42611792	42614095	13	274
chr10	42612213	42631971	242	-1
chr10	42612566	42612872	7	144.3
chr10	42612966	42617255	13	327.4
chr10	42613131	42617095	3335	-1
chr10	42613131	42624441	5	352.2
chr10	42613152	42615948	5	-1
chr10	42613247	42614629	290	-1
chr10	42613256	42613844	415	-1
chr10	42613531	42615715	36	232.1
chr10	42613691	42617918	2271	-1
chr10	42613700	42624557	12	227.2
chr10	42616673	42616768	202	300.5
chr10	42617886	42627816	4	299.5
chr10	42624546	42627919	120	289.9
chr10	42631487	42631734	743	193.7
chr10	42631496	42634560	21	243.5
chr10	42701459	42704863	4	217.5
chr10	42703240	42703847	4	352.8
chr10	42706853	42706966	6	301.4
chr10	42830621	42833698	12	274.9
chr10	46284816	52132206	5	299.8
chr10	46709828	48992156	78	-1
chr10	46713941	49634166	12	196.7
chr10	46716465	49636687	6	239.6
chr10	46767195	49050030	8	175
chr10	48927159	49564495	5	288.3
chr10	48960672	49597862	4	293.7
chr10	48984467	49621551	5	159.1
chr10	48985950	49623205	6	78.6
chr10	62510658	62511112	11	69.3
chr10	121470733	121470993	7	198
chr10	127472716	127482877	10	237.4
chr10	127795167	127795423	27	175.5
chr10	127863933	135131516	19	151.9
chr10	128221944	128222462	16	112.8
chr10	133937217	133937476	4	189
chr10	134012906	134014428	18	-1
chr10	134034172	134034276	6	296.7
chr10	134363319	134363722	4	126.3
chr10	134458782	134459138	36	82.7
chr10	135106298	135106567	13	189.8
chr11	473936	474262	13	155.6
chr11	1092325	1092813	9	28.9
chr11	1147125	1147586	5	62.9
chr11	1960144	1960388	9	286.4
chr11	3286601	3331947	4	326.9
chr11	3296176	3341845	29	159.2
chr11	31233972	96668827	5	116.1
chr11	48731307	54644839	6	260.4
chr11	48744324	54758667	24	96.6
chr11	48783377	54813310	15	177.2
chr11	48786258	54846882	4	346
chr11	48798821	54820488	6	204.4
chr11	48830891	48853903	11	-1
chr11	48855799	48879472	7	295.7
chr11	48877430	54877260	24	255
chr11	48879744	48885341	6	327.4
chr11	48932805	48939254	26	63.2
chr11	48955356	54882164	4	338.2
chr11	51527769	51534691	10	341.8
chr11	51528793	51545889	7	289
chr11	51533355	51545898	554	179.1
chr11	51533556	51535134	5	272.4
chr11	51534020	51550031	52	-1
chr11	51534141	51549873	8	342.4
chr11	51534442	51536803	33	11.3
chr11	51534776	51535144	53	299
chr11	51535207	51545896	226	288.6
chr11	51535223	51550691	44	326.9
chr11	51535355	51539706	13	-1
chr11	51535813	51550211	47	-1
chr11	51536029	51539427	9	251.7
chr11	51539210	51545931	698	173.9
chr11	51539278	51550693	9	340.7
chr11	51539648	51540282	4	255.7
chr11	51539849	51550014	124	-1
chr11	51547183	51557325	5	176
chr11	54607501	54607641	17	274.7
chr11	54617623	54627976	6	298.7
chr11	54794336	54845463	30	279.5
chr11	54864521	54865039	4	305.6
chr11	70100725	70101027	4	177.5
chr11	71121337	71159297	6	289.2
chr11	91693183	91710862	5	56.8
chr11	96668737	96668883	11	305.5
chr11	118179382	118180337	7	261.8
chr11	131436818	131437156	10	162.2
chr12	2213932	2214187	6	246.7
chr12	13129912	13130218	38	176.2
chr12	34795137	38332372	8	209.6
chr12	34796319	37974237	4	165.2
chr12	34797084	37973552	9	295.2
chr12	34797117	37981344	20	309.4
chr12	34798691	34806770	5	304.2
chr12	34817244	34817700	5	313.2
chr12	34818065	34821573	4	250.3
chr12	34819883	34821591	8	220.3
chr12	37972038	37973563	152	234.4
chr12	38467672	128190272	9	296.7
chr12	40842235	40847632	6	214.3
chr12	40844636	40847674	6	123.9
chr12	40863238	40868914	15	132.8
chr12	50238247	50239166	9	281.6
chr12	50238247	50240338	5	345.3
chr12	50239396	50240433	18	221
chr12	58996905	70566846	9	199.8
chr12	59899184	79819908	4	340.8
chr12	69516027	118700659	6	216.7
chr12	86483998	86503336	15	40.7
chr12	110067152	110067579	34	91.9
chr12	124744872	124745296	10	96.7
chr12	128002443	128002525	5	314.7
chr12	129013978	129014185	10	240.9
chr12	129393356	129393405	4	334.1
chr12	132777760	132778652	4	308.2
chr12	132778444	132778960	13	137
chr13	27515751	27516335	10	272.9
chr13	28477086	28477374	33	167.7
chr13	42914503	42914692	19	250.6
chr13	57691378	57710673	5	323.3
chr13	63744178	63750940	13	114.2
chr13	98475488	98475625	4	306.5
chr13	111930203	111930323	5	289.6
chr13	112919643	112929067	5	252.6
chr13	113409955	113410433	7	67.9
chr13	113486367	113486882	13	11.5
chr14	19009722	19010530	10	200.9
chr14	19213584	19218512	7	265.7
chr14	19214536	19216393	60	-1
chr14	19261808	19261948	13	272
chr14	46954845	47514576	5	286.2
chr14	50130745	50130862	8	301.7
chr14	67772977	67801570	10	222.2
chr14	91697513	91697822	6	223.3
chr14	94768039	94784395	18	134.1
chr14	94923846	94923900	5	331.2
chr14	100930959	100931169	14	226.7
chr14	104619763	104619927	4	287.6
chr14	106046464	106046574	20	297.5
chr14	106069192	106114655	8	246.9
chr14	106069238	106094770	6	216.6
chr14	106077352	106096831	6	40.3
chr14	106091910	106110774	14	-1
chr15	20293545	21300116	8	-1
chr15	20306774	20307057	18	222.2
chr15	20307696	20310665	10	-1
chr15	20307696	21315700	35	-1
chr15	20366829	21372708	9	300.2
chr15	20368863	21374710	14	211.9
chr15	20547218	20548639	73	-1
chr15	20547686	20547816	10	-1
chr15	20838980	23455523	40	124.2
chr15	20958775	21973974	4	345.3
chr15	20984970	21991627	4	221.7
chr15	21078908	22089153	51	-1
chr15	21080161	22090466	25	190.6
chr15	21094778	22105104	4	305.7
chr15	21186089	21192126	19	118.7
chr15	21199737	22241403	6	297.9
chr15	21315994	21316523	7	-1
chr15	21965746	21973982	9	294.7
chr15	22776310	22779896	8	251.6
chr15	30914276	33031405	4	274.9
chr15	34801989	84907228	4	328.9
chr15	34804923	34950890	12	179.5
chr15	34805861	34951894	4	318.4
chr15	34826061	34971945	8	262.9
chr15	34950668	62691258	6	277.7
chr15	43983885	44083172	36	176.6
chr15	43987735	44086968	6	331.9
chr15	78109754	78109962	5	214.3
chr15	92133693	92134032	5	210.7
chr15	100935627	100936345	4	132.9
chr16	1291072	1306126	10	235.1
chr16	1389965	1390055	4	312.8
chr16	8613352	8614769	7	92.3
chr16	8613407	8615515	9	227.5
chr16	8614294	8615162	5	311
chr16	13774170	13774322	16	264.4
chr16	27397139	27397828	9	243.3
chr16	33423063	34364080	7	277.7
chr16	33428386	34369257	5	310.5
chr16	33520795	34458847	5	274.7
chr16	33544220	34482296	6	321.8
chr16	33616336	34553616	4	298.7
chr16	33664904	34680047	25	186.2
chr16	33773820	33777016	23	155.7
chr16	33872455	33922693	9	299
chr16	34162427	47889789	6	304.2
chr16	34553657	34630059	7	195.3
chr16	34629513	34630332	4	23.6
chr16	34679224	34680068	6	308.4
chr16	34882724	34884402	9	242.4
chr16	35204063	35205847	4	-1
chr16	35205250	35208885	5	-1
chr16	35205381	35213101	7	-1
chr16	35206002	35206793	39	-1
chr16	35207044	35214185	5	288.2
chr16	35207047	35207211	9	264.8
chr16	35224321	47847347	6	314.7
chr16	35226259	35227124	4	303
chr16	35227073	35238227	26	-1
chr16	35239912	35240665	22	-1
chr16	35291306	35294363	17	278.6
chr16	35310902	35311029	8	306.8
chr16	35316975	35317374	7	254.2
chr16	35329455	35338197	4	328.9
chr16	35338076	35338341	4	193
chr16	35341230	35344329	14	262.7
chr16	35344213	35344889	5	0.7
chr16	35344309	35345545	8	266.5
chr16	35345547	35346367	4	313.2
chr16	35350020	35350239	13	218.5
chr16	35362996	35363398	12	270.2
chr16	35524845	36705156	9	261.2
chr16	35524863	35525477	71	78.4
chr16	35526213	36745697	11	136.7
chr16	35526842	35532540	43	-1
chr16	35528201	36772173	5	240.2
chr16	35528205	47798709	6	228.7
chr16	35532132	35532280	5	286
chr16	35533526	36773460	6	306
chr16	35533546	36713219	9	229.7
chr16	35534348	36714231	5	183.8
chr16	35534353	36776933	7	54.4
chr16	35534437	36776638	31	-1
chr16	35536884	36714239	13	-1
chr16	35538112	36715908	11	-1
chr16	35894400	36079616	5	368.9
chr16	36697726	36701245	5	258.3
chr16	36698322	47842843	8	265.9
chr16	36699640	47836012	4	223
chr16	36701720	47828011	9	245.6
chr16	36702973	36747462	8	265.5
chr16	36705190	36766220	7	307.5
chr16	36705479	36759040	5	159.1
chr16	36705689	36762942	11	238.1
chr16	36706599	36750199	14	-1
chr16	36707251	36707573	5	148.1
chr16	36707668	36750649	6	268.5
chr16	36707730	36750358	8	-1
chr16	36708540	36710473	4	327.4
chr16	36708674	36768957	16	254.9
chr16	36709796	36763326	15	-1
chr16	36710299	36768940	6	331.2
chr16	36710735	36764733	9	46.8
chr16	36711350	36763223	4	317.8
chr16	36712110	36759125	5	299.5
chr16	36713153	36767442	10	223.1
chr16	36713332	36766163	7	-1
chr16	36742824	36770306	6	345.3
chr16	36743695	36744360	4	252.6
chr16	36756182	36758410	7	161.5
chr16	36758903	36768627	4	91.2
chr16	36759456	36764483	4	185.3
chr16	36759520	36771172	4	46
chr16	36763500	36769003	4	328
chr16	36767485	36768627	10	300.7
chr16	47799960	47811458	9	311
chr16	47810772	47819094	4	274.5
chr16	47818295	47821930	55	219.8
chr16	47819327	47823092	4	202.9
chr16	47824781	47832861	42	-1
chr16	47834084	47834612	169	144.5
chr16	47845795	47846692	6	-1
chr16	47846019	47858759	5	223.8
chr16	47846340	47851660	4	332.6
chr16	47848378	47906943	4	340.8
chr16	47851636	47857224	5	251.8
chr16	47854599	47861779	10	245
chr16	47856595	47861804	4	231.8
chr16	47858019	47858741	4	62.2
chr16	47859304	47907221	8	38.9
chr16	49688909	49689188	28	176.2
chr16	59857093	59857790	9	283.9
chr16	85496410	85496772	10	-1
chr16	86833120	86833247	6	291
chr16	87419272	87419673	22	146
chr16	87909384	87909663	7	158.1
chr16	91385480	91386655	4	265.1
chr17	80128	80180	5	334.4
chr17	80929	81159	5	325.7
chr17	226956	227139	9	263.3
chr17	5153428	5153677	4	338.6
chr17	18990939	19116592	21	260.6
chr17	18996292	19122249	62	156.2
chr17	19016122	19141931	7	283.9
chr17	21338222	25372614	4	300.5
chr17	21344407	25379048	8	150.9
chr17	21360095	25393757	19	-1
chr17	21595947	21597948	4	333.3
chr17	25326406	25326902	5	-1
chr17	33542555	33542644	124	306.7
chr17	39641421	39646809	7	255
chr17	40025148	40025462	6	245.1
chr17	43763349	62856934	6	-1
chr17	44417559	45221532	10	234.3
chr17	63560154	63560307	10	260.7
chr17	72793539	72794323	10	88.8
chr17	78084473	78084578	5	302
chr17	78374862	78374958	4	310
chr17	78990340	78990572	5	236
chr17	80716298	80716583	17	192.5
chr18	6144791	6157536	19	156
chr18	15404302	15407277	9	171
chr18	15405139	15407307	9	169.8
chr18	15414183	15429041	9	34.6
chr18	15414368	15430714	4	242.3
chr18	15414369	15437487	8	165.3
chr18	15414454	15423141	5	274.9
chr18	15414482	15428216	8	262.8
chr18	15414482	15425654	4	325
chr18	15414482	15419735	4	312.4
chr18	15414482	15418892	7	253.7
chr18	15414482	15435792	12	303.5
chr18	15414484	15433267	13	270.6
chr18	15414484	15432413	5	271.7
chr18	15414484	15434980	9	291.7
chr18	15414484	15429890	8	280.1
chr18	15414484	15434110	4	291.7
chr18	15414484	15424822	8	295.5
chr18	15414484	15423961	4	317.2
chr18	15414484	15422274	9	291.7
chr18	15414484	15418042	7	322.4
chr18	15414484	15415525	9	240.1
chr18	15414484	15427349	9	256.4
chr18	15414491	15426503	4	343.8
chr18	15414491	15417181	7	312.5
chr18	15414491	15416354	5	284.6
chr18	15414491	15436626	4	360.1
chr18	15415036	15443772	1970	-1
chr18	15415097	15439908	368	-1
chr18	15438214	15441178	4	65.8
chr18	15439502	15439719	227	-1
chr18	15439509	15442567	159	-1
chr18	15439932	15442130	19	-1
chr18	15440031	15444715	116	-1
chr18	15440618	15444203	16	-1
chr18	15441002	15442231	32	-1
chr18	15444066	15444409	423	-1
chr18	29447907	29448047	4	290.2
chr18	46588615	46588952	10	205.2
chr18	56212811	56212923	5	297.2
chr18	60754358	60754464	4	306.3
chr18	62880047	75872427	5	242.5
chr18	75256664	75256869	5	313
chr18	77403917	77404135	5	223.5
chr18	77826632	77826793	8	286.4
chr19	298935	299076	5	285.7
chr19	429845	430114	5	235.6
chr19	2347013	2348672	4	122.8
chr19	3182112	28306870	7	277.2
chr19	3182118	23477320	6	155.1
chr19	5486971	5487968	22	156.5
chr19	7395621	7395808	9	276
chr19	9006841	9009760	9	168.7
chr19	9009850	9015440	4	348.2
chr19	9128514	9131474	14	73.5
chr19	13967766	57666117	4	158.5
chr19	15887843	15887963	5	298.9
chr19	20148944	21781077	15	299.5
chr19	20498889	22485041	4	355.1
chr19	20954461	28338626	5	279.3
chr19	22155268	22363363	4	124.2
chr19	23477991	23631749	20	-1
chr19	23481547	28310403	21	152.5
chr19	23506052	23650386	11	-1
chr19	23935765	23936060	24	165.6
chr19	24631925	24633468	5	232.4
chr19	24631940	24634411	12	91.2
chr19	24632419	24635188	12	129.4
chr19	24632437	24638086	6	256.4
chr19	24634770	24641299	538	-1
chr19	24635076	24635579	5	-1
chr19	24635694	24640901	7	282.9
chr19	24639464	24642257	12	43.8
chr19	24640895	24640979	4	324.3
chr19	24656622	24672863	6	328.9
chr19	24715887	24716419	24	70
chr19	24732439	24732607	7	264.7
chr19	24735511	24758849	14	159.2
chr19	24754415	24756086	6	273.3
chr19	24756748	24790964	25	192.8
chr19	28215388	28219838	29	157.8
chr19	36068147	36068254	539	310.7
chr19	38279514	38280410	7	122.3
chr19	42009105	42015569	8	211.2
chr19	44185745	44186140	17	162.1
chr19	46091605	46389970	8	182.4
chr19	49206193	49209919	10	150.4
chr19	52889979	52943244	6	204.8
chr19	53604279	53633927	4	106.4
chr2	845216	845634	15	128.7
chr2	1420747	1420990	14	220.8
chr2	1726514	46725628	4	366.7
chr2	3114647	3114653	16	-1
chr2	9195202	9195395	4	256.4
chr2	10081199	10084994	4	267.2
chr2	10082820	10084980	5	163.7
chr2	15104150	232829026	5	369.7
chr2	16335915	16337314	15	204.1
chr2	23998402	23998730	22	153.9
chr2	37857762	38031241	15	135.8
chr2	44833193	98033957	25	141.9
chr2	87067843	87076425	10	285.5
chr2	87518731	87519769	5	328
chr2	87564830	87583288	8	247.3
chr2	89007160	97839653	22	240.5
chr2	89032501	97918055	4	288.2
chr2	89759930	92262740	7	70
chr2	89780862	89782070	6	-1
chr2	89780863	89783786	10	-1
chr2	89781322	89787212	32	145.3
chr2	89781848	89782575	4	318.8
chr2	89806467	89806719	12	234.2
chr2	89807343	89809192	46	-1
chr2	90428504	92263453	5	343.7
chr2	90436005	90443186	13	286.2
chr2	91591271	91592675	4	269.7
chr2	91595567	91595845	6	186.4
chr2	92284143	92304857	482	196.1
chr2	92284153	92295288	121	305.5
chr2	92284155	92312975	135	332.8
chr2	92289378	92308960	4	305.2
chr2	92289627	92295754	17	16.1
chr2	92290031	92315420	317	254.2
chr2	92290041	92316928	571	148.2
chr2	92290249	92308955	6	331.9
chr2	92291290	92300615	13	171.2
chr2	92294747	92307930	8	304.2
chr2	92294853	92316884	51	234.5
chr2	92295226	92304740	9	225.4
chr2	92295369	92316282	4	344.3
chr2	92300504	92300634	6	310
chr2	92300513	92316077	6	207
chr2	92300526	92321745	58	174.3
chr2	92300530	92309548	13	207.8
chr2	92300544	92311004	7	227.4
chr2	92301223	92311761	8	248.5
chr2	92301836	92313525	34	-1
chr2	92302289	92316921	6	335.8
chr2	92302290	92311799	9	321.2
chr2	92302413	92304778	18	278.6
chr2	92304703	92318276	23	117.1
chr2	92304789	92305413	14	319.5
chr2	92304795	92316335	407	211.4
chr2	92304827	92309742	6	344.9
chr2	92305459	92330450	21	273.5
chr2	92305682	92319001	7	267.9
chr2	92305684	92308990	46	130.2
chr2	92306026	132992100	64	232.4
chr2	92306084	133004419	4	244.5
chr2	92306850	92316902	25	183.3
chr2	92306852	92315398	50	296.8
chr2	92307851	92307959	2247	290.7
chr2	92307852	92319240	551	180.7
chr2	92307856	92316920	16	41.5
chr2	92307967	92317590	9	343.8
chr2	92308032	92316282	5	281.3
chr2	92308465	92315541	9	-1
chr2	92308535	92313528	6	-1
chr2	92308620	92311749	56	-1
chr2	92309288	92330451	9	298.2
chr2	92309294	92316277	5	264.1
chr2	92309667	92313080	10	341.6
chr2	92311330	92316771	23	269.7
chr2	92312447	92312989	46	-1
chr2	92312800	92321007	5	298.7
chr2	92313003	92318110	22	-1
chr2	92313080	92318281	10	314.9
chr2	92313100	92313454	14	102
chr2	92313107	92316295	7	121.7
chr2	92313185	92317055	7	320
chr2	92313267	92321614	5	318.3
chr2	92316186	92321747	23	71.9
chr2	92316332	92324599	9	272.2
chr2	96129972	97679248	35	147.6
chr2	96132189	97681395	5	214.3
chr2	96132822	97682036	25	172.7
chr2	96146084	97695294	21	114.4
chr2	96470481	97751623	18	212.9
chr2	96471762	98078985	21	-1
chr2	96488948	98097215	13	184.5
chr2	96712704	98219295	22	196.6
chr2	97677438	98264084	78	-1
chr2	97726780	98051248	9	128.8
chr2	97734476	98058498	28	-1
chr2	97751651	98078500	13	217.2
chr2	120286094	120286264	11	268.8
chr2	123361820	133033363	5	356.4
chr2	131331295	160886600	5	276.5
chr2	133029706	151995797	14	320.7
chr2	133033135	133036374	3424	-1
chr2	133035381	231555131	11	240.2
chr2	133045308	230052091	345	-1
chr2	152442173	152451786	14	-1
chr2	162141320	162145227	30	213.6
chr2	174575519	176357034	16	246
chr2	178221530	178221671	7	276.4
chr2	208478398	220186351	7	294.5
chr2	231197963	231286065	4	-1
chr2	232700485	232701746	4	263.6
chr2	232703421	232704910	7	269.4
chr2	235560410	235560787	5	61.7
chr2	240404363	240404553	7	253.4
chr2	240646442	240647031	15	103
chr2	240860135	240860257	5	-1
chr2	241254425	241255012	12	151.6
chr2	241472816	241473117	9	193.5
chr2	241758212	241758371	4	268.2
chr2	242535748	242536302	6	75.1
chr20	20338761	20339285	10	-1
chr20	25909933	29359717	14	232
chr20	25923214	29372884	22	216.5
chr20	25932656	29383349	7	346.7
chr20	25935869	29386571	6	324.6
chr20	26318787	26319085	6	354.6
chr20	29707287	29724951	4	-1
chr20	29707303	29733151	20	-1
chr20	29714269	29724309	5	310.7
chr20	29715283	29734389	6	135.5
chr20	29716684	29724549	4	260.2
chr20	29717142	29733138	9	-1
chr20	29725218	29733139	20	-1
chr20	29725633	29734411	4	280.1
chr20	42228958	42229294	26	153.1
chr20	46373911	47017116	4	302.8
chr20	59469553	59491880	25	34.2
chr20	59934590	59935099	19	97
chr20	62024635	62024936	23	172.7
chr20	62620844	62620971	5	296.5
chr20	62665440	62665788	4	303.5
chr21	9088295	9088365	10	339.7
chr21	9252334	9768101	20	245.3
chr21	9537087	9537354	12	233.6
chr21	9684470	9685055	6	7.1
chr21	9684474	10590396	4	340.7
chr21	10459643	10462962	4	352.7
chr21	10465897	10466242	57	149.2
chr21	10473530	10473644	9	300.1
chr21	10476113	10483347	13	61.7
chr21	10477098	10481252	29	103.4
chr21	10481550	10482096	7	233.1
chr21	10482457	10483534	8	-1
chr21	10483205	10483346	5	339.6
chr21	10488178	10522096	4	227
chr21	10488869	13981493	4	367.5
chr21	10488869	13986213	6	369.7
chr21	10489023	10534206	7	362.3
chr21	10489812	10490952	15	199.8
chr21	10493350	10494208	25	103.7
chr21	10504505	10510767	5	321.7
chr21	10504529	10511554	4	281.1
chr21	10504771	10505648	4	328.3
chr21	10510912	10513672	53	33.7
chr21	10512096	10513284	7	251.7
chr21	10517418	10517514	11	312.7
chr21	10518120	10518229	5	300
chr21	10522883	10523273	18	216.6
chr21	10525942	10534371	4	290.2
chr21	10526021	10526387	92	98.5
chr21	10526927	10534288	13	201.4
chr21	10526933	10533642	7	310.5
chr21	10535464	10547983	4	148.5
chr21	10535768	10556204	4	-1
chr21	10535797	10555504	5	215.7
chr21	10536625	10555512	11	108.6
chr21	10536651	10554300	9	-1
chr21	10537174	10550598	6	-1
chr21	10537586	10543999	4	332.6
chr21	10540567	10580578	6	369.7
chr21	10544696	10553926	4	9.2
chr21	10546690	10546726	4	-1
chr21	10549684	10551829	13	53.7
chr21	10551055	10556327	6	-1
chr21	10551346	10582221	10	184.5
chr21	10551364	10554058	10	-1
chr21	10553548	10554326	5	329.6
chr21	10554998	10555986	8	-1
chr21	10555336	10565269	9	359.3
chr21	10557098	10559728	6	283.1
chr21	10557110	10558701	8	266.4
chr21	10560003	10580780	10	305
chr21	10575370	10578947	10	108.9
chr21	10584293	10587485	27	-1
chr21	10842683	10854801	19	162.5
chr21	10855514	10855955	4	109.2
chr21	10875199	10875242	5	345.2
chr21	10875745	10876156	90	94.7
chr21	21522584	21522718	5	307.2
chr21	32964314	32964453	9	286.4
chr21	45399975	45400120	5	293.9
chr21	46136747	46136961	22	222.5
chr21	46627035	46627294	16	300.5
chr21	47027736	47028730	5	336.9
chr21	47363803	47364547	6	201.6
chr22	16852691	16852970	41	177
chr22	16859435	16860804	12	184.6
chr22	17051714	17052886	4	229.5
chr22	18588643	18588937	11	210.5
chr22	18717698	20692922	11	252.8
chr22	18717725	20325702	32	131
chr22	18877913	18883770	6	65.8
chr22	20239072	20239377	8	173.9
chr22	25648397	25945120	4	271.2
chr22	26175815	45434830	4	305.7
chr22	43853857	43854931	7	139.3
chr22	44468353	44468940	7	240
chr22	46970937	46971521	8	164
chr22	49090362	49090599	5	243.2
chr22	49111584	49111829	6	235.6
chr22	49739241	49739810	27	9.9
chr22	50565290	50565597	14	173.7
chr22	50631408	50631608	4	238.7
chr22	51157191	51157315	7	289.7
chr23	79146	139616	9	227.7
chr23	139899	146647	7	200.7
chr23	307602	307642	6	343
chr23	371023	371117	14	306
chr23	401385	401766	45	136.9
chr23	920141	920389	5	290.6
chr23	942880	4189967	6	292
chr23	1018985	1081600	16	165.7
chr23	1444081	1444249	10	256.1
chr23	1623383	1623832	8	77.8
chr23	2394752	2412236	9	251.8
chr23	3661862	3792096	14	182.9
chr23	3783031	3821127	9	238.3
chr23	3788693	3865290	15	123.9
chr23	3793339	3831389	28	223.3
chr23	4720700	41187932	6	290.2
chr23	9027004	13087437	5	267.9
chr23	9081479	73511099	4	278.6
chr23	13084766	152145235	4	299
chr23	13087265	152334293	38	85.7
chr23	30842596	30844651	7	255.6
chr23	30844478	30851284	5	311.7
chr23	48074302	52712836	27	149.7
chr23	48084717	48244496	10	237
chr23	48189104	48239252	7	72.3
chr23	48230023	52708325	5	323.4
chr23	48234430	52712836	11	187.8
chr23	48253236	52731696	29	149.3
chr23	48255516	52734025	32	121.7
chr23	48262028	52740394	7	280.1
chr23	48265293	52743798	5	113.1
chr23	48278725	48321851	18	200.4
chr23	48311144	52752794	43	-1
chr23	49194596	49220978	7	235.3
chr23	52007902	54831413	5	252.8
chr23	52083992	52568834	19	210.9
chr23	52084026	52836577	16	113.7
chr23	52182509	52559269	4	308.5
chr23	52185604	55186867	23	-1
chr23	52523872	52536715	68	91.2
chr23	52553161	52998175	8	282.4
chr23	52555476	52583501	10	281.4
chr23	52557956	52825071	6	230.1
chr23	52559236	52598041	4	278.7
chr23	52559873	52827032	16	151.8
chr23	52566487	52833800	6	260.2
chr23	52567206	52834817	10	6.4
chr23	52574650	52998001	10	-1
chr23	52581466	55651540	5	340.1
chr23	52604002	52832598	7	4.9
chr23	52826242	55184665	4	331.9
chr23	52831991	55189252	5	246.4
chr23	52848670	52886254	5	368.9
chr23	52873578	55205592	4	35.4
chr23	52877890	55668606	33	-1
chr23	52882477	55669225	8	293.2
chr23	52885009	55672031	4	321.5
chr23	52998693	55661492	19	-1
chr23	53798055	101390880	15	170.1
chr23	58488562	58497970	11	323.2
chr23	58496749	61754182	4	360.1
chr23	58498135	58502295	27	290.7
chr23	58498150	58505637	13	318.2
chr23	58505653	58510581	48	-1
chr23	58506205	58510457	25	142.1
chr23	58507037	58508243	68	-1
chr23	58507816	58510151	11	169
chr23	58508463	58510144	1114	212.7
chr23	58510134	58510479	1457	172.5
chr23	58519896	61654435	8	344.5
chr23	58566017	58574733	8	284.9
chr23	61621361	61626730	9	-1
chr23	61621885	61624728	14	-1
chr23	61622292	61627180	79	-1
chr23	61623805	61628132	16	-1
chr23	61624349	61625326	7	49.5
chr23	61624585	61627605	21	146.9
chr23	61624657	61625941	6	344.5
chr23	61624813	61628114	5	-1
chr23	61625428	61626841	99	-1
chr23	61626075	61626738	8	118.6
chr23	61626777	61627603	13	302.2
chr23	61627407	61628132	6	-1
chr23	62252191	62252270	4	319.6
chr23	62286168	121179976	10	200.7
chr23	62342953	124942087	20	235.6
chr23	69904725	71944127	10	237.9
chr23	70765256	70818936	76	120
chr23	70769078	70971729	11	319.2
chr23	70769593	70976065	6	247.2
chr23	70769903	70973454	90	-1
chr23	70772792	70977881	39	-1
chr23	70773202	70979691	21	193.8
chr23	70774685	70981031	5	306.7
chr23	70778566	70829707	7	261
chr23	70807146	70964443	22	99.2
chr23	70818604	70969560	30	182.5
chr23	70829716	70984693	18	179.6
chr23	70871440	70980230	69	137.6
chr23	70873643	70982249	33	130.7
chr23	84716970	134327769	8	197.6
chr23	88351266	88354497	4	290.9
chr23	88352985	88354323	41	-1
chr23	88353208	88354256	8	216.3
chr23	88354176	88355493	6	219
chr23	100993380	101518706	40	63.9
chr23	101474888	101719651	23	148.6
chr23	120005005	120029104	13	280.9
chr23	134194662	134217636	4	369.7
chr23	134194662	134241227	18	262.5
chr23	134899526	134899719	15	245.4
chr23	140231097	140679663	4	331.3
chr23	140235115	140683772	6	327.4
chr23	152099890	152114912	8	72.1
chr23	152128932	152315078	9	197.9
chr23	152131713	152317843	15	19.9
chr23	152144762	152330951	38	116.7
chr23	154945044	155128292	24	164.1
chr23	155150286	155150454	10	272.9
chr3	10227	75232980	11	221.2
chr3	981872	981975	5	304.1
chr3	1166814	1167196	17	131.5
chr3	9985827	10039310	8	137.1
chr3	10038462	11862394	13	88
chr3	12680706	12680896	6	300.5
chr3	20502721	20523249	18	120.7
chr3	23040791	23049342	13	182.3
chr3	26471050	26737502	18	216.9
chr3	36291962	36292227	23	187.3
chr3	38077733	38077979	6	209.2
chr3	53008733	59865181	4	263.3
chr3	59865291	95227642	6	141.9
chr3	75226219	130671850	10	188.2
chr3	75710027	197812002	25	-1
chr3	75754151	75757474	6	-1
chr3	77293830	77297309	4	234
chr3	86862064	86862435	29	-1
chr3	90359337	90460976	5	263.7
chr3	90406255	90457773	8	195.7
chr3	90447406	90451912	6	321.7
chr3	90460925	90477590	8	259.2
chr3	90466216	90466862	39	239
chr3	95686675	95687021	7	148.2
chr3	117656151	117662159	29	158.4
chr3	195642578	195642956	9	-1
chr3	197081989	197089279	4	19.8
chr3	197082456	197082846	10	118.8
chr3	197082806	197088635	12	-1
chr3	197083047	197084497	19	-1
chr3	197083865	197085828	9	186.8
chr4	56314	208937	4	282
chr4	58051	385426	8	125.9
chr4	3814545	3814881	21	142.6
chr4	5493610	5764516	4	333.5
chr4	6003672	6004037	11	134.3
chr4	6512014	8797102	7	250.5
chr4	7724542	7724729	5	273.7
chr4	12107965	12108501	4	270.9
chr4	13226343	42533541	8	154.2
chr4	22150497	36381639	9	198.1
chr4	49092575	49108677	9	109.1
chr4	49092676	49097847	4	118.8
chr4	49093057	49110024	4	344.2
chr4	49093187	49164657	11	305
chr4	49093200	49165593	4	168.5
chr4	49093201	49150057	139	232.5
chr4	49093250	49124050	76	264
chr4	49093261	49134361	4	225.1
chr4	49093513	49095379	20	-1
chr4	49093518	49102795	11	-1
chr4	49093566	49159772	5	200.1
chr4	49093673	49125836	5	-1
chr4	49093674	49169951	5	-1
chr4	49093682	49107679	6	-1
chr4	49093819	49094059	28	-1
chr4	49093834	49146631	17	283.9
chr4	49093834	49162857	7	-1
chr4	49093846	49144356	5	265
chr4	49093848	49106522	19	279
chr4	49093852	49106427	26	-1
chr4	49093877	49161687	5	314.6
chr4	49094206	49124025	8	260.3
chr4	49094297	49101582	7	-1
chr4	49094312	49129477	5	-1
chr4	49094345	49159608	11	338
chr4	49094347	49146627	7	303.7
chr4	49094364	49110215	8	24
chr4	49094682	49139943	5	-1
chr4	49094895	49106442	5	-1
chr4	49094909	49150466	8	-1
chr4	49094913	49162742	4	-1
chr4	49094915	49104477	6	-1
chr4	49094932	49138203	7	-1
chr4	49094940	49099603	4	-1
chr4	49095066	49112081	13	283.5
chr4	49095067	49137718	6	308.7
chr4	49095067	49162312	4	45.4
chr4	49095069	49130689	4	346.8
chr4	49095143	49100486	12	242.5
chr4	49095209	49113080	7	314.6
chr4	49095830	49123915	8	-1
chr4	49095836	49103057	16	-1
chr4	49095837	49109852	14	-1
chr4	49095859	49108332	48	-1
chr4	49095862	49101552	84	-1
chr4	49096129	49099579	9	-1
chr4	49096725	49137726	9	306.5
chr4	49098953	49137723	8	313
chr4	49099117	49110387	5	177.1
chr4	49099198	49126438	4	346
chr4	49099767	49109583	22	-1
chr4	49099881	49108680	4	318.5
chr4	49100042	49103235	9	-1
chr4	49100233	49139435	59	172.8
chr4	49100480	49101825	50	-1
chr4	49100515	49111081	6	342.4
chr4	49100516	49108938	7	112.5
chr4	49101018	49114907	4	-1
chr4	49101068	49162795	4	-1
chr4	49101071	49107003	27	-1
chr4	49101071	49160126	5	-1
chr4	49101071	49169944	7	-1
chr4	49101094	49138195	26	-1
chr4	49101098	49131314	20	-1
chr4	49101099	49103428	8	67.2
chr4	49101102	49101803	15	-1
chr4	49101107	49103975	4	331.6
chr4	49101116	49110084	32	-1
chr4	49101383	49117321	5	350.2
chr4	49101805	49113109	32	285.7
chr4	49101841	49151446	7	314
chr4	49101931	49111059	8	10.6
chr4	49101949	49163045	8	298.9
chr4	49102018	49108368	5	-1
chr4	49102625	49146617	9	310.9
chr4	49102926	49103493	6	-1
chr4	49102933	49109841	14	-1
chr4	49103340	49162495	4	-1
chr4	49103932	49108715	18	-1
chr4	49103965	49150034	35	282.3
chr4	49103988	49106498	7	254.9
chr4	49104022	49139471	5	302.3
chr4	49104987	49124701	7	294.2
chr4	49105995	49126555	17	36.8
chr4	49106033	49117047	5	336.1
chr4	49106065	49119149	4	322.5
chr4	49106480	49142045	14	220.7
chr4	49106532	49150076	20	226.3
chr4	49106629	49107697	6	-1
chr4	49106743	49125815	14	-1
chr4	49106766	49149160	9	-1
chr4	49107102	49160131	5	-1
chr4	49107168	49129428	8	-1
chr4	49107172	49123997	49	-1
chr4	49107196	49165333	32	-1
chr4	49107197	49162539	4	-1
chr4	49107221	49139925	32	-1
chr4	49107461	49126695	23	-1
chr4	49107517	49112609	24	-1
chr4	49108137	49114516	13	-1
chr4	49108138	49112481	95	-1
chr4	49108146	49124846	6	-1
chr4	49108443	49125730	10	-1
chr4	49108742	49138191	13	-1
chr4	49109331	49109853	12	-1
chr4	49109425	49162342	6	126.1
chr4	49109988	49138171	19	-1
chr4	49110905	49139420	6	294.6
chr4	49111078	49137725	63	221.2
chr4	49111180	49159601	4	355.5
chr4	49111223	49146632	6	303.5
chr4	49111785	49162265	5	80.6
chr4	49112058	49147052	73	214.9
chr4	49112061	49151825	6	28
chr4	49112064	49123728	12	189.4
chr4	49112067	49163047	7	273.5
chr4	49112069	49147847	6	289.2
chr4	49112867	49113244	37	-1
chr4	49113031	49114316	5	234.4
chr4	49113158	49164774	19	-1
chr4	49113194	49126420	54	-1
chr4	49113219	49148740	4	276.3
chr4	49113241	49169936	6	-1
chr4	49113331	49114708	61	-1
chr4	49113436	49124718	5	334.1
chr4	49113791	49124960	223	-1
chr4	49113964	49123985	9	-1
chr4	49114280	49164666	7	151.8
chr4	49114493	49146884	14	125.2
chr4	49115241	49126406	14	50.2
chr4	49115256	49157104	4	181.2
chr4	49115356	49162365	6	-1
chr4	49115466	49123973	9	-1
chr4	49115486	49126239	34	-1
chr4	49115489	49162330	5	245.6
chr4	49115882	49171132	5	309.5
chr4	49116061	49137374	160	-1
chr4	49116071	49124807	33	-1
chr4	49116197	49147046	12	190.2
chr4	49116210	49151844	7	131
chr4	49116227	49166077	4	316.9
chr4	49116770	49158290	7	-1
chr4	49117129	49137734	6	142.8
chr4	49118055	49125816	28	-1
chr4	49119248	49125382	25	276.4
chr4	49119907	49126521	22	-1
chr4	49122122	49123371	24	-1
chr4	49122262	49142684	4	332.6
chr4	49122579	49153746	4	321.8
chr4	49122638	49150126	7	-1
chr4	49123817	49167198	4	244.9
chr4	49123936	49165585	8	77.1
chr4	49124218	49137711	6	128.7
chr4	49124367	49156467	5	-1
chr4	49124371	49151852	8	-1
chr4	49124691	49162405	18	-1
chr4	49124713	49129393	10	-1
chr4	49125089	49149716	43	-1
chr4	49125326	49162779	4	-1
chr4	49125363	49147168	17	-1
chr4	49125409	49169934	12	-1
chr4	49126274	49160374	4	228.4
chr4	49126279	49165243	14	138
chr4	49126299	49137653	14	-1
chr4	49126321	49159687	4	215.8
chr4	49126373	49146628	4	343.3
chr4	49126420	49138545	4	163.2
chr4	49127019	49169026	8	-1
chr4	49127067	49167653	7	-1
chr4	49127074	49154866	18	-1
chr4	49127135	49166414	36	-1
chr4	49127202	49162779	10	-1
chr4	49127206	49151942	6	-1
chr4	49127302	49135841	4	340.5
chr4	49127785	49137709	6	308
chr4	49129051	49150016	4	171.1
chr4	49129886	49139937	9	-1
chr4	49129944	49165437	87	-1
chr4	49130767	49169707	5	99.1
chr4	49130769	49162296	5	275
chr4	49130847	49137730	35	223.1
chr4	49134303	49137311	5	337.2
chr4	49134876	49165903	6	-1
chr4	49134921	49162797	14	-1
chr4	49137335	49165654	13	73.9
chr4	49137567	49150715	5	169.4
chr4	49137578	49162319	9	92.7
chr4	49137599	49169401	8	184.5
chr4	49137768	49159628	166	277
chr4	49138350	49153314	10	-1
chr4	49138381	49161154	4	-1
chr4	49138426	49151864	5	-1
chr4	49139220	49167191	4	340.8
chr4	49139485	49165583	7	151.4
chr4	49139496	49146837	7	30.4
chr4	49139502	49144349	7	234.8
chr4	49139502	49164910	10	143.5
chr4	49142284	49154354	6	327.8
chr4	49143978	49144429	4	247.2
chr4	49144022	49159792	7	167.8
chr4	49144022	49161045	4	69.5
chr4	49146626	49148139	15	72.8
chr4	49146643	49146728	10	315.3
chr4	49146659	49169424	12	288.5
chr4	49146664	49162419	6	57.3
chr4	49147003	49154670	5	62.2
chr4	49147721	49151932	204	-1
chr4	49148159	49151417	5	300.5
chr4	49149538	49165590	11	170.9
chr4	49150086	49164919	5	240.5
chr4	49151436	49165893	6	302
chr4	49151514	49165234	4	333.2
chr4	49152471	49162783	6	-1
chr4	49159693	49169410	5	326.9
chr4	49160297	49162460	4	-1
chr4	49160320	49162284	5	232.7
chr4	49162328	49163355	4	87.7
chr4	49163177	49169910	4	-1
chr4	49163438	49165148	46	-1
chr4	49164008	49165403	7	97.5
chr4	49165448	49165612	35	257
chr4	49181273	49181498	10	294.5
chr4	49297931	49303843	6	98.1
chr4	49643944	49659955	5	251.7
chr4	49644023	49667005	16	326.1
chr4	49644726	49668213	5	53
chr4	49645060	49669024	7	293.7
chr4	49645210	49662096	48	118.2
chr4	49645228	49685212	4	260.3
chr4	49645709	49659189	7	85.5
chr4	49646251	49686271	16	310.1
chr4	49646415	49685078	8	304.4
chr4	49646451	49655818	5	123
chr4	49646780	49653760	4	329.9
chr4	49647247	49658399	7	104.9
chr4	49647280	49665327	7	126.1
chr4	49647478	49660143	13	204
chr4	49647516	49653463	8	196.4
chr4	49647531	49670322	5	262.6
chr4	49647540	49675772	31	286
chr4	49647546	49677490	11	337.9
chr4	49647553	49661376	16	46.7
chr4	49647559	49676948	5	211.2
chr4	49647561	49673913	11	302
chr4	49647569	49667009	15	328.9
chr4	49647989	49658135	12	211
chr4	49648106	49683162	6	-1
chr4	49648126	49674919	16	-1
chr4	49648127	49650021	17	-1
chr4	49648279	49691616	7	-1
chr4	49648515	49651473	153	-1
chr4	49648566	49682099	6	-1
chr4	49649086	49662061	6	312.7
chr4	49649722	49684705	11	343.2
chr4	49649780	49670889	33	-1
chr4	49650070	49682865	13	-1
chr4	49650116	49692215	415	-1
chr4	49650217	49676233	13	-1
chr4	49650221	49675772	7	-1
chr4	49650321	49650944	9	-1
chr4	49650577	49691107	7	336.7
chr4	49650600	49670790	4	324.7
chr4	49650789	49682990	5	336.7
chr4	49651029	49655981	4	45.3
chr4	49651314	49661177	34	225.1
chr4	49651333	49687034	4	350.7
chr4	49651477	49682085	7	208.5
chr4	49651645	49681501	5	45.7
chr4	49651881	49670476	5	-1
chr4	49651888	49663428	45	-1
chr4	49651889	49665834	10	-1
chr4	49651904	49652586	10	-1
chr4	49651911	49676213	17	-1
chr4	49651913	49676946	14	-1
chr4	49652029	49679462	8	-1
chr4	49652039	49667466	20	-1
chr4	49652040	49674371	34	-1
chr4	49652156	49673926	4	328.4
chr4	49652158	49658517	6	190.2
chr4	49652164	49679319	4	91.1
chr4	49652169	49676947	4	310.8
chr4	49652179	49662972	5	204
[truncated: 458 more rows]
