# Supplementary material for: Discovery of large genomic inversions using long range information
Source: BMC Genomics. 2017 Jan 10;18:65. doi: 10.1186/s12864-016-3444-1 (PMC5223412; doi:10.1186/s12864-016-3444-1)
Supplement: Additional file 2: — Call sets. Call sets generated by Valor, DELLY, LUMPY, and GASVPro using both real data and simulations. (ZIP 72710 kb) [file 12864_2016_3444_MOESM2_ESM.zip › supplementary/chm1/delly_chm1_hg19.vcf]

##fileformat=VCFv4.1
##fileDate=20160331
##ALT=<ID=DEL,Description="Deletion">
##ALT=<ID=DUP,Description="Duplication">
##ALT=<ID=INV,Description="Inversion">
##ALT=<ID=TRA,Description="Translocation">
##ALT=<ID=INS,Description="Insertion">
##FILTER=<ID=LowQual,Description="PE support below 3 or mapping quality below 20.">
##INFO=<ID=CIEND,Number=2,Type=Integer,Description="PE confidence interval around END">
##INFO=<ID=CIPOS,Number=2,Type=Integer,Description="PE confidence interval around POS">
##INFO=<ID=CHR2,Number=1,Type=String,Description="Chromosome for END coordinate in case of a translocation">
##INFO=<ID=END,Number=1,Type=Integer,Description="End position of the structural variant">
##INFO=<ID=PE,Number=1,Type=Integer,Description="Paired-end support of the structural variant">
##INFO=<ID=MAPQ,Number=1,Type=Integer,Description="Median mapping quality of paired-ends">
##INFO=<ID=SR,Number=1,Type=Integer,Description="Split-read support">
##INFO=<ID=SRQ,Number=1,Type=Float,Description="Split-read consensus alignment quality">
##INFO=<ID=CONSENSUS,Number=1,Type=String,Description="Split-read consensus sequence">
##INFO=<ID=CT,Number=1,Type=String,Description="Paired-end signature induced connection type">
##INFO=<ID=IMPRECISE,Number=0,Type=Flag,Description="Imprecise structural variation">
##INFO=<ID=PRECISE,Number=0,Type=Flag,Description="Precise structural variation">
##INFO=<ID=SVTYPE,Number=1,Type=String,Description="Type of structural variant">
##INFO=<ID=SVMETHOD,Number=1,Type=String,Description="Type of approach used to detect SV">
##INFO=<ID=INSLEN,Number=1,Type=Integer,Description="Predicted length of the insertion">
##FORMAT=<ID=GT,Number=1,Type=String,Description="Genotype">
##FORMAT=<ID=GL,Number=G,Type=Float,Description="Log10-scaled genotype likelihoods for RR,RA,AA genotypes">
##FORMAT=<ID=GQ,Number=1,Type=Integer,Description="Genotype Quality">
##FORMAT=<ID=FT,Number=1,Type=String,Description="Per-sample genotype filter">
##FORMAT=<ID=RC,Number=1,Type=Integer,Description="Raw high-quality read counts for the SV">
##FORMAT=<ID=RCL,Number=1,Type=Integer,Description="Raw high-quality read counts for the left control region">
##FORMAT=<ID=RCR,Number=1,Type=Integer,Description="Raw high-quality read counts for the right control region">
##FORMAT=<ID=CN,Number=1,Type=Integer,Description="Read-depth based copy-number estimate for autosomal sites">
##FORMAT=<ID=DR,Number=1,Type=Integer,Description="# high-quality reference pairs">
##FORMAT=<ID=DV,Number=1,Type=Integer,Description="# high-quality variant pairs">
##FORMAT=<ID=RR,Number=1,Type=Integer,Description="# high-quality reference junction reads">
##FORMAT=<ID=RV,Number=1,Type=Integer,Description="# high-quality variant junction reads">
#CHROM	POS	ID	REF	ALT	QUAL	FILTER	INFO	FORMAT	chm1_hg19
1	10141	INV00000001	N	<INV>	.	LowQual	IMPRECISE;CIEND=-293,293;CIPOS=-293,293;SVTYPE=INV;SVMETHOD=EMBL.DELLYv0.6.7;CHR2=1;END=249240195;CT=5to5;INSLEN=0;PE=2;MAPQ=12	GT:GL:GQ:FT:RCL:RC:RCR:CN:DR:DV:RR:RV	0/0:0,-12.4287,-75.226:124:PASS:136:63179020:344:263246:53:2:0:0
1	1418777	INV00000002	N	<INV>	.	LowQual	IMPRECISE;CIEND=-43,43;CIPOS=-43,43;SVTYPE=INV;SVMETHOD=EMBL.DELLYv0.6.7;CHR2=1;END=1419628;CT=5to5;INSLEN=0;PE=2;MAPQ=60	GT:GL:GQ:FT:RCL:RC:RCR:CN:DR:DV:RR:RV	0/1:-0.581604,0,-94.0815:7:LowQual:92:142:73:2:17:1:0:0
1	1647691	INV00000003	N	<INV>	.	LowQual	IMPRECISE;CIEND=-282,282;CIPOS=-282,282;SVTYPE=INV;SVMETHOD=EMBL.DELLYv0.6.7;CHR2=1;END=21287597;CT=5to5;INSLEN=0;PE=2;MAPQ=1	GT:GL:GQ:FT:RCL:RC:RCR:CN:DR:DV:RR:RV	0/0:0,-9.03089,-180:90:PASS:192411:4353827:2229319:4:30:0:0:0
1	2332741	INV00000004	N	<INV>	.	LowQual	IMPRECISE;CIEND=-482,482;CIPOS=-482,482;SVTYPE=INV;SVMETHOD=EMBL.DELLYv0.6.7;CHR2=1;END=2776094;CT=3to3;INSLEN=0;PE=2;MAPQ=22	GT:GL:GQ:FT:RCL:RC:RCR:CN:DR:DV:RR:RV	1/1:-3.03882,-0.540876,0:6:LowQual:35057:88202:40703:2:0:2:0:0
1	6514589	INV00000005	N	<INV>	.	LowQual	IMPRECISE;CIEND=-382,382;CIPOS=-382,382;SVTYPE=INV;SVMETHOD=EMBL.DELLYv0.6.7;CHR2=1;END=17020480;CT=3to3;INSLEN=0;PE=2;MAPQ=41	GT:GL:GQ:FT:RCL:RC:RCR:CN:DR:DV:RR:RV	0/1:-3.88661,0,-62.0867:39:PASS:1037695:2352756:1248903:2:11:2:0:0
1	6618872	INV00000006	N	<INV>	.	PASS	IMPRECISE;CIEND=-294,294;CIPOS=-294,294;SVTYPE=INV;SVMETHOD=EMBL.DELLYv0.6.7;CHR2=1;END=6619784;CT=3to3;INSLEN=0;PE=6;MAPQ=51	GT:GL:GQ:FT:RCL:RC:RCR:CN:DR:DV:RR:RV	0/1:-21.6857,0,-39.7915:10000:PASS:80:167:75:2:8:6:0:0
1	6618991	INV00000007	N	<INV>	.	PASS	IMPRECISE;CIEND=-195,195;CIPOS=-195,195;SVTYPE=INV;SVMETHOD=EMBL.DELLYv0.6.7;CHR2=1;END=6619659;CT=5to5;INSLEN=0;PE=7;MAPQ=41	GT:GL:GQ:FT:RCL:RC:RCR:CN:DR:DV:RR:RV	0/1:-24.2846,0,-39.7487:10000:PASS:36:136:56:3:9:7:0:0
1	9684085	INV00000008	N	<INV>	.	LowQual	IMPRECISE;CIEND=-430,430;CIPOS=-430,430;SVTYPE=INV;SVMETHOD=EMBL.DELLYv0.6.7;CHR2=1;END=110412152;CT=3to3;INSLEN=0;PE=2;MAPQ=44	GT:GL:GQ:FT:RCL:RC:RCR:CN:DR:DV:RR:RV	0/1:-5.99489,0,-14.4952:60:PASS:1909594:27599025:8416813:5:3:2:0:0
1	10247960	INV00000009	N	<INV>	.	PASS	IMPRECISE;CIEND=-373,373;CIPOS=-373,373;SVTYPE=INV;SVMETHOD=EMBL.DELLYv0.6.7;CHR2=1;END=186826360;CT=5to5;INSLEN=0;PE=3;MAPQ=20	GT:GL:GQ:FT:RCL:RC:RCR:CN:DR:DV:RR:RV	1/1:-4.72881,-0.731904,0:8:LowQual:2034651:43455184:17689665:4:0:3:0:0
1	10561591	INV00000010	N	<INV>	.	LowQual	IMPRECISE;CIEND=-423,423;CIPOS=-423,423;SVTYPE=INV;SVMETHOD=EMBL.DELLYv0.6.7;CHR2=1;END=149340016;CT=3to3;INSLEN=0;PE=2;MAPQ=5	GT:GL:GQ:FT:RCL:RC:RCR:CN:DR:DV:RR:RV	0/0:0,-3.8164,-78.4301:38:PASS:2111294:32909700:19752968:3:14:2:0:0
1	11101860	INV00000011	N	<INV>	.	LowQual	IMPRECISE;CIEND=-422,422;CIPOS=-422,422;SVTYPE=INV;SVMETHOD=EMBL.DELLYv0.6.7;CHR2=1;END=114467311;CT=5to5;INSLEN=0;PE=2;MAPQ=7	GT:GL:GQ:FT:RCL:RC:RCR:CN:DR:DV:RR:RV	0/0:0,-3.20419,-63.111:32:PASS:2223485:28397791:8822739:5:13:2:0:0
1	12891516	INV00000012	N	<INV>	.	LowQual	IMPRECISE;CIEND=-363,363;CIPOS=-363,363;SVTYPE=INV;SVMETHOD=EMBL.DELLYv0.6.7;CHR2=1;END=13736713;CT=5to5;INSLEN=0;PE=12;MAPQ=3	GT:GL:GQ:FT:RCL:RC:RCR:CN:DR:DV:RR:RV	0/0:0,-5.22561,-46.2342:52:PASS:106218:54045:94845:1:19:2:0:0
1	12909376	INV00000013	N	<INV>	.	LowQual	IMPRECISE;CIEND=-285,285;CIPOS=-285,285;SVTYPE=INV;SVMETHOD=EMBL.DELLYv0.6.7;CHR2=1;END=12950026;CT=3to3;INSLEN=0;PE=24;MAPQ=7	GT:GL:GQ:FT:RCL:RC:RCR:CN:DR:DV:RR:RV	0/1:-2.94855,0,-204.52:29:PASS:6511:14407:2798:3:37:13:0:0
1	13007738	INV00000014	N	<INV>	.	LowQual	IMPRECISE;CIEND=-396,396;CIPOS=-396,396;SVTYPE=INV;SVMETHOD=EMBL.DELLYv0.6.7;CHR2=1;END=13736725;CT=5to5;INSLEN=0;PE=4;MAPQ=5	GT:GL:GQ:FT:RCL:RC:RCR:CN:DR:DV:RR:RV	0/0:0,-5.82594,-51.6324:58:PASS:90779:26300:81465:0:21:2:0:0
1	13173740	INV00000015	N	<INV>	.	LowQual	IMPRECISE;CIEND=-341,341;CIPOS=-341,341;SVTYPE=INV;SVMETHOD=EMBL.DELLYv0.6.7;CHR2=1;END=13736726;CT=5to5;INSLEN=0;PE=4;MAPQ=7	GT:GL:GQ:FT:RCL:RC:RCR:CN:DR:DV:RR:RV	0/0:0,-4.728,-50.0356:47:PASS:34229:19411:58609:0:21:4:0:0
1	13180355	INV00000016	N	<INV>	.	LowQual	IMPRECISE;CIEND=-426,426;CIPOS=-426,426;SVTYPE=INV;SVMETHOD=EMBL.DELLYv0.6.7;CHR2=1;END=21078604;CT=3to3;INSLEN=0;PE=2;MAPQ=10	GT:GL:GQ:FT:RCL:RC:RCR:CN:DR:DV:RR:RV	0/0:0,-5.62265,-125.046:56:PASS:853290:1817668:906945:2:21:1:0:0
1	15436935	INV00000017	N	<INV>	.	LowQual	IMPRECISE;CIEND=-415,415;CIPOS=-415,415;SVTYPE=INV;SVMETHOD=EMBL.DELLYv0.6.7;CHR2=1;END=245961725;CT=5to5;INSLEN=0;PE=2;MAPQ=16	GT:GL:GQ:FT:RCL:RC:RCR:CN:DR:DV:RR:RV	0/1:-0.601194,0,-15.0798:7:LowQual:3104863:59218909:855728:30:4:2:0:0
1	16106852	INV00000018	N	<INV>	.	LowQual	IMPRECISE;CIEND=-303,303;CIPOS=-303,303;SVTYPE=INV;SVMETHOD=EMBL.DELLYv0.6.7;CHR2=1;END=16107776;CT=3to3;INSLEN=0;PE=2;MAPQ=60	GT:GL:GQ:FT:RCL:RC:RCR:CN:DR:DV:RR:RV	0/1:-3.8722,0,-141.872:39:PASS:90:203:143:2:25:2:0:0
1	16830405	INV00000019	N	<INV>	.	LowQual	IMPRECISE;CIEND=-292,292;CIPOS=-292,292;SVTYPE=INV;SVMETHOD=EMBL.DELLYv0.6.7;CHR2=1;END=17236291;CT=3to3;INSLEN=0;PE=5;MAPQ=11	GT:GL:GQ:FT:RCL:RC:RCR:CN:DR:DV:RR:RV	0/0:0,-12.2792,-276.334:123:PASS:43917:187069:47581:4:57:5:0:0
1	16830653	INV00000020	N	<INV>	.	LowQual	IMPRECISE;CIEND=-171,171;CIPOS=-171,171;SVTYPE=INV;SVMETHOD=EMBL.DELLYv0.6.7;CHR2=1;END=17235886;CT=5to5;INSLEN=0;PE=4;MAPQ=16	GT:GL:GQ:FT:RCL:RC:RCR:CN:DR:DV:RR:RV	0/0:0,-5.96503,-161.666:60:PASS:43903:186592:47817:4:34:3:0:0
1	16832505	INV00000021	N	<INV>	.	LowQual	IMPRECISE;CIEND=-449,449;CIPOS=-449,449;SVTYPE=INV;SVMETHOD=EMBL.DELLYv0.6.7;CHR2=1;END=17232931;CT=5to5;INSLEN=0;PE=2;MAPQ=28	GT:GL:GQ:FT:RCL:RC:RCR:CN:DR:DV:RR:RV	0/0:0,-13.6786,-275.82:137:PASS:43380:184047:48794:4:60:2:0:0
1	16833699	INV00000022	N	<INV>	.	LowQual	IMPRECISE;CIEND=-454,454;CIPOS=-454,454;SVTYPE=INV;SVMETHOD=EMBL.DELLYv0.6.7;CHR2=1;END=145382201;CT=3to3;INSLEN=0;PE=2;MAPQ=4	GT:GL:GQ:FT:RCL:RC:RCR:CN:DR:DV:RR:RV	0/0:0,-20.605,-264.934:10000:PASS:3414050:30865577:17848050:3:69:0:0:0
1	16834077	INV00000023	N	<INV>	.	LowQual	IMPRECISE;CIEND=-66,66;CIPOS=-66,66;SVTYPE=INV;SVMETHOD=EMBL.DELLYv0.6.7;CHR2=1;END=17229107;CT=5to5;INSLEN=0;PE=7;MAPQ=4	GT:GL:GQ:FT:RCL:RC:RCR:CN:DR:DV:RR:RV	0/0:0,-14.5014,-227.078:145:PASS:43189:180645:50159:4:50:2:0:0
1	16836564	INV00000024	N	<INV>	.	LowQual	IMPRECISE;CIEND=-442,442;CIPOS=-442,442;SVTYPE=INV;SVMETHOD=EMBL.DELLYv0.6.7;CHR2=1;END=91164238;CT=3to3;INSLEN=0;PE=2;MAPQ=1	GT:GL:GQ:FT:RCL:RC:RCR:CN:DR:DV:RR:RV	0/0:0,-9.03089,-180:90:PASS:3415845:20397536:9543355:3:30:0:0:0
1	16840516	INV00000025	N	<INV>	.	LowQual	IMPRECISE;CIEND=-188,188;CIPOS=-188,188;SVTYPE=INV;SVMETHOD=EMBL.DELLYv0.6.7;CHR2=1;END=17222682;CT=5to5;INSLEN=0;PE=2;MAPQ=23	GT:GL:GQ:FT:RCL:RC:RCR:CN:DR:DV:RR:RV	0/0:0,-19.4721,-262.694:10000:PASS:44492:172520:51083:4:73:2:0:0
1	16849988	INV00000026	N	<INV>	.	LowQual	IMPRECISE;CIEND=-304,304;CIPOS=-304,304;SVTYPE=INV;SVMETHOD=EMBL.DELLYv0.6.7;CHR2=1;END=17234527;CT=3to3;INSLEN=0;PE=2;MAPQ=17	GT:GL:GQ:FT:RCL:RC:RCR:CN:DR:DV:RR:RV	0/0:0,-4.5653,-118.608:46:PASS:45723:176757:46423:4:22:2:0:0
1	16871560	INV00000027	N	<INV>	.	LowQual	IMPRECISE;CIEND=-423,423;CIPOS=-423,423;SVTYPE=INV;SVMETHOD=EMBL.DELLYv0.6.7;CHR2=1;END=17054584;CT=3to3;INSLEN=0;PE=2;MAPQ=36	GT:GL:GQ:FT:RCL:RC:RCR:CN:DR:DV:RR:RV	0/0:0,-2.18623,-96.662:22:PASS:27039:114982:26341:4:25:2:0:0
1	16885112	INV00000028	N	<INV>	.	LowQual	IMPRECISE;CIEND=-321,321;CIPOS=-321,321;SVTYPE=INV;SVMETHOD=EMBL.DELLYv0.6.7;CHR2=1;END=146471473;CT=5to5;INSLEN=0;PE=21;MAPQ=7	GT:GL:GQ:FT:RCL:RC:RCR:CN:DR:DV:RR:RV	0/1:-4.55902,0,-63.3572:46:PASS:3431321:30978114:18179940:3:24:20:0:0
1	16913047	INV00000029	N	<INV>	.	LowQual	IMPRECISE;CIEND=-444,444;CIPOS=-444,444;SVTYPE=INV;SVMETHOD=EMBL.DELLYv0.6.7;CHR2=1;END=230982725;CT=5to5;INSLEN=0;PE=2;MAPQ=1	GT:GL:GQ:FT:RCL:RC:RCR:CN:DR:DV:RR:RV	0/0:0,-3.9115,-61.8981:39:PASS:3461049:54647520:5070931:13:13:0:0:0
1	16916595	INV00000030	N	<INV>	.	LowQual	IMPRECISE;CIEND=-423,423;CIPOS=-423,423;SVTYPE=INV;SVMETHOD=EMBL.DELLYv0.6.7;CHR2=1;END=144617231;CT=5to5;INSLEN=0;PE=2;MAPQ=6	GT:GL:GQ:FT:RCL:RC:RCR:CN:DR:DV:RR:RV	0/0:0,-15.9199,-197.912:157:PASS:3463268:30435067:17883000:3:55:2:0:0
1	17007449	INV00000031	N	<INV>	.	LowQual	IMPRECISE;CIEND=-440,440;CIPOS=-440,440;SVTYPE=INV;SVMETHOD=EMBL.DELLYv0.6.7;CHR2=1;END=17185839;CT=5to5;INSLEN=0;PE=2;MAPQ=6	GT:GL:GQ:FT:RCL:RC:RCR:CN:DR:DV:RR:RV	0/0:0,-7.76387,-73.2237:78:PASS:52281:55975:40728:1:28:2:0:0
1	17051738	INV00000032	N	<INV>	.	PASS	IMPRECISE;CIEND=-191,191;CIPOS=-191,191;SVTYPE=INV;SVMETHOD=EMBL.DELLYv0.6.7;CHR2=1;END=234912188;CT=5to5;INSLEN=0;PE=27;MAPQ=46	GT:GL:GQ:FT:RCL:RC:RCR:CN:DR:DV:RR:RV	0/1:-95.5423,0,-157.258:10000:PASS:3540484:55672345:3966671:15:29:27:0:0
1	17125040	INV00000033	N	<INV>	.	LowQual	IMPRECISE;CIEND=-336,336;CIPOS=-336,336;SVTYPE=INV;SVMETHOD=EMBL.DELLYv0.6.7;CHR2=1;END=234919768;CT=3to3;INSLEN=0;PE=2;MAPQ=8	GT:GL:GQ:FT:RCL:RC:RCR:CN:DR:DV:RR:RV	0/0:0,-2.01209,-42.2496:20:PASS:3570530:55647552:3961418:15:10:2:0:0
1	17183117	INV00000034	N	<INV>	.	LowQual	IMPRECISE;CIEND=-391,391;CIPOS=-391,391;SVTYPE=INV;SVMETHOD=EMBL.DELLYv0.6.7;CHR2=1;END=21738529;CT=3to3;INSLEN=0;PE=4;MAPQ=8	GT:GL:GQ:FT:RCL:RC:RCR:CN:DR:DV:RR:RV	0/0:0,-7.7359,-175.808:77:PASS:590122:1084701:521054:2:33:3:0:0
1	17185930	INV00000035	N	<INV>	.	LowQual	IMPRECISE;CIEND=-176,176;CIPOS=-176,176;SVTYPE=INV;SVMETHOD=EMBL.DELLYv0.6.7;CHR2=1;END=145382654;CT=3to3;INSLEN=0;PE=8;MAPQ=9	GT:GL:GQ:FT:RCL:RC:RCR:CN:DR:DV:RR:RV	0/0:0,-2.42961,-107.282:24:PASS:3572979:30706946:17797739:3:21:8:0:0
1	17216929	INV00000036	N	<INV>	.	LowQual	IMPRECISE;CIEND=-449,449;CIPOS=-449,449;SVTYPE=INV;SVMETHOD=EMBL.DELLYv0.6.7;CHR2=1;END=149614805;CT=3to3;INSLEN=0;PE=2;MAPQ=3	GT:GL:GQ:FT:RCL:RC:RCR:CN:DR:DV:RR:RV	0/0:0,-4.46343,-40.348:45:PASS:3588581:31459720:18832156:3:15:0:0:0
1	17218398	INV00000037	N	<INV>	.	PASS	IMPRECISE;CIEND=-236,236;CIPOS=-236,236;SVTYPE=INV;SVMETHOD=EMBL.DELLYv0.6.7;CHR2=1;END=149228139;CT=3to3;INSLEN=0;PE=13;MAPQ=37	GT:GL:GQ:FT:RCL:RC:RCR:CN:DR:DV:RR:RV	0/1:-24.7106,0,-156.932:10000:PASS:3589265:31387211:18720715:3:35:12:0:0
1	17225464	INV00000038	N	<INV>	.	PASS	IMPRECISE;CIEND=-36,36;CIPOS=-36,36;SVTYPE=INV;SVMETHOD=EMBL.DELLYv0.6.7;CHR2=1;END=149220585;CT=5to5;INSLEN=0;PE=4;MAPQ=38	GT:GL:GQ:FT:RCL:RC:RCR:CN:DR:DV:RR:RV	0/0:0,-10.0215,-222.073:100:PASS:3592879:31379167:18720584:3:46:1:0:0
1	17229109	INV00000040	N	<INV>	.	LowQual	IMPRECISE;CIEND=-387,387;CIPOS=-387,387;SVTYPE=INV;SVMETHOD=EMBL.DELLYv0.6.7;CHR2=1;END=149217371;CT=5to5;INSLEN=0;PE=2;MAPQ=23	GT:GL:GQ:FT:RCL:RC:RCR:CN:DR:DV:RR:RV	0/0:0,-12.295,-250.847:123:PASS:3594891:31376118:18719538:3:48:1:0:0
1	17229343	INV00000039	N	<INV>	.	LowQual	IMPRECISE;CIEND=-348,348;CIPOS=-348,348;SVTYPE=INV;SVMETHOD=EMBL.DELLYv0.6.7;CHR2=1;END=149224739;CT=3to3;INSLEN=0;PE=4;MAPQ=17	GT:GL:GQ:FT:RCL:RC:RCR:CN:DR:DV:RR:RV	0/0:0,-26.9897,-633.559:10000:PASS:3595154:31379230:18719709:3:109:4:0:0
1	17229899	INV00000041	N	<INV>	.	LowQual	IMPRECISE;CIEND=-421,421;CIPOS=-421,421;SVTYPE=INV;SVMETHOD=EMBL.DELLYv0.6.7;CHR2=1;END=149216402;CT=3to3;INSLEN=0;PE=2;MAPQ=50	GT:GL:GQ:FT:RCL:RC:RCR:CN:DR:DV:RR:RV	0/0:0,-10.3484,-315.686:103:PASS:3595669:31375022:18719244:3:59:2:0:0
1	17229958	INV00000042	N	<INV>	.	PASS	IMPRECISE;CIEND=-235,235;CIPOS=-235,235;SVTYPE=INV;SVMETHOD=EMBL.DELLYv0.6.7;CHR2=1;END=149216270;CT=5to5;INSLEN=0;PE=22;MAPQ=38	GT:GL:GQ:FT:RCL:RC:RCR:CN:DR:DV:RR:RV	0/1:-59.9362,0,-221.473:10000:PASS:3595707:31374891:18719266:3:40:22:0:0
1	17230929	INV00000043	N	<INV>	.	PASS	IMPRECISE;CIEND=-443,443;CIPOS=-443,443;SVTYPE=INV;SVMETHOD=EMBL.DELLYv0.6.7;CHR2=1;END=149216034;CT=5to5;INSLEN=0;PE=4;MAPQ=30	GT:GL:GQ:FT:RCL:RC:RCR:CN:DR:DV:RR:RV	0/0:0,-10.5644,-353.924:106:PASS:3596364:31374096:18719119:3:62:4:0:0
1	17231406	INV00000044	N	<INV>	.	LowQual	IMPRECISE;CIEND=-396,396;CIPOS=-396,396;SVTYPE=INV;SVMETHOD=EMBL.DELLYv0.6.7;CHR2=1;END=149215756;CT=5to5;INSLEN=0;PE=2;MAPQ=36	GT:GL:GQ:FT:RCL:RC:RCR:CN:DR:DV:RR:RV	0/0:0,-6.87014,-198.326:69:PASS:3596627:31373661:18719067:3:42:2:0:0
1	17231647	INV00000045	N	<INV>	.	LowQual	IMPRECISE;CIEND=-457,457;CIPOS=-457,457;SVTYPE=INV;SVMETHOD=EMBL.DELLYv0.6.7;CHR2=1;END=148767199;CT=5to5;INSLEN=0;PE=2;MAPQ=3	GT:GL:GQ:FT:RCL:RC:RCR:CN:DR:DV:RR:RV	./.:.,.,.:0:LowQual:3596776:31207261:18685468:3:0:0:0:0
1	17233744	INV00000046	N	<INV>	.	LowQual	IMPRECISE;CIEND=-351,351;CIPOS=-351,351;SVTYPE=INV;SVMETHOD=EMBL.DELLYv0.6.7;CHR2=1;END=147856312;CT=5to5;INSLEN=0;PE=4;MAPQ=5	GT:GL:GQ:FT:RCL:RC:RCR:CN:DR:DV:RR:RV	0/0:0,-3.49937,-34.1007:35:PASS:3598075:31121371:18377495:3:15:4:0:0
1	17234183	INV00000047	N	<INV>	.	LowQual	IMPRECISE;CIEND=-380,380;CIPOS=-380,380;SVTYPE=INV;SVMETHOD=EMBL.DELLYv0.6.7;CHR2=1;END=147855595;CT=5to5;INSLEN=0;PE=2;MAPQ=7	GT:GL:GQ:FT:RCL:RC:RCR:CN:DR:DV:RR:RV	0/1:-0.0993155,0,-1.99459:4:LowQual:3598450:31120969:18377099:3:1:1:0:0
1	17236319	INV00000048	N	<INV>	.	LowQual	IMPRECISE;CIEND=-415,415;CIPOS=-415,415;SVTYPE=INV;SVMETHOD=EMBL.DELLYv0.6.7;CHR2=1;END=147852805;CT=3to3;INSLEN=0;PE=5;MAPQ=6	GT:GL:GQ:FT:RCL:RC:RCR:CN:DR:DV:RR:RV	0/0:0,-0.187176,-7.88042:4:LowQual:3599967:31119434:18375464:3:5:4:0:0
1	17828568	INV00000049	N	<INV>	.	LowQual	IMPRECISE;CIEND=-338,338;CIPOS=-338,338;SVTYPE=INV;SVMETHOD=EMBL.DELLYv0.6.7;CHR2=1;END=39411520;CT=5to5;INSLEN=0;PE=3;MAPQ=5	GT:GL:GQ:FT:RCL:RC:RCR:CN:DR:DV:RR:RV	0/0:0,-1.00819,-32.3235:10:LowQual:2444160:5084870:2801761:2:6:2:0:0
1	18280427	INV00000050	N	<INV>	.	LowQual	IMPRECISE;CIEND=-313,313;CIPOS=-313,313;SVTYPE=INV;SVMETHOD=EMBL.DELLYv0.6.7;CHR2=1;END=18281602;CT=3to3;INSLEN=0;PE=2;MAPQ=60	GT:GL:GQ:FT:RCL:RC:RCR:CN:DR:DV:RR:RV	0/1:-5.97949,0,-96.5794:60:PASS:103:237:119:2:18:2:0:0
1	21039081	INV00000051	N	<INV>	.	PASS	IMPRECISE;CIEND=-187,187;CIPOS=-187,187;SVTYPE=INV;SVMETHOD=EMBL.DELLYv0.6.7;CHR2=1;END=21039209;CT=3to3;INSLEN=0;PE=8;MAPQ=29	GT:GL:GQ:FT:RCL:RC:RCR:CN:DR:DV:RR:RV	0/1:-31.3835,0,-5.92071:59:PASS:12:27:0:5:2:14:0:0
1	21701107	INV00000052	N	<INV>	.	PASS	IMPRECISE;CIEND=-259,259;CIPOS=-259,259;SVTYPE=INV;SVMETHOD=EMBL.DELLYv0.6.7;CHR2=1;END=21701228;CT=5to5;INSLEN=0;PE=8;MAPQ=27	GT:GL:GQ:FT:RCL:RC:RCR:CN:DR:DV:RR:RV	0/1:-30.2772,0,-31.8963:10000:PASS:14:14:19:1:7:16:0:0
1	21754019	INV00000053	N	<INV>	.	PASS	IMPRECISE;CIEND=-414,414;CIPOS=-414,414;SVTYPE=INV;SVMETHOD=EMBL.DELLYv0.6.7;CHR2=1;END=21807038;CT=5to5;INSLEN=0;PE=3;MAPQ=46	GT:GL:GQ:FT:RCL:RC:RCR:CN:DR:DV:RR:RV	0/1:-8.27994,0,-69.5794:83:PASS:6762:13641:5858:2:17:3:0:0
1	21790637	INV00000056	N	<INV>	.	LowQual	IMPRECISE;CIEND=-440,440;CIPOS=-440,440;SVTYPE=INV;SVMETHOD=EMBL.DELLYv0.6.7;CHR2=1;END=149110758;CT=5to5;INSLEN=0;PE=2;MAPQ=7	GT:GL:GQ:FT:RCL:RC:RCR:CN:DR:DV:RR:RV	0/0:0,-15.5548,-278.996:157:PASS:4669853:30272145:18055410:3:53:1:0:0
1	21790638	INV00000054	N	<INV>	.	LowQual	IMPRECISE;CIEND=-376,376;CIPOS=-376,376;SVTYPE=INV;SVMETHOD=EMBL.DELLYv0.6.7;CHR2=1;END=120391849;CT=5to5;INSLEN=0;PE=4;MAPQ=6	GT:GL:GQ:FT:RCL:RC:RCR:CN:DR:DV:RR:RV	0/0:0,-15.3558,-278.65:154:PASS:4669853:27669046:8138673:4:53:2:0:0
1	21790785	INV00000055	N	<INV>	.	LowQual	IMPRECISE;CIEND=-442,442;CIPOS=-442,442;SVTYPE=INV;SVMETHOD=EMBL.DELLYv0.6.7;CHR2=1;END=120391570;CT=3to3;INSLEN=0;PE=2;MAPQ=7	GT:GL:GQ:FT:RCL:RC:RCR:CN:DR:DV:RR:RV	0/0:0,-10.4399,-193.322:104:PASS:4669926:27668853:8138624:4:37:2:0:0
1	25610161	INV00000057	N	<INV>	.	PASS	IMPRECISE;CIEND=-301,301;CIPOS=-301,301;SVTYPE=INV;SVMETHOD=EMBL.DELLYv0.6.7;CHR2=1;END=25736293;CT=5to5;INSLEN=0;PE=10;MAPQ=54	GT:GL:GQ:FT:RCL:RC:RCR:CN:DR:DV:RR:RV	0/1:-42.7908,0,-44.9754:10000:PASS:14778:26548:16360:2:14:10:0:0
1	25613746	INV00000058	N	<INV>	.	PASS	IMPRECISE;CIEND=-364,364;CIPOS=-364,364;SVTYPE=INV;SVMETHOD=EMBL.DELLYv0.6.7;CHR2=1;END=25614269;CT=3to3;INSLEN=0;PE=4;MAPQ=38	GT:GL:GQ:FT:RCL:RC:RCR:CN:DR:DV:RR:RV	0/1:-2.86646,0,-139.123:29:PASS:123:191:55:2:31:4:0:0
1	25614292	INV00000059	N	<INV>	.	PASS	IMPRECISE;CIEND=-215,215;CIPOS=-215,215;SVTYPE=INV;SVMETHOD=EMBL.DELLYv0.6.7;CHR2=1;END=25732105;CT=3to3;INSLEN=0;PE=9;MAPQ=34	GT:GL:GQ:FT:RCL:RC:RCR:CN:DR:DV:RR:RV	1/1:-25.8053,-1.30162,0:13:LowQual:14302:24792:14207:2:1:9:0:0
1	27412987	INV00000060	N	<INV>	.	PASS	IMPRECISE;CIEND=-358,358;CIPOS=-358,358;SVTYPE=INV;SVMETHOD=EMBL.DELLYv0.6.7;CHR2=1;END=154686743;CT=5to5;INSLEN=0;PE=4;MAPQ=27	GT:GL:GQ:FT:RCL:RC:RCR:CN:DR:DV:RR:RV	0/1:-4.69279,0,-14.6951:47:PASS:5932982:30396076:18322879:3:3:4:0:0
1	29720840	INV00000061	N	<INV>	.	PASS	IMPRECISE;CIEND=-228,228;CIPOS=-228,228;SVTYPE=INV;SVMETHOD=EMBL.DELLYv0.6.7;CHR2=1;END=30878819;CT=5to5;INSLEN=0;PE=20;MAPQ=60	GT:GL:GQ:FT:RCL:RC:RCR:CN:DR:DV:RR:RV	0/1:-108.573,0,-26.7722:10000:PASS:137435:249301:136701:2:7:20:0:0
1	29878064	INV00000062	N	<INV>	.	PASS	IMPRECISE;CIEND=-175,175;CIPOS=-175,175;SVTYPE=INV;SVMETHOD=EMBL.DELLYv0.6.7;CHR2=1;END=31129405;CT=3to3;INSLEN=0;PE=14;MAPQ=51	GT:GL:GQ:FT:RCL:RC:RCR:CN:DR:DV:RR:RV	0/1:-63.9805,0,-18.4806:10000:PASS:152545:272673:144979:2:5:14:0:0
1	30878512	INV00000063	N	<INV>	.	PASS	IMPRECISE;CIEND=-231,231;CIPOS=-231,231;SVTYPE=INV;SVMETHOD=EMBL.DELLYv0.6.7;CHR2=1;END=30878819;CT=5to5;INSLEN=0;PE=13;MAPQ=33	GT:GL:GQ:FT:RCL:RC:RCR:CN:DR:DV:RR:RV	0/1:-51.2808,0,-8.28278:83:PASS:34:72:39:2:3:17:0:0
1	31971541	INV00000064	N	<INV>	.	PASS	IMPRECISE;CIEND=-348,348;CIPOS=-348,348;SVTYPE=INV;SVMETHOD=EMBL.DELLYv0.6.7;CHR2=1;END=31971648;CT=5to5;INSLEN=0;PE=8;MAPQ=45	GT:GL:GQ:FT:RCL:RC:RCR:CN:DR:DV:RR:RV	0/1:-72.0825,0,-0.882825:10:LowQual:13:24:22:1:1:16:0:0
1	33204118	INV00000065	N	<INV>	.	PASS	IMPRECISE;CIEND=-298,298;CIPOS=-298,298;SVTYPE=INV;SVMETHOD=EMBL.DELLYv0.6.7;CHR2=1;END=226240579;CT=3to3;INSLEN=0;PE=4;MAPQ=22	GT:GL:GQ:FT:RCL:RC:RCR:CN:DR:DV:RR:RV	0/1:-2.69073,0,-33.3702:27:PASS:7264698:49646893:6267909:7:6:3:0:0
1	35267829	INV00000066	N	<INV>	.	PASS	IMPRECISE;CIEND=-225,225;CIPOS=-225,225;SVTYPE=INV;SVMETHOD=EMBL.DELLYv0.6.7;CHR2=1;END=54976289;CT=5to5;INSLEN=0;PE=18;MAPQ=60	GT:GL:GQ:FT:RCL:RC:RCR:CN:DR:DV:RR:RV	0/1:-94.5804,0,-0.302941:5:LowQual:2308138:5100564:2837628:2:1:18:0:0
1	35268049	INV00000067	N	<INV>	.	PASS	IMPRECISE;CIEND=-347,347;CIPOS=-347,347;SVTYPE=INV;SVMETHOD=EMBL.DELLYv0.6.7;CHR2=1;END=54976336;CT=3to3;INSLEN=0;PE=4;MAPQ=60	GT:GL:GQ:FT:RCL:RC:RCR:CN:DR:DV:RR:RV	0/1:-21.5918,0,-21.5918:10000:PASS:2308121:5100508:2837619:2:4:4:0:0
1	36733251	INV00000068	N	<INV>	.	PASS	IMPRECISE;CIEND=-271,271;CIPOS=-271,271;SVTYPE=INV;SVMETHOD=EMBL.DELLYv0.6.7;CHR2=1;END=36734644;CT=3to3;INSLEN=0;PE=15;MAPQ=60	GT:GL:GQ:FT:RCL:RC:RCR:CN:DR:DV:RR:RV	0/1:-79.2794,0,-21.9811:10000:PASS:178:268:182:1:5:15:0:0
1	36733602	INV00000069	N	<INV>	.	PASS	IMPRECISE;CIEND=-222,222;CIPOS=-222,222;SVTYPE=INV;SVMETHOD=EMBL.DELLYv0.6.7;CHR2=1;END=36734490;CT=5to5;INSLEN=0;PE=17;MAPQ=60	GT:GL:GQ:FT:RCL:RC:RCR:CN:DR:DV:RR:RV	0/1:-91.5801,0,-14.0784:141:PASS:28:198:126:3:4:17:0:0
1	39988629	INV00000070	N	<INV>	.	PASS	IMPRECISE;CIEND=-251,251;CIPOS=-251,251;SVTYPE=INV;SVMETHOD=EMBL.DELLYv0.6.7;CHR2=1;END=40228907;CT=3to3;INSLEN=0;PE=7;MAPQ=46	GT:GL:GQ:FT:RCL:RC:RCR:CN:DR:DV:RR:RV	0/1:-27.442,0,-36.9827:10000:PASS:29290:55687:26998:2:10:7:0:0
1	40474017	INV00000071	N	<INV>	.	LowQual	IMPRECISE;CIEND=-409,409;CIPOS=-409,409;SVTYPE=INV;SVMETHOD=EMBL.DELLYv0.6.7;CHR2=1;END=40476070;CT=3to3;INSLEN=0;PE=2;MAPQ=60	GT:GL:GQ:FT:RCL:RC:RCR:CN:DR:DV:RR:RV	0/1:-2.06602,0,-175.766:21:PASS:310:509:259:2:31:2:0:0
1	44059298	INV00000072	N	<INV>	.	PASS	IMPRECISE;CIEND=-151,151;CIPOS=-151,151;SVTYPE=INV;SVMETHOD=EMBL.DELLYv0.6.7;CHR2=1;END=44059887;CT=3to3;INSLEN=0;PE=25;MAPQ=60	GT:GL:GQ:FT:RCL:RC:RCR:CN:DR:DV:RR:RV	0/1:-140.969,0,-20.9691:10000:PASS:65:140:61:2:5:25:0:0
1	47395043	INV00000073	N	<INV>	.	PASS	IMPRECISE;CIEND=-281,281;CIPOS=-281,281;SVTYPE=INV;SVMETHOD=EMBL.DELLYv0.6.7;CHR2=1;END=47615124;CT=3to3;INSLEN=0;PE=3;MAPQ=37	GT:GL:GQ:FT:RCL:RC:RCR:CN:DR:DV:RR:RV	0/1:-4.98505,0,-92.2765:50:PASS:30397:62676:26620:2:20:3:0:0
1	53268934	INV00000074	N	<INV>	.	LowQual	IMPRECISE;CIEND=-377,377;CIPOS=-377,377;SVTYPE=INV;SVMETHOD=EMBL.DELLYv0.6.7;CHR2=1;END=168848891;CT=3to3;INSLEN=0;PE=2;MAPQ=27	GT:GL:GQ:FT:RCL:RC:RCR:CN:DR:DV:RR:RV	0/0:0,-2.31884,-79.9968:23:PASS:12481477:27740283:16788007:2:17:2:0:0
1	54271549	INV00000075	N	<INV>	.	LowQual	IMPRECISE;CIEND=-356,356;CIPOS=-356,356;SVTYPE=INV;SVMETHOD=EMBL.DELLYv0.6.7;CHR2=1;END=55706011;CT=5to5;INSLEN=0;PE=4;MAPQ=4	GT:GL:GQ:FT:RCL:RC:RCR:CN:DR:DV:RR:RV	0/0:0,-2.00835,-38.8957:20:PASS:169356:348965:209704:2:8:1:0:0
1	55023567	INV00000076	N	<INV>	.	LowQual	IMPRECISE;CIEND=-500,500;CIPOS=-500,500;SVTYPE=INV;SVMETHOD=EMBL.DELLYv0.6.7;CHR2=1;END=177467858;CT=3to3;INSLEN=0;PE=2;MAPQ=3	GT:GL:GQ:FT:RCL:RC:RCR:CN:DR:DV:RR:RV	0/0:0,-11.7402,-234:117:PASS:12901755:29878343:17468171:2:39:0:0:0
1	62390942	INV00000077	N	<INV>	.	LowQual	IMPRECISE;CIEND=-344,344;CIPOS=-344,344;SVTYPE=INV;SVMETHOD=EMBL.DELLYv0.6.7;CHR2=1;END=112733138;CT=3to3;INSLEN=0;PE=2;MAPQ=23	GT:GL:GQ:FT:RCL:RC:RCR:CN:DR:DV:RR:RV	0/1:-1.89489,0,-14.533:19:PASS:6753720:15114997:3210061:3:3:2:0:0
1	64838958	INV00000078	N	<INV>	.	PASS	IMPRECISE;CIEND=-163,163;CIPOS=-163,163;SVTYPE=INV;SVMETHOD=EMBL.DELLYv0.6.7;CHR2=1;END=64855354;CT=3to3;INSLEN=0;PE=18;MAPQ=20	GT:GL:GQ:FT:RCL:RC:RCR:CN:DR:DV:RR:RV	0/1:-26.3865,0,-36.1158:10000:PASS:2313:4768:2588:2:17:17:0:0
1	64839528	INV00000079	N	<INV>	.	PASS	IMPRECISE;CIEND=-257,257;CIPOS=-257,257;SVTYPE=INV;SVMETHOD=EMBL.DELLYv0.6.7;CHR2=1;END=64854681;CT=5to5;INSLEN=0;PE=8;MAPQ=42	GT:GL:GQ:FT:RCL:RC:RCR:CN:DR:DV:RR:RV	0/1:-28.7918,0,-3.59217:36:PASS:2002:4411:2548:2:1:7:0:0
1	64882567	INV00000080	N	<INV>	.	LowQual	IMPRECISE;CIEND=-455,455;CIPOS=-455,455;SVTYPE=INV;SVMETHOD=EMBL.DELLYv0.6.7;CHR2=1;END=168186438;CT=3to3;INSLEN=0;PE=2;MAPQ=25	GT:GL:GQ:FT:RCL:RC:RCR:CN:DR:DV:RR:RV	0/1:-0.282778,0,-17.2931:5:LowQual:13063738:24282909:15090769:2:7:1:0:0
1	65022763	INV00000081	N	<INV>	.	LowQual	IMPRECISE;CIEND=-456,456;CIPOS=-456,456;SVTYPE=INV;SVMETHOD=EMBL.DELLYv0.6.7;CHR2=1;END=65023685;CT=5to5;INSLEN=0;PE=2;MAPQ=60	GT:GL:GQ:FT:RCL:RC:RCR:CN:DR:DV:RR:RV	0/1:-3.8722,0,-141.472:39:PASS:119:237:124:2:25:2:0:0
1	70953724	INV00000082	N	<INV>	.	LowQual	IMPRECISE;CIEND=-529,529;CIPOS=-529,529;SVTYPE=INV;SVMETHOD=EMBL.DELLYv0.6.7;CHR2=1;END=158293663;CT=5to5;INSLEN=0;PE=2;MAPQ=10	GT:GL:GQ:FT:RCL:RC:RCR:CN:DR:DV:RR:RV	0/0:0,-5.22471,-130.092:52:PASS:11666922:19634767:13008877:2:22:2:0:0
1	71682025	INV00000083	N	<INV>	.	LowQual	IMPRECISE;CIEND=-444,444;CIPOS=-444,444;SVTYPE=INV;SVMETHOD=EMBL.DELLYv0.6.7;CHR2=1;END=206506240;CT=5to5;INSLEN=0;PE=2;MAPQ=7	GT:GL:GQ:FT:RCL:RC:RCR:CN:DR:DV:RR:RV	0/0:0,-2.52689,-23.9122:25:PASS:17145297:33455530:11924182:2:10:1:0:0
1	72454608	INV00000084	N	<INV>	.	LowQual	IMPRECISE;CIEND=-305,305;CIPOS=-305,305;SVTYPE=INV;SVMETHOD=EMBL.DELLYv0.6.7;CHR2=1;END=148249410;CT=5to5;INSLEN=0;PE=2;MAPQ=12	GT:GL:GQ:FT:RCL:RC:RCR:CN:DR:DV:RR:RV	0/0:0,-3.00732,-66.5212:30:PASS:10438070:16709965:10523249:2:13:1:0:0
1	73595061	INV00000085	N	<INV>	.	LowQual	IMPRECISE;CIEND=-316,316;CIPOS=-316,316;SVTYPE=INV;SVMETHOD=EMBL.DELLYv0.6.7;CHR2=1;END=160661602;CT=5to5;INSLEN=0;PE=3;MAPQ=5	GT:GL:GQ:FT:RCL:RC:RCR:CN:DR:DV:RR:RV	0/0:0,-6.63389,-174.632:66:PASS:11884373:19491978:12871709:2:30:3:0:0
1	80794931	INV00000086	N	<INV>	.	LowQual	IMPRECISE;CIEND=-350,350;CIPOS=-350,350;SVTYPE=INV;SVMETHOD=EMBL.DELLYv0.6.7;CHR2=1;END=106505932;CT=5to5;INSLEN=0;PE=7;MAPQ=18	GT:GL:GQ:FT:RCL:RC:RCR:CN:DR:DV:RR:RV	0/1:-7.98946,0,-24.7023:80:PASS:3986936:7770889:3631160:2:6:6:0:0
1	81660352	INV00000087	N	<INV>	.	PASS	IMPRECISE;CIEND=-204,204;CIPOS=-204,204;SVTYPE=INV;SVMETHOD=EMBL.DELLYv0.6.7;CHR2=1;END=81661559;CT=3to3;INSLEN=0;PE=20;MAPQ=60	GT:GL:GQ:FT:RCL:RC:RCR:CN:DR:DV:RR:RV	0/1:-110.07,0,-45.1701:10000:PASS:187:459:182:2:9:20:0:0
1	81660357	INV00000088	N	<INV>	.	PASS	IMPRECISE;CIEND=-109,109;CIPOS=-109,109;SVTYPE=INV;SVMETHOD=EMBL.DELLYv0.6.7;CHR2=1;END=81661371;CT=5to5;INSLEN=0;PE=22;MAPQ=60	GT:GL:GQ:FT:RCL:RC:RCR:CN:DR:DV:RR:RV	0/1:-122.668,0,-44.5681:10000:PASS:156:344:213:2:9:22:0:0
1	84808413	INV00000089	N	<INV>	.	LowQual	IMPRECISE;CIEND=-432,432;CIPOS=-432,432;SVTYPE=INV;SVMETHOD=EMBL.DELLYv0.6.7;CHR2=1;END=177973503;CT=5to5;INSLEN=0;PE=2;MAPQ=14	GT:GL:GQ:FT:RCL:RC:RCR:CN:DR:DV:RR:RV	0/0:0,-9.40876,-202.889:94:PASS:13373030:21037868:13516230:2:35:1:0:0
1	87129816	INV00000090	N	<INV>	.	PASS	IMPRECISE;CIEND=-348,348;CIPOS=-348,348;SVTYPE=INV;SVMETHOD=EMBL.DELLYv0.6.7;CHR2=1;END=87131564;CT=5to5;INSLEN=0;PE=11;MAPQ=46	GT:GL:GQ:FT:RCL:RC:RCR:CN:DR:DV:RR:RV	0/1:-40.9211,0,-99.7601:10000:PASS:264:401:249:2:28:11:0:0
1	92131792	INV00000092	N	<INV>	.	PASS	IMPRECISE;CIEND=-195,195;CIPOS=-195,195;SVTYPE=INV;SVMETHOD=EMBL.DELLYv0.6.7;CHR2=1;END=92132653;CT=5to5;INSLEN=0;PE=30;MAPQ=20	GT:GL:GQ:FT:RCL:RC:RCR:CN:DR:DV:RR:RV	0/1:-44.0705,0,-6.17943:62:PASS:107:200:161:1:3:27:0:0
1	92131819	INV00000091	N	<INV>	.	PASS	IMPRECISE;CIEND=-242,242;CIPOS=-242,242;SVTYPE=INV;SVMETHOD=EMBL.DELLYv0.6.7;CHR2=1;END=92132641;CT=3to3;INSLEN=0;PE=17;MAPQ=35	GT:GL:GQ:FT:RCL:RC:RCR:CN:DR:DV:RR:RV	0/1:-59.9813,0,-5.46237:55:PASS:91:200:143:2:3:17:0:0
1	93262257	INV00000093	N	<INV>	.	PASS	IMPRECISE;CIEND=-418,418;CIPOS=-418,418;SVTYPE=INV;SVMETHOD=EMBL.DELLYv0.6.7;CHR2=1;END=93262483;CT=5to5;INSLEN=0;PE=3;MAPQ=60	GT:GL:GQ:FT:RCL:RC:RCR:CN:DR:DV:RR:RV	0/1:-30.5824,0,-56.8815:10000:PASS:31:27:24:1:12:6:0:0
1	102293794	INV00000094	N	<INV>	.	LowQual	IMPRECISE;CIEND=-336,336;CIPOS=-336,336;SVTYPE=INV;SVMETHOD=EMBL.DELLYv0.6.7;CHR2=1;END=202609865;CT=5to5;INSLEN=0;PE=2;MAPQ=24	GT:GL:GQ:FT:RCL:RC:RCR:CN:DR:DV:RR:RV	0/0:0,-4.52327,-123.001:45:PASS:14994226:23208261:12801857:2:22:1:0:0
1	102891329	INV00000095	N	<INV>	.	LowQual	IMPRECISE;CIEND=-356,356;CIPOS=-356,356;SVTYPE=INV;SVMETHOD=EMBL.DELLYv0.6.7;CHR2=1;END=104761136;CT=3to3;INSLEN=0;PE=3;MAPQ=5	GT:GL:GQ:FT:RCL:RC:RCR:CN:DR:DV:RR:RV	0/0:0,-8.33119,-153.829:83:PASS:301091:494328:293774:2:29:2:0:0
1	102892307	INV00000096	N	<INV>	.	PASS	IMPRECISE;CIEND=-371,371;CIPOS=-371,371;SVTYPE=INV;SVMETHOD=EMBL.DELLYv0.6.7;CHR2=1;END=102970251;CT=3to3;INSLEN=0;PE=9;MAPQ=32	GT:GL:GQ:FT:RCL:RC:RCR:CN:DR:DV:RR:RV	0/1:-24.0725,0,-68.6781:10000:PASS:12520:25000:12359:2:19:9:0:0
1	102892492	INV00000097	N	<INV>	.	PASS	IMPRECISE;CIEND=-289,289;CIPOS=-289,289;SVTYPE=INV;SVMETHOD=EMBL.DELLYv0.6.7;CHR2=1;END=102970067;CT=5to5;INSLEN=0;PE=15;MAPQ=23	GT:GL:GQ:FT:RCL:RC:RCR:CN:DR:DV:RR:RV	0/1:-24.867,0,-60.7635:10000:PASS:12444:24884:12306:2:18:15:0:0
1	103638857	INV00000098	N	<INV>	.	LowQual	IMPRECISE;CIEND=-389,389;CIPOS=-389,389;SVTYPE=INV;SVMETHOD=EMBL.DELLYv0.6.7;CHR2=1;END=238790780;CT=5to5;INSLEN=0;PE=4;MAPQ=6	GT:GL:GQ:FT:RCL:RC:RCR:CN:DR:DV:RR:RV	0/0:0,-12.2418,-246.741:122:PASS:19608641:32672804:2900367:3:44:3:0:0
1	104511699	INV00000100	N	<INV>	.	PASS	IMPRECISE;CIEND=-195,195;CIPOS=-195,195;SVTYPE=INV;SVMETHOD=EMBL.DELLYv0.6.7;CHR2=1;END=104513433;CT=5to5;INSLEN=0;PE=35;MAPQ=60	GT:GL:GQ:FT:RCL:RC:RCR:CN:DR:DV:RR:RV	0/1:-194.918,0,-42.8526:10000:PASS:269:554:251:2:11:35:0:0
1	104511918	INV00000099	N	<INV>	.	PASS	IMPRECISE;CIEND=-269,269;CIPOS=-269,269;SVTYPE=INV;SVMETHOD=EMBL.DELLYv0.6.7;CHR2=1;END=104513429;CT=3to3;INSLEN=0;PE=25;MAPQ=60	GT:GL:GQ:FT:RCL:RC:RCR:CN:DR:DV:RR:RV	0/1:-125.129,0,-40.2456:10000:PASS:334:403:230:1:10:25:0:0
1	105413047	INV00000101	N	<INV>	.	LowQual	IMPRECISE;CIEND=-335,335;CIPOS=-335,335;SVTYPE=INV;SVMETHOD=EMBL.DELLYv0.6.7;CHR2=1;END=219161611;CT=5to5;INSLEN=0;PE=9;MAPQ=7	GT:GL:GQ:FT:RCL:RC:RCR:CN:DR:DV:RR:RV	0/0:0,-0.117456,-51.8745:4:LowQual:16932837:26845928:8272747:2:10:7:0:0
1	113206340	INV00000102	N	<INV>	.	LowQual	IMPRECISE;CIEND=-383,383;CIPOS=-383,383;SVTYPE=INV;SVMETHOD=EMBL.DELLYv0.6.7;CHR2=1;END=167175276;CT=5to5;INSLEN=0;PE=6;MAPQ=16	GT:GL:GQ:FT:RCL:RC:RCR:CN:DR:DV:RR:RV	0/1:-5.49176,0,-9.20755:55:PASS:7961195:9465345:8110819:1:2:6:0:0
1	113959092	INV00000103	N	<INV>	.	LowQual	IMPRECISE;CIEND=-190,190;CIPOS=-190,190;SVTYPE=INV;SVMETHOD=EMBL.DELLYv0.6.7;CHR2=1;END=220134114;CT=5to5;INSLEN=0;PE=18;MAPQ=4	GT:GL:GQ:FT:RCL:RC:RCR:CN:DR:DV:RR:RV	0/1:-3.68867,0,-15.3161:37:PASS:15885642:24731349:7976070:2:3:8:0:0
1	114645955	INV00000104	N	<INV>	.	PASS	IMPRECISE;CIEND=-259,259;CIPOS=-259,259;SVTYPE=INV;SVMETHOD=EMBL.DELLYv0.6.7;CHR2=1;END=114654393;CT=5to5;INSLEN=0;PE=9;MAPQ=60	GT:GL:GQ:FT:RCL:RC:RCR:CN:DR:DV:RR:RV	0/1:-47.6804,0,-54.2804:10000:PASS:1171:1927:937:2:10:9:0:0
1	114646031	INV00000105	N	<INV>	.	PASS	IMPRECISE;CIEND=-287,287;CIPOS=-287,287;SVTYPE=INV;SVMETHOD=EMBL.DELLYv0.6.7;CHR2=1;END=114654310;CT=3to3;INSLEN=0;PE=9;MAPQ=60	GT:GL:GQ:FT:RCL:RC:RCR:CN:DR:DV:RR:RV	0/1:-45.5712,0,-105.571:10000:PASS:1169:1883:909:2:19:9:0:0
1	120391392	INV00000106	N	<INV>	.	PASS	IMPRECISE;CIEND=-180,180;CIPOS=-180,180;SVTYPE=INV;SVMETHOD=EMBL.DELLYv0.6.7;CHR2=1;END=145289069;CT=5to5;INSLEN=0;PE=16;MAPQ=33	GT:GL:GQ:FT:RCL:RC:RCR:CN:DR:DV:RR:RV	0/1:-30.7465,0,-204.376:10000:PASS:3471576:1911834:2804946:1:37:15:0:0
1	120534620	INV00000107	N	<INV>	.	LowQual	IMPRECISE;CIEND=-400,400;CIPOS=-400,400;SVTYPE=INV;SVMETHOD=EMBL.DELLYv0.6.7;CHR2=1;END=145286840;CT=5to5;INSLEN=0;PE=3;MAPQ=9	GT:GL:GQ:FT:RCL:RC:RCR:CN:DR:DV:RR:RV	0/0:0,-5.86787,-88.7815:59:PASS:3450607:1865814:2784046:1:25:3:0:0
1	120557802	INV00000108	N	<INV>	.	LowQual	IMPRECISE;CIEND=-343,343;CIPOS=-343,343;SVTYPE=INV;SVMETHOD=EMBL.DELLYv0.6.7;CHR2=1;END=145263771;CT=5to5;INSLEN=0;PE=3;MAPQ=7	GT:GL:GQ:FT:RCL:RC:RCR:CN:DR:DV:RR:RV	0/0:0,-8.37287,-144.61:84:PASS:3446139:1837785:2787167:1:31:2:0:0
1	120580317	INV00000109	N	<INV>	.	LowQual	IMPRECISE;CIEND=-454,454;CIPOS=-454,454;SVTYPE=INV;SVMETHOD=EMBL.DELLYv0.6.7;CHR2=1;END=145240917;CT=3to3;INSLEN=0;PE=2;MAPQ=6	GT:GL:GQ:FT:RCL:RC:RCR:CN:DR:DV:RR:RV	0/0:0,-13.4277,-158.204:134:PASS:3445899:1808708:2788744:1:47:1:0:0
1	120590406	INV00000110	N	<INV>	.	LowQual	IMPRECISE;CIEND=-438,438;CIPOS=-438,438;SVTYPE=INV;SVMETHOD=EMBL.DELLYv0.6.7;CHR2=1;END=145230866;CT=3to3;INSLEN=0;PE=2;MAPQ=2	GT:GL:GQ:FT:RCL:RC:RCR:CN:DR:DV:RR:RV	0/0:0,-5.32833,-65.1098:53:PASS:3443949:1798243:2788758:1:18:0:0:0
1	120602952	INV00000111	N	<INV>	.	LowQual	IMPRECISE;CIEND=-434,434;CIPOS=-434,434;SVTYPE=INV;SVMETHOD=EMBL.DELLYv0.6.7;CHR2=1;END=145218366;CT=3to3;INSLEN=0;PE=2;MAPQ=12	GT:GL:GQ:FT:RCL:RC:RCR:CN:DR:DV:RR:RV	0/0:0,-24.3087,-378.381:10000:PASS:3442482:1783789:2789531:1:87:2:0:0
1	120619383	INV00000112	N	<INV>	.	LowQual	IMPRECISE;CIEND=-405,405;CIPOS=-405,405;SVTYPE=INV;SVMETHOD=EMBL.DELLYv0.6.7;CHR2=1;END=145202139;CT=5to5;INSLEN=0;PE=3;MAPQ=4	GT:GL:GQ:FT:RCL:RC:RCR:CN:DR:DV:RR:RV	0/0:0,-10.762,-144.58:108:PASS:3440195:1763030:2792528:1:38:1:0:0
1	120675941	INV00000113	N	<INV>	.	LowQual	IMPRECISE;CIEND=-395,395;CIPOS=-395,395;SVTYPE=INV;SVMETHOD=EMBL.DELLYv0.6.7;CHR2=1;END=145142613;CT=3to3;INSLEN=0;PE=7;MAPQ=9	GT:GL:GQ:FT:RCL:RC:RCR:CN:DR:DV:RR:RV	1/1:-5.04939,-1.45557,0:15:PASS:3421208:1716894:2788636:1:0:6:0:0
1	120676674	INV00000114	N	<INV>	.	LowQual	IMPRECISE;CIEND=-397,397;CIPOS=-397,397;SVTYPE=INV;SVMETHOD=EMBL.DELLYv0.6.7;CHR2=1;END=145143580;CT=5to5;INSLEN=0;PE=5;MAPQ=9	GT:GL:GQ:FT:RCL:RC:RCR:CN:DR:DV:RR:RV	0/1:-0.653226,0,-13.847:8:LowQual:3421110:1716804:2788930:1:7:5:0:0
1	120690692	INV00000115	N	<INV>	.	LowQual	IMPRECISE;CIEND=-216,216;CIPOS=-216,216;SVTYPE=INV;SVMETHOD=EMBL.DELLYv0.6.7;CHR2=1;END=145183416;CT=5to5;INSLEN=0;PE=11;MAPQ=9	GT:GL:GQ:FT:RCL:RC:RCR:CN:DR:DV:RR:RV	0/1:-1.32194,0,-39.8975:13:LowQual:3425643:1728710:2786425:1:16:11:0:0
1	121138188	INV00000117	N	<INV>	.	LowQual	IMPRECISE;CIEND=-169,169;CIPOS=-169,169;SVTYPE=INV;SVMETHOD=EMBL.DELLYv0.6.7;CHR2=1;END=148854688;CT=5to5;INSLEN=0;PE=2;MAPQ=35	GT:GL:GQ:FT:RCL:RC:RCR:CN:DR:DV:RR:RV	0/1:-0.37295,0,-47.0833:5:LowQual:3849132:2317287:3607250:1:17:2:0:0
1	121138442	INV00000116	N	<INV>	.	LowQual	IMPRECISE;CIEND=-3,3;CIPOS=-3,3;SVTYPE=INV;SVMETHOD=EMBL.DELLYv0.6.7;CHR2=1;END=148855245;CT=3to3;INSLEN=0;PE=10;MAPQ=11	GT:GL:GQ:FT:RCL:RC:RCR:CN:DR:DV:RR:RV	0/1:-6.53536,0,-37.5432:65:PASS:3849180:2317280:3607384:1:11:7:0:0
1	121142151	INV00000118	N	<INV>	.	LowQual	IMPRECISE;CIEND=-405,405;CIPOS=-405,405;SVTYPE=INV;SVMETHOD=EMBL.DELLYv0.6.7;CHR2=1;END=148850740;CT=3to3;INSLEN=0;PE=5;MAPQ=11	GT:GL:GQ:FT:RCL:RC:RCR:CN:DR:DV:RR:RV	0/0:0,-7.55237,-266.202:76:PASS:3848482:2311450:3608923:1:47:4:0:0
1	121142503	INV00000120	N	<INV>	.	LowQual	IMPRECISE;CIEND=-176,176;CIPOS=-176,176;SVTYPE=INV;SVMETHOD=EMBL.DELLYv0.6.7;CHR2=1;END=148850548;CT=5to5;INSLEN=0;PE=8;MAPQ=9	GT:GL:GQ:FT:RCL:RC:RCR:CN:DR:DV:RR:RV	0/0:0,-7.36142,-273.93:74:PASS:3848411:2310890:3609204:1:55:7:0:0
1	121142590	INV00000119	N	<INV>	.	LowQual	IMPRECISE;CIEND=-251,251;CIPOS=-251,251;SVTYPE=INV;SVMETHOD=EMBL.DELLYv0.6.7;CHR2=1;END=148849956;CT=5to5;INSLEN=0;PE=2;MAPQ=22	GT:GL:GQ:FT:RCL:RC:RCR:CN:DR:DV:RR:RV	0/0:0,-20.2247,-339.249:10000:PASS:3848314:2309482:3610250:1:75:1:0:0
1	121142964	INV00000121	N	<INV>	.	LowQual	IMPRECISE;CIEND=-213,213;CIPOS=-213,213;SVTYPE=INV;SVMETHOD=EMBL.DELLYv0.6.7;CHR2=1;END=148848618;CT=3to3;INSLEN=0;PE=2;MAPQ=15	GT:GL:GQ:FT:RCL:RC:RCR:CN:DR:DV:RR:RV	0/0:0,-26.1217,-388.54:10000:PASS:3848225:2307240:3611504:1:92:1:0:0
1	121483327	INV00000122	N	<INV>	.	LowQual	IMPRECISE;CIEND=-243,243;CIPOS=-243,243;SVTYPE=INV;SVMETHOD=EMBL.DELLYv0.6.7;CHR2=1;END=121485435;CT=3to3;INSLEN=0;PE=2;MAPQ=9	GT:GL:GQ:FT:RCL:RC:RCR:CN:DR:DV:RR:RV	0/0:0,-978.658,-1000:10000:PASS:12833:681701:0:106:3284:1:0:0
1	121484793	INV00000124	N	<INV>	.	PASS	IMPRECISE;CIEND=-12,12;CIPOS=-12,12;SVTYPE=INV;SVMETHOD=EMBL.DELLYv0.6.7;CHR2=1;END=121484917;CT=5to5;INSLEN=0;PE=51;MAPQ=20	GT:GL:GQ:FT:RCL:RC:RCR:CN:DR:DV:RR:RV	0/0:0,-1000,-1000:10000:PASS:37520:64161:31196:2:42483:21:0:0
1	121485321	INV00000123	N	<INV>	.	LowQual	IMPRECISE;CIEND=-25,25;CIPOS=-25,25;SVTYPE=INV;SVMETHOD=EMBL.DELLYv0.6.7;CHR2=1;END=121485432;CT=3to3;INSLEN=0;PE=27;MAPQ=17	GT:GL:GQ:FT:RCL:RC:RCR:CN:DR:DV:RR:RV	0/0:0,-9.77952,-1000:98:PASS:51539:59285:0:2:477:60:0:0
1	142543579	INV00000125	N	<INV>	.	PASS	IMPRECISE;CIEND=-380,380;CIPOS=-380,380;SVTYPE=INV;SVMETHOD=EMBL.DELLYv0.6.7;CHR2=1;END=143544507;CT=3to3;INSLEN=0;PE=3;MAPQ=20	GT:GL:GQ:FT:RCL:RC:RCR:CN:DR:DV:RR:RV	0/1:-0.252304,0,-44.0663:5:LowQual:33886:383627:67182:8:13:3:0:0
1	142544561	INV00000126	N	<INV>	.	LowQual	IMPRECISE;CIEND=-443,443;CIPOS=-443,443;SVTYPE=INV;SVMETHOD=EMBL.DELLYv0.6.7;CHR2=1;END=143543778;CT=5to5;INSLEN=0;PE=4;MAPQ=5	GT:GL:GQ:FT:RCL:RC:RCR:CN:DR:DV:RR:RV	0/0:0,-50.0976,-557.545:10000:PASS:35682:380051:68407:7:175:2:0:0
1	142546025	INV00000127	N	<INV>	.	LowQual	IMPRECISE;CIEND=-114,114;CIPOS=-114,114;SVTYPE=INV;SVMETHOD=EMBL.DELLYv0.6.7;CHR2=1;END=143540679;CT=5to5;INSLEN=0;PE=8;MAPQ=8	GT:GL:GQ:FT:RCL:RC:RCR:CN:DR:DV:RR:RV	0/0:0,-12.4713,-169.679:125:PASS:36829:376542:69463:7:52:8:0:0
1	142546181	INV00000128	N	<INV>	.	LowQual	IMPRECISE;CIEND=-301,301;CIPOS=-301,301;SVTYPE=INV;SVMETHOD=EMBL.DELLYv0.6.7;CHR2=1;END=143540477;CT=3to3;INSLEN=0;PE=13;MAPQ=8	GT:GL:GQ:FT:RCL:RC:RCR:CN:DR:DV:RR:RV	0/0:0,-15.8702,-204.489:157:PASS:37008:376199:69496:7:74:12:0:0
1	142552426	INV00000129	N	<INV>	.	LowQual	IMPRECISE;CIEND=-202,202;CIPOS=-202,202;SVTYPE=INV;SVMETHOD=EMBL.DELLYv0.6.7;CHR2=1;END=143534340;CT=3to3;INSLEN=0;PE=4;MAPQ=3	GT:GL:GQ:FT:RCL:RC:RCR:CN:DR:DV:RR:RV	0/0:0,-24.0805,-322.866:10000:PASS:41607:361045:76162:6:86:1:0:0
1	142569746	INV00000130	N	<INV>	.	LowQual	IMPRECISE;CIEND=-372,372;CIPOS=-372,372;SVTYPE=INV;SVMETHOD=EMBL.DELLYv0.6.7;CHR2=1;END=143516708;CT=3to3;INSLEN=0;PE=5;MAPQ=6	GT:GL:GQ:FT:RCL:RC:RCR:CN:DR:DV:RR:RV	0/0:0,-22.8525,-310.177:10000:PASS:56488:335675:68371:5:82:4:0:0
1	142581883	INV00000131	N	<INV>	.	LowQual	IMPRECISE;CIEND=-432,432;CIPOS=-432,432;SVTYPE=INV;SVMETHOD=EMBL.DELLYv0.6.7;CHR2=1;END=143504652;CT=5to5;INSLEN=0;PE=2;MAPQ=3	GT:GL:GQ:FT:RCL:RC:RCR:CN:DR:DV:RR:RV	0/0:0,-26.8205,-283.927:10000:PASS:65126:318861:69851:5:91:0:0:0
1	142590749	INV00000132	N	<INV>	.	LowQual	IMPRECISE;CIEND=-406,406;CIPOS=-406,406;SVTYPE=INV;SVMETHOD=EMBL.DELLYv0.6.7;CHR2=1;END=143495666;CT=3to3;INSLEN=0;PE=8;MAPQ=8	GT:GL:GQ:FT:RCL:RC:RCR:CN:DR:DV:RR:RV	0/0:0,-30.4755,-525.37:10000:PASS:73075:306165:69899:4:115:8:0:0
1	142598547	INV00000133	N	<INV>	.	LowQual	IMPRECISE;CIEND=-293,293;CIPOS=-293,293;SVTYPE=INV;SVMETHOD=EMBL.DELLYv0.6.7;CHR2=1;END=142599999;CT=3to3;INSLEN=0;PE=2;MAPQ=58	GT:GL:GQ:FT:RCL:RC:RCR:CN:DR:DV:RR:RV	0/0:0,-11.8636,-328.346:119:PASS:540:786:426:2:60:2:0:0
1	142602457	INV00000134	N	<INV>	.	LowQual	IMPRECISE;CIEND=-286,286;CIPOS=-286,286;SVTYPE=INV;SVMETHOD=EMBL.DELLYv0.6.7;CHR2=1;END=142907244;CT=5to5;INSLEN=0;PE=2;MAPQ=6	GT:GL:GQ:FT:RCL:RC:RCR:CN:DR:DV:RR:RV	0/0:0,-9.58775,-81.2414:96:PASS:80522:132598:13901:3:34:2:0:0
1	142647576	INV00000135	N	<INV>	.	LowQual	IMPRECISE;CIEND=-417,417;CIPOS=-417,417;SVTYPE=INV;SVMETHOD=EMBL.DELLYv0.6.7;CHR2=1;END=142801984;CT=3to3;INSLEN=0;PE=6;MAPQ=6	GT:GL:GQ:FT:RCL:RC:RCR:CN:DR:DV:RR:RV	0/0:0,-7.10761,-151.17:71:PASS:51323:64133:35008:1:32:6:0:0
1	142865446	INV00000136	N	<INV>	.	LowQual	IMPRECISE;CIEND=-391,391;CIPOS=-391,391;SVTYPE=INV;SVMETHOD=EMBL.DELLYv0.6.7;CHR2=1;END=143142518;CT=3to3;INSLEN=0;PE=3;MAPQ=18	GT:GL:GQ:FT:RCL:RC:RCR:CN:DR:DV:RR:RV	0/0:0,-14.3775,-161.796:144:PASS:64486:31141:66148:0:65:3:0:0
1	143978969	INV00000137	N	<INV>	.	PASS	IMPRECISE;CIEND=-349,349;CIPOS=-349,349;SVTYPE=INV;SVMETHOD=EMBL.DELLYv0.6.7;CHR2=1;END=206072743;CT=5to5;INSLEN=0;PE=8;MAPQ=23	GT:GL:GQ:FT:RCL:RC:RCR:CN:DR:DV:RR:RV	0/1:-10.0908,0,-1.74372:17:PASS:3611657:17373380:8596686:3:1:8:0:0
1	144526644	INV00000138	N	<INV>	.	PASS	IMPRECISE;CIEND=-162,162;CIPOS=-162,162;SVTYPE=INV;SVMETHOD=EMBL.DELLYv0.6.7;CHR2=1;END=149203663;CT=5to5;INSLEN=0;PE=6;MAPQ=23	GT:GL:GQ:FT:RCL:RC:RCR:CN:DR:DV:RR:RV	0/1:-1.66712,0,-153.577:17:PASS:513917:1095010:547451:2:28:5:0:0
1	144814183	INV00000139	N	<INV>	.	LowQual	IMPRECISE;CIEND=-299,299;CIPOS=-299,299;SVTYPE=INV;SVMETHOD=EMBL.DELLYv0.6.7;CHR2=1;END=148344368;CT=5to5;INSLEN=0;PE=3;MAPQ=5	GT:GL:GQ:FT:RCL:RC:RCR:CN:DR:DV:RR:RV	0/0:0,-9.06751,-94.4232:91:PASS:334685:837331:411286:2:32:2:0:0
1	144842554	INV00000140	N	<INV>	.	PASS	IMPRECISE;CIEND=-426,426;CIPOS=-426,426;SVTYPE=INV;SVMETHOD=EMBL.DELLYv0.6.7;CHR2=1;END=175229874;CT=5to5;INSLEN=0;PE=3;MAPQ=21	GT:GL:GQ:FT:RCL:RC:RCR:CN:DR:DV:RR:RV	0/0:0,-1.42222,-85.6522:14:LowQual:571187:8209721:4518088:3:19:3:0:0
1	144854408	INV00000141	N	<INV>	.	PASS	IMPRECISE;CIEND=-259,259;CIPOS=-259,259;SVTYPE=INV;SVMETHOD=EMBL.DELLYv0.6.7;CHR2=1;END=149065541;CT=3to3;INSLEN=0;PE=4;MAPQ=43	GT:GL:GQ:FT:RCL:RC:RCR:CN:DR:DV:RR:RV	0/1:-4.94078,0,-163.463:49:PASS:436210:993533:495622:2:33:4:0:0
1	144854481	INV00000142	N	<INV>	.	PASS	IMPRECISE;CIEND=-309,309;CIPOS=-309,309;SVTYPE=INV;SVMETHOD=EMBL.DELLYv0.6.7;CHR2=1;END=149065394;CT=5to5;INSLEN=0;PE=3;MAPQ=41	GT:GL:GQ:FT:RCL:RC:RCR:CN:DR:DV:RR:RV	0/1:-1.89503,0,-167.365:19:PASS:436234:993458:495634:2:31:3:0:0
1	145054899	INV00000143	N	<INV>	.	LowQual	IMPRECISE;CIEND=-416,416;CIPOS=-416,416;SVTYPE=INV;SVMETHOD=EMBL.DELLYv0.6.7;CHR2=1;END=145055076;CT=5to5;INSLEN=0;PE=2;MAPQ=60	GT:GL:GQ:FT:RCL:RC:RCR:CN:DR:DV:RR:RV	0/0:0,-24.6208,-687.198:10000:PASS:108:221:98:2:117:2:0:0
1	145109019	INV00000144	N	<INV>	.	LowQual	IMPRECISE;CIEND=-218,218;CIPOS=-218,218;SVTYPE=INV;SVMETHOD=EMBL.DELLYv0.6.7;CHR2=1;END=148183889;CT=5to5;INSLEN=0;PE=12;MAPQ=8	GT:GL:GQ:FT:RCL:RC:RCR:CN:DR:DV:RR:RV	0/0:0,-1.94989,-76.2596:19:PASS:363588:600075:334233:2:23:9:0:0
1	145368386	INV00000145	N	<INV>	.	LowQual	IMPRECISE;CIEND=-411,411;CIPOS=-411,411;SVTYPE=INV;SVMETHOD=EMBL.DELLYv0.6.7;CHR2=1;END=148004972;CT=5to5;INSLEN=0;PE=2;MAPQ=34	GT:GL:GQ:FT:RCL:RC:RCR:CN:DR:DV:RR:RV	0/0:0,-15.8361,-262.742:157:PASS:429187:454905:288947:1:65:2:0:0
1	145833119	INV00000146	N	<INV>	.	PASS	IMPRECISE;CIEND=-109,109;CIPOS=-109,109;SVTYPE=INV;SVMETHOD=EMBL.DELLYv0.6.7;CHR2=1;END=147394577;CT=3to3;INSLEN=0;PE=22;MAPQ=60	GT:GL:GQ:FT:RCL:RC:RCR:CN:DR:DV:RR:RV	0/1:-122.481,0,-0.675297:8:LowQual:309068:285746:58089:2:2:22:0:0
1	146381729	INV00000147	N	<INV>	.	LowQual	IMPRECISE;CIEND=-409,409;CIPOS=-409,409;SVTYPE=INV;SVMETHOD=EMBL.DELLYv0.6.7;CHR2=1;END=148358992;CT=3to3;INSLEN=0;PE=3;MAPQ=1	GT:GL:GQ:FT:RCL:RC:RCR:CN:DR:DV:RR:RV	0/0:0,-1.45557,-5.04939:15:PASS:120794:357102:262978:2:6:0:0:0
1	146479567	INV00000148	N	<INV>	.	LowQual	IMPRECISE;CIEND=-352,352;CIPOS=-352,352;SVTYPE=INV;SVMETHOD=EMBL.DELLYv0.6.7;CHR2=1;END=175230006;CT=3to3;INSLEN=0;PE=2;MAPQ=22	GT:GL:GQ:FT:RCL:RC:RCR:CN:DR:DV:RR:RV	0/0:0,-6.83718,-182.705:68:PASS:1056856:7724084:4247578:3:35:2:0:0
1	146701637	INV00000149	N	<INV>	.	PASS	IMPRECISE;CIEND=-232,232;CIPOS=-232,232;SVTYPE=INV;SVMETHOD=EMBL.DELLYv0.6.7;CHR2=1;END=146818849;CT=3to3;INSLEN=0;PE=14;MAPQ=23	GT:GL:GQ:FT:RCL:RC:RCR:CN:DR:DV:RR:RV	0/1:-17.3139,0,-1.46854:15:PASS:17242:33663:17469:2:2:12:0:0
1	146702209	INV00000150	N	<INV>	.	PASS	IMPRECISE;CIEND=-216,216;CIPOS=-216,216;SVTYPE=INV;SVMETHOD=EMBL.DELLYv0.6.7;CHR2=1;END=146818242;CT=5to5;INSLEN=0;PE=14;MAPQ=22	GT:GL:GQ:FT:RCL:RC:RCR:CN:DR:DV:RR:RV	0/1:-22.5956,0,-1.80802:18:PASS:17065:33301:17470:2:2:13:0:0
1	147752840	INV00000151	N	<INV>	.	PASS	IMPRECISE;CIEND=-298,298;CIPOS=-298,298;SVTYPE=INV;SVMETHOD=EMBL.DELLYv0.6.7;CHR2=1;END=147775558;CT=5to5;INSLEN=0;PE=9;MAPQ=60	GT:GL:GQ:FT:RCL:RC:RCR:CN:DR:DV:RR:RV	0/1:-42.1827,0,-52.9753:10000:PASS:3144:3997:3000:1:15:9:0:0
1	148176174	INV00000152	N	<INV>	.	LowQual	IMPRECISE;CIEND=-360,360;CIPOS=-360,360;SVTYPE=INV;SVMETHOD=EMBL.DELLYv0.6.7;CHR2=1;END=149576673;CT=5to5;INSLEN=0;PE=2;MAPQ=6	GT:GL:GQ:FT:RCL:RC:RCR:CN:DR:DV:RR:RV	0/0:0,-2.10676,-34.6467:21:PASS:50358:309271:162700:3:9:2:0:0
1	149406457	INV00000153	N	<INV>	.	LowQual	IMPRECISE;CIEND=-356,356;CIPOS=-356,356;SVTYPE=INV;SVMETHOD=EMBL.DELLYv0.6.7;CHR2=1;END=149845642;CT=3to3;INSLEN=0;PE=2;MAPQ=6	GT:GL:GQ:FT:RCL:RC:RCR:CN:DR:DV:RR:RV	0/0:0,-2.35867,-22.574:24:PASS:75511:58956:58480:1:9:1:0:0
1	149793449	INV00000154	N	<INV>	.	LowQual	IMPRECISE;CIEND=-428,428;CIPOS=-428,428;SVTYPE=INV;SVMETHOD=EMBL.DELLYv0.6.7;CHR2=1;END=149843616;CT=5to5;INSLEN=0;PE=2;MAPQ=8	GT:GL:GQ:FT:RCL:RC:RCR:CN:DR:DV:RR:RV	0/0:0,-1.07693,-17.9175:11:LowQual:6206:2427:6010:0:7:2:0:0
1	157213270	INV00000155	N	<INV>	.	LowQual	IMPRECISE;CIEND=-301,301;CIPOS=-301,301;SVTYPE=INV;SVMETHOD=EMBL.DELLYv0.6.7;CHR2=1;END=157228128;CT=5to5;INSLEN=0;PE=10;MAPQ=17	GT:GL:GQ:FT:RCL:RC:RCR:CN:DR:DV:RR:RV	0/1:-6.06034,0,-59.314:61:PASS:1886:4396:2112:2:19:6:0:0
1	157348335	INV00000156	N	<INV>	.	PASS	IMPRECISE;CIEND=-399,399;CIPOS=-399,399;SVTYPE=INV;SVMETHOD=EMBL.DELLYv0.6.7;CHR2=1;END=157458081;CT=5to5;INSLEN=0;PE=4;MAPQ=53	GT:GL:GQ:FT:RCL:RC:RCR:CN:DR:DV:RR:RV	0/1:-9.26897,0,-138.467:93:PASS:15688:31057:15273:2:28:4:0:0
1	157348506	INV00000157	N	<INV>	.	PASS	IMPRECISE;CIEND=-197,197;CIPOS=-197,197;SVTYPE=INV;SVMETHOD=EMBL.DELLYv0.6.7;CHR2=1;END=157457793;CT=3to3;INSLEN=0;PE=9;MAPQ=53	GT:GL:GQ:FT:RCL:RC:RCR:CN:DR:DV:RR:RV	0/1:-34.136,0,-110.762:10000:PASS:15596:30930:15207:2:28:9:0:0
1	157887266	INV00000158	N	<INV>	.	PASS	IMPRECISE;CIEND=-242,242;CIPOS=-242,242;SVTYPE=INV;SVMETHOD=EMBL.DELLYv0.6.7;CHR2=1;END=157887859;CT=3to3;INSLEN=0;PE=29;MAPQ=60	GT:GL:GQ:FT:RCL:RC:RCR:CN:DR:DV:RR:RV	1/1:-154.8,-0.734878,0:8:LowQual:93:181:93:2:5:29:0:0
1	157887431	INV00000159	N	<INV>	.	PASS	IMPRECISE;CIEND=-217,217;CIPOS=-217,217;SVTYPE=INV;SVMETHOD=EMBL.DELLYv0.6.7;CHR2=1;END=157887596;CT=5to5;INSLEN=0;PE=20;MAPQ=49	GT:GL:GQ:FT:RCL:RC:RCR:CN:DR:DV:RR:RV	1/1:-198.076,-5.44496,0:54:PASS:0:41:37:2:4:40:0:0
1	158185625	INV00000160	N	<INV>	.	LowQual	IMPRECISE;CIEND=-270,270;CIPOS=-270,270;SVTYPE=INV;SVMETHOD=EMBL.DELLYv0.6.7;CHR2=1;END=158612082;CT=3to3;INSLEN=0;PE=7;MAPQ=9	GT:GL:GQ:FT:RCL:RC:RCR:CN:DR:DV:RR:RV	0/0:0,-1.9335,-135.776:19:PASS:54330:132090:67051:2:27:6:0:0
1	159428673	INV00000161	N	<INV>	.	PASS	IMPRECISE;CIEND=-342,342;CIPOS=-342,342;SVTYPE=INV;SVMETHOD=EMBL.DELLYv0.6.7;CHR2=1;END=159494837;CT=3to3;INSLEN=0;PE=4;MAPQ=32	GT:GL:GQ:FT:RCL:RC:RCR:CN:DR:DV:RR:RV	0/1:-4.27724,0,-93.1739:43:PASS:9547:20653:9604:2:23:4:0:0
1	160667154	INV00000162	N	<INV>	.	LowQual	IMPRECISE;CIEND=-451,451;CIPOS=-451,451;SVTYPE=INV;SVMETHOD=EMBL.DELLYv0.6.7;CHR2=1;END=207810824;CT=3to3;INSLEN=0;PE=2;MAPQ=1	GT:GL:GQ:FT:RCL:RC:RCR:CN:DR:DV:RR:RV	0/0:0,-14.2077,-182.458:142:PASS:4537912:13712550:6607445:2:48:0:0:0
1	165552195	INV00000163	N	<INV>	.	PASS	IMPRECISE;CIEND=-132,132;CIPOS=-132,132;SVTYPE=INV;SVMETHOD=EMBL.DELLYv0.6.7;CHR2=1;END=165552875;CT=3to3;INSLEN=0;PE=12;MAPQ=40	GT:GL:GQ:FT:RCL:RC:RCR:CN:DR:DV:RR:RV	0/1:-36.7955,0,-126.661:10000:PASS:143:319:95:3:26:12:0:0
1	165552465	INV00000164	N	<INV>	.	PASS	IMPRECISE;CIEND=-254,254;CIPOS=-254,254;SVTYPE=INV;SVMETHOD=EMBL.DELLYv0.6.7;CHR2=1;END=165552835;CT=5to5;INSLEN=0;PE=6;MAPQ=40	GT:GL:GQ:FT:RCL:RC:RCR:CN:DR:DV:RR:RV	0/1:-30.106,0,-206.638:10000:PASS:81:202:75:3:49:12:0:0
1	168186185	INV00000165	N	<INV>	.	PASS	IMPRECISE;CIEND=-23,23;CIPOS=-23,23;SVTYPE=INV;SVMETHOD=EMBL.DELLYv0.6.7;CHR2=1;END=182274314;CT=5to5;INSLEN=0;PE=53;MAPQ=60	GT:GL:GQ:FT:RCL:RC:RCR:CN:DR:DV:RR:RV	1/1:-299.6,-9.95437,0:100:PASS:2011619:4112722:2152602:2:1:52:0:0
1	174312160	INV00000166	N	<INV>	.	PASS	IMPRECISE;CIEND=-322,322;CIPOS=-322,322;SVTYPE=INV;SVMETHOD=EMBL.DELLYv0.6.7;CHR2=1;END=232869251;CT=3to3;INSLEN=0;PE=8;MAPQ=20	GT:GL:GQ:FT:RCL:RC:RCR:CN:DR:DV:RR:RV	0/1:-10.8887,0,-13.8915:109:PASS:7812385:16761787:4543376:3:3:8:0:0
1	175200570	INV00000167	N	<INV>	.	PASS	IMPRECISE;CIEND=-194,194;CIPOS=-194,194;SVTYPE=INV;SVMETHOD=EMBL.DELLYv0.6.7;CHR2=1;END=175201938;CT=3to3;INSLEN=0;PE=38;MAPQ=48	GT:GL:GQ:FT:RCL:RC:RCR:CN:DR:DV:RR:RV	1/1:-152.491,-0.631769,0:7:LowQual:263:607:212:3:3:38:0:0
1	175200785	INV00000168	N	<INV>	.	LowQual	IMPRECISE;CIEND=-390,390;CIPOS=-390,390;SVTYPE=INV;SVMETHOD=EMBL.DELLYv0.6.7;CHR2=1;END=175201753;CT=5to5;INSLEN=0;PE=38;MAPQ=19	GT:GL:GQ:FT:RCL:RC:RCR:CN:DR:DV:RR:RV	0/1:-49.094,0,-33.6036:10000:PASS:124:450:240:2:16:33:0:0
1	179854899	INV00000169	N	<INV>	.	LowQual	IMPRECISE;CIEND=-289,289;CIPOS=-289,289;SVTYPE=INV;SVMETHOD=EMBL.DELLYv0.6.7;CHR2=1;END=179856478;CT=3to3;INSLEN=0;PE=2;MAPQ=60	GT:GL:GQ:FT:RCL:RC:RCR:CN:DR:DV:RR:RV	0/1:-0.664994,0,-181.765:8:LowQual:273:530:308:2:32:2:0:0
1	184576898	INV00000170	N	<INV>	.	LowQual	IMPRECISE;CIEND=-270,270;CIPOS=-270,270;SVTYPE=INV;SVMETHOD=EMBL.DELLYv0.6.7;CHR2=1;END=194638633;CT=3to3;INSLEN=0;PE=6;MAPQ=6	GT:GL:GQ:FT:RCL:RC:RCR:CN:DR:DV:RR:RV	0/0:0,-3.55732,-101.506:36:PASS:1424301:3208881:1616132:2:23:4:0:0
1	187464829	INV00000171	N	<INV>	.	PASS	IMPRECISE;CIEND=-210,210;CIPOS=-210,210;SVTYPE=INV;SVMETHOD=EMBL.DELLYv0.6.7;CHR2=1;END=187466728;CT=3to3;INSLEN=0;PE=21;MAPQ=60	GT:GL:GQ:FT:RCL:RC:RCR:CN:DR:DV:RR:RV	0/1:-118.474,0,-16.4743:10000:PASS:265:72:321:0:4:21:0:0
1	187466476	INV00000172	N	<INV>	.	PASS	IMPRECISE;CIEND=-234,234;CIPOS=-234,234;SVTYPE=INV;SVMETHOD=EMBL.DELLYv0.6.7;CHR2=1;END=187466730;CT=5to5;INSLEN=0;PE=37;MAPQ=60	GT:GL:GQ:FT:RCL:RC:RCR:CN:DR:DV:RR:RV	1/1:-434,-21.9751,0:10000:PASS:0:72:41:4:0:73:0:0
1	209308877	INV00000173	N	<INV>	.	LowQual	IMPRECISE;CIEND=-523,523;CIPOS=-523,523;SVTYPE=INV;SVMETHOD=EMBL.DELLYv0.6.7;CHR2=1;END=222779055;CT=5to5;INSLEN=0;PE=2;MAPQ=4	GT:GL:GQ:FT:RCL:RC:RCR:CN:DR:DV:RR:RV	0/0:0,-3.26534,-50.354:33:PASS:1658095:3953750:1742886:2:11:0:0:0
1	229552170	INV00000175	N	<INV>	.	PASS	IMPRECISE;CIEND=-227,227;CIPOS=-227,227;SVTYPE=INV;SVMETHOD=EMBL.DELLYv0.6.7;CHR2=1;END=231967675;CT=3to3;INSLEN=0;PE=22;MAPQ=34	GT:GL:GQ:FT:RCL:RC:RCR:CN:DR:DV:RR:RV	1/1:-67.1279,-6.25055,0:63:PASS:286827:648961:340869:2:0:22:0:0
1	229552768	INV00000174	N	<INV>	.	PASS	IMPRECISE;CIEND=-171,171;CIPOS=-171,171;SVTYPE=INV;SVMETHOD=EMBL.DELLYv0.6.7;CHR2=1;END=231967024;CT=5to5;INSLEN=0;PE=10;MAPQ=44	GT:GL:GQ:FT:RCL:RC:RCR:CN:DR:DV:RR:RV	0/1:-25.6139,0,-94.5142:10000:PASS:286729:648619:340762:2:26:10:0:0
1	243407118	INV00000176	N	<INV>	.	LowQual	IMPRECISE;CIEND=-251,251;CIPOS=-251,251;SVTYPE=INV;SVMETHOD=EMBL.DELLYv0.6.7;CHR2=1;END=243408754;CT=3to3;INSLEN=0;PE=2;MAPQ=60	GT:GL:GQ:FT:RCL:RC:RCR:CN:DR:DV:RR:RV	0/1:-3.27014,0,-153.27:33:PASS:195:467:226:2:27:2:0:0
1	246165967	INV00000177	N	<INV>	.	LowQual	IMPRECISE;CIEND=-233,233;CIPOS=-233,233;SVTYPE=INV;SVMETHOD=EMBL.DELLYv0.6.7;CHR2=1;END=246816070;CT=3to3;INSLEN=0;PE=3;MAPQ=7	GT:GL:GQ:FT:RCL:RC:RCR:CN:DR:DV:RR:RV	0/0:0,-1.18473,-30.8923:12:LowQual:86673:182576:85283:2:8:3:0:0
1	248601701	INV00000178	N	<INV>	.	LowQual	IMPRECISE;CIEND=-452,452;CIPOS=-452,452;SVTYPE=INV;SVMETHOD=EMBL.DELLYv0.6.7;CHR2=1;END=248816792;CT=3to3;INSLEN=0;PE=2;MAPQ=38	GT:GL:GQ:FT:RCL:RC:RCR:CN:DR:DV:RR:RV	0/1:-2.7453,0,-44.7837:27:PASS:34015:46584:25038:2:14:2:0:0
1	248601717	INV00000179	N	<INV>	.	PASS	IMPRECISE;CIEND=-413,413;CIPOS=-413,413;SVTYPE=INV;SVMETHOD=EMBL.DELLYv0.6.7;CHR2=1;END=248817034;CT=5to5;INSLEN=0;PE=4;MAPQ=36	GT:GL:GQ:FT:RCL:RC:RCR:CN:DR:DV:RR:RV	0/1:-9.84638,0,-27.2875:98:PASS:34062:46596:25018:2:9:4:0:0
1	248603451	INV00000180	N	<INV>	.	PASS	IMPRECISE;CIEND=-313,313;CIPOS=-313,313;SVTYPE=INV;SVMETHOD=EMBL.DELLYv0.6.7;CHR2=1;END=248815304;CT=5to5;INSLEN=0;PE=5;MAPQ=40	GT:GL:GQ:FT:RCL:RC:RCR:CN:DR:DV:RR:RV	0/1:-7.60487,0,-148.259:76:PASS:33733:45528:25374:2:35:5:0:0
1	248607002	INV00000181	N	<INV>	.	PASS	IMPRECISE;CIEND=-209,209;CIPOS=-209,209;SVTYPE=INV;SVMETHOD=EMBL.DELLYv0.6.7;CHR2=1;END=248811691;CT=3to3;INSLEN=0;PE=3;MAPQ=36	GT:GL:GQ:FT:RCL:RC:RCR:CN:DR:DV:RR:RV	0/1:-4.24056,0,-76.5788:42:PASS:33256:43602:25853:1:18:3:0:0
1	248609021	INV00000182	N	<INV>	.	PASS	IMPRECISE;CIEND=-361,361;CIPOS=-361,361;SVTYPE=INV;SVMETHOD=EMBL.DELLYv0.6.7;CHR2=1;END=248809501;CT=3to3;INSLEN=0;PE=3;MAPQ=29	GT:GL:GQ:FT:RCL:RC:RCR:CN:DR:DV:RR:RV	0/1:-0.571905,0,-97.7714:7:LowQual:32752:42394:26216:1:26:3:0:0
1	248656229	INV00000183	N	<INV>	.	LowQual	IMPRECISE;CIEND=-395,395;CIPOS=-395,395;SVTYPE=INV;SVMETHOD=EMBL.DELLYv0.6.7;CHR2=1;END=248718358;CT=3to3;INSLEN=0;PE=2;MAPQ=2	GT:GL:GQ:FT:RCL:RC:RCR:CN:DR:DV:RR:RV	0/0:0,-10.4575,-129.121:105:PASS:7616:7600:6750:1:35:0:0:0
2	207652	INV00000184	N	<INV>	.	LowQual	IMPRECISE;CIEND=-418,418;CIPOS=-418,418;SVTYPE=INV;SVMETHOD=EMBL.DELLYv0.6.7;CHR2=2;END=181886308;CT=3to3;INSLEN=0;PE=2;MAPQ=5	GT:GL:GQ:FT:RCL:RC:RCR:CN:DR:DV:RR:RV	0/0:0,-1.00506,-19.665:10:LowQual:51975:51713789:17608796:6:4:1:0:0
2	1442419	INV00000185	N	<INV>	.	LowQual	IMPRECISE;CIEND=-327,327;CIPOS=-327,327;SVTYPE=INV;SVMETHOD=EMBL.DELLYv0.6.7;CHR2=2;END=33141319;CT=5to5;INSLEN=0;PE=2;MAPQ=1	GT:GL:GQ:FT:RCL:RC:RCR:CN:DR:DV:RR:RV	0/0:0,-2.09681,-10.6886:21:PASS:374423:8663614:4564828:4:8:0:0:0
2	1754300	INV00000186	N	<INV>	.	LowQual	IMPRECISE;CIEND=-451,451;CIPOS=-451,451;SVTYPE=INV;SVMETHOD=EMBL.DELLYv0.6.7;CHR2=2;END=33141340;CT=5to5;INSLEN=0;PE=2;MAPQ=8	GT:GL:GQ:FT:RCL:RC:RCR:CN:DR:DV:RR:RV	0/1:-0.197983,0,-3.47288:4:LowQual:442018:8597062:4517190:3:1:1:0:0
2	1956467	INV00000187	N	<INV>	.	LowQual	IMPRECISE;CIEND=-379,379;CIPOS=-379,379;SVTYPE=INV;SVMETHOD=EMBL.DELLYv0.6.7;CHR2=2;END=33141429;CT=5to5;INSLEN=0;PE=2;MAPQ=7	GT:GL:GQ:FT:RCL:RC:RCR:CN:DR:DV:RR:RV	0/0:0,-0.503252,-14.0958:6:LowQual:490750:8550270:4489503:3:3:1:0:0
2	2772787	INV00000188	N	<INV>	.	LowQual	IMPRECISE;CIEND=-169,169;CIPOS=-169,169;SVTYPE=INV;SVMETHOD=EMBL.DELLYv0.6.7;CHR2=2;END=33141434;CT=5to5;INSLEN=0;PE=4;MAPQ=10	GT:GL:GQ:FT:RCL:RC:RCR:CN:DR:DV:RR:RV	0/1:-1.42118,0,-20.8399:14:LowQual:706961:8334090:4371573:3:5:2:0:0
2	3420541	INV00000189	N	<INV>	.	LowQual	IMPRECISE;CIEND=-357,357;CIPOS=-357,357;SVTYPE=INV;SVMETHOD=EMBL.DELLYv0.6.7;CHR2=2;END=33141433;CT=5to5;INSLEN=0;PE=2;MAPQ=1	GT:GL:GQ:FT:RCL:RC:RCR:CN:DR:DV:RR:RV	./.:.,.,.:0:LowQual:864655:8176385:4278457:3:0:0:0:0
2	5144077	INV00000190	N	<INV>	.	LowQual	IMPRECISE;CIEND=-299,299;CIPOS=-299,299;SVTYPE=INV;SVMETHOD=EMBL.DELLYv0.6.7;CHR2=2;END=8015587;CT=3to3;INSLEN=0;PE=10;MAPQ=17	GT:GL:GQ:FT:RCL:RC:RCR:CN:DR:DV:RR:RV	0/1:-7.04752,0,-30.1937:70:PASS:383319:822012:382170:2:14:9:0:0
2	5659029	INV00000191	N	<INV>	.	LowQual	IMPRECISE;CIEND=-376,376;CIPOS=-376,376;SVTYPE=INV;SVMETHOD=EMBL.DELLYv0.6.7;CHR2=2;END=33091891;CT=5to5;INSLEN=0;PE=2;MAPQ=30	GT:GL:GQ:FT:RCL:RC:RCR:CN:DR:DV:RR:RV	0/0:0,-1.8029,-24.3827:18:PASS:1452576:7562334:3998603:3:19:1:0:0
2	9233482	INV00000192	N	<INV>	.	LowQual	IMPRECISE;CIEND=-321,321;CIPOS=-321,321;SVTYPE=INV;SVMETHOD=EMBL.DELLYv0.6.7;CHR2=2;END=220986178;CT=3to3;INSLEN=0;PE=2;MAPQ=30	GT:GL:GQ:FT:RCL:RC:RCR:CN:DR:DV:RR:RV	0/1:-2.09276,0,-23.7061:21:PASS:2453535:61092821:5828204:15:6:2:0:0
2	9540594	INV00000193	N	<INV>	.	LowQual	IMPRECISE;CIEND=-187,187;CIPOS=-187,187;SVTYPE=INV;SVMETHOD=EMBL.DELLYv0.6.7;CHR2=2;END=33141297;CT=5to5;INSLEN=0;PE=2;MAPQ=13	GT:GL:GQ:FT:RCL:RC:RCR:CN:DR:DV:RR:RV	0/1:-0.45971,0,-2.01924:6:LowQual:2527684:6510246:3471476:2:2:1:0:0
2	10431358	INV00000194	N	<INV>	.	LowQual	IMPRECISE;CIEND=-393,393;CIPOS=-393,393;SVTYPE=INV;SVMETHOD=EMBL.DELLYv0.6.7;CHR2=2;END=10431654;CT=3to3;INSLEN=0;PE=4;MAPQ=8	GT:GL:GQ:FT:RCL:RC:RCR:CN:DR:DV:RR:RV	0/0:0,-4.43224,-147.463:44:PASS:72:85:52:1:28:4:0:0
2	10431503	INV00000195	N	<INV>	.	LowQual	IMPRECISE;CIEND=-423,423;CIPOS=-423,423;SVTYPE=INV;SVMETHOD=EMBL.DELLYv0.6.7;CHR2=2;END=10431844;CT=5to5;INSLEN=0;PE=2;MAPQ=8	GT:GL:GQ:FT:RCL:RC:RCR:CN:DR:DV:RR:RV	0/0:0,-6.84137,-147.706:68:PASS:83:78:48:1:30:4:0:0
2	10826039	INV00000196	N	<INV>	.	PASS	IMPRECISE;CIEND=-182,182;CIPOS=-182,182;SVTYPE=INV;SVMETHOD=EMBL.DELLYv0.6.7;CHR2=2;END=10827196;CT=3to3;INSLEN=0;PE=28;MAPQ=60	GT:GL:GQ:FT:RCL:RC:RCR:CN:DR:DV:RR:RV	0/1:-156.561,0,-47.1609:10000:PASS:110:372:156:3:10:28:0:0
2	10826046	INV00000197	N	<INV>	.	PASS	IMPRECISE;CIEND=-90,90;CIPOS=-90,90;SVTYPE=INV;SVMETHOD=EMBL.DELLYv0.6.7;CHR2=2;END=10827022;CT=5to5;INSLEN=0;PE=21;MAPQ=60	GT:GL:GQ:FT:RCL:RC:RCR:CN:DR:DV:RR:RV	0/1:-116.668,0,-49.2681:10000:PASS:96:270:190:2:10:21:0:0
2	11396201	INV00000198	N	<INV>	.	LowQual	IMPRECISE;CIEND=-327,327;CIPOS=-327,327;SVTYPE=INV;SVMETHOD=EMBL.DELLYv0.6.7;CHR2=2;END=33091960;CT=5to5;INSLEN=0;PE=2;MAPQ=12	GT:GL:GQ:FT:RCL:RC:RCR:CN:DR:DV:RR:RV	0/0:0,-5.21776,-123.496:52:PASS:2829438:6044838:3203798:2:22:2:0:0
2	12263236	INV00000199	N	<INV>	.	LowQual	IMPRECISE;CIEND=-452,452;CIPOS=-452,452;SVTYPE=INV;SVMETHOD=EMBL.DELLYv0.6.7;CHR2=2;END=208510122;CT=5to5;INSLEN=0;PE=2;MAPQ=23	GT:GL:GQ:FT:RCL:RC:RCR:CN:DR:DV:RR:RV	0/0:0,-3.10326,-98.4866:31:PASS:3200048:56720114:9454398:9:23:2:0:0
2	12596277	INV00000200	N	<INV>	.	LowQual	IMPRECISE;CIEND=-293,293;CIPOS=-293,293;SVTYPE=INV;SVMETHOD=EMBL.DELLYv0.6.7;CHR2=2;END=214698415;CT=5to5;INSLEN=0;PE=7;MAPQ=4	GT:GL:GQ:FT:RCL:RC:RCR:CN:DR:DV:RR:RV	0/0:0,-2.80905,-122.411:28:PASS:3298907:58542503:7533150:11:23:3:0:0
2	12596398	INV00000201	N	<INV>	.	LowQual	IMPRECISE;CIEND=-381,381;CIPOS=-381,381;SVTYPE=INV;SVMETHOD=EMBL.DELLYv0.6.7;CHR2=2;END=214698161;CT=3to3;INSLEN=0;PE=5;MAPQ=14	GT:GL:GQ:FT:RCL:RC:RCR:CN:DR:DV:RR:RV	0/1:-0.584648,0,-62.3167:7:LowQual:3298914:58542411:7533235:11:12:3:0:0
2	14670335	INV00000202	N	<INV>	.	LowQual	IMPRECISE;CIEND=-312,312;CIPOS=-312,312;SVTYPE=INV;SVMETHOD=EMBL.DELLYv0.6.7;CHR2=2;END=14671111;CT=3to3;INSLEN=0;PE=2;MAPQ=60	GT:GL:GQ:FT:RCL:RC:RCR:CN:DR:DV:RR:RV	0/0:0,-0.0391242,-204.6:3:LowQual:92:213:118:2:36:2:0:0
2	15442917	INV00000203	N	<INV>	.	LowQual	IMPRECISE;CIEND=-477,477;CIPOS=-477,477;SVTYPE=INV;SVMETHOD=EMBL.DELLYv0.6.7;CHR2=2;END=196142791;CT=3to3;INSLEN=0;PE=2;MAPQ=9	GT:GL:GQ:FT:RCL:RC:RCR:CN:DR:DV:RR:RV	0/0:0,-7.02883,-154.824:70:PASS:4173789:52133867:13066904:6:26:2:0:0
2	16406393	INV00000204	N	<INV>	.	PASS	IMPRECISE;CIEND=-359,359;CIPOS=-359,359;SVTYPE=INV;SVMETHOD=EMBL.DELLYv0.6.7;CHR2=2;END=16407765;CT=5to5;INSLEN=0;PE=9;MAPQ=60	GT:GL:GQ:FT:RCL:RC:RCR:CN:DR:DV:RR:RV	0/1:-45.2835,0,-36.8836:10000:PASS:170:359:147:2:7:9:0:0
2	18127821	INV00000205	N	<INV>	.	LowQual	IMPRECISE;CIEND=-253,253;CIPOS=-253,253;SVTYPE=INV;SVMETHOD=EMBL.DELLYv0.6.7;CHR2=2;END=33141317;CT=5to5;INSLEN=0;PE=10;MAPQ=5	GT:GL:GQ:FT:RCL:RC:RCR:CN:DR:DV:RR:RV	0/1:-1.29701,0,-7.3957:13:LowQual:2150343:4105035:2247993:2:8:6:0:0
2	19795604	INV00000206	N	<INV>	.	LowQual	IMPRECISE;CIEND=-459,459;CIPOS=-459,459;SVTYPE=INV;SVMETHOD=EMBL.DELLYv0.6.7;CHR2=2;END=40192339;CT=5to5;INSLEN=0;PE=2;MAPQ=3	GT:GL:GQ:FT:RCL:RC:RCR:CN:DR:DV:RR:RV	0/0:0,-8.72899,-170.699:87:PASS:2881565:5722055:2887873:2:29:0:0:0
2	22226286	INV00000207	N	<INV>	.	LowQual	IMPRECISE;CIEND=-430,430;CIPOS=-430,430;SVTYPE=INV;SVMETHOD=EMBL.DELLYv0.6.7;CHR2=2;END=33092007;CT=3to3;INSLEN=0;PE=2;MAPQ=22	GT:GL:GQ:FT:RCL:RC:RCR:CN:DR:DV:RR:RV	0/0:0,-2.1216,-108.107:21:PASS:1577687:2920158:1653110:2:19:2:0:0
2	27938886	INV00000208	N	<INV>	.	LowQual	IMPRECISE;CIEND=-115,115;CIPOS=-115,115;SVTYPE=INV;SVMETHOD=EMBL.DELLYv0.6.7;CHR2=2;END=33141494;CT=5to5;INSLEN=0;PE=2;MAPQ=7	GT:GL:GQ:FT:RCL:RC:RCR:CN:DR:DV:RR:RV	1/1:-0.938259,-0.340319,0:4:LowQual:633829:1443936:774909:2:0:2:0:0
2	33091814	INV00000212	N	<INV>	.	PASS	IMPRECISE;CIEND=-302,302;CIPOS=-302,302;SVTYPE=INV;SVMETHOD=EMBL.DELLYv0.6.7;CHR2=2;END=115524785;CT=5to5;INSLEN=0;PE=3;MAPQ=40	GT:GL:GQ:FT:RCL:RC:RCR:CN:DR:DV:RR:RV	0/1:-8.80121,0,-1.80056:18:PASS:9013671:23000737:12134678:2:5:3:0:0
2	33091860	INV00000213	N	<INV>	.	PASS	IMPRECISE;CIEND=-308,308;CIPOS=-308,308;SVTYPE=INV;SVMETHOD=EMBL.DELLYv0.6.7;CHR2=2;END=171619236;CT=5to5;INSLEN=0;PE=3;MAPQ=26	GT:GL:GQ:FT:RCL:RC:RCR:CN:DR:DV:RR:RV	0/1:-0.681467,0,-84.6799:8:LowQual:9014511:39723710:20199290:3:15:3:0:0
2	33091883	INV00000214	N	<INV>	.	LowQual	IMPRECISE;CIEND=-243,243;CIPOS=-243,243;SVTYPE=INV;SVMETHOD=EMBL.DELLYv0.6.7;CHR2=2;END=62088253;CT=5to5;INSLEN=0;PE=3;MAPQ=7	GT:GL:GQ:FT:RCL:RC:RCR:CN:DR:DV:RR:RV	0/1:-3.9101,0,-22.1864:39:PASS:3941036:8551152:4084690:2:8:2:0:0
2	33091886	INV00000224	N	<INV>	.	LowQual	IMPRECISE;CIEND=-426,426;CIPOS=-426,426;SVTYPE=INV;SVMETHOD=EMBL.DELLYv0.6.7;CHR2=2;END=86798262;CT=5to5;INSLEN=0;PE=2;MAPQ=6	GT:GL:GQ:FT:RCL:RC:RCR:CN:DR:DV:RR:RV	0/0:0,-4.0275,-26.4336:40:PASS:7399737:15730375:6742583:2:18:1:0:0
2	33091887	INV00000225	N	<INV>	.	LowQual	IMPRECISE;CIEND=-333,333;CIPOS=-333,333;SVTYPE=INV;SVMETHOD=EMBL.DELLYv0.6.7;CHR2=2;END=165068238;CT=5to5;INSLEN=0;PE=2;MAPQ=10	GT:GL:GQ:FT:RCL:RC:RCR:CN:DR:DV:RR:RV	0/0:0,-3.42853,-25.6188:34:PASS:9014849:37724326:19781338:3:18:2:0:0
2	33091890	INV00000210	N	<INV>	.	LowQual	IMPRECISE;CIEND=-343,343;CIPOS=-343,343;SVTYPE=INV;SVMETHOD=EMBL.DELLYv0.6.7;CHR2=2;END=111706112;CT=3to3;INSLEN=0;PE=2;MAPQ=41	GT:GL:GQ:FT:RCL:RC:RCR:CN:DR:DV:RR:RV	0/1:-2.09607,0,-22.2787:21:PASS:9014893:21982010:11398295:2:19:2:0:0
2	33091891	INV00000226	N	<INV>	.	LowQual	IMPRECISE;CIEND=-407,407;CIPOS=-407,407;SVTYPE=INV;SVMETHOD=EMBL.DELLYv0.6.7;CHR2=2;END=87340192;CT=5to5;INSLEN=0;PE=3;MAPQ=7	GT:GL:GQ:FT:RCL:RC:RCR:CN:DR:DV:RR:RV	0/0:0,-3.30496,-25.6025:33:PASS:7477048:15844942:6836977:2:19:3:0:0
2	33091891	INV00000244	N	<INV>	.	LowQual	IMPRECISE;CIEND=-424,424;CIPOS=-424,424;SVTYPE=INV;SVMETHOD=EMBL.DELLYv0.6.7;CHR2=2;END=172471395;CT=5to5;INSLEN=0;PE=3;MAPQ=19	GT:GL:GQ:FT:RCL:RC:RCR:CN:DR:DV:RR:RV	0/1:-2.99504,0,-21.9884:30:PASS:9014910:39963203:20224798:3:19:3:0:0
2	33091891	INV00000247	N	<INV>	.	LowQual	IMPRECISE;CIEND=-339,339;CIPOS=-339,339;SVTYPE=INV;SVMETHOD=EMBL.DELLYv0.6.7;CHR2=2;END=232284891;CT=5to5;INSLEN=0;PE=2;MAPQ=11	GT:GL:GQ:FT:RCL:RC:RCR:CN:DR:DV:RR:RV	0/0:0,-3.59261,-84.4356:36:PASS:9014910:57831476:2528174:10:16:2:0:0
2	33091892	INV00000248	N	<INV>	.	LowQual	IMPRECISE;CIEND=-397,397;CIPOS=-397,397;SVTYPE=INV;SVMETHOD=EMBL.DELLYv0.6.7;CHR2=2;END=158294265;CT=5to5;INSLEN=0;PE=2;MAPQ=17	GT:GL:GQ:FT:RCL:RC:RCR:CN:DR:DV:RR:RV	0/0:0,-2.00393,-24.3087:20:PASS:9014916:35615124:18891035:3:19:2:0:0
2	33091896	INV00000216	N	<INV>	.	LowQual	IMPRECISE;CIEND=-442,442;CIPOS=-442,442;SVTYPE=INV;SVMETHOD=EMBL.DELLYv0.6.7;CHR2=2;END=197692037;CT=5to5;INSLEN=0;PE=2;MAPQ=17	GT:GL:GQ:FT:RCL:RC:RCR:CN:DR:DV:RR:RV	0/0:0,-3.1029,-25.6911:31:PASS:9014947:47762129:12597484:4:19:1:0:0
2	33091896	INV00000217	N	<INV>	.	LowQual	IMPRECISE;CIEND=-371,371;CIPOS=-371,371;SVTYPE=INV;SVMETHOD=EMBL.DELLYv0.6.7;CHR2=2;END=221731871;CT=5to5;INSLEN=0;PE=2;MAPQ=25	GT:GL:GQ:FT:RCL:RC:RCR:CN:DR:DV:RR:RV	0/0:0,-0.803932,-23.0906:9:LowQual:9014947:54754923:5604690:7:19:2:0:0
2	33091898	INV00000237	N	<INV>	.	LowQual	IMPRECISE;CIEND=-381,381;CIPOS=-381,381;SVTYPE=INV;SVMETHOD=EMBL.DELLYv0.6.7;CHR2=2;END=147877279;CT=5to5;INSLEN=0;PE=2;MAPQ=16	GT:GL:GQ:FT:RCL:RC:RCR:CN:DR:DV:RR:RV	0/0:0,-3.41943,-94.9076:34:PASS:9014968:32466712:17492416:2:17:2:0:0
2	33091904	INV00000227	N	<INV>	.	LowQual	IMPRECISE;CIEND=-327,327;CIPOS=-327,327;SVTYPE=INV;SVMETHOD=EMBL.DELLYv0.6.7;CHR2=2;END=48470149;CT=5to5;INSLEN=0;PE=2;MAPQ=15	GT:GL:GQ:FT:RCL:RC:RCR:CN:DR:DV:RR:RV	0/0:0,-3.01744,-83.2395:30:PASS:2037091:4439203:2341578:2:15:2:0:0
2	33091907	INV00000229	N	<INV>	.	LowQual	IMPRECISE;CIEND=-396,396;CIPOS=-396,396;SVTYPE=INV;SVMETHOD=EMBL.DELLYv0.6.7;CHR2=2;END=154216303;CT=5to5;INSLEN=0;PE=2;MAPQ=17	GT:GL:GQ:FT:RCL:RC:RCR:CN:DR:DV:RR:RV	0/0:0,-3.99035,-96.1795:40:PASS:9015054:34327883:18524136:2:18:1:0:0
2	33091908	INV00000243	N	<INV>	.	LowQual	IMPRECISE;CIEND=-444,444;CIPOS=-444,444;SVTYPE=INV;SVMETHOD=EMBL.DELLYv0.6.7;CHR2=2;END=42661807;CT=5to5;INSLEN=0;PE=2;MAPQ=6	GT:GL:GQ:FT:RCL:RC:RCR:CN:DR:DV:RR:RV	0/0:0,-3.30788,-67.0201:33:PASS:1309195:2881579:1285240:2:12:1:0:0
2	33091909	INV00000246	N	<INV>	.	LowQual	IMPRECISE;CIEND=-383,383;CIPOS=-383,383;SVTYPE=INV;SVMETHOD=EMBL.DELLYv0.6.7;CHR2=2;END=99853745;CT=5to5;INSLEN=0;PE=2;MAPQ=11	GT:GL:GQ:FT:RCL:RC:RCR:CN:DR:DV:RR:RV	0/0:0,-2.71647,-81.9817:27:PASS:9015068:18868438:9105308:2:14:2:0:0
2	33091912	INV00000222	N	<INV>	.	LowQual	IMPRECISE;CIEND=-434,434;CIPOS=-434,434;SVTYPE=INV;SVMETHOD=EMBL.DELLYv0.6.7;CHR2=2;END=211183022;CT=5to5;INSLEN=0;PE=3;MAPQ=8	GT:GL:GQ:FT:RCL:RC:RCR:CN:DR:DV:RR:RV	0/0:0,-1.80595,-27.6556:18:PASS:9015102:51701040:8658418:6:20:3:0:0
2	33091915	INV00000230	N	<INV>	.	LowQual	IMPRECISE;CIEND=-422,422;CIPOS=-422,422;SVTYPE=INV;SVMETHOD=EMBL.DELLYv0.6.7;CHR2=2;END=38400701;CT=5to5;INSLEN=0;PE=2;MAPQ=22	GT:GL:GQ:FT:RCL:RC:RCR:CN:DR:DV:RR:RV	0/0:0,-2.70492,-28.8501:27:PASS:736949:1626823:775656:2:20:2:0:0
2	33091916	INV00000231	N	<INV>	.	PASS	IMPRECISE;CIEND=-314,314;CIPOS=-314,314;SVTYPE=INV;SVMETHOD=EMBL.DELLYv0.6.7;CHR2=2;END=210529842;CT=5to5;INSLEN=0;PE=3;MAPQ=31	GT:GL:GQ:FT:RCL:RC:RCR:CN:DR:DV:RR:RV	0/1:-2.79405,0,-25.6812:28:PASS:9015141:51500847:8858572:6:20:3:0:0
2	33091930	INV00000241	N	<INV>	.	LowQual	IMPRECISE;CIEND=-354,354;CIPOS=-354,354;SVTYPE=INV;SVMETHOD=EMBL.DELLYv0.6.7;CHR2=2;END=142773684;CT=5to5;INSLEN=0;PE=2;MAPQ=11	GT:GL:GQ:FT:RCL:RC:RCR:CN:DR:DV:RR:RV	0/0:0,-5.20237,-104.04:52:PASS:9015321:30854155:16883800:2:21:2:0:0
2	33091932	INV00000242	N	<INV>	.	LowQual	IMPRECISE;CIEND=-397,397;CIPOS=-397,397;SVTYPE=INV;SVMETHOD=EMBL.DELLYv0.6.7;CHR2=2;END=34207710;CT=5to5;INSLEN=0;PE=2;MAPQ=24	GT:GL:GQ:FT:RCL:RC:RCR:CN:DR:DV:RR:RV	0/1:-0.286701,0,-58.0953:5:LowQual:160161:333479:159072:2:11:2:0:0
2	33091936	INV00000236	N	<INV>	.	LowQual	IMPRECISE;CIEND=-425,425;CIPOS=-425,425;SVTYPE=INV;SVMETHOD=EMBL.DELLYv0.6.7;CHR2=2;END=150839982;CT=5to5;INSLEN=0;PE=2;MAPQ=7	GT:GL:GQ:FT:RCL:RC:RCR:CN:DR:DV:RR:RV	0/0:0,-5.5511,-37.122:56:PASS:9015428:33327043:17920969:2:24:1:0:0
2	33091939	INV00000238	N	<INV>	.	LowQual	IMPRECISE;CIEND=-433,433;CIPOS=-433,433;SVTYPE=INV;SVMETHOD=EMBL.DELLYv0.6.7;CHR2=2;END=72948641;CT=5to5;INSLEN=0;PE=2;MAPQ=26	GT:GL:GQ:FT:RCL:RC:RCR:CN:DR:DV:RR:RV	0/0:0,-3.95202,-38.7263:40:PASS:5547670:11628409:6110792:2:25:1:0:0
2	33091940	INV00000232	N	<INV>	.	LowQual	IMPRECISE;CIEND=-370,370;CIPOS=-370,370;SVTYPE=INV;SVMETHOD=EMBL.DELLYv0.6.7;CHR2=2;END=238168952;CT=5to5;INSLEN=0;PE=2;MAPQ=14	GT:GL:GQ:FT:RCL:RC:RCR:CN:DR:DV:RR:RV	0/0:0,-3.42055,-100.546:34:PASS:9015525:59296733:1062302:12:18:2:0:0
2	33091943	INV00000233	N	<INV>	.	PASS	IMPRECISE;CIEND=-390,390;CIPOS=-390,390;SVTYPE=INV;SVMETHOD=EMBL.DELLYv0.6.7;CHR2=2;END=188674489;CT=5to5;INSLEN=0;PE=3;MAPQ=36	GT:GL:GQ:FT:RCL:RC:RCR:CN:DR:DV:RR:RV	0/1:-1.7732,0,-35.0747:18:PASS:9015669:44922480:15436411:4:26:3:0:0
2	33092017	INV00000221	N	<INV>	.	LowQual	IMPRECISE;CIEND=-370,370;CIPOS=-370,370;SVTYPE=INV;SVMETHOD=EMBL.DELLYv0.6.7;CHR2=2;END=38706812;CT=3to3;INSLEN=0;PE=2;MAPQ=6	GT:GL:GQ:FT:RCL:RC:RCR:CN:DR:DV:RR:RV	0/0:0,-0.00162548,-2.52519:3:LowQual:787700:1699126:842156:2:1:1:0:0
2	33092020	INV00000211	N	<INV>	.	LowQual	IMPRECISE;CIEND=-366,366;CIPOS=-366,366;SVTYPE=INV;SVMETHOD=EMBL.DELLYv0.6.7;CHR2=2;END=147298912;CT=3to3;INSLEN=0;PE=2;MAPQ=21	GT:GL:GQ:FT:RCL:RC:RCR:CN:DR:DV:RR:RV	0/0:0,-1.81198,-70.8256:18:PASS:9024955:32275175:17423208:2:13:2:0:0
2	33092026	INV00000223	N	<INV>	.	LowQual	IMPRECISE;CIEND=-378,378;CIPOS=-378,378;SVTYPE=INV;SVMETHOD=EMBL.DELLYv0.6.7;CHR2=2;END=39265744;CT=3to3;INSLEN=0;PE=2;MAPQ=43	GT:GL:GQ:FT:RCL:RC:RCR:CN:DR:DV:RR:RV	0/0:0,-0.201185,-70.1858:4:LowQual:867418:1848531:935525:2:14:1:0:0
2	33092027	INV00000220	N	<INV>	.	LowQual	IMPRECISE;CIEND=-433,433;CIPOS=-433,433;SVTYPE=INV;SVMETHOD=EMBL.DELLYv0.6.7;CHR2=2;END=102508264;CT=3to3;INSLEN=0;PE=2;MAPQ=18	GT:GL:GQ:FT:RCL:RC:RCR:CN:DR:DV:RR:RV	0/0:0,-3.0162,-85.4067:30:PASS:9025218:19574835:9524659:2:15:1:0:0
2	33092032	INV00000215	N	<INV>	.	LowQual	IMPRECISE;CIEND=-427,427;CIPOS=-427,427;SVTYPE=INV;SVMETHOD=EMBL.DELLYv0.6.7;CHR2=2;END=96611776;CT=3to3;INSLEN=0;PE=2;MAPQ=28	GT:GL:GQ:FT:RCL:RC:RCR:CN:DR:DV:RR:RV	0/0:0,-1.91027,-36.4839:19:PASS:8678730:18054045:8617706:2:26:2:0:0
2	33092034	INV00000219	N	<INV>	.	LowQual	IMPRECISE;CIEND=-388,388;CIPOS=-388,388;SVTYPE=INV;SVMETHOD=EMBL.DELLYv0.6.7;CHR2=2;END=228736846;CT=3to3;INSLEN=0;PE=2;MAPQ=28	GT:GL:GQ:FT:RCL:RC:RCR:CN:DR:DV:RR:RV	0/0:0,-2.91938,-100.201:29:PASS:9025438:56809220:3539902:9:18:1:0:0
2	33092038	INV00000235	N	<INV>	.	LowQual	IMPRECISE;CIEND=-438,438;CIPOS=-438,438;SVTYPE=INV;SVMETHOD=EMBL.DELLYv0.6.7;CHR2=2;END=38305081;CT=3to3;INSLEN=0;PE=2;MAPQ=39	GT:GL:GQ:FT:RCL:RC:RCR:CN:DR:DV:RR:RV	0/1:-4.43752,0,-28.5924:44:PASS:735933:1589995:754786:2:6:2:0:0
2	33092039	INV00000234	N	<INV>	.	LowQual	IMPRECISE;CIEND=-440,440;CIPOS=-440,440;SVTYPE=INV;SVMETHOD=EMBL.DELLYv0.6.7;CHR2=2;END=54329645;CT=3to3;INSLEN=0;PE=2;MAPQ=7	GT:GL:GQ:FT:RCL:RC:RCR:CN:DR:DV:RR:RV	0/0:0,-6.82487,-140.096:68:PASS:2843407:6240581:3129334:2:24:1:0:0
2	33092040	INV00000245	N	<INV>	.	LowQual	IMPRECISE;CIEND=-386,386;CIPOS=-386,386;SVTYPE=INV;SVMETHOD=EMBL.DELLYv0.6.7;CHR2=2;END=76293084;CT=3to3;INSLEN=0;PE=2;MAPQ=27	GT:GL:GQ:FT:RCL:RC:RCR:CN:DR:DV:RR:RV	0/0:0,-1.81595,-91.0255:18:PASS:6024425:12532367:5836426:2:17:2:0:0
2	33092042	INV00000209	N	<INV>	.	LowQual	IMPRECISE;CIEND=-295,295;CIPOS=-295,295;SVTYPE=INV;SVMETHOD=EMBL.DELLYv0.6.7;CHR2=2;END=101041439;CT=3to3;INSLEN=0;PE=2;MAPQ=17	GT:GL:GQ:FT:RCL:RC:RCR:CN:DR:DV:RR:RV	0/0:0,-3.51956,-99.2738:35:PASS:9025521:19184767:9296870:2:17:2:0:0
2	33092054	INV00000228	N	<INV>	.	LowQual	IMPRECISE;CIEND=-433,433;CIPOS=-433,433;SVTYPE=INV;SVMETHOD=EMBL.DELLYv0.6.7;CHR2=2;END=174189227;CT=3to3;INSLEN=0;PE=2;MAPQ=10	GT:GL:GQ:FT:RCL:RC:RCR:CN:DR:DV:RR:RV	0/0:0,-6.52574,-143.046:65:PASS:9025604:40441324:19907632:3:24:1:0:0
2	33092056	INV00000218	N	<INV>	.	LowQual	IMPRECISE;CIEND=-240,240;CIPOS=-240,240;SVTYPE=INV;SVMETHOD=EMBL.DELLYv0.6.7;CHR2=2;END=231431604;CT=3to3;INSLEN=0;PE=2;MAPQ=34	GT:GL:GQ:FT:RCL:RC:RCR:CN:DR:DV:RR:RV	0/1:-0.293149,0,-51.5529:5:LowQual:9025611:57604933:2744016:10:10:2:0:0
2	33092082	INV00000239	N	<INV>	.	LowQual	IMPRECISE;CIEND=-395,395;CIPOS=-395,395;SVTYPE=INV;SVMETHOD=EMBL.DELLYv0.6.7;CHR2=2;END=104078131;CT=3to3;INSLEN=0;PE=2;MAPQ=22	GT:GL:GQ:FT:RCL:RC:RCR:CN:DR:DV:RR:RV	0/0:0,-1.53379,-21.0841:15:PASS:9025626:20042737:9778563:2:15:2:0:0
2	33092083	INV00000240	N	<INV>	.	LowQual	IMPRECISE;CIEND=-386,386;CIPOS=-386,386;SVTYPE=INV;SVMETHOD=EMBL.DELLYv0.6.7;CHR2=2;END=66315314;CT=3to3;INSLEN=0;PE=2;MAPQ=24	GT:GL:GQ:FT:RCL:RC:RCR:CN:DR:DV:RR:RV	0/0:0,-1.23379,-20.7436:12:LowQual:4589199:9738657:4878194:2:15:2:0:0
2	33141296	INV00000249	N	<INV>	.	LowQual	IMPRECISE;CIEND=-210,210;CIPOS=-210,210;SVTYPE=INV;SVMETHOD=EMBL.DELLYv0.6.7;CHR2=2;END=241173036;CT=5to5;INSLEN=0;PE=3;MAPQ=8	GT:GL:GQ:FT:RCL:RC:RCR:CN:DR:DV:RR:RV	0/1:-2.35535,0,-0.0735828:4:LowQual:9037930:59968787:367843:13:1:2:0:0
2	33141297	INV00000254	N	<INV>	.	LowQual	IMPRECISE;CIEND=-259,259;CIPOS=-259,259;SVTYPE=INV;SVMETHOD=EMBL.DELLYv0.6.7;CHR2=2;END=85226320;CT=5to5;INSLEN=0;PE=2;MAPQ=9	GT:GL:GQ:FT:RCL:RC:RCR:CN:DR:DV:RR:RV	0/1:-0.05971,0,-2.05535:4:LowQual:7172838:15311742:6554527:2:2:1:0:0
2	33141304	INV00000257	N	<INV>	.	LowQual	IMPRECISE;CIEND=-202,202;CIPOS=-202,202;SVTYPE=INV;SVMETHOD=EMBL.DELLYv0.6.7;CHR2=2;END=121615129;CT=5to5;INSLEN=0;PE=4;MAPQ=4	GT:GL:GQ:FT:RCL:RC:RCR:CN:DR:DV:RR:RV	0/0:0,-0.0325671,-3.46439:3:LowQual:9037931:24720652:13230231:2:3:1:0:0
2	33141309	INV00000251	N	<INV>	.	PASS	IMPRECISE;CIEND=-428,428;CIPOS=-428,428;SVTYPE=INV;SVMETHOD=EMBL.DELLYv0.6.7;CHR2=2;END=100721407;CT=5to5;INSLEN=0;PE=3;MAPQ=37	GT:GL:GQ:FT:RCL:RC:RCR:CN:DR:DV:RR:RV	0/1:-9.37432,0,-5.99621:60:PASS:9037934:19085568:9243285:2:5:3:0:0
2	33141311	INV00000252	N	<INV>	.	LowQual	IMPRECISE;CIEND=-214,214;CIPOS=-214,214;SVTYPE=INV;SVMETHOD=EMBL.DELLYv0.6.7;CHR2=2;END=73175043;CT=5to5;INSLEN=0;PE=3;MAPQ=5	GT:GL:GQ:FT:RCL:RC:RCR:CN:DR:DV:RR:RV	0/1:-1.20262,0,-7.35728:12:LowQual:5582838:11668953:6047803:2:6:2:0:0
2	33141312	INV00000258	N	<INV>	.	LowQual	IMPRECISE;CIEND=-216,216;CIPOS=-216,216;SVTYPE=INV;SVMETHOD=EMBL.DELLYv0.6.7;CHR2=2;END=44050418;CT=5to5;INSLEN=0;PE=2;MAPQ=13	GT:GL:GQ:FT:RCL:RC:RCR:CN:DR:DV:RR:RV	0/0:0,-0.323468,-8.09496:5:LowQual:1507333:3215740:1502393:2:7:2:0:0
2	33141312	INV00000264	N	<INV>	.	LowQual	IMPRECISE;CIEND=-368,368;CIPOS=-368,368;SVTYPE=INV;SVMETHOD=EMBL.DELLYv0.6.7;CHR2=2;END=241393213;CT=5to5;INSLEN=0;PE=2;MAPQ=12	GT:GL:GQ:FT:RCL:RC:RCR:CN:DR:DV:RR:RV	0/0:0,-0.608231,-33.1539:7:LowQual:9037938:60015805:320817:13:6:2:0:0
2	33141314	INV00000263	N	<INV>	.	LowQual	IMPRECISE;CIEND=-281,281;CIPOS=-281,281;SVTYPE=INV;SVMETHOD=EMBL.DELLYv0.6.7;CHR2=2;END=71971209;CT=5to5;INSLEN=0;PE=3;MAPQ=3	GT:GL:GQ:FT:RCL:RC:RCR:CN:DR:DV:RR:RV	0/0:0,-1.79784,-10.2142:18:PASS:5388180:11325129:5444012:2:8:1:0:0
2	33141315	INV00000265	N	<INV>	.	LowQual	IMPRECISE;CIEND=-416,416;CIPOS=-416,416;SVTYPE=INV;SVMETHOD=EMBL.DELLYv0.6.7;CHR2=2;END=101788223;CT=5to5;INSLEN=0;PE=2;MAPQ=40	GT:GL:GQ:FT:RCL:RC:RCR:CN:DR:DV:RR:RV	0/1:-3.10113,0,-7.99668:31:PASS:9037955:19367848:9409978:2:8:2:0:0
2	33141318	INV00000255	N	<INV>	.	LowQual	IMPRECISE;CIEND=-410,410;CIPOS=-410,410;SVTYPE=INV;SVMETHOD=EMBL.DELLYv0.6.7;CHR2=2;END=242749327;CT=5to5;INSLEN=0;PE=2;MAPQ=2	GT:GL:GQ:FT:RCL:RC:RCR:CN:DR:DV:RR:RV	0/0:0,-2.09681,-10.6886:21:PASS:9038007:60292215:44338:13:8:0:0:0
2	33141319	INV00000266	N	<INV>	.	LowQual	IMPRECISE;CIEND=-249,249;CIPOS=-249,249;SVTYPE=INV;SVMETHOD=EMBL.DELLYv0.6.7;CHR2=2;END=112688221;CT=5to5;INSLEN=0;PE=2;MAPQ=25	GT:GL:GQ:FT:RCL:RC:RCR:CN:DR:DV:RR:RV	0/1:-0.40113,0,-8.1167:5:LowQual:9038037:22200505:11587394:2:8:2:0:0
2	33141320	INV00000250	N	<INV>	.	LowQual	IMPRECISE;CIEND=-374,374;CIPOS=-374,374;SVTYPE=INV;SVMETHOD=EMBL.DELLYv0.6.7;CHR2=2;END=97193566;CT=5to5;INSLEN=0;PE=2;MAPQ=6	GT:GL:GQ:FT:RCL:RC:RCR:CN:DR:DV:RR:RV	0/0:0,-1.79784,-10.2142:18:PASS:8747501:18180680:8679758:2:8:1:0:0
2	33141342	INV00000256	N	<INV>	.	LowQual	IMPRECISE;CIEND=-188,188;CIPOS=-188,188;SVTYPE=INV;SVMETHOD=EMBL.DELLYv0.6.7;CHR2=2;END=223421531;CT=5to5;INSLEN=0;PE=5;MAPQ=7	GT:GL:GQ:FT:RCL:RC:RCR:CN:DR:DV:RR:RV	0/1:-1.10868,0,-5.1125:11:LowQual:9039186:55229903:5105471:8:3:5:0:0
2	33141495	INV00000262	N	<INV>	.	LowQual	IMPRECISE;CIEND=-331,331;CIPOS=-331,331;SVTYPE=INV;SVMETHOD=EMBL.DELLYv0.6.7;CHR2=2;END=221311467;CT=5to5;INSLEN=0;PE=2;MAPQ=10	GT:GL:GQ:FT:RCL:RC:RCR:CN:DR:DV:RR:RV	0/1:-0.0969277,0,-9.54267:4:LowQual:9041954:54600677:5731929:7:2:1:0:0
2	33141507	INV00000259	N	<INV>	.	LowQual	IMPRECISE;CIEND=-396,396;CIPOS=-396,396;SVTYPE=INV;SVMETHOD=EMBL.DELLYv0.6.7;CHR2=2;END=91781013;CT=5to5;INSLEN=0;PE=2;MAPQ=3	GT:GL:GQ:FT:RCL:RC:RCR:CN:DR:DV:RR:RV	0/0:0,-11.5551,-52.5067:116:PASS:8094450:16860096:7742660:2:47:0:0:0
2	33141521	INV00000267	N	<INV>	.	LowQual	IMPRECISE;CIEND=-374,374;CIPOS=-374,374;SVTYPE=INV;SVMETHOD=EMBL.DELLYv0.6.7;CHR2=2;END=218657536;CT=5to5;INSLEN=0;PE=2;MAPQ=6	GT:GL:GQ:FT:RCL:RC:RCR:CN:DR:DV:RR:RV	0/0:0,-5.82093,-120.288:58:PASS:9042180:53948861:6383519:7:21:2:0:0
2	33141529	INV00000261	N	<INV>	.	LowQual	IMPRECISE;CIEND=-375,375;CIPOS=-375,375;SVTYPE=INV;SVMETHOD=EMBL.DELLYv0.6.7;CHR2=2;END=145318232;CT=5to5;INSLEN=0;PE=2;MAPQ=11	GT:GL:GQ:FT:RCL:RC:RCR:CN:DR:DV:RR:RV	0/0:0,-5.52559,-130.794:55:PASS:9042291:31622872:17231406:2:23:2:0:0
2	33141540	INV00000253	N	<INV>	.	LowQual	IMPRECISE;CIEND=-381,381;CIPOS=-381,381;SVTYPE=INV;SVMETHOD=EMBL.DELLYv0.6.7;CHR2=2;END=241942682;CT=5to5;INSLEN=0;PE=3;MAPQ=7	GT:GL:GQ:FT:RCL:RC:RCR:CN:DR:DV:RR:RV	0/0:0,-4.22156,-107.757:42:PASS:9042424:60114294:217842:13:19:3:0:0
2	33141547	INV00000260	N	<INV>	.	LowQual	IMPRECISE;CIEND=-258,258;CIPOS=-258,258;SVTYPE=INV;SVMETHOD=EMBL.DELLYv0.6.7;CHR2=2;END=83313488;CT=5to5;INSLEN=0;PE=2;MAPQ=9	GT:GL:GQ:FT:RCL:RC:RCR:CN:DR:DV:RR:RV	0/0:0,-8.13067,-170.458:81:PASS:6908209:14724141:6541247:2:29:1:0:0
2	36831944	INV00000268	N	<INV>	.	LowQual	IMPRECISE;CIEND=-456,456;CIPOS=-456,456;SVTYPE=INV;SVMETHOD=EMBL.DELLYv0.6.7;CHR2=2;END=220056247;CT=3to3;INSLEN=0;PE=2;MAPQ=9	GT:GL:GQ:FT:RCL:RC:RCR:CN:DR:DV:RR:RV	0/1:-0.49691,0,-5.32043:6:LowQual:10147868:53172314:6054378:7:1:2:0:0
2	41973169	INV00000269	N	<INV>	.	LowQual	IMPRECISE;CIEND=-203,203;CIPOS=-203,203;SVTYPE=INV;SVMETHOD=EMBL.DELLYv0.6.7;CHR2=2;END=85337505;CT=5to5;INSLEN=0;PE=2;MAPQ=11	GT:GL:GQ:FT:RCL:RC:RCR:CN:DR:DV:RR:RV	0/1:-0.495881,0,-10.9575:6:LowQual:6145827:12671027:5524317:2:2:2:0:0
2	47996095	INV00000270	N	<INV>	.	LowQual	IMPRECISE;CIEND=-456,456;CIPOS=-456,456;SVTYPE=INV;SVMETHOD=EMBL.DELLYv0.6.7;CHR2=2;END=166548397;CT=3to3;INSLEN=0;PE=2;MAPQ=12	GT:GL:GQ:FT:RCL:RC:RCR:CN:DR:DV:RR:RV	0/0:0,-0.169071,-13.4164:4:LowQual:13318186:33892575:17752896:2:7:2:0:0
2	50814189	INV00000271	N	<INV>	.	PASS	IMPRECISE;CIEND=-49,49;CIPOS=-49,49;SVTYPE=INV;SVMETHOD=EMBL.DELLYv0.6.7;CHR2=2;END=50816862;CT=5to5;INSLEN=0;PE=29;MAPQ=46	GT:GL:GQ:FT:RCL:RC:RCR:CN:DR:DV:RR:RV	0/1:-129.469,0,-9.16314:92:PASS:433:907:441:2:8:28:0:0
2	50814565	INV00000272	N	<INV>	.	PASS	IMPRECISE;CIEND=-178,178;CIPOS=-178,178;SVTYPE=INV;SVMETHOD=EMBL.DELLYv0.6.7;CHR2=2;END=50816649;CT=3to3;INSLEN=0;PE=29;MAPQ=51	GT:GL:GQ:FT:RCL:RC:RCR:CN:DR:DV:RR:RV	0/1:-140.293,0,-11.2641:113:PASS:443:686:302:2:6:29:0:0
2	56829769	INV00000273	N	<INV>	.	LowQual	IMPRECISE;CIEND=-368,368;CIPOS=-368,368;SVTYPE=INV;SVMETHOD=EMBL.DELLYv0.6.7;CHR2=2;END=80918877;CT=3to3;INSLEN=0;PE=3;MAPQ=4	GT:GL:GQ:FT:RCL:RC:RCR:CN:DR:DV:RR:RV	0/0:0,-4.17704,-56.9626:42:PASS:3541794:6993681:3756595:2:14:0:0:0
2	57205255	INV00000274	N	<INV>	.	LowQual	IMPRECISE;CIEND=-459,459;CIPOS=-459,459;SVTYPE=INV;SVMETHOD=EMBL.DELLYv0.6.7;CHR2=2;END=201733384;CT=3to3;INSLEN=0;PE=4;MAPQ=3	GT:GL:GQ:FT:RCL:RC:RCR:CN:DR:DV:RR:RV	0/0:0,-7.02573,-142.565:70:PASS:16126225:41863355:11384980:3:24:1:0:0
2	60359072	INV00000275	N	<INV>	.	LowQual	IMPRECISE;CIEND=-257,257;CIPOS=-257,257;SVTYPE=INV;SVMETHOD=EMBL.DELLYv0.6.7;CHR2=2;END=60372596;CT=3to3;INSLEN=0;PE=8;MAPQ=2	GT:GL:GQ:FT:RCL:RC:RCR:CN:DR:DV:RR:RV	0/0:0,-4.41245,-51.797:44:PASS:1927:3002:1603:2:15:0:0:0
2	60359341	INV00000276	N	<INV>	.	LowQual	IMPRECISE;CIEND=-380,380;CIPOS=-380,380;SVTYPE=INV;SVMETHOD=EMBL.DELLYv0.6.7;CHR2=2;END=60372398;CT=5to5;INSLEN=0;PE=10;MAPQ=3	GT:GL:GQ:FT:RCL:RC:RCR:CN:DR:DV:RR:RV	0/0:0,-3.22523,-41.4139:32:PASS:1796:2929:1525:2:11:0:0:0
2	62454143	INV00000277	N	<INV>	.	LowQual	IMPRECISE;CIEND=-208,208;CIPOS=-208,208;SVTYPE=INV;SVMETHOD=EMBL.DELLYv0.6.7;CHR2=2;END=62455582;CT=3to3;INSLEN=0;PE=2;MAPQ=60	GT:GL:GQ:FT:RCL:RC:RCR:CN:DR:DV:RR:RV	0/1:-4.47427,0,-129.274:45:PASS:252:288:154:1:23:2:0:0
2	65667706	INV00000278	N	<INV>	.	LowQual	IMPRECISE;CIEND=-462,462;CIPOS=-462,462;SVTYPE=INV;SVMETHOD=EMBL.DELLYv0.6.7;CHR2=2;END=132382000;CT=3to3;INSLEN=0;PE=2;MAPQ=10	GT:GL:GQ:FT:RCL:RC:RCR:CN:DR:DV:RR:RV	0/0:0,-1.78955,-41.0979:18:PASS:9786691:18080658:10290673:2:10:2:0:0
2	67000693	INV00000279	N	<INV>	.	LowQual	IMPRECISE;CIEND=-428,428;CIPOS=-428,428;SVTYPE=INV;SVMETHOD=EMBL.DELLYv0.6.7;CHR2=2;END=212868020;CT=5to5;INSLEN=0;PE=2;MAPQ=13	GT:GL:GQ:FT:RCL:RC:RCR:CN:DR:DV:RR:RV	0/0:0,-3.77027,-87.7923:38:PASS:18966651:42285733:8122176:3:20:2:0:0
2	71387108	INV00000280	N	<INV>	.	LowQual	IMPRECISE;CIEND=-430,430;CIPOS=-430,430;SVTYPE=INV;SVMETHOD=EMBL.DELLYv0.6.7;CHR2=2;END=225093462;CT=3to3;INSLEN=0;PE=2;MAPQ=4	GT:GL:GQ:FT:RCL:RC:RCR:CN:DR:DV:RR:RV	0/0:0,-7.39601,-106.27:74:PASS:20210980:44541387:4622193:4:25:0:0:0
2	72440167	INV00000281	N	<INV>	.	PASS	IMPRECISE;CIEND=-257,257;CIPOS=-257,257;SVTYPE=INV;SVMETHOD=EMBL.DELLYv0.6.7;CHR2=2;END=72441362;CT=5to5;INSLEN=0;PE=17;MAPQ=42	GT:GL:GQ:FT:RCL:RC:RCR:CN:DR:DV:RR:RV	0/1:-66.5815,0,-0.632988:7:LowQual:204:416:126:3:1:17:0:0
2	72440498	INV00000282	N	<INV>	.	PASS	IMPRECISE;CIEND=-197,197;CIPOS=-197,197;SVTYPE=INV;SVMETHOD=EMBL.DELLYv0.6.7;CHR2=2;END=72441363;CT=3to3;INSLEN=0;PE=18;MAPQ=60	GT:GL:GQ:FT:RCL:RC:RCR:CN:DR:DV:RR:RV	0/1:-101.98,0,-3.27941:33:PASS:180:261:80:2:2:18:0:0
2	74659978	INV00000283	N	<INV>	.	LowQual	IMPRECISE;CIEND=-408,408;CIPOS=-408,408;SVTYPE=INV;SVMETHOD=EMBL.DELLYv0.6.7;CHR2=2;END=74660904;CT=3to3;INSLEN=0;PE=2;MAPQ=60	GT:GL:GQ:FT:RCL:RC:RCR:CN:DR:DV:RR:RV	0/1:-1.16293,0,-193.163:12:LowQual:90:186:113:2:34:2:0:0
2	81087169	INV00000284	N	<INV>	.	LowQual	IMPRECISE;CIEND=-67,67;CIPOS=-67,67;SVTYPE=INV;SVMETHOD=EMBL.DELLYv0.6.7;CHR2=2;END=81087670;CT=5to5;INSLEN=0;PE=2;MAPQ=60	GT:GL:GQ:FT:RCL:RC:RCR:CN:DR:DV:RR:RV	0/0:0,-5.74015,-222:57:PASS:63:203:93:3:38:1:0:0
2	84835239	INV00000285	N	<INV>	.	LowQual	IMPRECISE;CIEND=-446,446;CIPOS=-446,446;SVTYPE=INV;SVMETHOD=EMBL.DELLYv0.6.7;CHR2=2;END=186963051;CT=3to3;INSLEN=0;PE=3;MAPQ=6	GT:GL:GQ:FT:RCL:RC:RCR:CN:DR:DV:RR:RV	0/0:0,-9.63099,-193.777:96:PASS:15017943:29151153:14880192:2:35:2:0:0
2	84835413	INV00000286	N	<INV>	.	LowQual	IMPRECISE;CIEND=-255,255;CIPOS=-255,255;SVTYPE=INV;SVMETHOD=EMBL.DELLYv0.6.7;CHR2=2;END=186962976;CT=5to5;INSLEN=0;PE=6;MAPQ=4	GT:GL:GQ:FT:RCL:RC:RCR:CN:DR:DV:RR:RV	0/0:0,-12.8868,-236.39:129:PASS:15017961:29151054:14880172:2:45:2:0:0
2	85235389	INV00000287	N	<INV>	.	LowQual	IMPRECISE;CIEND=-384,384;CIPOS=-384,384;SVTYPE=INV;SVMETHOD=EMBL.DELLYv0.6.7;CHR2=2;END=85235543;CT=3to3;INSLEN=0;PE=5;MAPQ=14	GT:GL:GQ:FT:RCL:RC:RCR:CN:DR:DV:RR:RV	0/1:-0.091122,0,-89.764:4:LowQual:19:56:35:2:19:5:0:0
2	87159026	INV00000288	N	<INV>	.	LowQual	IMPRECISE;CIEND=-387,387;CIPOS=-387,387;SVTYPE=INV;SVMETHOD=EMBL.DELLYv0.6.7;CHR2=2;END=88271131;CT=5to5;INSLEN=0;PE=2;MAPQ=3	GT:GL:GQ:FT:RCL:RC:RCR:CN:DR:DV:RR:RV	0/0:0,-13.5045,-195.158:135:PASS:147555:273363:142793:2:45:0:0:0
2	87168348	INV00000289	N	<INV>	.	LowQual	IMPRECISE;CIEND=-445,445;CIPOS=-445,445;SVTYPE=INV;SVMETHOD=EMBL.DELLYv0.6.7;CHR2=2;END=88261565;CT=3to3;INSLEN=0;PE=2;MAPQ=9	GT:GL:GQ:FT:RCL:RC:RCR:CN:DR:DV:RR:RV	0/0:0,-1.70977,-27.3825:17:PASS:143442:270293:139811:2:9:2:0:0
2	87449818	INV00000290	N	<INV>	.	PASS	IMPRECISE;CIEND=-434,434;CIPOS=-434,434;SVTYPE=INV;SVMETHOD=EMBL.DELLYv0.6.7;CHR2=2;END=112500653;CT=3to3;INSLEN=0;PE=3;MAPQ=60	GT:GL:GQ:FT:RCL:RC:RCR:CN:DR:DV:RR:RV	0/1:-13.3902,0,-53.8846:134:PASS:3749135:6292074:3545536:2:12:3:0:0
2	87450025	INV00000291	N	<INV>	.	LowQual	IMPRECISE;CIEND=-305,305;CIPOS=-305,305;SVTYPE=INV;SVMETHOD=EMBL.DELLYv0.6.7;CHR2=2;END=87450825;CT=5to5;INSLEN=0;PE=2;MAPQ=23	GT:GL:GQ:FT:RCL:RC:RCR:CN:DR:DV:RR:RV	0/0:0,-3.06284,-94.6018:31:PASS:85:289:143:3:19:2:0:0
2	87457410	INV00000293	N	<INV>	.	LowQual	IMPRECISE;CIEND=-230,230;CIPOS=-230,230;SVTYPE=INV;SVMETHOD=EMBL.DELLYv0.6.7;CHR2=2;END=96524002;CT=5to5;INSLEN=0;PE=4;MAPQ=7	GT:GL:GQ:FT:RCL:RC:RCR:CN:DR:DV:RR:RV	0/0:0,-3.45361,-51.8186:35:PASS:1262217:2141464:1169714:2:17:4:0:0
2	87457559	INV00000292	N	<INV>	.	LowQual	IMPRECISE;CIEND=-408,408;CIPOS=-408,408;SVTYPE=INV;SVMETHOD=EMBL.DELLYv0.6.7;CHR2=2;END=96523813;CT=3to3;INSLEN=0;PE=5;MAPQ=4	GT:GL:GQ:FT:RCL:RC:RCR:CN:DR:DV:RR:RV	0/0:0,-4.19587,-51.2391:42:PASS:1262113:2141289:1169748:2:16:2:0:0
2	87514119	INV00000294	N	<INV>	.	LowQual	IMPRECISE;CIEND=-454,454;CIPOS=-454,454;SVTYPE=INV;SVMETHOD=EMBL.DELLYv0.6.7;CHR2=2;END=112332055;CT=3to3;INSLEN=0;PE=2;MAPQ=7	GT:GL:GQ:FT:RCL:RC:RCR:CN:DR:DV:RR:RV	0/0:0,-3.10827,-28.7915:31:PASS:3723657:6228468:3502477:2:12:1:0:0
2	87519942	INV00000295	N	<INV>	.	LowQual	IMPRECISE;CIEND=-379,379;CIPOS=-379,379;SVTYPE=INV;SVMETHOD=EMBL.DELLYv0.6.7;CHR2=2;END=112326200;CT=3to3;INSLEN=0;PE=4;MAPQ=2	GT:GL:GQ:FT:RCL:RC:RCR:CN:DR:DV:RR:RV	0/0:0,-1.98885,-20.5816:20:PASS:3723068:6224847:3500558:2:7:0:0:0
2	87587052	INV00000296	N	<INV>	.	PASS	IMPRECISE;CIEND=-133,133;CIPOS=-133,133;SVTYPE=INV;SVMETHOD=EMBL.DELLYv0.6.7;CHR2=2;END=91740014;CT=3to3;INSLEN=0;PE=5;MAPQ=23	GT:GL:GQ:FT:RCL:RC:RCR:CN:DR:DV:RR:RV	0/0:0,-32.6624,-555.519:10000:PASS:531955:912674:888123:1:142:5:0:0
2	87587160	INV00000297	N	<INV>	.	LowQual	IMPRECISE;CIEND=-322,322;CIPOS=-322,322;SVTYPE=INV;SVMETHOD=EMBL.DELLYv0.6.7;CHR2=2;END=91737591;CT=5to5;INSLEN=0;PE=5;MAPQ=4	GT:GL:GQ:FT:RCL:RC:RCR:CN:DR:DV:RR:RV	0/0:0,-49.7043,-698:10000:PASS:531696:908087:892627:1:169:2:0:0
2	87587228	INV00000298	N	<INV>	.	LowQual	IMPRECISE;CIEND=-270,270;CIPOS=-270,270;SVTYPE=INV;SVMETHOD=EMBL.DELLYv0.6.7;CHR2=2;END=91739754;CT=5to5;INSLEN=0;PE=5;MAPQ=7	GT:GL:GQ:FT:RCL:RC:RCR:CN:DR:DV:RR:RV	0/0:0,-59.2226,-935.89:10000:PASS:532055:911987:888624:1:220:3:0:0
2	87588380	INV00000299	N	<INV>	.	PASS	IMPRECISE;CIEND=-420,420;CIPOS=-420,420;SVTYPE=INV;SVMETHOD=EMBL.DELLYv0.6.7;CHR2=2;END=91738417;CT=3to3;INSLEN=0;PE=4;MAPQ=25	GT:GL:GQ:FT:RCL:RC:RCR:CN:DR:DV:RR:RV	0/0:0,-76.8996,-1000:10000:PASS:533475:907853:890818:1:284:4:0:0
2	87592912	INV00000300	N	<INV>	.	PASS	IMPRECISE;CIEND=-249,249;CIPOS=-249,249;SVTYPE=INV;SVMETHOD=EMBL.DELLYv0.6.7;CHR2=2;END=91738234;CT=5to5;INSLEN=0;PE=7;MAPQ=35	GT:GL:GQ:FT:RCL:RC:RCR:CN:DR:DV:RR:RV	0/0:0,-6.09277,-250.022:61:PASS:535144:903852:891347:1:82:7:0:0
2	87593524	INV00000301	N	<INV>	.	LowQual	IMPRECISE;CIEND=-446,446;CIPOS=-446,446;SVTYPE=INV;SVMETHOD=EMBL.DELLYv0.6.7;CHR2=2;END=91739857;CT=3to3;INSLEN=0;PE=2;MAPQ=3	GT:GL:GQ:FT:RCL:RC:RCR:CN:DR:DV:RR:RV	0/0:0,-17.9,-192.538:10000:PASS:535957:905981:888377:1:60:0:0:0
2	87623712	INV00000305	N	<INV>	.	LowQual	IMPRECISE;CIEND=-139,139;CIPOS=-139,139;SVTYPE=INV;SVMETHOD=EMBL.DELLYv0.6.7;CHR2=2;END=90481876;CT=5to5;INSLEN=0;PE=8;MAPQ=8	GT:GL:GQ:FT:RCL:RC:RCR:CN:DR:DV:RR:RV	0/0:0,-2.15572,-90.3115:22:PASS:391335:825480:215941:3:26:7:0:0
2	87623767	INV00000302	N	<INV>	.	LowQual	IMPRECISE;CIEND=-43,43;CIPOS=-43,43;SVTYPE=INV;SVMETHOD=EMBL.DELLYv0.6.7;CHR2=2;END=90477005;CT=5to5;INSLEN=0;PE=3;MAPQ=5	GT:GL:GQ:FT:RCL:RC:RCR:CN:DR:DV:RR:RV	0/0:0,-9.21303,-134.108:92:PASS:390649:822383:214421:3:32:2:0:0
2	87623969	INV00000303	N	<INV>	.	LowQual	IMPRECISE;CIEND=-379,379;CIPOS=-379,379;SVTYPE=INV;SVMETHOD=EMBL.DELLYv0.6.7;CHR2=2;END=91707669;CT=3to3;INSLEN=0;PE=2;MAPQ=8	GT:GL:GQ:FT:RCL:RC:RCR:CN:DR:DV:RR:RV	0/0:0,-6.42013,-66.3323:64:PASS:537217:874874:904371:1:25:2:0:0
2	87623992	INV00000304	N	<INV>	.	PASS	IMPRECISE;CIEND=-136,136;CIPOS=-136,136;SVTYPE=INV;SVMETHOD=EMBL.DELLYv0.6.7;CHR2=2;END=90482247;CT=3to3;INSLEN=0;PE=8;MAPQ=30	GT:GL:GQ:FT:RCL:RC:RCR:CN:DR:DV:RR:RV	0/0:0,-17.4162,-363.168:10000:PASS:391742:825942:215029:3:121:7:0:0
2	87624038	INV00000306	N	<INV>	.	LowQual	IMPRECISE;CIEND=-130,130;CIPOS=-130,130;SVTYPE=INV;SVMETHOD=EMBL.DELLYv0.6.7;CHR2=2;END=90485479;CT=3to3;INSLEN=0;PE=28;MAPQ=10	GT:GL:GQ:FT:RCL:RC:RCR:CN:DR:DV:RR:RV	0/1:-21.9408,0,-34.3651:10000:PASS:392330:827217:217254:3:13:24:0:0
2	87624189	INV00000307	N	<INV>	.	LowQual	IMPRECISE;CIEND=-133,133;CIPOS=-133,133;SVTYPE=INV;SVMETHOD=EMBL.DELLYv0.6.7;CHR2=2;END=90485089;CT=5to5;INSLEN=0;PE=3;MAPQ=3	GT:GL:GQ:FT:RCL:RC:RCR:CN:DR:DV:RR:RV	0/0:0,-5.98859,-75.931:60:PASS:392276:826731:217129:3:21:1:0:0
2	87625202	INV00000309	N	<INV>	.	LowQual	IMPRECISE;CIEND=-17,17;CIPOS=-17,17;SVTYPE=INV;SVMETHOD=EMBL.DELLYv0.6.7;CHR2=2;END=90481922;CT=5to5;INSLEN=0;PE=2;MAPQ=17	GT:GL:GQ:FT:RCL:RC:RCR:CN:DR:DV:RR:RV	0/0:0,-6.69513,-77.374:67:PASS:391528:824671:215644:3:28:1:0:0
2	87625508	INV00000308	N	<INV>	.	LowQual	IMPRECISE;CIEND=-100,100;CIPOS=-100,100;SVTYPE=INV;SVMETHOD=EMBL.DELLYv0.6.7;CHR2=2;END=90485053;CT=5to5;INSLEN=0;PE=4;MAPQ=6	GT:GL:GQ:FT:RCL:RC:RCR:CN:DR:DV:RR:RV	0/0:0,-3.11125,-55.3963:31:PASS:392027:826274:216617:3:16:3:0:0
2	87626324	INV00000310	N	<INV>	.	LowQual	IMPRECISE;CIEND=-424,424;CIPOS=-424,424;SVTYPE=INV;SVMETHOD=EMBL.DELLYv0.6.7;CHR2=2;END=90477503;CT=3to3;INSLEN=0;PE=2;MAPQ=8	GT:GL:GQ:FT:RCL:RC:RCR:CN:DR:DV:RR:RV	0/0:0,-3.58087,-42.435:36:PASS:390969:821105:214069:3:15:2:0:0
2	87628907	INV00000311	N	<INV>	.	PASS	IMPRECISE;CIEND=-130,130;CIPOS=-130,130;SVTYPE=INV;SVMETHOD=EMBL.DELLYv0.6.7;CHR2=2;END=91703768;CT=3to3;INSLEN=0;PE=19;MAPQ=46	GT:GL:GQ:FT:RCL:RC:RCR:CN:DR:DV:RR:RV	0/1:-65.619,0,-53.813:10000:PASS:536516:872540:905053:1:18:19:0:0
2	87633544	INV00000312	N	<INV>	.	LowQual	IMPRECISE;CIEND=-437,437;CIPOS=-437,437;SVTYPE=INV;SVMETHOD=EMBL.DELLYv0.6.7;CHR2=2;END=90475811;CT=3to3;INSLEN=0;PE=2;MAPQ=16	GT:GL:GQ:FT:RCL:RC:RCR:CN:DR:DV:RR:RV	0/1:-0.926934,0,-2.37202:9:LowQual:389308:819486:211322:3:2:2:0:0
2	87634194	INV00000313	N	<INV>	.	PASS	IMPRECISE;CIEND=-404,404;CIPOS=-404,404;SVTYPE=INV;SVMETHOD=EMBL.DELLYv0.6.7;CHR2=2;END=90485509;CT=3to3;INSLEN=0;PE=4;MAPQ=25	GT:GL:GQ:FT:RCL:RC:RCR:CN:DR:DV:RR:RV	0/1:-4.29241,0,-43.4111:43:PASS:390331:824924:213696:3:15:3:0:0
2	87641914	INV00000314	N	<INV>	.	LowQual	IMPRECISE;CIEND=-76,76;CIPOS=-76,76;SVTYPE=INV;SVMETHOD=EMBL.DELLYv0.6.7;CHR2=2;END=90481920;CT=5to5;INSLEN=0;PE=4;MAPQ=19	GT:GL:GQ:FT:RCL:RC:RCR:CN:DR:DV:RR:RV	0/0:0,-15.5799,-193.665:157:PASS:387616:822314:210439:3:78:8:0:0
2	87642151	INV00000315	N	<INV>	.	LowQual	IMPRECISE;CIEND=-284,284;CIPOS=-284,284;SVTYPE=INV;SVMETHOD=EMBL.DELLYv0.6.7;CHR2=2;END=90482479;CT=3to3;INSLEN=0;PE=10;MAPQ=8	GT:GL:GQ:FT:RCL:RC:RCR:CN:DR:DV:RR:RV	0/0:0,-7.97747,-113.502:80:PASS:387879:823213:209788:3:42:8:0:0
2	87642509	INV00000316	N	<INV>	.	LowQual	IMPRECISE;CIEND=-444,444;CIPOS=-444,444;SVTYPE=INV;SVMETHOD=EMBL.DELLYv0.6.7;CHR2=2;END=90485322;CT=5to5;INSLEN=0;PE=3;MAPQ=7	GT:GL:GQ:FT:RCL:RC:RCR:CN:DR:DV:RR:RV	0/0:0,-2.20472,-38.2999:22:PASS:388121:823948:211396:3:13:2:0:0
2	87643716	INV00000317	N	<INV>	.	LowQual	IMPRECISE;CIEND=-372,372;CIPOS=-372,372;SVTYPE=INV;SVMETHOD=EMBL.DELLYv0.6.7;CHR2=2;END=90475712;CT=3to3;INSLEN=0;PE=2;MAPQ=1	GT:GL:GQ:FT:RCL:RC:RCR:CN:DR:DV:RR:RV	0/0:0,-9.14882,-96.7159:91:PASS:387027:818243:207515:3:32:0:0:0
2	87644131	INV00000318	N	<INV>	.	LowQual	IMPRECISE;CIEND=-165,165;CIPOS=-165,165;SVTYPE=INV;SVMETHOD=EMBL.DELLYv0.6.7;CHR2=2;END=90485053;CT=5to5;INSLEN=0;PE=4;MAPQ=3	GT:GL:GQ:FT:RCL:RC:RCR:CN:DR:DV:RR:RV	0/0:0,-1.56556,-11.583:16:PASS:387932:823394:210640:3:7:1:0:0
2	87644367	INV00000319	N	<INV>	.	LowQual	IMPRECISE;CIEND=-303,303;CIPOS=-303,303;SVTYPE=INV;SVMETHOD=EMBL.DELLYv0.6.7;CHR2=2;END=90482119;CT=5to5;INSLEN=0;PE=3;MAPQ=6	GT:GL:GQ:FT:RCL:RC:RCR:CN:DR:DV:RR:RV	0/0:0,-27.3589,-257.299:10000:PASS:387706:821996:209422:3:100:3:0:0
2	87644541	INV00000321	N	<INV>	.	LowQual	IMPRECISE;CIEND=-140,140;CIPOS=-140,140;SVTYPE=INV;SVMETHOD=EMBL.DELLYv0.6.7;CHR2=2;END=90482479;CT=3to3;INSLEN=0;PE=33;MAPQ=7	GT:GL:GQ:FT:RCL:RC:RCR:CN:DR:DV:RR:RV	0/0:0,-4.51811,-131.865:45:PASS:387933:822396:208989:3:50:24:0:0
2	87644717	INV00000320	N	<INV>	.	LowQual	IMPRECISE;CIEND=-101,101;CIPOS=-101,101;SVTYPE=INV;SVMETHOD=EMBL.DELLYv0.6.7;CHR2=2;END=90485489;CT=3to3;INSLEN=0;PE=9;MAPQ=7	GT:GL:GQ:FT:RCL:RC:RCR:CN:DR:DV:RR:RV	0/1:-0.600215,0,-25.896:7:LowQual:388261:823376:210691:3:11:8:0:0
2	87645372	INV00000322	N	<INV>	.	LowQual	IMPRECISE;CIEND=-289,289;CIPOS=-289,289;SVTYPE=INV;SVMETHOD=EMBL.DELLYv0.6.7;CHR2=2;END=91696241;CT=3to3;INSLEN=0;PE=2;MAPQ=17	GT:GL:GQ:FT:RCL:RC:RCR:CN:DR:DV:RR:RV	0/1:-1.82521,0,-0.35142:5:LowQual:531884:868942:906318:1:1:2:0:0
2	87648046	INV00000323	N	<INV>	.	LowQual	IMPRECISE;CIEND=-268,268;CIPOS=-268,268;SVTYPE=INV;SVMETHOD=EMBL.DELLYv0.6.7;CHR2=2;END=90485306;CT=5to5;INSLEN=0;PE=6;MAPQ=2	GT:GL:GQ:FT:RCL:RC:RCR:CN:DR:DV:RR:RV	0/0:0,-1.35922,-10.0541:14:LowQual:387739:822427:209537:3:5:0:0:0
2	87651600	INV00000325	N	<INV>	.	LowQual	IMPRECISE;CIEND=-358,358;CIPOS=-358,358;SVTYPE=INV;SVMETHOD=EMBL.DELLYv0.6.7;CHR2=2;END=90485302;CT=5to5;INSLEN=0;PE=2;MAPQ=4	GT:GL:GQ:FT:RCL:RC:RCR:CN:DR:DV:RR:RV	0/0:0,-6.78285,-61.5571:68:PASS:386648:822070:208685:3:25:0:0:0
2	87651817	INV00000324	N	<INV>	.	LowQual	IMPRECISE;CIEND=-450,450;CIPOS=-450,450;SVTYPE=INV;SVMETHOD=EMBL.DELLYv0.6.7;CHR2=2;END=90482908;CT=3to3;INSLEN=0;PE=2;MAPQ=18	GT:GL:GQ:FT:RCL:RC:RCR:CN:DR:DV:RR:RV	0/0:0,-10.1357,-151.803:101:PASS:386381:821280:207480:3:45:2:0:0
2	87652005	INV00000326	N	<INV>	.	LowQual	IMPRECISE;CIEND=-379,379;CIPOS=-379,379;SVTYPE=INV;SVMETHOD=EMBL.DELLYv0.6.7;CHR2=2;END=90485487;CT=3to3;INSLEN=0;PE=3;MAPQ=1	GT:GL:GQ:FT:RCL:RC:RCR:CN:DR:DV:RR:RV	0/0:0,-3.54739,-42.735:35:PASS:386810:821985:208479:3:12:0:0:0
2	87655612	INV00000328	N	<INV>	.	LowQual	IMPRECISE;CIEND=-417,417;CIPOS=-417,417;SVTYPE=INV;SVMETHOD=EMBL.DELLYv0.6.7;CHR2=2;END=90485327;CT=5to5;INSLEN=0;PE=3;MAPQ=8	GT:GL:GQ:FT:RCL:RC:RCR:CN:DR:DV:RR:RV	0/0:0,-4.9638,-55.9296:50:PASS:385804:821432:207835:3:24:2:0:0
2	87655738	INV00000327	N	<INV>	.	LowQual	IMPRECISE;CIEND=-110,110;CIPOS=-110,110;SVTYPE=INV;SVMETHOD=EMBL.DELLYv0.6.7;CHR2=2;END=90485494;CT=3to3;INSLEN=0;PE=4;MAPQ=9	GT:GL:GQ:FT:RCL:RC:RCR:CN:DR:DV:RR:RV	0/0:0,-0.0571761,-37.3028:4:LowQual:385890:821569:207623:3:11:2:0:0
2	87656102	INV00000329	N	<INV>	.	LowQual	IMPRECISE;CIEND=-209,209;CIPOS=-209,209;SVTYPE=INV;SVMETHOD=EMBL.DELLYv0.6.7;CHR2=2;END=90481920;CT=5to5;INSLEN=0;PE=5;MAPQ=6	GT:GL:GQ:FT:RCL:RC:RCR:CN:DR:DV:RR:RV	0/0:0,-6.44648,-74.0446:64:PASS:385391:819199:206371:3:30:4:0:0
2	87857937	INV00000330	N	<INV>	.	LowQual	IMPRECISE;CIEND=-329,329;CIPOS=-329,329;SVTYPE=INV;SVMETHOD=EMBL.DELLYv0.6.7;CHR2=2;END=112150147;CT=5to5;INSLEN=0;PE=6;MAPQ=8	GT:GL:GQ:FT:RCL:RC:RCR:CN:DR:DV:RR:RV	0/0:0,-3.50126,-65.1444:35:PASS:3644829:6085567:3406132:2:21:5:0:0
2	87940744	INV00000331	N	<INV>	.	PASS	IMPRECISE;CIEND=-364,364;CIPOS=-364,364;SVTYPE=INV;SVMETHOD=EMBL.DELLYv0.6.7;CHR2=2;END=112067254;CT=5to5;INSLEN=0;PE=5;MAPQ=46	GT:GL:GQ:FT:RCL:RC:RCR:CN:DR:DV:RR:RV	0/1:-15.6811,0,-62.1764:157:PASS:3621728:6043009:3372040:2:18:5:0:0
2	88206983	INV00000332	N	<INV>	.	LowQual	IMPRECISE;CIEND=-450,450;CIPOS=-450,450;SVTYPE=INV;SVMETHOD=EMBL.DELLYv0.6.7;CHR2=2;END=153864120;CT=3to3;INSLEN=0;PE=2;MAPQ=9	GT:GL:GQ:FT:RCL:RC:RCR:CN:DR:DV:RR:RV	0/0:0,-1.07043,-8.82165:11:LowQual:9527827:18138516:10070339:2:6:1:0:0
2	89020772	INV00000333	N	<INV>	.	LowQual	IMPRECISE;CIEND=-457,457;CIPOS=-457,457;SVTYPE=INV;SVMETHOD=EMBL.DELLYv0.6.7;CHR2=2;END=126020343;CT=3to3;INSLEN=0;PE=2;MAPQ=4	GT:GL:GQ:FT:RCL:RC:RCR:CN:DR:DV:RR:RV	0/0:0,-9.03088,-178.7:90:PASS:5324285:9727454:5388123:2:30:0:0:0
2	89072757	INV00000334	N	<INV>	.	PASS	IMPRECISE;CIEND=-346,346;CIPOS=-346,346;SVTYPE=INV;SVMETHOD=EMBL.DELLYv0.6.7;CHR2=2;END=96604469;CT=5to5;INSLEN=0;PE=5;MAPQ=22	GT:GL:GQ:FT:RCL:RC:RCR:CN:DR:DV:RR:RV	0/0:0,-17.8811,-367.171:10000:PASS:950142:1753085:949331:2:82:5:0:0
2	89073528	INV00000335	N	<INV>	.	PASS	IMPRECISE;CIEND=-267,267;CIPOS=-267,267;SVTYPE=INV;SVMETHOD=EMBL.DELLYv0.6.7;CHR2=2;END=96603578;CT=3to3;INSLEN=0;PE=7;MAPQ=34	GT:GL:GQ:FT:RCL:RC:RCR:CN:DR:DV:RR:RV	0/0:0,-8.72092,-350.771:87:PASS:951007:1751381:949344:2:91:7:0:0
2	89074230	INV00000336	N	<INV>	.	LowQual	IMPRECISE;CIEND=-406,406;CIPOS=-406,406;SVTYPE=INV;SVMETHOD=EMBL.DELLYv0.6.7;CHR2=2;END=96602866;CT=3to3;INSLEN=0;PE=9;MAPQ=17	GT:GL:GQ:FT:RCL:RC:RCR:CN:DR:DV:RR:RV	0/0:0,-17.175,-421.953:10000:PASS:951114:1750098:949537:2:98:9:0:0
2	89075033	INV00000337	N	<INV>	.	PASS	IMPRECISE;CIEND=-223,223;CIPOS=-223,223;SVTYPE=INV;SVMETHOD=EMBL.DELLYv0.6.7;CHR2=2;END=96602097;CT=3to3;INSLEN=0;PE=8;MAPQ=27	GT:GL:GQ:FT:RCL:RC:RCR:CN:DR:DV:RR:RV	0/0:0,-4.14068,-306.268:41:PASS:951119:1749050:949573:2:71:7:0:0
2	89080483	INV00000339	N	<INV>	.	LowQual	IMPRECISE;CIEND=-404,404;CIPOS=-404,404;SVTYPE=INV;SVMETHOD=EMBL.DELLYv0.6.7;CHR2=2;END=96596794;CT=5to5;INSLEN=0;PE=9;MAPQ=3	GT:GL:GQ:FT:RCL:RC:RCR:CN:DR:DV:RR:RV	0/0:0,-16.7073,-285.704:10000:PASS:951345:1741759:950666:2:72:4:0:0
2	89080650	INV00000338	N	<INV>	.	LowQual	IMPRECISE;CIEND=-412,412;CIPOS=-412,412;SVTYPE=INV;SVMETHOD=EMBL.DELLYv0.6.7;CHR2=2;END=96596627;CT=3to3;INSLEN=0;PE=2;MAPQ=3	GT:GL:GQ:FT:RCL:RC:RCR:CN:DR:DV:RR:RV	0/0:0,-20.9577,-305.985:10000:PASS:951421:1741523:950601:2:71:0:0:0
2	89080659	INV00000340	N	<INV>	.	PASS	IMPRECISE;CIEND=-397,397;CIPOS=-397,397;SVTYPE=INV;SVMETHOD=EMBL.DELLYv0.6.7;CHR2=2;END=98178801;CT=3to3;INSLEN=0;PE=9;MAPQ=20	GT:GL:GQ:FT:RCL:RC:RCR:CN:DR:DV:RR:RV	0/0:0,-3.55806,-244.038:36:PASS:1179067:2099381:1234559:2:62:9:0:0
2	89081555	INV00000341	N	<INV>	.	LowQual	IMPRECISE;CIEND=-186,186;CIPOS=-186,186;SVTYPE=INV;SVMETHOD=EMBL.DELLYv0.6.7;CHR2=2;END=98178073;CT=5to5;INSLEN=0;PE=19;MAPQ=8	GT:GL:GQ:FT:RCL:RC:RCR:CN:DR:DV:RR:RV	0/0:0,-20.8206,-468.273:10000:PASS:1179081:2098168:1234849:2:100:18:0:0
2	89081929	INV00000342	N	<INV>	.	LowQual	IMPRECISE;CIEND=-261,261;CIPOS=-261,261;SVTYPE=INV;SVMETHOD=EMBL.DELLYv0.6.7;CHR2=2;END=98177673;CT=3to3;INSLEN=0;PE=31;MAPQ=5	GT:GL:GQ:FT:RCL:RC:RCR:CN:DR:DV:RR:RV	0/0:0,-11.3896,-327.529:114:PASS:1179408:2097366:1234925:2:60:28:0:0
2	89081932	INV00000343	N	<INV>	.	LowQual	IMPRECISE;CIEND=-202,202;CIPOS=-202,202;SVTYPE=INV;SVMETHOD=EMBL.DELLYv0.6.7;CHR2=2;END=96595478;CT=3to3;INSLEN=0;PE=50;MAPQ=19	GT:GL:GQ:FT:RCL:RC:RCR:CN:DR:DV:RR:RV	0/1:-50.155,0,-193.1:10000:PASS:951750:1739854:950467:2:56:50:0:0
2	89082398	INV00000344	N	<INV>	.	LowQual	IMPRECISE;CIEND=-150,150;CIPOS=-150,150;SVTYPE=INV;SVMETHOD=EMBL.DELLYv0.6.7;CHR2=2;END=96592979;CT=5to5;INSLEN=0;PE=6;MAPQ=6	GT:GL:GQ:FT:RCL:RC:RCR:CN:DR:DV:RR:RV	0/0:0,-8.74279,-218.399:87:PASS:951546:1737674:951314:2:38:5:0:0
2	89088513	INV00000345	N	<INV>	.	LowQual	IMPRECISE;CIEND=-383,383;CIPOS=-383,383;SVTYPE=INV;SVMETHOD=EMBL.DELLYv0.6.7;CHR2=2;END=98170641;CT=5to5;INSLEN=0;PE=12;MAPQ=4	GT:GL:GQ:FT:RCL:RC:RCR:CN:DR:DV:RR:RV	0/0:0,-12.0679,-236.575:121:PASS:1178646:2091131:1233679:2:44:3:0:0
2	89088695	INV00000346	N	<INV>	.	LowQual	IMPRECISE;CIEND=-266,266;CIPOS=-266,266;SVTYPE=INV;SVMETHOD=EMBL.DELLYv0.6.7;CHR2=2;END=96527758;CT=3to3;INSLEN=0;PE=2;MAPQ=5	GT:GL:GQ:FT:RCL:RC:RCR:CN:DR:DV:RR:RV	0/0:0,-13.5963,-227.213:136:PASS:944651:1717147:941480:2:46:1:0:0
2	89292367	INV00000347	N	<INV>	.	LowQual	IMPRECISE;CIEND=-391,391;CIPOS=-391,391;SVTYPE=INV;SVMETHOD=EMBL.DELLYv0.6.7;CHR2=2;END=90259764;CT=3to3;INSLEN=0;PE=2;MAPQ=27	GT:GL:GQ:FT:RCL:RC:RCR:CN:DR:DV:RR:RV	0/0:0,-3.16196,-97.9368:32:PASS:144932:346234:67762:3:20:2:0:0
2	89292616	INV00000348	N	<INV>	.	LowQual	IMPRECISE;CIEND=-374,374;CIPOS=-374,374;SVTYPE=INV;SVMETHOD=EMBL.DELLYv0.6.7;CHR2=2;END=90259608;CT=5to5;INSLEN=0;PE=3;MAPQ=7	GT:GL:GQ:FT:RCL:RC:RCR:CN:DR:DV:RR:RV	0/0:0,-2.20506,-93.3761:22:PASS:144866:346152:67803:3:19:3:0:0
2	89563596	INV00000349	N	<INV>	.	PASS	IMPRECISE;CIEND=-74,74;CIPOS=-74,74;SVTYPE=INV;SVMETHOD=EMBL.DELLYv0.6.7;CHR2=2;END=89957153;CT=5to5;INSLEN=0;PE=7;MAPQ=40	GT:GL:GQ:FT:RCL:RC:RCR:CN:DR:DV:RR:RV	0/1:-14.5394,0,-118.264:145:PASS:50557:200425:50694:4:30:6:0:0
2	89830436	INV00000350	N	<INV>	.	LowQual	IMPRECISE;CIEND=-317,317;CIPOS=-317,317;SVTYPE=INV;SVMETHOD=EMBL.DELLYv0.6.7;CHR2=2;END=89848889;CT=5to5;INSLEN=0;PE=14;MAPQ=5	GT:GL:GQ:FT:RCL:RC:RCR:CN:DR:DV:RR:RV	0/1:-8.08971,0,-7.62812:75:PASS:0:20376:34344:1:2:8:0:0
2	89830836	INV00000353	N	<INV>	.	LowQual	IMPRECISE;CIEND=-400,400;CIPOS=-400,400;SVTYPE=INV;SVMETHOD=EMBL.DELLYv0.6.7;CHR2=2;END=89842440;CT=3to3;INSLEN=0;PE=3;MAPQ=3	GT:GL:GQ:FT:RCL:RC:RCR:CN:DR:DV:RR:RV	0/0:0,-25.1023,-474.171:10000:PASS:452:11987:7252:3:86:1:0:0
2	89830848	INV00000351	N	<INV>	.	LowQual	IMPRECISE;CIEND=-401,401;CIPOS=-401,401;SVTYPE=INV;SVMETHOD=EMBL.DELLYv0.6.7;CHR2=2;END=89848860;CT=3to3;INSLEN=0;PE=4;MAPQ=3	GT:GL:GQ:FT:RCL:RC:RCR:CN:DR:DV:RR:RV	0/0:0,-24.7016,-465.911:10000:PASS:458:19898:34215:1:84:1:0:0
2	89830865	INV00000352	N	<INV>	.	LowQual	IMPRECISE;CIEND=-408,408;CIPOS=-408,408;SVTYPE=INV;SVMETHOD=EMBL.DELLYv0.6.7;CHR2=2;END=89846751;CT=3to3;INSLEN=0;PE=3;MAPQ=1	GT:GL:GQ:FT:RCL:RC:RCR:CN:DR:DV:RR:RV	0/0:0,-26.3049,-493.214:10000:PASS:470:18240:31654:1:88:0:0:0
2	89831647	INV00000355	N	<INV>	.	LowQual	IMPRECISE;CIEND=-294,294;CIPOS=-294,294;SVTYPE=INV;SVMETHOD=EMBL.DELLYv0.6.7;CHR2=2;END=89845213;CT=5to5;INSLEN=0;PE=4;MAPQ=4	GT:GL:GQ:FT:RCL:RC:RCR:CN:DR:DV:RR:RV	0/0:0,-40.09,-681.65:10000:PASS:1096:14922:12576:2:136:0:0:0
2	89831855	INV00000356	N	<INV>	.	LowQual	IMPRECISE;CIEND=-246,246;CIPOS=-246,246;SVTYPE=INV;SVMETHOD=EMBL.DELLYv0.6.7;CHR2=2;END=89844891;CT=3to3;INSLEN=0;PE=5;MAPQ=3	GT:GL:GQ:FT:RCL:RC:RCR:CN:DR:DV:RR:RV	0/0:0,-35.977,-597.248:10000:PASS:1571:14042:11870:2:135:2:0:0
2	89831896	INV00000354	N	<INV>	.	LowQual	IMPRECISE;CIEND=-268,268;CIPOS=-268,268;SVTYPE=INV;SVMETHOD=EMBL.DELLYv0.6.7;CHR2=2;END=89842317;CT=3to3;INSLEN=0;PE=2;MAPQ=9	GT:GL:GQ:FT:RCL:RC:RCR:CN:DR:DV:RR:RV	0/0:0,-36.0651,-580.293:10000:PASS:1660:10265:7382:2:126:1:0:0
2	89834700	INV00000357	N	<INV>	.	LowQual	IMPRECISE;CIEND=-56,56;CIPOS=-56,56;SVTYPE=INV;SVMETHOD=EMBL.DELLYv0.6.7;CHR2=2;END=89841996;CT=5to5;INSLEN=0;PE=3;MAPQ=6	GT:GL:GQ:FT:RCL:RC:RCR:CN:DR:DV:RR:RV	0/0:0,-25.9012,-478.034:10000:PASS:3454:6772:6044:1:89:1:0:0
2	89834916	INV00000358	N	<INV>	.	LowQual	IMPRECISE;CIEND=-126,126;CIPOS=-126,126;SVTYPE=INV;SVMETHOD=EMBL.DELLYv0.6.7;CHR2=2;END=89849604;CT=3to3;INSLEN=0;PE=2;MAPQ=5	GT:GL:GQ:FT:RCL:RC:RCR:CN:DR:DV:RR:RV	0/0:0,-32.9069,-599.256:10000:PASS:4466:16853:32182:1:112:1:0:0
2	89840128	INV00000359	N	<INV>	.	LowQual	IMPRECISE;CIEND=-391,391;CIPOS=-391,391;SVTYPE=INV;SVMETHOD=EMBL.DELLYv0.6.7;CHR2=2;END=89842311;CT=5to5;INSLEN=0;PE=2;MAPQ=10	GT:GL:GQ:FT:RCL:RC:RCR:CN:DR:DV:RR:RV	0/0:0,-26.6397,-477.29:10000:PASS:982:2920:1455:2:92:1:0:0
2	89841193	INV00000360	N	<INV>	.	LowQual	IMPRECISE;CIEND=-441,441;CIPOS=-441,441;SVTYPE=INV;SVMETHOD=EMBL.DELLYv0.6.7;CHR2=2;END=89845227;CT=5to5;INSLEN=0;PE=2;MAPQ=4	GT:GL:GQ:FT:RCL:RC:RCR:CN:DR:DV:RR:RV	0/0:0,-31.753,-606.344:10000:PASS:1987:5916:3095:2:106:0:0:0
2	89842163	INV00000361	N	<INV>	.	LowQual	IMPRECISE;CIEND=-227,227;CIPOS=-227,227;SVTYPE=INV;SVMETHOD=EMBL.DELLYv0.6.7;CHR2=2;END=92269994;CT=5to5;INSLEN=0;PE=10;MAPQ=17	GT:GL:GQ:FT:RCL:RC:RCR:CN:DR:DV:RR:RV	0/1:-3.14392,0,-69.3327:31:PASS:280387:654098:617541:1:26:9:0:0
2	89843463	INV00000362	N	<INV>	.	LowQual	IMPRECISE;CIEND=-355,355;CIPOS=-355,355;SVTYPE=INV;SVMETHOD=EMBL.DELLYv0.6.7;CHR2=2;END=92271521;CT=3to3;INSLEN=0;PE=7;MAPQ=10	GT:GL:GQ:FT:RCL:RC:RCR:CN:DR:DV:RR:RV	0/0:0,-22.4284,-507.748:10000:PASS:282542:653999:615132:1:94:5:0:0
2	89844670	INV00000364	N	<INV>	.	LowQual	IMPRECISE;CIEND=-185,185;CIPOS=-185,185;SVTYPE=INV;SVMETHOD=EMBL.DELLYv0.6.7;CHR2=2;END=92268429;CT=5to5;INSLEN=0;PE=2;MAPQ=3	GT:GL:GQ:FT:RCL:RC:RCR:CN:DR:DV:RR:RV	0/0:0,-57.2902,-701.684:10000:PASS:283043:640696:627083:1:200:0:0:0
2	89844806	INV00000363	N	<INV>	.	LowQual	IMPRECISE;CIEND=-290,290;CIPOS=-290,290;SVTYPE=INV;SVMETHOD=EMBL.DELLYv0.6.7;CHR2=2;END=90372968;CT=3to3;INSLEN=0;PE=2;MAPQ=2	GT:GL:GQ:FT:RCL:RC:RCR:CN:DR:DV:RR:RV	0/0:0,-63.3265,-853.401:10000:PASS:21189:259746:60050:6:219:0:0:0
2	89845757	INV00000365	N	<INV>	.	LowQual	IMPRECISE;CIEND=-18,18;CIPOS=-18,18;SVTYPE=INV;SVMETHOD=EMBL.DELLYv0.6.7;CHR2=2;END=92268942;CT=3to3;INSLEN=0;PE=5;MAPQ=13	GT:GL:GQ:FT:RCL:RC:RCR:CN:DR:DV:RR:RV	0/0:0,-20.747,-439.191:10000:PASS:284739:640425:625225:1:78:2:0:0
2	89845776	INV00000366	N	<INV>	.	LowQual	IMPRECISE;CIEND=-410,410;CIPOS=-410,410;SVTYPE=INV;SVMETHOD=EMBL.DELLYv0.6.7;CHR2=2;END=92270014;CT=3to3;INSLEN=0;PE=2;MAPQ=17	GT:GL:GQ:FT:RCL:RC:RCR:CN:DR:DV:RR:RV	0/0:0,-3.33868,-48.8414:33:PASS:284913:648098:617541:1:21:2:0:0
2	89846426	INV00000367	N	<INV>	.	LowQual	IMPRECISE;CIEND=-393,393;CIPOS=-393,393;SVTYPE=INV;SVMETHOD=EMBL.DELLYv0.6.7;CHR2=2;END=92268688;CT=5to5;INSLEN=0;PE=3;MAPQ=10	GT:GL:GQ:FT:RCL:RC:RCR:CN:DR:DV:RR:RV	0/0:0,-47.0528,-744.584:10000:PASS:285343:638431:626298:1:170:3:0:0
2	89846772	INV00000368	N	<INV>	.	LowQual	IMPRECISE;CIEND=-317,317;CIPOS=-317,317;SVTYPE=INV;SVMETHOD=EMBL.DELLYv0.6.7;CHR2=2;END=92269952;CT=3to3;INSLEN=0;PE=3;MAPQ=13	GT:GL:GQ:FT:RCL:RC:RCR:CN:DR:DV:RR:RV	0/0:0,-9.14525,-132.943:91:PASS:286162:646349:617581:1:39:2:0:0
2	89848934	INV00000370	N	<INV>	.	LowQual	IMPRECISE;CIEND=-456,456;CIPOS=-456,456;SVTYPE=INV;SVMETHOD=EMBL.DELLYv0.6.7;CHR2=2;END=92269738;CT=5to5;INSLEN=0;PE=2;MAPQ=5	GT:GL:GQ:FT:RCL:RC:RCR:CN:DR:DV:RR:RV	0/0:0,-22.9942,-320.237:10000:PASS:286832:644458:617806:1:83:2:0:0
2	89849024	INV00000369	N	<INV>	.	LowQual	IMPRECISE;CIEND=-288,288;CIPOS=-288,288;SVTYPE=INV;SVMETHOD=EMBL.DELLYv0.6.7;CHR2=2;END=92270014;CT=3to3;INSLEN=0;PE=2;MAPQ=15	GT:GL:GQ:FT:RCL:RC:RCR:CN:DR:DV:RR:RV	0/0:0,-4.13868,-49.7039:41:PASS:287010:644547:617541:1:21:2:0:0
2	89849040	INV00000371	N	<INV>	.	LowQual	IMPRECISE;CIEND=-456,456;CIPOS=-456,456;SVTYPE=INV;SVMETHOD=EMBL.DELLYv0.6.7;CHR2=2;END=92271356;CT=5to5;INSLEN=0;PE=2;MAPQ=3	GT:GL:GQ:FT:RCL:RC:RCR:CN:DR:DV:RR:RV	0/0:0,-31.3349,-547.326:10000:PASS:287232:646125:615934:1:106:0:0:0
2	89852195	INV00000372	N	<INV>	.	LowQual	IMPRECISE;CIEND=-468,468;CIPOS=-468,468;SVTYPE=INV;SVMETHOD=EMBL.DELLYv0.6.7;CHR2=2;END=109815870;CT=5to5;INSLEN=0;PE=2;MAPQ=2	GT:GL:GQ:FT:RCL:RC:RCR:CN:DR:DV:RR:RV	0/0:0,-108.161,-567.972:10000:PASS:2815693:5195515:2597099:2:475:0:0:0
2	89853197	INV00000373	N	<INV>	.	LowQual	IMPRECISE;CIEND=-301,301;CIPOS=-301,301;SVTYPE=INV;SVMETHOD=EMBL.DELLYv0.6.7;CHR2=2;END=109815786;CT=5to5;INSLEN=0;PE=2;MAPQ=10	GT:GL:GQ:FT:RCL:RC:RCR:CN:DR:DV:RR:RV	0/0:0,-10.156,-63.5174:102:PASS:2822445:5187790:2597437:2:46:2:0:0
2	89865206	INV00000377	N	<INV>	.	LowQual	IMPRECISE;CIEND=-445,445;CIPOS=-445,445;SVTYPE=INV;SVMETHOD=EMBL.DELLYv0.6.7;CHR2=2;END=109815954;CT=5to5;INSLEN=0;PE=2;MAPQ=4	GT:GL:GQ:FT:RCL:RC:RCR:CN:DR:DV:RR:RV	0/0:0,-91.8199,-876.569:10000:PASS:2840481:5166358:2593421:2:341:0:0:0
2	89865236	INV00000380	N	<INV>	.	LowQual	IMPRECISE;CIEND=-318,318;CIPOS=-318,318;SVTYPE=INV;SVMETHOD=EMBL.DELLYv0.6.7;CHR2=2;END=89879277;CT=5to5;INSLEN=0;PE=2;MAPQ=3	GT:GL:GQ:FT:RCL:RC:RCR:CN:DR:DV:RR:RV	0/0:0,-112.696,-1000:10000:PASS:5841:108720:11400:13:420:0:0:0
2	89865245	INV00000378	N	<INV>	.	LowQual	IMPRECISE;CIEND=-480,480;CIPOS=-480,480;SVTYPE=INV;SVMETHOD=EMBL.DELLYv0.6.7;CHR2=2;END=89875283;CT=5to5;INSLEN=0;PE=3;MAPQ=5	GT:GL:GQ:FT:RCL:RC:RCR:CN:DR:DV:RR:RV	0/0:0,-119.595,-1000:10000:PASS:4446:79587:37042:4:448:2:0:0
2	89865442	INV00000374	N	<INV>	.	LowQual	IMPRECISE;CIEND=-457,457;CIPOS=-457,457;SVTYPE=INV;SVMETHOD=EMBL.DELLYv0.6.7;CHR2=2;END=89875928;CT=5to5;INSLEN=0;PE=4;MAPQ=6	GT:GL:GQ:FT:RCL:RC:RCR:CN:DR:DV:RR:RV	0/0:0,-151.722,-1000:10000:PASS:6749:87605:27205:5:564:2:0:0
2	89865500	INV00000376	N	<INV>	.	LowQual	IMPRECISE;CIEND=-343,343;CIPOS=-343,343;SVTYPE=INV;SVMETHOD=EMBL.DELLYv0.6.7;CHR2=2;END=89878561;CT=3to3;INSLEN=0;PE=4;MAPQ=4	GT:GL:GQ:FT:RCL:RC:RCR:CN:DR:DV:RR:RV	0/0:0,-153.836,-1000:10000:PASS:8344:102255:14128:9:571:1:0:0
2	89865504	INV00000379	N	<INV>	.	LowQual	IMPRECISE;CIEND=-362,362;CIPOS=-362,362;SVTYPE=INV;SVMETHOD=EMBL.DELLYv0.6.7;CHR2=2;END=109816006;CT=3to3;INSLEN=0;PE=2;MAPQ=4	GT:GL:GQ:FT:RCL:RC:RCR:CN:DR:DV:RR:RV	0/0:0,-150.902,-1000:10000:PASS:2843464:5165462:2591184:2:559:0:0:0
2	89865520	INV00000375	N	<INV>	.	LowQual	IMPRECISE;CIEND=-274,274;CIPOS=-274,274;SVTYPE=INV;SVMETHOD=EMBL.DELLYv0.6.7;CHR2=2;END=89876036;CT=3to3;INSLEN=0;PE=2;MAPQ=7	GT:GL:GQ:FT:RCL:RC:RCR:CN:DR:DV:RR:RV	0/0:0,-69.4079,-556.027:10000:PASS:7448:89459:24670:6:268:1:0:0
2	89866700	INV00000382	N	<INV>	.	LowQual	IMPRECISE;CIEND=-375,375;CIPOS=-375,375;SVTYPE=INV;SVMETHOD=EMBL.DELLYv0.6.7;CHR2=2;END=109815956;CT=5to5;INSLEN=0;PE=2;MAPQ=18	GT:GL:GQ:FT:RCL:RC:RCR:CN:DR:DV:RR:RV	0/0:0,-45.0967,-701.447:10000:PASS:2844324:5161902:2593181:2:167:2:0:0
2	89866956	INV00000381	N	<INV>	.	LowQual	IMPRECISE;CIEND=-353,353;CIPOS=-353,353;SVTYPE=INV;SVMETHOD=EMBL.DELLYv0.6.7;CHR2=2;END=89879994;CT=3to3;INSLEN=0;PE=2;MAPQ=6	GT:GL:GQ:FT:RCL:RC:RCR:CN:DR:DV:RR:RV	0/0:0,-50.2785,-608.213:10000:PASS:9750:111039:3734:16:185:1:0:0
2	89867243	INV00000387	N	<INV>	.	LowQual	IMPRECISE;CIEND=-27,27;CIPOS=-27,27;SVTYPE=INV;SVMETHOD=EMBL.DELLYv0.6.7;CHR2=2;END=89876997;CT=5to5;INSLEN=0;PE=10;MAPQ=4	GT:GL:GQ:FT:RCL:RC:RCR:CN:DR:DV:RR:RV	0/0:0,-118.429,-1000:10000:PASS:8853:89675:21502:6:442:0:0:0
2	89867355	INV00000401	N	<INV>	.	LowQual	IMPRECISE;CIEND=-133,133;CIPOS=-133,133;SVTYPE=INV;SVMETHOD=EMBL.DELLYv0.6.7;CHR2=2;END=89874397;CT=5to5;INSLEN=0;PE=9;MAPQ=4	GT:GL:GQ:FT:RCL:RC:RCR:CN:DR:DV:RR:RV	0/0:0,-22.5161,-505.68:10000:PASS:8422:67926:25328:4:94:4:0:0
2	89867384	INV00000385	N	<INV>	.	LowQual	IMPRECISE;CIEND=-403,403;CIPOS=-403,403;SVTYPE=INV;SVMETHOD=EMBL.DELLYv0.6.7;CHR2=2;END=89879872;CT=5to5;INSLEN=0;PE=7;MAPQ=3	GT:GL:GQ:FT:RCL:RC:RCR:CN:DR:DV:RR:RV	0/0:0,-206.724,-1000:10000:PASS:10834:105157:7674:11:782:3:0:0
2	89867389	INV00000403	N	<INV>	.	LowQual	IMPRECISE;CIEND=-220,220;CIPOS=-220,220;SVTYPE=INV;SVMETHOD=EMBL.DELLYv0.6.7;CHR2=2;END=89879092;CT=5to5;INSLEN=0;PE=14;MAPQ=3	GT:GL:GQ:FT:RCL:RC:RCR:CN:DR:DV:RR:RV	0/0:0,-68.2383,-696.4:10000:PASS:10308:99556:12561:9:269:4:0:0
2	89867389	INV00000409	N	<INV>	.	LowQual	IMPRECISE;CIEND=-273,273;CIPOS=-273,273;SVTYPE=INV;SVMETHOD=EMBL.DELLYv0.6.7;CHR2=2;END=109815785;CT=5to5;INSLEN=0;PE=50;MAPQ=15	GT:GL:GQ:FT:RCL:RC:RCR:CN:DR:DV:RR:RV	0/1:-49.8671,0,-39.4857:10000:PASS:2846760:5156926:2595178:2:44:47:0:0
2	89867520	INV00000383	N	<INV>	.	LowQual	IMPRECISE;CIEND=-448,448;CIPOS=-448,448;SVTYPE=INV;SVMETHOD=EMBL.DELLYv0.6.7;CHR2=2;END=89879979;CT=3to3;INSLEN=0;PE=3;MAPQ=6	GT:GL:GQ:FT:RCL:RC:RCR:CN:DR:DV:RR:RV	0/0:0,-199.489,-1000:10000:PASS:21075:99009:3502:8:753:3:0:0
2	89867523	INV00000410	N	<INV>	.	LowQual	IMPRECISE;CIEND=-485,485;CIPOS=-485,485;SVTYPE=INV;SVMETHOD=EMBL.DELLYv0.6.7;CHR2=2;END=89872401;CT=3to3;INSLEN=0;PE=2;MAPQ=16	GT:GL:GQ:FT:RCL:RC:RCR:CN:DR:DV:RR:RV	0/0:0,-110.255,-994.526:10000:PASS:17743:53485:4697:5:427:1:0:0
2	89867524	INV00000400	N	<INV>	.	LowQual	IMPRECISE;CIEND=-469,469;CIPOS=-469,469;SVTYPE=INV;SVMETHOD=EMBL.DELLYv0.6.7;CHR2=2;END=89874238;CT=3to3;INSLEN=0;PE=9;MAPQ=18	GT:GL:GQ:FT:RCL:RC:RCR:CN:DR:DV:RR:RV	0/0:0,-22.8067,-556.341:10000:PASS:18665:57288:25017:3:114:8:0:0
2	89867535	INV00000413	N	<INV>	.	LowQual	IMPRECISE;CIEND=-455,455;CIPOS=-455,455;SVTYPE=INV;SVMETHOD=EMBL.DELLYv0.6.7;CHR2=2;END=89879215;CT=3to3;INSLEN=0;PE=6;MAPQ=3	GT:GL:GQ:FT:RCL:RC:RCR:CN:DR:DV:RR:RV	0/0:0,-187.21,-1000:10000:PASS:20554:90889:10936:6:713:2:0:0
2	89867539	INV00000391	N	<INV>	.	LowQual	IMPRECISE;CIEND=-355,355;CIPOS=-355,355;SVTYPE=INV;SVMETHOD=EMBL.DELLYv0.6.7;CHR2=2;END=89878549;CT=3to3;INSLEN=0;PE=12;MAPQ=4	GT:GL:GQ:FT:RCL:RC:RCR:CN:DR:DV:RR:RV	0/0:0,-222.034,-1000:10000:PASS:20300:87699:13491:5:849:4:0:0
2	89867540	INV00000412	N	<INV>	.	LowQual	IMPRECISE;CIEND=-310,310;CIPOS=-310,310;SVTYPE=INV;SVMETHOD=EMBL.DELLYv0.6.7;CHR2=2;END=109816058;CT=3to3;INSLEN=0;PE=5;MAPQ=5	GT:GL:GQ:FT:RCL:RC:RCR:CN:DR:DV:RR:RV	0/0:0,-166.857,-875.947:10000:PASS:2857105:5153660:2588178:2:756:3:0:0
2	89867541	INV00000388	N	<INV>	.	LowQual	IMPRECISE;CIEND=-213,213;CIPOS=-213,213;SVTYPE=INV;SVMETHOD=EMBL.DELLYv0.6.7;CHR2=2;END=89877009;CT=3to3;INSLEN=0;PE=8;MAPQ=5	GT:GL:GQ:FT:RCL:RC:RCR:CN:DR:DV:RR:RV	0/0:0,-105.038,-1000:10000:PASS:19745:78488:21403:4:397:4:0:0
2	89867952	INV00000411	N	<INV>	.	LowQual	IMPRECISE;CIEND=-56,56;CIPOS=-56,56;SVTYPE=INV;SVMETHOD=EMBL.DELLYv0.6.7;CHR2=2;END=109815785;CT=5to5;INSLEN=0;PE=7;MAPQ=7	GT:GL:GQ:FT:RCL:RC:RCR:CN:DR:DV:RR:RV	0/0:0,-8.2896,-59.1625:83:PASS:2857624:5145797:2595078:2:44:5:0:0
2	89867965	INV00000397	N	<INV>	.	LowQual	IMPRECISE;CIEND=-200,200;CIPOS=-200,200;SVTYPE=INV;SVMETHOD=EMBL.DELLYv0.6.7;CHR2=2;END=89879857;CT=5to5;INSLEN=0;PE=9;MAPQ=3	GT:GL:GQ:FT:RCL:RC:RCR:CN:DR:DV:RR:RV	0/0:0,-140.47,-1000:10000:PASS:21088:93845:7635:7:521:4:0:0
2	89867980	INV00000384	N	<INV>	.	LowQual	IMPRECISE;CIEND=-16,16;CIPOS=-16,16;SVTYPE=INV;SVMETHOD=EMBL.DELLYv0.6.7;CHR2=2;END=89877423;CT=5to5;INSLEN=0;PE=3;MAPQ=5	GT:GL:GQ:FT:RCL:RC:RCR:CN:DR:DV:RR:RV	0/0:0,-129.402,-1000:10000:PASS:20195:79019:20343:4:471:2:0:0
2	89867981	INV00000390	N	<INV>	.	LowQual	IMPRECISE;CIEND=-419,419;CIPOS=-419,419;SVTYPE=INV;SVMETHOD=EMBL.DELLYv0.6.7;CHR2=2;END=89875274;CT=5to5;INSLEN=0;PE=10;MAPQ=3	GT:GL:GQ:FT:RCL:RC:RCR:CN:DR:DV:RR:RV	0/0:0,-175.524,-1000:10000:PASS:19382:61253:26832:3:649:2:0:0
2	89867986	INV00000392	N	<INV>	.	LowQual	IMPRECISE;CIEND=-411,411;CIPOS=-411,411;SVTYPE=INV;SVMETHOD=EMBL.DELLYv0.6.7;CHR2=2;END=89878440;CT=5to5;INSLEN=0;PE=3;MAPQ=2	GT:GL:GQ:FT:RCL:RC:RCR:CN:DR:DV:RR:RV	0/0:0,-108.299,-1000:10000:PASS:20612:82971:17142:4:401:1:0:0
2	89868124	INV00000389	N	<INV>	.	LowQual	IMPRECISE;CIEND=-95,95;CIPOS=-95,95;SVTYPE=INV;SVMETHOD=EMBL.DELLYv0.6.7;CHR2=2;END=89876040;CT=3to3;INSLEN=0;PE=10;MAPQ=4	GT:GL:GQ:FT:RCL:RC:RCR:CN:DR:DV:RR:RV	0/0:0,-72.285,-570.462:10000:PASS:27057:66601:24013:3:279:1:0:0
2	89868124	INV00000395	N	<INV>	.	LowQual	IMPRECISE;CIEND=-30,30;CIPOS=-30,30;SVTYPE=INV;SVMETHOD=EMBL.DELLYv0.6.7;CHR2=2;END=89877963;CT=3to3;INSLEN=0;PE=2;MAPQ=3	GT:GL:GQ:FT:RCL:RC:RCR:CN:DR:DV:RR:RV	0/0:0,-26.781,-455.786:10000:PASS:27811:74626:17581:3:92:0:0:0
2	89868351	INV00000406	N	<INV>	.	LowQual	IMPRECISE;CIEND=-112,112;CIPOS=-112,112;SVTYPE=INV;SVMETHOD=EMBL.DELLYv0.6.7;CHR2=2;END=89878856;CT=3to3;INSLEN=0;PE=7;MAPQ=4	GT:GL:GQ:FT:RCL:RC:RCR:CN:DR:DV:RR:RV	0/0:0,-46.1385,-596.742:10000:PASS:30569:77800:12381:4:165:1:0:0
2	89868363	INV00000402	N	<INV>	.	LowQual	IMPRECISE;CIEND=-205,205;CIPOS=-205,205;SVTYPE=INV;SVMETHOD=EMBL.DELLYv0.6.7;CHR2=2;END=89875359;CT=3to3;INSLEN=0;PE=7;MAPQ=4	GT:GL:GQ:FT:RCL:RC:RCR:CN:DR:DV:RR:RV	0/0:0,-79.1545,-774.88:10000:PASS:29244:57190:20598:2:307:3:0:0
2	89868725	INV00000404	N	<INV>	.	LowQual	IMPRECISE;CIEND=-338,338;CIPOS=-338,338;SVTYPE=INV;SVMETHOD=EMBL.DELLYv0.6.7;CHR2=2;END=109815846;CT=5to5;INSLEN=0;PE=10;MAPQ=6	GT:GL:GQ:FT:RCL:RC:RCR:CN:DR:DV:RR:RV	0/0:0,-62.0267,-365.694:10000:PASS:2868628:5135036:2594438:2:286:7:0:0
2	89868731	INV00000407	N	<INV>	.	LowQual	IMPRECISE;CIEND=-97,97;CIPOS=-97,97;SVTYPE=INV;SVMETHOD=EMBL.DELLYv0.6.7;CHR2=2;END=89875601;CT=5to5;INSLEN=0;PE=12;MAPQ=3	GT:GL:GQ:FT:RCL:RC:RCR:CN:DR:DV:RR:RV	0/0:0,-139.535,-1000:10000:PASS:28164:58958:18132:3:548:9:0:0
2	89868731	INV00000398	N	<INV>	.	LowQual	IMPRECISE;CIEND=-464,464;CIPOS=-464,464;SVTYPE=INV;SVMETHOD=EMBL.DELLYv0.6.7;CHR2=2;END=89876823;CT=5to5;INSLEN=0;PE=4;MAPQ=3	GT:GL:GQ:FT:RCL:RC:RCR:CN:DR:DV:RR:RV	0/0:0,-78.0814,-882.049:10000:PASS:30367:63850:23472:2:288:1:0:0
2	89868731	INV00000394	N	<INV>	.	LowQual	IMPRECISE;CIEND=-334,334;CIPOS=-334,334;SVTYPE=INV;SVMETHOD=EMBL.DELLYv0.6.7;CHR2=2;END=89877433;CT=5to5;INSLEN=0;PE=3;MAPQ=4	GT:GL:GQ:FT:RCL:RC:RCR:CN:DR:DV:RR:RV	0/0:0,-147.342,-1000:10000:PASS:30614:67873:19975:3:546:1:0:0
2	89868731	INV00000405	N	<INV>	.	LowQual	IMPRECISE;CIEND=-12,12;CIPOS=-12,12;SVTYPE=INV;SVMETHOD=EMBL.DELLYv0.6.7;CHR2=2;END=89878427;CT=5to5;INSLEN=0;PE=10;MAPQ=2	GT:GL:GQ:FT:RCL:RC:RCR:CN:DR:DV:RR:RV	0/0:0,-90.1802,-936.938:10000:PASS:30953:71704:16982:3:344:5:0:0
2	89868734	INV00000386	N	<INV>	.	LowQual	IMPRECISE;CIEND=-346,346;CIPOS=-346,346;SVTYPE=INV;SVMETHOD=EMBL.DELLYv0.6.7;CHR2=2;END=89879784;CT=5to5;INSLEN=0;PE=5;MAPQ=5	GT:GL:GQ:FT:RCL:RC:RCR:CN:DR:DV:RR:RV	0/0:0,-56.745,-626.019:10000:PASS:31508:82037:7858:4:223:4:0:0
2	89868873	INV00000399	N	<INV>	.	LowQual	IMPRECISE;CIEND=-411,411;CIPOS=-411,411;SVTYPE=INV;SVMETHOD=EMBL.DELLYv0.6.7;CHR2=2;END=89877555;CT=3to3;INSLEN=0;PE=3;MAPQ=2	GT:GL:GQ:FT:RCL:RC:RCR:CN:DR:DV:RR:RV	0/0:0,-114.394,-1000:10000:PASS:40652:59954:17812:2:419:1:0:0
2	89868876	INV00000393	N	<INV>	.	LowQual	IMPRECISE;CIEND=-427,427;CIPOS=-427,427;SVTYPE=INV;SVMETHOD=EMBL.DELLYv0.6.7;CHR2=2;END=89876988;CT=3to3;INSLEN=0;PE=2;MAPQ=5	GT:GL:GQ:FT:RCL:RC:RCR:CN:DR:DV:RR:RV	0/0:0,-112.983,-1000:10000:PASS:40428:56245:21040:2:413:2:0:0
2	89868880	INV00000396	N	<INV>	.	LowQual	IMPRECISE;CIEND=0,0;CIPOS=0,0;SVTYPE=INV;SVMETHOD=EMBL.DELLYv0.6.7;CHR2=2;END=89875636;CT=3to3;INSLEN=0;PE=19;MAPQ=4	GT:GL:GQ:FT:RCL:RC:RCR:CN:DR:DV:RR:RV	0/0:0,-93.1088,-925.356:10000:PASS:36763:49493:17429:2:360:6:0:0
2	89868889	INV00000408	N	<INV>	.	LowQual	IMPRECISE;CIEND=-158,158;CIPOS=-158,158;SVTYPE=INV;SVMETHOD=EMBL.DELLYv0.6.7;CHR2=2;END=109816073;CT=3to3;INSLEN=0;PE=10;MAPQ=5	GT:GL:GQ:FT:RCL:RC:RCR:CN:DR:DV:RR:RV	0/0:0,-106.748,-1000:10000:PASS:2878801:5131403:2587970:2:399:5:0:0
2	89869727	INV00000417	N	<INV>	.	LowQual	IMPRECISE;CIEND=-311,311;CIPOS=-311,311;SVTYPE=INV;SVMETHOD=EMBL.DELLYv0.6.7;CHR2=2;END=89879864;CT=5to5;INSLEN=0;PE=12;MAPQ=5	GT:GL:GQ:FT:RCL:RC:RCR:CN:DR:DV:RR:RV	0/0:0,-180.009,-1000:10000:PASS:42536:70460:7057:3:685:10:0:0
2	89869740	INV00000428	N	<INV>	.	LowQual	IMPRECISE;CIEND=-236,236;CIPOS=-236,236;SVTYPE=INV;SVMETHOD=EMBL.DELLYv0.6.7;CHR2=2;END=89878460;CT=5to5;INSLEN=0;PE=12;MAPQ=6	GT:GL:GQ:FT:RCL:RC:RCR:CN:DR:DV:RR:RV	0/0:0,-116.329,-1000:10000:PASS:39557:59728:16576:2:458:8:0:0
2	89869740	INV00000420	N	<INV>	.	LowQual	IMPRECISE;CIEND=-52,52;CIPOS=-52,52;SVTYPE=INV;SVMETHOD=EMBL.DELLYv0.6.7;CHR2=2;END=109815785;CT=5to5;INSLEN=0;PE=19;MAPQ=5	GT:GL:GQ:FT:RCL:RC:RCR:CN:DR:DV:RR:RV	0/0:0,-1.29372,-51.0073:13:LowQual:2880390:5122306:2594793:2:44:9:0:0
2	89869742	INV00000419	N	<INV>	.	LowQual	IMPRECISE;CIEND=-88,88;CIPOS=-88,88;SVTYPE=INV;SVMETHOD=EMBL.DELLYv0.6.7;CHR2=2;END=89874940;CT=5to5;INSLEN=0;PE=14;MAPQ=5	GT:GL:GQ:FT:RCL:RC:RCR:CN:DR:DV:RR:RV	0/0:0,-86.8489,-774.027:10000:PASS:35729:34443:23216:1:338:8:0:0
2	89869859	INV00000429	N	<INV>	.	LowQual	IMPRECISE;CIEND=-237,237;CIPOS=-237,237;SVTYPE=INV;SVMETHOD=EMBL.DELLYv0.6.7;CHR2=2;END=89879436;CT=3to3;INSLEN=0;PE=9;MAPQ=6	GT:GL:GQ:FT:RCL:RC:RCR:CN:DR:DV:RR:RV	0/0:0,-60.4367,-605.906:10000:PASS:51679:59657:7743:2:229:5:0:0
2	89870001	INV00000434	N	<INV>	.	LowQual	IMPRECISE;CIEND=-39,39;CIPOS=-39,39;SVTYPE=INV;SVMETHOD=EMBL.DELLYv0.6.7;CHR2=2;END=109816309;CT=3to3;INSLEN=0;PE=16;MAPQ=4	GT:GL:GQ:FT:RCL:RC:RCR:CN:DR:DV:RR:RV	0/0:0,-1.30983,-27.9133:13:LowQual:2892810:5117435:2587423:2:14:6:0:0
2	89870004	INV00000430	N	<INV>	.	LowQual	IMPRECISE;CIEND=-302,302;CIPOS=-302,302;SVTYPE=INV;SVMETHOD=EMBL.DELLYv0.6.7;CHR2=2;END=89878559;CT=3to3;INSLEN=0;PE=14;MAPQ=4	GT:GL:GQ:FT:RCL:RC:RCR:CN:DR:DV:RR:RV	0/0:0,-226.802,-1000:10000:PASS:50780:51006:12849:2:869:6:0:0
2	89870113	INV00000432	N	<INV>	.	LowQual	IMPRECISE;CIEND=-4,4;CIPOS=-4,4;SVTYPE=INV;SVMETHOD=EMBL.DELLYv0.6.7;CHR2=2;END=89875362;CT=3to3;INSLEN=0;PE=9;MAPQ=3	GT:GL:GQ:FT:RCL:RC:RCR:CN:DR:DV:RR:RV	0/0:0,-103.477,-1000:10000:PASS:38256:30717:14772:1:414:7:0:0
2	89870991	INV00000437	N	<INV>	.	LowQual	IMPRECISE;CIEND=-240,240;CIPOS=-240,240;SVTYPE=INV;SVMETHOD=EMBL.DELLYv0.6.7;CHR2=2;END=89876872;CT=3to3;INSLEN=0;PE=2;MAPQ=10	GT:GL:GQ:FT:RCL:RC:RCR:CN:DR:DV:RR:RV	0/0:0,-56.1028,-658.732:10000:PASS:35910:36120:17899:1:209:1:0:0
2	89871083	INV00000438	N	<INV>	.	LowQual	IMPRECISE;CIEND=-191,191;CIPOS=-191,191;SVTYPE=INV;SVMETHOD=EMBL.DELLYv0.6.7;CHR2=2;END=89878460;CT=5to5;INSLEN=0;PE=3;MAPQ=6	GT:GL:GQ:FT:RCL:RC:RCR:CN:DR:DV:RR:RV	0/0:0,-93.8161,-863.133:10000:PASS:50683:43601:16192:1:357:3:0:0
2	89871192	INV00000418	N	<INV>	.	LowQual	IMPRECISE;CIEND=-456,456;CIPOS=-456,456;SVTYPE=INV;SVMETHOD=EMBL.DELLYv0.6.7;CHR2=2;END=89877944;CT=5to5;INSLEN=0;PE=2;MAPQ=13	GT:GL:GQ:FT:RCL:RC:RCR:CN:DR:DV:RR:RV	0/0:0,-25.3378,-457.566:10000:PASS:40784:41615:16724:1:90:1:0:0
2	89871197	INV00000439	N	<INV>	.	LowQual	IMPRECISE;CIEND=-8,8;CIPOS=-8,8;SVTYPE=INV;SVMETHOD=EMBL.DELLYv0.6.7;CHR2=2;END=89878557;CT=3to3;INSLEN=0;PE=5;MAPQ=8	GT:GL:GQ:FT:RCL:RC:RCR:CN:DR:DV:RR:RV	0/0:0,-209.124,-1000:10000:PASS:41425:46338:12512:2:790:2:0:0
2	89871473	INV00000423	N	<INV>	.	LowQual	IMPRECISE;CIEND=-431,431;CIPOS=-431,431;SVTYPE=INV;SVMETHOD=EMBL.DELLYv0.6.7;CHR2=2;END=89879994;CT=3to3;INSLEN=0;PE=2;MAPQ=1	GT:GL:GQ:FT:RCL:RC:RCR:CN:DR:DV:RR:RV	0/0:0,-59.8264,-659.522:10000:PASS:55081:55216:2345:2:222:1:0:0
2	89871478	INV00000440	N	<INV>	.	LowQual	IMPRECISE;CIEND=-185,185;CIPOS=-185,185;SVTYPE=INV;SVMETHOD=EMBL.DELLYv0.6.7;CHR2=2;END=89875628;CT=3to3;INSLEN=0;PE=11;MAPQ=5	GT:GL:GQ:FT:RCL:RC:RCR:CN:DR:DV:RR:RV	0/0:0,-52.8669,-646.709:10000:PASS:20589:27826:10803:2:216:7:0:0
2	89871478	INV00000415	N	<INV>	.	LowQual	IMPRECISE;CIEND=-246,246;CIPOS=-246,246;SVTYPE=INV;SVMETHOD=EMBL.DELLYv0.6.7;CHR2=2;END=89877554;CT=3to3;INSLEN=0;PE=3;MAPQ=2	GT:GL:GQ:FT:RCL:RC:RCR:CN:DR:DV:RR:RV	0/0:0,-58.7597,-654.237:10000:PASS:32637:38389:17081:2:216:0:0:0
2	89872067	INV00000433	N	<INV>	.	LowQual	IMPRECISE;CIEND=-207,207;CIPOS=-207,207;SVTYPE=INV;SVMETHOD=EMBL.DELLYv0.6.7;CHR2=2;END=89879090;CT=5to5;INSLEN=0;PE=14;MAPQ=3	GT:GL:GQ:FT:RCL:RC:RCR:CN:DR:DV:RR:RV	0/0:0,-67.8611,-690.222:10000:PASS:33048:44500:11237:2:263:6:0:0
2	89872070	INV00000422	N	<INV>	.	LowQual	IMPRECISE;CIEND=-105,105;CIPOS=-105,105;SVTYPE=INV;SVMETHOD=EMBL.DELLYv0.6.7;CHR2=2;END=89875273;CT=5to5;INSLEN=0;PE=20;MAPQ=4	GT:GL:GQ:FT:RCL:RC:RCR:CN:DR:DV:RR:RV	0/0:0,-102.647,-928.511:10000:PASS:5836:17372:14327:2:403:8:0:0
2	89872070	INV00000427	N	<INV>	.	LowQual	IMPRECISE;CIEND=-104,104;CIPOS=-104,104;SVTYPE=INV;SVMETHOD=EMBL.DELLYv0.6.7;CHR2=2;END=89878439;CT=5to5;INSLEN=0;PE=6;MAPQ=8	GT:GL:GQ:FT:RCL:RC:RCR:CN:DR:DV:RR:RV	0/0:0,-104.526,-1000:10000:PASS:22435:39101:16027:2:398:4:0:0
2	89872070	INV00000435	N	<INV>	.	LowQual	IMPRECISE;CIEND=-251,251;CIPOS=-251,251;SVTYPE=INV;SVMETHOD=EMBL.DELLYv0.6.7;CHR2=2;END=109815839;CT=5to5;INSLEN=0;PE=25;MAPQ=3	GT:GL:GQ:FT:RCL:RC:RCR:CN:DR:DV:RR:RV	0/0:0,-48.1428,-307.205:10000:PASS:2899920:5102220:2594117:2:227:9:0:0
2	89872072	INV00000436	N	<INV>	.	LowQual	IMPRECISE;CIEND=-205,205;CIPOS=-205,205;SVTYPE=INV;SVMETHOD=EMBL.DELLYv0.6.7;CHR2=2;END=89876640;CT=5to5;INSLEN=0;PE=5;MAPQ=6	GT:GL:GQ:FT:RCL:RC:RCR:CN:DR:DV:RR:RV	0/0:0,-30.242,-557.478:10000:PASS:19405:30911:13293:2:113:4:0:0
2	89872100	INV00000426	N	<INV>	.	LowQual	IMPRECISE;CIEND=-472,472;CIPOS=-472,472;SVTYPE=INV;SVMETHOD=EMBL.DELLYv0.6.7;CHR2=2;END=89877426;CT=5to5;INSLEN=0;PE=2;MAPQ=8	GT:GL:GQ:FT:RCL:RC:RCR:CN:DR:DV:RR:RV	0/0:0,-135.506,-1000:10000:PASS:21714:34939:19164:2:494:1:0:0
2	89872222	INV00000425	N	<INV>	.	LowQual	IMPRECISE;CIEND=-415,415;CIPOS=-415,415;SVTYPE=INV;SVMETHOD=EMBL.DELLYv0.6.7;CHR2=2;END=89876988;CT=3to3;INSLEN=0;PE=4;MAPQ=4	GT:GL:GQ:FT:RCL:RC:RCR:CN:DR:DV:RR:RV	0/0:0,-115.896,-1000:10000:PASS:18886:26135:14864:2:434:1:0:0
2	89872222	INV00000424	N	<INV>	.	LowQual	IMPRECISE;CIEND=-401,401;CIPOS=-401,401;SVTYPE=INV;SVMETHOD=EMBL.DELLYv0.6.7;CHR2=2;END=89879969;CT=3to3;INSLEN=0;PE=4;MAPQ=3	GT:GL:GQ:FT:RCL:RC:RCR:CN:DR:DV:RR:RV	0/0:0,-204.691,-1000:10000:PASS:41278:46633:2084:2:773:2:0:0
2	89872235	INV00000421	N	<INV>	.	LowQual	IMPRECISE;CIEND=-202,202;CIPOS=-202,202;SVTYPE=INV;SVMETHOD=EMBL.DELLYv0.6.7;CHR2=2;END=89875468;CT=3to3;INSLEN=0;PE=15;MAPQ=2	GT:GL:GQ:FT:RCL:RC:RCR:CN:DR:DV:RR:RV	0/0:0,-289.876,-1000:10000:PASS:13468:16359:9855:1:1115:4:0:0
2	89872352	INV00000414	N	<INV>	.	LowQual	IMPRECISE;CIEND=-142,142;CIPOS=-142,142;SVTYPE=INV;SVMETHOD=EMBL.DELLYv0.6.7;CHR2=2;END=109816087;CT=3to3;INSLEN=0;PE=9;MAPQ=6	GT:GL:GQ:FT:RCL:RC:RCR:CN:DR:DV:RR:RV	0/0:0,-54.0992,-230.404:10000:PASS:2908311:5100475:2587429:2:276:5:0:0
2	89872393	INV00000431	N	<INV>	.	LowQual	IMPRECISE;CIEND=-122,122;CIPOS=-122,122;SVTYPE=INV;SVMETHOD=EMBL.DELLYv0.6.7;CHR2=2;END=89878635;CT=3to3;INSLEN=0;PE=16;MAPQ=5	GT:GL:GQ:FT:RCL:RC:RCR:CN:DR:DV:RR:RV	0/0:0,-124.645,-1000:10000:PASS:30695:34438:12003:2:511:9:0:0
2	89872988	INV00000416	N	<INV>	.	LowQual	IMPRECISE;CIEND=-223,223;CIPOS=-223,223;SVTYPE=INV;SVMETHOD=EMBL.DELLYv0.6.7;CHR2=2;END=89876038;CT=3to3;INSLEN=0;PE=2;MAPQ=6	GT:GL:GQ:FT:RCL:RC:RCR:CN:DR:DV:RR:RV	0/0:0,-39.636,-615.141:10000:PASS:11941:19277:7254:2:140:2:0:0
2	89873762	INV00000441	N	<INV>	.	LowQual	IMPRECISE;CIEND=-35,35;CIPOS=-35,35;SVTYPE=INV;SVMETHOD=EMBL.DELLYv0.6.7;CHR2=2;END=89876042;CT=3to3;INSLEN=0;PE=2;MAPQ=60	GT:GL:GQ:FT:RCL:RC:RCR:CN:DR:DV:RR:RV	0/0:0,-28.7392,-509.037:10000:PASS:2276:18305:3950:6:99:0:0:0
2	90430987	INV00000442	N	<INV>	.	LowQual	IMPRECISE;CIEND=-445,445;CIPOS=-445,445;SVTYPE=INV;SVMETHOD=EMBL.DELLYv0.6.7;CHR2=2;END=92248373;CT=3to3;INSLEN=0;PE=2;MAPQ=5	GT:GL:GQ:FT:RCL:RC:RCR:CN:DR:DV:RR:RV	0/0:0,-18.0951,-207.394:10000:PASS:318255:341458:639572:1:63:1:0:0
2	91737771	INV00000443	N	<INV>	.	LowQual	IMPRECISE;CIEND=-386,386;CIPOS=-386,386;SVTYPE=INV;SVMETHOD=EMBL.DELLYv0.6.7;CHR2=2;END=92179110;CT=5to5;INSLEN=0;PE=4;MAPQ=7	GT:GL:GQ:FT:RCL:RC:RCR:CN:DR:DV:RR:RV	0/0:0,-14.1574,-295.015:142:PASS:55338:238413:653855:1:52:4:0:0
2	92263336	INV00000444	N	<INV>	.	LowQual	IMPRECISE;CIEND=-437,437;CIPOS=-437,437;SVTYPE=INV;SVMETHOD=EMBL.DELLYv0.6.7;CHR2=2;END=132767130;CT=3to3;INSLEN=0;PE=2;MAPQ=4	GT:GL:GQ:FT:RCL:RC:RCR:CN:DR:DV:RR:RV	0/0:0,-13.1296,-236.084:131:PASS:5748742:10650749:6213420:2:44:0:0:0
2	92309664	INV00000445	N	<INV>	.	LowQual	IMPRECISE;CIEND=-444,444;CIPOS=-444,444;SVTYPE=INV;SVMETHOD=EMBL.DELLYv0.6.7;CHR2=2;END=92323162;CT=3to3;INSLEN=0;PE=2;MAPQ=4	GT:GL:GQ:FT:RCL:RC:RCR:CN:DR:DV:RR:RV	0/0:0,-102.741,-710.451:10000:PASS:152715:253740:83235:2:379:0:0:0
2	96210718	INV00000446	N	<INV>	.	PASS	IMPRECISE;CIEND=-85,85;CIPOS=-85,85;SVTYPE=INV;SVMETHOD=EMBL.DELLYv0.6.7;CHR2=2;END=96211341;CT=5to5;INSLEN=0;PE=36;MAPQ=60	GT:GL:GQ:FT:RCL:RC:RCR:CN:DR:DV:RR:RV	0/1:-167.651,0,-62.0527:10000:PASS:141:351:99:3:15:34:0:0
2	96210956	INV00000447	N	<INV>	.	PASS	IMPRECISE;CIEND=-157,157;CIPOS=-157,157;SVTYPE=INV;SVMETHOD=EMBL.DELLYv0.6.7;CHR2=2;END=96211324;CT=3to3;INSLEN=0;PE=34;MAPQ=60	GT:GL:GQ:FT:RCL:RC:RCR:CN:DR:DV:RR:RV	0/1:-312.326,0,-55.9251:10000:PASS:152:160:59:2:15:58:0:0
2	96512478	INV00000448	N	<INV>	.	LowQual	IMPRECISE;CIEND=-144,144;CIPOS=-144,144;SVTYPE=INV;SVMETHOD=EMBL.DELLYv0.6.7;CHR2=2;END=114153630;CT=5to5;INSLEN=0;PE=3;MAPQ=6	GT:GL:GQ:FT:RCL:RC:RCR:CN:DR:DV:RR:RV	0/0:0,-0.106167,-13.8163:4:LowQual:2058928:4580045:2483816:2:3:3:0:0
2	96512626	INV00000449	N	<INV>	.	LowQual	IMPRECISE;CIEND=-149,149;CIPOS=-149,149;SVTYPE=INV;SVMETHOD=EMBL.DELLYv0.6.7;CHR2=2;END=114151303;CT=3to3;INSLEN=0;PE=6;MAPQ=6	GT:GL:GQ:FT:RCL:RC:RCR:CN:DR:DV:RR:RV	0/1:-0.690817,0,-12.1234:8:LowQual:2059023:4579913:2482830:2:3:6:0:0
2	96554587	INV00000450	N	<INV>	.	LowQual	IMPRECISE;CIEND=-416,416;CIPOS=-416,416;SVTYPE=INV;SVMETHOD=EMBL.DELLYv0.6.7;CHR2=2;END=97853960;CT=3to3;INSLEN=0;PE=2;MAPQ=5	GT:GL:GQ:FT:RCL:RC:RCR:CN:DR:DV:RR:RV	0/0:0,-7.86822,-124.704:79:PASS:140845:326397:127268:2:27:1:0:0
2	96557422	INV00000451	N	<INV>	.	LowQual	IMPRECISE;CIEND=-211,211;CIPOS=-211,211;SVTYPE=INV;SVMETHOD=EMBL.DELLYv0.6.7;CHR2=2;END=97875530;CT=5to5;INSLEN=0;PE=18;MAPQ=18	GT:GL:GQ:FT:RCL:RC:RCR:CN:DR:DV:RR:RV	0/1:-21.2785,0,-8.30544:83:PASS:143687:331827:130722:2:3:18:0:0
2	96637305	INV00000452	N	<INV>	.	LowQual	IMPRECISE;CIEND=-451,451;CIPOS=-451,451;SVTYPE=INV;SVMETHOD=EMBL.DELLYv0.6.7;CHR2=2;END=97799599;CT=5to5;INSLEN=0;PE=2;MAPQ=49	GT:GL:GQ:FT:RCL:RC:RCR:CN:DR:DV:RR:RV	0/0:0,-2.23977,-189.8:22:PASS:142644:268413:114785:2:37:2:0:0
2	97909799	INV00000453	N	<INV>	.	LowQual	IMPRECISE;CIEND=-389,389;CIPOS=-389,389;SVTYPE=INV;SVMETHOD=EMBL.DELLYv0.6.7;CHR2=2;END=98129674;CT=5to5;INSLEN=0;PE=7;MAPQ=4	GT:GL:GQ:FT:RCL:RC:RCR:CN:DR:DV:RR:RV	0/0:0,-9.80319,-98.8928:98:PASS:36751:14328:30637:0:34:1:0:0
2	97932421	INV00000454	N	<INV>	.	PASS	IMPRECISE;CIEND=-167,167;CIPOS=-167,167;SVTYPE=INV;SVMETHOD=EMBL.DELLYv0.6.7;CHR2=2;END=98107137;CT=3to3;INSLEN=0;PE=22;MAPQ=23	GT:GL:GQ:FT:RCL:RC:RCR:CN:DR:DV:RR:RV	0/1:-43.6723,0,-16.3889:10000:PASS:18841:10415:22468:1:5:22:0:0
2	106977042	INV00000456	N	<INV>	.	PASS	IMPRECISE;CIEND=-291,291;CIPOS=-291,291;SVTYPE=INV;SVMETHOD=EMBL.DELLYv0.6.7;CHR2=2;END=109816340;CT=5to5;INSLEN=0;PE=8;MAPQ=27	GT:GL:GQ:FT:RCL:RC:RCR:CN:DR:DV:RR:RV	0/1:-18.0675,0,-30.4939:10000:PASS:382410:810618:199849:3:10:8:0:0
2	106977166	INV00000455	N	<INV>	.	PASS	IMPRECISE;CIEND=-378,378;CIPOS=-378,378;SVTYPE=INV;SVMETHOD=EMBL.DELLYv0.6.7;CHR2=2;END=109815707;CT=3to3;INSLEN=0;PE=4;MAPQ=44	GT:GL:GQ:FT:RCL:RC:RCR:CN:DR:DV:RR:RV	0/1:-11.6964,0,-40.0988:117:PASS:382282:802993:207443:3:8:4:0:0
2	109141844	INV00000457	N	<INV>	.	PASS	IMPRECISE;CIEND=-169,169;CIPOS=-169,169;SVTYPE=INV;SVMETHOD=EMBL.DELLYv0.6.7;CHR2=2;END=113110029;CT=5to5;INSLEN=0;PE=10;MAPQ=48	GT:GL:GQ:FT:RCL:RC:RCR:CN:DR:DV:RR:RV	0/1:-40.6049,0,-9.08511:91:PASS:586254:834898:528862:1:5:10:0:0
2	110395265	INV00000458	N	<INV>	.	LowQual	IMPRECISE;CIEND=-420,420;CIPOS=-420,420;SVTYPE=INV;SVMETHOD=EMBL.DELLYv0.6.7;CHR2=2;END=241610920;CT=3to3;INSLEN=0;PE=2;MAPQ=5	GT:GL:GQ:FT:RCL:RC:RCR:CN:DR:DV:RR:RV	0/0:0,-9.42041,-162.052:94:PASS:18347347:38288545:275332:4:32:1:0:0
2	114664221	INV00000459	N	<INV>	.	LowQual	IMPRECISE;CIEND=-524,524;CIPOS=-524,524;SVTYPE=INV;SVMETHOD=EMBL.DELLYv0.6.7;CHR2=2;END=151852025;CT=5to5;INSLEN=0;PE=2;MAPQ=18	GT:GL:GQ:FT:RCL:RC:RCR:CN:DR:DV:RR:RV	0/0:0,-8.13604,-195.733:81:PASS:4802133:10897775:5751690:2:33:2:0:0
2	118509623	INV00000460	N	<INV>	.	LowQual	IMPRECISE;CIEND=-160,160;CIPOS=-160,160;SVTYPE=INV;SVMETHOD=EMBL.DELLYv0.6.7;CHR2=2;END=118523625;CT=5to5;INSLEN=0;PE=19;MAPQ=9	GT:GL:GQ:FT:RCL:RC:RCR:CN:DR:DV:RR:RV	0/1:-21.3906,0,-1.18232:12:LowQual:1635:4065:2170:2:2:14:0:0
2	122236407	INV00000462	N	<INV>	.	LowQual	IMPRECISE;CIEND=-277,277;CIPOS=-277,277;SVTYPE=INV;SVMETHOD=EMBL.DELLYv0.6.7;CHR2=2;END=235423390;CT=5to5;INSLEN=0;PE=6;MAPQ=9	GT:GL:GQ:FT:RCL:RC:RCR:CN:DR:DV:RR:RV	0/1:-1.49361,0,-33.2123:15:PASS:15332601:33711711:1754519:4:12:4:0:0
2	122236502	INV00000461	N	<INV>	.	LowQual	IMPRECISE;CIEND=-390,390;CIPOS=-390,390;SVTYPE=INV;SVMETHOD=EMBL.DELLYv0.6.7;CHR2=2;END=235423317;CT=3to3;INSLEN=0;PE=2;MAPQ=7	GT:GL:GQ:FT:RCL:RC:RCR:CN:DR:DV:RR:RV	0/0:0,-4.78591,-73.126:48:PASS:15332566:33711661:1754535:4:19:2:0:0
2	125051757	INV00000463	N	<INV>	.	PASS	IMPRECISE;CIEND=-188,188;CIPOS=-188,188;SVTYPE=INV;SVMETHOD=EMBL.DELLYv0.6.7;CHR2=2;END=125053241;CT=3to3;INSLEN=0;PE=47;MAPQ=60	GT:GL:GQ:FT:RCL:RC:RCR:CN:DR:DV:RR:RV	0/1:-266.647,0,-8.64749:86:PASS:192:515:260:2:4:47:0:0
2	125051760	INV00000464	N	<INV>	.	PASS	IMPRECISE;CIEND=-253,253;CIPOS=-253,253;SVTYPE=INV;SVMETHOD=EMBL.DELLYv0.6.7;CHR2=2;END=125052915;CT=5to5;INSLEN=0;PE=29;MAPQ=60	GT:GL:GQ:FT:RCL:RC:RCR:CN:DR:DV:RR:RV	0/1:-163.163,0,-31.1629:10000:PASS:135:312:294:1:7:29:0:0
2	125267890	INV00000465	N	<INV>	.	LowQual	IMPRECISE;CIEND=-441,441;CIPOS=-441,441;SVTYPE=INV;SVMETHOD=EMBL.DELLYv0.6.7;CHR2=2;END=203701371;CT=3to3;INSLEN=0;PE=2;MAPQ=5	GT:GL:GQ:FT:RCL:RC:RCR:CN:DR:DV:RR:RV	0/0:0,-5.82102,-112.264:58:PASS:10263594:23718982:10819188:2:20:1:0:0
2	129703751	INV00000466	N	<INV>	.	PASS	IMPRECISE;CIEND=-176,176;CIPOS=-176,176;SVTYPE=INV;SVMETHOD=EMBL.DELLYv0.6.7;CHR2=2;END=129722289;CT=3to3;INSLEN=0;PE=33;MAPQ=35	GT:GL:GQ:FT:RCL:RC:RCR:CN:DR:DV:RR:RV	1/1:-109.434,-9.46754,0:95:PASS:2655:4804:2500:2:0:33:0:0
2	130818549	INV00000467	N	<INV>	.	LowQual	IMPRECISE;CIEND=-296,296;CIPOS=-296,296;SVTYPE=INV;SVMETHOD=EMBL.DELLYv0.6.7;CHR2=2;END=132030150;CT=3to3;INSLEN=0;PE=5;MAPQ=12	GT:GL:GQ:FT:RCL:RC:RCR:CN:DR:DV:RR:RV	0/1:-0.453076,0,-27.1395:6:LowQual:159422:247789:161454:2:10:4:0:0
2	130818581	INV00000468	N	<INV>	.	LowQual	IMPRECISE;CIEND=-395,395;CIPOS=-395,395;SVTYPE=INV;SVMETHOD=EMBL.DELLYv0.6.7;CHR2=2;END=132032013;CT=3to3;INSLEN=0;PE=5;MAPQ=8	GT:GL:GQ:FT:RCL:RC:RCR:CN:DR:DV:RR:RV	0/1:-2.45635,0,-14.7352:25:PASS:159632:247919:162232:2:7:4:0:0
2	131037067	INV00000469	N	<INV>	.	PASS	IMPRECISE;CIEND=-355,355;CIPOS=-355,355;SVTYPE=INV;SVMETHOD=EMBL.DELLYv0.6.7;CHR2=2;END=132130408;CT=3to3;INSLEN=0;PE=4;MAPQ=45	GT:GL:GQ:FT:RCL:RC:RCR:CN:DR:DV:RR:RV	0/1:-9.48624,0,-121.372:95:PASS:126569:230790:147340:2:23:4:0:0
2	131037276	INV00000470	N	<INV>	.	PASS	IMPRECISE;CIEND=-194,194;CIPOS=-194,194;SVTYPE=INV;SVMETHOD=EMBL.DELLYv0.6.7;CHR2=2;END=132130217;CT=5to5;INSLEN=0;PE=15;MAPQ=60	GT:GL:GQ:FT:RCL:RC:RCR:CN:DR:DV:RR:RV	0/1:-75.961,0,-117.461:10000:PASS:126519:230646:147302:2:23:15:0:0
2	131040741	INV00000471	N	<INV>	.	PASS	IMPRECISE;CIEND=-384,384;CIPOS=-384,384;SVTYPE=INV;SVMETHOD=EMBL.DELLYv0.6.7;CHR2=2;END=132126761;CT=3to3;INSLEN=0;PE=4;MAPQ=40	GT:GL:GQ:FT:RCL:RC:RCR:CN:DR:DV:RR:RV	0/1:-5.47548,0,-86.7697:55:PASS:126199:228335:146128:2:26:4:0:0
2	132528830	INV00000472	N	<INV>	.	LowQual	IMPRECISE;CIEND=-443,443;CIPOS=-443,443;SVTYPE=INV;SVMETHOD=EMBL.DELLYv0.6.7;CHR2=2;END=132549031;CT=5to5;INSLEN=0;PE=2;MAPQ=7	GT:GL:GQ:FT:RCL:RC:RCR:CN:DR:DV:RR:RV	0/0:0,-3.318,-34.2938:33:PASS:969:5628:2354:3:15:2:0:0
2	132976027	INV00000473	N	<INV>	.	LowQual	IMPRECISE;CIEND=-280,280;CIPOS=-280,280;SVTYPE=INV;SVMETHOD=EMBL.DELLYv0.6.7;CHR2=2;END=132976252;CT=3to3;INSLEN=0;PE=13;MAPQ=9	GT:GL:GQ:FT:RCL:RC:RCR:CN:DR:DV:RR:RV	0/1:-15.291,0,-189.74:154:PASS:101:209:88:2:43:22:0:0
2	132976137	INV00000474	N	<INV>	.	LowQual	IMPRECISE;CIEND=-451,451;CIPOS=-451,451;SVTYPE=INV;SVMETHOD=EMBL.DELLYv0.6.7;CHR2=2;END=132976553;CT=5to5;INSLEN=0;PE=2;MAPQ=11	GT:GL:GQ:FT:RCL:RC:RCR:CN:DR:DV:RR:RV	0/0:0,-14.6012,-269.655:146:PASS:198:256:153:1:53:2:0:0
2	132997643	INV00000475	N	<INV>	.	LowQual	IMPRECISE;CIEND=-454,454;CIPOS=-454,454;SVTYPE=INV;SVMETHOD=EMBL.DELLYv0.6.7;CHR2=2;END=164859528;CT=3to3;INSLEN=0;PE=2;MAPQ=13	GT:GL:GQ:FT:RCL:RC:RCR:CN:DR:DV:RR:RV	0/0:0,-13.0535,-297.445:131:PASS:4379575:9801686:4739981:2:50:2:0:0
2	133040468	INV00000476	N	<INV>	.	LowQual	IMPRECISE;CIEND=-252,252;CIPOS=-252,252;SVTYPE=INV;SVMETHOD=EMBL.DELLYv0.6.7;CHR2=2;END=162138018;CT=5to5;INSLEN=0;PE=2;MAPQ=9	GT:GL:GQ:FT:RCL:RC:RCR:CN:DR:DV:RR:RV	0/0:0,-12.7293,-239.213:127:PASS:3979767:8892919:4385240:2:46:2:0:0
2	133043281	INV00000477	N	<INV>	.	LowQual	IMPRECISE;CIEND=-350,350;CIPOS=-350,350;SVTYPE=INV;SVMETHOD=EMBL.DELLYv0.6.7;CHR2=2;END=162135095;CT=5to5;INSLEN=0;PE=5;MAPQ=8	GT:GL:GQ:FT:RCL:RC:RCR:CN:DR:DV:RR:RV	0/0:0,-20.2772,-450.963:10000:PASS:3979927:8863693:4411043:2:86:3:0:0
2	137817819	INV00000478	N	<INV>	.	LowQual	IMPRECISE;CIEND=-502,502;CIPOS=-502,502;SVTYPE=INV;SVMETHOD=EMBL.DELLYv0.6.7;CHR2=2;END=213370811;CT=5to5;INSLEN=0;PE=2;MAPQ=31	GT:GL:GQ:FT:RCL:RC:RCR:CN:DR:DV:RR:RV	0/0:0,-7.84427,-240.905:78:PASS:10368984:23115325:7954898:3:41:2:0:0
2	143451821	INV00000479	N	<INV>	.	LowQual	IMPRECISE;CIEND=-457,457;CIPOS=-457,457;SVTYPE=INV;SVMETHOD=EMBL.DELLYv0.6.7;CHR2=2;END=186360687;CT=3to3;INSLEN=0;PE=2;MAPQ=28	GT:GL:GQ:FT:RCL:RC:RCR:CN:DR:DV:RR:RV	0/0:0,-5.02677,-147.201:50:PASS:6241138:13111176:6523208:2:25:1:0:0
2	143800237	INV00000480	N	<INV>	.	LowQual	IMPRECISE;CIEND=-399,399;CIPOS=-399,399;SVTYPE=INV;SVMETHOD=EMBL.DELLYv0.6.7;CHR2=2;END=221502404;CT=3to3;INSLEN=0;PE=2;MAPQ=6	GT:GL:GQ:FT:RCL:RC:RCR:CN:DR:DV:RR:RV	0/0:0,-8.43294,-178.251:84:PASS:10853611:23505325:5674631:3:30:2:0:0
2	144267588	INV00000481	N	<INV>	.	LowQual	IMPRECISE;CIEND=-240,240;CIPOS=-240,240;SVTYPE=INV;SVMETHOD=EMBL.DELLYv0.6.7;CHR2=2;END=206935982;CT=5to5;INSLEN=0;PE=2;MAPQ=26	GT:GL:GQ:FT:RCL:RC:RCR:CN:DR:DV:RR:RV	0/1:-1.28795,0,-51.6909:13:LowQual:9041028:19121793:8874731:2:10:2:0:0
2	146589082	INV00000482	N	<INV>	.	LowQual	IMPRECISE;CIEND=-394,394;CIPOS=-394,394;SVTYPE=INV;SVMETHOD=EMBL.DELLYv0.6.7;CHR2=2;END=146589337;CT=3to3;INSLEN=0;PE=3;MAPQ=1	GT:GL:GQ:FT:RCL:RC:RCR:CN:DR:DV:RR:RV	0/1:-1.16849,0,-72.7832:12:LowQual:48:102:25:3:15:2:0:0
2	146589268	INV00000483	N	<INV>	.	LowQual	IMPRECISE;CIEND=-451,451;CIPOS=-451,451;SVTYPE=INV;SVMETHOD=EMBL.DELLYv0.6.7;CHR2=2;END=146589480;CT=5to5;INSLEN=0;PE=2;MAPQ=4	GT:GL:GQ:FT:RCL:RC:RCR:CN:DR:DV:RR:RV	0/0:0,-8.65071,-156.821:87:PASS:22:66:39:2:29:0:0:0
2	149138175	INV00000484	N	<INV>	.	LowQual	IMPRECISE;CIEND=-445,445;CIPOS=-445,445;SVTYPE=INV;SVMETHOD=EMBL.DELLYv0.6.7;CHR2=2;END=168666424;CT=5to5;INSLEN=0;PE=3;MAPQ=3	GT:GL:GQ:FT:RCL:RC:RCR:CN:DR:DV:RR:RV	0/0:0,-6.32408,-104.658:63:PASS:3079564:6013269:2818879:2:23:1:0:0
2	155155024	INV00000485	N	<INV>	.	LowQual	IMPRECISE;CIEND=-502,502;CIPOS=-502,502;SVTYPE=INV;SVMETHOD=EMBL.DELLYv0.6.7;CHR2=2;END=209822922;CT=3to3;INSLEN=0;PE=3;MAPQ=7	GT:GL:GQ:FT:RCL:RC:RCR:CN:DR:DV:RR:RV	0/0:0,-3.92054,-98.0899:39:PASS:8081046:16658535:7748117:2:17:3:0:0
2	161625323	INV00000486	N	<INV>	.	LowQual	IMPRECISE;CIEND=-297,297;CIPOS=-297,297;SVTYPE=INV;SVMETHOD=EMBL.DELLYv0.6.7;CHR2=2;END=162782816;CT=3to3;INSLEN=0;PE=2;MAPQ=9	GT:GL:GQ:FT:RCL:RC:RCR:CN:DR:DV:RR:RV	0/0:0,-2.05168,-33.0552:21:PASS:173233:395121:185331:2:11:2:0:0
2	164520222	INV00000488	N	<INV>	.	LowQual	IMPRECISE;CIEND=-437,437;CIPOS=-437,437;SVTYPE=INV;SVMETHOD=EMBL.DELLYv0.6.7;CHR2=2;END=203199400;CT=5to5;INSLEN=0;PE=2;MAPQ=34	GT:GL:GQ:FT:RCL:RC:RCR:CN:DR:DV:RR:RV	0/1:-4.09282,0,-25.1937:41:PASS:5944452:11824030:5616350:2:5:2:0:0
2	164520324	INV00000487	N	<INV>	.	PASS	IMPRECISE;CIEND=-373,373;CIPOS=-373,373;SVTYPE=INV;SVMETHOD=EMBL.DELLYv0.6.7;CHR2=2;END=203199290;CT=3to3;INSLEN=0;PE=3;MAPQ=32	GT:GL:GQ:FT:RCL:RC:RCR:CN:DR:DV:RR:RV	0/1:-4.58574,0,-56.3883:46:PASS:5944383:11823990:5616303:2:11:3:0:0
2	164897887	INV00000489	N	<INV>	.	LowQual	IMPRECISE;CIEND=-471,471;CIPOS=-471,471;SVTYPE=INV;SVMETHOD=EMBL.DELLYv0.6.7;CHR2=2;END=214194973;CT=5to5;INSLEN=0;PE=2;MAPQ=8	GT:GL:GQ:FT:RCL:RC:RCR:CN:DR:DV:RR:RV	0/0:0,-4.72059,-106.94:47:PASS:7625759:14997987:6795450:2:18:2:0:0
2	168827620	INV00000490	N	<INV>	.	LowQual	IMPRECISE;CIEND=-440,440;CIPOS=-440,440;SVTYPE=INV;SVMETHOD=EMBL.DELLYv0.6.7;CHR2=2;END=195250274;CT=3to3;INSLEN=0;PE=2;MAPQ=27	GT:GL:GQ:FT:RCL:RC:RCR:CN:DR:DV:RR:RV	0/0:0,-5.53501,-187.305:55:PASS:4142466:8091929:3888406:2:32:2:0:0
2	169577923	INV00000491	N	<INV>	.	PASS	IMPRECISE;CIEND=-320,320;CIPOS=-320,320;SVTYPE=INV;SVMETHOD=EMBL.DELLYv0.6.7;CHR2=2;END=169578126;CT=3to3;INSLEN=0;PE=6;MAPQ=58	GT:GL:GQ:FT:RCL:RC:RCR:CN:DR:DV:RR:RV	0/1:-48.6101,0,-140.262:10000:PASS:33:63:25:2:28:12:0:0
2	169578028	INV00000492	N	<INV>	.	PASS	IMPRECISE;CIEND=-329,329;CIPOS=-329,329;SVTYPE=INV;SVMETHOD=EMBL.DELLYv0.6.7;CHR2=2;END=169578174;CT=5to5;INSLEN=0;PE=3;MAPQ=47	GT:GL:GQ:FT:RCL:RC:RCR:CN:DR:DV:RR:RV	0/1:-6.72255,0,-123.371:67:PASS:36:30:23:1:25:3:0:0
2	175899412	INV00000493	N	<INV>	.	LowQual	IMPRECISE;CIEND=-458,458;CIPOS=-458,458;SVTYPE=INV;SVMETHOD=EMBL.DELLYv0.6.7;CHR2=2;END=180884308;CT=5to5;INSLEN=0;PE=2;MAPQ=16	GT:GL:GQ:FT:RCL:RC:RCR:CN:DR:DV:RR:RV	0/0:0,-14.5275,-314.938:145:PASS:716678:1490984:797235:2:55:2:0:0
2	192564535	INV00000494	N	<INV>	.	LowQual	IMPRECISE;CIEND=-170,170;CIPOS=-170,170;SVTYPE=INV;SVMETHOD=EMBL.DELLYv0.6.7;CHR2=2;END=217247441;CT=5to5;INSLEN=0;PE=12;MAPQ=7	GT:GL:GQ:FT:RCL:RC:RCR:CN:DR:DV:RR:RV	0/0:0,-7.17579,-174.524:72:PASS:3918525:7448937:3492414:2:44:8:0:0
2	192564727	INV00000495	N	<INV>	.	LowQual	IMPRECISE;CIEND=-256,256;CIPOS=-256,256;SVTYPE=INV;SVMETHOD=EMBL.DELLYv0.6.7;CHR2=2;END=217247508;CT=3to3;INSLEN=0;PE=6;MAPQ=6	GT:GL:GQ:FT:RCL:RC:RCR:CN:DR:DV:RR:RV	0/0:0,-18.171,-383.051:10000:PASS:3918603:7448902:3492302:2:69:4:0:0
2	194451383	INV00000496	N	<INV>	.	LowQual	IMPRECISE;CIEND=-425,425;CIPOS=-425,425;SVTYPE=INV;SVMETHOD=EMBL.DELLYv0.6.7;CHR2=2;END=194452459;CT=3to3;INSLEN=0;PE=2;MAPQ=60	GT:GL:GQ:FT:RCL:RC:RCR:CN:DR:DV:RR:RV	0/1:-2.37014,0,-153.27:24:PASS:128:378:191:2:27:2:0:0
2	200114262	INV00000498	N	<INV>	.	PASS	IMPRECISE;CIEND=-243,243;CIPOS=-243,243;SVTYPE=INV;SVMETHOD=EMBL.DELLYv0.6.7;CHR2=2;END=204829802;CT=5to5;INSLEN=0;PE=4;MAPQ=30	GT:GL:GQ:FT:RCL:RC:RCR:CN:DR:DV:RR:RV	0/1:-2.49461,0,-29.7746:25:PASS:713146:1333243:688538:2:16:4:0:0
2	200114421	INV00000497	N	<INV>	.	PASS	IMPRECISE;CIEND=-382,382;CIPOS=-382,382;SVTYPE=INV;SVMETHOD=EMBL.DELLYv0.6.7;CHR2=2;END=204829510;CT=3to3;INSLEN=0;PE=5;MAPQ=23	GT:GL:GQ:FT:RCL:RC:RCR:CN:DR:DV:RR:RV	0/1:-1.52466,0,-46.1067:15:PASS:713021:1333175:688410:2:19:4:0:0
2	206405874	INV00000499	N	<INV>	.	LowQual	IMPRECISE;CIEND=-381,381;CIPOS=-381,381;SVTYPE=INV;SVMETHOD=EMBL.DELLYv0.6.7;CHR2=2;END=227614988;CT=3to3;INSLEN=0;PE=2;MAPQ=4	GT:GL:GQ:FT:RCL:RC:RCR:CN:DR:DV:RR:RV	0/0:0,-6.01855,-107.098:60:PASS:3124205:6195856:2808285:2:20:0:0:0
2	208510044	INV00000501	N	<INV>	.	PASS	IMPRECISE;CIEND=-236,236;CIPOS=-236,236;SVTYPE=INV;SVMETHOD=EMBL.DELLYv0.6.7;CHR2=2;END=208510208;CT=5to5;INSLEN=0;PE=12;MAPQ=60	GT:GL:GQ:FT:RCL:RC:RCR:CN:DR:DV:RR:RV	0/1:-119.72,0,-51.8621:10000:PASS:23:48:28:2:13:24:0:0
2	208510052	INV00000500	N	<INV>	.	PASS	IMPRECISE;CIEND=-264,264;CIPOS=-264,264;SVTYPE=INV;SVMETHOD=EMBL.DELLYv0.6.7;CHR2=2;END=208510184;CT=3to3;INSLEN=0;PE=6;MAPQ=56	GT:GL:GQ:FT:RCL:RC:RCR:CN:DR:DV:RR:RV	0/1:-32.1386,0,-45.2874:10000:PASS:24:36:20:2:11:8:0:0
2	240974012	INV00000502	N	<INV>	.	LowQual	IMPRECISE;CIEND=-399,399;CIPOS=-399,399;SVTYPE=INV;SVMETHOD=EMBL.DELLYv0.6.7;CHR2=2;END=240975519;CT=5to5;INSLEN=0;PE=2;MAPQ=60	GT:GL:GQ:FT:RCL:RC:RCR:CN:DR:DV:RR:RV	0/0:0,-0.943838,-231:10:LowQual:262:517:229:2:41:2:0:0
3	823422	INV00000503	N	<INV>	.	LowQual	IMPRECISE;CIEND=-344,344;CIPOS=-344,344;SVTYPE=INV;SVMETHOD=EMBL.DELLYv0.6.7;CHR2=3;END=18636836;CT=3to3;INSLEN=0;PE=2;MAPQ=20	GT:GL:GQ:FT:RCL:RC:RCR:CN:DR:DV:RR:RV	0/0:0,-5.87184,-148.154:59:PASS:237989:4961984:2712161:3:30:2:0:0
3	1069423	INV00000504	N	<INV>	.	LowQual	IMPRECISE;CIEND=-402,402;CIPOS=-402,402;SVTYPE=INV;SVMETHOD=EMBL.DELLYv0.6.7;CHR2=3;END=72551563;CT=3to3;INSLEN=0;PE=3;MAPQ=11	GT:GL:GQ:FT:RCL:RC:RCR:CN:DR:DV:RR:RV	0/0:0,-1.2861,-56.5698:13:LowQual:314004:20118143:10299646:4:13:3:0:0
3	1256088	INV00000505	N	<INV>	.	LowQual	IMPRECISE;CIEND=-422,422;CIPOS=-422,422;SVTYPE=INV;SVMETHOD=EMBL.DELLYv0.6.7;CHR2=3;END=75272225;CT=5to5;INSLEN=0;PE=2;MAPQ=7	GT:GL:GQ:FT:RCL:RC:RCR:CN:DR:DV:RR:RV	0/0:0,-4.71851,-97.5966:47:PASS:373604:20857543:10729319:4:17:1:0:0
3	2118032	INV00000506	N	<INV>	.	LowQual	IMPRECISE;CIEND=-288,288;CIPOS=-288,288;SVTYPE=INV;SVMETHOD=EMBL.DELLYv0.6.7;CHR2=3;END=2119128;CT=5to5;INSLEN=0;PE=2;MAPQ=60	GT:GL:GQ:FT:RCL:RC:RCR:CN:DR:DV:RR:RV	0/1:-1.16293,0,-193.163:12:LowQual:139:340:135:2:34:2:0:0
3	2465582	INV00000507	N	<INV>	.	PASS	IMPRECISE;CIEND=-201,201;CIPOS=-201,201;SVTYPE=INV;SVMETHOD=EMBL.DELLYv0.6.7;CHR2=3;END=2465911;CT=3to3;INSLEN=0;PE=3;MAPQ=48	GT:GL:GQ:FT:RCL:RC:RCR:CN:DR:DV:RR:RV	0/1:-3.76927,0,-147.573:38:PASS:57:76:50:1:27:3:0:0
3	2465661	INV00000508	N	<INV>	.	PASS	IMPRECISE;CIEND=-243,243;CIPOS=-243,243;SVTYPE=INV;SVMETHOD=EMBL.DELLYv0.6.7;CHR2=3;END=2465827;CT=5to5;INSLEN=0;PE=6;MAPQ=53	GT:GL:GQ:FT:RCL:RC:RCR:CN:DR:DV:RR:RV	0/1:-43.6681,0,-110.668:10000:PASS:3:45:29:3:20:11:0:0
3	2882307	INV00000509	N	<INV>	.	LowQual	IMPRECISE;CIEND=-274,274;CIPOS=-274,274;SVTYPE=INV;SVMETHOD=EMBL.DELLYv0.6.7;CHR2=3;END=3671196;CT=5to5;INSLEN=0;PE=3;MAPQ=8	GT:GL:GQ:FT:RCL:RC:RCR:CN:DR:DV:RR:RV	0/0:0,-2.71615,-60.4146:27:PASS:117677:232309:114103:2:13:3:0:0
3	11332508	INV00000510	N	<INV>	.	LowQual	IMPRECISE;CIEND=-454,454;CIPOS=-454,454;SVTYPE=INV;SVMETHOD=EMBL.DELLYv0.6.7;CHR2=3;END=143169011;CT=3to3;INSLEN=0;PE=2;MAPQ=8	GT:GL:GQ:FT:RCL:RC:RCR:CN:DR:DV:RR:RV	0/0:0,-4.61853,-101.275:46:PASS:3230649:37461862:16308343:4:17:1:0:0
3	12715665	INV00000511	N	<INV>	.	LowQual	IMPRECISE;CIEND=-352,352;CIPOS=-352,352;SVTYPE=INV;SVMETHOD=EMBL.DELLYv0.6.7;CHR2=3;END=75754918;CT=5to5;INSLEN=0;PE=9;MAPQ=6	GT:GL:GQ:FT:RCL:RC:RCR:CN:DR:DV:RR:RV	0/0:0,-8.6011,-161.454:86:PASS:3601726:17739585:9078287:3:38:9:0:0
3	16292459	INV00000512	N	<INV>	.	LowQual	IMPRECISE;CIEND=-488,488;CIPOS=-488,488;SVTYPE=INV;SVMETHOD=EMBL.DELLYv0.6.7;CHR2=3;END=46809591;CT=5to5;INSLEN=0;PE=3;MAPQ=10	GT:GL:GQ:FT:RCL:RC:RCR:CN:DR:DV:RR:RV	0/0:0,-9.43912,-213.691:94:PASS:4190023:8934841:3979508:2:36:2:0:0
3	25802406	INV00000513	N	<INV>	.	LowQual	IMPRECISE;CIEND=-383,383;CIPOS=-383,383;SVTYPE=INV;SVMETHOD=EMBL.DELLYv0.6.7;CHR2=3;END=64162711;CT=3to3;INSLEN=0;PE=2;MAPQ=15	GT:GL:GQ:FT:RCL:RC:RCR:CN:DR:DV:RR:RV	0/0:0,-3.41994,-93.7492:34:PASS:5422770:10645248:5746809:2:18:2:0:0
3	26206270	INV00000514	N	<INV>	.	LowQual	IMPRECISE;CIEND=-439,439;CIPOS=-439,439;SVTYPE=INV;SVMETHOD=EMBL.DELLYv0.6.7;CHR2=3;END=87619880;CT=5to5;INSLEN=0;PE=3;MAPQ=4	GT:GL:GQ:FT:RCL:RC:RCR:CN:DR:DV:RR:RV	0/0:0,-1.30525,-21.3642:13:LowQual:7503718:17649249:8668889:2:5:1:0:0
3	26520873	INV00000515	N	<INV>	.	LowQual	IMPRECISE;CIEND=-364,364;CIPOS=-364,364;SVTYPE=INV;SVMETHOD=EMBL.DELLYv0.6.7;CHR2=3;END=26800711;CT=5to5;INSLEN=0;PE=6;MAPQ=6	GT:GL:GQ:FT:RCL:RC:RCR:CN:DR:DV:RR:RV	0/1:-0.235094,0,-5.13476:4:LowQual:40958:84967:42836:2:3:4:0:0
3	32579459	INV00000516	N	<INV>	.	LowQual	IMPRECISE;CIEND=-418,418;CIPOS=-418,418;SVTYPE=INV;SVMETHOD=EMBL.DELLYv0.6.7;CHR2=3;END=102548367;CT=3to3;INSLEN=0;PE=2;MAPQ=1	GT:GL:GQ:FT:RCL:RC:RCR:CN:DR:DV:RR:RV	0/0:0,-3.00948,-48.5992:30:PASS:9428793:19489666:10194517:2:10:0:0:0
3	32987103	INV00000517	N	<INV>	.	LowQual	IMPRECISE;CIEND=-456,456;CIPOS=-456,456;SVTYPE=INV;SVMETHOD=EMBL.DELLYv0.6.7;CHR2=3;END=148378459;CT=5to5;INSLEN=0;PE=2;MAPQ=20	GT:GL:GQ:FT:RCL:RC:RCR:CN:DR:DV:RR:RV	0/1:-3.09864,0,-1.50564:15:PASS:9531830:32815933:14653091:3:1:2:0:0
3	36839145	INV00000519	N	<INV>	.	PASS	IMPRECISE;CIEND=-322,322;CIPOS=-322,322;SVTYPE=INV;SVMETHOD=EMBL.DELLYv0.6.7;CHR2=3;END=190156721;CT=5to5;INSLEN=0;PE=8;MAPQ=60	GT:GL:GQ:FT:RCL:RC:RCR:CN:DR:DV:RR:RV	1/1:-37.2777,-2.08488,0:21:PASS:10694058:44166996:2139800:7:0:7:0:0
3	36839160	INV00000518	N	<INV>	.	PASS	IMPRECISE;CIEND=-369,369;CIPOS=-369,369;SVTYPE=INV;SVMETHOD=EMBL.DELLYv0.6.7;CHR2=3;END=190156990;CT=3to3;INSLEN=0;PE=5;MAPQ=60	GT:GL:GQ:FT:RCL:RC:RCR:CN:DR:DV:RR:RV	0/1:-18.4949,0,-4.49922:45:PASS:10694058:44167035:2139761:7:1:4:0:0
3	38202740	INV00000520	N	<INV>	.	LowQual	IMPRECISE;CIEND=-468,468;CIPOS=-468,468;SVTYPE=INV;SVMETHOD=EMBL.DELLYv0.6.7;CHR2=3;END=185173021;CT=5to5;INSLEN=0;PE=2;MAPQ=25	GT:GL:GQ:FT:RCL:RC:RCR:CN:DR:DV:RR:RV	0/0:0,-1.29171,-24.0912:13:LowQual:11062885:42375462:3562507:6:17:2:0:0
3	39288962	INV00000522	N	<INV>	.	LowQual	IMPRECISE;CIEND=-267,267;CIPOS=-267,267;SVTYPE=INV;SVMETHOD=EMBL.DELLYv0.6.7;CHR2=3;END=164278495;CT=5to5;INSLEN=0;PE=8;MAPQ=3	GT:GL:GQ:FT:RCL:RC:RCR:CN:DR:DV:RR:RV	0/0:0,-9.92347,-160.089:99:PASS:11355991:35805757:9839106:3:33:0:0:0
3	39288966	INV00000521	N	<INV>	.	LowQual	IMPRECISE;CIEND=-251,251;CIPOS=-251,251;SVTYPE=INV;SVMETHOD=EMBL.DELLYv0.6.7;CHR2=3;END=164278536;CT=3to3;INSLEN=0;PE=4;MAPQ=3	GT:GL:GQ:FT:RCL:RC:RCR:CN:DR:DV:RR:RV	0/0:0,-9.62244,-154.089:96:PASS:11355991:35805775:9839088:3:32:0:0:0
3	43835094	INV00000523	N	<INV>	.	PASS	IMPRECISE;CIEND=-222,222;CIPOS=-222,222;SVTYPE=INV;SVMETHOD=EMBL.DELLYv0.6.7;CHR2=3;END=43835987;CT=5to5;INSLEN=0;PE=34;MAPQ=60	GT:GL:GQ:FT:RCL:RC:RCR:CN:DR:DV:RR:RV	0/1:-192.561,0,-11.2609:113:PASS:115:364:138:3:4:34:0:0
3	43835650	INV00000524	N	<INV>	.	PASS	IMPRECISE;CIEND=-191,191;CIPOS=-191,191;SVTYPE=INV;SVMETHOD=EMBL.DELLYv0.6.7;CHR2=3;END=43835996;CT=3to3;INSLEN=0;PE=22;MAPQ=60	GT:GL:GQ:FT:RCL:RC:RCR:CN:DR:DV:RR:RV	0/1:-213.057,0,-10.0568:101:PASS:78:94:58:1:4:38:0:0
3	44740979	INV00000526	N	<INV>	.	PASS	IMPRECISE;CIEND=-169,169;CIPOS=-169,169;SVTYPE=INV;SVMETHOD=EMBL.DELLYv0.6.7;CHR2=3;END=44742254;CT=5to5;INSLEN=0;PE=19;MAPQ=60	GT:GL:GQ:FT:RCL:RC:RCR:CN:DR:DV:RR:RV	0/1:-81.3797,0,-7.82819:78:PASS:172:301:127:2:4:18:0:0
3	44741024	INV00000525	N	<INV>	.	PASS	IMPRECISE;CIEND=-111,111;CIPOS=-111,111;SVTYPE=INV;SVMETHOD=EMBL.DELLYv0.6.7;CHR2=3;END=44742298;CT=3to3;INSLEN=0;PE=15;MAPQ=40	GT:GL:GQ:FT:RCL:RC:RCR:CN:DR:DV:RR:RV	0/1:-49.4816,0,-12.6211:126:PASS:165:302:128:2:4:14:0:0
3	49643542	INV00000527	N	<INV>	.	LowQual	IMPRECISE;CIEND=-395,395;CIPOS=-395,395;SVTYPE=INV;SVMETHOD=EMBL.DELLYv0.6.7;CHR2=3;END=159398617;CT=5to5;INSLEN=0;PE=2;MAPQ=16	GT:GL:GQ:FT:RCL:RC:RCR:CN:DR:DV:RR:RV	0/1:-0.995881,0,-10.9326:10:LowQual:14079829:31600334:11320691:2:2:2:0:0
3	57692598	INV00000528	N	<INV>	.	LowQual	IMPRECISE;CIEND=-402,402;CIPOS=-402,402;SVTYPE=INV;SVMETHOD=EMBL.DELLYv0.6.7;CHR2=3;END=57694110;CT=3to3;INSLEN=0;PE=2;MAPQ=60	GT:GL:GQ:FT:RCL:RC:RCR:CN:DR:DV:RR:RV	0/1:-8.38764,0,-56.3876:84:PASS:212:332:180:2:10:2:0:0
3	63184305	INV00000529	N	<INV>	.	LowQual	IMPRECISE;CIEND=-435,435;CIPOS=-435,435;SVTYPE=INV;SVMETHOD=EMBL.DELLYv0.6.7;CHR2=3;END=129759830;CT=5to5;INSLEN=0;PE=2;MAPQ=13	GT:GL:GQ:FT:RCL:RC:RCR:CN:DR:DV:RR:RV	0/0:0,-11.3369,-210.916:113:PASS:9097878:19153198:9880302:2:41:1:0:0
3	70591855	INV00000530	N	<INV>	.	LowQual	IMPRECISE;CIEND=-428,428;CIPOS=-428,428;SVTYPE=INV;SVMETHOD=EMBL.DELLYv0.6.7;CHR2=3;END=142823881;CT=5to5;INSLEN=0;PE=3;MAPQ=19	GT:GL:GQ:FT:RCL:RC:RCR:CN:DR:DV:RR:RV	0/0:0,-0.754228,-100.345:9:LowQual:9923346:20708274:11092719:2:20:3:0:0
3	72551565	INV00000531	N	<INV>	.	LowQual	IMPRECISE;CIEND=-420,420;CIPOS=-420,420;SVTYPE=INV;SVMETHOD=EMBL.DELLYv0.6.7;CHR2=3;END=189255342;CT=3to3;INSLEN=0;PE=2;MAPQ=24	GT:GL:GQ:FT:RCL:RC:RCR:CN:DR:DV:RR:RV	0/0:0,-0.685073,-56.1937:8:LowQual:16491508:34150398:2418309:4:13:2:0:0
3	78422461	INV00000532	N	<INV>	.	LowQual	IMPRECISE;CIEND=-269,269;CIPOS=-269,269;SVTYPE=INV;SVMETHOD=EMBL.DELLYv0.6.7;CHR2=3;END=102094604;CT=3to3;INSLEN=0;PE=3;MAPQ=5	GT:GL:GQ:FT:RCL:RC:RCR:CN:DR:DV:RR:RV	0/0:0,-5.4117,-129.262:54:PASS:3494644:6585537:3674747:2:23:2:0:0
3	78932826	INV00000533	N	<INV>	.	LowQual	IMPRECISE;CIEND=-418,418;CIPOS=-418,418;SVTYPE=INV;SVMETHOD=EMBL.DELLYv0.6.7;CHR2=3;END=78933554;CT=5to5;INSLEN=0;PE=2;MAPQ=60	GT:GL:GQ:FT:RCL:RC:RCR:CN:DR:DV:RR:RV	0/1:-5.67838,0,-107.678:57:PASS:97:182:88:2:19:2:0:0
3	82203550	INV00000534	N	<INV>	.	PASS	IMPRECISE;CIEND=-332,332;CIPOS=-332,332;SVTYPE=INV;SVMETHOD=EMBL.DELLYv0.6.7;CHR2=3;END=82204007;CT=5to5;INSLEN=0;PE=9;MAPQ=60	GT:GL:GQ:FT:RCL:RC:RCR:CN:DR:DV:RR:RV	1/1:-53.8996,-3.00994,0:30:PASS:0:16:53:1:0:10:0:0
3	84240186	INV00000535	N	<INV>	.	LowQual	IMPRECISE;CIEND=-435,435;CIPOS=-435,435;SVTYPE=INV;SVMETHOD=EMBL.DELLYv0.6.7;CHR2=3;END=93658967;CT=3to3;INSLEN=0;PE=2;MAPQ=19	GT:GL:GQ:FT:RCL:RC:RCR:CN:DR:DV:RR:RV	0/0:0,-6.2159,-155.117:62:PASS:1520549:2080312:1492002:1:27:2:0:0
3	86629070	INV00000536	N	<INV>	.	LowQual	IMPRECISE;CIEND=-83,83;CIPOS=-83,83;SVTYPE=INV;SVMETHOD=EMBL.DELLYv0.6.7;CHR2=3;END=86629274;CT=5to5;INSLEN=0;PE=2;MAPQ=60	GT:GL:GQ:FT:RCL:RC:RCR:CN:DR:DV:RR:RV	0/0:0,-2.74495,-265.894:27:PASS:39:92:46:2:47:2:0:0
3	96359261	INV00000537	N	<INV>	.	LowQual	IMPRECISE;CIEND=-232,232;CIPOS=-232,232;SVTYPE=INV;SVMETHOD=EMBL.DELLYv0.6.7;CHR2=3;END=96458190;CT=5to5;INSLEN=0;PE=6;MAPQ=11	GT:GL:GQ:FT:RCL:RC:RCR:CN:DR:DV:RR:RV	0/0:0,-2.76943,-87.7478:28:PASS:14823:30986:15093:2:26:5:0:0
3	107110046	INV00000538	N	<INV>	.	PASS	IMPRECISE;CIEND=-369,369;CIPOS=-369,369;SVTYPE=INV;SVMETHOD=EMBL.DELLYv0.6.7;CHR2=3;END=107110167;CT=5to5;INSLEN=0;PE=3;MAPQ=23	GT:GL:GQ:FT:RCL:RC:RCR:CN:DR:DV:RR:RV	0/0:0,-2.3691,-175.938:24:PASS:40:71:12:3:35:4:0:0
3	123710555	INV00000539	N	<INV>	.	LowQual	IMPRECISE;CIEND=-438,438;CIPOS=-438,438;SVTYPE=INV;SVMETHOD=EMBL.DELLYv0.6.7;CHR2=3;END=125688562;CT=5to5;INSLEN=0;PE=2;MAPQ=40	GT:GL:GQ:FT:RCL:RC:RCR:CN:DR:DV:RR:RV	0/1:-5.95222,0,-13.4929:60:PASS:259429:533008:247545:2:5:2:0:0
3	125489824	INV00000540	N	<INV>	.	LowQual	IMPRECISE;CIEND=-406,406;CIPOS=-406,406;SVTYPE=INV;SVMETHOD=EMBL.DELLYv0.6.7;CHR2=3;END=129717984;CT=5to5;INSLEN=0;PE=2;MAPQ=9	GT:GL:GQ:FT:RCL:RC:RCR:CN:DR:DV:RR:RV	0/0:0,-2.10901,-37.6807:21:PASS:577165:1024048:624641:2:10:2:0:0
3	127859057	INV00000541	N	<INV>	.	LowQual	IMPRECISE;CIEND=-393,393;CIPOS=-393,393;SVTYPE=INV;SVMETHOD=EMBL.DELLYv0.6.7;CHR2=3;END=186146857;CT=3to3;INSLEN=0;PE=2;MAPQ=24	GT:GL:GQ:FT:RCL:RC:RCR:CN:DR:DV:RR:RV	0/1:-0.397886,0,-25.1891:5:LowQual:8694248:17257857:3308159:3:7:2:0:0
3	131016883	INV00000542	N	<INV>	.	LowQual	IMPRECISE;CIEND=-446,446;CIPOS=-446,446;SVTYPE=INV;SVMETHOD=EMBL.DELLYv0.6.7;CHR2=3;END=163202638;CT=5to5;INSLEN=0;PE=2;MAPQ=3	GT:GL:GQ:FT:RCL:RC:RCR:CN:DR:DV:RR:RV	0/0:0,-8.8646,-109.533:89:PASS:4496222:9560023:4968532:2:31:0:0:0
3	137990807	INV00000543	N	<INV>	.	LowQual	IMPRECISE;CIEND=-456,456;CIPOS=-456,456;SVTYPE=INV;SVMETHOD=EMBL.DELLYv0.6.7;CHR2=3;END=137991772;CT=5to5;INSLEN=0;PE=2;MAPQ=60	GT:GL:GQ:FT:RCL:RC:RCR:CN:DR:DV:RR:RV	0/1:-5.37735,0,-113.377:54:PASS:122:250:157:2:20:2:0:0
3	138835473	INV00000544	N	<INV>	.	LowQual	IMPRECISE;CIEND=-496,496;CIPOS=-496,496;SVTYPE=INV;SVMETHOD=EMBL.DELLYv0.6.7;CHR2=3;END=163637236;CT=3to3;INSLEN=0;PE=2;MAPQ=6	GT:GL:GQ:FT:RCL:RC:RCR:CN:DR:DV:RR:RV	0/0:0,-8.12986,-167.526:81:PASS:3377373:7492090:3852844:2:28:1:0:0
3	139721679	INV00000545	N	<INV>	.	LowQual	IMPRECISE;CIEND=-433,433;CIPOS=-433,433;SVTYPE=INV;SVMETHOD=EMBL.DELLYv0.6.7;CHR2=3;END=160834504;CT=5to5;INSLEN=0;PE=2;MAPQ=7	GT:GL:GQ:FT:RCL:RC:RCR:CN:DR:DV:RR:RV	0/0:0,-8.63174,-176.796:86:PASS:2975325:6391895:3258346:2:30:1:0:0
3	153018932	INV00000546	N	<INV>	.	LowQual	IMPRECISE;CIEND=-431,431;CIPOS=-431,431;SVTYPE=INV;SVMETHOD=EMBL.DELLYv0.6.7;CHR2=3;END=153019222;CT=3to3;INSLEN=0;PE=2;MAPQ=25	GT:GL:GQ:FT:RCL:RC:RCR:CN:DR:DV:RR:RV	0/0:0,-1.70803,-77.0192:17:PASS:40:52:41:1:16:2:0:0
3	161354953	INV00000547	N	<INV>	.	LowQual	IMPRECISE;CIEND=-367,367;CIPOS=-367,367;SVTYPE=INV;SVMETHOD=EMBL.DELLYv0.6.7;CHR2=3;END=161355217;CT=5to5;INSLEN=0;PE=2;MAPQ=57	GT:GL:GQ:FT:RCL:RC:RCR:CN:DR:DV:RR:RV	0/1:-1.59293,0,-153.466:16:PASS:44:87:33:2:31:2:0:0
3	163384398	INV00000548	N	<INV>	.	LowQual	IMPRECISE;CIEND=-425,425;CIPOS=-425,425;SVTYPE=INV;SVMETHOD=EMBL.DELLYv0.6.7;CHR2=3;END=188769983;CT=3to3;INSLEN=0;PE=2;MAPQ=3	GT:GL:GQ:FT:RCL:RC:RCR:CN:DR:DV:RR:RV	0/0:0,-13.1869,-258.842:132:PASS:3842245:7557997:2567065:2:44:0:0:0
3	165578895	INV00000549	N	<INV>	.	PASS	IMPRECISE;CIEND=-249,249;CIPOS=-249,249;SVTYPE=INV;SVMETHOD=EMBL.DELLYv0.6.7;CHR2=3;END=194247881;CT=5to5;INSLEN=0;PE=4;MAPQ=20	GT:GL:GQ:FT:RCL:RC:RCR:CN:DR:DV:RR:RV	0/0:0,-0.220231,-76.499:4:LowQual:4387450:8484313:931058:3:16:4:0:0
3	180868097	INV00000550	N	<INV>	.	LowQual	IMPRECISE;CIEND=-396,396;CIPOS=-396,396;SVTYPE=INV;SVMETHOD=EMBL.DELLYv0.6.7;CHR2=3;END=180868264;CT=3to3;INSLEN=0;PE=5;MAPQ=12	GT:GL:GQ:FT:RCL:RC:RCR:CN:DR:DV:RR:RV	0/1:-10.7365,0,-2.15284:22:PASS:24:28:23:1:3:10:0:0
3	195371687	INV00000551	N	<INV>	.	LowQual	IMPRECISE;CIEND=-317,317;CIPOS=-317,317;SVTYPE=INV;SVMETHOD=EMBL.DELLYv0.6.7;CHR2=3;END=195671234;CT=3to3;INSLEN=0;PE=3;MAPQ=17	GT:GL:GQ:FT:RCL:RC:RCR:CN:DR:DV:RR:RV	0/0:0,-0.514922,-52.2104:6:LowQual:41402:72497:38119:2:13:2:0:0
3	195371778	INV00000552	N	<INV>	.	LowQual	IMPRECISE;CIEND=-334,334;CIPOS=-334,334;SVTYPE=INV;SVMETHOD=EMBL.DELLYv0.6.7;CHR2=3;END=195670502;CT=5to5;INSLEN=0;PE=5;MAPQ=9	GT:GL:GQ:FT:RCL:RC:RCR:CN:DR:DV:RR:RV	0/0:0,-9.14373,-201.674:91:PASS:41192:71996:38304:2:39:5:0:0
3	195372335	INV00000553	N	<INV>	.	LowQual	IMPRECISE;CIEND=-152,152;CIPOS=-152,152;SVTYPE=INV;SVMETHOD=EMBL.DELLYv0.6.7;CHR2=3;END=195729481;CT=5to5;INSLEN=0;PE=4;MAPQ=7	GT:GL:GQ:FT:RCL:RC:RCR:CN:DR:DV:RR:RV	0/1:-0.407898,0,-44.8752:5:LowQual:49264:87480:41302:2:11:4:0:0
3	195373715	INV00000554	N	<INV>	.	LowQual	IMPRECISE;CIEND=-310,310;CIPOS=-310,310;SVTYPE=INV;SVMETHOD=EMBL.DELLYv0.6.7;CHR2=3;END=195727881;CT=5to5;INSLEN=0;PE=4;MAPQ=6	GT:GL:GQ:FT:RCL:RC:RCR:CN:DR:DV:RR:RV	0/0:0,-2.42073,-57.355:24:PASS:49236:86568:41059:2:13:4:0:0
3	195378238	INV00000555	N	<INV>	.	LowQual	IMPRECISE;CIEND=-426,426;CIPOS=-426,426;SVTYPE=INV;SVMETHOD=EMBL.DELLYv0.6.7;CHR2=3;END=195723778;CT=3to3;INSLEN=0;PE=4;MAPQ=8	GT:GL:GQ:FT:RCL:RC:RCR:CN:DR:DV:RR:RV	0/0:0,-10.3289,-159.082:103:PASS:48734:84272:40347:2:41:4:0:0
3	195409768	INV00000556	N	<INV>	.	PASS	IMPRECISE;CIEND=-407,407;CIPOS=-407,407;SVTYPE=INV;SVMETHOD=EMBL.DELLYv0.6.7;CHR2=3;END=195693238;CT=3to3;INSLEN=0;PE=3;MAPQ=59	GT:GL:GQ:FT:RCL:RC:RCR:CN:DR:DV:RR:RV	0/1:-5.39626,0,-143.661:54:PASS:36743:66910:36312:2:35:3:0:0
3	195414202	INV00000557	N	<INV>	.	LowQual	IMPRECISE;CIEND=-446,446;CIPOS=-446,446;SVTYPE=INV;SVMETHOD=EMBL.DELLYv0.6.7;CHR2=3;END=195688650;CT=5to5;INSLEN=0;PE=2;MAPQ=22	GT:GL:GQ:FT:RCL:RC:RCR:CN:DR:DV:RR:RV	0/0:0,-3.43307,-91.1394:34:PASS:36335:64177:35323:2:22:2:0:0
4	56661	INV00000558	N	<INV>	.	LowQual	IMPRECISE;CIEND=-446,446;CIPOS=-446,446;SVTYPE=INV;SVMETHOD=EMBL.DELLYv0.6.7;CHR2=4;END=294306;CT=5to5;INSLEN=0;PE=3;MAPQ=5	GT:GL:GQ:FT:RCL:RC:RCR:CN:DR:DV:RR:RV	0/0:0,-3.71849,-91.6933:37:PASS:44341:85002:31117:2:16:2:0:0
4	56721	INV00000559	N	<INV>	.	LowQual	IMPRECISE;CIEND=-242,242;CIPOS=-242,242;SVTYPE=INV;SVMETHOD=EMBL.DELLYv0.6.7;CHR2=4;END=293024;CT=3to3;INSLEN=0;PE=3;MAPQ=4	GT:GL:GQ:FT:RCL:RC:RCR:CN:DR:DV:RR:RV	0/0:0,-14.7504,-294:148:PASS:44467:84649:30870:2:49:0:0:0
4	57010	INV00000560	N	<INV>	.	LowQual	IMPRECISE;CIEND=-450,450;CIPOS=-450,450;SVTYPE=INV;SVMETHOD=EMBL.DELLYv0.6.7;CHR2=4;END=292893;CT=5to5;INSLEN=0;PE=2;MAPQ=5	GT:GL:GQ:FT:RCL:RC:RCR:CN:DR:DV:RR:RV	0/0:0,-12.2088,-231.694:122:PASS:44973:84087:30825:2:42:2:0:0
4	58326	INV00000561	N	<INV>	.	LowQual	IMPRECISE;CIEND=-403,403;CIPOS=-403,403;SVTYPE=INV;SVMETHOD=EMBL.DELLYv0.6.7;CHR2=4;END=291419;CT=5to5;INSLEN=0;PE=4;MAPQ=18	GT:GL:GQ:FT:RCL:RC:RCR:CN:DR:DV:RR:RV	0/1:-0.579652,0,-85.3434:7:LowQual:47055:81520:30471:2:16:4:0:0
4	292899	INV00000563	N	<INV>	.	LowQual	IMPRECISE;CIEND=-445,445;CIPOS=-445,445;SVTYPE=INV;SVMETHOD=EMBL.DELLYv0.6.7;CHR2=4;END=384259;CT=5to5;INSLEN=0;PE=3;MAPQ=8	GT:GL:GQ:FT:RCL:RC:RCR:CN:DR:DV:RR:RV	0/0:0,-8.74431,-234.338:87:PASS:14152:23923:12315:2:42:3:0:0
4	293025	INV00000562	N	<INV>	.	LowQual	IMPRECISE;CIEND=-436,436;CIPOS=-436,436;SVTYPE=INV;SVMETHOD=EMBL.DELLYv0.6.7;CHR2=4;END=334730;CT=3to3;INSLEN=0;PE=3;MAPQ=13	GT:GL:GQ:FT:RCL:RC:RCR:CN:DR:DV:RR:RV	0/0:0,-6.33492,-178.189:63:PASS:6380:10314:5532:2:31:3:0:0
4	294290	INV00000564	N	<INV>	.	LowQual	IMPRECISE;CIEND=-443,443;CIPOS=-443,443;SVTYPE=INV;SVMETHOD=EMBL.DELLYv0.6.7;CHR2=4;END=334593;CT=5to5;INSLEN=0;PE=2;MAPQ=16	GT:GL:GQ:FT:RCL:RC:RCR:CN:DR:DV:RR:RV	0/0:0,-1.81643,-78.2286:18:PASS:6024:10049:5298:2:14:2:0:0
4	2849395	INV00000565	N	<INV>	.	LowQual	IMPRECISE;CIEND=-518,518;CIPOS=-518,518;SVTYPE=INV;SVMETHOD=EMBL.DELLYv0.6.7;CHR2=4;END=95565681;CT=5to5;INSLEN=0;PE=2;MAPQ=3	GT:GL:GQ:FT:RCL:RC:RCR:CN:DR:DV:RR:RV	0/0:0,-8.42869,-162.2:84:PASS:637438:27684848:14468556:4:28:0:0:0
4	3598720	INV00000566	N	<INV>	.	PASS	IMPRECISE;CIEND=-304,304;CIPOS=-304,304;SVTYPE=INV;SVMETHOD=EMBL.DELLYv0.6.7;CHR2=4;END=3627529;CT=5to5;INSLEN=0;PE=7;MAPQ=30	GT:GL:GQ:FT:RCL:RC:RCR:CN:DR:DV:RR:RV	0/1:-12.5715,0,-118.076:126:PASS:7325:10159:4088:2:22:7:0:0
4	3935897	INV00000567	N	<INV>	.	LowQual	IMPRECISE;CIEND=-391,391;CIPOS=-391,391;SVTYPE=INV;SVMETHOD=EMBL.DELLYv0.6.7;CHR2=4;END=9713703;CT=5to5;INSLEN=0;PE=7;MAPQ=19	GT:GL:GQ:FT:RCL:RC:RCR:CN:DR:DV:RR:RV	0/1:-3.36602,0,-146.13:34:PASS:599861:1295251:844166:2:26:7:0:0
4	3995434	INV00000568	N	<INV>	.	LowQual	IMPRECISE;CIEND=-327,327;CIPOS=-327,327;SVTYPE=INV;SVMETHOD=EMBL.DELLYv0.6.7;CHR2=4;END=10491278;CT=3to3;INSLEN=0;PE=3;MAPQ=4	GT:GL:GQ:FT:RCL:RC:RCR:CN:DR:DV:RR:RV	0/0:0,-3.41325,-64.4649:34:PASS:662349:1485971:978806:2:12:1:0:0
4	4041150	INV00000569	N	<INV>	.	LowQual	IMPRECISE;CIEND=-281,281;CIPOS=-281,281;SVTYPE=INV;SVMETHOD=EMBL.DELLYv0.6.7;CHR2=4;END=9068368;CT=3to3;INSLEN=0;PE=11;MAPQ=7	GT:GL:GQ:FT:RCL:RC:RCR:CN:DR:DV:RR:RV	0/1:-2.49155,0,-22.2088:25:PASS:540515:1160237:636839:2:7:10:0:0
4	8093050	INV00000570	N	<INV>	.	LowQual	IMPRECISE;CIEND=-330,330;CIPOS=-330,330;SVTYPE=INV;SVMETHOD=EMBL.DELLYv0.6.7;CHR2=4;END=8093269;CT=3to3;INSLEN=0;PE=5;MAPQ=3	GT:GL:GQ:FT:RCL:RC:RCR:CN:DR:DV:RR:RV	1/1:-3.789,-0.591056,0:7:LowQual:38:15:1:1:0:2:0:0
4	8844030	INV00000571	N	<INV>	.	LowQual	IMPRECISE;CIEND=-383,383;CIPOS=-383,383;SVTYPE=INV;SVMETHOD=EMBL.DELLYv0.6.7;CHR2=4;END=186748482;CT=3to3;INSLEN=0;PE=2;MAPQ=10	GT:GL:GQ:FT:RCL:RC:RCR:CN:DR:DV:RR:RV	0/0:0,-3.50765,-71.938:35:PASS:2015829:54423499:1305116:33:14:1:0:0
4	9735975	INV00000572	N	<INV>	.	LowQual	IMPRECISE;CIEND=-359,359;CIPOS=-359,359;SVTYPE=INV;SVMETHOD=EMBL.DELLYv0.6.7;CHR2=4;END=128818854;CT=3to3;INSLEN=0;PE=2;MAPQ=6	GT:GL:GQ:FT:RCL:RC:RCR:CN:DR:DV:RR:RV	0/0:0,-3.31338,-69.7256:33:PASS:2182109:36521225:18189806:4:12:1:0:0
4	10425596	INV00000573	N	<INV>	.	LowQual	IMPRECISE;CIEND=-440,440;CIPOS=-440,440;SVTYPE=INV;SVMETHOD=EMBL.DELLYv0.6.7;CHR2=4;END=82640696;CT=5to5;INSLEN=0;PE=2;MAPQ=7	GT:GL:GQ:FT:RCL:RC:RCR:CN:DR:DV:RR:RV	0/0:0,-8.23267,-167.093:82:PASS:2363104:22014124:11182458:3:30:2:0:0
4	11236962	INV00000574	N	<INV>	.	PASS	IMPRECISE;CIEND=-264,264;CIPOS=-264,264;SVTYPE=INV;SVMETHOD=EMBL.DELLYv0.6.7;CHR2=4;END=11386305;CT=3to3;INSLEN=0;PE=4;MAPQ=23	GT:GL:GQ:FT:RCL:RC:RCR:CN:DR:DV:RR:RV	0/1:-6.29489,0,-2.59155:26:PASS:23022:43439:21341:2:1:4:0:0
4	11237476	INV00000575	N	<INV>	.	LowQual	IMPRECISE;CIEND=-382,382;CIPOS=-382,382;SVTYPE=INV;SVMETHOD=EMBL.DELLYv0.6.7;CHR2=4;END=11385938;CT=5to5;INSLEN=0;PE=2;MAPQ=23	GT:GL:GQ:FT:RCL:RC:RCR:CN:DR:DV:RR:RV	0/0:0,-2.08918,-49.4705:21:PASS:22701:43359:21132:2:15:2:0:0
4	13228207	INV00000576	N	<INV>	.	LowQual	IMPRECISE;CIEND=-473,473;CIPOS=-473,473;SVTYPE=INV;SVMETHOD=EMBL.DELLYv0.6.7;CHR2=4;END=25292600;CT=3to3;INSLEN=0;PE=3;MAPQ=18	GT:GL:GQ:FT:RCL:RC:RCR:CN:DR:DV:RR:RV	0/1:-3.29293,0,-19.4136:33:PASS:1529353:3617543:1835501:2:4:3:0:0
4	13229034	INV00000577	N	<INV>	.	LowQual	IMPRECISE;CIEND=-179,179;CIPOS=-179,179;SVTYPE=INV;SVMETHOD=EMBL.DELLYv0.6.7;CHR2=4;END=145948168;CT=3to3;INSLEN=0;PE=2;MAPQ=18	GT:GL:GQ:FT:RCL:RC:RCR:CN:DR:DV:RR:RV	0/0:0,-2.40523,-63.5978:24:PASS:3207501:40830847:13706096:5:13:1:0:0
4	14838052	INV00000578	N	<INV>	.	LowQual	IMPRECISE;CIEND=-293,293;CIPOS=-293,293;SVTYPE=INV;SVMETHOD=EMBL.DELLYv0.6.7;CHR2=4;END=14838893;CT=3to3;INSLEN=0;PE=13;MAPQ=18	GT:GL:GQ:FT:RCL:RC:RCR:CN:DR:DV:RR:RV	1/1:-19.081,-1.9757,0:20:PASS:320:67:80:0:1:11:0:0
4	14838616	INV00000579	N	<INV>	.	LowQual	IMPRECISE;CIEND=-312,312;CIPOS=-312,312;SVTYPE=INV;SVMETHOD=EMBL.DELLYv0.6.7;CHR2=4;END=14839061;CT=5to5;INSLEN=0;PE=7;MAPQ=18	GT:GL:GQ:FT:RCL:RC:RCR:CN:DR:DV:RR:RV	1/1:-12.206,-2.0132,0:20:PASS:0:39:69:1:0:7:0:0
4	18176947	INV00000580	N	<INV>	.	PASS	IMPRECISE;CIEND=-373,373;CIPOS=-373,373;SVTYPE=INV;SVMETHOD=EMBL.DELLYv0.6.7;CHR2=4;END=18271542;CT=5to5;INSLEN=0;PE=3;MAPQ=29	GT:GL:GQ:FT:RCL:RC:RCR:CN:DR:DV:RR:RV	0/1:-5.88573,0,-53.9867:59:PASS:14363:27986:14502:2:11:3:0:0
4	18177117	INV00000581	N	<INV>	.	PASS	IMPRECISE;CIEND=-231,231;CIPOS=-231,231;SVTYPE=INV;SVMETHOD=EMBL.DELLYv0.6.7;CHR2=4;END=18271408;CT=3to3;INSLEN=0;PE=7;MAPQ=35	GT:GL:GQ:FT:RCL:RC:RCR:CN:DR:DV:RR:RV	0/1:-14.7756,0,-77.6883:148:PASS:14331:27919:14410:2:17:7:0:0
4	19079463	INV00000582	N	<INV>	.	LowQual	IMPRECISE;CIEND=-370,370;CIPOS=-370,370;SVTYPE=INV;SVMETHOD=EMBL.DELLYv0.6.7;CHR2=4;END=19171077;CT=5to5;INSLEN=0;PE=2;MAPQ=8	GT:GL:GQ:FT:RCL:RC:RCR:CN:DR:DV:RR:RV	0/1:-0.19794,0,-5.47288:4:LowQual:14590:28392:15410:2:1:1:0:0
4	23251565	INV00000583	N	<INV>	.	LowQual	IMPRECISE;CIEND=-450,450;CIPOS=-450,450;SVTYPE=INV;SVMETHOD=EMBL.DELLYv0.6.7;CHR2=4;END=83998096;CT=5to5;INSLEN=0;PE=2;MAPQ=31	GT:GL:GQ:FT:RCL:RC:RCR:CN:DR:DV:RR:RV	0/1:-1.18612,0,-52.8881:12:LowQual:6232775:18532257:9377458:2:12:2:0:0
4	25585185	INV00000584	N	<INV>	.	LowQual	IMPRECISE;CIEND=-400,400;CIPOS=-400,400;SVTYPE=INV;SVMETHOD=EMBL.DELLYv0.6.7;CHR2=4;END=25586377;CT=3to3;INSLEN=0;PE=2;MAPQ=60	GT:GL:GQ:FT:RCL:RC:RCR:CN:DR:DV:RR:RV	0/1:-6.28053,0,-90.5804:63:PASS:107:316:107:3:17:2:0:0
4	32360701	INV00000585	N	<INV>	.	LowQual	IMPRECISE;CIEND=-355,355;CIPOS=-355,355;SVTYPE=INV;SVMETHOD=EMBL.DELLYv0.6.7;CHR2=4;END=32362084;CT=3to3;INSLEN=0;PE=2;MAPQ=60	GT:GL:GQ:FT:RCL:RC:RCR:CN:DR:DV:RR:RV	0/1:-2.96911,0,-158.969:30:PASS:183:498:70:4:28:2:0:0
4	37396885	INV00000587	N	<INV>	.	PASS	IMPRECISE;CIEND=-177,177;CIPOS=-177,177;SVTYPE=INV;SVMETHOD=EMBL.DELLYv0.6.7;CHR2=4;END=37397695;CT=5to5;INSLEN=0;PE=11;MAPQ=51	GT:GL:GQ:FT:RCL:RC:RCR:CN:DR:DV:RR:RV	0/1:-46.273,0,-77.6692:10000:PASS:59:172:101:2:19:11:0:0
4	37397084	INV00000586	N	<INV>	.	PASS	IMPRECISE;CIEND=-291,291;CIPOS=-291,291;SVTYPE=INV;SVMETHOD=EMBL.DELLYv0.6.7;CHR2=4;END=37397518;CT=3to3;INSLEN=0;PE=3;MAPQ=56	GT:GL:GQ:FT:RCL:RC:RCR:CN:DR:DV:RR:RV	0/1:-18.5719,0,-97.2712:10000:PASS:64:86:31:2:23:5:0:0
4	37523298	INV00000588	N	<INV>	.	LowQual	IMPRECISE;CIEND=0,0;CIPOS=0,0;SVTYPE=INV;SVMETHOD=EMBL.DELLYv0.6.7;CHR2=4;END=37523914;CT=3to3;INSLEN=0;PE=2;MAPQ=60	GT:GL:GQ:FT:RCL:RC:RCR:CN:DR:DV:RR:RV	0/0:0,-1.52574,-138:15:PASS:102:191:68:2:24:1:0:0
4	43386935	INV00000589	N	<INV>	.	LowQual	IMPRECISE;CIEND=-292,292;CIPOS=-292,292;SVTYPE=INV;SVMETHOD=EMBL.DELLYv0.6.7;CHR2=4;END=88299980;CT=5to5;INSLEN=0;PE=4;MAPQ=3	GT:GL:GQ:FT:RCL:RC:RCR:CN:DR:DV:RR:RV	0/0:0,-4.01778,-99.307:40:PASS:6731243:13808572:6980406:2:18:1:0:0
4	45841141	INV00000590	N	<INV>	.	LowQual	IMPRECISE;CIEND=-451,451;CIPOS=-451,451;SVTYPE=INV;SVMETHOD=EMBL.DELLYv0.6.7;CHR2=4;END=171133541;CT=5to5;INSLEN=0;PE=2;MAPQ=2	GT:GL:GQ:FT:RCL:RC:RCR:CN:DR:DV:RR:RV	0/0:0,-11.7401,-231.7:117:PASS:13031116:38699146:6014182:4:39:0:0:0
4	45876523	INV00000591	N	<INV>	.	LowQual	IMPRECISE;CIEND=-356,356;CIPOS=-356,356;SVTYPE=INV;SVMETHOD=EMBL.DELLYv0.6.7;CHR2=4;END=45876735;CT=3to3;INSLEN=0;PE=3;MAPQ=1	GT:GL:GQ:FT:RCL:RC:RCR:CN:DR:DV:RR:RV	0/0:0,-12.6217,-225.878:126:PASS:38:84:43:2:42:0:0:0
4	45876612	INV00000592	N	<INV>	.	LowQual	IMPRECISE;CIEND=-260,260;CIPOS=-260,260;SVTYPE=INV;SVMETHOD=EMBL.DELLYv0.6.7;CHR2=4;END=45876776;CT=5to5;INSLEN=0;PE=6;MAPQ=3	GT:GL:GQ:FT:RCL:RC:RCR:CN:DR:DV:RR:RV	0/0:0,-7.9227,-203.717:79:PASS:38:61:27:2:39:4:0:0
4	49093348	INV00000598	N	<INV>	.	LowQual	IMPRECISE;CIEND=-164,164;CIPOS=-164,164;SVTYPE=INV;SVMETHOD=EMBL.DELLYv0.6.7;CHR2=4;END=49652540;CT=5to5;INSLEN=0;PE=4;MAPQ=3	GT:GL:GQ:FT:RCL:RC:RCR:CN:DR:DV:RR:RV	0/0:0,-32.3525,-428.698:10000:PASS:83473:1090315:48536:17:115:1:0:0
4	49093404	INV00000593	N	<INV>	.	LowQual	IMPRECISE;CIEND=-136,136;CIPOS=-136,136;SVTYPE=INV;SVMETHOD=EMBL.DELLYv0.6.7;CHR2=4;END=49637206;CT=5to5;INSLEN=0;PE=2;MAPQ=3	GT:GL:GQ:FT:RCL:RC:RCR:CN:DR:DV:RR:RV	0/0:0,-70.0518,-782.495:10000:PASS:81663:1003650:134986:9:249:0:0:0
4	49093482	INV00000625	N	<INV>	.	LowQual	IMPRECISE;CIEND=-188,188;CIPOS=-188,188;SVTYPE=INV;SVMETHOD=EMBL.DELLYv0.6.7;CHR2=4;END=49635016;CT=3to3;INSLEN=0;PE=2;MAPQ=6	GT:GL:GQ:FT:RCL:RC:RCR:CN:DR:DV:RR:RV	0/0:0,-108.574,-876.881:10000:PASS:82872:989442:147633:9:406:1:0:0
4	49093488	INV00000630	N	<INV>	.	LowQual	IMPRECISE;CIEND=-460,460;CIPOS=-460,460;SVTYPE=INV;SVMETHOD=EMBL.DELLYv0.6.7;CHR2=4;END=49636053;CT=3to3;INSLEN=0;PE=3;MAPQ=8	GT:GL:GQ:FT:RCL:RC:RCR:CN:DR:DV:RR:RV	0/0:0,-187.495,-1000:10000:PASS:83046:994533:142536:9:667:2:0:0
4	49093960	INV00000609	N	<INV>	.	LowQual	IMPRECISE;CIEND=-79,79;CIPOS=-79,79;SVTYPE=INV;SVMETHOD=EMBL.DELLYv0.6.7;CHR2=4;END=49637159;CT=5to5;INSLEN=0;PE=10;MAPQ=5	GT:GL:GQ:FT:RCL:RC:RCR:CN:DR:DV:RR:RV	0/0:0,-249.127,-1000:10000:PASS:88296:996280:135484:9:973:2:0:0
4	49094004	INV00000633	N	<INV>	.	LowQual	IMPRECISE;CIEND=-128,128;CIPOS=-128,128;SVTYPE=INV;SVMETHOD=EMBL.DELLYv0.6.7;CHR2=4;END=49657651;CT=5to5;INSLEN=0;PE=4;MAPQ=7	GT:GL:GQ:FT:RCL:RC:RCR:CN:DR:DV:RR:RV	0/0:0,-111.923,-1000:10000:PASS:91897:1100327:30459:18:386:1:0:0
4	49094010	INV00000632	N	<INV>	.	LowQual	IMPRECISE;CIEND=-246,246;CIPOS=-246,246;SVTYPE=INV;SVMETHOD=EMBL.DELLYv0.6.7;CHR2=4;END=49634651;CT=5to5;INSLEN=0;PE=7;MAPQ=5	GT:GL:GQ:FT:RCL:RC:RCR:CN:DR:DV:RR:RV	0/0:0,-157.571,-1000:10000:PASS:88941:974635:156061:8:606:5:0:0
4	49094031	INV00000637	N	<INV>	.	LowQual	IMPRECISE;CIEND=-154,154;CIPOS=-154,154;SVTYPE=INV;SVMETHOD=EMBL.DELLYv0.6.7;CHR2=4;END=49654249;CT=5to5;INSLEN=0;PE=4;MAPQ=13	GT:GL:GQ:FT:RCL:RC:RCR:CN:DR:DV:RR:RV	0/0:0,-70.7989,-588.2:10000:PASS:91862:1089677:40721:16:279:3:0:0
4	49094044	INV00000614	N	<INV>	.	LowQual	IMPRECISE;CIEND=-176,176;CIPOS=-176,176;SVTYPE=INV;SVMETHOD=EMBL.DELLYv0.6.7;CHR2=4;END=49641061;CT=5to5;INSLEN=0;PE=5;MAPQ=4	GT:GL:GQ:FT:RCL:RC:RCR:CN:DR:DV:RR:RV	0/0:0,-129.488,-985.935:10000:PASS:90465:1026172:103944:11:491:2:0:0
4	49094081	INV00000605	N	<INV>	.	LowQual	IMPRECISE;CIEND=-377,377;CIPOS=-377,377;SVTYPE=INV;SVMETHOD=EMBL.DELLYv0.6.7;CHR2=4;END=49655800;CT=5to5;INSLEN=0;PE=2;MAPQ=9	GT:GL:GQ:FT:RCL:RC:RCR:CN:DR:DV:RR:RV	0/0:0,-39.5737,-364.872:10000:PASS:93136:1092729:36626:17:150:2:0:0
4	49094153	INV00000604	N	<INV>	.	LowQual	IMPRECISE;CIEND=-384,384;CIPOS=-384,384;SVTYPE=INV;SVMETHOD=EMBL.DELLYv0.6.7;CHR2=4;END=49646836;CT=3to3;INSLEN=0;PE=2;MAPQ=4	GT:GL:GQ:FT:RCL:RC:RCR:CN:DR:DV:RR:RV	0/0:0,-183.48,-1000:10000:PASS:98320:1055070:67855:13:671:0:0:0
4	49094174	INV00000618	N	<INV>	.	LowQual	IMPRECISE;CIEND=-226,226;CIPOS=-226,226;SVTYPE=INV;SVMETHOD=EMBL.DELLYv0.6.7;CHR2=4;END=49652872;CT=3to3;INSLEN=0;PE=2;MAPQ=6	GT:GL:GQ:FT:RCL:RC:RCR:CN:DR:DV:RR:RV	0/0:0,-56.6479,-346.406:10000:PASS:99646:1076863:45583:15:224:2:0:0
4	49094209	INV00000631	N	<INV>	.	LowQual	IMPRECISE;CIEND=-70,70;CIPOS=-70,70;SVTYPE=INV;SVMETHOD=EMBL.DELLYv0.6.7;CHR2=4;END=49659953;CT=3to3;INSLEN=0;PE=37;MAPQ=6	GT:GL:GQ:FT:RCL:RC:RCR:CN:DR:DV:RR:RV	0/0:0,-99.092,-824.916:10000:PASS:100679:1121647:573:22:435:21:0:0
4	49094229	INV00000629	N	<INV>	.	LowQual	IMPRECISE;CIEND=-425,425;CIPOS=-425,425;SVTYPE=INV;SVMETHOD=EMBL.DELLYv0.6.7;CHR2=4;END=49653993;CT=3to3;INSLEN=0;PE=5;MAPQ=5	GT:GL:GQ:FT:RCL:RC:RCR:CN:DR:DV:RR:RV	0/0:0,-52.0127,-460.908:10000:PASS:100184:1080752:41270:15:194:3:0:0
4	49094435	INV00000612	N	<INV>	.	LowQual	IMPRECISE;CIEND=-463,463;CIPOS=-463,463;SVTYPE=INV;SVMETHOD=EMBL.DELLYv0.6.7;CHR2=4;END=49634276;CT=3to3;INSLEN=0;PE=2;MAPQ=6	GT:GL:GQ:FT:RCL:RC:RCR:CN:DR:DV:RR:RV	0/0:0,-25.7827,-320.775:10000:PASS:100699:961719:156932:7:94:2:0:0
4	49094689	INV00000627	N	<INV>	.	LowQual	IMPRECISE;CIEND=-124,124;CIPOS=-124,124;SVTYPE=INV;SVMETHOD=EMBL.DELLYv0.6.7;CHR2=4;END=49644615;CT=5to5;INSLEN=0;PE=30;MAPQ=6	GT:GL:GQ:FT:RCL:RC:RCR:CN:DR:DV:RR:RV	0/0:0,-211.028,-1000:10000:PASS:104741:1030673:85360:11:847:22:0:0
4	49094760	INV00000624	N	<INV>	.	LowQual	IMPRECISE;CIEND=-242,242;CIPOS=-242,242;SVTYPE=INV;SVMETHOD=EMBL.DELLYv0.6.7;CHR2=4;END=49637512;CT=5to5;INSLEN=0;PE=17;MAPQ=3	GT:GL:GQ:FT:RCL:RC:RCR:CN:DR:DV:RR:RV	0/0:0,-568.185,-1000:10000:PASS:104201:988454:127088:9:2175:9:0:0
4	49094760	INV00000628	N	<INV>	.	LowQual	IMPRECISE;CIEND=-207,207;CIPOS=-207,207;SVTYPE=INV;SVMETHOD=EMBL.DELLYv0.6.7;CHR2=4;END=49646996;CT=5to5;INSLEN=0;PE=46;MAPQ=4	GT:GL:GQ:FT:RCL:RC:RCR:CN:DR:DV:RR:RV	0/0:0,-135.438,-1000:10000:PASS:105455:1048190:67352:12:551:33:0:0
4	49094761	INV00000601	N	<INV>	.	LowQual	IMPRECISE;CIEND=-189,189;CIPOS=-189,189;SVTYPE=INV;SVMETHOD=EMBL.DELLYv0.6.7;CHR2=4;END=49635644;CT=5to5;INSLEN=0;PE=3;MAPQ=3	GT:GL:GQ:FT:RCL:RC:RCR:CN:DR:DV:RR:RV	0/0:0,-139.029,-1000:10000:PASS:103887:970383:145142:8:514:1:0:0
4	49094762	INV00000623	N	<INV>	.	LowQual	IMPRECISE;CIEND=-141,141;CIPOS=-141,141;SVTYPE=INV;SVMETHOD=EMBL.DELLYv0.6.7;CHR2=4;END=49649870;CT=5to5;INSLEN=0;PE=9;MAPQ=4	GT:GL:GQ:FT:RCL:RC:RCR:CN:DR:DV:RR:RV	0/0:0,-37.6023,-376.338:10000:PASS:105904:1058273:57240:13:150:5:0:0
4	49094763	INV00000608	N	<INV>	.	LowQual	IMPRECISE;CIEND=-463,463;CIPOS=-463,463;SVTYPE=INV;SVMETHOD=EMBL.DELLYv0.6.7;CHR2=4;END=49640407;CT=5to5;INSLEN=0;PE=2;MAPQ=4	GT:GL:GQ:FT:RCL:RC:RCR:CN:DR:DV:RR:RV	0/0:0,-38.999,-337.249:10000:PASS:104715:1009312:106179:10:146:0:0:0
4	49094763	INV00000617	N	<INV>	.	LowQual	IMPRECISE;CIEND=-4,4;CIPOS=-4,4;SVTYPE=INV;SVMETHOD=EMBL.DELLYv0.6.7;CHR2=4;END=49652275;CT=5to5;INSLEN=0;PE=8;MAPQ=6	GT:GL:GQ:FT:RCL:RC:RCR:CN:DR:DV:RR:RV	0/0:0,-24.7061,-318.005:10000:PASS:106254:1065861:49630:14:95:4:0:0
4	49094764	INV00000622	N	<INV>	.	LowQual	IMPRECISE;CIEND=-21,21;CIPOS=-21,21;SVTYPE=INV;SVMETHOD=EMBL.DELLYv0.6.7;CHR2=4;END=49642602;CT=5to5;INSLEN=0;PE=15;MAPQ=6	GT:GL:GQ:FT:RCL:RC:RCR:CN:DR:DV:RR:RV	0/0:0,-175.652,-1000:10000:PASS:105009:1019259:96217:10:626:2:0:0
4	49094764	INV00000607	N	<INV>	.	LowQual	IMPRECISE;CIEND=-346,346;CIPOS=-346,346;SVTYPE=INV;SVMETHOD=EMBL.DELLYv0.6.7;CHR2=4;END=49648236;CT=5to5;INSLEN=0;PE=5;MAPQ=3	GT:GL:GQ:FT:RCL:RC:RCR:CN:DR:DV:RR:RV	0/0:0,-132.881,-1000:10000:PASS:105694:1053979:61497:13:488:2:0:0
4	49094764	INV00000615	N	<INV>	.	LowQual	IMPRECISE;CIEND=-208,208;CIPOS=-208,208;SVTYPE=INV;SVMETHOD=EMBL.DELLYv0.6.7;CHR2=4;END=49659522;CT=5to5;INSLEN=0;PE=14;MAPQ=5	GT:GL:GQ:FT:RCL:RC:RCR:CN:DR:DV:RR:RV	0/0:0,-260.659,-1000:10000:PASS:107171:1091051:24425:17:959:9:0:0
4	49094766	INV00000613	N	<INV>	.	LowQual	IMPRECISE;CIEND=-419,419;CIPOS=-419,419;SVTYPE=INV;SVMETHOD=EMBL.DELLYv0.6.7;CHR2=4;END=49639089;CT=5to5;INSLEN=0;PE=3;MAPQ=4	GT:GL:GQ:FT:RCL:RC:RCR:CN:DR:DV:RR:RV	0/0:0,-117.71,-1000:10000:PASS:104548:998860:116579:9:420:1:0:0
4	49094766	INV00000595	N	<INV>	.	LowQual	IMPRECISE;CIEND=-148,148;CIPOS=-148,148;SVTYPE=INV;SVMETHOD=EMBL.DELLYv0.6.7;CHR2=4;END=49643807;CT=5to5;INSLEN=0;PE=6;MAPQ=12	GT:GL:GQ:FT:RCL:RC:RCR:CN:DR:DV:RR:RV	0/0:0,-69.8671,-897.75:10000:PASS:105218:1026417:89022:11:254:5:0:0
4	49094867	INV00000621	N	<INV>	.	LowQual	IMPRECISE;CIEND=-474,474;CIPOS=-474,474;SVTYPE=INV;SVMETHOD=EMBL.DELLYv0.6.7;CHR2=4;END=49657965;CT=3to3;INSLEN=0;PE=2;MAPQ=17	GT:GL:GQ:FT:RCL:RC:RCR:CN:DR:DV:RR:RV	0/0:0,-14.9533,-148.494:150:PASS:121459:1072673:28336:14:61:2:0:0
4	49094878	INV00000616	N	<INV>	.	LowQual	IMPRECISE;CIEND=-58,58;CIPOS=-58,58;SVTYPE=INV;SVMETHOD=EMBL.DELLYv0.6.7;CHR2=4;END=49642667;CT=3to3;INSLEN=0;PE=3;MAPQ=5	GT:GL:GQ:FT:RCL:RC:RCR:CN:DR:DV:RR:RV	0/0:0,-129.555,-1000:10000:PASS:119897:1005187:95365:9:446:1:0:0
4	49094880	INV00000599	N	<INV>	.	LowQual	IMPRECISE;CIEND=-193,193;CIPOS=-193,193;SVTYPE=INV;SVMETHOD=EMBL.DELLYv0.6.7;CHR2=4;END=49640460;CT=3to3;INSLEN=0;PE=2;MAPQ=3	GT:GL:GQ:FT:RCL:RC:RCR:CN:DR:DV:RR:RV	0/0:0,-32.7329,-332.113:10000:PASS:119703:994544:105910:9:116:0:0:0
4	49094884	INV00000602	N	<INV>	.	LowQual	IMPRECISE;CIEND=-45,45;CIPOS=-45,45;SVTYPE=INV;SVMETHOD=EMBL.DELLYv0.6.7;CHR2=4;END=49644740;CT=3to3;INSLEN=0;PE=12;MAPQ=5	GT:GL:GQ:FT:RCL:RC:RCR:CN:DR:DV:RR:RV	0/0:0,-520.624,-1000:10000:PASS:120456:1021072:79197:10:1968:3:0:0
4	49094885	INV00000596	N	<INV>	.	LowQual	IMPRECISE;CIEND=-411,411;CIPOS=-411,411;SVTYPE=INV;SVMETHOD=EMBL.DELLYv0.6.7;CHR2=4;END=49648470;CT=3to3;INSLEN=0;PE=2;MAPQ=4	GT:GL:GQ:FT:RCL:RC:RCR:CN:DR:DV:RR:RV	0/0:0,-58.8001,-431.972:10000:PASS:120920:1040761:59472:12:221:0:0:0
4	49094886	INV00000600	N	<INV>	.	LowQual	IMPRECISE;CIEND=-453,453;CIPOS=-453,453;SVTYPE=INV;SVMETHOD=EMBL.DELLYv0.6.7;CHR2=4;END=49151867;CT=3to3;INSLEN=0;PE=2;MAPQ=7	GT:GL:GQ:FT:RCL:RC:RCR:CN:DR:DV:RR:RV	0/0:0,-427.51,-1000:10000:PASS:47218:683306:92754:10:1624:1:0:0
4	49094895	INV00000611	N	<INV>	.	LowQual	IMPRECISE;CIEND=-259,259;CIPOS=-259,259;SVTYPE=INV;SVMETHOD=EMBL.DELLYv0.6.7;CHR2=4;END=49652834;CT=3to3;INSLEN=0;PE=8;MAPQ=4	GT:GL:GQ:FT:RCL:RC:RCR:CN:DR:DV:RR:RV	0/0:0,-86.2934,-521.939:10000:PASS:121851:1054213:45708:13:347:1:0:0
4	49094896	INV00000606	N	<INV>	.	LowQual	IMPRECISE;CIEND=-448,448;CIPOS=-448,448;SVTYPE=INV;SVMETHOD=EMBL.DELLYv0.6.7;CHR2=4;END=49649960;CT=3to3;INSLEN=0;PE=5;MAPQ=4	GT:GL:GQ:FT:RCL:RC:RCR:CN:DR:DV:RR:RV	0/0:0,-51.1609,-451.329:10000:PASS:121468:1043913:55997:12:190:1:0:0
4	49094897	INV00000619	N	<INV>	.	LowQual	IMPRECISE;CIEND=-35,35;CIPOS=-35,35;SVTYPE=INV;SVMETHOD=EMBL.DELLYv0.6.7;CHR2=4;END=49650863;CT=3to3;INSLEN=0;PE=2;MAPQ=6	GT:GL:GQ:FT:RCL:RC:RCR:CN:DR:DV:RR:RV	0/0:0,-82.7601,-1000:10000:PASS:121591:1047653:52248:12:284:0:0:0
4	49094909	INV00000610	N	<INV>	.	LowQual	IMPRECISE;CIEND=-25,25;CIPOS=-25,25;SVTYPE=INV;SVMETHOD=EMBL.DELLYv0.6.7;CHR2=4;END=49636542;CT=3to3;INSLEN=0;PE=10;MAPQ=5	GT:GL:GQ:FT:RCL:RC:RCR:CN:DR:DV:RR:RV	0/0:0,-96.3417,-705.024:10000:PASS:119696:961918:137875:7:371:5:0:0
4	49094923	INV00000603	N	<INV>	.	LowQual	IMPRECISE;CIEND=-29,29;CIPOS=-29,29;SVTYPE=INV;SVMETHOD=EMBL.DELLYv0.6.7;CHR2=4;END=49637648;CT=3to3;INSLEN=0;PE=22;MAPQ=3	GT:GL:GQ:FT:RCL:RC:RCR:CN:DR:DV:RR:RV	0/0:0,-253.205,-1000:10000:PASS:119964:980842:118868:8:963:2:0:0
4	49094935	INV00000626	N	<INV>	.	LowQual	IMPRECISE;CIEND=-123,123;CIPOS=-123,123;SVTYPE=INV;SVMETHOD=EMBL.DELLYv0.6.7;CHR2=4;END=49647259;CT=3to3;INSLEN=0;PE=12;MAPQ=4	GT:GL:GQ:FT:RCL:RC:RCR:CN:DR:DV:RR:RV	0/0:0,-67.4005,-705.383:10000:PASS:121320:1035221:64427:11:245:1:0:0
4	49095108	INV00000620	N	<INV>	.	PASS	IMPRECISE;CIEND=-155,155;CIPOS=-155,155;SVTYPE=INV;SVMETHOD=EMBL.DELLYv0.6.7;CHR2=4;END=49657310;CT=3to3;INSLEN=0;PE=5;MAPQ=27	GT:GL:GQ:FT:RCL:RC:RCR:CN:DR:DV:RR:RV	0/0:0,-91.2518,-1000:10000:PASS:125100:1065240:31903:14:361:5:0:0
4	49095117	INV00000594	N	<INV>	.	LowQual	IMPRECISE;CIEND=-159,159;CIPOS=-159,159;SVTYPE=INV;SVMETHOD=EMBL.DELLYv0.6.7;CHR2=4;END=49641212;CT=3to3;INSLEN=0;PE=8;MAPQ=5	GT:GL:GQ:FT:RCL:RC:RCR:CN:DR:DV:RR:RV	0/0:0,-207.089,-1000:10000:PASS:123117:994973:102078:9:816:4:0:0
4	49095119	INV00000636	N	<INV>	.	LowQual	IMPRECISE;CIEND=-34,34;CIPOS=-34,34;SVTYPE=INV;SVMETHOD=EMBL.DELLYv0.6.7;CHR2=4;END=49634785;CT=3to3;INSLEN=0;PE=15;MAPQ=3	GT:GL:GQ:FT:RCL:RC:RCR:CN:DR:DV:RR:RV	0/0:0,-361.401,-1000:10000:PASS:122050:945598:151446:7:1325:5:0:0
4	49095119	INV00000597	N	<INV>	.	LowQual	IMPRECISE;CIEND=-225,225;CIPOS=-225,225;SVTYPE=INV;SVMETHOD=EMBL.DELLYv0.6.7;CHR2=4;END=49639204;CT=3to3;INSLEN=0;PE=6;MAPQ=4	GT:GL:GQ:FT:RCL:RC:RCR:CN:DR:DV:RR:RV	0/0:0,-165.579,-1000:10000:PASS:122785:982938:114106:8:624:2:0:0
4	49095293	INV00000635	N	<INV>	.	LowQual	IMPRECISE;CIEND=-442,442;CIPOS=-442,442;SVTYPE=INV;SVMETHOD=EMBL.DELLYv0.6.7;CHR2=4;END=49648232;CT=5to5;INSLEN=0;PE=3;MAPQ=5	GT:GL:GQ:FT:RCL:RC:RCR:CN:DR:DV:RR:RV	0/0:0,-128.155,-1000:10000:PASS:125248:1034215:61498:11:469:2:0:0
4	49095714	INV00000634	N	<INV>	.	LowQual	IMPRECISE;CIEND=-141,141;CIPOS=-141,141;SVTYPE=INV;SVMETHOD=EMBL.DELLYv0.6.7;CHR2=4;END=49637636;CT=3to3;INSLEN=0;PE=3;MAPQ=3	GT:GL:GQ:FT:RCL:RC:RCR:CN:DR:DV:RR:RV	0/0:0,-65.2294,-466.801:10000:PASS:127833:972570:118871:8:246:1:0:0
4	49096060	INV00000638	N	<INV>	.	LowQual	IMPRECISE;CIEND=-440,440;CIPOS=-440,440;SVTYPE=INV;SVMETHOD=EMBL.DELLYv0.6.7;CHR2=4;END=49659689;CT=3to3;INSLEN=0;PE=3;MAPQ=8	GT:GL:GQ:FT:RCL:RC:RCR:CN:DR:DV:RR:RV	1/1:-2.10742,-0.509476,0:6:LowQual:131046:1087865:3300:16:0:2:0:0
4	49096374	INV00000656	N	<INV>	.	LowQual	IMPRECISE;CIEND=-211,211;CIPOS=-211,211;SVTYPE=INV;SVMETHOD=EMBL.DELLYv0.6.7;CHR2=4;END=49659532;CT=5to5;INSLEN=0;PE=18;MAPQ=6	GT:GL:GQ:FT:RCL:RC:RCR:CN:DR:DV:RR:RV	0/0:0,-30.7024,-278.434:10000:PASS:131118:1066614:24365:14:153:13:0:0
4	49096541	INV00000652	N	<INV>	.	LowQual	IMPRECISE;CIEND=-90,90;CIPOS=-90,90;SVTYPE=INV;SVMETHOD=EMBL.DELLYv0.6.7;CHR2=4;END=49646646;CT=5to5;INSLEN=0;PE=2;MAPQ=13	GT:GL:GQ:FT:RCL:RC:RCR:CN:DR:DV:RR:RV	0/0:0,-69.5601,-517.985:10000:PASS:129688:1020978:69642:10:267:0:0:0
4	49096541	INV00000654	N	<INV>	.	LowQual	IMPRECISE;CIEND=-126,126;CIPOS=-126,126;SVTYPE=INV;SVMETHOD=EMBL.DELLYv0.6.7;CHR2=4;END=49653377;CT=5to5;INSLEN=0;PE=4;MAPQ=4	GT:GL:GQ:FT:RCL:RC:RCR:CN:DR:DV:RR:RV	0/0:0,-69.5601,-517.985:10000:PASS:130521:1045807:44813:12:267:0:0:0
4	49096542	INV00000655	N	<INV>	.	LowQual	IMPRECISE;CIEND=-209,209;CIPOS=-209,209;SVTYPE=INV;SVMETHOD=EMBL.DELLYv0.6.7;CHR2=4;END=49654211;CT=5to5;INSLEN=0;PE=2;MAPQ=7	GT:GL:GQ:FT:RCL:RC:RCR:CN:DR:DV:RR:RV	0/0:0,-70.0687,-582.491:10000:PASS:130655:1049805:40815:12:265:1:0:0
4	49096545	INV00000647	N	<INV>	.	LowQual	IMPRECISE;CIEND=-116,116;CIPOS=-116,116;SVTYPE=INV;SVMETHOD=EMBL.DELLYv0.6.7;CHR2=4;END=49644627;CT=5to5;INSLEN=0;PE=3;MAPQ=3	GT:GL:GQ:FT:RCL:RC:RCR:CN:DR:DV:RR:RV	0/0:0,-69.5771,-521.226:10000:PASS:129397:1005275:85345:9:268:1:0:0
4	49096549	INV00000642	N	<INV>	.	LowQual	IMPRECISE;CIEND=-14,14;CIPOS=-14,14;SVTYPE=INV;SVMETHOD=EMBL.DELLYv0.6.7;CHR2=4;END=49652268;CT=5to5;INSLEN=0;PE=5;MAPQ=6	GT:GL:GQ:FT:RCL:RC:RCR:CN:DR:DV:RR:RV	0/0:0,-25.8249,-314.709:10000:PASS:130369:1040954:49665:12:95:2:0:0
4	49096584	INV00000643	N	<INV>	.	LowQual	IMPRECISE;CIEND=-110,110;CIPOS=-110,110;SVTYPE=INV;SVMETHOD=EMBL.DELLYv0.6.7;CHR2=4;END=49639123;CT=5to5;INSLEN=0;PE=3;MAPQ=3	GT:GL:GQ:FT:RCL:RC:RCR:CN:DR:DV:RR:RV	0/0:0,-98.552,-740.064:10000:PASS:128520:974443:116119:8:384:1:0:0
4	49096666	INV00000641	N	<INV>	.	LowQual	IMPRECISE;CIEND=-455,455;CIPOS=-455,455;SVTYPE=INV;SVMETHOD=EMBL.DELLYv0.6.7;CHR2=4;END=49650871;CT=3to3;INSLEN=0;PE=3;MAPQ=15	GT:GL:GQ:FT:RCL:RC:RCR:CN:DR:DV:RR:RV	0/0:0,-79.5972,-1000:10000:PASS:134026:1034558:52234:11:285:3:0:0
4	49096881	INV00000640	N	<INV>	.	LowQual	IMPRECISE;CIEND=-466,466;CIPOS=-466,466;SVTYPE=INV;SVMETHOD=EMBL.DELLYv0.6.7;CHR2=4;END=49647189;CT=5to5;INSLEN=0;PE=5;MAPQ=3	GT:GL:GQ:FT:RCL:RC:RCR:CN:DR:DV:RR:RV	0/0:0,-66.2241,-685.499:10000:PASS:134130:1019819:66302:10:242:1:0:0
4	49096892	INV00000649	N	<INV>	.	LowQual	IMPRECISE;CIEND=-122,122;CIPOS=-122,122;SVTYPE=INV;SVMETHOD=EMBL.DELLYv0.6.7;CHR2=4;END=49637192;CT=5to5;INSLEN=0;PE=3;MAPQ=4	GT:GL:GQ:FT:RCL:RC:RCR:CN:DR:DV:RR:RV	0/0:0,-240.557,-1000:10000:PASS:132664:950841:135266:7:938:1:0:0
4	49096899	INV00000650	N	<INV>	.	LowQual	IMPRECISE;CIEND=-404,404;CIPOS=-404,404;SVTYPE=INV;SVMETHOD=EMBL.DELLYv0.6.7;CHR2=4;END=49642297;CT=5to5;INSLEN=0;PE=3;MAPQ=6	GT:GL:GQ:FT:RCL:RC:RCR:CN:DR:DV:RR:RV	0/0:0,-212.105,-1000:10000:PASS:133363:987306:98784:9:789:2:0:0
4	49096908	INV00000639	N	<INV>	.	LowQual	IMPRECISE;CIEND=-379,379;CIPOS=-379,379;SVTYPE=INV;SVMETHOD=EMBL.DELLYv0.6.7;CHR2=4;END=49642954;CT=5to5;INSLEN=0;PE=4;MAPQ=3	GT:GL:GQ:FT:RCL:RC:RCR:CN:DR:DV:RR:RV	0/0:0,-155.53,-1000:10000:PASS:133513:991725:94327:9:546:1:0:0
4	49097021	INV00000657	N	<INV>	.	LowQual	IMPRECISE;CIEND=-3,3;CIPOS=-3,3;SVTYPE=INV;SVMETHOD=EMBL.DELLYv0.6.7;CHR2=4;END=49659759;CT=3to3;INSLEN=0;PE=55;MAPQ=7	GT:GL:GQ:FT:RCL:RC:RCR:CN:DR:DV:RR:RV	0/0:0,-284,-1000:10000:PASS:140346:1079597:1901:15:1072:1:0:0
4	49097026	INV00000651	N	<INV>	.	LowQual	IMPRECISE;CIEND=-22,22;CIPOS=-22,22;SVTYPE=INV;SVMETHOD=EMBL.DELLYv0.6.7;CHR2=4;END=49637651;CT=3to3;INSLEN=0;PE=8;MAPQ=6	GT:GL:GQ:FT:RCL:RC:RCR:CN:DR:DV:RR:RV	0/0:0,-250.768,-1000:10000:PASS:137303:962614:118865:8:959:4:0:0
4	49097032	INV00000653	N	<INV>	.	LowQual	IMPRECISE;CIEND=-460,460;CIPOS=-460,460;SVTYPE=INV;SVMETHOD=EMBL.DELLYv0.6.7;CHR2=4;END=49642721;CT=3to3;INSLEN=0;PE=2;MAPQ=6	GT:GL:GQ:FT:RCL:RC:RCR:CN:DR:DV:RR:RV	0/0:0,-129.672,-1000:10000:PASS:138048:986296:95114:8:444:1:0:0
4	49097032	INV00000645	N	<INV>	.	LowQual	IMPRECISE;CIEND=-100,100;CIPOS=-100,100;SVTYPE=INV;SVMETHOD=EMBL.DELLYv0.6.7;CHR2=4;END=49644749;CT=3to3;INSLEN=0;PE=2;MAPQ=2	GT:GL:GQ:FT:RCL:RC:RCR:CN:DR:DV:RR:RV	0/0:0,-260.882,-1000:10000:PASS:138399:1002386:79024:9:984:0:0:0
4	49097035	INV00000644	N	<INV>	.	LowQual	IMPRECISE;CIEND=-128,128;CIPOS=-128,128;SVTYPE=INV;SVMETHOD=EMBL.DELLYv0.6.7;CHR2=4;END=49652636;CT=3to3;INSLEN=0;PE=3;MAPQ=3	GT:GL:GQ:FT:RCL:RC:RCR:CN:DR:DV:RR:RV	0/0:0,-158.123,-1000:10000:PASS:139537:1034699:46647:11:600:0:0:0
4	49097036	INV00000646	N	<INV>	.	LowQual	IMPRECISE;CIEND=-87,87;CIPOS=-87,87;SVTYPE=INV;SVMETHOD=EMBL.DELLYv0.6.7;CHR2=4;END=49636322;CT=3to3;INSLEN=0;PE=3;MAPQ=3	GT:GL:GQ:FT:RCL:RC:RCR:CN:DR:DV:RR:RV	0/0:0,-230.539,-1000:10000:PASS:137263:941398:139935:7:871:0:0:0
4	49097043	INV00000648	N	<INV>	.	LowQual	IMPRECISE;CIEND=-328,328;CIPOS=-328,328;SVTYPE=INV;SVMETHOD=EMBL.DELLYv0.6.7;CHR2=4;END=49647259;CT=3to3;INSLEN=0;PE=3;MAPQ=4	GT:GL:GQ:FT:RCL:RC:RCR:CN:DR:DV:RR:RV	0/0:0,-68.0005,-706.112:10000:PASS:138905:1016877:64427:10:245:1:0:0
4	49097648	INV00000658	N	<INV>	.	LowQual	IMPRECISE;CIEND=-454,454;CIPOS=-454,454;SVTYPE=INV;SVMETHOD=EMBL.DELLYv0.6.7;CHR2=4;END=49659739;CT=3to3;INSLEN=0;PE=2;MAPQ=4	GT:GL:GQ:FT:RCL:RC:RCR:CN:DR:DV:RR:RV	0/0:0,-0.849459,-6.44637:9:LowQual:141738:1077734:2114:15:3:0:0:0
4	49098139	INV00000745	N	<INV>	.	LowQual	IMPRECISE;CIEND=-61,61;CIPOS=-61,61;SVTYPE=INV;SVMETHOD=EMBL.DELLYv0.6.7;CHR2=4;END=49659498;CT=5to5;INSLEN=0;PE=61;MAPQ=6	GT:GL:GQ:FT:RCL:RC:RCR:CN:DR:DV:RR:RV	0/0:0,-45.6236,-770.401:10000:PASS:141974:1054864:24515:13:355:38:0:0
4	49098140	INV00000738	N	<INV>	.	LowQual	IMPRECISE;CIEND=-13,13;CIPOS=-13,13;SVTYPE=INV;SVMETHOD=EMBL.DELLYv0.6.7;CHR2=4;END=49639129;CT=5to5;INSLEN=0;PE=3;MAPQ=4	GT:GL:GQ:FT:RCL:RC:RCR:CN:DR:DV:RR:RV	0/0:0,-98.2148,-847.837:10000:PASS:139150:963447:115932:8:363:1:0:0
4	49098152	INV00000676	N	<INV>	.	LowQual	IMPRECISE;CIEND=-419,419;CIPOS=-419,419;SVTYPE=INV;SVMETHOD=EMBL.DELLYv0.6.7;CHR2=4;END=49643820;CT=5to5;INSLEN=0;PE=6;MAPQ=6	GT:GL:GQ:FT:RCL:RC:RCR:CN:DR:DV:RR:RV	0/0:0,-74.2237,-922.296:10000:PASS:139712:990379:88989:9:260:4:0:0
4	49098153	INV00000688	N	<INV>	.	LowQual	IMPRECISE;CIEND=-405,405;CIPOS=-405,405;SVTYPE=INV;SVMETHOD=EMBL.DELLYv0.6.7;CHR2=4;END=49657927;CT=5to5;INSLEN=0;PE=4;MAPQ=2	GT:GL:GQ:FT:RCL:RC:RCR:CN:DR:DV:RR:RV	0/0:0,-22.8124,-240.828:10000:PASS:141722:1051012:28354:12:82:0:0:0
4	49098280	INV00000663	N	<INV>	.	LowQual	IMPRECISE;CIEND=-132,132;CIPOS=-132,132;SVTYPE=INV;SVMETHOD=EMBL.DELLYv0.6.7;CHR2=4;END=49642158;CT=3to3;INSLEN=0;PE=2;MAPQ=12	GT:GL:GQ:FT:RCL:RC:RCR:CN:DR:DV:RR:RV	0/0:0,-153.131,-1000:10000:PASS:143321:976287:99281:8:572:2:0:0
4	49098321	INV00000732	N	<INV>	.	LowQual	IMPRECISE;CIEND=-419,419;CIPOS=-419,419;SVTYPE=INV;SVMETHOD=EMBL.DELLYv0.6.7;CHR2=4;END=49650861;CT=3to3;INSLEN=0;PE=2;MAPQ=17	GT:GL:GQ:FT:RCL:RC:RCR:CN:DR:DV:RR:RV	0/0:0,-79.9612,-1000:10000:PASS:144916:1023005:52253:10:283:2:0:0
4	49098331	INV00000748	N	<INV>	.	LowQual	IMPRECISE;CIEND=-134,134;CIPOS=-134,134;SVTYPE=INV;SVMETHOD=EMBL.DELLYv0.6.7;CHR2=4;END=49637651;CT=3to3;INSLEN=0;PE=3;MAPQ=12	GT:GL:GQ:FT:RCL:RC:RCR:CN:DR:DV:RR:RV	0/0:0,-250.866,-1000:10000:PASS:142986:956374:118865:7:959:2:0:0
4	49098357	INV00000723	N	<INV>	.	LowQual	IMPRECISE;CIEND=-458,458;CIPOS=-458,458;SVTYPE=INV;SVMETHOD=EMBL.DELLYv0.6.7;CHR2=4;END=49636157;CT=5to5;INSLEN=0;PE=2;MAPQ=15	GT:GL:GQ:FT:RCL:RC:RCR:CN:DR:DV:RR:RV	0/0:0,-203.598,-1000:10000:PASS:142715:933056:142161:7:787:2:0:0
4	49098396	INV00000727	N	<INV>	.	LowQual	IMPRECISE;CIEND=-456,456;CIPOS=-456,456;SVTYPE=INV;SVMETHOD=EMBL.DELLYv0.6.7;CHR2=4;END=49635368;CT=5to5;INSLEN=0;PE=2;MAPQ=27	GT:GL:GQ:FT:RCL:RC:RCR:CN:DR:DV:RR:RV	0/0:0,-54.0076,-421.849:10000:PASS:142664:928007:147127:6:210:2:0:0
4	49098480	INV00000741	N	<INV>	.	LowQual	IMPRECISE;CIEND=-235,235;CIPOS=-235,235;SVTYPE=INV;SVMETHOD=EMBL.DELLYv0.6.7;CHR2=4;END=49644997;CT=3to3;INSLEN=0;PE=6;MAPQ=4	GT:GL:GQ:FT:RCL:RC:RCR:CN:DR:DV:RR:RV	0/0:0,-121.656,-1000:10000:PASS:145979:996613:76518:9:448:7:0:0
4	49098509	INV00000746	N	<INV>	.	LowQual	IMPRECISE;CIEND=-149,149;CIPOS=-149,149;SVTYPE=INV;SVMETHOD=EMBL.DELLYv0.6.7;CHR2=4;END=49659739;CT=3to3;INSLEN=0;PE=133;MAPQ=9	GT:GL:GQ:FT:RCL:RC:RCR:CN:DR:DV:RR:RV	0/0:0,-40.2078,-1000:10000:PASS:148333:1070770:2114:14:471:102:0:0
4	49098628	INV00000707	N	<INV>	.	LowQual	IMPRECISE;CIEND=-110,110;CIPOS=-110,110;SVTYPE=INV;SVMETHOD=EMBL.DELLYv0.6.7;CHR2=4;END=49652635;CT=3to3;INSLEN=0;PE=3;MAPQ=3	GT:GL:GQ:FT:RCL:RC:RCR:CN:DR:DV:RR:RV	0/0:0,-158.558,-1000:10000:PASS:147865:1025759:46647:11:602:0:0:0
4	49098760	INV00000735	N	<INV>	.	LowQual	IMPRECISE;CIEND=-84,84;CIPOS=-84,84;SVTYPE=INV;SVMETHOD=EMBL.DELLYv0.6.7;CHR2=4;END=49649871;CT=5to5;INSLEN=0;PE=12;MAPQ=5	GT:GL:GQ:FT:RCL:RC:RCR:CN:DR:DV:RR:RV	0/0:0,-38.4357,-376.208:10000:PASS:147827:1014733:57239:10:151:6:0:0
4	49098795	INV00000729	N	<INV>	.	LowQual	IMPRECISE;CIEND=-214,214;CIPOS=-214,214;SVTYPE=INV;SVMETHOD=EMBL.DELLYv0.6.7;CHR2=4;END=49633674;CT=5to5;INSLEN=0;PE=2;MAPQ=17	GT:GL:GQ:FT:RCL:RC:RCR:CN:DR:DV:RR:RV	0/0:0,-26.8292,-300.932:10000:PASS:145602:913350:158472:6:102:1:0:0
4	49098815	INV00000670	N	<INV>	.	LowQual	IMPRECISE;CIEND=-126,126;CIPOS=-126,126;SVTYPE=INV;SVMETHOD=EMBL.DELLYv0.6.7;CHR2=4;END=49650701;CT=5to5;INSLEN=0;PE=10;MAPQ=4	GT:GL:GQ:FT:RCL:RC:RCR:CN:DR:DV:RR:RV	0/0:0,-26.5036,-310.124:10000:PASS:148275:1017802:53812:10:110:4:0:0
4	49098907	INV00000693	N	<INV>	.	LowQual	IMPRECISE;CIEND=-41,41;CIPOS=-41,41;SVTYPE=INV;SVMETHOD=EMBL.DELLYv0.6.7;CHR2=4;END=49639227;CT=3to3;INSLEN=0;PE=6;MAPQ=8	GT:GL:GQ:FT:RCL:RC:RCR:CN:DR:DV:RR:RV	0/0:0,-181.256,-1000:10000:PASS:154685:949474:114041:7:677:1:0:0
4	49098913	INV00000695	N	<INV>	.	LowQual	IMPRECISE;CIEND=-127,127;CIPOS=-127,127;SVTYPE=INV;SVMETHOD=EMBL.DELLYv0.6.7;CHR2=4;END=49637645;CT=3to3;INSLEN=0;PE=8;MAPQ=3	GT:GL:GQ:FT:RCL:RC:RCR:CN:DR:DV:RR:RV	0/0:0,-256.299,-1000:10000:PASS:154451:944584:118870:7:973:2:0:0
4	49099175	INV00000677	N	<INV>	.	LowQual	IMPRECISE;CIEND=-2,2;CIPOS=-2,2;SVTYPE=INV;SVMETHOD=EMBL.DELLYv0.6.7;CHR2=4;END=49640978;CT=5to5;INSLEN=0;PE=10;MAPQ=8	GT:GL:GQ:FT:RCL:RC:RCR:CN:DR:DV:RR:RV	0/0:0,-78.8559,-650.668:10000:PASS:156713:956604:105047:7:312:5:0:0
4	49099237	INV00000720	N	<INV>	.	LowQual	IMPRECISE;CIEND=-12,12;CIPOS=-12,12;SVTYPE=INV;SVMETHOD=EMBL.DELLYv0.6.7;CHR2=4;END=49652269;CT=5to5;INSLEN=0;PE=6;MAPQ=4	GT:GL:GQ:FT:RCL:RC:RCR:CN:DR:DV:RR:RV	0/0:0,-26.151,-315.543:10000:PASS:160571:1009710:49660:10:96:2:0:0
4	49099261	INV00000711	N	<INV>	.	LowQual	IMPRECISE;CIEND=-63,63;CIPOS=-63,63;SVTYPE=INV;SVMETHOD=EMBL.DELLYv0.6.7;CHR2=4;END=49650546;CT=3to3;INSLEN=0;PE=3;MAPQ=5	GT:GL:GQ:FT:RCL:RC:RCR:CN:DR:DV:RR:RV	0/0:0,-22.0753,-153.527:10000:PASS:161842:1003882:53932:9:90:1:0:0
4	49099268	INV00000698	N	<INV>	.	LowQual	IMPRECISE;CIEND=-424,424;CIPOS=-424,424;SVTYPE=INV;SVMETHOD=EMBL.DELLYv0.6.7;CHR2=4;END=49657863;CT=5to5;INSLEN=0;PE=7;MAPQ=6	GT:GL:GQ:FT:RCL:RC:RCR:CN:DR:DV:RR:RV	0/0:0,-38.6647,-572.966:10000:PASS:163536:1027464:29722:11:151:7:0:0
4	49099269	INV00000701	N	<INV>	.	LowQual	IMPRECISE;CIEND=-23,23;CIPOS=-23,23;SVTYPE=INV;SVMETHOD=EMBL.DELLYv0.6.7;CHR2=4;END=49642603;CT=5to5;INSLEN=0;PE=4;MAPQ=3	GT:GL:GQ:FT:RCL:RC:RCR:CN:DR:DV:RR:RV	0/0:0,-176.851,-1000:10000:PASS:161468:960863:96212:7:626:1:0:0
4	49099276	INV00000726	N	<INV>	.	LowQual	IMPRECISE;CIEND=-10,10;CIPOS=-10,10;SVTYPE=INV;SVMETHOD=EMBL.DELLYv0.6.7;CHR2=4;END=49634691;CT=5to5;INSLEN=0;PE=13;MAPQ=6	GT:GL:GQ:FT:RCL:RC:RCR:CN:DR:DV:RR:RV	0/0:0,-228.496,-1000:10000:PASS:161042:901401:154912:6:868:4:0:0
4	49099308	INV00000675	N	<INV>	.	LowQual	IMPRECISE;CIEND=-183,183;CIPOS=-183,183;SVTYPE=INV;SVMETHOD=EMBL.DELLYv0.6.7;CHR2=4;END=49642666;CT=3to3;INSLEN=0;PE=5;MAPQ=4	GT:GL:GQ:FT:RCL:RC:RCR:CN:DR:DV:RR:RV	0/0:0,-129.643,-1000:10000:PASS:165352:957812:95370:7:449:2:0:0
4	49099428	INV00000683	N	<INV>	.	LowQual	IMPRECISE;CIEND=-118,118;CIPOS=-118,118;SVTYPE=INV;SVMETHOD=EMBL.DELLYv0.6.7;CHR2=4;END=49654555;CT=3to3;INSLEN=0;PE=5;MAPQ=3	GT:GL:GQ:FT:RCL:RC:RCR:CN:DR:DV:RR:RV	0/0:0,-93.1198,-975.782:10000:PASS:172523:1009075:38627:10:328:0:0:0
4	49099458	INV00000686	N	<INV>	.	LowQual	IMPRECISE;CIEND=-316,316;CIPOS=-316,316;SVTYPE=INV;SVMETHOD=EMBL.DELLYv0.6.7;CHR2=4;END=49648436;CT=3to3;INSLEN=0;PE=3;MAPQ=3	GT:GL:GQ:FT:RCL:RC:RCR:CN:DR:DV:RR:RV	0/0:0,-87.0599,-622.843:10000:PASS:171546:988145:59512:9:332:1:0:0
4	49099632	INV00000671	N	<INV>	.	LowQual	IMPRECISE;CIEND=-66,66;CIPOS=-66,66;SVTYPE=INV;SVMETHOD=EMBL.DELLYv0.6.7;CHR2=4;END=49644287;CT=5to5;INSLEN=0;PE=11;MAPQ=4	GT:GL:GQ:FT:RCL:RC:RCR:CN:DR:DV:RR:RV	0/0:0,-115.258,-1000:10000:PASS:171255:960197:87162:7:409:2:0:0
4	49099648	INV00000730	N	<INV>	.	LowQual	IMPRECISE;CIEND=-453,453;CIPOS=-453,453;SVTYPE=INV;SVMETHOD=EMBL.DELLYv0.6.7;CHR2=4;END=49646660;CT=5to5;INSLEN=0;PE=3;MAPQ=4	GT:GL:GQ:FT:RCL:RC:RCR:CN:DR:DV:RR:RV	0/0:0,-137.516,-1000:10000:PASS:171596:977741:69600:8:495:1:0:0
4	49099655	INV00000747	N	<INV>	.	LowQual	IMPRECISE;CIEND=-86,86;CIPOS=-86,86;SVTYPE=INV;SVMETHOD=EMBL.DELLYv0.6.7;CHR2=4;END=49637156;CT=5to5;INSLEN=0;PE=21;MAPQ=6	GT:GL:GQ:FT:RCL:RC:RCR:CN:DR:DV:RR:RV	0/0:0,-183.406,-1000:10000:PASS:170177:911851:135488:6:721:6:0:0
4	49099676	INV00000662	N	<INV>	.	LowQual	IMPRECISE;CIEND=-457,457;CIPOS=-457,457;SVTYPE=INV;SVMETHOD=EMBL.DELLYv0.6.7;CHR2=4;END=49151419;CT=5to5;INSLEN=0;PE=3;MAPQ=5	GT:GL:GQ:FT:RCL:RC:RCR:CN:DR:DV:RR:RV	0/0:0,-172.811,-1000:10000:PASS:97717:567898:154025:5:663:2:0:0
4	49099677	INV00000678	N	<INV>	.	LowQual	IMPRECISE;CIEND=-285,285;CIPOS=-285,285;SVTYPE=INV;SVMETHOD=EMBL.DELLYv0.6.7;CHR2=4;END=49647809;CT=5to5;INSLEN=0;PE=2;MAPQ=6	GT:GL:GQ:FT:RCL:RC:RCR:CN:DR:DV:RR:RV	0/0:0,-75.5705,-880.324:10000:PASS:171707:984152:63159:8:263:1:0:0
4	49099677	INV00000699	N	<INV>	.	LowQual	IMPRECISE;CIEND=-173,173;CIPOS=-173,173;SVTYPE=INV;SVMETHOD=EMBL.DELLYv0.6.7;CHR2=4;END=49649871;CT=5to5;INSLEN=0;PE=4;MAPQ=4	GT:GL:GQ:FT:RCL:RC:RCR:CN:DR:DV:RR:RV	0/0:0,-41.7295,-380.774:10000:PASS:172019:990072:57239:9:151:0:0:0
4	49099677	INV00000708	N	<INV>	.	LowQual	IMPRECISE;CIEND=-465,465;CIPOS=-465,465;SVTYPE=INV;SVMETHOD=EMBL.DELLYv0.6.7;CHR2=4;END=49653445;CT=5to5;INSLEN=0;PE=2;MAPQ=8	GT:GL:GQ:FT:RCL:RC:RCR:CN:DR:DV:RR:RV	0/0:0,-105.135,-829.403:10000:PASS:172602:1003653:43658:9:394:1:0:0
4	49099752	INV00000736	N	<INV>	.	LowQual	IMPRECISE;CIEND=-55,55;CIPOS=-55,55;SVTYPE=INV;SVMETHOD=EMBL.DELLYv0.6.7;CHR2=4;END=49636399;CT=3to3;INSLEN=0;PE=2;MAPQ=17	GT:GL:GQ:FT:RCL:RC:RCR:CN:DR:DV:RR:RV	0/0:0,-114.74,-938.392:10000:PASS:176550:901974:138875:6:435:0:0:0
4	49099782	INV00000706	N	<INV>	.	LowQual	IMPRECISE;CIEND=-68,68;CIPOS=-68,68;SVTYPE=INV;SVMETHOD=EMBL.DELLYv0.6.7;CHR2=4;END=49641843;CT=3to3;INSLEN=0;PE=5;MAPQ=5	GT:GL:GQ:FT:RCL:RC:RCR:CN:DR:DV:RR:RV	0/0:0,-25.921,-238.824:10000:PASS:177581:940377:100240:7:94:0:0:0
4	49099790	INV00000666	N	<INV>	.	LowQual	IMPRECISE;CIEND=-72,72;CIPOS=-72,72;SVTYPE=INV;SVMETHOD=EMBL.DELLYv0.6.7;CHR2=4;END=49647259;CT=3to3;INSLEN=0;PE=2;MAPQ=7	GT:GL:GQ:FT:RCL:RC:RCR:CN:DR:DV:RR:RV	0/0:0,-67.8005,-705.844:10000:PASS:178357:976165:64427:8:245:1:0:0
4	49099791	INV00000724	N	<INV>	.	LowQual	IMPRECISE;CIEND=-17,17;CIPOS=-17,17;SVTYPE=INV;SVMETHOD=EMBL.DELLYv0.6.7;CHR2=4;END=49643167;CT=3to3;INSLEN=0;PE=3;MAPQ=9	GT:GL:GQ:FT:RCL:RC:RCR:CN:DR:DV:RR:RV	0/0:0,-118.316,-982.489:10000:PASS:177823:949821:90769:7:449:1:0:0
4	49099797	INV00000719	N	<INV>	.	LowQual	IMPRECISE;CIEND=-80,80;CIPOS=-80,80;SVTYPE=INV;SVMETHOD=EMBL.DELLYv0.6.7;CHR2=4;END=49650802;CT=3to3;INSLEN=0;PE=4;MAPQ=5	GT:GL:GQ:FT:RCL:RC:RCR:CN:DR:DV:RR:RV	0/0:0,-66.0523,-883.125:10000:PASS:178866:987918:52639:9:229:2:0:0
4	49099798	INV00000694	N	<INV>	.	LowQual	IMPRECISE;CIEND=-46,46;CIPOS=-46,46;SVTYPE=INV;SVMETHOD=EMBL.DELLYv0.6.7;CHR2=4;END=49635046;CT=3to3;INSLEN=0;PE=19;MAPQ=4	GT:GL:GQ:FT:RCL:RC:RCR:CN:DR:DV:RR:RV	0/0:0,-82.9766,-713.168:10000:PASS:176615:892998:147549:6:309:1:0:0
4	49099798	INV00000691	N	<INV>	.	LowQual	IMPRECISE;CIEND=-460,460;CIPOS=-460,460;SVTYPE=INV;SVMETHOD=EMBL.DELLYv0.6.7;CHR2=4;END=49649296;CT=3to3;INSLEN=0;PE=4;MAPQ=11	GT:GL:GQ:FT:RCL:RC:RCR:CN:DR:DV:RR:RV	0/0:0,-31.5946,-439.389:10000:PASS:178628:981858:58689:8:118:4:0:0
4	49099799	INV00000714	N	<INV>	.	LowQual	IMPRECISE;CIEND=-9,9;CIPOS=-9,9;SVTYPE=INV;SVMETHOD=EMBL.DELLYv0.6.7;CHR2=4;END=49653059;CT=3to3;INSLEN=0;PE=8;MAPQ=2	GT:GL:GQ:FT:RCL:RC:RCR:CN:DR:DV:RR:RV	0/0:0,-32.8098,-218.003:10000:PASS:179267:995377:45166:9:128:1:0:0
4	49099841	INV00000713	N	<INV>	.	LowQual	IMPRECISE;CIEND=-8,8;CIPOS=-8,8;SVTYPE=INV;SVMETHOD=EMBL.DELLYv0.6.7;CHR2=4;END=49657952;CT=3to3;INSLEN=0;PE=19;MAPQ=8	GT:GL:GQ:FT:RCL:RC:RCR:CN:DR:DV:RR:RV	0/0:0,-13.8623,-153.43:139:PASS:180568:1011585:28346:10:66:3:0:0
4	49100148	INV00000673	N	<INV>	.	LowQual	IMPRECISE;CIEND=-75,75;CIPOS=-75,75;SVTYPE=INV;SVMETHOD=EMBL.DELLYv0.6.7;CHR2=4;END=49641725;CT=5to5;INSLEN=0;PE=3;MAPQ=5	GT:GL:GQ:FT:RCL:RC:RCR:CN:DR:DV:RR:RV	0/0:0,-20.7069,-113.621:10000:PASS:179950:937284:100738:7:83:0:0:0
4	49100187	INV00000717	N	<INV>	.	LowQual	IMPRECISE;CIEND=-353,353;CIPOS=-353,353;SVTYPE=INV;SVMETHOD=EMBL.DELLYv0.6.7;CHR2=4;END=49640980;CT=5to5;INSLEN=0;PE=3;MAPQ=4	GT:GL:GQ:FT:RCL:RC:RCR:CN:DR:DV:RR:RV	0/0:0,-83.6276,-665.566:10000:PASS:179987:932794:105045:7:316:1:0:0
4	49100187	INV00000674	N	<INV>	.	LowQual	IMPRECISE;CIEND=-107,107;CIPOS=-107,107;SVTYPE=INV;SVMETHOD=EMBL.DELLYv0.6.7;CHR2=4;END=49644280;CT=5to5;INSLEN=0;PE=3;MAPQ=7	GT:GL:GQ:FT:RCL:RC:RCR:CN:DR:DV:RR:RV	0/0:0,-115.426,-1000:10000:PASS:180561:950659:87180:7:408:1:0:0
4	49100191	INV00000703	N	<INV>	.	LowQual	IMPRECISE;CIEND=-473,473;CIPOS=-473,473;SVTYPE=INV;SVMETHOD=EMBL.DELLYv0.6.7;CHR2=4;END=49650678;CT=5to5;INSLEN=0;PE=2;MAPQ=7	GT:GL:GQ:FT:RCL:RC:RCR:CN:DR:DV:RR:RV	0/0:0,-27.4698,-252.659:10000:PASS:181464:983890:53858:8:103:1:0:0
4	49100197	INV00000733	N	<INV>	.	LowQual	IMPRECISE;CIEND=-73,73;CIPOS=-73,73;SVTYPE=INV;SVMETHOD=EMBL.DELLYv0.6.7;CHR2=4;END=49646776;CT=5to5;INSLEN=0;PE=3;MAPQ=5	GT:GL:GQ:FT:RCL:RC:RCR:CN:DR:DV:RR:RV	0/0:0,-183.477,-1000:10000:PASS:181119:969473:68127:8:665:1:0:0
4	49100297	INV00000664	N	<INV>	.	LowQual	IMPRECISE;CIEND=-185,185;CIPOS=-185,185;SVTYPE=INV;SVMETHOD=EMBL.DELLYv0.6.7;CHR2=4;END=49643893;CT=3to3;INSLEN=0;PE=4;MAPQ=3	GT:GL:GQ:FT:RCL:RC:RCR:CN:DR:DV:RR:RV	0/0:0,-92.2312,-1000:10000:PASS:185251:944524:88521:7:321:2:0:0
4	49100302	INV00000718	N	<INV>	.	LowQual	IMPRECISE;CIEND=-445,445;CIPOS=-445,445;SVTYPE=INV;SVMETHOD=EMBL.DELLYv0.6.7;CHR2=4;END=49648425;CT=3to3;INSLEN=0;PE=3;MAPQ=2	GT:GL:GQ:FT:RCL:RC:RCR:CN:DR:DV:RR:RV	0/0:0,-105.551,-750.339:10000:PASS:185917:973467:59532:8:400:0:0:0
4	49100431	INV00000665	N	<INV>	.	LowQual	IMPRECISE;CIEND=-32,32;CIPOS=-32,32;SVTYPE=INV;SVMETHOD=EMBL.DELLYv0.6.7;CHR2=4;END=49654088;CT=5to5;INSLEN=0;PE=5;MAPQ=6	GT:GL:GQ:FT:RCL:RC:RCR:CN:DR:DV:RR:RV	0/0:0,-63.0881,-576.462:10000:PASS:187107:991412:41141:9:243:4:0:0
4	49100523	INV00000669	N	<INV>	.	LowQual	IMPRECISE;CIEND=-447,447;CIPOS=-447,447;SVTYPE=INV;SVMETHOD=EMBL.DELLYv0.6.7;CHR2=4;END=49641464;CT=3to3;INSLEN=0;PE=2;MAPQ=3	GT:GL:GQ:FT:RCL:RC:RCR:CN:DR:DV:RR:RV	0/0:0,-50.1658,-360.062:10000:PASS:187300:929553:100889:6:198:0:0:0
4	49100532	INV00000682	N	<INV>	.	LowQual	IMPRECISE;CIEND=-25,25;CIPOS=-25,25;SVTYPE=INV;SVMETHOD=EMBL.DELLYv0.6.7;CHR2=4;END=49649644;CT=5to5;INSLEN=0;PE=5;MAPQ=2	GT:GL:GQ:FT:RCL:RC:RCR:CN:DR:DV:RR:RV	0/0:0,-91.4288,-883.592:10000:PASS:188555:972738:57673:8:327:0:0:0
4	49100585	INV00000689	N	<INV>	.	LowQual	IMPRECISE;CIEND=-97,97;CIPOS=-97,97;SVTYPE=INV;SVMETHOD=EMBL.DELLYv0.6.7;CHR2=4;END=49652575;CT=5to5;INSLEN=0;PE=3;MAPQ=4	GT:GL:GQ:FT:RCL:RC:RCR:CN:DR:DV:RR:RV	0/0:0,-160.842,-1000:10000:PASS:189467:981844:48017:8:608:0:0:0
4	49100585	INV00000712	N	<INV>	.	LowQual	IMPRECISE;CIEND=-412,412;CIPOS=-412,412;SVTYPE=INV;SVMETHOD=EMBL.DELLYv0.6.7;CHR2=4;END=49657164;CT=5to5;INSLEN=0;PE=8;MAPQ=6	GT:GL:GQ:FT:RCL:RC:RCR:CN:DR:DV:RR:RV	0/0:0,-92.4037,-1000:10000:PASS:190219:997309:32552:9:324:4:0:0
4	49100636	INV00000685	N	<INV>	.	LowQual	IMPRECISE;CIEND=-108,108;CIPOS=-108,108;SVTYPE=INV;SVMETHOD=EMBL.DELLYv0.6.7;CHR2=4;END=49636540;CT=3to3;INSLEN=0;PE=2;MAPQ=3	GT:GL:GQ:FT:RCL:RC:RCR:CN:DR:DV:RR:RV	0/0:0,-98.2368,-704.955:10000:PASS:189608:889516:137886:5:371:0:0:0
4	49100644	INV00000731	N	<INV>	.	LowQual	IMPRECISE;CIEND=-109,109;CIPOS=-109,109;SVTYPE=INV;SVMETHOD=EMBL.DELLYv0.6.7;CHR2=4;END=49642398;CT=3to3;INSLEN=0;PE=2;MAPQ=4	GT:GL:GQ:FT:RCL:RC:RCR:CN:DR:DV:RR:RV	0/0:0,-210.75,-1000:10000:PASS:190726:929983:97123:6:772:0:0:0
4	49100657	INV00000667	N	<INV>	.	LowQual	IMPRECISE;CIEND=-105,105;CIPOS=-105,105;SVTYPE=INV;SVMETHOD=EMBL.DELLYv0.6.7;CHR2=4;END=49639805;CT=5to5;INSLEN=0;PE=2;MAPQ=3	GT:GL:GQ:FT:RCL:RC:RCR:CN:DR:DV:RR:RV	0/0:0,-160.805,-1000:10000:PASS:190703:917693:109084:6:588:0:0:0
4	49100674	INV00000705	N	<INV>	.	LowQual	IMPRECISE;CIEND=-94,94;CIPOS=-94,94;SVTYPE=INV;SVMETHOD=EMBL.DELLYv0.6.7;CHR2=4;END=49639177;CT=3to3;INSLEN=0;PE=3;MAPQ=1	GT:GL:GQ:FT:RCL:RC:RCR:CN:DR:DV:RR:RV	0/0:0,-154.151,-1000:10000:PASS:190898:911937:114566:6:564:0:0:0
4	49100714	INV00000680	N	<INV>	.	LowQual	IMPRECISE;CIEND=-427,427;CIPOS=-427,427;SVTYPE=INV;SVMETHOD=EMBL.DELLYv0.6.7;CHR2=4;END=49656077;CT=5to5;INSLEN=0;PE=4;MAPQ=3	GT:GL:GQ:FT:RCL:RC:RCR:CN:DR:DV:RR:RV	0/0:0,-58.132,-753.771:10000:PASS:194947:988774:36120:9:212:1:0:0
4	49100748	INV00000690	N	<INV>	.	LowQual	IMPRECISE;CIEND=-165,165;CIPOS=-165,165;SVTYPE=INV;SVMETHOD=EMBL.DELLYv0.6.7;CHR2=4;END=49642287;CT=5to5;INSLEN=0;PE=2;MAPQ=10	GT:GL:GQ:FT:RCL:RC:RCR:CN:DR:DV:RR:RV	0/0:0,-198.189,-1000:10000:PASS:193768:925197:98811:6:736:1:0:0
4	49100751	INV00000700	N	<INV>	.	LowQual	IMPRECISE;CIEND=-398,398;CIPOS=-398,398;SVTYPE=INV;SVMETHOD=EMBL.DELLYv0.6.7;CHR2=4;END=49649960;CT=3to3;INSLEN=0;PE=2;MAPQ=5	GT:GL:GQ:FT:RCL:RC:RCR:CN:DR:DV:RR:RV	0/0:0,-51.1609,-451.329:10000:PASS:195001:967938:55997:8:190:1:0:0
4	49100784	INV00000725	N	<INV>	.	LowQual	IMPRECISE;CIEND=-377,377;CIPOS=-377,377;SVTYPE=INV;SVMETHOD=EMBL.DELLYv0.6.7;CHR2=4;END=49647259;CT=3to3;INSLEN=0;PE=3;MAPQ=2	GT:GL:GQ:FT:RCL:RC:RCR:CN:DR:DV:RR:RV	0/0:0,-68.0005,-706.112:10000:PASS:195860:958274:64427:7:245:1:0:0
4	49101054	INV00000697	N	<INV>	.	LowQual	IMPRECISE;CIEND=-457,457;CIPOS=-457,457;SVTYPE=INV;SVMETHOD=EMBL.DELLYv0.6.7;CHR2=4;END=49644641;CT=5to5;INSLEN=0;PE=2;MAPQ=6	GT:GL:GQ:FT:RCL:RC:RCR:CN:DR:DV:RR:RV	0/0:0,-371.363,-1000:10000:PASS:198274:934455:85284:7:1395:1:0:0
4	49101394	INV00000710	N	<INV>	.	LowQual	IMPRECISE;CIEND=-63,63;CIPOS=-63,63;SVTYPE=INV;SVMETHOD=EMBL.DELLYv0.6.7;CHR2=4;END=49640982;CT=5to5;INSLEN=0;PE=3;MAPQ=6	GT:GL:GQ:FT:RCL:RC:RCR:CN:DR:DV:RR:RV	0/0:0,-85.0882,-675.329:10000:PASS:203080:909219:105044:6:323:1:0:0
4	49101408	INV00000687	N	<INV>	.	LowQual	IMPRECISE;CIEND=-41,41;CIPOS=-41,41;SVTYPE=INV;SVMETHOD=EMBL.DELLYv0.6.7;CHR2=4;END=49654422;CT=5to5;INSLEN=0;PE=3;MAPQ=2	GT:GL:GQ:FT:RCL:RC:RCR:CN:DR:DV:RR:RV	0/0:0,-108.556,-1000:10000:PASS:205031:974424:39773:8:400:1:0:0
4	49101451	INV00000704	N	<INV>	.	LowQual	IMPRECISE;CIEND=-275,275;CIPOS=-275,275;SVTYPE=INV;SVMETHOD=EMBL.DELLYv0.6.7;CHR2=4;END=49643042;CT=5to5;INSLEN=0;PE=3;MAPQ=3	GT:GL:GQ:FT:RCL:RC:RCR:CN:DR:DV:RR:RV	0/0:0,-167.312,-1000:10000:PASS:204341:919702:93535:6:592:0:0:0
4	49101459	INV00000716	N	<INV>	.	LowQual	IMPRECISE;CIEND=-326,326;CIPOS=-326,326;SVTYPE=INV;SVMETHOD=EMBL.DELLYv0.6.7;CHR2=4;END=49645153;CT=5to5;INSLEN=0;PE=2;MAPQ=2	GT:GL:GQ:FT:RCL:RC:RCR:CN:DR:DV:RR:RV	0/0:0,-79.0519,-957.064:10000:PASS:205058:936896:75935:7:279:0:0:0
4	49101494	INV00000709	N	<INV>	.	LowQual	IMPRECISE;CIEND=-144,144;CIPOS=-144,144;SVTYPE=INV;SVMETHOD=EMBL.DELLYv0.6.7;CHR2=4;END=49653641;CT=3to3;INSLEN=0;PE=2;MAPQ=6	GT:GL:GQ:FT:RCL:RC:RCR:CN:DR:DV:RR:RV	0/0:0,-92.7561,-765.525:10000:PASS:207979:968689:42386:8:345:1:0:0
4	49101520	INV00000672	N	<INV>	.	LowQual	IMPRECISE;CIEND=-469,469;CIPOS=-469,469;SVTYPE=INV;SVMETHOD=EMBL.DELLYv0.6.7;CHR2=4;END=49657703;CT=3to3;INSLEN=0;PE=2;MAPQ=12	GT:GL:GQ:FT:RCL:RC:RCR:CN:DR:DV:RR:RV	0/0:0,-100.398,-1000:10000:PASS:209599:979841:30287:8:348:1:0:0
4	49101530	INV00000722	N	<INV>	.	LowQual	IMPRECISE;CIEND=-277,277;CIPOS=-277,277;SVTYPE=INV;SVMETHOD=EMBL.DELLYv0.6.7;CHR2=4;END=49639173;CT=3to3;INSLEN=0;PE=2;MAPQ=8	GT:GL:GQ:FT:RCL:RC:RCR:CN:DR:DV:RR:RV	0/0:0,-152.745,-1000:10000:PASS:207165:894981:114855:6:560:1:0:0
4	49101540	INV00000702	N	<INV>	.	LowQual	IMPRECISE;CIEND=-39,39;CIPOS=-39,39;SVTYPE=INV;SVMETHOD=EMBL.DELLYv0.6.7;CHR2=4;END=49637092;CT=5to5;INSLEN=0;PE=12;MAPQ=3	GT:GL:GQ:FT:RCL:RC:RCR:CN:DR:DV:RR:RV	0/0:0,-222.332,-1000:10000:PASS:207335:873714:135741:5:877:4:0:0
4	49101591	INV00000692	N	<INV>	.	LowQual	IMPRECISE;CIEND=-253,253;CIPOS=-253,253;SVTYPE=INV;SVMETHOD=EMBL.DELLYv0.6.7;CHR2=4;END=49650198;CT=3to3;INSLEN=0;PE=6;MAPQ=17	GT:GL:GQ:FT:RCL:RC:RCR:CN:DR:DV:RR:RV	0/0:0,-113.626,-1000:10000:PASS:209830:953706:55085:7:435:5:0:0
4	49101595	INV00000728	N	<INV>	.	LowQual	IMPRECISE;CIEND=-386,386;CIPOS=-386,386;SVTYPE=INV;SVMETHOD=EMBL.DELLYv0.6.7;CHR2=4;END=49647259;CT=3to3;INSLEN=0;PE=3;MAPQ=2	GT:GL:GQ:FT:RCL:RC:RCR:CN:DR:DV:RR:RV	0/0:0,-67.4005,-705.383:10000:PASS:209422:944343:64427:7:245:1:0:0
4	49101598	INV00000721	N	<INV>	.	LowQual	IMPRECISE;CIEND=-123,123;CIPOS=-123,123;SVTYPE=INV;SVMETHOD=EMBL.DELLYv0.6.7;CHR2=4;END=49641835;CT=3to3;INSLEN=0;PE=2;MAPQ=12	GT:GL:GQ:FT:RCL:RC:RCR:CN:DR:DV:RR:RV	0/0:0,-24.2802,-216.69:10000:PASS:208627:908497:100259:6:88:0:0:0
4	49101669	INV00000661	N	<INV>	.	LowQual	IMPRECISE;CIEND=-207,207;CIPOS=-207,207;SVTYPE=INV;SVMETHOD=EMBL.DELLYv0.6.7;CHR2=4;END=49635026;CT=3to3;INSLEN=0;PE=2;MAPQ=5	GT:GL:GQ:FT:RCL:RC:RCR:CN:DR:DV:RR:RV	0/0:0,-94.6786,-791.083:10000:PASS:208706:860131:147579:5:349:1:0:0
4	49101760	INV00000660	N	<INV>	.	LowQual	IMPRECISE;CIEND=-117,117;CIPOS=-117,117;SVTYPE=INV;SVMETHOD=EMBL.DELLYv0.6.7;CHR2=4;END=49640162;CT=3to3;INSLEN=0;PE=2;MAPQ=3	GT:GL:GQ:FT:RCL:RC:RCR:CN:DR:DV:RR:RV	0/0:0,-97.9515,-1000:10000:PASS:212982:897219:106840:6:351:0:0:0
4	49101825	INV00000696	N	<INV>	.	LowQual	IMPRECISE;CIEND=-52,52;CIPOS=-52,52;SVTYPE=INV;SVMETHOD=EMBL.DELLYv0.6.7;CHR2=4;END=49648288;CT=5to5;INSLEN=0;PE=3;MAPQ=4	GT:GL:GQ:FT:RCL:RC:RCR:CN:DR:DV:RR:RV	0/0:0,-142.172,-1000:10000:PASS:214819:942085:61350:7:523:0:0:0
4	49101870	INV00000715	N	<INV>	.	LowQual	IMPRECISE;CIEND=-427,427;CIPOS=-427,427;SVTYPE=INV;SVMETHOD=EMBL.DELLYv0.6.7;CHR2=4;END=49639614;CT=5to5;INSLEN=0;PE=2;MAPQ=8	GT:GL:GQ:FT:RCL:RC:RCR:CN:DR:DV:RR:RV	0/0:0,-211.05,-1000:10000:PASS:213876:891584:111468:5:783:2:0:0
4	49102120	INV00000684	N	<INV>	.	LowQual	IMPRECISE;CIEND=-253,253;CIPOS=-253,253;SVTYPE=INV;SVMETHOD=EMBL.DELLYv0.6.7;CHR2=4;END=49659538;CT=5to5;INSLEN=0;PE=29;MAPQ=6	GT:GL:GQ:FT:RCL:RC:RCR:CN:DR:DV:RR:RV	0/0:0,-62.7964,-952.352:10000:PASS:217986:977421:24327:8:295:21:0:0
4	49102225	INV00000681	N	<INV>	.	LowQual	IMPRECISE;CIEND=-68,68;CIPOS=-68,68;SVTYPE=INV;SVMETHOD=EMBL.DELLYv0.6.7;CHR2=4;END=49657824;CT=5to5;INSLEN=0;PE=4;MAPQ=6	GT:GL:GQ:FT:RCL:RC:RCR:CN:DR:DV:RR:RV	0/0:0,-53.7086,-800.764:10000:PASS:218290:971231:29854:8:198:3:0:0
4	49102351	INV00000659	N	<INV>	.	LowQual	IMPRECISE;CIEND=-348,348;CIPOS=-348,348;SVTYPE=INV;SVMETHOD=EMBL.DELLYv0.6.7;CHR2=4;END=49634789;CT=3to3;INSLEN=0;PE=3;MAPQ=6	GT:GL:GQ:FT:RCL:RC:RCR:CN:DR:DV:RR:RV	0/0:0,-113.036,-1000:10000:PASS:215817:848766:151437:5:416:2:0:0
4	49102351	INV00000739	N	<INV>	.	LowQual	IMPRECISE;CIEND=-452,452;CIPOS=-452,452;SVTYPE=INV;SVMETHOD=EMBL.DELLYv0.6.7;CHR2=4;END=49641267;CT=3to3;INSLEN=0;PE=2;MAPQ=1	GT:GL:GQ:FT:RCL:RC:RCR:CN:DR:DV:RR:RV	0/0:0,-114.434,-1000:10000:PASS:216747:898164:102039:6:416:0:0:0
4	49102355	INV00000734	N	<INV>	.	LowQual	IMPRECISE;CIEND=-338,338;CIPOS=-338,338;SVTYPE=INV;SVMETHOD=EMBL.DELLYv0.6.7;CHR2=4;END=49657952;CT=3to3;INSLEN=0;PE=4;MAPQ=4	GT:GL:GQ:FT:RCL:RC:RCR:CN:DR:DV:RR:RV	0/0:0,-16.5603,-156.7:10000:PASS:219155:971835:28346:8:66:1:0:0
4	49102398	INV00000737	N	<INV>	.	LowQual	IMPRECISE;CIEND=-356,356;CIPOS=-356,356;SVTYPE=INV;SVMETHOD=EMBL.DELLYv0.6.7;CHR2=4;END=49650801;CT=3to3;INSLEN=0;PE=2;MAPQ=20	GT:GL:GQ:FT:RCL:RC:RCR:CN:DR:DV:RR:RV	0/0:0,-64.3862,-875.28:10000:PASS:218597:947137:52651:7:227:2:0:0
4	49102755	INV00000743	N	<INV>	.	LowQual	IMPRECISE;CIEND=-445,445;CIPOS=-445,445;SVTYPE=INV;SVMETHOD=EMBL.DELLYv0.6.7;CHR2=4;END=49639227;CT=3to3;INSLEN=0;PE=14;MAPQ=10	GT:GL:GQ:FT:RCL:RC:RCR:CN:DR:DV:RR:RV	0/0:0,-16.7692,-233.893:10000:PASS:217765:884737:114041:5:93:9:0:0
4	49103274	INV00000668	N	<INV>	.	LowQual	IMPRECISE;CIEND=-412,412;CIPOS=-412,412;SVTYPE=INV;SVMETHOD=EMBL.DELLYv0.6.7;CHR2=4;END=49637631;CT=3to3;INSLEN=0;PE=4;MAPQ=5	GT:GL:GQ:FT:RCL:RC:RCR:CN:DR:DV:RR:RV	0/0:0,-63.5852,-494.096:10000:PASS:218318:878844:118874:5:242:2:0:0
4	49103514	INV00000740	N	<INV>	.	LowQual	IMPRECISE;CIEND=-444,444;CIPOS=-444,444;SVTYPE=INV;SVMETHOD=EMBL.DELLYv0.6.7;CHR2=4;END=49654085;CT=5to5;INSLEN=0;PE=3;MAPQ=7	GT:GL:GQ:FT:RCL:RC:RCR:CN:DR:DV:RR:RV	0/0:0,-64.9096,-574.731:10000:PASS:221393:955844:41142:7:241:2:0:0
4	49103516	INV00000742	N	<INV>	.	LowQual	IMPRECISE;CIEND=-68,68;CIPOS=-68,68;SVTYPE=INV;SVMETHOD=EMBL.DELLYv0.6.7;CHR2=4;END=49644292;CT=5to5;INSLEN=0;PE=2;MAPQ=3	GT:GL:GQ:FT:RCL:RC:RCR:CN:DR:DV:RR:RV	0/0:0,-116.858,-1000:10000:PASS:219951:909804:87152:6:411:0:0:0
4	49103635	INV00000679	N	<INV>	.	LowQual	IMPRECISE;CIEND=-451,451;CIPOS=-451,451;SVTYPE=INV;SVMETHOD=EMBL.DELLYv0.6.7;CHR2=4;END=49659261;CT=3to3;INSLEN=0;PE=2;MAPQ=19	GT:GL:GQ:FT:RCL:RC:RCR:CN:DR:DV:RR:RV	0/0:0,-83.362,-913.251:10000:PASS:223897:969683:25401:8:306:1:0:0
4	49103717	INV00000744	N	<INV>	.	LowQual	IMPRECISE;CIEND=-434,434;CIPOS=-434,434;SVTYPE=INV;SVMETHOD=EMBL.DELLYv0.6.7;CHR2=4;END=49656202;CT=3to3;INSLEN=0;PE=3;MAPQ=17	GT:GL:GQ:FT:RCL:RC:RCR:CN:DR:DV:RR:RV	0/0:0,-95.4734,-1000:10000:PASS:223919:959011:35643:7:345:2:0:0
4	49104308	INV00000775	N	<INV>	.	LowQual	IMPRECISE;CIEND=-253,253;CIPOS=-253,253;SVTYPE=INV;SVMETHOD=EMBL.DELLYv0.6.7;CHR2=4;END=49646416;CT=5to5;INSLEN=0;PE=2;MAPQ=6	GT:GL:GQ:FT:RCL:RC:RCR:CN:DR:DV:RR:RV	0/0:0,-74.0823,-1000:10000:PASS:224235:922196:70459:6:253:1:0:0
4	49104308	INV00000787	N	<INV>	.	LowQual	IMPRECISE;CIEND=-5,5;CIPOS=-5,5;SVTYPE=INV;SVMETHOD=EMBL.DELLYv0.6.7;CHR2=4;END=49652281;CT=5to5;INSLEN=0;PE=7;MAPQ=2	GT:GL:GQ:FT:RCL:RC:RCR:CN:DR:DV:RR:RV	0/0:0,-24.5104,-314.811:10000:PASS:225004:943075:49580:7:96:1:0:0
4	49104313	INV00000838	N	<INV>	.	LowQual	IMPRECISE;CIEND=-157,157;CIPOS=-157,157;SVTYPE=INV;SVMETHOD=EMBL.DELLYv0.6.7;CHR2=4;END=49650665;CT=5to5;INSLEN=0;PE=3;MAPQ=1	GT:GL:GQ:FT:RCL:RC:RCR:CN:DR:DV:RR:RV	0/0:0,-25.0783,-222.583:10000:PASS:224841:938758:53875:7:93:0:0:0
4	49104351	INV00000862	N	<INV>	.	LowQual	IMPRECISE;CIEND=-171,171;CIPOS=-171,171;SVTYPE=INV;SVMETHOD=EMBL.DELLYv0.6.7;CHR2=4;END=49642902;CT=5to5;INSLEN=0;PE=9;MAPQ=4	GT:GL:GQ:FT:RCL:RC:RCR:CN:DR:DV:RR:RV	0/0:0,-133.012,-1000:10000:PASS:224148:897779:94467:6:474:4:0:0
4	49104395	INV00000751	N	<INV>	.	LowQual	IMPRECISE;CIEND=-35,35;CIPOS=-35,35;SVTYPE=INV;SVMETHOD=EMBL.DELLYv0.6.7;CHR2=4;END=49635914;CT=5to5;INSLEN=0;PE=6;MAPQ=7	GT:GL:GQ:FT:RCL:RC:RCR:CN:DR:DV:RR:RV	0/0:0,-107.197,-795.392:10000:PASS:224544:847011:143821:5:405:2:0:0
4	49104402	INV00000765	N	<INV>	.	LowQual	IMPRECISE;CIEND=-31,31;CIPOS=-31,31;SVTYPE=INV;SVMETHOD=EMBL.DELLYv0.6.7;CHR2=4;END=49639409;CT=5to5;INSLEN=0;PE=11;MAPQ=4	GT:GL:GQ:FT:RCL:RC:RCR:CN:DR:DV:RR:RV	0/0:0,-180.359,-1000:10000:PASS:225077:877936:112808:5:688:4:0:0
4	49104433	INV00000879	N	<INV>	.	LowQual	IMPRECISE;CIEND=-105,105;CIPOS=-105,105;SVTYPE=INV;SVMETHOD=EMBL.DELLYv0.6.7;CHR2=4;END=49647188;CT=5to5;INSLEN=0;PE=17;MAPQ=3	GT:GL:GQ:FT:RCL:RC:RCR:CN:DR:DV:RR:RV	0/0:0,-66.6861,-696.353:10000:PASS:227217:923401:66303:6:246:5:0:0
4	49104453	INV00000837	N	<INV>	.	LowQual	IMPRECISE;CIEND=-125,125;CIPOS=-125,125;SVTYPE=INV;SVMETHOD=EMBL.DELLYv0.6.7;CHR2=4;END=49634651;CT=5to5;INSLEN=0;PE=9;MAPQ=4	GT:GL:GQ:FT:RCL:RC:RCR:CN:DR:DV:RR:RV	0/0:0,-159.57,-1000:10000:PASS:225999:833143:156061:4:606:4:0:0
4	49104513	INV00000877	N	<INV>	.	LowQual	IMPRECISE;CIEND=-13,13;CIPOS=-13,13;SVTYPE=INV;SVMETHOD=EMBL.DELLYv0.6.7;CHR2=4;END=49659115;CT=5to5;INSLEN=0;PE=35;MAPQ=5	GT:GL:GQ:FT:RCL:RC:RCR:CN:DR:DV:RR:RV	0/0:0,-32.6569,-550.657:10000:PASS:232404:959056:27178:7:157:14:0:0
4	49104526	INV00000867	N	<INV>	.	LowQual	IMPRECISE;CIEND=-197,197;CIPOS=-197,197;SVTYPE=INV;SVMETHOD=EMBL.DELLYv0.6.7;CHR2=4;END=49641129;CT=5to5;INSLEN=0;PE=6;MAPQ=4	GT:GL:GQ:FT:RCL:RC:RCR:CN:DR:DV:RR:RV	0/0:0,-165.186,-1000:10000:PASS:230468:881886:103640:5:631:1:0:0
4	49104529	INV00000871	N	<INV>	.	LowQual	IMPRECISE;CIEND=-45,45;CIPOS=-45,45;SVTYPE=INV;SVMETHOD=EMBL.DELLYv0.6.7;CHR2=4;END=49653872;CT=5to5;INSLEN=0;PE=8;MAPQ=7	GT:GL:GQ:FT:RCL:RC:RCR:CN:DR:DV:RR:RV	0/0:0,-26.6017,-274.715:10000:PASS:232501:943382:41930:7:114:4:0:0
4	49104546	INV00000875	N	<INV>	.	LowQual	IMPRECISE;CIEND=-215,215;CIPOS=-215,215;SVTYPE=INV;SVMETHOD=EMBL.DELLYv0.6.7;CHR2=4;END=49633445;CT=5to5;INSLEN=0;PE=4;MAPQ=3	GT:GL:GQ:FT:RCL:RC:RCR:CN:DR:DV:RR:RV	0/0:0,-13.4876,-204.864:135:PASS:230681:825556:158824:4:47:1:0:0
4	49104564	INV00000778	N	<INV>	.	LowQual	IMPRECISE;CIEND=-219,219;CIPOS=-219,219;SVTYPE=INV;SVMETHOD=EMBL.DELLYv0.6.7;CHR2=4;END=49648305;CT=5to5;INSLEN=0;PE=3;MAPQ=5	GT:GL:GQ:FT:RCL:RC:RCR:CN:DR:DV:RR:RV	0/0:0,-150.591,-1000:10000:PASS:233996:921887:61121:6:561:2:0:0
4	49104667	INV00000878	N	<INV>	.	LowQual	IMPRECISE;CIEND=-123,123;CIPOS=-123,123;SVTYPE=INV;SVMETHOD=EMBL.DELLYv0.6.7;CHR2=4;END=49641469;CT=3to3;INSLEN=0;PE=4;MAPQ=15	GT:GL:GQ:FT:RCL:RC:RCR:CN:DR:DV:RR:RV	0/0:0,-44.5264,-342.25:10000:PASS:244602:870503:100870:5:186:2:0:0
4	49104733	INV00000770	N	<INV>	.	LowQual	IMPRECISE;CIEND=-305,305;CIPOS=-305,305;SVTYPE=INV;SVMETHOD=EMBL.DELLYv0.6.7;CHR2=4;END=49654549;CT=3to3;INSLEN=0;PE=6;MAPQ=6	GT:GL:GQ:FT:RCL:RC:RCR:CN:DR:DV:RR:RV	0/0:0,-91.1442,-971.579:10000:PASS:248821:930348:38651:6:334:5:0:0
4	49104737	INV00000876	N	<INV>	.	LowQual	IMPRECISE;CIEND=-369,369;CIPOS=-369,369;SVTYPE=INV;SVMETHOD=EMBL.DELLYv0.6.7;CHR2=4;END=49635504;CT=3to3;INSLEN=0;PE=2;MAPQ=3	GT:GL:GQ:FT:RCL:RC:RCR:CN:DR:DV:RR:RV	0/0:0,-134.283,-1000:10000:PASS:246287:823645:145271:4:498:0:0:0
4	49104761	INV00000789	N	<INV>	.	LowQual	IMPRECISE;CIEND=-428,428;CIPOS=-428,428;SVTYPE=INV;SVMETHOD=EMBL.DELLYv0.6.7;CHR2=4;END=49636421;CT=3to3;INSLEN=0;PE=3;MAPQ=2	GT:GL:GQ:FT:RCL:RC:RCR:CN:DR:DV:RR:RV	0/0:0,-165.532,-1000:10000:PASS:246632:829793:138856:4:624:0:0:0
4	49104767	INV00000819	N	<INV>	.	LowQual	IMPRECISE;CIEND=-42,42;CIPOS=-42,42;SVTYPE=INV;SVMETHOD=EMBL.DELLYv0.6.7;CHR2=4;END=49652957;CT=3to3;INSLEN=0;PE=6;MAPQ=3	GT:GL:GQ:FT:RCL:RC:RCR:CN:DR:DV:RR:RV	0/0:0,-45.1441,-277.286:10000:PASS:248968:923170:45437:6:177:1:0:0
4	49104913	INV00000805	N	<INV>	.	LowQual	IMPRECISE;CIEND=-25,25;CIPOS=-25,25;SVTYPE=INV;SVMETHOD=EMBL.DELLYv0.6.7;CHR2=4;END=49639684;CT=3to3;INSLEN=0;PE=3;MAPQ=3	GT:GL:GQ:FT:RCL:RC:RCR:CN:DR:DV:RR:RV	0/0:0,-221.176,-1000:10000:PASS:252833:852804:110058:5:813:0:0:0
4	49104927	INV00000807	N	<INV>	.	LowQual	IMPRECISE;CIEND=-91,91;CIPOS=-91,91;SVTYPE=INV;SVMETHOD=EMBL.DELLYv0.6.7;CHR2=4;END=49637651;CT=3to3;INSLEN=0;PE=16;MAPQ=3	GT:GL:GQ:FT:RCL:RC:RCR:CN:DR:DV:RR:RV	0/0:0,-250.569,-1000:10000:PASS:252774:843771:118865:5:959:5:0:0
4	49104948	INV00000810	N	<INV>	.	LowQual	IMPRECISE;CIEND=-335,335;CIPOS=-335,335;SVTYPE=INV;SVMETHOD=EMBL.DELLYv0.6.7;CHR2=4;END=49653515;CT=3to3;INSLEN=0;PE=3;MAPQ=1	GT:GL:GQ:FT:RCL:RC:RCR:CN:DR:DV:RR:RV	0/0:0,-114.808,-916.167:10000:PASS:255123:919765:42688:6:428:0:0:0
4	49104952	INV00000845	N	<INV>	.	LowQual	IMPRECISE;CIEND=-147,147;CIPOS=-147,147;SVTYPE=INV;SVMETHOD=EMBL.DELLYv0.6.7;CHR2=4;END=49647259;CT=3to3;INSLEN=0;PE=3;MAPQ=2	GT:GL:GQ:FT:RCL:RC:RCR:CN:DR:DV:RR:RV	0/0:0,-67.9005,-705.973:10000:PASS:254352:898003:64427:6:245:1:0:0
4	49104953	INV00000756	N	<INV>	.	LowQual	IMPRECISE;CIEND=-162,162;CIPOS=-162,162;SVTYPE=INV;SVMETHOD=EMBL.DELLYv0.6.7;CHR2=4;END=49638354;CT=3to3;INSLEN=0;PE=4;MAPQ=3	GT:GL:GQ:FT:RCL:RC:RCR:CN:DR:DV:RR:RV	0/0:0,-35.9262,-332.188:10000:PASS:253081:844230:118198:5:130:1:0:0
4	49104959	INV00000856	N	<INV>	.	LowQual	IMPRECISE;CIEND=-49,49;CIPOS=-49,49;SVTYPE=INV;SVMETHOD=EMBL.DELLYv0.6.7;CHR2=4;END=49642426;CT=3to3;INSLEN=0;PE=8;MAPQ=7	GT:GL:GQ:FT:RCL:RC:RCR:CN:DR:DV:RR:RV	0/0:0,-201.243,-1000:10000:PASS:253593:865621:96780:5:750:5:0:0
4	49104961	INV00000866	N	<INV>	.	LowQual	IMPRECISE;CIEND=-170,170;CIPOS=-170,170;SVTYPE=INV;SVMETHOD=EMBL.DELLYv0.6.7;CHR2=4;END=49650145;CT=3to3;INSLEN=0;PE=9;MAPQ=3	GT:GL:GQ:FT:RCL:RC:RCR:CN:DR:DV:RR:RV	0/0:0,-112.978,-1000:10000:PASS:254722:907051:55327:6:418:5:0:0
4	49104963	INV00000797	N	<INV>	.	LowQual	IMPRECISE;CIEND=-260,260;CIPOS=-260,260;SVTYPE=INV;SVMETHOD=EMBL.DELLYv0.6.7;CHR2=4;END=49648420;CT=3to3;INSLEN=0;PE=2;MAPQ=3	GT:GL:GQ:FT:RCL:RC:RCR:CN:DR:DV:RR:RV	0/0:0,-106.658,-760.842:10000:PASS:254520:902823:59550:6:404:0:0:0
4	49104963	INV00000852	N	<INV>	.	LowQual	IMPRECISE;CIEND=-108,108;CIPOS=-108,108;SVTYPE=INV;SVMETHOD=EMBL.DELLYv0.6.7;CHR2=4;END=49651089;CT=3to3;INSLEN=0;PE=3;MAPQ=5	GT:GL:GQ:FT:RCL:RC:RCR:CN:DR:DV:RR:RV	0/0:0,-44.2704,-538.935:10000:PASS:254867:910805:51568:6:155:1:0:0
4	49105232	INV00000820	N	<INV>	.	LowQual	IMPRECISE;CIEND=-460,460;CIPOS=-460,460;SVTYPE=INV;SVMETHOD=EMBL.DELLYv0.6.7;CHR2=4;END=49650716;CT=5to5;INSLEN=0;PE=3;MAPQ=16	GT:GL:GQ:FT:RCL:RC:RCR:CN:DR:DV:RR:RV	0/0:0,-24.5915,-316.808:10000:PASS:256131:907219:53709:6:97:2:0:0
4	49105257	INV00000760	N	<INV>	.	LowQual	IMPRECISE;CIEND=-63,63;CIPOS=-63,63;SVTYPE=INV;SVMETHOD=EMBL.DELLYv0.6.7;CHR2=4;END=49644863;CT=5to5;INSLEN=0;PE=7;MAPQ=4	GT:GL:GQ:FT:RCL:RC:RCR:CN:DR:DV:RR:RV	0/0:0,-140.476,-1000:10000:PASS:255445:882443:78394:5:524:4:0:0
4	49105440	INV00000873	N	<INV>	.	LowQual	IMPRECISE;CIEND=-32,32;CIPOS=-32,32;SVTYPE=INV;SVMETHOD=EMBL.DELLYv0.6.7;CHR2=4;END=49657312;CT=3to3;INSLEN=0;PE=4;MAPQ=5	GT:GL:GQ:FT:RCL:RC:RCR:CN:DR:DV:RR:RV	0/0:0,-105.048,-1000:10000:PASS:263004:923014:31894:6:362:0:0:0
4	49105479	INV00000804	N	<INV>	.	LowQual	IMPRECISE;CIEND=-219,219;CIPOS=-219,219;SVTYPE=INV;SVMETHOD=EMBL.DELLYv0.6.7;CHR2=4;END=49633423;CT=5to5;INSLEN=0;PE=4;MAPQ=2	GT:GL:GQ:FT:RCL:RC:RCR:CN:DR:DV:RR:RV	0/0:0,-13.3016,-209.027:133:PASS:259721:796051:158845:4:47:1:0:0
4	49105521	INV00000842	N	<INV>	.	LowQual	IMPRECISE;CIEND=-109,109;CIPOS=-109,109;SVTYPE=INV;SVMETHOD=EMBL.DELLYv0.6.7;CHR2=4;END=49654240;CT=5to5;INSLEN=0;PE=3;MAPQ=6	GT:GL:GQ:FT:RCL:RC:RCR:CN:DR:DV:RR:RV	0/0:0,-71.7706,-580.214:10000:PASS:262698:914037:40733:6:273:1:0:0
4	49105522	INV00000847	N	<INV>	.	LowQual	IMPRECISE;CIEND=-118,118;CIPOS=-118,118;SVTYPE=INV;SVMETHOD=EMBL.DELLYv0.6.7;CHR2=4;END=49642954;CT=5to5;INSLEN=0;PE=10;MAPQ=10	GT:GL:GQ:FT:RCL:RC:RCR:CN:DR:DV:RR:RV	0/0:0,-152.234,-1000:10000:PASS:261084:860442:94327:5:546:5:0:0
4	49105554	INV00000776	N	<INV>	.	LowQual	IMPRECISE;CIEND=-136,136;CIPOS=-136,136;SVTYPE=INV;SVMETHOD=EMBL.DELLYv0.6.7;CHR2=4;END=49634677;CT=5to5;INSLEN=0;PE=7;MAPQ=5	GT:GL:GQ:FT:RCL:RC:RCR:CN:DR:DV:RR:RV	0/0:0,-195.839,-1000:10000:PASS:260430:798742:155577:4:737:5:0:0
4	49105557	INV00000790	N	<INV>	.	LowQual	IMPRECISE;CIEND=-139,139;CIPOS=-139,139;SVTYPE=INV;SVMETHOD=EMBL.DELLYv0.6.7;CHR2=4;END=49652495;CT=5to5;INSLEN=0;PE=3;MAPQ=1	GT:GL:GQ:FT:RCL:RC:RCR:CN:DR:DV:RR:RV	0/0:0,-106.032,-714.815:10000:PASS:262914:905536:48733:6:405:0:0:0
4	49105558	INV00000800	N	<INV>	.	LowQual	IMPRECISE;CIEND=-131,131;CIPOS=-131,131;SVTYPE=INV;SVMETHOD=EMBL.DELLYv0.6.7;CHR2=4;END=49643812;CT=5to5;INSLEN=0;PE=5;MAPQ=3	GT:GL:GQ:FT:RCL:RC:RCR:CN:DR:DV:RR:RV	0/0:0,-73.4733,-900.377:10000:PASS:261677:865248:89010:5:253:1:0:0
4	49105570	INV00000835	N	<INV>	.	LowQual	IMPRECISE;CIEND=-6,6;CIPOS=-6,6;SVTYPE=INV;SVMETHOD=EMBL.DELLYv0.6.7;CHR2=4;END=49649704;CT=5to5;INSLEN=0;PE=5;MAPQ=3	GT:GL:GQ:FT:RCL:RC:RCR:CN:DR:DV:RR:RV	0/0:0,-67.3755,-612.396:10000:PASS:262787:896566:57492:6:246:1:0:0
4	49105681	INV00000788	N	<INV>	.	LowQual	IMPRECISE;CIEND=-98,98;CIPOS=-98,98;SVTYPE=INV;SVMETHOD=EMBL.DELLYv0.6.7;CHR2=4;END=49637647;CT=3to3;INSLEN=0;PE=6;MAPQ=11	GT:GL:GQ:FT:RCL:RC:RCR:CN:DR:DV:RR:RV	0/0:0,-248.729,-1000:10000:PASS:269511:826767:118870:4:964:6:0:0
4	49105697	INV00000758	N	<INV>	.	LowQual	IMPRECISE;CIEND=-417,417;CIPOS=-417,417;SVTYPE=INV;SVMETHOD=EMBL.DELLYv0.6.7;CHR2=4;END=49653496;CT=3to3;INSLEN=0;PE=9;MAPQ=6	GT:GL:GQ:FT:RCL:RC:RCR:CN:DR:DV:RR:RV	0/0:0,-114.317,-936.158:10000:PASS:271674:902772:42825:6:437:5:0:0
4	49105701	INV00000809	N	<INV>	.	LowQual	IMPRECISE;CIEND=-395,395;CIPOS=-395,395;SVTYPE=INV;SVMETHOD=EMBL.DELLYv0.6.7;CHR2=4;END=49648471;CT=3to3;INSLEN=0;PE=2;MAPQ=3	GT:GL:GQ:FT:RCL:RC:RCR:CN:DR:DV:RR:RV	0/0:0,-58.1983,-424.673:10000:PASS:271022:886119:59472:5:219:0:0:0
4	49105705	INV00000749	N	<INV>	.	LowQual	IMPRECISE;CIEND=-445,445;CIPOS=-445,445;SVTYPE=INV;SVMETHOD=EMBL.DELLYv0.6.7;CHR2=4;END=49643173;CT=3to3;INSLEN=0;PE=3;MAPQ=5	GT:GL:GQ:FT:RCL:RC:RCR:CN:DR:DV:RR:RV	0/0:0,-190.146,-1000:10000:PASS:270215:854835:90752:5:688:2:0:0
4	49105994	INV00000864	N	<INV>	.	LowQual	IMPRECISE;CIEND=-138,138;CIPOS=-138,138;SVTYPE=INV;SVMETHOD=EMBL.DELLYv0.6.7;CHR2=4;END=49641212;CT=3to3;INSLEN=0;PE=2;MAPQ=1	GT:GL:GQ:FT:RCL:RC:RCR:CN:DR:DV:RR:RV	0/0:0,-116.84,-929.987:10000:PASS:276153:837241:102078:4:440:0:0:0
4	49105998	INV00000824	N	<INV>	.	LowQual	IMPRECISE;CIEND=-136,136;CIPOS=-136,136;SVTYPE=INV;SVMETHOD=EMBL.DELLYv0.6.7;CHR2=4;END=49649963;CT=3to3;INSLEN=0;PE=4;MAPQ=4	GT:GL:GQ:FT:RCL:RC:RCR:CN:DR:DV:RR:RV	0/0:0,-50.9906,-466.488:10000:PASS:277418:883319:55989:5:197:1:0:0
4	49105999	INV00000762	N	<INV>	.	LowQual	IMPRECISE;CIEND=-433,433;CIPOS=-433,433;SVTYPE=INV;SVMETHOD=EMBL.DELLYv0.6.7;CHR2=4;END=49642444;CT=3to3;INSLEN=0;PE=2;MAPQ=7	GT:GL:GQ:FT:RCL:RC:RCR:CN:DR:DV:RR:RV	0/0:0,-116.662,-927.502:10000:PASS:276321:842593:96711:5:442:1:0:0
4	49105999	INV00000818	N	<INV>	.	LowQual	IMPRECISE;CIEND=-84,84;CIPOS=-84,84;SVTYPE=INV;SVMETHOD=EMBL.DELLYv0.6.7;CHR2=4;END=49644978;CT=3to3;INSLEN=0;PE=8;MAPQ=5	GT:GL:GQ:FT:RCL:RC:RCR:CN:DR:DV:RR:RV	0/0:0,-116.263,-926.929:10000:PASS:276611:862563:76741:5:442:2:0:0
4	49106000	INV00000859	N	<INV>	.	LowQual	IMPRECISE;CIEND=-110,110;CIPOS=-110,110;SVTYPE=INV;SVMETHOD=EMBL.DELLYv0.6.7;CHR2=4;END=49639204;CT=3to3;INSLEN=0;PE=3;MAPQ=5	GT:GL:GQ:FT:RCL:RC:RCR:CN:DR:DV:RR:RV	0/0:0,-116.355,-927.435:10000:PASS:275892:825194:114106:4:442:1:0:0
4	49106000	INV00000773	N	<INV>	.	LowQual	IMPRECISE;CIEND=-466,466;CIPOS=-466,466;SVTYPE=INV;SVMETHOD=EMBL.DELLYv0.6.7;CHR2=4;END=49650866;CT=3to3;INSLEN=0;PE=2;MAPQ=6	GT:GL:GQ:FT:RCL:RC:RCR:CN:DR:DV:RR:RV	0/0:0,-82.3526,-1000:10000:PASS:277531:887055:52245:5:284:1:0:0
4	49106094	INV00000857	N	<INV>	.	LowQual	IMPRECISE;CIEND=-21,21;CIPOS=-21,21;SVTYPE=INV;SVMETHOD=EMBL.DELLYv0.6.7;CHR2=4;END=49659959;CT=3to3;INSLEN=0;PE=128;MAPQ=6	GT:GL:GQ:FT:RCL:RC:RCR:CN:DR:DV:RR:RV	0/0:0,-45.8927,-655.346:10000:PASS:279325:938170:553:7:366:69:0:0
4	49106141	INV00000753	N	<INV>	.	LowQual	IMPRECISE;CIEND=-95,95;CIPOS=-95,95;SVTYPE=INV;SVMETHOD=EMBL.DELLYv0.6.7;CHR2=4;END=49640978;CT=5to5;INSLEN=0;PE=17;MAPQ=3	GT:GL:GQ:FT:RCL:RC:RCR:CN:DR:DV:RR:RV	0/0:0,-79.5548,-651.497:10000:PASS:276646:833654:105047:4:312:4:0:0
4	49106344	INV00000830	N	<INV>	.	LowQual	IMPRECISE;CIEND=-32,32;CIPOS=-32,32;SVTYPE=INV;SVMETHOD=EMBL.DELLYv0.6.7;CHR2=4;END=49637188;CT=5to5;INSLEN=0;PE=11;MAPQ=2	GT:GL:GQ:FT:RCL:RC:RCR:CN:DR:DV:RR:RV	0/0:0,-126.993,-1000:10000:PASS:276710:802733:135338:4:475:3:0:0
4	49106348	INV00000781	N	<INV>	.	LowQual	IMPRECISE;CIEND=-367,367;CIPOS=-367,367;SVTYPE=INV;SVMETHOD=EMBL.DELLYv0.6.7;CHR2=4;END=49657863;CT=5to5;INSLEN=0;PE=8;MAPQ=8	GT:GL:GQ:FT:RCL:RC:RCR:CN:DR:DV:RR:RV	0/0:0,-38.5637,-572.837:10000:PASS:279551:908317:29722:6:151:6:0:0
4	49106349	INV00000785	N	<INV>	.	LowQual	IMPRECISE;CIEND=-133,133;CIPOS=-133,133;SVTYPE=INV;SVMETHOD=EMBL.DELLYv0.6.7;CHR2=4;END=49652636;CT=3to3;INSLEN=0;PE=2;MAPQ=5	GT:GL:GQ:FT:RCL:RC:RCR:CN:DR:DV:RR:RV	0/0:0,-121.223,-1000:10000:PASS:278868:891383:46647:5:448:1:0:0
4	49106368	INV00000834	N	<INV>	.	LowQual	IMPRECISE;CIEND=-387,387;CIPOS=-387,387;SVTYPE=INV;SVMETHOD=EMBL.DELLYv0.6.7;CHR2=4;END=49639717;CT=5to5;INSLEN=0;PE=4;MAPQ=5	GT:GL:GQ:FT:RCL:RC:RCR:CN:DR:DV:RR:RV	0/0:0,-142.816,-1000:10000:PASS:277294:827941:109914:4:537:3:0:0
4	49106369	INV00000806	N	<INV>	.	LowQual	IMPRECISE;CIEND=-59,59;CIPOS=-59,59;SVTYPE=INV;SVMETHOD=EMBL.DELLYv0.6.7;CHR2=4;END=49634612;CT=5to5;INSLEN=0;PE=7;MAPQ=3	GT:GL:GQ:FT:RCL:RC:RCR:CN:DR:DV:RR:RV	0/0:0,-84.3201,-691.391:10000:PASS:276558:781399:156421:4:323:1:0:0
4	49106387	INV00000829	N	<INV>	.	LowQual	IMPRECISE;CIEND=-397,397;CIPOS=-397,397;SVTYPE=INV;SVMETHOD=EMBL.DELLYv0.6.7;CHR2=4;END=49636160;CT=5to5;INSLEN=0;PE=5;MAPQ=3	GT:GL:GQ:FT:RCL:RC:RCR:CN:DR:DV:RR:RV	0/0:0,-170.361,-1000:10000:PASS:277070:795405:142144:4:638:1:0:0
4	49106406	INV00000839	N	<INV>	.	LowQual	IMPRECISE;CIEND=-338,338;CIPOS=-338,338;SVTYPE=INV;SVMETHOD=EMBL.DELLYv0.6.7;CHR2=4;END=49652430;CT=5to5;INSLEN=0;PE=3;MAPQ=6	GT:GL:GQ:FT:RCL:RC:RCR:CN:DR:DV:RR:RV	0/0:0,-89.9501,-605.439:10000:PASS:279407:888411:49046:5:352:2:0:0
4	49106408	INV00000754	N	<INV>	.	LowQual	IMPRECISE;CIEND=-439,439;CIPOS=-439,439;SVTYPE=INV;SVMETHOD=EMBL.DELLYv0.6.7;CHR2=4;END=49644646;CT=5to5;INSLEN=0;PE=2;MAPQ=8	GT:GL:GQ:FT:RCL:RC:RCR:CN:DR:DV:RR:RV	0/0:0,-186.174,-1000:10000:PASS:278318:852171:85255:5:691:1:0:0
4	49106429	INV00000777	N	<INV>	.	LowQual	IMPRECISE;CIEND=-450,450;CIPOS=-450,450;SVTYPE=INV;SVMETHOD=EMBL.DELLYv0.6.7;CHR2=4;END=49646767;CT=5to5;INSLEN=0;PE=2;MAPQ=6	GT:GL:GQ:FT:RCL:RC:RCR:CN:DR:DV:RR:RV	0/0:0,-175.431,-1000:10000:PASS:278928:868820:68234:5:635:2:0:0
4	49106438	INV00000799	N	<INV>	.	LowQual	IMPRECISE;CIEND=-223,223;CIPOS=-223,223;SVTYPE=INV;SVMETHOD=EMBL.DELLYv0.6.7;CHR2=4;END=49654243;CT=5to5;INSLEN=0;PE=2;MAPQ=16	GT:GL:GQ:FT:RCL:RC:RCR:CN:DR:DV:RR:RV	0/0:0,-71.3235,-582.15:10000:PASS:280313:896008:40727:6:275:1:0:0
4	49106545	INV00000823	N	<INV>	.	LowQual	IMPRECISE;CIEND=-287,287;CIPOS=-287,287;SVTYPE=INV;SVMETHOD=EMBL.DELLYv0.6.7;CHR2=4;END=49650652;CT=5to5;INSLEN=0;PE=2;MAPQ=9	GT:GL:GQ:FT:RCL:RC:RCR:CN:DR:DV:RR:RV	0/0:0,-22.9874,-204.354:10000:PASS:286052:876617:53881:5:88:1:0:0
4	49106558	INV00000772	N	<INV>	.	LowQual	IMPRECISE;CIEND=-393,393;CIPOS=-393,393;SVTYPE=INV;SVMETHOD=EMBL.DELLYv0.6.7;CHR2=4;END=49657952;CT=3to3;INSLEN=0;PE=14;MAPQ=4	GT:GL:GQ:FT:RCL:RC:RCR:CN:DR:DV:RR:RV	0/0:0,-13.2654,-152.24:133:PASS:287090:902089:28346:6:66:6:0:0
4	49106562	INV00000768	N	<INV>	.	LowQual	IMPRECISE;CIEND=-68,68;CIPOS=-68,68;SVTYPE=INV;SVMETHOD=EMBL.DELLYv0.6.7;CHR2=4;END=49637650;CT=3to3;INSLEN=0;PE=4;MAPQ=4	GT:GL:GQ:FT:RCL:RC:RCR:CN:DR:DV:RR:RV	0/0:0,-253.034,-1000:10000:PASS:284315:811559:118866:4:961:0:0:0
4	49106570	INV00000816	N	<INV>	.	LowQual	IMPRECISE;CIEND=-112,112;CIPOS=-112,112;SVTYPE=INV;SVMETHOD=EMBL.DELLYv0.6.7;CHR2=4;END=49644979;CT=3to3;INSLEN=0;PE=7;MAPQ=5	GT:GL:GQ:FT:RCL:RC:RCR:CN:DR:DV:RR:RV	0/0:0,-163.789,-1000:10000:PASS:285368:853636:76725:5:595:4:0:0
4	49106802	INV00000869	N	<INV>	.	LowQual	IMPRECISE;CIEND=-33,33;CIPOS=-33,33;SVTYPE=INV;SVMETHOD=EMBL.DELLYv0.6.7;CHR2=4;END=49635077;CT=3to3;INSLEN=0;PE=11;MAPQ=4	GT:GL:GQ:FT:RCL:RC:RCR:CN:DR:DV:RR:RV	0/0:0,-82.1846,-694.04:10000:PASS:284653:782089:147528:4:306:3:0:0
4	49106891	INV00000811	N	<INV>	.	LowQual	IMPRECISE;CIEND=-134,134;CIPOS=-134,134;SVTYPE=INV;SVMETHOD=EMBL.DELLYv0.6.7;CHR2=4;END=49641255;CT=3to3;INSLEN=0;PE=3;MAPQ=7	GT:GL:GQ:FT:RCL:RC:RCR:CN:DR:DV:RR:RV	0/0:0,-37.8458,-453.5:10000:PASS:287092:826012:102044:4:137:1:0:0
4	49106894	INV00000791	N	<INV>	.	LowQual	IMPRECISE;CIEND=-116,116;CIPOS=-116,116;SVTYPE=INV;SVMETHOD=EMBL.DELLYv0.6.7;CHR2=4;END=49648400;CT=3to3;INSLEN=0;PE=2;MAPQ=3	GT:GL:GQ:FT:RCL:RC:RCR:CN:DR:DV:RR:RV	0/0:0,-38.6817,-458.439:10000:PASS:287961:868449:59606:5:139:0:0:0
4	49107144	INV00000801	N	<INV>	.	LowQual	IMPRECISE;CIEND=-24,24;CIPOS=-24,24;SVTYPE=INV;SVMETHOD=EMBL.DELLYv0.6.7;CHR2=4;END=49640544;CT=5to5;INSLEN=0;PE=4;MAPQ=18	GT:GL:GQ:FT:RCL:RC:RCR:CN:DR:DV:RR:RV	0/0:0,-30.8439,-323.33:10000:PASS:287271:821854:105850:4:122:2:0:0
4	49107175	INV00000814	N	<INV>	.	LowQual	IMPRECISE;CIEND=-55,55;CIPOS=-55,55;SVTYPE=INV;SVMETHOD=EMBL.DELLYv0.6.7;CHR2=4;END=49642940;CT=5to5;INSLEN=0;PE=20;MAPQ=10	GT:GL:GQ:FT:RCL:RC:RCR:CN:DR:DV:RR:RV	0/0:0,-56.4005,-488.932:10000:PASS:287597:833254:94360:4:226:3:0:0
4	49107353	INV00000832	N	<INV>	.	LowQual	IMPRECISE;CIEND=-106,106;CIPOS=-106,106;SVTYPE=INV;SVMETHOD=EMBL.DELLYv0.6.7;CHR2=4;END=49649607;CT=5to5;INSLEN=0;PE=4;MAPQ=5	GT:GL:GQ:FT:RCL:RC:RCR:CN:DR:DV:RR:RV	0/0:0,-96.082,-960.658:10000:PASS:289354:868870:57770:5:342:2:0:0
4	49107361	INV00000764	N	<INV>	.	LowQual	IMPRECISE;CIEND=-135,135;CIPOS=-135,135;SVTYPE=INV;SVMETHOD=EMBL.DELLYv0.6.7;CHR2=4;END=49643819;CT=5to5;INSLEN=0;PE=11;MAPQ=3	GT:GL:GQ:FT:RCL:RC:RCR:CN:DR:DV:RR:RV	0/0:0,-72.2462,-914.253:10000:PASS:288634:837608:88991:4:258:3:0:0
4	49107361	INV00000808	N	<INV>	.	LowQual	IMPRECISE;CIEND=-113,113;CIPOS=-113,113;SVTYPE=INV;SVMETHOD=EMBL.DELLYv0.6.7;CHR2=4;END=49644609;CT=5to5;INSLEN=0;PE=7;MAPQ=6	GT:GL:GQ:FT:RCL:RC:RCR:CN:DR:DV:RR:RV	0/0:0,-188.399,-1000:10000:PASS:288739:841234:85365:4:720:6:0:0
4	49107361	INV00000827	N	<INV>	.	LowQual	IMPRECISE;CIEND=-136,136;CIPOS=-136,136;SVTYPE=INV;SVMETHOD=EMBL.DELLYv0.6.7;CHR2=4;END=49648285;CT=5to5;INSLEN=0;PE=51;MAPQ=4	GT:GL:GQ:FT:RCL:RC:RCR:CN:DR:DV:RR:RV	0/0:0,-133.006,-1000:10000:PASS:289222:865223:61376:5:521:25:0:0
4	49107376	INV00000868	N	<INV>	.	LowQual	IMPRECISE;CIEND=-105,105;CIPOS=-105,105;SVTYPE=INV;SVMETHOD=EMBL.DELLYv0.6.7;CHR2=4;END=49636217;CT=5to5;INSLEN=0;PE=6;MAPQ=8	GT:GL:GQ:FT:RCL:RC:RCR:CN:DR:DV:RR:RV	0/0:0,-209.407,-1000:10000:PASS:287649:784911:141660:4:784:3:0:0
4	49107416	INV00000793	N	<INV>	.	LowQual	IMPRECISE;CIEND=-135,135;CIPOS=-135,135;SVTYPE=INV;SVMETHOD=EMBL.DELLYv0.6.7;CHR2=4;END=49657860;CT=5to5;INSLEN=0;PE=17;MAPQ=3	GT:GL:GQ:FT:RCL:RC:RCR:CN:DR:DV:RR:RV	0/0:0,-38.9608,-583.486:10000:PASS:290753:896663:29738:6:153:10:0:0
4	49107501	INV00000780	N	<INV>	.	LowQual	IMPRECISE;CIEND=-106,106;CIPOS=-106,106;SVTYPE=INV;SVMETHOD=EMBL.DELLYv0.6.7;CHR2=4;END=49654558;CT=3to3;INSLEN=0;PE=2;MAPQ=4	GT:GL:GQ:FT:RCL:RC:RCR:CN:DR:DV:RR:RV	0/0:0,-91.5957,-968.664:10000:PASS:296072:882048:38620:5:322:0:0:0
4	49107503	INV00000759	N	<INV>	.	LowQual	IMPRECISE;CIEND=-95,95;CIPOS=-95,95;SVTYPE=INV;SVMETHOD=EMBL.DELLYv0.6.7;CHR2=4;END=49644980;CT=3to3;INSLEN=0;PE=9;MAPQ=2	GT:GL:GQ:FT:RCL:RC:RCR:CN:DR:DV:RR:RV	0/0:0,-160.666,-1000:10000:PASS:294687:843947:76698:5:590:3:0:0
4	49107503	INV00000822	N	<INV>	.	LowQual	IMPRECISE;CIEND=-339,339;CIPOS=-339,339;SVTYPE=INV;SVMETHOD=EMBL.DELLYv0.6.7;CHR2=4;END=49653596;CT=3to3;INSLEN=0;PE=2;MAPQ=9	GT:GL:GQ:FT:RCL:RC:RCR:CN:DR:DV:RR:RV	0/0:0,-94.9341,-770.99:10000:PASS:295916:878162:42483:5:355:2:0:0
4	49107668	INV00000833	N	<INV>	.	LowQual	IMPRECISE;CIEND=-218,218;CIPOS=-218,218;SVTYPE=INV;SVMETHOD=EMBL.DELLYv0.6.7;CHR2=4;END=49637281;CT=3to3;INSLEN=0;PE=3;MAPQ=2	GT:GL:GQ:FT:RCL:RC:RCR:CN:DR:DV:RR:RV	0/0:0,-378.319,-1000:10000:PASS:295034:791413:127797:4:1436:0:0:0
4	49107694	INV00000752	N	<INV>	.	LowQual	IMPRECISE;CIEND=-222,222;CIPOS=-222,222;SVTYPE=INV;SVMETHOD=EMBL.DELLYv0.6.7;CHR2=4;END=49641232;CT=3to3;INSLEN=0;PE=16;MAPQ=7	GT:GL:GQ:FT:RCL:RC:RCR:CN:DR:DV:RR:RV	0/0:0,-208.389,-1000:10000:PASS:295715:817008:102058:4:840:10:0:0
4	49107725	INV00000786	N	<INV>	.	LowQual	IMPRECISE;CIEND=-441,441;CIPOS=-441,441;SVTYPE=INV;SVMETHOD=EMBL.DELLYv0.6.7;CHR2=4;END=49655828;CT=5to5;INSLEN=0;PE=3;MAPQ=5	GT:GL:GQ:FT:RCL:RC:RCR:CN:DR:DV:RR:RV	0/0:0,-42.4632,-379.962:10000:PASS:298206:882033:36575:5:166:2:0:0
4	49107803	INV00000854	N	<INV>	.	LowQual	IMPRECISE;CIEND=-155,155;CIPOS=-155,155;SVTYPE=INV;SVMETHOD=EMBL.DELLYv0.6.7;CHR2=4;END=49634794;CT=3to3;INSLEN=0;PE=13;MAPQ=5	GT:GL:GQ:FT:RCL:RC:RCR:CN:DR:DV:RR:RV	0/0:0,-440.829,-1000:10000:PASS:298548:763853:151430:3:1596:7:0:0
4	49107807	INV00000774	N	<INV>	.	LowQual	IMPRECISE;CIEND=-459,459;CIPOS=-459,459;SVTYPE=INV;SVMETHOD=EMBL.DELLYv0.6.7;CHR2=4;END=49643893;CT=3to3;INSLEN=0;PE=3;MAPQ=3	GT:GL:GQ:FT:RCL:RC:RCR:CN:DR:DV:RR:RV	0/0:0,-92.7291,-1000:10000:PASS:299940:826669:88521:4:321:0:0:0
4	49107881	INV00000872	N	<INV>	.	LowQual	IMPRECISE;CIEND=-85,85;CIPOS=-85,85;SVTYPE=INV;SVMETHOD=EMBL.DELLYv0.6.7;CHR2=4;END=49658061;CT=3to3;INSLEN=0;PE=20;MAPQ=4	GT:GL:GQ:FT:RCL:RC:RCR:CN:DR:DV:RR:RV	0/0:0,-4.73689,-137.391:47:PASS:302630:886132:28211:5:57:8:0:0
4	49108077	INV00000763	N	<INV>	.	LowQual	IMPRECISE;CIEND=-91,91;CIPOS=-91,91;SVTYPE=INV;SVMETHOD=EMBL.DELLYv0.6.7;CHR2=4;END=49650866;CT=3to3;INSLEN=0;PE=6;MAPQ=6	GT:GL:GQ:FT:RCL:RC:RCR:CN:DR:DV:RR:RV	0/0:0,-79.9567,-1000:10000:PASS:304581:859052:52245:5:284:5:0:0
4	49108168	INV00000817	N	<INV>	.	LowQual	IMPRECISE;CIEND=-132,132;CIPOS=-132,132;SVTYPE=INV;SVMETHOD=EMBL.DELLYv0.6.7;CHR2=4;END=49639725;CT=5to5;INSLEN=0;PE=5;MAPQ=6	GT:GL:GQ:FT:RCL:RC:RCR:CN:DR:DV:RR:RV	0/0:0,-198.445,-1000:10000:PASS:304495:799964:109886:4:728:0:0:0
4	49108251	INV00000783	N	<INV>	.	LowQual	IMPRECISE;CIEND=-408,408;CIPOS=-408,408;SVTYPE=INV;SVMETHOD=EMBL.DELLYv0.6.7;CHR2=4;END=49654572;CT=3to3;INSLEN=0;PE=2;MAPQ=5	GT:GL:GQ:FT:RCL:RC:RCR:CN:DR:DV:RR:RV	0/0:0,-83.0671,-866.529:10000:PASS:309133:868698:38562:5:293:1:0:0
4	49108383	INV00000848	N	<INV>	.	LowQual	IMPRECISE;CIEND=-444,444;CIPOS=-444,444;SVTYPE=INV;SVMETHOD=EMBL.DELLYv0.6.7;CHR2=4;END=49653381;CT=5to5;INSLEN=0;PE=2;MAPQ=4	GT:GL:GQ:FT:RCL:RC:RCR:CN:DR:DV:RR:RV	0/0:0,-89.4905,-641.937:10000:PASS:309746:861563:44813:5:343:0:0:0
4	49108392	INV00000828	N	<INV>	.	LowQual	IMPRECISE;CIEND=-316,316;CIPOS=-316,316;SVTYPE=INV;SVMETHOD=EMBL.DELLYv0.6.7;CHR2=4;END=49640135;CT=3to3;INSLEN=0;PE=3;MAPQ=9	GT:GL:GQ:FT:RCL:RC:RCR:CN:DR:DV:RR:RV	0/0:0,-92.3394,-1000:10000:PASS:307982:799242:107085:4:336:3:0:0
4	49108439	INV00000803	N	<INV>	.	LowQual	IMPRECISE;CIEND=-65,65;CIPOS=-65,65;SVTYPE=INV;SVMETHOD=EMBL.DELLYv0.6.7;CHR2=4;END=49646639;CT=5to5;INSLEN=0;PE=2;MAPQ=5	GT:GL:GQ:FT:RCL:RC:RCR:CN:DR:DV:RR:RV	0/0:0,-117.255,-1000:10000:PASS:309449:836093:69663:4:419:0:0:0
4	49108467	INV00000750	N	<INV>	.	LowQual	IMPRECISE;CIEND=-115,115;CIPOS=-115,115;SVTYPE=INV;SVMETHOD=EMBL.DELLYv0.6.7;CHR2=4;END=49648394;CT=3to3;INSLEN=0;PE=5;MAPQ=3	GT:GL:GQ:FT:RCL:RC:RCR:CN:DR:DV:RR:RV	0/0:0,-113.265,-814.35:10000:PASS:310610:845203:59615:5:430:2:0:0
4	49108474	INV00000795	N	<INV>	.	LowQual	IMPRECISE;CIEND=-353,353;CIPOS=-353,353;SVTYPE=INV;SVMETHOD=EMBL.DELLYv0.6.7;CHR2=4;END=49647099;CT=3to3;INSLEN=0;PE=2;MAPQ=4	GT:GL:GQ:FT:RCL:RC:RCR:CN:DR:DV:RR:RV	0/0:0,-76.1641,-905.486:10000:PASS:310780:837727:66724:4:270:0:0:0
4	49108498	INV00000771	N	<INV>	.	LowQual	IMPRECISE;CIEND=-193,193;CIPOS=-193,193;SVTYPE=INV;SVMETHOD=EMBL.DELLYv0.6.7;CHR2=4;END=49639229;CT=3to3;INSLEN=0;PE=5;MAPQ=5	GT:GL:GQ:FT:RCL:RC:RCR:CN:DR:DV:RR:RV	0/0:0,-160.414,-1000:10000:PASS:311006:789143:114037:4:611:3:0:0
4	49108503	INV00000843	N	<INV>	.	LowQual	IMPRECISE;CIEND=-242,242;CIPOS=-242,242;SVTYPE=INV;SVMETHOD=EMBL.DELLYv0.6.7;CHR2=4;END=49636544;CT=3to3;INSLEN=0;PE=3;MAPQ=2	GT:GL:GQ:FT:RCL:RC:RCR:CN:DR:DV:RR:RV	0/0:0,-97.3632,-708.579:10000:PASS:310659:765220:137873:3:369:1:0:0
4	49108567	INV00000766	N	<INV>	.	LowQual	IMPRECISE;CIEND=-174,174;CIPOS=-174,174;SVTYPE=INV;SVMETHOD=EMBL.DELLYv0.6.7;CHR2=4;END=49652636;CT=3to3;INSLEN=0;PE=7;MAPQ=5	GT:GL:GQ:FT:RCL:RC:RCR:CN:DR:DV:RR:RV	0/0:0,-155.312,-1000:10000:PASS:313071:856193:46647:5:585:4:0:0
4	49108593	INV00000851	N	<INV>	.	LowQual	IMPRECISE;CIEND=-135,135;CIPOS=-135,135;SVTYPE=INV;SVMETHOD=EMBL.DELLYv0.6.7;CHR2=4;END=49637632;CT=3to3;INSLEN=0;PE=3;MAPQ=4	GT:GL:GQ:FT:RCL:RC:RCR:CN:DR:DV:RR:RV	0/0:0,-135.202,-1000:10000:PASS:311107:783937:118874:4:505:0:0:0
4	49108904	INV00000855	N	<INV>	.	LowQual	IMPRECISE;CIEND=-446,446;CIPOS=-446,446;SVTYPE=INV;SVMETHOD=EMBL.DELLYv0.6.7;CHR2=4;END=49641265;CT=3to3;INSLEN=0;PE=3;MAPQ=1	GT:GL:GQ:FT:RCL:RC:RCR:CN:DR:DV:RR:RV	0/0:0,-45.8349,-423.761:10000:PASS:312487:799736:102040:4:169:0:0:0
4	49109273	INV00000755	N	<INV>	.	LowQual	IMPRECISE;CIEND=-96,96;CIPOS=-96,96;SVTYPE=INV;SVMETHOD=EMBL.DELLYv0.6.7;CHR2=4;END=49650356;CT=5to5;INSLEN=0;PE=3;MAPQ=4	GT:GL:GQ:FT:RCL:RC:RCR:CN:DR:DV:RR:RV	0/0:0,-61.9882,-570.762:10000:PASS:315091:845908:54342:5:229:1:0:0
4	49109291	INV00000769	N	<INV>	.	LowQual	IMPRECISE;CIEND=-353,353;CIPOS=-353,353;SVTYPE=INV;SVMETHOD=EMBL.DELLYv0.6.7;CHR2=4;END=49647586;CT=5to5;INSLEN=0;PE=6;MAPQ=9	GT:GL:GQ:FT:RCL:RC:RCR:CN:DR:DV:RR:RV	0/0:0,-54.9264,-553.394:10000:PASS:314987:836423:63638:4:217:5:0:0
4	49109292	INV00000782	N	<INV>	.	LowQual	IMPRECISE;CIEND=-332,332;CIPOS=-332,332;SVTYPE=INV;SVMETHOD=EMBL.DELLYv0.6.7;CHR2=4;END=49635690;CT=5to5;INSLEN=0;PE=13;MAPQ=9	GT:GL:GQ:FT:RCL:RC:RCR:CN:DR:DV:RR:RV	0/0:0,-122.087,-982.785:10000:PASS:313171:755089:144949:3:483:9:0:0
4	49109352	INV00000812	N	<INV>	.	LowQual	IMPRECISE;CIEND=-56,56;CIPOS=-56,56;SVTYPE=INV;SVMETHOD=EMBL.DELLYv0.6.7;CHR2=4;END=49653463;CT=5to5;INSLEN=0;PE=3;MAPQ=6	GT:GL:GQ:FT:RCL:RC:RCR:CN:DR:DV:RR:RV	0/0:0,-106.577,-844.215:10000:PASS:316320:856178:43242:5:399:2:0:0
4	49109443	INV00000861	N	<INV>	.	LowQual	IMPRECISE;CIEND=-21,21;CIPOS=-21,21;SVTYPE=INV;SVMETHOD=EMBL.DELLYv0.6.7;CHR2=4;END=49650851;CT=3to3;INSLEN=0;PE=3;MAPQ=6	GT:GL:GQ:FT:RCL:RC:RCR:CN:DR:DV:RR:RV	0/0:0,-80.5442,-1000:10000:PASS:318560:844519:52259:5:278:2:0:0
4	49109473	INV00000767	N	<INV>	.	LowQual	IMPRECISE;CIEND=-432,432;CIPOS=-432,432;SVTYPE=INV;SVMETHOD=EMBL.DELLYv0.6.7;CHR2=4;END=49656202;CT=3to3;INSLEN=0;PE=2;MAPQ=21	GT:GL:GQ:FT:RCL:RC:RCR:CN:DR:DV:RR:RV	0/0:0,-95.2744,-1000:10000:PASS:320822:859567:35643:5:345:3:0:0
4	49109507	INV00000779	N	<INV>	.	LowQual	IMPRECISE;CIEND=-456,456;CIPOS=-456,456;SVTYPE=INV;SVMETHOD=EMBL.DELLYv0.6.7;CHR2=4;END=49642397;CT=3to3;INSLEN=0;PE=2;MAPQ=13	GT:GL:GQ:FT:RCL:RC:RCR:CN:DR:DV:RR:RV	0/0:0,-208.547,-1000:10000:PASS:319614:797455:97137:4:777:2:0:0
4	49109666	INV00000794	N	<INV>	.	LowQual	IMPRECISE;CIEND=-53,53;CIPOS=-53,53;SVTYPE=INV;SVMETHOD=EMBL.DELLYv0.6.7;CHR2=4;END=49659475;CT=5to5;INSLEN=0;PE=25;MAPQ=2	GT:GL:GQ:FT:RCL:RC:RCR:CN:DR:DV:RR:RV	0/0:0,-180.189,-1000:10000:PASS:323793:867987:24694:5:688:15:0:0
4	49109828	INV00000831	N	<INV>	.	LowQual	IMPRECISE;CIEND=-444,444;CIPOS=-444,444;SVTYPE=INV;SVMETHOD=EMBL.DELLYv0.6.7;CHR2=4;END=49657176;CT=5to5;INSLEN=0;PE=2;MAPQ=4	GT:GL:GQ:FT:RCL:RC:RCR:CN:DR:DV:RR:RV	0/0:0,-96.0708,-1000:10000:PASS:325621:857931:32461:5:327:0:0:0
4	49109862	INV00000850	N	<INV>	.	LowQual	IMPRECISE;CIEND=-13,13;CIPOS=-13,13;SVTYPE=INV;SVMETHOD=EMBL.DELLYv0.6.7;CHR2=4;END=49637174;CT=5to5;INSLEN=0;PE=21;MAPQ=4	GT:GL:GQ:FT:RCL:RC:RCR:CN:DR:DV:RR:RV	0/0:0,-256.518,-1000:10000:PASS:323659:754073:135449:3:1006:3:0:0
4	49109895	INV00000836	N	<INV>	.	LowQual	IMPRECISE;CIEND=-444,444;CIPOS=-444,444;SVTYPE=INV;SVMETHOD=EMBL.DELLYv0.6.7;CHR2=4;END=49639167;CT=3to3;INSLEN=0;PE=4;MAPQ=10	GT:GL:GQ:FT:RCL:RC:RCR:CN:DR:DV:RR:RV	0/0:0,-150.775,-1000:10000:PASS:325366:773056:115073:4:555:2:0:0
4	49109899	INV00000825	N	<INV>	.	LowQual	IMPRECISE;CIEND=-5,5;CIPOS=-5,5;SVTYPE=INV;SVMETHOD=EMBL.DELLYv0.6.7;CHR2=4;END=49654572;CT=3to3;INSLEN=0;PE=13;MAPQ=3	GT:GL:GQ:FT:RCL:RC:RCR:CN:DR:DV:RR:RV	0/0:0,-82.2691,-865.33:10000:PASS:327705:849417:38562:5:293:3:0:0
4	49109949	INV00000813	N	<INV>	.	LowQual	IMPRECISE;CIEND=-383,383;CIPOS=-383,383;SVTYPE=INV;SVMETHOD=EMBL.DELLYv0.6.7;CHR2=4;END=49648423;CT=3to3;INSLEN=0;PE=7;MAPQ=1	GT:GL:GQ:FT:RCL:RC:RCR:CN:DR:DV:RR:RV	0/0:0,-105.25,-746.439:10000:PASS:327979:827341:59539:4:399:0:0:0
4	49109958	INV00000784	N	<INV>	.	LowQual	IMPRECISE;CIEND=-435,435;CIPOS=-435,435;SVTYPE=INV;SVMETHOD=EMBL.DELLYv0.6.7;CHR2=4;END=49650812;CT=3to3;INSLEN=0;PE=5;MAPQ=17	GT:GL:GQ:FT:RCL:RC:RCR:CN:DR:DV:RR:RV	0/0:0,-64.3057,-914.934:10000:PASS:328319:834350:52505:4:243:5:0:0
4	49109959	INV00000798	N	<INV>	.	LowQual	IMPRECISE;CIEND=-180,180;CIPOS=-180,180;SVTYPE=INV;SVMETHOD=EMBL.DELLYv0.6.7;CHR2=4;END=49636542;CT=3to3;INSLEN=0;PE=3;MAPQ=6	GT:GL:GQ:FT:RCL:RC:RCR:CN:DR:DV:RR:RV	0/0:0,-97.4386,-706.655:10000:PASS:326222:748980:137875:3:371:2:0:0
4	49110111	INV00000761	N	<INV>	.	LowQual	IMPRECISE;CIEND=-140,140;CIPOS=-140,140;SVTYPE=INV;SVMETHOD=EMBL.DELLYv0.6.7;CHR2=4;END=49644621;CT=5to5;INSLEN=0;PE=16;MAPQ=4	GT:GL:GQ:FT:RCL:RC:RCR:CN:DR:DV:RR:RV	0/0:0,-268.435,-1000:10000:PASS:328641:800248:85355:4:1009:6:0:0
4	49110231	INV00000841	N	<INV>	.	LowQual	IMPRECISE;CIEND=-78,78;CIPOS=-78,78;SVTYPE=INV;SVMETHOD=EMBL.DELLYv0.6.7;CHR2=4;END=49639090;CT=5to5;INSLEN=0;PE=6;MAPQ=7	GT:GL:GQ:FT:RCL:RC:RCR:CN:DR:DV:RR:RV	0/0:0,-116.418,-1000:10000:PASS:328924:767797:116573:3:423:3:0:0
4	49110232	INV00000792	N	<INV>	.	LowQual	IMPRECISE;CIEND=-26,26;CIPOS=-26,26;SVTYPE=INV;SVMETHOD=EMBL.DELLYv0.6.7;CHR2=4;END=49648047;CT=5to5;INSLEN=0;PE=7;MAPQ=1	GT:GL:GQ:FT:RCL:RC:RCR:CN:DR:DV:RR:RV	0/0:0,-112.349,-1000:10000:PASS:330295:822229:62135:4:393:1:0:0
4	49110255	INV00000821	N	<INV>	.	LowQual	IMPRECISE;CIEND=-275,275;CIPOS=-275,275;SVTYPE=INV;SVMETHOD=EMBL.DELLYv0.6.7;CHR2=4;END=49652575;CT=5to5;INSLEN=0;PE=2;MAPQ=5	GT:GL:GQ:FT:RCL:RC:RCR:CN:DR:DV:RR:RV	0/0:0,-160.643,-1000:10000:PASS:330985:836240:48017:4:608:1:0:0
4	49110285	INV00000870	N	<INV>	.	LowQual	IMPRECISE;CIEND=-286,286;CIPOS=-286,286;SVTYPE=INV;SVMETHOD=EMBL.DELLYv0.6.7;CHR2=4;END=49641116;CT=5to5;INSLEN=0;PE=5;MAPQ=5	GT:GL:GQ:FT:RCL:RC:RCR:CN:DR:DV:RR:RV	0/0:0,-161.168,-1000:10000:PASS:330432:779463:103731:4:614:3:0:0
4	49110305	INV00000796	N	<INV>	.	LowQual	IMPRECISE;CIEND=-107,107;CIPOS=-107,107;SVTYPE=INV;SVMETHOD=EMBL.DELLYv0.6.7;CHR2=4;END=49657943;CT=3to3;INSLEN=0;PE=3;MAPQ=2	GT:GL:GQ:FT:RCL:RC:RCR:CN:DR:DV:RR:RV	0/0:0,-17.4897,-188.565:10000:PASS:333873:853693:28351:5:72:2:0:0
4	49110335	INV00000757	N	<INV>	.	LowQual	IMPRECISE;CIEND=-291,291;CIPOS=-291,291;SVTYPE=INV;SVMETHOD=EMBL.DELLYv0.6.7;CHR2=4;END=49646653;CT=5to5;INSLEN=0;PE=5;MAPQ=6	GT:GL:GQ:FT:RCL:RC:RCR:CN:DR:DV:RR:RV	0/0:0,-131.381,-1000:10000:PASS:334947:809821:69628:4:479:3:0:0
4	49110343	INV00000865	N	<INV>	.	LowQual	IMPRECISE;CIEND=-3,3;CIPOS=-3,3;SVTYPE=INV;SVMETHOD=EMBL.DELLYv0.6.7;CHR2=4;END=49650027;CT=5to5;INSLEN=0;PE=13;MAPQ=7	GT:GL:GQ:FT:RCL:RC:RCR:CN:DR:DV:RR:RV	0/0:0,-82.1501,-786.905:10000:PASS:336315:822856:55784:4:335:7:0:0
4	49110351	INV00000840	N	<INV>	.	LowQual	IMPRECISE;CIEND=-14,14;CIPOS=-14,14;SVTYPE=INV;SVMETHOD=EMBL.DELLYv0.6.7;CHR2=4;END=49644985;CT=3to3;INSLEN=0;PE=16;MAPQ=7	GT:GL:GQ:FT:RCL:RC:RCR:CN:DR:DV:RR:RV	0/0:0,-140.334,-1000:10000:PASS:336451:801189:76570:4:526:14:0:0
4	49110371	INV00000874	N	<INV>	.	LowQual	IMPRECISE;CIEND=-20,20;CIPOS=-20,20;SVTYPE=INV;SVMETHOD=EMBL.DELLYv0.6.7;CHR2=4;END=49653434;CT=5to5;INSLEN=0;PE=8;MAPQ=5	GT:GL:GQ:FT:RCL:RC:RCR:CN:DR:DV:RR:RV	0/0:0,-101.587,-803.569:10000:PASS:338363:832773:44173:4:384:4:0:0
4	49110429	INV00000849	N	<INV>	.	LowQual	IMPRECISE;CIEND=-167,167;CIPOS=-167,167;SVTYPE=INV;SVMETHOD=EMBL.DELLYv0.6.7;CHR2=4;END=49657133;CT=5to5;INSLEN=0;PE=5;MAPQ=3	GT:GL:GQ:FT:RCL:RC:RCR:CN:DR:DV:RR:RV	0/0:0,-102.768,-1000:10000:PASS:344507:838576:32696:4:352:2:0:0
4	49110490	INV00000826	N	<INV>	.	LowQual	IMPRECISE;CIEND=-439,439;CIPOS=-439,439;SVTYPE=INV;SVMETHOD=EMBL.DELLYv0.6.7;CHR2=4;END=49649951;CT=3to3;INSLEN=0;PE=4;MAPQ=2	GT:GL:GQ:FT:RCL:RC:RCR:CN:DR:DV:RR:RV	0/0:0,-49.8345,-432.968:10000:PASS:350473:808366:56003:4:186:1:0:0
4	49110547	INV00000815	N	<INV>	.	LowQual	IMPRECISE;CIEND=-373,373;CIPOS=-373,373;SVTYPE=INV;SVMETHOD=EMBL.DELLYv0.6.7;CHR2=4;END=49641202;CT=3to3;INSLEN=0;PE=3;MAPQ=4	GT:GL:GQ:FT:RCL:RC:RCR:CN:DR:DV:RR:RV	0/0:0,-201.601,-1000:10000:PASS:353812:757568:102126:3:787:1:0:0
4	49110579	INV00000860	N	<INV>	.	LowQual	IMPRECISE;CIEND=-271,271;CIPOS=-271,271;SVTYPE=INV;SVMETHOD=EMBL.DELLYv0.6.7;CHR2=4;END=49653614;CT=3to3;INSLEN=0;PE=13;MAPQ=5	GT:GL:GQ:FT:RCL:RC:RCR:CN:DR:DV:RR:RV	0/0:0,-90.1053,-756.668:10000:PASS:356664:816142:42445:4:350:7:0:0
4	49110635	INV00000802	N	<INV>	.	LowQual	IMPRECISE;CIEND=-234,234;CIPOS=-234,234;SVTYPE=INV;SVMETHOD=EMBL.DELLYv0.6.7;CHR2=4;END=49637282;CT=3to3;INSLEN=0;PE=23;MAPQ=3	GT:GL:GQ:FT:RCL:RC:RCR:CN:DR:DV:RR:RV	0/0:0,-380.25,-1000:10000:PASS:355182:729945:127775:3:1458:8:0:0
4	49110718	INV00000846	N	<INV>	.	LowQual	IMPRECISE;CIEND=-120,120;CIPOS=-120,120;SVTYPE=INV;SVMETHOD=EMBL.DELLYv0.6.7;CHR2=4;END=49634781;CT=3to3;INSLEN=0;PE=7;MAPQ=4	GT:GL:GQ:FT:RCL:RC:RCR:CN:DR:DV:RR:RV	0/0:0,-528.997,-1000:10000:PASS:356665:704283:151449:3:1991:3:0:0
4	49110719	INV00000844	N	<INV>	.	LowQual	IMPRECISE;CIEND=-79,79;CIPOS=-79,79;SVTYPE=INV;SVMETHOD=EMBL.DELLYv0.6.7;CHR2=4;END=49655249;CT=3to3;INSLEN=0;PE=3;MAPQ=6	GT:GL:GQ:FT:RCL:RC:RCR:CN:DR:DV:RR:RV	0/0:0,-25.5439,-301.537:10000:PASS:359751:818131:37562:4:93:2:0:0
4	49110801	INV00000863	N	<INV>	.	LowQual	IMPRECISE;CIEND=-445,445;CIPOS=-445,445;SVTYPE=INV;SVMETHOD=EMBL.DELLYv0.6.7;CHR2=4;END=49646833;CT=3to3;INSLEN=0;PE=2;MAPQ=7	GT:GL:GQ:FT:RCL:RC:RCR:CN:DR:DV:RR:RV	0/0:0,-183.457,-1000:10000:PASS:361836:784551:67867:4:672:1:0:0
4	49110803	INV00000853	N	<INV>	.	LowQual	IMPRECISE;CIEND=-269,269;CIPOS=-269,269;SVTYPE=INV;SVMETHOD=EMBL.DELLYv0.6.7;CHR2=4;END=49650868;CT=3to3;INSLEN=0;PE=16;MAPQ=19	GT:GL:GQ:FT:RCL:RC:RCR:CN:DR:DV:RR:RV	0/0:0,-62.9095,-1000:10000:PASS:362432:800167:52240:4:286:14:0:0
4	49110819	INV00000858	N	<INV>	.	LowQual	IMPRECISE;CIEND=-282,282;CIPOS=-282,282;SVTYPE=INV;SVMETHOD=EMBL.DELLYv0.6.7;CHR2=4;END=49656236;CT=3to3;INSLEN=0;PE=2;MAPQ=6	GT:GL:GQ:FT:RCL:RC:RCR:CN:DR:DV:RR:RV	0/0:0,-105.191,-1000:10000:PASS:363222:816778:35547:4:365:1:0:0
4	49111495	INV00000898	N	<INV>	.	LowQual	IMPRECISE;CIEND=-23,23;CIPOS=-23,23;SVTYPE=INV;SVMETHOD=EMBL.DELLYv0.6.7;CHR2=4;END=49634661;CT=5to5;INSLEN=0;PE=9;MAPQ=3	GT:GL:GQ:FT:RCL:RC:RCR:CN:DR:DV:RR:RV	0/0:0,-173.151,-1000:10000:PASS:363237:692743:155978:3:659:3:0:0
4	49111504	INV00000930	N	<INV>	.	LowQual	IMPRECISE;CIEND=-10,10;CIPOS=-10,10;SVTYPE=INV;SVMETHOD=EMBL.DELLYv0.6.7;CHR2=4;END=49637085;CT=5to5;INSLEN=0;PE=30;MAPQ=4	GT:GL:GQ:FT:RCL:RC:RCR:CN:DR:DV:RR:RV	0/0:0,-216.591,-1000:10000:PASS:363737:712897:135747:3:862:8:0:0
4	49111504	INV00000933	N	<INV>	.	LowQual	IMPRECISE;CIEND=-1,1;CIPOS=-1,1;SVTYPE=INV;SVMETHOD=EMBL.DELLYv0.6.7;CHR2=4;END=49644614;CT=5to5;INSLEN=0;PE=19;MAPQ=6	GT:GL:GQ:FT:RCL:RC:RCR:CN:DR:DV:RR:RV	0/0:0,-215.95,-1000:10000:PASS:364958:763284:85360:3:816:5:0:0
4	49111505	INV00000945	N	<INV>	.	LowQual	IMPRECISE;CIEND=-126,126;CIPOS=-126,126;SVTYPE=INV;SVMETHOD=EMBL.DELLYv0.6.7;CHR2=4;END=49652511;CT=5to5;INSLEN=0;PE=7;MAPQ=4	GT:GL:GQ:FT:RCL:RC:RCR:CN:DR:DV:RR:RV	0/0:0,-112.946,-769.865:10000:PASS:366122:799983:48641:4:432:1:0:0
4	49111513	INV00000888	N	<INV>	.	LowQual	IMPRECISE;CIEND=-297,297;CIPOS=-297,297;SVTYPE=INV;SVMETHOD=EMBL.DELLYv0.6.7;CHR2=4;END=49633443;CT=5to5;INSLEN=0;PE=2;MAPQ=6	GT:GL:GQ:FT:RCL:RC:RCR:CN:DR:DV:RR:RV	0/0:0,-13.7887,-210.664:138:PASS:363307:689594:158826:3:48:1:0:0
4	49111513	INV00000904	N	<INV>	.	LowQual	IMPRECISE;CIEND=-56,56;CIPOS=-56,56;SVTYPE=INV;SVMETHOD=EMBL.DELLYv0.6.7;CHR2=4;END=49641424;CT=5to5;INSLEN=0;PE=3;MAPQ=4	GT:GL:GQ:FT:RCL:RC:RCR:CN:DR:DV:RR:RV	0/0:0,-84.5485,-596.471:10000:PASS:364678:747239:101181:3:332:1:0:0
4	49111514	INV00000926	N	<INV>	.	LowQual	IMPRECISE;CIEND=-183,183;CIPOS=-183,183;SVTYPE=INV;SVMETHOD=EMBL.DELLYv0.6.7;CHR2=4;END=49642954;CT=5to5;INSLEN=0;PE=10;MAPQ=4	GT:GL:GQ:FT:RCL:RC:RCR:CN:DR:DV:RR:RV	0/0:0,-153.934,-1000:10000:PASS:364907:754062:94327:3:546:5:0:0
4	49111516	INV00000943	N	<INV>	.	LowQual	IMPRECISE;CIEND=0,0;CIPOS=0,0;SVTYPE=INV;SVMETHOD=EMBL.DELLYv0.6.7;CHR2=4;END=49659510;CT=5to5;INSLEN=0;PE=17;MAPQ=6	GT:GL:GQ:FT:RCL:RC:RCR:CN:DR:DV:RR:RV	0/0:0,-218.92,-1000:10000:PASS:367352:823872:24473:4:813:7:0:0
4	49111660	INV00000894	N	<INV>	.	LowQual	IMPRECISE;CIEND=-441,441;CIPOS=-441,441;SVTYPE=INV;SVMETHOD=EMBL.DELLYv0.6.7;CHR2=4;END=49645927;CT=5to5;INSLEN=0;PE=2;MAPQ=17	GT:GL:GQ:FT:RCL:RC:RCR:CN:DR:DV:RR:RV	0/0:0,-129.311,-1000:10000:PASS:370974:770372:72393:3:450:2:0:0
4	49111695	INV00000903	N	<INV>	.	LowQual	IMPRECISE;CIEND=-437,437;CIPOS=-437,437;SVTYPE=INV;SVMETHOD=EMBL.DELLYv0.6.7;CHR2=4;END=49650720;CT=5to5;INSLEN=0;PE=3;MAPQ=6	GT:GL:GQ:FT:RCL:RC:RCR:CN:DR:DV:RR:RV	0/0:0,-26.4003,-332.457:10000:PASS:371894:788845:53657:4:100:3:0:0
4	49111697	INV00000935	N	<INV>	.	LowQual	IMPRECISE;CIEND=-51,51;CIPOS=-51,51;SVTYPE=INV;SVMETHOD=EMBL.DELLYv0.6.7;CHR2=4;END=49649653;CT=5to5;INSLEN=0;PE=11;MAPQ=1	GT:GL:GQ:FT:RCL:RC:RCR:CN:DR:DV:RR:RV	0/0:0,-92.3145,-882.475:10000:PASS:371814:784793:57658:4:330:0:0:0
4	49111701	INV00000931	N	<INV>	.	LowQual	IMPRECISE;CIEND=-29,29;CIPOS=-29,29;SVTYPE=INV;SVMETHOD=EMBL.DELLYv0.6.7;CHR2=4;END=49639806;CT=5to5;INSLEN=0;PE=5;MAPQ=8	GT:GL:GQ:FT:RCL:RC:RCR:CN:DR:DV:RR:RV	0/0:0,-155.741,-1000:10000:PASS:370464:733214:109081:3:583:4:0:0
4	49111702	INV00000923	N	<INV>	.	LowQual	IMPRECISE;CIEND=-270,270;CIPOS=-270,270;SVTYPE=INV;SVMETHOD=EMBL.DELLYv0.6.7;CHR2=4;END=49646614;CT=5to5;INSLEN=0;PE=4;MAPQ=7	GT:GL:GQ:FT:RCL:RC:RCR:CN:DR:DV:RR:RV	0/0:0,-104.212,-1000:10000:PASS:371605:772525:69721:4:381:2:0:0
4	49111707	INV00000895	N	<INV>	.	LowQual	IMPRECISE;CIEND=-440,440;CIPOS=-440,440;SVTYPE=INV;SVMETHOD=EMBL.DELLYv0.6.7;CHR2=4;END=49648229;CT=5to5;INSLEN=0;PE=3;MAPQ=3	GT:GL:GQ:FT:RCL:RC:RCR:CN:DR:DV:RR:RV	0/0:0,-124.986,-1000:10000:PASS:372096:780508:61498:4:455:0:0:0
4	49111707	INV00000880	N	<INV>	.	LowQual	IMPRECISE;CIEND=-31,31;CIPOS=-31,31;SVTYPE=INV;SVMETHOD=EMBL.DELLYv0.6.7;CHR2=4;END=49653442;CT=5to5;INSLEN=0;PE=3;MAPQ=3	GT:GL:GQ:FT:RCL:RC:RCR:CN:DR:DV:RR:RV	0/0:0,-105.179,-825.074:10000:PASS:372807:798254:43752:4:393:0:0:0
4	49111804	INV00000884	N	<INV>	.	LowQual	IMPRECISE;CIEND=-269,269;CIPOS=-269,269;SVTYPE=INV;SVMETHOD=EMBL.DELLYv0.6.7;CHR2=4;END=49650797;CT=3to3;INSLEN=0;PE=3;MAPQ=4	GT:GL:GQ:FT:RCL:RC:RCR:CN:DR:DV:RR:RV	0/0:0,-61.3358,-845.938:10000:PASS:385827:775836:52702:4:218:3:0:0
4	49111815	INV00000928	N	<INV>	.	LowQual	IMPRECISE;CIEND=-414,414;CIPOS=-414,414;SVTYPE=INV;SVMETHOD=EMBL.DELLYv0.6.7;CHR2=4;END=49653545;CT=3to3;INSLEN=0;PE=5;MAPQ=4	GT:GL:GQ:FT:RCL:RC:RCR:CN:DR:DV:RR:RV	0/0:0,-107.083,-858.96:10000:PASS:386333:785816:42621:4:402:2:0:0
4	49111819	INV00000890	N	<INV>	.	LowQual	IMPRECISE;CIEND=-369,369;CIPOS=-369,369;SVTYPE=INV;SVMETHOD=EMBL.DELLYv0.6.7;CHR2=4;END=49643157;CT=3to3;INSLEN=0;PE=3;MAPQ=3	GT:GL:GQ:FT:RCL:RC:RCR:CN:DR:DV:RR:RV	0/0:0,-187.459,-1000:10000:PASS:384832:737567:90797:3:678:1:0:0
4	49111822	INV00000906	N	<INV>	.	LowQual	IMPRECISE;CIEND=-468,468;CIPOS=-468,468;SVTYPE=INV;SVMETHOD=EMBL.DELLYv0.6.7;CHR2=4;END=49649961;CT=3to3;INSLEN=0;PE=4;MAPQ=7	GT:GL:GQ:FT:RCL:RC:RCR:CN:DR:DV:RR:RV	0/0:0,-50.6595,-452.316:10000:PASS:385915:772349:55995:3:191:2:0:0
4	49111827	INV00000912	N	<INV>	.	LowQual	IMPRECISE;CIEND=-455,455;CIPOS=-455,455;SVTYPE=INV;SVMETHOD=EMBL.DELLYv0.6.7;CHR2=4;END=49641211;CT=3to3;INSLEN=0;PE=2;MAPQ=7	GT:GL:GQ:FT:RCL:RC:RCR:CN:DR:DV:RR:RV	0/0:0,-209.632,-1000:10000:PASS:384630:726240:102080:3:818:1:0:0
4	49111828	INV00000936	N	<INV>	.	LowQual	IMPRECISE;CIEND=-107,107;CIPOS=-107,107;SVTYPE=INV;SVMETHOD=EMBL.DELLYv0.6.7;CHR2=4;END=49637636;CT=3to3;INSLEN=0;PE=19;MAPQ=5	GT:GL:GQ:FT:RCL:RC:RCR:CN:DR:DV:RR:RV	0/0:0,-266.316,-1000:10000:PASS:384014:709444:118871:3:1028:9:0:0
4	49111828	INV00000913	N	<INV>	.	LowQual	IMPRECISE;CIEND=-221,221;CIPOS=-221,221;SVTYPE=INV;SVMETHOD=EMBL.DELLYv0.6.7;CHR2=4;END=49652632;CT=3to3;INSLEN=0;PE=3;MAPQ=1	GT:GL:GQ:FT:RCL:RC:RCR:CN:DR:DV:RR:RV	0/0:0,-157.191,-1000:10000:PASS:386314:781665:46650:4:599:1:0:0
4	49111857	INV00000934	N	<INV>	.	LowQual	IMPRECISE;CIEND=-2,2;CIPOS=-2,2;SVTYPE=INV;SVMETHOD=EMBL.DELLYv0.6.7;CHR2=4;END=49659750;CT=3to3;INSLEN=0;PE=35;MAPQ=5	GT:GL:GQ:FT:RCL:RC:RCR:CN:DR:DV:RR:RV	0/0:0,-497.757,-1000:10000:PASS:387336:826277:1978:4:1864:24:0:0
4	49111899	INV00000889	N	<INV>	.	LowQual	IMPRECISE;CIEND=-313,313;CIPOS=-313,313;SVTYPE=INV;SVMETHOD=EMBL.DELLYv0.6.7;CHR2=4;END=49655598;CT=5to5;INSLEN=0;PE=4;MAPQ=7	GT:GL:GQ:FT:RCL:RC:RCR:CN:DR:DV:RR:RV	0/0:0,-19.3456,-233.768:10000:PASS:387324:790524:37216:4:77:2:0:0
4	49112085	INV00000944	N	<INV>	.	LowQual	IMPRECISE;CIEND=-12,12;CIPOS=-12,12;SVTYPE=INV;SVMETHOD=EMBL.DELLYv0.6.7;CHR2=4;END=49635045;CT=3to3;INSLEN=0;PE=12;MAPQ=5	GT:GL:GQ:FT:RCL:RC:RCR:CN:DR:DV:RR:RV	0/0:0,-80.2701,-707.862:10000:PASS:393428:670715:147549:2:309:7:0:0
4	49112101	INV00000886	N	<INV>	.	LowQual	IMPRECISE;CIEND=-120,120;CIPOS=-120,120;SVTYPE=INV;SVMETHOD=EMBL.DELLYv0.6.7;CHR2=4;END=49644985;CT=3to3;INSLEN=0;PE=14;MAPQ=3	GT:GL:GQ:FT:RCL:RC:RCR:CN:DR:DV:RR:RV	0/0:0,-143.726,-1000:10000:PASS:395890:740883:76570:3:526:6:0:0
4	49112102	INV00000937	N	<INV>	.	LowQual	IMPRECISE;CIEND=-183,183;CIPOS=-183,183;SVTYPE=INV;SVMETHOD=EMBL.DELLYv0.6.7;CHR2=4;END=49642418;CT=3to3;INSLEN=0;PE=3;MAPQ=14	GT:GL:GQ:FT:RCL:RC:RCR:CN:DR:DV:RR:RV	0/0:0,-205.507,-1000:10000:PASS:395570:720603:96831:3:764:3:0:0
4	49112103	INV00000946	N	<INV>	.	LowQual	IMPRECISE;CIEND=-278,278;CIPOS=-278,278;SVTYPE=INV;SVMETHOD=EMBL.DELLYv0.6.7;CHR2=4;END=49654572;CT=3to3;INSLEN=0;PE=10;MAPQ=5	GT:GL:GQ:FT:RCL:RC:RCR:CN:DR:DV:RR:RV	0/0:0,-78.5722,-860.953:10000:PASS:397380:778862:38562:4:293:6:0:0
4	49112117	INV00000917	N	<INV>	.	LowQual	IMPRECISE;CIEND=-345,345;CIPOS=-345,345;SVTYPE=INV;SVMETHOD=EMBL.DELLYv0.6.7;CHR2=4;END=49640172;CT=3to3;INSLEN=0;PE=18;MAPQ=8	GT:GL:GQ:FT:RCL:RC:RCR:CN:DR:DV:RR:RV	0/0:0,-86.4684,-1000:10000:PASS:395313:710487:106775:3:346:15:0:0
4	49112144	INV00000883	N	<INV>	.	LowQual	IMPRECISE;CIEND=-122,122;CIPOS=-122,122;SVTYPE=INV;SVMETHOD=EMBL.DELLYv0.6.7;CHR2=4;END=49648385;CT=3to3;INSLEN=0;PE=5;MAPQ=7	GT:GL:GQ:FT:RCL:RC:RCR:CN:DR:DV:RR:RV	0/0:0,-112.625,-826.55:10000:PASS:397002:757292:59639:3:439:4:0:0
4	49112387	INV00000942	N	<INV>	.	LowQual	IMPRECISE;CIEND=-178,178;CIPOS=-178,178;SVTYPE=INV;SVMETHOD=EMBL.DELLYv0.6.7;CHR2=4;END=49657600;CT=5to5;INSLEN=0;PE=3;MAPQ=6	GT:GL:GQ:FT:RCL:RC:RCR:CN:DR:DV:RR:RV	0/0:0,-111.746,-1000:10000:PASS:400148:784385:30592:4:384:3:0:0
4	49112404	INV00000900	N	<INV>	.	LowQual	IMPRECISE;CIEND=-138,138;CIPOS=-138,138;SVTYPE=INV;SVMETHOD=EMBL.DELLYv0.6.7;CHR2=4;END=49636176;CT=5to5;INSLEN=0;PE=3;MAPQ=4	GT:GL:GQ:FT:RCL:RC:RCR:CN:DR:DV:RR:RV	0/0:0,-116.078,-1000:10000:PASS:396872:672803:142072:2:426:1:0:0
4	49112441	INV00000927	N	<INV>	.	LowQual	IMPRECISE;CIEND=-490,490;CIPOS=-490,490;SVTYPE=INV;SVMETHOD=EMBL.DELLYv0.6.7;CHR2=4;END=49646380;CT=5to5;INSLEN=0;PE=2;MAPQ=4	GT:GL:GQ:FT:RCL:RC:RCR:CN:DR:DV:RR:RV	0/0:0,-72.5785,-1000:10000:PASS:400363:742403:70645:3:247:0:0:0
4	49112467	INV00000905	N	<INV>	.	LowQual	IMPRECISE;CIEND=-28,28;CIPOS=-28,28;SVTYPE=INV;SVMETHOD=EMBL.DELLYv0.6.7;CHR2=4;END=49653993;CT=5to5;INSLEN=0;PE=4;MAPQ=5	GT:GL:GQ:FT:RCL:RC:RCR:CN:DR:DV:RR:RV	0/0:0,-53.0106,-462.335:10000:PASS:402505:770785:41270:3:194:1:0:0
4	49112471	INV00000918	N	<INV>	.	LowQual	IMPRECISE;CIEND=-122,122;CIPOS=-122,122;SVTYPE=INV;SVMETHOD=EMBL.DELLYv0.6.7;CHR2=4;END=49650442;CT=5to5;INSLEN=0;PE=9;MAPQ=7	GT:GL:GQ:FT:RCL:RC:RCR:CN:DR:DV:RR:RV	0/0:0,-30.4368,-295.045:10000:PASS:402070:758022:53993:3:133:6:0:0
4	49112591	INV00000902	N	<INV>	.	LowQual	IMPRECISE;CIEND=-257,257;CIPOS=-257,257;SVTYPE=INV;SVMETHOD=EMBL.DELLYv0.6.7;CHR2=4;END=49656104;CT=5to5;INSLEN=0;PE=4;MAPQ=10	GT:GL:GQ:FT:RCL:RC:RCR:CN:DR:DV:RR:RV	0/0:0,-66.9565,-973.219:10000:PASS:404019:774782:36013:4:249:3:0:0
4	49112595	INV00000887	N	<INV>	.	LowQual	IMPRECISE;CIEND=-124,124;CIPOS=-124,124;SVTYPE=INV;SVMETHOD=EMBL.DELLYv0.6.7;CHR2=4;END=49656216;CT=3to3;INSLEN=0;PE=2;MAPQ=3	GT:GL:GQ:FT:RCL:RC:RCR:CN:DR:DV:RR:RV	0/0:0,-102.282,-1000:10000:PASS:404056:775169:35608:4:355:0:0:0
4	49112673	INV00000919	N	<INV>	.	LowQual	IMPRECISE;CIEND=-230,230;CIPOS=-230,230;SVTYPE=INV;SVMETHOD=EMBL.DELLYv0.6.7;CHR2=4;END=49641113;CT=5to5;INSLEN=0;PE=11;MAPQ=6	GT:GL:GQ:FT:RCL:RC:RCR:CN:DR:DV:RR:RV	0/0:0,-154.228,-1000:10000:PASS:402065:706652:103735:3:603:8:0:0
4	49112694	INV00000938	N	<INV>	.	LowQual	IMPRECISE;CIEND=-200,200;CIPOS=-200,200;SVTYPE=INV;SVMETHOD=EMBL.DELLYv0.6.7;CHR2=4;END=49634665;CT=5to5;INSLEN=0;PE=5;MAPQ=3	GT:GL:GQ:FT:RCL:RC:RCR:CN:DR:DV:RR:RV	0/0:0,-180.804,-1000:10000:PASS:401469:653902:155938:2:678:2:0:0
4	49112708	INV00000941	N	<INV>	.	LowQual	IMPRECISE;CIEND=-430,430;CIPOS=-430,430;SVTYPE=INV;SVMETHOD=EMBL.DELLYv0.6.7;CHR2=4;END=49653376;CT=5to5;INSLEN=0;PE=5;MAPQ=3	GT:GL:GQ:FT:RCL:RC:RCR:CN:DR:DV:RR:RV	0/0:0,-78.5729,-570.835:10000:PASS:405093:764445:44813:3:306:2:0:0
4	49112712	INV00000892	N	<INV>	.	LowQual	IMPRECISE;CIEND=-71,71;CIPOS=-71,71;SVTYPE=INV;SVMETHOD=EMBL.DELLYv0.6.7;CHR2=4;END=49652540;CT=5to5;INSLEN=0;PE=6;MAPQ=5	GT:GL:GQ:FT:RCL:RC:RCR:CN:DR:DV:RR:RV	0/0:0,-128.365,-892.555:10000:PASS:405162:760551:48536:3:496:3:0:0
4	49112830	INV00000940	N	<INV>	.	LowQual	IMPRECISE;CIEND=-451,451;CIPOS=-451,451;SVTYPE=INV;SVMETHOD=EMBL.DELLYv0.6.7;CHR2=4;END=49648408;CT=3to3;INSLEN=0;PE=2;MAPQ=3	GT:GL:GQ:FT:RCL:RC:RCR:CN:DR:DV:RR:RV	0/0:0,-111.025,-798.193:10000:PASS:419844:734144:59585:3:420:0:0:0
4	49112835	INV00000896	N	<INV>	.	LowQual	IMPRECISE;CIEND=-256,256;CIPOS=-256,256;SVTYPE=INV;SVMETHOD=EMBL.DELLYv0.6.7;CHR2=4;END=49650195;CT=3to3;INSLEN=0;PE=4;MAPQ=5	GT:GL:GQ:FT:RCL:RC:RCR:CN:DR:DV:RR:RV	0/0:0,-118.002,-1000:10000:PASS:420265:738523:55094:3:433:2:0:0
4	49112867	INV00000939	N	<INV>	.	LowQual	IMPRECISE;CIEND=-149,149;CIPOS=-149,149;SVTYPE=INV;SVMETHOD=EMBL.DELLYv0.6.7;CHR2=4;END=49640825;CT=3to3;INSLEN=0;PE=5;MAPQ=5	GT:GL:GQ:FT:RCL:RC:RCR:CN:DR:DV:RR:RV	0/0:0,-39.6664,-365.87:10000:PASS:419330:687662:105352:3:145:3:0:0
4	49112867	INV00000932	N	<INV>	.	LowQual	IMPRECISE;CIEND=-115,115;CIPOS=-115,115;SVTYPE=INV;SVMETHOD=EMBL.DELLYv0.6.7;CHR2=4;END=49658058;CT=3to3;INSLEN=0;PE=40;MAPQ=13	GT:GL:GQ:FT:RCL:RC:RCR:CN:DR:DV:RR:RV	0/1:-31.8446,0,-127.536:10000:PASS:422005:764801:28213:3:57:26:0:0
4	49112886	INV00000907	N	<INV>	.	LowQual	IMPRECISE;CIEND=-221,221;CIPOS=-221,221;SVTYPE=INV;SVMETHOD=EMBL.DELLYv0.6.7;CHR2=4;END=49642669;CT=3to3;INSLEN=0;PE=3;MAPQ=6	GT:GL:GQ:FT:RCL:RC:RCR:CN:DR:DV:RR:RV	0/0:0,-128.214,-1000:10000:PASS:419748:697507:95351:3:443:3:0:0
4	49112899	INV00000901	N	<INV>	.	LowQual	IMPRECISE;CIEND=-184,184;CIPOS=-184,184;SVTYPE=INV;SVMETHOD=EMBL.DELLYv0.6.7;CHR2=4;END=49644979;CT=3to3;INSLEN=0;PE=4;MAPQ=4	GT:GL:GQ:FT:RCL:RC:RCR:CN:DR:DV:RR:RV	0/0:0,-164.686,-1000:10000:PASS:420207:716100:76725:3:595:1:0:0
4	49112907	INV00000891	N	<INV>	.	LowQual	IMPRECISE;CIEND=-131,131;CIPOS=-131,131;SVTYPE=INV;SVMETHOD=EMBL.DELLYv0.6.7;CHR2=4;END=49633708;CT=3to3;INSLEN=0;PE=3;MAPQ=2	GT:GL:GQ:FT:RCL:RC:RCR:CN:DR:DV:RR:RV	0/0:0,-28.7554,-304.572:10000:PASS:418291:634406:158366:2:105:1:0:0
4	49112985	INV00000885	N	<INV>	.	LowQual	IMPRECISE;CIEND=-153,153;CIPOS=-153,153;SVTYPE=INV;SVMETHOD=EMBL.DELLYv0.6.7;CHR2=4;END=49653797;CT=3to3;INSLEN=0;PE=5;MAPQ=5	GT:GL:GQ:FT:RCL:RC:RCR:CN:DR:DV:RR:RV	0/0:0,-31.35,-313.661:10000:PASS:422632:749707:41957:3:121:3:0:0
4	49112997	INV00000920	N	<INV>	.	LowQual	IMPRECISE;CIEND=-22,22;CIPOS=-22,22;SVTYPE=INV;SVMETHOD=EMBL.DELLYv0.6.7;CHR2=4;END=49637652;CT=3to3;INSLEN=0;PE=14;MAPQ=3	GT:GL:GQ:FT:RCL:RC:RCR:CN:DR:DV:RR:RV	0/0:0,-214.634,-1000:10000:PASS:420068:672735:118864:2:815:5:0:0
4	49113224	INV00000925	N	<INV>	.	LowQual	IMPRECISE;CIEND=-9,9;CIPOS=-9,9;SVTYPE=INV;SVMETHOD=EMBL.DELLYv0.6.7;CHR2=4;END=49652872;CT=3to3;INSLEN=0;PE=4;MAPQ=1	GT:GL:GQ:FT:RCL:RC:RCR:CN:DR:DV:RR:RV	0/0:0,-56.7972,-655.054:10000:PASS:423463:745072:45583:3:201:1:0:0
4	49113239	INV00000929	N	<INV>	.	LowQual	IMPRECISE;CIEND=-10,10;CIPOS=-10,10;SVTYPE=INV;SVMETHOD=EMBL.DELLYv0.6.7;CHR2=4;END=49647707;CT=3to3;INSLEN=0;PE=15;MAPQ=3	GT:GL:GQ:FT:RCL:RC:RCR:CN:DR:DV:RR:RV	0/0:0,-55.1347,-643.735:10000:PASS:422651:727290:63299:3:194:0:0:0
4	49113272	INV00000914	N	<INV>	.	LowQual	IMPRECISE;CIEND=-20,20;CIPOS=-20,20;SVTYPE=INV;SVMETHOD=EMBL.DELLYv0.6.7;CHR2=4;END=49635824;CT=3to3;INSLEN=0;PE=6;MAPQ=2	GT:GL:GQ:FT:RCL:RC:RCR:CN:DR:DV:RR:RV	0/0:0,-60.2309,-689.101:10000:PASS:420750:646550:143918:2:215:2:0:0
4	49113371	INV00000911	N	<INV>	.	LowQual	IMPRECISE;CIEND=-141,141;CIPOS=-141,141;SVTYPE=INV;SVMETHOD=EMBL.DELLYv0.6.7;CHR2=4;END=49650353;CT=5to5;INSLEN=0;PE=3;MAPQ=4	GT:GL:GQ:FT:RCL:RC:RCR:CN:DR:DV:RR:RV	0/0:0,-64.2674,-667.93:10000:PASS:423210:736063:54350:3:230:0:0:0
4	49113402	INV00000922	N	<INV>	.	LowQual	IMPRECISE;CIEND=-396,396;CIPOS=-396,396;SVTYPE=INV;SVMETHOD=EMBL.DELLYv0.6.7;CHR2=4;END=49659741;CT=5to5;INSLEN=0;PE=3;MAPQ=3	GT:GL:GQ:FT:RCL:RC:RCR:CN:DR:DV:RR:RV	0/0:0,-64.0605,-644.789:10000:PASS:424727:788220:2080:4:229:1:0:0
4	49113405	INV00000899	N	<INV>	.	LowQual	IMPRECISE;CIEND=-384,384;CIPOS=-384,384;SVTYPE=INV;SVMETHOD=EMBL.DELLYv0.6.7;CHR2=4;END=49656744;CT=5to5;INSLEN=0;PE=12;MAPQ=4	GT:GL:GQ:FT:RCL:RC:RCR:CN:DR:DV:RR:RV	0/0:0,-63.7697,-683.819:10000:PASS:424290:756217:34043:3:246:5:0:0
4	49113419	INV00000893	N	<INV>	.	LowQual	IMPRECISE;CIEND=-86,86;CIPOS=-86,86;SVTYPE=INV;SVMETHOD=EMBL.DELLYv0.6.7;CHR2=4;END=49635361;CT=5to5;INSLEN=0;PE=14;MAPQ=3	GT:GL:GQ:FT:RCL:RC:RCR:CN:DR:DV:RR:RV	0/0:0,-58.4292,-455.218:10000:PASS:420907:643044:147127:2:222:4:0:0
4	49113431	INV00000916	N	<INV>	.	LowQual	IMPRECISE;CIEND=-57,57;CIPOS=-57,57;SVTYPE=INV;SVMETHOD=EMBL.DELLYv0.6.7;CHR2=4;END=49647548;CT=5to5;INSLEN=0;PE=2;MAPQ=14	GT:GL:GQ:FT:RCL:RC:RCR:CN:DR:DV:RR:RV	0/0:0,-48.8685,-439.199:10000:PASS:422990:726368:63777:3:181:1:0:0
4	49113434	INV00000924	N	<INV>	.	LowQual	IMPRECISE;CIEND=-447,447;CIPOS=-447,447;SVTYPE=INV;SVMETHOD=EMBL.DELLYv0.6.7;CHR2=4;END=49643393;CT=5to5;INSLEN=0;PE=2;MAPQ=27	GT:GL:GQ:FT:RCL:RC:RCR:CN:DR:DV:RR:RV	0/0:0,-81.0631,-869.256:10000:PASS:422315:699947:90189:3:302:2:0:0
4	49113524	INV00000882	N	<INV>	.	LowQual	IMPRECISE;CIEND=-451,451;CIPOS=-451,451;SVTYPE=INV;SVMETHOD=EMBL.DELLYv0.6.7;CHR2=4;END=49639687;CT=3to3;INSLEN=0;PE=3;MAPQ=18	GT:GL:GQ:FT:RCL:RC:RCR:CN:DR:DV:RR:RV	0/0:0,-91.6477,-972.212:10000:PASS:422508:679220:110044:3:335:2:0:0
4	49113561	INV00000921	N	<INV>	.	LowQual	IMPRECISE;CIEND=-435,435;CIPOS=-435,435;SVTYPE=INV;SVMETHOD=EMBL.DELLYv0.6.7;CHR2=4;END=49653496;CT=3to3;INSLEN=0;PE=2;MAPQ=7	GT:GL:GQ:FT:RCL:RC:RCR:CN:DR:DV:RR:RV	0/0:0,-96.8752,-1000:10000:PASS:424985:746254:42825:3:343:1:0:0
4	49113584	INV00000909	N	<INV>	.	LowQual	IMPRECISE;CIEND=-72,72;CIPOS=-72,72;SVTYPE=INV;SVMETHOD=EMBL.DELLYv0.6.7;CHR2=4;END=49647214;CT=3to3;INSLEN=0;PE=2;MAPQ=7	GT:GL:GQ:FT:RCL:RC:RCR:CN:DR:DV:RR:RV	0/0:0,-65.501,-674.42:10000:PASS:424018:722776:66256:3:238:1:0:0
4	49113701	INV00000908	N	<INV>	.	LowQual	IMPRECISE;CIEND=-456,456;CIPOS=-456,456;SVTYPE=INV;SVMETHOD=EMBL.DELLYv0.6.7;CHR2=4;END=49654735;CT=5to5;INSLEN=0;PE=2;MAPQ=7	GT:GL:GQ:FT:RCL:RC:RCR:CN:DR:DV:RR:RV	0/0:0,-58.0435,-618.229:10000:PASS:425294:750415:38465:3:204:1:0:0
4	49113788	INV00000881	N	<INV>	.	LowQual	IMPRECISE;CIEND=-327,327;CIPOS=-327,327;SVTYPE=INV;SVMETHOD=EMBL.DELLYv0.6.7;CHR2=4;END=49640259;CT=3to3;INSLEN=0;PE=2;MAPQ=6	GT:GL:GQ:FT:RCL:RC:RCR:CN:DR:DV:RR:RV	0/0:0,-33.6694,-406.731:10000:PASS:423152:682084:106488:3:123:2:0:0
4	49113849	INV00000897	N	<INV>	.	LowQual	IMPRECISE;CIEND=-433,433;CIPOS=-433,433;SVTYPE=INV;SVMETHOD=EMBL.DELLYv0.6.7;CHR2=4;END=49648841;CT=3to3;INSLEN=0;PE=5;MAPQ=8	GT:GL:GQ:FT:RCL:RC:RCR:CN:DR:DV:RR:RV	0/0:0,-5.21758,-106.605:52:PASS:424616:729370:59153:3:30:4:0:0
4	49113893	INV00000915	N	<INV>	.	LowQual	IMPRECISE;CIEND=-443,443;CIPOS=-443,443;SVTYPE=INV;SVMETHOD=EMBL.DELLYv0.6.7;CHR2=4;END=49640090;CT=5to5;INSLEN=0;PE=2;MAPQ=5	GT:GL:GQ:FT:RCL:RC:RCR:CN:DR:DV:RR:RV	0/0:0,-25.9275,-354.297:10000:PASS:423118:680385:108118:3:92:1:0:0
4	49114081	INV00000910	N	<INV>	.	LowQual	IMPRECISE;CIEND=-168,168;CIPOS=-168,168;SVTYPE=INV;SVMETHOD=EMBL.DELLYv0.6.7;CHR2=4;END=49636881;CT=3to3;INSLEN=0;PE=9;MAPQ=4	GT:GL:GQ:FT:RCL:RC:RCR:CN:DR:DV:RR:RV	0/0:0,-15.1373,-245.856:151:PASS:422737:652416:135866:2:67:3:0:0
4	49114320	INV00000975	N	<INV>	.	LowQual	IMPRECISE;CIEND=-420,420;CIPOS=-420,420;SVTYPE=INV;SVMETHOD=EMBL.DELLYv0.6.7;CHR2=4;END=49653394;CT=5to5;INSLEN=0;PE=2;MAPQ=4	GT:GL:GQ:FT:RCL:RC:RCR:CN:DR:DV:RR:RV	0/0:0,-93.7082,-680.038:10000:PASS:426046:742800:44805:3:359:0:0:0
4	49114324	INV00000972	N	<INV>	.	LowQual	IMPRECISE;CIEND=-130,130;CIPOS=-130,130;SVTYPE=INV;SVMETHOD=EMBL.DELLYv0.6.7;CHR2=4;END=49657592;CT=5to5;INSLEN=0;PE=6;MAPQ=3	GT:GL:GQ:FT:RCL:RC:RCR:CN:DR:DV:RR:RV	0/0:0,-110.519,-1000:10000:PASS:426709:756956:30604:3:375:1:0:0
4	49114327	INV00000982	N	<INV>	.	LowQual	IMPRECISE;CIEND=-81,81;CIPOS=-81,81;SVTYPE=INV;SVMETHOD=EMBL.DELLYv0.6.7;CHR2=4;END=49659522;CT=5to5;INSLEN=0;PE=137;MAPQ=5	GT:GL:GQ:FT:RCL:RC:RCR:CN:DR:DV:RR:RV	0/0:0,-61.2765,-1000:10000:PASS:427008:763120:24425:3:427:106:0:0
4	49114328	INV00000962	N	<INV>	.	LowQual	IMPRECISE;CIEND=-37,37;CIPOS=-37,37;SVTYPE=INV;SVMETHOD=EMBL.DELLYv0.6.7;CHR2=4;END=49636781;CT=5to5;INSLEN=0;PE=6;MAPQ=6	GT:GL:GQ:FT:RCL:RC:RCR:CN:DR:DV:RR:RV	0/0:0,-99.4855,-714.201:10000:PASS:423364:649961:137579:2:373:0:0:0
4	49114340	INV00000950	N	<INV>	.	LowQual	IMPRECISE;CIEND=-19,19;CIPOS=-19,19;SVTYPE=INV;SVMETHOD=EMBL.DELLYv0.6.7;CHR2=4;END=49639063;CT=5to5;INSLEN=0;PE=7;MAPQ=3	GT:GL:GQ:FT:RCL:RC:RCR:CN:DR:DV:RR:RV	0/0:0,-107.665,-1000:10000:PASS:423775:670792:116656:2:384:2:0:0
4	49114364	INV00000961	N	<INV>	.	LowQual	IMPRECISE;CIEND=-116,116;CIPOS=-116,116;SVTYPE=INV;SVMETHOD=EMBL.DELLYv0.6.7;CHR2=4;END=49636217;CT=5to5;INSLEN=0;PE=4;MAPQ=4	GT:GL:GQ:FT:RCL:RC:RCR:CN:DR:DV:RR:RV	0/0:0,-137.11,-1000:10000:PASS:423734:645422:141660:2:484:1:0:0
4	49114374	INV00000964	N	<INV>	.	LowQual	IMPRECISE;CIEND=-98,98;CIPOS=-98,98;SVTYPE=INV;SVMETHOD=EMBL.DELLYv0.6.7;CHR2=4;END=49640981;CT=5to5;INSLEN=0;PE=5;MAPQ=3	GT:GL:GQ:FT:RCL:RC:RCR:CN:DR:DV:RR:RV	0/0:0,-84.5171,-672.646:10000:PASS:424730:681744:105045:3:321:2:0:0
4	49114374	INV00000965	N	<INV>	.	LowQual	IMPRECISE;CIEND=-15,15;CIPOS=-15,15;SVTYPE=INV;SVMETHOD=EMBL.DELLYv0.6.7;CHR2=4;END=49644185;CT=5to5;INSLEN=0;PE=4;MAPQ=2	GT:GL:GQ:FT:RCL:RC:RCR:CN:DR:DV:RR:RV	0/0:0,-105.787,-1000:10000:PASS:425321:699368:87421:3:377:1:0:0
4	49114474	INV00000976	N	<INV>	.	LowQual	IMPRECISE;CIEND=-419,419;CIPOS=-419,419;SVTYPE=INV;SVMETHOD=EMBL.DELLYv0.6.7;CHR2=4;END=49657317;CT=3to3;INSLEN=0;PE=9;MAPQ=3	GT:GL:GQ:FT:RCL:RC:RCR:CN:DR:DV:RR:RV	0/0:0,-104.55,-1000:10000:PASS:431300:751023:31886:3:366:1:0:0
4	49114477	INV00000974	N	<INV>	.	LowQual	IMPRECISE;CIEND=-51,51;CIPOS=-51,51;SVTYPE=INV;SVMETHOD=EMBL.DELLYv0.6.7;CHR2=4;END=49656238;CT=3to3;INSLEN=0;PE=4;MAPQ=5	GT:GL:GQ:FT:RCL:RC:RCR:CN:DR:DV:RR:RV	0/0:0,-104.99,-1000:10000:PASS:431196:747327:35541:3:364:1:0:0
4	49114484	INV00000978	N	<INV>	.	LowQual	IMPRECISE;CIEND=-202,202;CIPOS=-202,202;SVTYPE=INV;SVMETHOD=EMBL.DELLYv0.6.7;CHR2=4;END=49644988;CT=3to3;INSLEN=0;PE=22;MAPQ=4	GT:GL:GQ:FT:RCL:RC:RCR:CN:DR:DV:RR:RV	0/0:0,-132.45,-1000:10000:PASS:429366:706283:76553:3:496:11:0:0
4	49114492	INV00000973	N	<INV>	.	LowQual	IMPRECISE;CIEND=-423,423;CIPOS=-423,423;SVTYPE=INV;SVMETHOD=EMBL.DELLYv0.6.7;CHR2=4;END=49641816;CT=3to3;INSLEN=0;PE=2;MAPQ=17	GT:GL:GQ:FT:RCL:RC:RCR:CN:DR:DV:RR:RV	0/0:0,-14.6318,-139.744:146:PASS:428800:682506:100300:3:58:2:0:0
4	49114499	INV00000949	N	<INV>	.	LowQual	IMPRECISE;CIEND=-24,24;CIPOS=-24,24;SVTYPE=INV;SVMETHOD=EMBL.DELLYv0.6.7;CHR2=4;END=49639686;CT=3to3;INSLEN=0;PE=5;MAPQ=3	GT:GL:GQ:FT:RCL:RC:RCR:CN:DR:DV:RR:RV	0/0:0,-221.238,-1000:10000:PASS:428460:672744:110046:2:813:1:0:0
4	49114632	INV00000955	N	<INV>	.	LowQual	IMPRECISE;CIEND=-362,362;CIPOS=-362,362;SVTYPE=INV;SVMETHOD=EMBL.DELLYv0.6.7;CHR2=4;END=49656106;CT=5to5;INSLEN=0;PE=2;MAPQ=1	GT:GL:GQ:FT:RCL:RC:RCR:CN:DR:DV:RR:RV	0/0:0,-70.8778,-994.019:10000:PASS:431479:746488:36007:3:251:0:0:0
4	49114639	INV00000979	N	<INV>	.	LowQual	IMPRECISE;CIEND=-394,394;CIPOS=-394,394;SVTYPE=INV;SVMETHOD=EMBL.DELLYv0.6.7;CHR2=4;END=49650665;CT=5to5;INSLEN=0;PE=5;MAPQ=3	GT:GL:GQ:FT:RCL:RC:RCR:CN:DR:DV:RR:RV	0/0:0,-24.2794,-221.519:10000:PASS:430606:728605:53875:3:93:1:0:0
4	49114644	INV00000956	N	<INV>	.	LowQual	IMPRECISE;CIEND=-110,110;CIPOS=-110,110;SVTYPE=INV;SVMETHOD=EMBL.DELLYv0.6.7;CHR2=4;END=49646372;CT=5to5;INSLEN=0;PE=4;MAPQ=4	GT:GL:GQ:FT:RCL:RC:RCR:CN:DR:DV:RR:RV	0/0:0,-71.274,-1000:10000:PASS:429905:711747:70723:3:243:1:0:0
4	49114648	INV00000963	N	<INV>	.	LowQual	IMPRECISE;CIEND=-162,162;CIPOS=-162,162;SVTYPE=INV;SVMETHOD=EMBL.DELLYv0.6.7;CHR2=4;END=49642301;CT=5to5;INSLEN=0;PE=3;MAPQ=2	GT:GL:GQ:FT:RCL:RC:RCR:CN:DR:DV:RR:RV	0/0:0,-216.021,-1000:10000:PASS:429149:683691:98771:3:804:1:0:0
4	49114727	INV00000960	N	<INV>	.	LowQual	IMPRECISE;CIEND=-439,439;CIPOS=-439,439;SVTYPE=INV;SVMETHOD=EMBL.DELLYv0.6.7;CHR2=4;END=49654446;CT=5to5;INSLEN=0;PE=2;MAPQ=13	GT:GL:GQ:FT:RCL:RC:RCR:CN:DR:DV:RR:RV	0/0:0,-104.51,-1000:10000:PASS:433570:740363:39695:3:381:1:0:0
4	49114736	INV00000967	N	<INV>	.	LowQual	IMPRECISE;CIEND=-154,154;CIPOS=-154,154;SVTYPE=INV;SVMETHOD=EMBL.DELLYv0.6.7;CHR2=4;END=49634577;CT=5to5;INSLEN=0;PE=3;MAPQ=5	GT:GL:GQ:FT:RCL:RC:RCR:CN:DR:DV:RR:RV	0/0:0,-65.2474,-577.854:10000:PASS:430463:623293:156577:2:252:2:0:0
4	49114753	INV00000953	N	<INV>	.	LowQual	IMPRECISE;CIEND=-194,194;CIPOS=-194,194;SVTYPE=INV;SVMETHOD=EMBL.DELLYv0.6.7;CHR2=4;END=49648394;CT=3to3;INSLEN=0;PE=2;MAPQ=3	GT:GL:GQ:FT:RCL:RC:RCR:CN:DR:DV:RR:RV	0/0:0,-113.663,-815.02:10000:PASS:433272:719754:59615:3:430:0:0:0
4	49114753	INV00000977	N	<INV>	.	LowQual	IMPRECISE;CIEND=0,0;CIPOS=0,0;SVTYPE=INV;SVMETHOD=EMBL.DELLYv0.6.7;CHR2=4;END=49659662;CT=3to3;INSLEN=0;PE=62;MAPQ=5	GT:GL:GQ:FT:RCL:RC:RCR:CN:DR:DV:RR:RV	0/0:0,-360.72,-1000:10000:PASS:434998:774165:5204:4:1405:17:0:0
4	49114764	INV00000969	N	<INV>	.	LowQual	IMPRECISE;CIEND=-151,151;CIPOS=-151,151;SVTYPE=INV;SVMETHOD=EMBL.DELLYv0.6.7;CHR2=4;END=49650860;CT=3to3;INSLEN=0;PE=3;MAPQ=4	GT:GL:GQ:FT:RCL:RC:RCR:CN:DR:DV:RR:RV	0/0:0,-81.6873,-1000:10000:PASS:434475:726339:52253:3:281:1:0:0
4	49114825	INV00000947	N	<INV>	.	LowQual	IMPRECISE;CIEND=-15,15;CIPOS=-15,15;SVTYPE=INV;SVMETHOD=EMBL.DELLYv0.6.7;CHR2=4;END=49647259;CT=3to3;INSLEN=0;PE=2;MAPQ=1	GT:GL:GQ:FT:RCL:RC:RCR:CN:DR:DV:RR:RV	0/0:0,-68.1995,-706.447:10000:PASS:436526:711459:64427:3:245:0:0:0
4	49114845	INV00000970	N	<INV>	.	LowQual	IMPRECISE;CIEND=-122,122;CIPOS=-122,122;SVTYPE=INV;SVMETHOD=EMBL.DELLYv0.6.7;CHR2=4;END=49637636;CT=3to3;INSLEN=0;PE=4;MAPQ=3	GT:GL:GQ:FT:RCL:RC:RCR:CN:DR:DV:RR:RV	0/0:0,-201.738,-1000:10000:PASS:435135:656807:118871:2:760:0:0:0
4	49114847	INV00000952	N	<INV>	.	LowQual	IMPRECISE;CIEND=-39,39;CIPOS=-39,39;SVTYPE=INV;SVMETHOD=EMBL.DELLYv0.6.7;CHR2=4;END=49635052;CT=3to3;INSLEN=0;PE=18;MAPQ=4	GT:GL:GQ:FT:RCL:RC:RCR:CN:DR:DV:RR:RV	0/0:0,-77.0874,-694.587:10000:PASS:434688:628121:147547:2:305:8:0:0
4	49114856	INV00000951	N	<INV>	.	LowQual	IMPRECISE;CIEND=-205,205;CIPOS=-205,205;SVTYPE=INV;SVMETHOD=EMBL.DELLYv0.6.7;CHR2=4;END=49636324;CT=3to3;INSLEN=0;PE=6;MAPQ=7	GT:GL:GQ:FT:RCL:RC:RCR:CN:DR:DV:RR:RV	0/0:0,-182.655,-1000:10000:PASS:434972:635752:139867:2:698:5:0:0
4	49115053	INV00000966	N	<INV>	.	LowQual	IMPRECISE;CIEND=-152,152;CIPOS=-152,152;SVTYPE=INV;SVMETHOD=EMBL.DELLYv0.6.7;CHR2=4;END=49652629;CT=3to3;INSLEN=0;PE=2;MAPQ=4	GT:GL:GQ:FT:RCL:RC:RCR:CN:DR:DV:RR:RV	0/0:0,-48.1037,-509.123:10000:PASS:437929:728585:46652:3:175:0:0:0
4	49115203	INV00000954	N	<INV>	.	LowQual	IMPRECISE;CIEND=-335,335;CIPOS=-335,335;SVTYPE=INV;SVMETHOD=EMBL.DELLYv0.6.7;CHR2=4;END=49654315;CT=5to5;INSLEN=0;PE=2;MAPQ=4	GT:GL:GQ:FT:RCL:RC:RCR:CN:DR:DV:RR:RV	0/0:0,-56.6147,-535.8:10000:PASS:438355:734576:40414:3:208:0:0:0
4	49115373	INV00000958	N	<INV>	.	LowQual	IMPRECISE;CIEND=-172,172;CIPOS=-172,172;SVTYPE=INV;SVMETHOD=EMBL.DELLYv0.6.7;CHR2=4;END=49640502;CT=3to3;INSLEN=0;PE=2;MAPQ=6	GT:GL:GQ:FT:RCL:RC:RCR:CN:DR:DV:RR:RV	0/0:0,-32.8713,-322.673:10000:PASS:436761:668355:105867:2:119:1:0:0
4	49115538	INV00000948	N	<INV>	.	LowQual	IMPRECISE;CIEND=-298,298;CIPOS=-298,298;SVTYPE=INV;SVMETHOD=EMBL.DELLYv0.6.7;CHR2=4;END=49633970;CT=3to3;INSLEN=0;PE=2;MAPQ=2	GT:GL:GQ:FT:RCL:RC:RCR:CN:DR:DV:RR:RV	0/0:0,-56.7217,-577.314:10000:PASS:436034:616237:157654:2:202:0:0:0
4	49115568	INV00000957	N	<INV>	.	PASS	IMPRECISE;CIEND=-157,157;CIPOS=-157,157;SVTYPE=INV;SVMETHOD=EMBL.DELLYv0.6.7;CHR2=4;END=49640047;CT=5to5;INSLEN=0;PE=5;MAPQ=20	GT:GL:GQ:FT:RCL:RC:RCR:CN:DR:DV:RR:RV	0/0:0,-83.9967,-807.366:10000:PASS:437018:665529:108303:2:327:3:0:0
4	49115664	INV00000980	N	<INV>	.	LowQual	IMPRECISE;CIEND=-417,417;CIPOS=-417,417;SVTYPE=INV;SVMETHOD=EMBL.DELLYv0.6.7;CHR2=4;END=49654935;CT=5to5;INSLEN=0;PE=3;MAPQ=19	GT:GL:GQ:FT:RCL:RC:RCR:CN:DR:DV:RR:RV	0/0:0,-23.5438,-358.544:10000:PASS:439717:735493:38024:3:105:3:0:0
4	49115676	INV00000959	N	<INV>	.	LowQual	IMPRECISE;CIEND=-147,147;CIPOS=-147,147;SVTYPE=INV;SVMETHOD=EMBL.DELLYv0.6.7;CHR2=4;END=49647206;CT=3to3;INSLEN=0;PE=2;MAPQ=5	GT:GL:GQ:FT:RCL:RC:RCR:CN:DR:DV:RR:RV	0/0:0,-67.5343,-688.85:10000:PASS:438475:707219:66264:3:241:1:0:0
4	49115725	INV00000968	N	<INV>	.	LowQual	IMPRECISE;CIEND=-69,69;CIPOS=-69,69;SVTYPE=INV;SVMETHOD=EMBL.DELLYv0.6.7;CHR2=4;END=49635508;CT=3to3;INSLEN=0;PE=2;MAPQ=4	GT:GL:GQ:FT:RCL:RC:RCR:CN:DR:DV:RR:RV	0/0:0,-66.1987,-693.657:10000:PASS:436691:628116:145264:2:235:0:0:0
4	49115813	INV00000981	N	<INV>	.	LowQual	IMPRECISE;CIEND=-295,295;CIPOS=-295,295;SVTYPE=INV;SVMETHOD=EMBL.DELLYv0.6.7;CHR2=4;END=49649653;CT=3to3;INSLEN=0;PE=3;MAPQ=2	GT:GL:GQ:FT:RCL:RC:RCR:CN:DR:DV:RR:RV	0/0:0,-51.1553,-579.974:10000:PASS:439155:715528:57658:3:186:1:0:0
4	49116024	INV00000971	N	<INV>	.	PASS	IMPRECISE;CIEND=-79,79;CIPOS=-79,79;SVTYPE=INV;SVMETHOD=EMBL.DELLYv0.6.7;CHR2=4;END=49654716;CT=3to3;INSLEN=0;PE=4;MAPQ=26	GT:GL:GQ:FT:RCL:RC:RCR:CN:DR:DV:RR:RV	0/0:0,-18.9134,-359.311:10000:PASS:440248:734344:38484:3:88:4:0:0
4	49116400	INV00001004	N	<INV>	.	LowQual	IMPRECISE;CIEND=-21,21;CIPOS=-21,21;SVTYPE=INV;SVMETHOD=EMBL.DELLYv0.6.7;CHR2=4;END=49659111;CT=5to5;INSLEN=0;PE=44;MAPQ=5	GT:GL:GQ:FT:RCL:RC:RCR:CN:DR:DV:RR:RV	0/0:0,-15.9736,-297.579:10000:PASS:441055:745337:27179:3:121:25:0:0
4	49116403	INV00001009	N	<INV>	.	LowQual	IMPRECISE;CIEND=-383,383;CIPOS=-383,383;SVTYPE=INV;SVMETHOD=EMBL.DELLYv0.6.7;CHR2=4;END=49650632;CT=5to5;INSLEN=0;PE=10;MAPQ=8	GT:GL:GQ:FT:RCL:RC:RCR:CN:DR:DV:RR:RV	0/0:0,-14.5405,-147.973:145:PASS:439662:718626:53890:3:80:8:0:0
4	49116423	INV00000993	N	<INV>	.	LowQual	IMPRECISE;CIEND=-284,284;CIPOS=-284,284;SVTYPE=INV;SVMETHOD=EMBL.DELLYv0.6.7;CHR2=4;END=49644854;CT=5to5;INSLEN=0;PE=3;MAPQ=2	GT:GL:GQ:FT:RCL:RC:RCR:CN:DR:DV:RR:RV	0/0:0,-63.7337,-558.794:10000:PASS:438652:694086:78416:3:233:0:0:0
4	49116431	INV00000996	N	<INV>	.	LowQual	IMPRECISE;CIEND=-439,439;CIPOS=-439,439;SVTYPE=INV;SVMETHOD=EMBL.DELLYv0.6.7;CHR2=4;END=49655062;CT=5to5;INSLEN=0;PE=2;MAPQ=5	GT:GL:GQ:FT:RCL:RC:RCR:CN:DR:DV:RR:RV	0/0:0,-21.8536,-251.137:10000:PASS:440475:734635:37845:3:78:1:0:0
4	49116440	INV00001002	N	<INV>	.	PASS	IMPRECISE;CIEND=-294,294;CIPOS=-294,294;SVTYPE=INV;SVMETHOD=EMBL.DELLYv0.6.7;CHR2=4;END=49657645;CT=5to5;INSLEN=0;PE=3;MAPQ=28	GT:GL:GQ:FT:RCL:RC:RCR:CN:DR:DV:RR:RV	0/0:0,-76.2018,-757.799:10000:PASS:440995:741824:30468:3:293:2:0:0
4	49116497	INV00000995	N	<INV>	.	LowQual	IMPRECISE;CIEND=-391,391;CIPOS=-391,391;SVTYPE=INV;SVMETHOD=EMBL.DELLYv0.6.7;CHR2=4;END=49642987;CT=5to5;INSLEN=0;PE=2;MAPQ=20	GT:GL:GQ:FT:RCL:RC:RCR:CN:DR:DV:RR:RV	0/0:0,-130.003,-1000:10000:PASS:439582:677359:93920:3:492:1:0:0
4	49116503	INV00001007	N	<INV>	.	LowQual	IMPRECISE;CIEND=-246,246;CIPOS=-246,246;SVTYPE=INV;SVMETHOD=EMBL.DELLYv0.6.7;CHR2=4;END=49652855;CT=3to3;INSLEN=0;PE=2;MAPQ=4	GT:GL:GQ:FT:RCL:RC:RCR:CN:DR:DV:RR:RV	0/0:0,-66.2165,-396.249:10000:PASS:441300:725595:45600:3:260:0:0:0
4	49116579	INV00000989	N	<INV>	.	LowQual	IMPRECISE;CIEND=-431,431;CIPOS=-431,431;SVTYPE=INV;SVMETHOD=EMBL.DELLYv0.6.7;CHR2=4;END=49636284;CT=3to3;INSLEN=0;PE=2;MAPQ=7	GT:GL:GQ:FT:RCL:RC:RCR:CN:DR:DV:RR:RV	0/0:0,-199.005,-1000:10000:PASS:439288:629897:140612:2:757:2:0:0
4	49116688	INV00001008	N	<INV>	.	LowQual	IMPRECISE;CIEND=-219,219;CIPOS=-219,219;SVTYPE=INV;SVMETHOD=EMBL.DELLYv0.6.7;CHR2=4;END=49644985;CT=3to3;INSLEN=0;PE=2;MAPQ=6	GT:GL:GQ:FT:RCL:RC:RCR:CN:DR:DV:RR:RV	0/0:0,-146.422,-1000:10000:PASS:440987:693490:76570:3:526:2:0:0
4	49116830	INV00001006	N	<INV>	.	LowQual	IMPRECISE;CIEND=-119,119;CIPOS=-119,119;SVTYPE=INV;SVMETHOD=EMBL.DELLYv0.6.7;CHR2=4;END=49637626;CT=3to3;INSLEN=0;PE=4;MAPQ=4	GT:GL:GQ:FT:RCL:RC:RCR:CN:DR:DV:RR:RV	0/0:0,-39.2809,-419.734:10000:PASS:440368:650646:118879:2:143:0:0:0
4	49116955	INV00000987	N	<INV>	.	LowQual	IMPRECISE;CIEND=-412,412;CIPOS=-412,412;SVTYPE=INV;SVMETHOD=EMBL.DELLYv0.6.7;CHR2=4;END=49642292;CT=5to5;INSLEN=0;PE=3;MAPQ=6	GT:GL:GQ:FT:RCL:RC:RCR:CN:DR:DV:RR:RV	0/0:0,-22.0409,-309.787:10000:PASS:441304:670427:98800:2:84:2:0:0
4	49117087	INV00000983	N	<INV>	.	LowQual	IMPRECISE;CIEND=-225,225;CIPOS=-225,225;SVTYPE=INV;SVMETHOD=EMBL.DELLYv0.6.7;CHR2=4;END=49656941;CT=3to3;INSLEN=0;PE=3;MAPQ=6	GT:GL:GQ:FT:RCL:RC:RCR:CN:DR:DV:RR:RV	0/0:0,-33.0508,-403.223:10000:PASS:443925:735750:33271:3:123:2:0:0
4	49117169	INV00000992	N	<INV>	.	LowQual	IMPRECISE;CIEND=-241,241;CIPOS=-241,241;SVTYPE=INV;SVMETHOD=EMBL.DELLYv0.6.7;CHR2=4;END=49644634;CT=5to5;INSLEN=0;PE=5;MAPQ=5	GT:GL:GQ:FT:RCL:RC:RCR:CN:DR:DV:RR:RV	0/0:0,-35.6466,-412.266:10000:PASS:441834:683655:85327:3:133:4:0:0
4	49117187	INV00001005	N	<INV>	.	LowQual	IMPRECISE;CIEND=-63,63;CIPOS=-63,63;SVTYPE=INV;SVMETHOD=EMBL.DELLYv0.6.7;CHR2=4;END=49637159;CT=5to5;INSLEN=0;PE=12;MAPQ=6	GT:GL:GQ:FT:RCL:RC:RCR:CN:DR:DV:RR:RV	0/0:0,-39.9501,-458.425:10000:PASS:440671:633492:135484:2:145:1:0:0
4	49117197	INV00000994	N	<INV>	.	LowQual	IMPRECISE;CIEND=-461,461;CIPOS=-461,461;SVTYPE=INV;SVMETHOD=EMBL.DELLYv0.6.7;CHR2=4;END=49649645;CT=5to5;INSLEN=0;PE=2;MAPQ=17	GT:GL:GQ:FT:RCL:RC:RCR:CN:DR:DV:RR:RV	0/0:0,-39.9958,-467.463:10000:PASS:442581:711294:57672:3:153:2:0:0
4	49117319	INV00000998	N	<INV>	.	LowQual	IMPRECISE;CIEND=-308,308;CIPOS=-308,308;SVTYPE=INV;SVMETHOD=EMBL.DELLYv0.6.7;CHR2=4;END=49653659;CT=3to3;INSLEN=0;PE=8;MAPQ=3	GT:GL:GQ:FT:RCL:RC:RCR:CN:DR:DV:RR:RV	0/0:0,-82.6808,-877.53:10000:PASS:444349:725515:42375:3:299:4:0:0
4	49117320	INV00000986	N	<INV>	.	LowQual	IMPRECISE;CIEND=-450,450;CIPOS=-450,450;SVTYPE=INV;SVMETHOD=EMBL.DELLYv0.6.7;CHR2=4;END=49659902;CT=3to3;INSLEN=0;PE=2;MAPQ=12	GT:GL:GQ:FT:RCL:RC:RCR:CN:DR:DV:RR:RV	0/0:0,-85.486,-896:10000:PASS:445347:767150:737:3:304:1:0:0
4	49117332	INV00001001	N	<INV>	.	LowQual	IMPRECISE;CIEND=-225,225;CIPOS=-225,225;SVTYPE=INV;SVMETHOD=EMBL.DELLYv0.6.7;CHR2=4;END=49642422;CT=3to3;INSLEN=0;PE=10;MAPQ=10	GT:GL:GQ:FT:RCL:RC:RCR:CN:DR:DV:RR:RV	0/0:0,-84.3107,-961.999:10000:PASS:442511:671035:96799:2:327:10:0:0
4	49117347	INV00001000	N	<INV>	.	LowQual	IMPRECISE;CIEND=-354,354;CIPOS=-354,354;SVTYPE=INV;SVMETHOD=EMBL.DELLYv0.6.7;CHR2=4;END=49650876;CT=3to3;INSLEN=0;PE=6;MAPQ=5	GT:GL:GQ:FT:RCL:RC:RCR:CN:DR:DV:RR:RV	0/0:0,-81.5377,-1000:10000:PASS:443946:715534:52224:3:284:3:0:0
4	49117510	INV00000988	N	<INV>	.	LowQual	IMPRECISE;CIEND=-380,380;CIPOS=-380,380;SVTYPE=INV;SVMETHOD=EMBL.DELLYv0.6.7;CHR2=4;END=49642220;CT=5to5;INSLEN=0;PE=2;MAPQ=5	GT:GL:GQ:FT:RCL:RC:RCR:CN:DR:DV:RR:RV	0/0:0,-87.6206,-880.564:10000:PASS:442799:668504:98978:2:311:1:0:0
4	49117517	INV00000991	N	<INV>	.	LowQual	IMPRECISE;CIEND=-340,340;CIPOS=-340,340;SVTYPE=INV;SVMETHOD=EMBL.DELLYv0.6.7;CHR2=4;END=49658072;CT=5to5;INSLEN=0;PE=2;MAPQ=7	GT:GL:GQ:FT:RCL:RC:RCR:CN:DR:DV:RR:RV	0/0:0,-13.4955,-146.235:135:PASS:445456:739265:28200:3:54:1:0:0
4	49117557	INV00000985	N	<INV>	.	LowQual	IMPRECISE;CIEND=-381,381;CIPOS=-381,381;SVTYPE=INV;SVMETHOD=EMBL.DELLYv0.6.7;CHR2=4;END=49654433;CT=5to5;INSLEN=0;PE=11;MAPQ=6	GT:GL:GQ:FT:RCL:RC:RCR:CN:DR:DV:RR:RV	0/0:0,-68.8144,-769.173:10000:PASS:444830:727700:39722:3:263:8:0:0
4	49117649	INV00000984	N	<INV>	.	LowQual	IMPRECISE;CIEND=-191,191;CIPOS=-191,191;SVTYPE=INV;SVMETHOD=EMBL.DELLYv0.6.7;CHR2=4;END=49641454;CT=3to3;INSLEN=0;PE=2;MAPQ=3	GT:GL:GQ:FT:RCL:RC:RCR:CN:DR:DV:RR:RV	0/0:0,-27.0097,-319.412:10000:PASS:443193:665897:101012:2:95:0:0:0
4	49117660	INV00000999	N	<INV>	.	LowQual	IMPRECISE;CIEND=-87,87;CIPOS=-87,87;SVTYPE=INV;SVMETHOD=EMBL.DELLYv0.6.7;CHR2=4;END=49640499;CT=3to3;INSLEN=0;PE=5;MAPQ=5	GT:GL:GQ:FT:RCL:RC:RCR:CN:DR:DV:RR:RV	0/0:0,-25.3076,-329.915:10000:PASS:443080:661005:105868:2:92:3:0:0
4	49117662	INV00000997	N	<INV>	.	LowQual	IMPRECISE;CIEND=-407,407;CIPOS=-407,407;SVTYPE=INV;SVMETHOD=EMBL.DELLYv0.6.7;CHR2=4;END=49635859;CT=3to3;INSLEN=0;PE=4;MAPQ=6	GT:GL:GQ:FT:RCL:RC:RCR:CN:DR:DV:RR:RV	0/0:0,-23.715,-324.319:10000:PASS:442389:622972:143893:2:90:3:0:0
4	49117662	INV00000990	N	<INV>	.	LowQual	IMPRECISE;CIEND=-92,92;CIPOS=-92,92;SVTYPE=INV;SVMETHOD=EMBL.DELLYv0.6.7;CHR2=4;END=49644976;CT=3to3;INSLEN=0;PE=3;MAPQ=2	GT:GL:GQ:FT:RCL:RC:RCR:CN:DR:DV:RR:RV	0/0:0,-25.6119,-326.819:10000:PASS:443773:690103:76762:3:90:0:0:0
4	49117671	INV00001003	N	<INV>	.	LowQual	IMPRECISE;CIEND=-418,418;CIPOS=-418,418;SVTYPE=INV;SVMETHOD=EMBL.DELLYv0.6.7;CHR2=4;END=49647709;CT=3to3;INSLEN=0;PE=7;MAPQ=14	GT:GL:GQ:FT:RCL:RC:RCR:CN:DR:DV:RR:RV	0/0:0,-18.6443,-317.612:10000:PASS:444180:703548:63298:3:87:5:0:0
4	49118562	INV00001045	N	<INV>	.	LowQual	IMPRECISE;CIEND=-451,451;CIPOS=-451,451;SVTYPE=INV;SVMETHOD=EMBL.DELLYv0.6.7;CHR2=4;END=49653377;CT=5to5;INSLEN=0;PE=3;MAPQ=6	GT:GL:GQ:FT:RCL:RC:RCR:CN:DR:DV:RR:RV	0/0:0,-81.477,-587.351:10000:PASS:445571:721115:44813:3:315:2:0:0
4	49118636	INV00001077	N	<INV>	.	LowQual	IMPRECISE;CIEND=-221,221;CIPOS=-221,221;SVTYPE=INV;SVMETHOD=EMBL.DELLYv0.6.7;CHR2=4;END=49635699;CT=5to5;INSLEN=0;PE=8;MAPQ=4	GT:GL:GQ:FT:RCL:RC:RCR:CN:DR:DV:RR:RV	0/0:0,-125.206,-1000:10000:PASS:443287:620600:144916:2:463:4:0:0
4	49118639	INV00001019	N	<INV>	.	LowQual	IMPRECISE;CIEND=-31,31;CIPOS=-31,31;SVTYPE=INV;SVMETHOD=EMBL.DELLYv0.6.7;CHR2=4;END=49656761;CT=5to5;INSLEN=0;PE=6;MAPQ=10	GT:GL:GQ:FT:RCL:RC:RCR:CN:DR:DV:RR:RV	0/0:0,-83.3707,-1000:10000:PASS:446571:731496:34001:3:298:7:0:0
4	49118704	INV00001086	N	<INV>	.	LowQual	IMPRECISE;CIEND=-250,250;CIPOS=-250,250;SVTYPE=INV;SVMETHOD=EMBL.DELLYv0.6.7;CHR2=4;END=49659525;CT=5to5;INSLEN=0;PE=6;MAPQ=14	GT:GL:GQ:FT:RCL:RC:RCR:CN:DR:DV:RR:RV	0/0:0,-166.029,-1000:10000:PASS:447574:740511:24416:3:629:6:0:0
4	49118734	INV00001096	N	<INV>	.	LowQual	IMPRECISE;CIEND=-169,169;CIPOS=-169,169;SVTYPE=INV;SVMETHOD=EMBL.DELLYv0.6.7;CHR2=4;END=49641987;CT=5to5;INSLEN=0;PE=2;MAPQ=3	GT:GL:GQ:FT:RCL:RC:RCR:CN:DR:DV:RR:RV	0/0:0,-59.8193,-525.496:10000:PASS:444909:664749:100024:2:217:0:0:0
4	49118736	INV00001098	N	<INV>	.	LowQual	IMPRECISE;CIEND=-174,174;CIPOS=-174,174;SVTYPE=INV;SVMETHOD=EMBL.DELLYv0.6.7;CHR2=4;END=49634381;CT=5to5;INSLEN=0;PE=4;MAPQ=1	GT:GL:GQ:FT:RCL:RC:RCR:CN:DR:DV:RR:RV	0/0:0,-36.5972,-407.963:10000:PASS:443826:607926:156830:2:130:0:0:0
4	49118754	INV00001064	N	<INV>	.	LowQual	IMPRECISE;CIEND=-450,450;CIPOS=-450,450;SVTYPE=INV;SVMETHOD=EMBL.DELLYv0.6.7;CHR2=4;END=49653617;CT=3to3;INSLEN=0;PE=2;MAPQ=4	GT:GL:GQ:FT:RCL:RC:RCR:CN:DR:DV:RR:RV	0/0:0,-94.6991,-766.438:10000:PASS:446816:722196:42440:3:351:0:0:0
4	49118899	INV00001088	N	<INV>	.	LowQual	IMPRECISE;CIEND=-444,444;CIPOS=-444,444;SVTYPE=INV;SVMETHOD=EMBL.DELLYv0.6.7;CHR2=4;END=49639089;CT=5to5;INSLEN=0;PE=2;MAPQ=6	GT:GL:GQ:FT:RCL:RC:RCR:CN:DR:DV:RR:RV	0/0:0,-117.81,-1000:10000:PASS:445627:646974:116579:2:420:1:0:0
4	49118909	INV00001080	N	<INV>	.	LowQual	IMPRECISE;CIEND=-4,4;CIPOS=-4,4;SVTYPE=INV;SVMETHOD=EMBL.DELLYv0.6.7;CHR2=4;END=49644631;CT=5to5;INSLEN=0;PE=3;MAPQ=5	GT:GL:GQ:FT:RCL:RC:RCR:CN:DR:DV:RR:RV	0/0:0,-261.918,-1000:10000:PASS:446539:678133:85336:3:978:2:0:0
4	49118923	INV00001090	N	<INV>	.	LowQual	IMPRECISE;CIEND=-259,259;CIPOS=-259,259;SVTYPE=INV;SVMETHOD=EMBL.DELLYv0.6.7;CHR2=4;END=49654336;CT=5to5;INSLEN=0;PE=5;MAPQ=4	GT:GL:GQ:FT:RCL:RC:RCR:CN:DR:DV:RR:RV	0/0:0,-101.876,-905.012:10000:PASS:448113:723047:40326:3:393:3:0:0
4	49118942	INV00001010	N	<INV>	.	LowQual	IMPRECISE;CIEND=-253,253;CIPOS=-253,253;SVTYPE=INV;SVMETHOD=EMBL.DELLYv0.6.7;CHR2=4;END=49639168;CT=3to3;INSLEN=0;PE=2;MAPQ=7	GT:GL:GQ:FT:RCL:RC:RCR:CN:DR:DV:RR:RV	0/0:0,-152.25,-1000:10000:PASS:445918:648203:115041:2:557:1:0:0
4	49119021	INV00001073	N	<INV>	.	LowQual	IMPRECISE;CIEND=-453,453;CIPOS=-453,453;SVTYPE=INV;SVMETHOD=EMBL.DELLYv0.6.7;CHR2=4;END=49641125;CT=3to3;INSLEN=0;PE=2;MAPQ=16	GT:GL:GQ:FT:RCL:RC:RCR:CN:DR:DV:RR:RV	0/0:0,-168.785,-1000:10000:PASS:447940:657812:103670:2:623:1:0:0
4	49119021	INV00001017	N	<INV>	.	LowQual	IMPRECISE;CIEND=-265,265;CIPOS=-265,265;SVTYPE=INV;SVMETHOD=EMBL.DELLYv0.6.7;CHR2=4;END=49650548;CT=3to3;INSLEN=0;PE=2;MAPQ=22	GT:GL:GQ:FT:RCL:RC:RCR:CN:DR:DV:RR:RV	0/0:0,-20.5744,-148.284:10000:PASS:449377:707553:53929:3:89:1:0:0
4	49119025	INV00001092	N	<INV>	.	LowQual	IMPRECISE;CIEND=-207,207;CIPOS=-207,207;SVTYPE=INV;SVMETHOD=EMBL.DELLYv0.6.7;CHR2=4;END=49640229;CT=3to3;INSLEN=0;PE=4;MAPQ=9	GT:GL:GQ:FT:RCL:RC:RCR:CN:DR:DV:RR:RV	0/0:0,-70.0827,-677.43:10000:PASS:447814:654938:106536:2:262:3:0:0
4	49119053	INV00001030	N	<INV>	.	LowQual	IMPRECISE;CIEND=-414,414;CIPOS=-414,414;SVTYPE=INV;SVMETHOD=EMBL.DELLYv0.6.7;CHR2=4;END=49656452;CT=3to3;INSLEN=0;PE=5;MAPQ=8	GT:GL:GQ:FT:RCL:RC:RCR:CN:DR:DV:RR:RV	0/0:0,-84.0718,-1000:10000:PASS:450442:726569:34795:3:300:4:0:0
4	49119219	INV00001041	N	<INV>	.	LowQual	IMPRECISE;CIEND=-181,181;CIPOS=-181,181;SVTYPE=INV;SVMETHOD=EMBL.DELLYv0.6.7;CHR2=4;END=49643487;CT=3to3;INSLEN=0;PE=2;MAPQ=4	GT:GL:GQ:FT:RCL:RC:RCR:CN:DR:DV:RR:RV	0/0:0,-55.3326,-596.531:10000:PASS:448718:671318:89655:2:196:0:0:0
4	49119242	INV00001053	N	<INV>	.	LowQual	IMPRECISE;CIEND=-35,35;CIPOS=-35,35;SVTYPE=INV;SVMETHOD=EMBL.DELLYv0.6.7;CHR2=4;END=49635423;CT=3to3;INSLEN=0;PE=5;MAPQ=7	GT:GL:GQ:FT:RCL:RC:RCR:CN:DR:DV:RR:RV	0/0:0,-52.4178,-572.263:10000:PASS:447584:614205:146712:2:189:2:0:0
4	49119242	INV00001031	N	<INV>	.	LowQual	IMPRECISE;CIEND=-146,146;CIPOS=-146,146;SVTYPE=INV;SVMETHOD=EMBL.DELLYv0.6.7;CHR2=4;END=49659887;CT=3to3;INSLEN=0;PE=7;MAPQ=4	GT:GL:GQ:FT:RCL:RC:RCR:CN:DR:DV:RR:RV	0/0:0,-51.0188,-570.675:10000:PASS:451413:760112:805:3:189:3:0:0
4	49119342	INV00001082	N	<INV>	.	LowQual	IMPRECISE;CIEND=-434,434;CIPOS=-434,434;SVTYPE=INV;SVMETHOD=EMBL.DELLYv0.6.7;CHR2=4;END=49653532;CT=3to3;INSLEN=0;PE=2;MAPQ=4	GT:GL:GQ:FT:RCL:RC:RCR:CN:DR:DV:RR:RV	0/0:0,-38.7779,-438.537:10000:PASS:450529:717978:42633:3:137:0:0:0
4	49119382	INV00001083	N	<INV>	.	LowQual	IMPRECISE;CIEND=-454,454;CIPOS=-454,454;SVTYPE=INV;SVMETHOD=EMBL.DELLYv0.6.7;CHR2=4;END=49654559;CT=3to3;INSLEN=0;PE=2;MAPQ=6	GT:GL:GQ:FT:RCL:RC:RCR:CN:DR:DV:RR:RV	0/0:0,-37.861,-474.211:10000:PASS:450766:721906:38615:3:135:2:0:0
4	49119480	INV00001043	N	<INV>	.	LowQual	IMPRECISE;CIEND=-497,497;CIPOS=-497,497;SVTYPE=INV;SVMETHOD=EMBL.DELLYv0.6.7;CHR2=4;END=49652555;CT=5to5;INSLEN=0;PE=2;MAPQ=4	GT:GL:GQ:FT:RCL:RC:RCR:CN:DR:DV:RR:RV	0/0:0,-41.4123,-495.46:10000:PASS:450519:712028:48390:3:148:0:0:0
4	49119498	INV00001085	N	<INV>	.	LowQual	IMPRECISE;CIEND=-297,297;CIPOS=-297,297;SVTYPE=INV;SVMETHOD=EMBL.DELLYv0.6.7;CHR2=4;END=49647235;CT=3to3;INSLEN=0;PE=4;MAPQ=6	GT:GL:GQ:FT:RCL:RC:RCR:CN:DR:DV:RR:RV	0/0:0,-39.6677,-496.811:10000:PASS:449742:695925:64470:3:149:3:0:0
4	49119528	INV00001093	N	<INV>	.	LowQual	IMPRECISE;CIEND=-18,18;CIPOS=-18,18;SVTYPE=INV;SVMETHOD=EMBL.DELLYv0.6.7;CHR2=4;END=49646798;CT=5to5;INSLEN=0;PE=10;MAPQ=6	GT:GL:GQ:FT:RCL:RC:RCR:CN:DR:DV:RR:RV	0/0:0,-64.2962,-640.333:10000:PASS:449887:692113:68059:3:251:5:0:0
4	49119608	INV00001066	N	<INV>	.	LowQual	IMPRECISE;CIEND=-159,159;CIPOS=-159,159;SVTYPE=INV;SVMETHOD=EMBL.DELLYv0.6.7;CHR2=4;END=49635388;CT=5to5;INSLEN=0;PE=2;MAPQ=11	GT:GL:GQ:FT:RCL:RC:RCR:CN:DR:DV:RR:RV	0/0:0,-49.6146,-379.859:10000:PASS:448168:612991:147100:2:185:1:0:0
4	49119627	INV00001011	N	<INV>	.	LowQual	IMPRECISE;CIEND=-356,356;CIPOS=-356,356;SVTYPE=INV;SVMETHOD=EMBL.DELLYv0.6.7;CHR2=4;END=49657480;CT=5to5;INSLEN=0;PE=2;MAPQ=18	GT:GL:GQ:FT:RCL:RC:RCR:CN:DR:DV:RR:RV	0/0:0,-82.9956,-759.677:10000:PASS:451585:728748:31320:3:315:1:0:0
4	49119699	INV00001028	N	<INV>	.	LowQual	IMPRECISE;CIEND=-257,257;CIPOS=-257,257;SVTYPE=INV;SVMETHOD=EMBL.DELLYv0.6.7;CHR2=4;END=49642721;CT=3to3;INSLEN=0;PE=2;MAPQ=4	GT:GL:GQ:FT:RCL:RC:RCR:CN:DR:DV:RR:RV	0/0:0,-100.244,-902.36:10000:PASS:449632:664609:95114:2:373:0:0:0
4	49119764	INV00001016	N	<INV>	.	LowQual	IMPRECISE;CIEND=-107,107;CIPOS=-107,107;SVTYPE=INV;SVMETHOD=EMBL.DELLYv0.6.7;CHR2=4;END=49652835;CT=3to3;INSLEN=0;PE=3;MAPQ=9	GT:GL:GQ:FT:RCL:RC:RCR:CN:DR:DV:RR:RV	0/0:0,-85.7137,-517.038:10000:PASS:452162:712999:45702:3:344:2:0:0
4	49119830	INV00001074	N	<INV>	.	LowQual	IMPRECISE;CIEND=-360,360;CIPOS=-360,360;SVTYPE=INV;SVMETHOD=EMBL.DELLYv0.6.7;CHR2=4;END=49658083;CT=3to3;INSLEN=0;PE=2;MAPQ=5	GT:GL:GQ:FT:RCL:RC:RCR:CN:DR:DV:RR:RV	0/0:0,-13.4122,-146.522:134:PASS:453102:730357:28193:3:53:1:0:0
4	49119920	INV00001061	N	<INV>	.	LowQual	IMPRECISE;CIEND=-85,85;CIPOS=-85,85;SVTYPE=INV;SVMETHOD=EMBL.DELLYv0.6.7;CHR2=4;END=49654362;CT=5to5;INSLEN=0;PE=23;MAPQ=8	GT:GL:GQ:FT:RCL:RC:RCR:CN:DR:DV:RR:RV	0/0:0,-71.0749,-1000:10000:PASS:452529:718291:40188:3:319:18:0:0
4	49120037	INV00001036	N	<INV>	.	LowQual	IMPRECISE;CIEND=-180,180;CIPOS=-180,180;SVTYPE=INV;SVMETHOD=EMBL.DELLYv0.6.7;CHR2=4;END=49644735;CT=3to3;INSLEN=0;PE=4;MAPQ=3	GT:GL:GQ:FT:RCL:RC:RCR:CN:DR:DV:RR:RV	0/0:0,-44.7396,-601.573:10000:PASS:451434:678785:79276:3:162:1:0:0
4	49120095	INV00001047	N	<INV>	.	LowQual	IMPRECISE;CIEND=-130,130;CIPOS=-130,130;SVTYPE=INV;SVMETHOD=EMBL.DELLYv0.6.7;CHR2=4;END=49634785;CT=3to3;INSLEN=0;PE=2;MAPQ=7	GT:GL:GQ:FT:RCL:RC:RCR:CN:DR:DV:RR:RV	0/0:0,-29.6575,-406.945:10000:PASS:450326:606152:151446:2:105:1:0:0
4	49120114	INV00001042	N	<INV>	.	LowQual	IMPRECISE;CIEND=-444,444;CIPOS=-444,444;SVTYPE=INV;SVMETHOD=EMBL.DELLYv0.6.7;CHR2=4;END=49653553;CT=3to3;INSLEN=0;PE=2;MAPQ=20	GT:GL:GQ:FT:RCL:RC:RCR:CN:DR:DV:RR:RV	0/0:0,-28.458,-412.953:10000:PASS:453256:714969:42602:3:111:2:0:0
4	49120127	INV00001029	N	<INV>	.	LowQual	IMPRECISE;CIEND=-421,421;CIPOS=-421,421;SVTYPE=INV;SVMETHOD=EMBL.DELLYv0.6.7;CHR2=4;END=49635517;CT=3to3;INSLEN=0;PE=5;MAPQ=6	GT:GL:GQ:FT:RCL:RC:RCR:CN:DR:DV:RR:RV	0/0:0,-28.789,-422.026:10000:PASS:450441:612318:145247:2:115:4:0:0
4	49120142	INV00001018	N	<INV>	.	LowQual	IMPRECISE;CIEND=-66,66;CIPOS=-66,66;SVTYPE=INV;SVMETHOD=EMBL.DELLYv0.6.7;CHR2=4;END=49647219;CT=3to3;INSLEN=0;PE=5;MAPQ=12	GT:GL:GQ:FT:RCL:RC:RCR:CN:DR:DV:RR:RV	0/0:0,-31.6771,-441.683:10000:PASS:452275:691324:66232:3:126:3:0:0
4	49120505	INV00001095	N	<INV>	.	LowQual	IMPRECISE;CIEND=-26,26;CIPOS=-26,26;SVTYPE=INV;SVMETHOD=EMBL.DELLYv0.6.7;CHR2=4;END=49659522;CT=5to5;INSLEN=0;PE=129;MAPQ=9	GT:GL:GQ:FT:RCL:RC:RCR:CN:DR:DV:RR:RV	0/0:0,-193.249,-1000:10000:PASS:455380:731734:24425:3:865:37:0:0
4	49120522	INV00001057	N	<INV>	.	LowQual	IMPRECISE;CIEND=-36,36;CIPOS=-36,36;SVTYPE=INV;SVMETHOD=EMBL.DELLYv0.6.7;CHR2=4;END=49649767;CT=3to3;INSLEN=0;PE=4;MAPQ=6	GT:GL:GQ:FT:RCL:RC:RCR:CN:DR:DV:RR:RV	0/0:0,-46.68,-424.428:10000:PASS:454321:698454:57281:3:175:2:0:0
4	49120550	INV00001071	N	<INV>	.	LowQual	IMPRECISE;CIEND=-34,34;CIPOS=-34,34;SVTYPE=INV;SVMETHOD=EMBL.DELLYv0.6.7;CHR2=4;END=49644614;CT=5to5;INSLEN=0;PE=14;MAPQ=4	GT:GL:GQ:FT:RCL:RC:RCR:CN:DR:DV:RR:RV	0/0:0,-217.448,-1000:10000:PASS:454240:669663:85360:2:816:3:0:0
4	49120581	INV00001072	N	<INV>	.	LowQual	IMPRECISE;CIEND=-4,4;CIPOS=-4,4;SVTYPE=INV;SVMETHOD=EMBL.DELLYv0.6.7;CHR2=4;END=49642994;CT=5to5;INSLEN=0;PE=25;MAPQ=4	GT:GL:GQ:FT:RCL:RC:RCR:CN:DR:DV:RR:RV	0/0:0,-145.551,-1000:10000:PASS:456285:658887:93805:2:541:12:0:0
4	49120593	INV00001091	N	<INV>	.	LowQual	IMPRECISE;CIEND=-295,295;CIPOS=-295,295;SVTYPE=INV;SVMETHOD=EMBL.DELLYv0.6.7;CHR2=4;END=49649296;CT=5to5;INSLEN=0;PE=27;MAPQ=7	GT:GL:GQ:FT:RCL:RC:RCR:CN:DR:DV:RR:RV	0/0:0,-18.3111,-422.429:10000:PASS:457896:693367:58689:3:118:20:0:0
4	49120598	INV00001033	N	<INV>	.	LowQual	IMPRECISE;CIEND=-113,113;CIPOS=-113,113;SVTYPE=INV;SVMETHOD=EMBL.DELLYv0.6.7;CHR2=4;END=49640003;CT=5to5;INSLEN=0;PE=31;MAPQ=8	GT:GL:GQ:FT:RCL:RC:RCR:CN:DR:DV:RR:RV	0/0:0,-97.9068,-1000:10000:PASS:456716:643464:108410:2:426:24:0:0
4	49120675	INV00001062	N	<INV>	.	LowQual	IMPRECISE;CIEND=-19,19;CIPOS=-19,19;SVTYPE=INV;SVMETHOD=EMBL.DELLYv0.6.7;CHR2=4;END=49637157;CT=5to5;INSLEN=0;PE=73;MAPQ=3	GT:GL:GQ:FT:RCL:RC:RCR:CN:DR:DV:RR:RV	0/0:0,-228.429,-1000:10000:PASS:460168:612351:135486:2:960:26:0:0
4	49120835	INV00001055	N	<INV>	.	LowQual	IMPRECISE;CIEND=-205,205;CIPOS=-205,205;SVTYPE=INV;SVMETHOD=EMBL.DELLYv0.6.7;CHR2=4;END=49647188;CT=5to5;INSLEN=0;PE=22;MAPQ=9	GT:GL:GQ:FT:RCL:RC:RCR:CN:DR:DV:RR:RV	0/0:0,-52.3995,-678.579:10000:PASS:465065:678131:66303:3:246:18:0:0
4	49120894	INV00001094	N	<INV>	.	LowQual	IMPRECISE;CIEND=-110,110;CIPOS=-110,110;SVTYPE=INV;SVMETHOD=EMBL.DELLYv0.6.7;CHR2=4;END=49657481;CT=5to5;INSLEN=0;PE=17;MAPQ=7	GT:GL:GQ:FT:RCL:RC:RCR:CN:DR:DV:RR:RV	0/0:0,-105.227,-1000:10000:PASS:468307:711420:31311:3:370:5:0:0
4	49120895	INV00001100	N	<INV>	.	LowQual	IMPRECISE;CIEND=-62,62;CIPOS=-62,62;SVTYPE=INV;SVMETHOD=EMBL.DELLYv0.6.7;CHR2=4;END=49652231;CT=5to5;INSLEN=0;PE=8;MAPQ=2	GT:GL:GQ:FT:RCL:RC:RCR:CN:DR:DV:RR:RV	0/0:0,-26.5478,-340.433:10000:PASS:467627:692896:49748:3:97:2:0:0
4	49120901	INV00001051	N	<INV>	.	LowQual	IMPRECISE;CIEND=-265,265;CIPOS=-265,265;SVTYPE=INV;SVMETHOD=EMBL.DELLYv0.6.7;CHR2=4;END=49646487;CT=5to5;INSLEN=0;PE=5;MAPQ=3	GT:GL:GQ:FT:RCL:RC:RCR:CN:DR:DV:RR:RV	0/0:0,-92.6087,-1000:10000:PASS:467030:672161:70193:3:329:2:0:0
4	49120904	INV00001079	N	<INV>	.	LowQual	IMPRECISE;CIEND=-5,5;CIPOS=-5,5;SVTYPE=INV;SVMETHOD=EMBL.DELLYv0.6.7;CHR2=4;END=49635176;CT=5to5;INSLEN=0;PE=12;MAPQ=5	GT:GL:GQ:FT:RCL:RC:RCR:CN:DR:DV:RR:RV	0/0:0,-75.2765,-636.946:10000:PASS:465294:594879:147411:2:297:7:0:0
4	49120917	INV00001058	N	<INV>	.	LowQual	IMPRECISE;CIEND=-80,80;CIPOS=-80,80;SVTYPE=INV;SVMETHOD=EMBL.DELLYv0.6.7;CHR2=4;END=49633680;CT=5to5;INSLEN=0;PE=4;MAPQ=12	GT:GL:GQ:FT:RCL:RC:RCR:CN:DR:DV:RR:RV	0/0:0,-25.5267,-298.711:10000:PASS:465318:583550:158464:2:103:3:0:0
4	49120954	INV00001015	N	<INV>	.	LowQual	IMPRECISE;CIEND=-392,392;CIPOS=-392,392;SVTYPE=INV;SVMETHOD=EMBL.DELLYv0.6.7;CHR2=4;END=49656786;CT=5to5;INSLEN=0;PE=3;MAPQ=3	GT:GL:GQ:FT:RCL:RC:RCR:CN:DR:DV:RR:RV	0/0:0,-91.5615,-1000:10000:PASS:472352:704619:33944:3:313:1:0:0
4	49121009	INV00001099	N	<INV>	.	LowQual	IMPRECISE;CIEND=0,0;CIPOS=0,0;SVTYPE=INV;SVMETHOD=EMBL.DELLYv0.6.7;CHR2=4;END=49645021;CT=3to3;INSLEN=0;PE=16;MAPQ=2	GT:GL:GQ:FT:RCL:RC:RCR:CN:DR:DV:RR:RV	0/0:0,-105.693,-1000:10000:PASS:480915:651776:76416:2:398:9:0:0
4	49121014	INV00001021	N	<INV>	.	LowQual	IMPRECISE;CIEND=-46,46;CIPOS=-46,46;SVTYPE=INV;SVMETHOD=EMBL.DELLYv0.6.7;CHR2=4;END=49640172;CT=3to3;INSLEN=0;PE=21;MAPQ=8	GT:GL:GQ:FT:RCL:RC:RCR:CN:DR:DV:RR:RV	0/0:0,-81.2694,-1000:10000:PASS:480906:620713:106775:2:346:16:0:0
4	49121022	INV00001026	N	<INV>	.	LowQual	IMPRECISE;CIEND=-46,46;CIPOS=-46,46;SVTYPE=INV;SVMETHOD=EMBL.DELLYv0.6.7;CHR2=4;END=49646831;CT=3to3;INSLEN=0;PE=5;MAPQ=6	GT:GL:GQ:FT:RCL:RC:RCR:CN:DR:DV:RR:RV	0/0:0,-183.862,-1000:10000:PASS:483747:657761:67875:2:675:3:0:0
4	49121036	INV00001022	N	<INV>	.	LowQual	IMPRECISE;CIEND=-41,41;CIPOS=-41,41;SVTYPE=INV;SVMETHOD=EMBL.DELLYv0.6.7;CHR2=4;END=49650884;CT=3to3;INSLEN=0;PE=16;MAPQ=5	GT:GL:GQ:FT:RCL:RC:RCR:CN:DR:DV:RR:RV	0/0:0,-76.2954,-1000:10000:PASS:486728:671052:52206:2:286:11:0:0
4	49121038	INV00001087	N	<INV>	.	LowQual	IMPRECISE;CIEND=-13,13;CIPOS=-13,13;SVTYPE=INV;SVMETHOD=EMBL.DELLYv0.6.7;CHR2=4;END=49659624;CT=3to3;INSLEN=0;PE=12;MAPQ=8	GT:GL:GQ:FT:RCL:RC:RCR:CN:DR:DV:RR:RV	0/0:0,-889.992,-1000:10000:PASS:488362:708588:14348:3:3336:55:0:0
4	49121070	INV00001020	N	<INV>	.	LowQual	IMPRECISE;CIEND=-89,89;CIPOS=-89,89;SVTYPE=INV;SVMETHOD=EMBL.DELLYv0.6.7;CHR2=4;END=49657952;CT=3to3;INSLEN=0;PE=23;MAPQ=5	GT:GL:GQ:FT:RCL:RC:RCR:CN:DR:DV:RR:RV	0/0:0,-10.9716,-148.891:110:PASS:491144:691542:28346:3:66:12:0:0
4	49121088	INV00001037	N	<INV>	.	LowQual	IMPRECISE;CIEND=-169,169;CIPOS=-169,169;SVTYPE=INV;SVMETHOD=EMBL.DELLYv0.6.7;CHR2=4;END=49648425;CT=3to3;INSLEN=0;PE=4;MAPQ=8	GT:GL:GQ:FT:RCL:RC:RCR:CN:DR:DV:RR:RV	0/0:0,-103.853,-748.128:10000:PASS:489948:660082:59532:2:400:2:0:0
4	49121131	INV00001040	N	<INV>	.	LowQual	IMPRECISE;CIEND=-58,58;CIPOS=-58,58;SVTYPE=INV;SVMETHOD=EMBL.DELLYv0.6.7;CHR2=4;END=49648235;CT=5to5;INSLEN=0;PE=4;MAPQ=7	GT:GL:GQ:FT:RCL:RC:RCR:CN:DR:DV:RR:RV	0/0:0,-132.095,-1000:10000:PASS:490835:657181:61497:2:488:2:0:0
4	49121210	INV00001101	N	<INV>	.	LowQual	IMPRECISE;CIEND=-86,86;CIPOS=-86,86;SVTYPE=INV;SVMETHOD=EMBL.DELLYv0.6.7;CHR2=4;END=49637651;CT=3to3;INSLEN=0;PE=29;MAPQ=4	GT:GL:GQ:FT:RCL:RC:RCR:CN:DR:DV:RR:RV	0/0:0,-246.873,-1000:10000:PASS:492846:596139:118865:2:959:9:0:0
4	49121347	INV00001069	N	<INV>	.	LowQual	IMPRECISE;CIEND=-404,404;CIPOS=-404,404;SVTYPE=INV;SVMETHOD=EMBL.DELLYv0.6.7;CHR2=4;END=49656697;CT=3to3;INSLEN=0;PE=3;MAPQ=5	GT:GL:GQ:FT:RCL:RC:RCR:CN:DR:DV:RR:RV	0/0:0,-90.7492,-1000:10000:PASS:497839:678744:34170:3:307:2:0:0
4	49121460	INV00001024	N	<INV>	.	LowQual	IMPRECISE;CIEND=-77,77;CIPOS=-77,77;SVTYPE=INV;SVMETHOD=EMBL.DELLYv0.6.7;CHR2=4;END=49654497;CT=3to3;INSLEN=0;PE=3;MAPQ=3	GT:GL:GQ:FT:RCL:RC:RCR:CN:DR:DV:RR:RV	0/0:0,-94.918,-962.333:10000:PASS:501208:669852:39257:2:339:1:0:0
4	49121559	INV00001060	N	<INV>	.	LowQual	IMPRECISE;CIEND=-88,88;CIPOS=-88,88;SVTYPE=INV;SVMETHOD=EMBL.DELLYv0.6.7;CHR2=4;END=49656881;CT=5to5;INSLEN=0;PE=2;MAPQ=9	GT:GL:GQ:FT:RCL:RC:RCR:CN:DR:DV:RR:RV	0/0:0,-103.425,-1000:10000:PASS:502537:674594:33551:3:351:0:0:0
4	49121658	INV00001067	N	<INV>	.	LowQual	IMPRECISE;CIEND=-262,262;CIPOS=-262,262;SVTYPE=INV;SVMETHOD=EMBL.DELLYv0.6.7;CHR2=4;END=49633745;CT=3to3;INSLEN=0;PE=3;MAPQ=2	GT:GL:GQ:FT:RCL:RC:RCR:CN:DR:DV:RR:RV	0/0:0,-22.1753,-225.556:10000:PASS:502443:546662:157938:2:81:1:0:0
4	49121884	INV00001014	N	<INV>	.	LowQual	IMPRECISE;CIEND=-321,321;CIPOS=-321,321;SVTYPE=INV;SVMETHOD=EMBL.DELLYv0.6.7;CHR2=4;END=49633994;CT=5to5;INSLEN=0;PE=2;MAPQ=5	GT:GL:GQ:FT:RCL:RC:RCR:CN:DR:DV:RR:RV	0/0:0,-65.5058,-689.431:10000:PASS:504033:545342:157602:2:232:1:0:0
4	49121952	INV00001046	N	<INV>	.	LowQual	IMPRECISE;CIEND=-160,160;CIPOS=-160,160;SVTYPE=INV;SVMETHOD=EMBL.DELLYv0.6.7;CHR2=4;END=49653377;CT=5to5;INSLEN=0;PE=7;MAPQ=3	GT:GL:GQ:FT:RCL:RC:RCR:CN:DR:DV:RR:RV	0/0:0,-81.876,-587.947:10000:PASS:508644:656498:44813:2:315:1:0:0
4	49122035	INV00001076	N	<INV>	.	LowQual	IMPRECISE;CIEND=-411,411;CIPOS=-411,411;SVTYPE=INV;SVMETHOD=EMBL.DELLYv0.6.7;CHR2=4;END=49647259;CT=3to3;INSLEN=0;PE=4;MAPQ=4	GT:GL:GQ:FT:RCL:RC:RCR:CN:DR:DV:RR:RV	0/0:0,-68.0005,-706.112:10000:PASS:509958:634573:64427:2:245:1:0:0
4	49122112	INV00001054	N	<INV>	.	LowQual	IMPRECISE;CIEND=-325,325;CIPOS=-325,325;SVTYPE=INV;SVMETHOD=EMBL.DELLYv0.6.7;CHR2=4;END=49650027;CT=5to5;INSLEN=0;PE=18;MAPQ=5	GT:GL:GQ:FT:RCL:RC:RCR:CN:DR:DV:RR:RV	0/0:0,-82.0521,-786.406:10000:PASS:510704:642880:55784:2:335:9:0:0
4	49122323	INV00001065	N	<INV>	.	LowQual	IMPRECISE;CIEND=-385,385;CIPOS=-385,385;SVTYPE=INV;SVMETHOD=EMBL.DELLYv0.6.7;CHR2=4;END=49656311;CT=3to3;INSLEN=0;PE=2;MAPQ=16	GT:GL:GQ:FT:RCL:RC:RCR:CN:DR:DV:RR:RV	0/0:0,-103.996,-1000:10000:PASS:516745:658304:35194:2:359:1:0:0
4	49122369	INV00001097	N	<INV>	.	LowQual	IMPRECISE;CIEND=-149,149;CIPOS=-149,149;SVTYPE=INV;SVMETHOD=EMBL.DELLYv0.6.7;CHR2=4;END=49642423;CT=3to3;INSLEN=0;PE=17;MAPQ=5	GT:GL:GQ:FT:RCL:RC:RCR:CN:DR:DV:RR:RV	0/0:0,-203.175,-1000:10000:PASS:515110:596119:96796:2:759:10:0:0
4	49122388	INV00001034	N	<INV>	.	LowQual	IMPRECISE;CIEND=-87,87;CIPOS=-87,87;SVTYPE=INV;SVMETHOD=EMBL.DELLYv0.6.7;CHR2=4;END=49657952;CT=3to3;INSLEN=0;PE=16;MAPQ=6	GT:GL:GQ:FT:RCL:RC:RCR:CN:DR:DV:RR:RV	0/0:0,-11.1695,-149.478:112:PASS:517493:664555:28346:2:66:10:0:0
4	49122542	INV00001027	N	<INV>	.	LowQual	IMPRECISE;CIEND=-108,108;CIPOS=-108,108;SVTYPE=INV;SVMETHOD=EMBL.DELLYv0.6.7;CHR2=4;END=49652957;CT=3to3;INSLEN=0;PE=6;MAPQ=2	GT:GL:GQ:FT:RCL:RC:RCR:CN:DR:DV:RR:RV	0/0:0,-45.2441,-277.426:10000:PASS:519015:645139:45437:2:177:1:0:0
4	49122692	INV00001032	N	<INV>	.	LowQual	IMPRECISE;CIEND=-237,237;CIPOS=-237,237;SVTYPE=INV;SVMETHOD=EMBL.DELLYv0.6.7;CHR2=4;END=49639357;CT=3to3;INSLEN=0;PE=6;MAPQ=6	GT:GL:GQ:FT:RCL:RC:RCR:CN:DR:DV:RR:RV	0/0:0,-180.286,-1000:10000:PASS:518911:575479:113000:2:684:3:0:0
4	49122697	INV00001049	N	<INV>	.	LowQual	IMPRECISE;CIEND=-13,13;CIPOS=-13,13;SVTYPE=INV;SVMETHOD=EMBL.DELLYv0.6.7;CHR2=4;END=49650871;CT=3to3;INSLEN=0;PE=33;MAPQ=5	GT:GL:GQ:FT:RCL:RC:RCR:CN:DR:DV:RR:RV	0/0:0,-44.8229,-987.095:10000:PASS:520779:636230:52234:2:285:28:0:0
4	49122728	INV00001035	N	<INV>	.	LowQual	IMPRECISE;CIEND=-8,8;CIPOS=-8,8;SVTYPE=INV;SVMETHOD=EMBL.DELLYv0.6.7;CHR2=4;END=49644615;CT=5to5;INSLEN=0;PE=33;MAPQ=6	GT:GL:GQ:FT:RCL:RC:RCR:CN:DR:DV:RR:RV	0/0:0,-189.569,-1000:10000:PASS:520160:602700:85360:2:735:9:0:0
4	49122740	INV00001044	N	<INV>	.	LowQual	IMPRECISE;CIEND=-168,168;CIPOS=-168,168;SVTYPE=INV;SVMETHOD=EMBL.DELLYv0.6.7;CHR2=4;END=49648912;CT=5to5;INSLEN=0;PE=4;MAPQ=6	GT:GL:GQ:FT:RCL:RC:RCR:CN:DR:DV:RR:RV	0/0:0,-15.601,-201.616:157:PASS:520978:628810:59110:2:57:3:0:0
4	49122745	INV00001070	N	<INV>	.	LowQual	IMPRECISE;CIEND=-195,195;CIPOS=-195,195;SVTYPE=INV;SVMETHOD=EMBL.DELLYv0.6.7;CHR2=4;END=49654207;CT=5to5;INSLEN=0;PE=7;MAPQ=3	GT:GL:GQ:FT:RCL:RC:RCR:CN:DR:DV:RR:RV	0/0:0,-67.7404,-575.354:10000:PASS:521844:647051:40823:2:259:2:0:0
4	49122858	INV00001102	N	<INV>	.	LowQual	IMPRECISE;CIEND=-140,140;CIPOS=-140,140;SVTYPE=INV;SVMETHOD=EMBL.DELLYv0.6.7;CHR2=4;END=49650568;CT=5to5;INSLEN=0;PE=294;MAPQ=14	GT:GL:GQ:FT:RCL:RC:RCR:CN:DR:DV:RR:RV	0/1:-316.509,0,-73.0887:10000:PASS:522092:633103:53912:2:88:234:0:0
4	49122869	INV00001059	N	<INV>	.	LowQual	IMPRECISE;CIEND=-244,244;CIPOS=-244,244;SVTYPE=INV;SVMETHOD=EMBL.DELLYv0.6.7;CHR2=4;END=49652540;CT=5to5;INSLEN=0;PE=8;MAPQ=5	GT:GL:GQ:FT:RCL:RC:RCR:CN:DR:DV:RR:RV	0/0:0,-128.467,-892.454:10000:PASS:522466:638407:48536:2:496:5:0:0
4	49122869	INV00001023	N	<INV>	.	LowQual	IMPRECISE;CIEND=-106,106;CIPOS=-106,106;SVTYPE=INV;SVMETHOD=EMBL.DELLYv0.6.7;CHR2=4;END=49657511;CT=5to5;INSLEN=0;PE=31;MAPQ=13	GT:GL:GQ:FT:RCL:RC:RCR:CN:DR:DV:RR:RV	0/0:0,-80.1507,-1000:10000:PASS:523227:655805:31138:2:365:22:0:0
4	49122901	INV00001104	N	<INV>	.	LowQual	IMPRECISE;CIEND=-395,395;CIPOS=-395,395;SVTYPE=INV;SVMETHOD=EMBL.DELLYv0.6.7;CHR2=4;END=49656146;CT=5to5;INSLEN=0;PE=2;MAPQ=4	GT:GL:GQ:FT:RCL:RC:RCR:CN:DR:DV:RR:RV	0/0:0,-83.8509,-1000:10000:PASS:523166:650915:35859:2:294:0:0:0
4	49122920	INV00001039	N	<INV>	.	LowQual	IMPRECISE;CIEND=-41,41;CIPOS=-41,41;SVTYPE=INV;SVMETHOD=EMBL.DELLYv0.6.7;CHR2=4;END=49641695;CT=5to5;INSLEN=0;PE=13;MAPQ=10	GT:GL:GQ:FT:RCL:RC:RCR:CN:DR:DV:RR:RV	0/0:0,-20.6095,-144.138:10000:PASS:521239:585662:100754:2:111:9:0:0
4	49122956	INV00001025	N	<INV>	.	LowQual	IMPRECISE;CIEND=-439,439;CIPOS=-439,439;SVTYPE=INV;SVMETHOD=EMBL.DELLYv0.6.7;CHR2=4;END=49635361;CT=5to5;INSLEN=0;PE=3;MAPQ=6	GT:GL:GQ:FT:RCL:RC:RCR:CN:DR:DV:RR:RV	0/0:0,-59.1271,-456.35:10000:PASS:521368:538165:147127:2:222:2:0:0
4	49122968	INV00001056	N	<INV>	.	LowQual	IMPRECISE;CIEND=-220,220;CIPOS=-220,220;SVTYPE=INV;SVMETHOD=EMBL.DELLYv0.6.7;CHR2=4;END=49646479;CT=5to5;INSLEN=0;PE=2;MAPQ=3	GT:GL:GQ:FT:RCL:RC:RCR:CN:DR:DV:RR:RV	0/0:0,-90.0622,-1000:10000:PASS:523797:614470:70217:2:316:0:0:0
4	49122998	INV00001068	N	<INV>	.	LowQual	IMPRECISE;CIEND=-425,425;CIPOS=-425,425;SVTYPE=INV;SVMETHOD=EMBL.DELLYv0.6.7;CHR2=4;END=49653489;CT=5to5;INSLEN=0;PE=2;MAPQ=21	GT:GL:GQ:FT:RCL:RC:RCR:CN:DR:DV:RR:RV	0/0:0,-113.09,-916.254:10000:PASS:526546:639998:42934:2:426:1:0:0
4	49123059	INV00001081	N	<INV>	.	LowQual	IMPRECISE;CIEND=-409,409;CIPOS=-409,409;SVTYPE=INV;SVMETHOD=EMBL.DELLYv0.6.7;CHR2=4;END=49640403;CT=5to5;INSLEN=0;PE=2;MAPQ=7	GT:GL:GQ:FT:RCL:RC:RCR:CN:DR:DV:RR:RV	0/0:0,-39.9418,-344.382:10000:PASS:528778:572417:106186:2:151:1:0:0
4	49123091	INV00001038	N	<INV>	.	LowQual	IMPRECISE;CIEND=-58,58;CIPOS=-58,58;SVTYPE=INV;SVMETHOD=EMBL.DELLYv0.6.7;CHR2=4;END=49641210;CT=3to3;INSLEN=0;PE=5;MAPQ=6	GT:GL:GQ:FT:RCL:RC:RCR:CN:DR:DV:RR:RV	0/0:0,-209.233,-1000:10000:PASS:531461:573947:102081:2:817:2:0:0
4	49123174	INV00001075	N	<INV>	.	LowQual	IMPRECISE;CIEND=-447,447;CIPOS=-447,447;SVTYPE=INV;SVMETHOD=EMBL.DELLYv0.6.7;CHR2=4;END=49653494;CT=3to3;INSLEN=0;PE=3;MAPQ=3	GT:GL:GQ:FT:RCL:RC:RCR:CN:DR:DV:RR:RV	0/0:0,-116.754,-938.907:10000:PASS:536749:629809:42856:2:434:0:0:0
4	49123185	INV00001103	N	<INV>	.	LowQual	IMPRECISE;CIEND=-69,69;CIPOS=-69,69;SVTYPE=INV;SVMETHOD=EMBL.DELLYv0.6.7;CHR2=4;END=49642417;CT=3to3;INSLEN=0;PE=8;MAPQ=8	GT:GL:GQ:FT:RCL:RC:RCR:CN:DR:DV:RR:RV	0/0:0,-203.669,-1000:10000:PASS:535367:575441:96837:2:764:5:0:0
4	49123188	INV00001063	N	<INV>	.	LowQual	IMPRECISE;CIEND=-353,353;CIPOS=-353,353;SVTYPE=INV;SVMETHOD=EMBL.DELLYv0.6.7;CHR2=4;END=49649296;CT=3to3;INSLEN=0;PE=3;MAPQ=6	GT:GL:GQ:FT:RCL:RC:RCR:CN:DR:DV:RR:RV	0/0:0,-33.8925,-442.32:10000:PASS:536672:613432:58689:2:118:2:0:0
4	49123193	INV00001078	N	<INV>	.	LowQual	IMPRECISE;CIEND=-318,318;CIPOS=-318,318;SVTYPE=INV;SVMETHOD=EMBL.DELLYv0.6.7;CHR2=4;END=49654029;CT=3to3;INSLEN=0;PE=8;MAPQ=6	GT:GL:GQ:FT:RCL:RC:RCR:CN:DR:DV:RR:RV	0/0:0,-59.329,-534.371:10000:PASS:537534:630734:41201:2:221:4:0:0
4	49123203	INV00001052	N	<INV>	.	LowQual	IMPRECISE;CIEND=-392,392;CIPOS=-392,392;SVTYPE=INV;SVMETHOD=EMBL.DELLYv0.6.7;CHR2=4;END=49647410;CT=3to3;INSLEN=0;PE=3;MAPQ=2	GT:GL:GQ:FT:RCL:RC:RCR:CN:DR:DV:RR:RV	0/0:0,-50.1192,-524.559:10000:PASS:536940:607600:63982:2:182:1:0:0
4	49123240	INV00001089	N	<INV>	.	LowQual	IMPRECISE;CIEND=-179,179;CIPOS=-179,179;SVTYPE=INV;SVMETHOD=EMBL.DELLYv0.6.7;CHR2=4;END=49639696;CT=3to3;INSLEN=0;PE=3;MAPQ=17	GT:GL:GQ:FT:RCL:RC:RCR:CN:DR:DV:RR:RV	0/0:0,-212.234,-1000:10000:PASS:536174:561058:109987:2:792:3:0:0
4	49123240	INV00001013	N	<INV>	.	LowQual	IMPRECISE;CIEND=-25,25;CIPOS=-25,25;SVTYPE=INV;SVMETHOD=EMBL.DELLYv0.6.7;CHR2=4;END=49646747;CT=3to3;INSLEN=0;PE=3;MAPQ=8	GT:GL:GQ:FT:RCL:RC:RCR:CN:DR:DV:RR:RV	0/0:0,-152.497,-1000:10000:PASS:537323:602693:68352:2:546:1:0:0
4	49123241	INV00001084	N	<INV>	.	PASS	IMPRECISE;CIEND=-434,434;CIPOS=-434,434;SVTYPE=INV;SVMETHOD=EMBL.DELLYv0.6.7;CHR2=4;END=49640181;CT=3to3;INSLEN=0;PE=4;MAPQ=21	GT:GL:GQ:FT:RCL:RC:RCR:CN:DR:DV:RR:RV	0/0:0,-91.8248,-1000:10000:PASS:536253:564317:106713:2:354:4:0:0
4	49123241	INV00001050	N	<INV>	.	LowQual	IMPRECISE;CIEND=-218,218;CIPOS=-218,218;SVTYPE=INV;SVMETHOD=EMBL.DELLYv0.6.7;CHR2=4;END=49650196;CT=3to3;INSLEN=0;PE=22;MAPQ=13	GT:GL:GQ:FT:RCL:RC:RCR:CN:DR:DV:RR:RV	0/0:0,-97.9034,-1000:10000:PASS:537850:615938:55092:2:434:16:0:0
4	49123253	INV00001012	N	<INV>	.	LowQual	IMPRECISE;CIEND=-194,194;CIPOS=-194,194;SVTYPE=INV;SVMETHOD=EMBL.DELLYv0.6.7;CHR2=4;END=49636311;CT=3to3;INSLEN=0;PE=4;MAPQ=5	GT:GL:GQ:FT:RCL:RC:RCR:CN:DR:DV:RR:RV	0/0:0,-226.459,-1000:10000:PASS:535801:530483:140386:2:860:3:0:0
4	49123287	INV00001048	N	<INV>	.	LowQual	IMPRECISE;CIEND=-77,77;CIPOS=-77,77;SVTYPE=INV;SVMETHOD=EMBL.DELLYv0.6.7;CHR2=4;END=49635023;CT=3to3;INSLEN=0;PE=10;MAPQ=3	GT:GL:GQ:FT:RCL:RC:RCR:CN:DR:DV:RR:RV	0/0:0,-94.4946,-792.457:10000:PASS:536060:522782:147586:2:357:3:0:0
4	49123891	INV00001105	N	<INV>	.	LowQual	IMPRECISE;CIEND=-173,173;CIPOS=-173,173;SVTYPE=INV;SVMETHOD=EMBL.DELLYv0.6.7;CHR2=4;END=49637186;CT=5to5;INSLEN=0;PE=2;MAPQ=5	GT:GL:GQ:FT:RCL:RC:RCR:CN:DR:DV:RR:RV	0/0:0,-21.5052,-189.288:10000:PASS:538430:532699:135363:2:79:1:0:0
4	49125139	INV00001110	N	<INV>	.	LowQual	IMPRECISE;CIEND=-122,122;CIPOS=-122,122;SVTYPE=INV;SVMETHOD=EMBL.DELLYv0.6.7;CHR2=4;END=49647189;CT=5to5;INSLEN=0;PE=9;MAPQ=4	GT:GL:GQ:FT:RCL:RC:RCR:CN:DR:DV:RR:RV	0/0:0,-64.3251,-683.341:10000:PASS:542241:598918:66302:2:242:2:0:0
4	49125143	INV00001122	N	<INV>	.	LowQual	IMPRECISE;CIEND=-141,141;CIPOS=-141,141;SVTYPE=INV;SVMETHOD=EMBL.DELLYv0.6.7;CHR2=4;END=49654312;CT=5to5;INSLEN=0;PE=4;MAPQ=3	GT:GL:GQ:FT:RCL:RC:RCR:CN:DR:DV:RR:RV	0/0:0,-87.6822,-724.342:10000:PASS:543480:624776:40438:2:335:1:0:0
4	49125174	INV00001107	N	<INV>	.	LowQual	IMPRECISE;CIEND=-308,308;CIPOS=-308,308;SVTYPE=INV;SVMETHOD=EMBL.DELLYv0.6.7;CHR2=4;END=49641724;CT=5to5;INSLEN=0;PE=3;MAPQ=5	GT:GL:GQ:FT:RCL:RC:RCR:CN:DR:DV:RR:RV	0/0:0,-20.0381,-112.791:10000:PASS:541541:564340:100738:2:83:2:0:0
4	49125279	INV00001115	N	<INV>	.	LowQual	IMPRECISE;CIEND=-452,452;CIPOS=-452,452;SVTYPE=INV;SVMETHOD=EMBL.DELLYv0.6.7;CHR2=4;END=49640106;CT=5to5;INSLEN=0;PE=3;MAPQ=4	GT:GL:GQ:FT:RCL:RC:RCR:CN:DR:DV:RR:RV	0/0:0,-100.548,-1000:10000:PASS:542662:555556:108062:2:358:1:0:0
4	49125344	INV00001117	N	<INV>	.	LowQual	IMPRECISE;CIEND=-20,20;CIPOS=-20,20;SVTYPE=INV;SVMETHOD=EMBL.DELLYv0.6.7;CHR2=4;END=49644650;CT=5to5;INSLEN=0;PE=5;MAPQ=7	GT:GL:GQ:FT:RCL:RC:RCR:CN:DR:DV:RR:RV	0/0:0,-248.684,-1000:10000:PASS:543508:578298:85212:2:968:3:0:0
4	49125344	INV00001112	N	<INV>	.	LowQual	IMPRECISE;CIEND=-116,116;CIPOS=-116,116;SVTYPE=INV;SVMETHOD=EMBL.DELLYv0.6.7;CHR2=4;END=49650656;CT=5to5;INSLEN=0;PE=6;MAPQ=5	GT:GL:GQ:FT:RCL:RC:RCR:CN:DR:DV:RR:RV	0/0:0,-21.7674,-214.881:10000:PASS:544432:609630:53880:2:90:4:0:0
4	49125347	INV00001120	N	<INV>	.	LowQual	IMPRECISE;CIEND=-375,375;CIPOS=-375,375;SVTYPE=INV;SVMETHOD=EMBL.DELLYv0.6.7;CHR2=4;END=49659115;CT=5to5;INSLEN=0;PE=7;MAPQ=4	GT:GL:GQ:FT:RCL:RC:RCR:CN:DR:DV:RR:RV	0/0:0,-44.0456,-564.937:10000:PASS:545784:636315:27178:2:157:3:0:0
4	49125408	INV00001119	N	<INV>	.	LowQual	IMPRECISE;CIEND=-14,14;CIPOS=-14,14;SVTYPE=INV;SVMETHOD=EMBL.DELLYv0.6.7;CHR2=4;END=49643515;CT=3to3;INSLEN=0;PE=4;MAPQ=6	GT:GL:GQ:FT:RCL:RC:RCR:CN:DR:DV:RR:RV	0/0:0,-60.6155,-692.723:10000:PASS:544762:572448:89575:2:211:1:0:0
4	49125434	INV00001111	N	<INV>	.	LowQual	IMPRECISE;CIEND=-255,255;CIPOS=-255,255;SVTYPE=INV;SVMETHOD=EMBL.DELLYv0.6.7;CHR2=4;END=49649961;CT=3to3;INSLEN=0;PE=2;MAPQ=5	GT:GL:GQ:FT:RCL:RC:RCR:CN:DR:DV:RR:RV	0/0:0,-51.4585,-453.426:10000:PASS:546413:605372:55995:2:191:1:0:0
4	49125439	INV00001108	N	<INV>	.	LowQual	IMPRECISE;CIEND=-486,486;CIPOS=-486,486;SVTYPE=INV;SVMETHOD=EMBL.DELLYv0.6.7;CHR2=4;END=49647259;CT=3to3;INSLEN=0;PE=2;MAPQ=3	GT:GL:GQ:FT:RCL:RC:RCR:CN:DR:DV:RR:RV	0/0:0,-68.1995,-706.447:10000:PASS:546113:596798:64427:2:245:0:0:0
4	49125454	INV00001114	N	<INV>	.	LowQual	IMPRECISE;CIEND=-24,24;CIPOS=-24,24;SVTYPE=INV;SVMETHOD=EMBL.DELLYv0.6.7;CHR2=4;END=49656757;CT=5to5;INSLEN=0;PE=2;MAPQ=7	GT:GL:GQ:FT:RCL:RC:RCR:CN:DR:DV:RR:RV	0/0:0,-86.8689,-1000:10000:PASS:547973:626891:34006:2:294:1:0:0
4	49125503	INV00001109	N	<INV>	.	LowQual	IMPRECISE;CIEND=-213,213;CIPOS=-213,213;SVTYPE=INV;SVMETHOD=EMBL.DELLYv0.6.7;CHR2=4;END=49640172;CT=3to3;INSLEN=0;PE=5;MAPQ=4	GT:GL:GQ:FT:RCL:RC:RCR:CN:DR:DV:RR:RV	0/0:0,-92.455,-1000:10000:PASS:546325:553074:106775:2:346:2:0:0
4	49125643	INV00001113	N	<INV>	.	LowQual	IMPRECISE;CIEND=-96,96;CIPOS=-96,96;SVTYPE=INV;SVMETHOD=EMBL.DELLYv0.6.7;CHR2=4;END=49637164;CT=5to5;INSLEN=0;PE=7;MAPQ=2	GT:GL:GQ:FT:RCL:RC:RCR:CN:DR:DV:RR:RV	0/0:0,-257.775,-1000:10000:PASS:546684:523443:135476:2:1006:1:0:0
4	49125770	INV00001116	N	<INV>	.	LowQual	IMPRECISE;CIEND=-196,196;CIPOS=-196,196;SVTYPE=INV;SVMETHOD=EMBL.DELLYv0.6.7;CHR2=4;END=49654037;CT=3to3;INSLEN=0;PE=5;MAPQ=5	GT:GL:GQ:FT:RCL:RC:RCR:CN:DR:DV:RR:RV	0/0:0,-62.54,-558.086:10000:PASS:551803:615294:41198:2:231:3:0:0
4	49125951	INV00001106	N	<INV>	.	LowQual	IMPRECISE;CIEND=-353,353;CIPOS=-353,353;SVTYPE=INV;SVMETHOD=EMBL.DELLYv0.6.7;CHR2=4;END=49643154;CT=3to3;INSLEN=0;PE=2;MAPQ=7	GT:GL:GQ:FT:RCL:RC:RCR:CN:DR:DV:RR:RV	0/0:0,-146.126,-925.836:10000:PASS:552219:563430:90809:2:568:1:0:0
4	49125966	INV00001118	N	<INV>	.	LowQual	IMPRECISE;CIEND=-51,51;CIPOS=-51,51;SVTYPE=INV;SVMETHOD=EMBL.DELLYv0.6.7;CHR2=4;END=49659942;CT=3to3;INSLEN=0;PE=4;MAPQ=10	GT:GL:GQ:FT:RCL:RC:RCR:CN:DR:DV:RR:RV	0/0:0,-96.5597,-597.961:10000:PASS:554903:653601:611:2:388:3:0:0
4	49125983	INV00001121	N	<INV>	.	LowQual	IMPRECISE;CIEND=-154,154;CIPOS=-154,154;SVTYPE=INV;SVMETHOD=EMBL.DELLYv0.6.7;CHR2=4;END=49637319;CT=3to3;INSLEN=0;PE=3;MAPQ=3	GT:GL:GQ:FT:RCL:RC:RCR:CN:DR:DV:RR:RV	0/0:0,-86.718,-511.666:10000:PASS:551304:526558:127614:2:342:0:0:0
4	49126567	INV00001123	N	<INV>	.	LowQual	IMPRECISE;CIEND=-444,444;CIPOS=-444,444;SVTYPE=INV;SVMETHOD=EMBL.DELLYv0.6.7;CHR2=4;END=49659664;CT=3to3;INSLEN=0;PE=2;MAPQ=5	GT:GL:GQ:FT:RCL:RC:RCR:CN:DR:DV:RR:RV	0/0:0,-48.568,-308.345:10000:PASS:555627:648360:4836:2:182:1:0:0
4	49126742	INV00001124	N	<INV>	.	LowQual	IMPRECISE;CIEND=-442,442;CIPOS=-442,442;SVTYPE=INV;SVMETHOD=EMBL.DELLYv0.6.7;CHR2=4;END=49646478;CT=5to5;INSLEN=0;PE=2;MAPQ=7	GT:GL:GQ:FT:RCL:RC:RCR:CN:DR:DV:RR:RV	0/0:0,-29.2582,-190.833:10000:PASS:553564:582846:70217:2:113:2:0:0
4	49127827	INV00001125	N	<INV>	.	LowQual	IMPRECISE;CIEND=-454,454;CIPOS=-454,454;SVTYPE=INV;SVMETHOD=EMBL.DELLYv0.6.7;CHR2=4;END=49653380;CT=5to5;INSLEN=0;PE=2;MAPQ=4	GT:GL:GQ:FT:RCL:RC:RCR:CN:DR:DV:RR:RV	0/0:0,-12.3193,-119.474:123:PASS:554720:607674:44813:2:44:0:0:0
4	49128405	INV00001132	N	<INV>	.	PASS	IMPRECISE;CIEND=-115,115;CIPOS=-115,115;SVTYPE=INV;SVMETHOD=EMBL.DELLYv0.6.7;CHR2=4;END=49654431;CT=5to5;INSLEN=0;PE=4;MAPQ=20	GT:GL:GQ:FT:RCL:RC:RCR:CN:DR:DV:RR:RV	0/0:0,-45.6855,-427.279:10000:PASS:555094:612272:39744:2:169:2:0:0
4	49128619	INV00001126	N	<INV>	.	LowQual	IMPRECISE;CIEND=-465,465;CIPOS=-465,465;SVTYPE=INV;SVMETHOD=EMBL.DELLYv0.6.7;CHR2=4;END=49638256;CT=5to5;INSLEN=0;PE=3;MAPQ=5	GT:GL:GQ:FT:RCL:RC:RCR:CN:DR:DV:RR:RV	0/0:0,-29.6396,-292.982:10000:PASS:552749:533256:118504:2:107:3:0:0
4	49128621	INV00001135	N	<INV>	.	LowQual	IMPRECISE;CIEND=-335,335;CIPOS=-335,335;SVTYPE=INV;SVMETHOD=EMBL.DELLYv0.6.7;CHR2=4;END=49636336;CT=5to5;INSLEN=0;PE=3;MAPQ=5	GT:GL:GQ:FT:RCL:RC:RCR:CN:DR:DV:RR:RV	0/0:0,-91.0424,-762.06:10000:PASS:552501:512103:139654:1:332:2:0:0
4	49128634	INV00001131	N	<INV>	.	LowQual	IMPRECISE;CIEND=-146,146;CIPOS=-146,146;SVTYPE=INV;SVMETHOD=EMBL.DELLYv0.6.7;CHR2=4;END=49649876;CT=5to5;INSLEN=0;PE=2;MAPQ=4	GT:GL:GQ:FT:RCL:RC:RCR:CN:DR:DV:RR:RV	0/0:0,-42.0082,-381.752:10000:PASS:554487:594503:57234:2:152:0:0:0
4	49128638	INV00001128	N	<INV>	.	LowQual	IMPRECISE;CIEND=-347,347;CIPOS=-347,347;SVTYPE=INV;SVMETHOD=EMBL.DELLYv0.6.7;CHR2=4;END=49656743;CT=5to5;INSLEN=0;PE=2;MAPQ=2	GT:GL:GQ:FT:RCL:RC:RCR:CN:DR:DV:RR:RV	0/0:0,-88.6784,-1000:10000:PASS:555593:617682:34048:2:299:0:0:0
4	49128714	INV00001134	N	<INV>	.	LowQual	IMPRECISE;CIEND=-404,404;CIPOS=-404,404;SVTYPE=INV;SVMETHOD=EMBL.DELLYv0.6.7;CHR2=4;END=49635692;CT=5to5;INSLEN=0;PE=2;MAPQ=8	GT:GL:GQ:FT:RCL:RC:RCR:CN:DR:DV:RR:RV	0/0:0,-128.574,-984.249:10000:PASS:554560:504601:144939:1:480:2:0:0
4	49128748	INV00001129	N	<INV>	.	LowQual	IMPRECISE;CIEND=-392,392;CIPOS=-392,392;SVTYPE=INV;SVMETHOD=EMBL.DELLYv0.6.7;CHR2=4;END=49659718;CT=3to3;INSLEN=0;PE=4;MAPQ=7	GT:GL:GQ:FT:RCL:RC:RCR:CN:DR:DV:RR:RV	0/0:0,-252.503,-1000:10000:PASS:558282:646687:2785:2:961:4:0:0
4	49128750	INV00001130	N	<INV>	.	LowQual	IMPRECISE;CIEND=-305,305;CIPOS=-305,305;SVTYPE=INV;SVMETHOD=EMBL.DELLYv0.6.7;CHR2=4;END=49652832;CT=3to3;INSLEN=0;PE=2;MAPQ=6	GT:GL:GQ:FT:RCL:RC:RCR:CN:DR:DV:RR:RV	0/0:0,-89.835,-546.294:10000:PASS:557207:603751:45714:2:355:1:0:0
4	49128809	INV00001127	N	<INV>	.	LowQual	IMPRECISE;CIEND=-460,460;CIPOS=-460,460;SVTYPE=INV;SVMETHOD=EMBL.DELLYv0.6.7;CHR2=4;END=49642587;CT=5to5;INSLEN=0;PE=2;MAPQ=3	GT:GL:GQ:FT:RCL:RC:RCR:CN:DR:DV:RR:RV	0/0:0,-174.47,-1000:10000:PASS:555733:552976:96305:2:618:0:0:0
4	49128868	INV00001133	N	<INV>	.	LowQual	IMPRECISE;CIEND=-17,17;CIPOS=-17,17;SVTYPE=INV;SVMETHOD=EMBL.DELLYv0.6.7;CHR2=4;END=49637281;CT=3to3;INSLEN=0;PE=8;MAPQ=7	GT:GL:GQ:FT:RCL:RC:RCR:CN:DR:DV:RR:RV	0/0:0,-340.705,-1000:10000:PASS:555256:521234:127797:2:1313:2:0:0
4	49129367	INV00001136	N	<INV>	.	LowQual	IMPRECISE;CIEND=-387,387;CIPOS=-387,387;SVTYPE=INV;SVMETHOD=EMBL.DELLYv0.6.7;CHR2=4;END=49659720;CT=3to3;INSLEN=0;PE=2;MAPQ=20	GT:GL:GQ:FT:RCL:RC:RCR:CN:DR:DV:RR:RV	0/0:0,-25.2993,-237.702:10000:PASS:560769:643969:2699:2:98:1:0:0
4	49130394	INV00001138	N	<INV>	.	LowQual	IMPRECISE;CIEND=-232,232;CIPOS=-232,232;SVTYPE=INV;SVMETHOD=EMBL.DELLYv0.6.7;CHR2=4;END=49644646;CT=5to5;INSLEN=0;PE=4;MAPQ=5	GT:GL:GQ:FT:RCL:RC:RCR:CN:DR:DV:RR:RV	0/0:0,-19.3219,-140.279:10000:PASS:558448:560928:85255:2:78:2:0:0
4	49130415	INV00001139	N	<INV>	.	LowQual	IMPRECISE;CIEND=-415,415;CIPOS=-415,415;SVTYPE=INV;SVMETHOD=EMBL.DELLYv0.6.7;CHR2=4;END=49653881;CT=5to5;INSLEN=0;PE=3;MAPQ=4	GT:GL:GQ:FT:RCL:RC:RCR:CN:DR:DV:RR:RV	0/0:0,-21.6304,-168.317:10000:PASS:559812:604260:41921:2:85:1:0:0
4	49130464	INV00001140	N	<INV>	.	LowQual	IMPRECISE;CIEND=-434,434;CIPOS=-434,434;SVTYPE=INV;SVMETHOD=EMBL.DELLYv0.6.7;CHR2=4;END=49640108;CT=5to5;INSLEN=0;PE=5;MAPQ=5	GT:GL:GQ:FT:RCL:RC:RCR:CN:DR:DV:RR:RV	0/0:0,-24.4141,-191.369:10000:PASS:557810:538112:108040:2:95:3:0:0
4	49130571	INV00001137	N	<INV>	.	LowQual	IMPRECISE;CIEND=-456,456;CIPOS=-456,456;SVTYPE=INV;SVMETHOD=EMBL.DELLYv0.6.7;CHR2=4;END=49653507;CT=3to3;INSLEN=0;PE=2;MAPQ=6	GT:GL:GQ:FT:RCL:RC:RCR:CN:DR:DV:RR:RV	0/0:0,-38.2084,-328.189:10000:PASS:560133:603015:42728:2:140:1:0:0
4	49131174	INV00001141	N	<INV>	.	LowQual	IMPRECISE;CIEND=-427,427;CIPOS=-427,427;SVTYPE=INV;SVMETHOD=EMBL.DELLYv0.6.7;CHR2=4;END=49642219;CT=5to5;INSLEN=0;PE=3;MAPQ=2	GT:GL:GQ:FT:RCL:RC:RCR:CN:DR:DV:RR:RV	0/0:0,-12.0202,-95.4759:120:PASS:558610:546370:98979:2:43:0:0:0
4	49131333	INV00001142	N	<INV>	.	LowQual	IMPRECISE;CIEND=-430,430;CIPOS=-430,430;SVTYPE=INV;SVMETHOD=EMBL.DELLYv0.6.7;CHR2=4;END=49658517;CT=3to3;INSLEN=0;PE=2;MAPQ=10	GT:GL:GQ:FT:RCL:RC:RCR:CN:DR:DV:RR:RV	0/0:0,-10.8816,-70.0046:109:PASS:561139:617333:27841:2:45:2:0:0
4	49131965	INV00001146	N	<INV>	.	LowQual	IMPRECISE;CIEND=-119,119;CIPOS=-119,119;SVTYPE=INV;SVMETHOD=EMBL.DELLYv0.6.7;CHR2=4;END=49634677;CT=5to5;INSLEN=0;PE=5;MAPQ=6	GT:GL:GQ:FT:RCL:RC:RCR:CN:DR:DV:RR:RV	0/0:0,-131.154,-835.708:10000:PASS:557972:488881:155577:1:509:3:0:0
4	49131965	INV00001155	N	<INV>	.	LowQual	IMPRECISE;CIEND=-300,300;CIPOS=-300,300;SVTYPE=INV;SVMETHOD=EMBL.DELLYv0.6.7;CHR2=4;END=49636166;CT=5to5;INSLEN=0;PE=4;MAPQ=8	GT:GL:GQ:FT:RCL:RC:RCR:CN:DR:DV:RR:RV	0/0:0,-131.154,-835.725:10000:PASS:558150:502331:142127:1:509:3:0:0
4	49131965	INV00001147	N	<INV>	.	LowQual	IMPRECISE;CIEND=-9,9;CIPOS=-9,9;SVTYPE=INV;SVMETHOD=EMBL.DELLYv0.6.7;CHR2=4;END=49642947;CT=5to5;INSLEN=0;PE=6;MAPQ=3	GT:GL:GQ:FT:RCL:RC:RCR:CN:DR:DV:RR:RV	0/0:0,-132.451,-837.627:10000:PASS:559279:550113:94345:2:509:0:0:0
4	49131965	INV00001151	N	<INV>	.	LowQual	IMPRECISE;CIEND=-441,441;CIPOS=-441,441;SVTYPE=INV;SVMETHOD=EMBL.DELLYv0.6.7;CHR2=4;END=49648285;CT=5to5;INSLEN=0;PE=2;MAPQ=17	GT:GL:GQ:FT:RCL:RC:RCR:CN:DR:DV:RR:RV	0/0:0,-131.052,-835.936:10000:PASS:560051:583082:61376:2:509:1:0:0
4	49131965	INV00001148	N	<INV>	.	LowQual	IMPRECISE;CIEND=-476,476;CIPOS=-476,476;SVTYPE=INV;SVMETHOD=EMBL.DELLYv0.6.7;CHR2=4;END=49659686;CT=5to5;INSLEN=0;PE=3;MAPQ=4	GT:GL:GQ:FT:RCL:RC:RCR:CN:DR:DV:RR:RV	0/0:0,-131.852,-836.785:10000:PASS:561737:641114:3344:2:509:1:0:0
4	49131966	INV00001150	N	<INV>	.	LowQual	IMPRECISE;CIEND=-57,57;CIPOS=-57,57;SVTYPE=INV;SVMETHOD=EMBL.DELLYv0.6.7;CHR2=4;END=49637092;CT=5to5;INSLEN=0;PE=7;MAPQ=5	GT:GL:GQ:FT:RCL:RC:RCR:CN:DR:DV:RR:RV	0/0:0,-132.369,-861.389:10000:PASS:558266:508717:135741:1:515:4:0:0
4	49131967	INV00001143	N	<INV>	.	LowQual	IMPRECISE;CIEND=-345,345;CIPOS=-345,345;SVTYPE=INV;SVMETHOD=EMBL.DELLYv0.6.7;CHR2=4;END=49649847;CT=5to5;INSLEN=0;PE=3;MAPQ=4	GT:GL:GQ:FT:RCL:RC:RCR:CN:DR:DV:RR:RV	0/0:0,-42.4238,-392.466:10000:PASS:560256:587210:57247:2:153:0:0:0
4	49131968	INV00001149	N	<INV>	.	LowQual	IMPRECISE;CIEND=-59,59;CIPOS=-59,59;SVTYPE=INV;SVMETHOD=EMBL.DELLYv0.6.7;CHR2=4;END=49655128;CT=5to5;INSLEN=0;PE=2;MAPQ=3	GT:GL:GQ:FT:RCL:RC:RCR:CN:DR:DV:RR:RV	0/0:0,-24.7512,-276.961:10000:PASS:561000:606670:37787:2:88:0:0:0
4	49132064	INV00001158	N	<INV>	.	LowQual	IMPRECISE;CIEND=-291,291;CIPOS=-291,291;SVTYPE=INV;SVMETHOD=EMBL.DELLYv0.6.7;CHR2=4;END=49635006;CT=3to3;INSLEN=0;PE=2;MAPQ=2	GT:GL:GQ:FT:RCL:RC:RCR:CN:DR:DV:RR:RV	0/0:0,-138.326,-1000:10000:PASS:560217:494510:147709:1:521:0:0:0
4	49132070	INV00001144	N	<INV>	.	LowQual	IMPRECISE;CIEND=-122,122;CIPOS=-122,122;SVTYPE=INV;SVMETHOD=EMBL.DELLYv0.6.7;CHR2=4;END=49637646;CT=3to3;INSLEN=0;PE=4;MAPQ=8	GT:GL:GQ:FT:RCL:RC:RCR:CN:DR:DV:RR:RV	0/0:0,-193.873,-1000:10000:PASS:560539:523347:118870:2:750:2:0:0
4	49132085	INV00001157	N	<INV>	.	LowQual	IMPRECISE;CIEND=-89,89;CIPOS=-89,89;SVTYPE=INV;SVMETHOD=EMBL.DELLYv0.6.7;CHR2=4;END=49647188;CT=5to5;INSLEN=0;PE=28;MAPQ=6	GT:GL:GQ:FT:RCL:RC:RCR:CN:DR:DV:RR:RV	0/0:0,-66.4851,-696.158:10000:PASS:562119:575905:66303:2:246:4:0:0
4	49132201	INV00001152	N	<INV>	.	LowQual	IMPRECISE;CIEND=-226,226;CIPOS=-226,226;SVTYPE=INV;SVMETHOD=EMBL.DELLYv0.6.7;CHR2=4;END=49633769;CT=3to3;INSLEN=0;PE=2;MAPQ=7	GT:GL:GQ:FT:RCL:RC:RCR:CN:DR:DV:RR:RV	0/0:0,-21.086,-182.699:10000:PASS:562198:482087:157893:1:80:1:0:0
4	49132420	INV00001153	N	<INV>	.	LowQual	IMPRECISE;CIEND=-15,15;CIPOS=-15,15;SVTYPE=INV;SVMETHOD=EMBL.DELLYv0.6.7;CHR2=4;END=49653455;CT=5to5;INSLEN=0;PE=6;MAPQ=8	GT:GL:GQ:FT:RCL:RC:RCR:CN:DR:DV:RR:RV	0/0:0,-89.3799,-599.32:10000:PASS:565156:596408:43454:2:349:0:0:0
4	49132559	INV00001145	N	<INV>	.	LowQual	IMPRECISE;CIEND=-7,7;CIPOS=-7,7;SVTYPE=INV;SVMETHOD=EMBL.DELLYv0.6.7;CHR2=4;END=49659959;CT=3to3;INSLEN=0;PE=9;MAPQ=15	GT:GL:GQ:FT:RCL:RC:RCR:CN:DR:DV:RR:RV	0/0:0,-28.6636,-289.668:10000:PASS:566902:638480:553:2:133:6:0:0
4	49132567	INV00001159	N	<INV>	.	LowQual	IMPRECISE;CIEND=-128,128;CIPOS=-128,128;SVTYPE=INV;SVMETHOD=EMBL.DELLYv0.6.7;CHR2=4;END=49649733;CT=3to3;INSLEN=0;PE=3;MAPQ=6	GT:GL:GQ:FT:RCL:RC:RCR:CN:DR:DV:RR:RV	0/0:0,-34.1442,-290.595:10000:PASS:565447:581702:57323:2:130:3:0:0
4	49132583	INV00001156	N	<INV>	.	PASS	IMPRECISE;CIEND=-83,83;CIPOS=-83,83;SVTYPE=INV;SVMETHOD=EMBL.DELLYv0.6.7;CHR2=4;END=49647218;CT=3to3;INSLEN=0;PE=17;MAPQ=21	GT:GL:GQ:FT:RCL:RC:RCR:CN:DR:DV:RR:RV	0/0:0,-11.1541,-260.949:112:PASS:565074:572760:66250:2:126:13:0:0
4	49132583	INV00001154	N	<INV>	.	LowQual	IMPRECISE;CIEND=-168,168;CIPOS=-168,168;SVTYPE=INV;SVMETHOD=EMBL.DELLYv0.6.7;CHR2=4;END=49654594;CT=3to3;INSLEN=0;PE=13;MAPQ=7	GT:GL:GQ:FT:RCL:RC:RCR:CN:DR:DV:RR:RV	0/0:0,-27.052,-278.193:10000:PASS:566094:600462:38548:2:126:11:0:0
4	49132626	INV00001161	N	<INV>	.	LowQual	IMPRECISE;CIEND=-214,214;CIPOS=-214,214;SVTYPE=INV;SVMETHOD=EMBL.DELLYv0.6.7;CHR2=4;END=49644634;CT=5to5;INSLEN=0;PE=3;MAPQ=2	GT:GL:GQ:FT:RCL:RC:RCR:CN:DR:DV:RR:RV	0/0:0,-34.0036,-292.862:10000:PASS:564715:553653:85327:2:137:1:0:0
4	49132687	INV00001162	N	<INV>	.	LowQual	IMPRECISE;CIEND=-412,412;CIPOS=-412,412;SVTYPE=INV;SVMETHOD=EMBL.DELLYv0.6.7;CHR2=4;END=49659095;CT=5to5;INSLEN=0;PE=6;MAPQ=15	GT:GL:GQ:FT:RCL:RC:RCR:CN:DR:DV:RR:RV	0/0:0,-35.7025,-512.42:10000:PASS:566965:611587:27183:2:143:5:0:0
4	49132697	INV00001160	N	<INV>	.	LowQual	IMPRECISE;CIEND=-283,283;CIPOS=-283,283;SVTYPE=INV;SVMETHOD=EMBL.DELLYv0.6.7;CHR2=4;END=49635252;CT=3to3;INSLEN=0;PE=2;MAPQ=8	GT:GL:GQ:FT:RCL:RC:RCR:CN:DR:DV:RR:RV	0/0:0,-44.9052,-327.762:10000:PASS:563505:491340:147332:1:176:2:0:0
4	49133628	INV00001181	N	<INV>	.	LowQual	IMPRECISE;CIEND=-47,47;CIPOS=-47,47;SVTYPE=INV;SVMETHOD=EMBL.DELLYv0.6.7;CHR2=4;END=49654085;CT=5to5;INSLEN=0;PE=12;MAPQ=5	GT:GL:GQ:FT:RCL:RC:RCR:CN:DR:DV:RR:RV	0/0:0,-21.3615,-181.137:10000:PASS:567052:596391:41142:2:82:2:0:0
4	49133659	INV00001169	N	<INV>	.	LowQual	IMPRECISE;CIEND=-143,143;CIPOS=-143,143;SVTYPE=INV;SVMETHOD=EMBL.DELLYv0.6.7;CHR2=4;END=49643072;CT=5to5;INSLEN=0;PE=5;MAPQ=5	GT:GL:GQ:FT:RCL:RC:RCR:CN:DR:DV:RR:RV	0/0:0,-31.7139,-294.705:10000:PASS:565358:544144:93357:2:119:3:0:0
4	49133660	INV00001172	N	<INV>	.	LowQual	IMPRECISE;CIEND=-389,389;CIPOS=-389,389;SVTYPE=INV;SVMETHOD=EMBL.DELLYv0.6.7;CHR2=4;END=49657130;CT=5to5;INSLEN=0;PE=3;MAPQ=12	GT:GL:GQ:FT:RCL:RC:RCR:CN:DR:DV:RR:RV	0/0:0,-30.8756,-295.988:10000:PASS:567513:604795:32705:2:121:2:0:0
4	49133661	INV00001180	N	<INV>	.	LowQual	IMPRECISE;CIEND=-167,167;CIPOS=-167,167;SVTYPE=INV;SVMETHOD=EMBL.DELLYv0.6.7;CHR2=4;END=49637165;CT=5to5;INSLEN=0;PE=3;MAPQ=5	GT:GL:GQ:FT:RCL:RC:RCR:CN:DR:DV:RR:RV	0/0:0,-31.3756,-296.621:10000:PASS:564546:502024:135475:1:121:2:0:0
4	49133665	INV00001175	N	<INV>	.	LowQual	IMPRECISE;CIEND=-472,472;CIPOS=-472,472;SVTYPE=INV;SVMETHOD=EMBL.DELLYv0.6.7;CHR2=4;END=49641130;CT=5to5;INSLEN=0;PE=2;MAPQ=6	GT:GL:GQ:FT:RCL:RC:RCR:CN:DR:DV:RR:RV	0/0:0,-45.4324,-388.584:10000:PASS:565093:533858:103635:2:168:1:0:0
4	49133668	INV00001166	N	<INV>	.	LowQual	IMPRECISE;CIEND=-216,216;CIPOS=-216,216;SVTYPE=INV;SVMETHOD=EMBL.DELLYv0.6.7;CHR2=4;END=49647553;CT=5to5;INSLEN=0;PE=4;MAPQ=5	GT:GL:GQ:FT:RCL:RC:RCR:CN:DR:DV:RR:RV	0/0:0,-48.5422,-430.923:10000:PASS:566166:573718:63765:2:180:4:0:0
4	49133670	INV00001173	N	<INV>	.	LowQual	IMPRECISE;CIEND=-330,330;CIPOS=-330,330;SVTYPE=INV;SVMETHOD=EMBL.DELLYv0.6.7;CHR2=4;END=49635958;CT=5to5;INSLEN=0;PE=5;MAPQ=5	GT:GL:GQ:FT:RCL:RC:RCR:CN:DR:DV:RR:RV	0/0:0,-52.6012,-468.738:10000:PASS:564413:493737:143740:1:200:3:0:0
4	49133675	INV00001165	N	<INV>	.	PASS	IMPRECISE;CIEND=-23,23;CIPOS=-23,23;SVTYPE=INV;SVMETHOD=EMBL.DELLYv0.6.7;CHR2=4;END=49659121;CT=5to5;INSLEN=0;PE=4;MAPQ=21	GT:GL:GQ:FT:RCL:RC:RCR:CN:DR:DV:RR:RV	0/0:0,-42.21,-586.848:10000:PASS:567819:610289:27173:2:161:2:0:0
4	49133684	INV00001178	N	<INV>	.	LowQual	IMPRECISE;CIEND=-206,206;CIPOS=-206,206;SVTYPE=INV;SVMETHOD=EMBL.DELLYv0.6.7;CHR2=4;END=49652249;CT=5to5;INSLEN=0;PE=3;MAPQ=2	GT:GL:GQ:FT:RCL:RC:RCR:CN:DR:DV:RR:RV	0/0:0,-27.4941,-331.394:10000:PASS:566917:587720:49723:2:97:0:0:0
4	49133691	INV00001164	N	<INV>	.	LowQual	IMPRECISE;CIEND=-456,456;CIPOS=-456,456;SVTYPE=INV;SVMETHOD=EMBL.DELLYv0.6.7;CHR2=4;END=49151996;CT=5to5;INSLEN=0;PE=2;MAPQ=9	GT:GL:GQ:FT:RCL:RC:RCR:CN:DR:DV:RR:RV	0/0:0,-71.0628,-604.647:10000:PASS:29643:220852:81584:4:265:1:0:0
4	49133695	INV00001179	N	<INV>	.	LowQual	IMPRECISE;CIEND=-300,300;CIPOS=-300,300;SVTYPE=INV;SVMETHOD=EMBL.DELLYv0.6.7;CHR2=4;END=49653378;CT=5to5;INSLEN=0;PE=4;MAPQ=4	GT:GL:GQ:FT:RCL:RC:RCR:CN:DR:DV:RR:RV	0/0:0,-72.6904,-621.618:10000:PASS:567076:592611:44813:2:274:1:0:0
4	49133770	INV00001163	N	<INV>	.	LowQual	IMPRECISE;CIEND=-228,228;CIPOS=-228,228;SVTYPE=INV;SVMETHOD=EMBL.DELLYv0.6.7;CHR2=4;END=49644985;CT=3to3;INSLEN=0;PE=2;MAPQ=10	GT:GL:GQ:FT:RCL:RC:RCR:CN:DR:DV:RR:RV	0/0:0,-129.181,-1000:10000:PASS:567387:559200:76570:2:480:2:0:0
4	49133774	INV00001176	N	<INV>	.	LowQual	IMPRECISE;CIEND=-465,465;CIPOS=-465,465;SVTYPE=INV;SVMETHOD=EMBL.DELLYv0.6.7;CHR2=4;END=49643155;CT=3to3;INSLEN=0;PE=12;MAPQ=3	GT:GL:GQ:FT:RCL:RC:RCR:CN:DR:DV:RR:RV	0/0:0,-128.956,-1000:10000:PASS:567077:544931:90805:2:482:3:0:0
4	49133790	INV00001177	N	<INV>	.	LowQual	IMPRECISE;CIEND=-186,186;CIPOS=-186,186;SVTYPE=INV;SVMETHOD=EMBL.DELLYv0.6.7;CHR2=4;END=49652641;CT=3to3;INSLEN=0;PE=4;MAPQ=2	GT:GL:GQ:FT:RCL:RC:RCR:CN:DR:DV:RR:RV	0/0:0,-128.311,-1000:10000:PASS:568802:588919:46645:2:471:0:0:0
4	49133793	INV00001184	N	<INV>	.	LowQual	IMPRECISE;CIEND=-226,226;CIPOS=-226,226;SVTYPE=INV;SVMETHOD=EMBL.DELLYv0.6.7;CHR2=4;END=49641456;CT=3to3;INSLEN=0;PE=2;MAPQ=13	GT:GL:GQ:FT:RCL:RC:RCR:CN:DR:DV:RR:RV	0/0:0,-55.1919,-399.349:10000:PASS:567038:534547:100994:2:222:2:0:0
4	49133794	INV00001185	N	<INV>	.	LowQual	IMPRECISE;CIEND=-275,275;CIPOS=-275,275;SVTYPE=INV;SVMETHOD=EMBL.DELLYv0.6.7;CHR2=4;END=49649962;CT=3to3;INSLEN=0;PE=2;MAPQ=7	GT:GL:GQ:FT:RCL:RC:RCR:CN:DR:DV:RR:RV	0/0:0,-52.4485,-466.543:10000:PASS:568406:579541:55992:2:195:1:0:0
4	49133817	INV00001174	N	<INV>	.	LowQual	IMPRECISE;CIEND=-403,403;CIPOS=-403,403;SVTYPE=INV;SVMETHOD=EMBL.DELLYv0.6.7;CHR2=4;END=49659732;CT=3to3;INSLEN=0;PE=4;MAPQ=13	GT:GL:GQ:FT:RCL:RC:RCR:CN:DR:DV:RR:RV	0/0:0,-112.735,-996.018:10000:PASS:569897:633131:2276:2:424:3:0:0
4	49133823	INV00001183	N	<INV>	.	LowQual	IMPRECISE;CIEND=-382,382;CIPOS=-382,382;SVTYPE=INV;SVMETHOD=EMBL.DELLYv0.6.7;CHR2=4;END=49637337;CT=3to3;INSLEN=0;PE=29;MAPQ=2	GT:GL:GQ:FT:RCL:RC:RCR:CN:DR:DV:RR:RV	0/0:0,-109.862,-984.489:10000:PASS:566596:507811:127587:1:418:8:0:0
4	49133825	INV00001170	N	<INV>	.	LowQual	IMPRECISE;CIEND=-441,441;CIPOS=-441,441;SVTYPE=INV;SVMETHOD=EMBL.DELLYv0.6.7;CHR2=4;END=49640172;CT=3to3;INSLEN=0;PE=7;MAPQ=8	GT:GL:GQ:FT:RCL:RC:RCR:CN:DR:DV:RR:RV	0/0:0,-91.9591,-1000:10000:PASS:567028:528618:106775:2:346:6:0:0
4	49133847	INV00001171	N	<INV>	.	LowQual	IMPRECISE;CIEND=-189,189;CIPOS=-189,189;SVTYPE=INV;SVMETHOD=EMBL.DELLYv0.6.7;CHR2=4;END=49635022;CT=3to3;INSLEN=0;PE=9;MAPQ=2	GT:GL:GQ:FT:RCL:RC:RCR:CN:DR:DV:RR:RV	0/0:0,-98.4158,-858.809:10000:PASS:566292:487764:147591:1:360:1:0:0
4	49133852	INV00001168	N	<INV>	.	LowQual	IMPRECISE;CIEND=-106,106;CIPOS=-106,106;SVTYPE=INV;SVMETHOD=EMBL.DELLYv0.6.7;CHR2=4;END=49657317;CT=3to3;INSLEN=0;PE=5;MAPQ=7	GT:GL:GQ:FT:RCL:RC:RCR:CN:DR:DV:RR:RV	0/0:0,-94.0824,-826.103:10000:PASS:569609:603468:31886:2:350:3:0:0
4	49133857	INV00001167	N	<INV>	.	LowQual	IMPRECISE;CIEND=-226,226;CIPOS=-226,226;SVTYPE=INV;SVMETHOD=EMBL.DELLYv0.6.7;CHR2=4;END=49653771;CT=3to3;INSLEN=0;PE=2;MAPQ=3	GT:GL:GQ:FT:RCL:RC:RCR:CN:DR:DV:RR:RV	0/0:0,-38.6522,-357.406:10000:PASS:569137:593356:41994:2:142:0:0:0
4	49133874	INV00001182	N	<INV>	.	LowQual	IMPRECISE;CIEND=-81,81;CIPOS=-81,81;SVTYPE=INV;SVMETHOD=EMBL.DELLYv0.6.7;CHR2=4;END=49647647;CT=3to3;INSLEN=0;PE=19;MAPQ=3	GT:GL:GQ:FT:RCL:RC:RCR:CN:DR:DV:RR:RV	0/0:0,-64.5293,-675.421:10000:PASS:568243:571931:63377:2:241:3:0:0
4	49134438	INV00001186	N	<INV>	.	LowQual	IMPRECISE;CIEND=-411,411;CIPOS=-411,411;SVTYPE=INV;SVMETHOD=EMBL.DELLYv0.6.7;CHR2=4;END=49636154;CT=5to5;INSLEN=0;PE=2;MAPQ=2	GT:GL:GQ:FT:RCL:RC:RCR:CN:DR:DV:RR:RV	0/0:0,-61.1641,-396.829:10000:PASS:566812:492566:142182:1:228:0:0:0
4	49134509	INV00001187	N	<INV>	.	LowQual	IMPRECISE;CIEND=-426,426;CIPOS=-426,426;SVTYPE=INV;SVMETHOD=EMBL.DELLYv0.6.7;CHR2=4;END=49646186;CT=5to5;INSLEN=0;PE=3;MAPQ=2	GT:GL:GQ:FT:RCL:RC:RCR:CN:DR:DV:RR:RV	0/0:0,-73.6247,-501.367:10000:PASS:568298:563115:71549:2:274:1:0:0
4	49134518	INV00001188	N	<INV>	.	LowQual	IMPRECISE;CIEND=-35,35;CIPOS=-35,35;SVTYPE=INV;SVMETHOD=EMBL.DELLYv0.6.7;CHR2=4;END=49642289;CT=5to5;INSLEN=0;PE=5;MAPQ=4	GT:GL:GQ:FT:RCL:RC:RCR:CN:DR:DV:RR:RV	0/0:0,-73.9596,-508.796:10000:PASS:567827:535791:98805:2:276:2:0:0
4	49134537	INV00001189	N	<INV>	.	LowQual	IMPRECISE;CIEND=-62,62;CIPOS=-62,62;SVTYPE=INV;SVMETHOD=EMBL.DELLYv0.6.7;CHR2=4;END=49649562;CT=5to5;INSLEN=0;PE=2;MAPQ=4	GT:GL:GQ:FT:RCL:RC:RCR:CN:DR:DV:RR:RV	0/0:0,-77.445,-539.551:10000:PASS:569081:576493:57959:2:285:0:0:0
4	49134664	INV00001192	N	<INV>	.	LowQual	IMPRECISE;CIEND=-138,138;CIPOS=-138,138;SVTYPE=INV;SVMETHOD=EMBL.DELLYv0.6.7;CHR2=4;END=49635829;CT=3to3;INSLEN=0;PE=5;MAPQ=4	GT:GL:GQ:FT:RCL:RC:RCR:CN:DR:DV:RR:RV	0/0:0,-63.0947,-530.992:10000:PASS:567501:490030:143900:1:224:2:0:0
4	49134956	INV00001191	N	<INV>	.	LowQual	IMPRECISE;CIEND=-456,456;CIPOS=-456,456;SVTYPE=INV;SVMETHOD=EMBL.DELLYv0.6.7;CHR2=4;END=49635363;CT=5to5;INSLEN=0;PE=2;MAPQ=15	GT:GL:GQ:FT:RCL:RC:RCR:CN:DR:DV:RR:RV	0/0:0,-36.4096,-304.18:10000:PASS:567707:486430:147127:1:138:1:0:0
4	49135081	INV00001190	N	<INV>	.	LowQual	IMPRECISE;CIEND=-289,289;CIPOS=-289,289;SVTYPE=INV;SVMETHOD=EMBL.DELLYv0.6.7;CHR2=4;END=49641827;CT=3to3;INSLEN=0;PE=3;MAPQ=12	GT:GL:GQ:FT:RCL:RC:RCR:CN:DR:DV:RR:RV	0/0:0,-17.3299,-174.65:10000:PASS:568902:532929:100271:2:72:3:0:0
4	49135620	INV00001198	N	<INV>	.	LowQual	IMPRECISE;CIEND=-425,425;CIPOS=-425,425;SVTYPE=INV;SVMETHOD=EMBL.DELLYv0.6.7;CHR2=4;END=49637185;CT=5to5;INSLEN=0;PE=4;MAPQ=9	GT:GL:GQ:FT:RCL:RC:RCR:CN:DR:DV:RR:RV	0/0:0,-31.2315,-297.176:10000:PASS:568266:497600:135369:1:119:2:0:0
4	49135624	INV00001200	N	<INV>	.	LowQual	IMPRECISE;CIEND=-397,397;CIPOS=-397,397;SVTYPE=INV;SVMETHOD=EMBL.DELLYv0.6.7;CHR2=4;END=49654440;CT=5to5;INSLEN=0;PE=8;MAPQ=7	GT:GL:GQ:FT:RCL:RC:RCR:CN:DR:DV:RR:RV	0/0:0,-30.4823,-302.444:10000:PASS:570846:593262:39707:2:120:6:0:0
4	49135640	INV00001197	N	<INV>	.	PASS	IMPRECISE;CIEND=-379,379;CIPOS=-379,379;SVTYPE=INV;SVMETHOD=EMBL.DELLYv0.6.7;CHR2=4;END=49655407;CT=5to5;INSLEN=0;PE=3;MAPQ=30	GT:GL:GQ:FT:RCL:RC:RCR:CN:DR:DV:RR:RV	0/0:0,-20.6326,-295.83:10000:PASS:570958:595503:37464:2:94:3:0:0
4	49135646	INV00001194	N	<INV>	.	LowQual	IMPRECISE;CIEND=-15,15;CIPOS=-15,15;SVTYPE=INV;SVMETHOD=EMBL.DELLYv0.6.7;CHR2=4;END=49649484;CT=5to5;INSLEN=0;PE=2;MAPQ=28	GT:GL:GQ:FT:RCL:RC:RCR:CN:DR:DV:RR:RV	0/0:0,-33.1179,-302.567:10000:PASS:569978:574807:58160:2:121:1:0:0
4	49135771	INV00001196	N	<INV>	.	LowQual	IMPRECISE;CIEND=-438,438;CIPOS=-438,438;SVTYPE=INV;SVMETHOD=EMBL.DELLYv0.6.7;CHR2=4;END=49658057;CT=3to3;INSLEN=0;PE=2;MAPQ=6	GT:GL:GQ:FT:RCL:RC:RCR:CN:DR:DV:RR:RV	0/0:0,-14.2307,-148.761:142:PASS:571761:604320:28215:2:57:2:0:0
4	49135786	INV00001199	N	<INV>	.	LowQual	IMPRECISE;CIEND=-383,383;CIPOS=-383,383;SVTYPE=INV;SVMETHOD=EMBL.DELLYv0.6.7;CHR2=4;END=49655137;CT=3to3;INSLEN=0;PE=4;MAPQ=17	GT:GL:GQ:FT:RCL:RC:RCR:CN:DR:DV:RR:RV	0/0:0,-21.5824,-278.97:10000:PASS:571304:594753:37781:2:91:4:0:0
4	49135795	INV00001195	N	<INV>	.	LowQual	IMPRECISE;CIEND=-451,451;CIPOS=-451,451;SVTYPE=INV;SVMETHOD=EMBL.DELLYv0.6.7;CHR2=4;END=49647223;CT=3to3;INSLEN=0;PE=2;MAPQ=19	GT:GL:GQ:FT:RCL:RC:RCR:CN:DR:DV:RR:RV	0/0:0,-24.2529,-221.815:10000:PASS:570024:566505:66028:2:97:2:0:0
4	49135807	INV00001193	N	<INV>	.	LowQual	IMPRECISE;CIEND=-419,419;CIPOS=-419,419;SVTYPE=INV;SVMETHOD=EMBL.DELLYv0.6.7;CHR2=4;END=49659898;CT=3to3;INSLEN=0;PE=3;MAPQ=5	GT:GL:GQ:FT:RCL:RC:RCR:CN:DR:DV:RR:RV	0/0:0,-24.9724,-213.198:10000:PASS:571984:631780:751:2:95:3:0:0
4	49136071	INV00001201	N	<INV>	.	LowQual	IMPRECISE;CIEND=-432,432;CIPOS=-432,432;SVTYPE=INV;SVMETHOD=EMBL.DELLYv0.6.7;CHR2=4;END=49647096;CT=5to5;INSLEN=0;PE=6;MAPQ=6	GT:GL:GQ:FT:RCL:RC:RCR:CN:DR:DV:RR:RV	0/0:0,-40.3971,-440.964:10000:PASS:570106:565604:66732:2:146:3:0:0
4	49136226	INV00001205	N	<INV>	.	LowQual	IMPRECISE;CIEND=-396,396;CIPOS=-396,396;SVTYPE=INV;SVMETHOD=EMBL.DELLYv0.6.7;CHR2=4;END=49659118;CT=5to5;INSLEN=0;PE=7;MAPQ=3	GT:GL:GQ:FT:RCL:RC:RCR:CN:DR:DV:RR:RV	0/0:0,-44.9943,-584.35:10000:PASS:572292:604785:27176:2:160:2:0:0
4	49136261	INV00001203	N	<INV>	.	LowQual	IMPRECISE;CIEND=-435,435;CIPOS=-435,435;SVTYPE=INV;SVMETHOD=EMBL.DELLYv0.6.7;CHR2=4;END=49634907;CT=5to5;INSLEN=0;PE=2;MAPQ=8	GT:GL:GQ:FT:RCL:RC:RCR:CN:DR:DV:RR:RV	0/0:0,-68.9736,-679.794:10000:PASS:568805:480535:151324:1:246:1:0:0
4	49136357	INV00001202	N	<INV>	.	LowQual	IMPRECISE;CIEND=-386,386;CIPOS=-386,386;SVTYPE=INV;SVMETHOD=EMBL.DELLYv0.6.7;CHR2=4;END=49649535;CT=3to3;INSLEN=0;PE=2;MAPQ=11	GT:GL:GQ:FT:RCL:RC:RCR:CN:DR:DV:RR:RV	0/0:0,-60.7435,-578.415:10000:PASS:570969:573656:58006:2:221:2:0:0
4	49136566	INV00001204	N	<INV>	.	LowQual	IMPRECISE;CIEND=-153,153;CIPOS=-153,153;SVTYPE=INV;SVMETHOD=EMBL.DELLYv0.6.7;CHR2=4;END=49640263;CT=3to3;INSLEN=0;PE=3;MAPQ=5	GT:GL:GQ:FT:RCL:RC:RCR:CN:DR:DV:RR:RV	0/0:0,-58.1759,-368.968:10000:PASS:570461:524336:106474:2:229:2:0:0
4	49138054	INV00001222	N	<INV>	.	LowQual	IMPRECISE;CIEND=-318,318;CIPOS=-318,318;SVTYPE=INV;SVMETHOD=EMBL.DELLYv0.6.7;CHR2=4;END=49659546;CT=5to5;INSLEN=0;PE=2;MAPQ=4	GT:GL:GQ:FT:RCL:RC:RCR:CN:DR:DV:RR:RV	0/0:0,-204.964,-1000:10000:PASS:575111:604058:24265:2:752:0:0:0
4	49138055	INV00001233	N	<INV>	.	LowQual	IMPRECISE;CIEND=-112,112;CIPOS=-112,112;SVTYPE=INV;SVMETHOD=EMBL.DELLYv0.6.7;CHR2=4;END=49637182;CT=5to5;INSLEN=0;PE=2;MAPQ=17	GT:GL:GQ:FT:RCL:RC:RCR:CN:DR:DV:RR:RV	0/0:0,-207.281,-1000:10000:PASS:571959:492929:135391:1:767:1:0:0
4	49138057	INV00001241	N	<INV>	.	LowQual	IMPRECISE;CIEND=-442,442;CIPOS=-442,442;SVTYPE=INV;SVMETHOD=EMBL.DELLYv0.6.7;CHR2=4;END=49652540;CT=5to5;INSLEN=0;PE=3;MAPQ=6	GT:GL:GQ:FT:RCL:RC:RCR:CN:DR:DV:RR:RV	0/0:0,-129.665,-893.977:10000:PASS:574056:579782:48536:2:496:3:0:0
4	49138061	INV00001208	N	<INV>	.	LowQual	IMPRECISE;CIEND=-439,439;CIPOS=-439,439;SVTYPE=INV;SVMETHOD=EMBL.DELLYv0.6.7;CHR2=4;END=49655697;CT=5to5;INSLEN=0;PE=2;MAPQ=28	GT:GL:GQ:FT:RCL:RC:RCR:CN:DR:DV:RR:RV	0/0:0,-29.4395,-300.812:10000:PASS:574453:591275:37040:2:119:2:0:0
4	49138065	INV00001223	N	<INV>	.	LowQual	IMPRECISE;CIEND=-68,68;CIPOS=-68,68;SVTYPE=INV;SVMETHOD=EMBL.DELLYv0.6.7;CHR2=4;END=49653870;CT=5to5;INSLEN=0;PE=6;MAPQ=3	GT:GL:GQ:FT:RCL:RC:RCR:CN:DR:DV:RR:RV	0/0:0,-29.8094,-271.397:10000:PASS:574239:586372:41931:2:109:0:0:0
4	49138201	INV00001207	N	<INV>	.	LowQual	IMPRECISE;CIEND=-247,247;CIPOS=-247,247;SVTYPE=INV;SVMETHOD=EMBL.DELLYv0.6.7;CHR2=4;END=49659877;CT=3to3;INSLEN=0;PE=5;MAPQ=10	GT:GL:GQ:FT:RCL:RC:RCR:CN:DR:DV:RR:RV	0/0:0,-84.0611,-726.676:10000:PASS:577299:625214:904:2:323:4:0:0
4	49138204	INV00001231	N	<INV>	.	LowQual	IMPRECISE;CIEND=-385,385;CIPOS=-385,385;SVTYPE=INV;SVMETHOD=EMBL.DELLYv0.6.7;CHR2=4;END=49636333;CT=3to3;INSLEN=0;PE=2;MAPQ=6	GT:GL:GQ:FT:RCL:RC:RCR:CN:DR:DV:RR:RV	0/0:0,-83.0045,-699.413:10000:PASS:573996:486448:139667:1:307:1:0:0
4	49138455	INV00001236	N	<INV>	.	LowQual	IMPRECISE;CIEND=-449,449;CIPOS=-449,449;SVTYPE=INV;SVMETHOD=EMBL.DELLYv0.6.7;CHR2=4;END=49640100;CT=5to5;INSLEN=0;PE=2;MAPQ=7	GT:GL:GQ:FT:RCL:RC:RCR:CN:DR:DV:RR:RV	0/0:0,-78.8013,-697.803:10000:PASS:574780:517659:108091:2:285:1:0:0
4	49138558	INV00001224	N	<INV>	.	LowQual	IMPRECISE;CIEND=-375,375;CIPOS=-375,375;SVTYPE=INV;SVMETHOD=EMBL.DELLYv0.6.7;CHR2=4;END=49640339;CT=3to3;INSLEN=0;PE=2;MAPQ=4	GT:GL:GQ:FT:RCL:RC:RCR:CN:DR:DV:RR:RV	0/0:0,-49.5823,-367.692:10000:PASS:575369:518780:106371:2:185:0:0:0
4	49138571	INV00001212	N	<INV>	.	LowQual	IMPRECISE;CIEND=-80,80;CIPOS=-80,80;SVTYPE=INV;SVMETHOD=EMBL.DELLYv0.6.7;CHR2=4;END=49653633;CT=3to3;INSLEN=0;PE=3;MAPQ=6	GT:GL:GQ:FT:RCL:RC:RCR:CN:DR:DV:RR:RV	0/0:0,-51.7832,-382.808:10000:PASS:577200:582704:42401:2:194:1:0:0
4	49138573	INV00001239	N	<INV>	.	LowQual	IMPRECISE;CIEND=-359,359;CIPOS=-359,359;SVTYPE=INV;SVMETHOD=EMBL.DELLYv0.6.7;CHR2=4;END=49647449;CT=3to3;INSLEN=0;PE=3;MAPQ=6	GT:GL:GQ:FT:RCL:RC:RCR:CN:DR:DV:RR:RV	0/0:0,-50.752,-534.777:10000:PASS:576319:561139:63964:2:193:2:0:0
4	49138774	INV00001238	N	<INV>	.	LowQual	IMPRECISE;CIEND=-37,37;CIPOS=-37,37;SVTYPE=INV;SVMETHOD=EMBL.DELLYv0.6.7;CHR2=4;END=49642944;CT=5to5;INSLEN=0;PE=3;MAPQ=2	GT:GL:GQ:FT:RCL:RC:RCR:CN:DR:DV:RR:RV	0/0:0,-75.0777,-558.783:10000:PASS:576476:529890:94348:2:286:0:0:0
4	49139076	INV00001216	N	<INV>	.	LowQual	IMPRECISE;CIEND=-21,21;CIPOS=-21,21;SVTYPE=INV;SVMETHOD=EMBL.DELLYv0.6.7;CHR2=4;END=49657150;CT=5to5;INSLEN=0;PE=4;MAPQ=2	GT:GL:GQ:FT:RCL:RC:RCR:CN:DR:DV:RR:RV	0/0:0,-96.2574,-1000:10000:PASS:580823:589122:32621:2:326:0:0:0
4	49139168	INV00001251	N	<INV>	.	LowQual	IMPRECISE;CIEND=-241,241;CIPOS=-241,241;SVTYPE=INV;SVMETHOD=EMBL.DELLYv0.6.7;CHR2=4;END=49636204;CT=5to5;INSLEN=0;PE=12;MAPQ=4	GT:GL:GQ:FT:RCL:RC:RCR:CN:DR:DV:RR:RV	0/0:0,-243.928,-1000:10000:PASS:580372:477477:141804:1:940:5:0:0
4	49139168	INV00001253	N	<INV>	.	LowQual	IMPRECISE;CIEND=-201,201;CIPOS=-201,201;SVTYPE=INV;SVMETHOD=EMBL.DELLYv0.6.7;CHR2=4;END=49655448;CT=5to5;INSLEN=0;PE=5;MAPQ=7	GT:GL:GQ:FT:RCL:RC:RCR:CN:DR:DV:RR:RV	0/0:0,-23.3617,-284.662:10000:PASS:583027:581835:37446:2:92:3:0:0
4	49139173	INV00001250	N	<INV>	.	LowQual	IMPRECISE;CIEND=-439,439;CIPOS=-439,439;SVTYPE=INV;SVMETHOD=EMBL.DELLYv0.6.7;CHR2=4;END=49647189;CT=5to5;INSLEN=0;PE=8;MAPQ=5	GT:GL:GQ:FT:RCL:RC:RCR:CN:DR:DV:RR:RV	0/0:0,-63.1292,-681.325:10000:PASS:581836:552961:66302:2:242:6:0:0
4	49139174	INV00001245	N	<INV>	.	LowQual	IMPRECISE;CIEND=-221,221;CIPOS=-221,221;SVTYPE=INV;SVMETHOD=EMBL.DELLYv0.6.7;CHR2=4;END=49634676;CT=5to5;INSLEN=0;PE=10;MAPQ=5	GT:GL:GQ:FT:RCL:RC:RCR:CN:DR:DV:RR:RV	0/0:0,-192.617,-1000:10000:PASS:580113:463641:155617:1:728:5:0:0
4	49139174	INV00001252	N	<INV>	.	LowQual	IMPRECISE;CIEND=-44,44;CIPOS=-44,44;SVTYPE=INV;SVMETHOD=EMBL.DELLYv0.6.7;CHR2=4;END=49639075;CT=5to5;INSLEN=0;PE=8;MAPQ=4	GT:GL:GQ:FT:RCL:RC:RCR:CN:DR:DV:RR:RV	0/0:0,-111.19,-1000:10000:PASS:580826:502631:116627:1:397:3:0:0
4	49139183	INV00001256	N	<INV>	.	LowQual	IMPRECISE;CIEND=-421,421;CIPOS=-421,421;SVTYPE=INV;SVMETHOD=EMBL.DELLYv0.6.7;CHR2=4;END=49652482;CT=5to5;INSLEN=0;PE=5;MAPQ=8	GT:GL:GQ:FT:RCL:RC:RCR:CN:DR:DV:RR:RV	0/0:0,-96.7216,-644.576:10000:PASS:582729:570323:48836:2:380:3:0:0
4	49139193	INV00001242	N	<INV>	.	LowQual	IMPRECISE;CIEND=-158,158;CIPOS=-158,158;SVTYPE=INV;SVMETHOD=EMBL.DELLYv0.6.7;CHR2=4;END=49644622;CT=5to5;INSLEN=0;PE=8;MAPQ=7	GT:GL:GQ:FT:RCL:RC:RCR:CN:DR:DV:RR:RV	0/0:0,-269.524,-1000:10000:PASS:581706:533715:85352:2:1022:4:0:0
4	49139194	INV00001257	N	<INV>	.	LowQual	IMPRECISE;CIEND=-23,23;CIPOS=-23,23;SVTYPE=INV;SVMETHOD=EMBL.DELLYv0.6.7;CHR2=4;END=49653435;CT=5to5;INSLEN=0;PE=4;MAPQ=2	GT:GL:GQ:FT:RCL:RC:RCR:CN:DR:DV:RR:RV	0/0:0,-102.282,-801.188:10000:PASS:582944:574941:44106:2:383:0:0:0
4	49139204	INV00001240	N	<INV>	.	LowQual	IMPRECISE;CIEND=-450,450;CIPOS=-450,450;SVTYPE=INV;SVMETHOD=EMBL.DELLYv0.6.7;CHR2=4;END=49642293;CT=5to5;INSLEN=0;PE=4;MAPQ=6	GT:GL:GQ:FT:RCL:RC:RCR:CN:DR:DV:RR:RV	0/0:0,-208.094,-1000:10000:PASS:581724:519999:98798:2:773:2:0:0
4	49139205	INV00001243	N	<INV>	.	LowQual	IMPRECISE;CIEND=-6,6;CIPOS=-6,6;SVTYPE=INV;SVMETHOD=EMBL.DELLYv0.6.7;CHR2=4;END=49659126;CT=5to5;INSLEN=0;PE=14;MAPQ=4	GT:GL:GQ:FT:RCL:RC:RCR:CN:DR:DV:RR:RV	0/0:0,-49.6424,-652.727:10000:PASS:584000:591597:27168:2:174:1:0:0
4	49139215	INV00001215	N	<INV>	.	LowQual	IMPRECISE;CIEND=-277,277;CIPOS=-277,277;SVTYPE=INV;SVMETHOD=EMBL.DELLYv0.6.7;CHR2=4;END=49633653;CT=5to5;INSLEN=0;PE=2;MAPQ=3	GT:GL:GQ:FT:RCL:RC:RCR:CN:DR:DV:RR:RV	0/0:0,-28.0819,-308.078:10000:PASS:580777:459922:158482:1:101:0:0:0
4	49139219	INV00001226	N	<INV>	.	LowQual	IMPRECISE;CIEND=-456,456;CIPOS=-456,456;SVTYPE=INV;SVMETHOD=EMBL.DELLYv0.6.7;CHR2=4;END=49648298;CT=5to5;INSLEN=0;PE=3;MAPQ=3	GT:GL:GQ:FT:RCL:RC:RCR:CN:DR:DV:RR:RV	0/0:0,-142.032,-1000:10000:PASS:583070:557013:61205:2:526:1:0:0
4	49139252	INV00001247	N	<INV>	.	LowQual	IMPRECISE;CIEND=-324,324;CIPOS=-324,324;SVTYPE=INV;SVMETHOD=EMBL.DELLYv0.6.7;CHR2=4;END=49654558;CT=3to3;INSLEN=0;PE=2;MAPQ=3	GT:GL:GQ:FT:RCL:RC:RCR:CN:DR:DV:RR:RV	0/0:0,-91.5957,-968.664:10000:PASS:587739:575767:38620:2:322:0:0:0
4	49139314	INV00001214	N	<INV>	.	LowQual	IMPRECISE;CIEND=-31,31;CIPOS=-31,31;SVTYPE=INV;SVMETHOD=EMBL.DELLYv0.6.7;CHR2=4;END=49635967;CT=3to3;INSLEN=0;PE=3;MAPQ=2	GT:GL:GQ:FT:RCL:RC:RCR:CN:DR:DV:RR:RV	0/0:0,-116.597,-873.25:10000:PASS:596778:459141:143614:1:434:0:0:0
4	49139318	INV00001258	N	<INV>	.	LowQual	IMPRECISE;CIEND=-399,399;CIPOS=-399,399;SVTYPE=INV;SVMETHOD=EMBL.DELLYv0.6.7;CHR2=4;END=49639758;CT=3to3;INSLEN=0;PE=3;MAPQ=7	GT:GL:GQ:FT:RCL:RC:RCR:CN:DR:DV:RR:RV	0/0:0,-173.743,-1000:10000:PASS:597416:493066:109643:1:640:3:0:0
4	49139332	INV00001248	N	<INV>	.	LowQual	IMPRECISE;CIEND=-282,282;CIPOS=-282,282;SVTYPE=INV;SVMETHOD=EMBL.DELLYv0.6.7;CHR2=4;END=49634930;CT=3to3;INSLEN=0;PE=6;MAPQ=5	GT:GL:GQ:FT:RCL:RC:RCR:CN:DR:DV:RR:RV	0/0:0,-420.781,-1000:10000:PASS:596702:451493:151140:1:1579:2:0:0
4	49139332	INV00001234	N	<INV>	.	LowQual	IMPRECISE;CIEND=-217,217;CIPOS=-217,217;SVTYPE=INV;SVMETHOD=EMBL.DELLYv0.6.7;CHR2=4;END=49652640;CT=3to3;INSLEN=0;PE=6;MAPQ=3	GT:GL:GQ:FT:RCL:RC:RCR:CN:DR:DV:RR:RV	0/0:0,-157.466,-1000:10000:PASS:599207:555988:46645:2:598:0:0:0
4	49139333	INV00001209	N	<INV>	.	LowQual	IMPRECISE;CIEND=-165,165;CIPOS=-165,165;SVTYPE=INV;SVMETHOD=EMBL.DELLYv0.6.7;CHR2=4;END=49657897;CT=3to3;INSLEN=0;PE=2;MAPQ=5	GT:GL:GQ:FT:RCL:RC:RCR:CN:DR:DV:RR:RV	0/0:0,-28.8829,-354.742:10000:PASS:599929:573182:29450:2:102:1:0:0
4	49139334	INV00001217	N	<INV>	.	LowQual	IMPRECISE;CIEND=-184,184;CIPOS=-184,184;SVTYPE=INV;SVMETHOD=EMBL.DELLYv0.6.7;CHR2=4;END=49650213;CT=3to3;INSLEN=0;PE=5;MAPQ=5	GT:GL:GQ:FT:RCL:RC:RCR:CN:DR:DV:RR:RV	0/0:0,-114.176,-1000:10000:PASS:598857:547571:55055:2:419:4:0:0
4	49139335	INV00001249	N	<INV>	.	LowQual	IMPRECISE;CIEND=-130,130;CIPOS=-130,130;SVTYPE=INV;SVMETHOD=EMBL.DELLYv0.6.7;CHR2=4;END=49637637;CT=3to3;INSLEN=0;PE=23;MAPQ=4	GT:GL:GQ:FT:RCL:RC:RCR:CN:DR:DV:RR:RV	0/0:0,-261.9,-1000:10000:PASS:597181:483753:118870:1:1021:11:0:0
4	49139335	INV00001255	N	<INV>	.	LowQual	IMPRECISE;CIEND=-227,227;CIPOS=-227,227;SVTYPE=INV;SVMETHOD=EMBL.DELLYv0.6.7;CHR2=4;END=49642429;CT=3to3;INSLEN=0;PE=7;MAPQ=1	GT:GL:GQ:FT:RCL:RC:RCR:CN:DR:DV:RR:RV	0/0:0,-202.438,-1000:10000:PASS:597860:505848:96775:1:741:1:0:0
4	49139335	INV00001254	N	<INV>	.	LowQual	IMPRECISE;CIEND=-381,381;CIPOS=-381,381;SVTYPE=INV;SVMETHOD=EMBL.DELLYv0.6.7;CHR2=4;END=49643155;CT=3to3;INSLEN=0;PE=8;MAPQ=6	GT:GL:GQ:FT:RCL:RC:RCR:CN:DR:DV:RR:RV	0/0:0,-186.07,-1000:10000:PASS:597970:511818:90805:1:678:4:0:0
4	49139335	INV00001229	N	<INV>	.	LowQual	IMPRECISE;CIEND=-180,180;CIPOS=-180,180;SVTYPE=INV;SVMETHOD=EMBL.DELLYv0.6.7;CHR2=4;END=49644969;CT=3to3;INSLEN=0;PE=6;MAPQ=7	GT:GL:GQ:FT:RCL:RC:RCR:CN:DR:DV:RR:RV	0/0:0,-195.218,-1000:10000:PASS:598140:525726:76897:2:723:3:0:0
4	49139335	INV00001244	N	<INV>	.	LowQual	IMPRECISE;CIEND=-417,417;CIPOS=-417,417;SVTYPE=INV;SVMETHOD=EMBL.DELLYv0.6.7;CHR2=4;END=49647259;CT=3to3;INSLEN=0;PE=11;MAPQ=2	GT:GL:GQ:FT:RCL:RC:RCR:CN:DR:DV:RR:RV	0/0:0,-66.5036,-703.97:10000:PASS:598419:538196:64427:2:245:4:0:0
4	49139335	INV00001237	N	<INV>	.	LowQual	IMPRECISE;CIEND=-415,415;CIPOS=-415,415;SVTYPE=INV;SVMETHOD=EMBL.DELLYv0.6.7;CHR2=4;END=49653500;CT=3to3;INSLEN=0;PE=5;MAPQ=6	GT:GL:GQ:FT:RCL:RC:RCR:CN:DR:DV:RR:RV	0/0:0,-117.41,-944.9:10000:PASS:599331:559839:42784:2:441:3:0:0
4	49139337	INV00001220	N	<INV>	.	LowQual	IMPRECISE;CIEND=-470,470;CIPOS=-470,470;SVTYPE=INV;SVMETHOD=EMBL.DELLYv0.6.7;CHR2=4;END=49655220;CT=3to3;INSLEN=0;PE=3;MAPQ=1	GT:GL:GQ:FT:RCL:RC:RCR:CN:DR:DV:RR:RV	0/0:0,-25.6439,-305.45:10000:PASS:599568:565037:37577:2:91:0:0:0
4	49139343	INV00001246	N	<INV>	.	LowQual	IMPRECISE;CIEND=-48,48;CIPOS=-48,48;SVTYPE=INV;SVMETHOD=EMBL.DELLYv0.6.7;CHR2=4;END=49659902;CT=3to3;INSLEN=0;PE=18;MAPQ=7	GT:GL:GQ:FT:RCL:RC:RCR:CN:DR:DV:RR:RV	0/0:0,-138.469,-1000:10000:PASS:600221:601864:737:2:561:12:0:0
4	49139800	INV00001211	N	<INV>	.	LowQual	IMPRECISE;CIEND=-198,198;CIPOS=-198,198;SVTYPE=INV;SVMETHOD=EMBL.DELLYv0.6.7;CHR2=4;END=49654427;CT=5to5;INSLEN=0;PE=7;MAPQ=6	GT:GL:GQ:FT:RCL:RC:RCR:CN:DR:DV:RR:RV	0/0:0,-15.4514,-157.636:157:PASS:600998:561147:39753:2:72:4:0:0
4	49139801	INV00001219	N	<INV>	.	LowQual	IMPRECISE;CIEND=-22,22;CIPOS=-22,22;SVTYPE=INV;SVMETHOD=EMBL.DELLYv0.6.7;CHR2=4;END=49646906;CT=5to5;INSLEN=0;PE=3;MAPQ=4	GT:GL:GQ:FT:RCL:RC:RCR:CN:DR:DV:RR:RV	0/0:0,-18.9483,-161.899:10000:PASS:599918:533311:67589:2:72:1:0:0
4	49139928	INV00001228	N	<INV>	.	LowQual	IMPRECISE;CIEND=-36,36;CIPOS=-36,36;SVTYPE=INV;SVMETHOD=EMBL.DELLYv0.6.7;CHR2=4;END=49650212;CT=3to3;INSLEN=0;PE=2;MAPQ=12	GT:GL:GQ:FT:RCL:RC:RCR:CN:DR:DV:RR:RV	0/0:0,-59.4213,-428.111:10000:PASS:600947:545243:55061:2:231:1:0:0
4	49140047	INV00001261	N	<INV>	.	LowQual	IMPRECISE;CIEND=-114,114;CIPOS=-114,114;SVTYPE=INV;SVMETHOD=EMBL.DELLYv0.6.7;CHR2=4;END=49637186;CT=5to5;INSLEN=0;PE=7;MAPQ=3	GT:GL:GQ:FT:RCL:RC:RCR:CN:DR:DV:RR:RV	0/0:0,-173.224,-1000:10000:PASS:599294:464699:135363:1:669:2:0:0
4	49140047	INV00001232	N	<INV>	.	LowQual	IMPRECISE;CIEND=-391,391;CIPOS=-391,391;SVTYPE=INV;SVMETHOD=EMBL.DELLYv0.6.7;CHR2=4;END=49644635;CT=5to5;INSLEN=0;PE=3;MAPQ=3	GT:GL:GQ:FT:RCL:RC:RCR:CN:DR:DV:RR:RV	0/0:0,-173.922,-1000:10000:PASS:600432:514738:85324:2:669:0:0:0
4	49140047	INV00001213	N	<INV>	.	LowQual	IMPRECISE;CIEND=-397,397;CIPOS=-397,397;SVTYPE=INV;SVMETHOD=EMBL.DELLYv0.6.7;CHR2=4;END=49649871;CT=5to5;INSLEN=0;PE=3;MAPQ=3	GT:GL:GQ:FT:RCL:RC:RCR:CN:DR:DV:RR:RV	0/0:0,-41.3305,-380.171:10000:PASS:601050:542823:57239:2:151:1:0:0
4	49140047	INV00001225	N	<INV>	.	LowQual	IMPRECISE;CIEND=-444,444;CIPOS=-444,444;SVTYPE=INV;SVMETHOD=EMBL.DELLYv0.6.7;CHR2=4;END=49653380;CT=5to5;INSLEN=0;PE=2;MAPQ=5	GT:GL:GQ:FT:RCL:RC:RCR:CN:DR:DV:RR:RV	0/0:0,-89.059,-642.071:10000:PASS:601554:555249:44813:2:342:1:0:0
4	49140050	INV00001235	N	<INV>	.	LowQual	IMPRECISE;CIEND=-252,252;CIPOS=-252,252;SVTYPE=INV;SVMETHOD=EMBL.DELLYv0.6.7;CHR2=4;END=49634716;CT=5to5;INSLEN=0;PE=2;MAPQ=5	GT:GL:GQ:FT:RCL:RC:RCR:CN:DR:DV:RR:RV	0/0:0,-181.07,-1000:10000:PASS:598930:445793:154268:1:695:1:0:0
4	49140057	INV00001218	N	<INV>	.	LowQual	IMPRECISE;CIEND=-224,224;CIPOS=-224,224;SVTYPE=INV;SVMETHOD=EMBL.DELLYv0.6.7;CHR2=4;END=49639818;CT=5to5;INSLEN=0;PE=2;MAPQ=5	GT:GL:GQ:FT:RCL:RC:RCR:CN:DR:DV:RR:RV	0/0:0,-151.791,-1000:10000:PASS:599748:491022:109038:1:557:1:0:0
4	49140138	INV00001230	N	<INV>	.	LowQual	IMPRECISE;CIEND=-241,241;CIPOS=-241,241;SVTYPE=INV;SVMETHOD=EMBL.DELLYv0.6.7;CHR2=4;END=49653625;CT=3to3;INSLEN=0;PE=3;MAPQ=6	GT:GL:GQ:FT:RCL:RC:RCR:CN:DR:DV:RR:RV	0/0:0,-94.481,-773.238:10000:PASS:602874:556312:42427:2:353:2:0:0
4	49140180	INV00001206	N	<INV>	.	LowQual	IMPRECISE;CIEND=-448,448;CIPOS=-448,448;SVTYPE=INV;SVMETHOD=EMBL.DELLYv0.6.7;CHR2=4;END=49639172;CT=3to3;INSLEN=0;PE=3;MAPQ=7	GT:GL:GQ:FT:RCL:RC:RCR:CN:DR:DV:RR:RV	0/0:0,-151.669,-1000:10000:PASS:601570:483160:114913:1:557:2:0:0
4	49140252	INV00001221	N	<INV>	.	LowQual	IMPRECISE;CIEND=-378,378;CIPOS=-378,378;SVTYPE=INV;SVMETHOD=EMBL.DELLYv0.6.7;CHR2=4;END=49643892;CT=3to3;INSLEN=0;PE=3;MAPQ=1	GT:GL:GQ:FT:RCL:RC:RCR:CN:DR:DV:RR:RV	0/0:0,-92.4281,-1000:10000:PASS:604842:506932:88522:1:320:0:0:0
4	49140256	INV00001227	N	<INV>	.	LowQual	IMPRECISE;CIEND=-245,245;CIPOS=-245,245;SVTYPE=INV;SVMETHOD=EMBL.DELLYv0.6.7;CHR2=4;END=49635029;CT=3to3;INSLEN=0;PE=2;MAPQ=6	GT:GL:GQ:FT:RCL:RC:RCR:CN:DR:DV:RR:RV	0/0:0,-93.0632,-781.398:10000:PASS:603496:447882:147572:1:344:2:0:0
4	49140256	INV00001260	N	<INV>	.	LowQual	IMPRECISE;CIEND=-54,54;CIPOS=-54,54;SVTYPE=INV;SVMETHOD=EMBL.DELLYv0.6.7;CHR2=4;END=49659723;CT=3to3;INSLEN=0;PE=5;MAPQ=6	GT:GL:GQ:FT:RCL:RC:RCR:CN:DR:DV:RR:RV	0/0:0,-268.115,-1000:10000:PASS:606995:592844:2610:2:1027:3:0:0
4	49140259	INV00001259	N	<INV>	.	LowQual	IMPRECISE;CIEND=-120,120;CIPOS=-120,120;SVTYPE=INV;SVMETHOD=EMBL.DELLYv0.6.7;CHR2=4;END=49647259;CT=3to3;INSLEN=0;PE=2;MAPQ=20	GT:GL:GQ:FT:RCL:RC:RCR:CN:DR:DV:RR:RV	0/0:0,-66.5005,-704.452:10000:PASS:605250:531026:64427:2:245:1:0:0
4	49140262	INV00001210	N	<INV>	.	LowQual	IMPRECISE;CIEND=-68,68;CIPOS=-68,68;SVTYPE=INV;SVMETHOD=EMBL.DELLYv0.6.7;CHR2=4;END=49637651;CT=3to3;INSLEN=0;PE=4;MAPQ=5	GT:GL:GQ:FT:RCL:RC:RCR:CN:DR:DV:RR:RV	0/0:0,-252.265,-1000:10000:PASS:603871:476587:118865:1:959:1:0:0
4	49140973	INV00001262	N	<INV>	.	LowQual	IMPRECISE;CIEND=-364,364;CIPOS=-364,364;SVTYPE=INV;SVMETHOD=EMBL.DELLYv0.6.7;CHR2=4;END=49634577;CT=5to5;INSLEN=0;PE=2;MAPQ=6	GT:GL:GQ:FT:RCL:RC:RCR:CN:DR:DV:RR:RV	0/0:0,-36.9393,-268.018:10000:PASS:603742:438238:156577:1:142:1:0:0
4	49141069	INV00001265	N	<INV>	.	LowQual	IMPRECISE;CIEND=-483,483;CIPOS=-483,483;SVTYPE=INV;SVMETHOD=EMBL.DELLYv0.6.7;CHR2=4;END=49637281;CT=3to3;INSLEN=0;PE=4;MAPQ=3	GT:GL:GQ:FT:RCL:RC:RCR:CN:DR:DV:RR:RV	0/0:0,-48.983,-322.849:10000:PASS:605197:465927:127797:1:192:1:0:0
4	49141085	INV00001263	N	<INV>	.	LowQual	IMPRECISE;CIEND=-448,448;CIPOS=-448,448;SVTYPE=INV;SVMETHOD=EMBL.DELLYv0.6.7;CHR2=4;END=49657952;CT=3to3;INSLEN=0;PE=3;MAPQ=7	GT:GL:GQ:FT:RCL:RC:RCR:CN:DR:DV:RR:RV	0/0:0,-16.4613,-156.406:10000:PASS:608155:565350:28346:2:66:2:0:0
4	49141110	INV00001264	N	<INV>	.	LowQual	IMPRECISE;CIEND=-388,388;CIPOS=-388,388;SVTYPE=INV;SVMETHOD=EMBL.DELLYv0.6.7;CHR2=4;END=49659732;CT=3to3;INSLEN=0;PE=6;MAPQ=11	GT:GL:GQ:FT:RCL:RC:RCR:CN:DR:DV:RR:RV	0/0:0,-59.5568,-394.306:10000:PASS:608393:591404:2276:2:255:5:0:0
4	49141531	INV00001269	N	<INV>	.	LowQual	IMPRECISE;CIEND=-356,356;CIPOS=-356,356;SVTYPE=INV;SVMETHOD=EMBL.DELLYv0.6.7;CHR2=4;END=49641696;CT=5to5;INSLEN=0;PE=6;MAPQ=6	GT:GL:GQ:FT:RCL:RC:RCR:CN:DR:DV:RR:RV	0/0:0,-24.6115,-140.825:10000:PASS:608474:490139:100754:1:108:3:0:0
4	49141614	INV00001290	N	<INV>	.	LowQual	IMPRECISE;CIEND=-96,96;CIPOS=-96,96;SVTYPE=INV;SVMETHOD=EMBL.DELLYv0.6.7;CHR2=4;END=49647188;CT=5to5;INSLEN=0;PE=30;MAPQ=3	GT:GL:GQ:FT:RCL:RC:RCR:CN:DR:DV:RR:RV	0/0:0,-62.8902,-691.37:10000:PASS:609805:524092:66303:2:246:9:0:0
4	49141658	INV00001276	N	<INV>	.	LowQual	IMPRECISE;CIEND=-83,83;CIPOS=-83,83;SVTYPE=INV;SVMETHOD=EMBL.DELLYv0.6.7;CHR2=4;END=49634578;CT=5to5;INSLEN=0;PE=9;MAPQ=3	GT:GL:GQ:FT:RCL:RC:RCR:CN:DR:DV:RR:RV	0/0:0,-65.5484,-577.926:10000:PASS:607923:433680:156573:1:252:3:0:0
4	49141658	INV00001274	N	<INV>	.	LowQual	IMPRECISE;CIEND=-185,185;CIPOS=-185,185;SVTYPE=INV;SVMETHOD=EMBL.DELLYv0.6.7;CHR2=4;END=49639090;CT=5to5;INSLEN=0;PE=6;MAPQ=3	GT:GL:GQ:FT:RCL:RC:RCR:CN:DR:DV:RR:RV	0/0:0,-118.417,-1000:10000:PASS:608672:473680:116573:1:423:2:0:0
4	49141658	INV00001289	N	<INV>	.	LowQual	IMPRECISE;CIEND=-177,177;CIPOS=-177,177;SVTYPE=INV;SVMETHOD=EMBL.DELLYv0.6.7;CHR2=4;END=49644617;CT=5to5;INSLEN=0;PE=21;MAPQ=4	GT:GL:GQ:FT:RCL:RC:RCR:CN:DR:DV:RR:RV	0/0:0,-239.991,-1000:10000:PASS:609553:504896:85357:1:907:9:0:0
4	49141658	INV00001278	N	<INV>	.	LowQual	IMPRECISE;CIEND=-18,18;CIPOS=-18,18;SVTYPE=INV;SVMETHOD=EMBL.DELLYv0.6.7;CHR2=4;END=49654253;CT=5to5;INSLEN=0;PE=4;MAPQ=5	GT:GL:GQ:FT:RCL:RC:RCR:CN:DR:DV:RR:RV	0/0:0,-73.3063,-600.689:10000:PASS:610790:549547:40706:2:283:2:0:0
4	49141660	INV00001285	N	<INV>	.	LowQual	IMPRECISE;CIEND=-2,2;CIPOS=-2,2;SVTYPE=INV;SVMETHOD=EMBL.DELLYv0.6.7;CHR2=4;END=49636260;CT=5to5;INSLEN=0;PE=4;MAPQ=3	GT:GL:GQ:FT:RCL:RC:RCR:CN:DR:DV:RR:RV	0/0:0,-235.813,-1000:10000:PASS:608246:449208:141036:1:900:0:0:0
4	49141662	INV00001271	N	<INV>	.	LowQual	IMPRECISE;CIEND=-334,334;CIPOS=-334,334;SVTYPE=INV;SVMETHOD=EMBL.DELLYv0.6.7;CHR2=4;END=49640997;CT=5to5;INSLEN=0;PE=3;MAPQ=3	GT:GL:GQ:FT:RCL:RC:RCR:CN:DR:DV:RR:RV	0/0:0,-98.3199,-766.41:10000:PASS:608950:485208:105023:1:373:1:0:0
4	49141671	INV00001268	N	<INV>	.	LowQual	IMPRECISE;CIEND=-96,96;CIPOS=-96,96;SVTYPE=INV;SVMETHOD=EMBL.DELLYv0.6.7;CHR2=4;END=49657134;CT=5to5;INSLEN=0;PE=3;MAPQ=4	GT:GL:GQ:FT:RCL:RC:RCR:CN:DR:DV:RR:RV	0/0:0,-102.766,-1000:10000:PASS:611353:557431:32692:2:351:1:0:0
4	49141692	INV00001293	N	<INV>	.	LowQual	IMPRECISE;CIEND=-454,454;CIPOS=-454,454;SVTYPE=INV;SVMETHOD=EMBL.DELLYv0.6.7;CHR2=4;END=49653382;CT=5to5;INSLEN=0;PE=2;MAPQ=5	GT:GL:GQ:FT:RCL:RC:RCR:CN:DR:DV:RR:RV	0/0:0,-89.951,-642.559:10000:PASS:611223:544892:44812:2:346:1:0:0
4	49141703	INV00001282	N	<INV>	.	LowQual	IMPRECISE;CIEND=-122,122;CIPOS=-122,122;SVTYPE=INV;SVMETHOD=EMBL.DELLYv0.6.7;CHR2=4;END=49659475;CT=5to5;INSLEN=0;PE=10;MAPQ=6	GT:GL:GQ:FT:RCL:RC:RCR:CN:DR:DV:RR:RV	0/0:0,-187.279,-1000:10000:PASS:612906:564188:24694:2:688:5:0:0
4	49141795	INV00001284	N	<INV>	.	LowQual	IMPRECISE;CIEND=-445,445;CIPOS=-445,445;SVTYPE=INV;SVMETHOD=EMBL.DELLYv0.6.7;CHR2=4;END=49649958;CT=3to3;INSLEN=0;PE=4;MAPQ=12	GT:GL:GQ:FT:RCL:RC:RCR:CN:DR:DV:RR:RV	0/0:0,-48.4623,-440.413:10000:PASS:627582:516925:56000:2:188:3:0:0
4	49141798	INV00001273	N	<INV>	.	LowQual	IMPRECISE;CIEND=-97,97;CIPOS=-97,97;SVTYPE=INV;SVMETHOD=EMBL.DELLYv0.6.7;CHR2=4;END=49647260;CT=3to3;INSLEN=0;PE=5;MAPQ=3	GT:GL:GQ:FT:RCL:RC:RCR:CN:DR:DV:RR:RV	0/0:0,-67.9005,-705.973:10000:PASS:627339:508370:64425:1:245:1:0:0
4	49141807	INV00001279	N	<INV>	.	LowQual	IMPRECISE;CIEND=-242,242;CIPOS=-242,242;SVTYPE=INV;SVMETHOD=EMBL.DELLYv0.6.7;CHR2=4;END=49633774;CT=3to3;INSLEN=0;PE=2;MAPQ=15	GT:GL:GQ:FT:RCL:RC:RCR:CN:DR:DV:RR:RV	0/0:0,-19.1316,-163.165:10000:PASS:625441:414678:157880:1:77:1:0:0
4	49141812	INV00001292	N	<INV>	.	LowQual	IMPRECISE;CIEND=-458,458;CIPOS=-458,458;SVTYPE=INV;SVMETHOD=EMBL.DELLYv0.6.7;CHR2=4;END=49652884;CT=3to3;INSLEN=0;PE=2;MAPQ=5	GT:GL:GQ:FT:RCL:RC:RCR:CN:DR:DV:RR:RV	0/0:0,-55.5044,-338.845:10000:PASS:628321:526920:45571:2:217:1:0:0
4	49141817	INV00001281	N	<INV>	.	LowQual	IMPRECISE;CIEND=-3,3;CIPOS=-3,3;SVTYPE=INV;SVMETHOD=EMBL.DELLYv0.6.7;CHR2=4;END=49639688;CT=3to3;INSLEN=0;PE=5;MAPQ=5	GT:GL:GQ:FT:RCL:RC:RCR:CN:DR:DV:RR:RV	0/0:0,-219.456,-1000:10000:PASS:626513:462393:110040:1:811:2:0:0
4	49141817	INV00001266	N	<INV>	.	LowQual	IMPRECISE;CIEND=-446,446;CIPOS=-446,446;SVTYPE=INV;SVMETHOD=EMBL.DELLYv0.6.7;CHR2=4;END=49643187;CT=3to3;INSLEN=0;PE=2;MAPQ=1	GT:GL:GQ:FT:RCL:RC:RCR:CN:DR:DV:RR:RV	0/0:0,-183.498,-1000:10000:PASS:627058:481724:90709:1:664:0:0:0
4	49141820	INV00001277	N	<INV>	.	LowQual	IMPRECISE;CIEND=-348,348;CIPOS=-348,348;SVTYPE=INV;SVMETHOD=EMBL.DELLYv0.6.7;CHR2=4;END=49634807;CT=3to3;INSLEN=0;PE=7;MAPQ=11	GT:GL:GQ:FT:RCL:RC:RCR:CN:DR:DV:RR:RV	0/0:0,-507.205,-1000:10000:PASS:625718:420994:151422:1:1928:6:0:0
4	49141827	INV00001270	N	<INV>	.	LowQual	IMPRECISE;CIEND=-373,373;CIPOS=-373,373;SVTYPE=INV;SVMETHOD=EMBL.DELLYv0.6.7;CHR2=4;END=49653574;CT=3to3;INSLEN=0;PE=11;MAPQ=3	GT:GL:GQ:FT:RCL:RC:RCR:CN:DR:DV:RR:RV	0/0:0,-98.7607,-803.582:10000:PASS:628549:529807:42539:2:373:4:0:0
4	49141831	INV00001286	N	<INV>	.	LowQual	IMPRECISE;CIEND=-156,156;CIPOS=-156,156;SVTYPE=INV;SVMETHOD=EMBL.DELLYv0.6.7;CHR2=4;END=49644987;CT=3to3;INSLEN=0;PE=22;MAPQ=4	GT:GL:GQ:FT:RCL:RC:RCR:CN:DR:DV:RR:RV	0/0:0,-138.137,-1000:10000:PASS:627504:495719:76560:1:507:9:0:0
4	49141831	INV00001288	N	<INV>	.	LowQual	IMPRECISE;CIEND=-273,273;CIPOS=-273,273;SVTYPE=INV;SVMETHOD=EMBL.DELLYv0.6.7;CHR2=4;END=49654559;CT=3to3;INSLEN=0;PE=6;MAPQ=6	GT:GL:GQ:FT:RCL:RC:RCR:CN:DR:DV:RR:RV	0/0:0,-90.3337,-975.086:10000:PASS:628730:533664:38615:2:326:3:0:0
4	49141833	INV00001287	N	<INV>	.	LowQual	IMPRECISE;CIEND=-85,85;CIPOS=-85,85;SVTYPE=INV;SVMETHOD=EMBL.DELLYv0.6.7;CHR2=4;END=49637651;CT=3to3;INSLEN=0;PE=24;MAPQ=4	GT:GL:GQ:FT:RCL:RC:RCR:CN:DR:DV:RR:RV	0/0:0,-248.374,-1000:10000:PASS:626376:453399:118865:1:959:10:0:0
4	49141833	INV00001267	N	<INV>	.	LowQual	IMPRECISE;CIEND=-404,404;CIPOS=-404,404;SVTYPE=INV;SVMETHOD=EMBL.DELLYv0.6.7;CHR2=4;END=49640450;CT=3to3;INSLEN=0;PE=5;MAPQ=12	GT:GL:GQ:FT:RCL:RC:RCR:CN:DR:DV:RR:RV	0/0:0,-29.5097,-333.688:10000:PASS:626777:466326:105938:1:120:4:0:0
4	49141833	INV00001275	N	<INV>	.	LowQual	IMPRECISE;CIEND=-273,273;CIPOS=-273,273;SVTYPE=INV;SVMETHOD=EMBL.DELLYv0.6.7;CHR2=4;END=49658039;CT=3to3;INSLEN=0;PE=6;MAPQ=5	GT:GL:GQ:FT:RCL:RC:RCR:CN:DR:DV:RR:RV	0/0:0,-14.0634,-142.828:141:PASS:629261:544027:28237:2:57:3:0:0
4	49141834	INV00001283	N	<INV>	.	LowQual	IMPRECISE;CIEND=-298,298;CIPOS=-298,298;SVTYPE=INV;SVMETHOD=EMBL.DELLYv0.6.7;CHR2=4;END=49636422;CT=3to3;INSLEN=0;PE=7;MAPQ=6	GT:GL:GQ:FT:RCL:RC:RCR:CN:DR:DV:RR:RV	0/0:0,-161.379,-1000:10000:PASS:626158:433401:138856:1:619:6:0:0
4	49141834	INV00001272	N	<INV>	.	LowQual	IMPRECISE;CIEND=-194,194;CIPOS=-194,194;SVTYPE=INV;SVMETHOD=EMBL.DELLYv0.6.7;CHR2=4;END=49648424;CT=3to3;INSLEN=0;PE=3;MAPQ=7	GT:GL:GQ:FT:RCL:RC:RCR:CN:DR:DV:RR:RV	0/0:0,-104.553,-748.894:10000:PASS:628017:512722:59535:1:400:2:0:0
4	49141857	INV00001280	N	<INV>	.	LowQual	IMPRECISE;CIEND=-99,99;CIPOS=-99,99;SVTYPE=INV;SVMETHOD=EMBL.DELLYv0.6.7;CHR2=4;END=49641464;CT=3to3;INSLEN=0;PE=4;MAPQ=15	GT:GL:GQ:FT:RCL:RC:RCR:CN:DR:DV:RR:RV	0/0:0,-48.9668,-358.576:10000:PASS:627000:471275:100889:1:198:1:0:0
4	49141892	INV00001291	N	<INV>	.	LowQual	IMPRECISE;CIEND=-94,94;CIPOS=-94,94;SVTYPE=INV;SVMETHOD=EMBL.DELLYv0.6.7;CHR2=4;END=49659983;CT=3to3;INSLEN=0;PE=44;MAPQ=6	GT:GL:GQ:FT:RCL:RC:RCR:CN:DR:DV:RR:RV	0/0:0,-45.9378,-432.934:10000:PASS:629766:571497:512:2:254:27:0:0
4	49142126	INV00001294	N	<INV>	.	LowQual	IMPRECISE;CIEND=-435,435;CIPOS=-435,435;SVTYPE=INV;SVMETHOD=EMBL.DELLYv0.6.7;CHR2=4;END=49656888;CT=3to3;INSLEN=0;PE=5;MAPQ=7	GT:GL:GQ:FT:RCL:RC:RCR:CN:DR:DV:RR:RV	0/0:0,-28.2494,-278.515:10000:PASS:630893:536851:33522:2:106:3:0:0
4	49142304	INV00001308	N	<INV>	.	LowQual	IMPRECISE;CIEND=-90,90;CIPOS=-90,90;SVTYPE=INV;SVMETHOD=EMBL.DELLYv0.6.7;CHR2=4;END=49641699;CT=5to5;INSLEN=0;PE=9;MAPQ=7	GT:GL:GQ:FT:RCL:RC:RCR:CN:DR:DV:RR:RV	0/0:0,-22.7777,-135.31:10000:PASS:628833:469434:100753:1:104:4:0:0
4	49142306	INV00001316	N	<INV>	.	LowQual	IMPRECISE;CIEND=-20,20;CIPOS=-20,20;SVTYPE=INV;SVMETHOD=EMBL.DELLYv0.6.7;CHR2=4;END=49646658;CT=5to5;INSLEN=0;PE=4;MAPQ=12	GT:GL:GQ:FT:RCL:RC:RCR:CN:DR:DV:RR:RV	0/0:0,-34.7987,-342.846:10000:PASS:629641:500574:69611:1:136:3:0:0
4	49142306	INV00001313	N	<INV>	.	LowQual	IMPRECISE;CIEND=-72,72;CIPOS=-72,72;SVTYPE=INV;SVMETHOD=EMBL.DELLYv0.6.7;CHR2=4;END=49654312;CT=5to5;INSLEN=0;PE=6;MAPQ=5	GT:GL:GQ:FT:RCL:RC:RCR:CN:DR:DV:RR:RV	0/0:0,-36.1997,-344.325:10000:PASS:630621:529747:40438:2:136:4:0:0
4	49142324	INV00001310	N	<INV>	.	LowQual	IMPRECISE;CIEND=-73,73;CIPOS=-73,73;SVTYPE=INV;SVMETHOD=EMBL.DELLYv0.6.7;CHR2=4;END=49635693;CT=5to5;INSLEN=0;PE=5;MAPQ=4	GT:GL:GQ:FT:RCL:RC:RCR:CN:DR:DV:RR:RV	0/0:0,-38.6838,-355.607:10000:PASS:627868:425242:144935:1:142:2:0:0
4	49142408	INV00001301	N	<INV>	.	LowQual	IMPRECISE;CIEND=-427,427;CIPOS=-427,427;SVTYPE=INV;SVMETHOD=EMBL.DELLYv0.6.7;CHR2=4;END=49635510;CT=3to3;INSLEN=0;PE=4;MAPQ=7	GT:GL:GQ:FT:RCL:RC:RCR:CN:DR:DV:RR:RV	0/0:0,-62.3218,-516.235:10000:PASS:628246:424482:145263:1:233:2:0:0
4	49142416	INV00001299	N	<INV>	.	LowQual	IMPRECISE;CIEND=-407,407;CIPOS=-407,407;SVTYPE=INV;SVMETHOD=EMBL.DELLYv0.6.7;CHR2=4;END=49640281;CT=3to3;INSLEN=0;PE=5;MAPQ=7	GT:GL:GQ:FT:RCL:RC:RCR:CN:DR:DV:RR:RV	0/0:0,-56.6532,-508.53:10000:PASS:629022:463285:106453:1:222:4:0:0
4	49142417	INV00001305	N	<INV>	.	LowQual	IMPRECISE;CIEND=-235,235;CIPOS=-235,235;SVTYPE=INV;SVMETHOD=EMBL.DELLYv0.6.7;CHR2=4;END=49642105;CT=3to3;INSLEN=0;PE=7;MAPQ=7	GT:GL:GQ:FT:RCL:RC:RCR:CN:DR:DV:RR:RV	0/0:0,-63.2561,-541.292:10000:PASS:629295:470052:99685:1:246:7:0:0
4	49142417	INV00001319	N	<INV>	.	LowQual	IMPRECISE;CIEND=-454,454;CIPOS=-454,454;SVTYPE=INV;SVMETHOD=EMBL.DELLYv0.6.7;CHR2=4;END=49648071;CT=3to3;INSLEN=0;PE=2;MAPQ=21	GT:GL:GQ:FT:RCL:RC:RCR:CN:DR:DV:RR:RV	0/0:0,-63.251,-542.202:10000:PASS:630242:507732:62005:1:246:2:0:0
4	49142427	INV00001312	N	<INV>	.	LowQual	IMPRECISE;CIEND=-44,44;CIPOS=-44,44;SVTYPE=INV;SVMETHOD=EMBL.DELLYv0.6.7;CHR2=4;END=49644631;CT=5to5;INSLEN=0;PE=6;MAPQ=3	GT:GL:GQ:FT:RCL:RC:RCR:CN:DR:DV:RR:RV	0/0:0,-72.4922,-603.985:10000:PASS:629688:484391:85336:1:273:2:0:0
4	49142441	INV00001300	N	<INV>	.	LowQual	IMPRECISE;CIEND=-100,100;CIPOS=-100,100;SVTYPE=INV;SVMETHOD=EMBL.DELLYv0.6.7;CHR2=4;END=49659529;CT=5to5;INSLEN=0;PE=5;MAPQ=3	GT:GL:GQ:FT:RCL:RC:RCR:CN:DR:DV:RR:RV	0/0:0,-80.8229,-658.079:10000:PASS:631771:545324:24388:2:299:1:0:0
4	49142478	INV00001314	N	<INV>	.	LowQual	IMPRECISE;CIEND=-111,111;CIPOS=-111,111;SVTYPE=INV;SVMETHOD=EMBL.DELLYv0.6.7;CHR2=4;END=49637182;CT=5to5;INSLEN=0;PE=19;MAPQ=4	GT:GL:GQ:FT:RCL:RC:RCR:CN:DR:DV:RR:RV	0/0:0,-88.9189,-731.599:10000:PASS:628545:434255:135391:1:339:5:0:0
4	49142536	INV00001315	N	<INV>	.	LowQual	IMPRECISE;CIEND=-337,337;CIPOS=-337,337;SVTYPE=INV;SVMETHOD=EMBL.DELLYv0.6.7;CHR2=4;END=49639127;CT=5to5;INSLEN=0;PE=3;MAPQ=3	GT:GL:GQ:FT:RCL:RC:RCR:CN:DR:DV:RR:RV	0/0:0,-111.855,-866.025:10000:PASS:629065:453468:116007:1:417:0:0:0
4	49142536	INV00001307	N	<INV>	.	LowQual	IMPRECISE;CIEND=-30,30;CIPOS=-30,30;SVTYPE=INV;SVMETHOD=EMBL.DELLYv0.6.7;CHR2=4;END=49642632;CT=5to5;INSLEN=0;PE=4;MAPQ=4	GT:GL:GQ:FT:RCL:RC:RCR:CN:DR:DV:RR:RV	0/0:0,-111.855,-866.025:10000:PASS:629577:473641:95834:1:417:0:0:0
4	49142536	INV00001306	N	<INV>	.	LowQual	IMPRECISE;CIEND=-43,43;CIPOS=-43,43;SVTYPE=INV;SVMETHOD=EMBL.DELLYv0.6.7;CHR2=4;END=49649871;CT=5to5;INSLEN=0;PE=6;MAPQ=4	GT:GL:GQ:FT:RCL:RC:RCR:CN:DR:DV:RR:RV	0/0:0,-40.3316,-378.866:10000:PASS:630717:512236:57239:1:151:2:0:0
4	49142536	INV00001297	N	<INV>	.	LowQual	IMPRECISE;CIEND=-416,416;CIPOS=-416,416;SVTYPE=INV;SVMETHOD=EMBL.DELLYv0.6.7;CHR2=4;END=49653378;CT=5to5;INSLEN=0;PE=4;MAPQ=4	GT:GL:GQ:FT:RCL:RC:RCR:CN:DR:DV:RR:RV	0/0:0,-84.453,-608.736:10000:PASS:631171:524662:44813:2:328:1:0:0
4	49142610	INV00001309	N	<INV>	.	LowQual	IMPRECISE;CIEND=-486,486;CIPOS=-486,486;SVTYPE=INV;SVMETHOD=EMBL.DELLYv0.6.7;CHR2=4;END=49644134;CT=3to3;INSLEN=0;PE=2;MAPQ=13	GT:GL:GQ:FT:RCL:RC:RCR:CN:DR:DV:RR:RV	0/0:0,-103.724,-1000:10000:PASS:633946:477688:87592:1:374:2:0:0
4	49142671	INV00001295	N	<INV>	.	LowQual	IMPRECISE;CIEND=-449,449;CIPOS=-449,449;SVTYPE=INV;SVMETHOD=EMBL.DELLYv0.6.7;CHR2=4;END=49639685;CT=3to3;INSLEN=0;PE=2;MAPQ=6	GT:GL:GQ:FT:RCL:RC:RCR:CN:DR:DV:RR:RV	0/0:0,-220.755,-1000:10000:PASS:634937:453574:110051:1:812:1:0:0
4	49142723	INV00001296	N	<INV>	.	LowQual	IMPRECISE;CIEND=-166,166;CIPOS=-166,166;SVTYPE=INV;SVMETHOD=EMBL.DELLYv0.6.7;CHR2=4;END=49657828;CT=5to5;INSLEN=0;PE=2;MAPQ=3	GT:GL:GQ:FT:RCL:RC:RCR:CN:DR:DV:RR:RV	0/0:0,-56.4718,-791.767:10000:PASS:637695:533570:29834:2:199:0:0:0
4	49142826	INV00001303	N	<INV>	.	LowQual	IMPRECISE;CIEND=-12,12;CIPOS=-12,12;SVTYPE=INV;SVMETHOD=EMBL.DELLYv0.6.7;CHR2=4;END=49649953;CT=3to3;INSLEN=0;PE=3;MAPQ=3	GT:GL:GQ:FT:RCL:RC:RCR:CN:DR:DV:RR:RV	0/0:0,-49.6055,-431.416:10000:PASS:636974:507092:56002:1:184:0:0:0
4	49142890	INV00001298	N	<INV>	.	LowQual	IMPRECISE;CIEND=-189,189;CIPOS=-189,189;SVTYPE=INV;SVMETHOD=EMBL.DELLYv0.6.7;CHR2=4;END=49652639;CT=3to3;INSLEN=0;PE=5;MAPQ=4	GT:GL:GQ:FT:RCL:RC:RCR:CN:DR:DV:RR:RV	0/0:0,-155.923,-1000:10000:PASS:638435:515332:46646:2:599:2:0:0
4	49142917	INV00001304	N	<INV>	.	LowQual	IMPRECISE;CIEND=-176,176;CIPOS=-176,176;SVTYPE=INV;SVMETHOD=EMBL.DELLYv0.6.7;CHR2=4;END=49644758;CT=3to3;INSLEN=0;PE=5;MAPQ=7	GT:GL:GQ:FT:RCL:RC:RCR:CN:DR:DV:RR:RV	0/0:0,-108.973,-716.811:10000:PASS:637603:482726:78852:1:437:3:0:0
4	49142922	INV00001311	N	<INV>	.	LowQual	IMPRECISE;CIEND=-71,71;CIPOS=-71,71;SVTYPE=INV;SVMETHOD=EMBL.DELLYv0.6.7;CHR2=4;END=49653543;CT=3to3;INSLEN=0;PE=12;MAPQ=6	GT:GL:GQ:FT:RCL:RC:RCR:CN:DR:DV:RR:RV	0/0:0,-90.1507,-630.77:10000:PASS:639107:518808:42624:2:362:7:0:0
4	49142939	INV00001302	N	<INV>	.	LowQual	IMPRECISE;CIEND=-215,215;CIPOS=-215,215;SVTYPE=INV;SVMETHOD=EMBL.DELLYv0.6.7;CHR2=4;END=49643158;CT=3to3;INSLEN=0;PE=3;MAPQ=4	GT:GL:GQ:FT:RCL:RC:RCR:CN:DR:DV:RR:RV	0/0:0,-68.8965,-513.848:10000:PASS:637687:470482:90793:1:265:1:0:0
4	49142940	INV00001317	N	<INV>	.	LowQual	IMPRECISE;CIEND=-30,30;CIPOS=-30,30;SVTYPE=INV;SVMETHOD=EMBL.DELLYv0.6.7;CHR2=4;END=49647259;CT=3to3;INSLEN=0;PE=4;MAPQ=4	GT:GL:GQ:FT:RCL:RC:RCR:CN:DR:DV:RR:RV	0/0:0,-68.1995,-706.447:10000:PASS:638344:496843:64427:1:245:0:0:0
4	49142967	INV00001318	N	<INV>	.	LowQual	IMPRECISE;CIEND=-18,18;CIPOS=-18,18;SVTYPE=INV;SVMETHOD=EMBL.DELLYv0.6.7;CHR2=4;END=49637651;CT=3to3;INSLEN=0;PE=17;MAPQ=3	GT:GL:GQ:FT:RCL:RC:RCR:CN:DR:DV:RR:RV	0/0:0,-40.3386,-324.775:10000:PASS:636817:442369:118865:1:158:2:0:0
4	49143546	INV00001320	N	<INV>	.	LowQual	IMPRECISE;CIEND=-254,254;CIPOS=-254,254;SVTYPE=INV;SVMETHOD=EMBL.DELLYv0.6.7;CHR2=4;END=49659882;CT=3to3;INSLEN=0;PE=4;MAPQ=3	GT:GL:GQ:FT:RCL:RC:RCR:CN:DR:DV:RR:RV	0/0:0,-67.0101,-469.154:10000:PASS:640884:559297:858:2:261:1:0:0
4	49143757	INV00001464	N	<INV>	.	LowQual	IMPRECISE;CIEND=-19,19;CIPOS=-19,19;SVTYPE=INV;SVMETHOD=EMBL.DELLYv0.6.7;CHR2=4;END=49637481;CT=5to5;INSLEN=0;PE=7;MAPQ=4	GT:GL:GQ:FT:RCL:RC:RCR:CN:DR:DV:RR:RV	0/0:0,-68.4935,-453.221:10000:PASS:637658:432894:127168:1:265:0:0:0
4	49144087	INV00001467	N	<INV>	.	LowQual	IMPRECISE;CIEND=-224,224;CIPOS=-224,224;SVTYPE=INV;SVMETHOD=EMBL.DELLYv0.6.7;CHR2=4;END=49639090;CT=5to5;INSLEN=0;PE=8;MAPQ=2	GT:GL:GQ:FT:RCL:RC:RCR:CN:DR:DV:RR:RV	0/0:0,-118.716,-1000:10000:PASS:639396:441848:116573:1:423:1:0:0
4	49144093	INV00001465	N	<INV>	.	LowQual	IMPRECISE;CIEND=-77,77;CIPOS=-77,77;SVTYPE=INV;SVMETHOD=EMBL.DELLYv0.6.7;CHR2=4;END=49646399;CT=5to5;INSLEN=0;PE=7;MAPQ=3	GT:GL:GQ:FT:RCL:RC:RCR:CN:DR:DV:RR:RV	0/0:0,-73.4308,-1000:10000:PASS:640509:487845:70572:1:251:2:0:0
4	49144094	INV00001469	N	<INV>	.	LowQual	IMPRECISE;CIEND=-122,122;CIPOS=-122,122;SVTYPE=INV;SVMETHOD=EMBL.DELLYv0.6.7;CHR2=4;END=49655448;CT=5to5;INSLEN=0;PE=3;MAPQ=5	GT:GL:GQ:FT:RCL:RC:RCR:CN:DR:DV:RR:RV	0/0:0,-25.2607,-286.926:10000:PASS:641883:520971:37446:2:92:2:0:0
4	49144095	INV00001477	N	<INV>	.	LowQual	IMPRECISE;CIEND=-153,153;CIPOS=-153,153;SVTYPE=INV;SVMETHOD=EMBL.DELLYv0.6.7;CHR2=4;END=49634578;CT=5to5;INSLEN=0;PE=7;MAPQ=4	GT:GL:GQ:FT:RCL:RC:RCR:CN:DR:DV:RR:RV	0/0:0,-65.4484,-577.923:10000:PASS:638730:401844:156573:1:252:3:0:0
4	49144097	INV00001478	N	<INV>	.	LowQual	IMPRECISE;CIEND=-124,124;CIPOS=-124,124;SVTYPE=INV;SVMETHOD=EMBL.DELLYv0.6.7;CHR2=4;END=49635949;CT=5to5;INSLEN=0;PE=3;MAPQ=1	GT:GL:GQ:FT:RCL:RC:RCR:CN:DR:DV:RR:RV	0/0:0,-113.557,-836.522:10000:PASS:638916:414646:143770:1:423:0:0:0
4	49144097	INV00001480	N	<INV>	.	LowQual	IMPRECISE;CIEND=-412,412;CIPOS=-412,412;SVTYPE=INV;SVMETHOD=EMBL.DELLYv0.6.7;CHR2=4;END=49643072;CT=5to5;INSLEN=0;PE=2;MAPQ=3	GT:GL:GQ:FT:RCL:RC:RCR:CN:DR:DV:RR:RV	0/0:0,-198.15,-1000:10000:PASS:639968:465059:93357:1:711:0:0:0
4	49144097	INV00001482	N	<INV>	.	LowQual	IMPRECISE;CIEND=-123,123;CIPOS=-123,123;SVTYPE=INV;SVMETHOD=EMBL.DELLYv0.6.7;CHR2=4;END=49644616;CT=5to5;INSLEN=0;PE=10;MAPQ=8	GT:GL:GQ:FT:RCL:RC:RCR:CN:DR:DV:RR:RV	0/0:0,-229.426,-1000:10000:PASS:640254:473058:85358:1:880:7:0:0
4	49144097	INV00001356	N	<INV>	.	LowQual	IMPRECISE;CIEND=-337,337;CIPOS=-337,337;SVTYPE=INV;SVMETHOD=EMBL.DELLYv0.6.7;CHR2=4;END=49659525;CT=5to5;INSLEN=0;PE=9;MAPQ=7	GT:GL:GQ:FT:RCL:RC:RCR:CN:DR:DV:RR:RV	0/0:0,-310.578,-1000:10000:PASS:642378:534000:24416:2:1125:6:0:0
4	49144114	INV00001342	N	<INV>	.	LowQual	IMPRECISE;CIEND=-166,166;CIPOS=-166,166;SVTYPE=INV;SVMETHOD=EMBL.DELLYv0.6.7;CHR2=4;END=49650693;CT=5to5;INSLEN=0;PE=3;MAPQ=6	GT:GL:GQ:FT:RCL:RC:RCR:CN:DR:DV:RR:RV	0/0:0,-30.0308,-305.136:10000:PASS:641200:504554:53844:1:112:2:0:0
4	49144197	INV00001475	N	<INV>	.	LowQual	IMPRECISE;CIEND=-194,194;CIPOS=-194,194;SVTYPE=INV;SVMETHOD=EMBL.DELLYv0.6.7;CHR2=4;END=49635046;CT=3to3;INSLEN=0;PE=5;MAPQ=2	GT:GL:GQ:FT:RCL:RC:RCR:CN:DR:DV:RR:RV	0/0:0,-83.9766,-714.283:10000:PASS:642810:406811:147549:1:309:1:0:0
4	49144240	INV00001471	N	<INV>	.	LowQual	IMPRECISE;CIEND=-391,391;CIPOS=-391,391;SVTYPE=INV;SVMETHOD=EMBL.DELLYv0.6.7;CHR2=4;END=49639758;CT=3to3;INSLEN=0;PE=2;MAPQ=2	GT:GL:GQ:FT:RCL:RC:RCR:CN:DR:DV:RR:RV	0/0:0,-175.039,-1000:10000:PASS:645592:442615:109643:1:640:0:0:0
4	49144251	INV00001401	N	<INV>	.	LowQual	IMPRECISE;CIEND=-394,394;CIPOS=-394,394;SVTYPE=INV;SVMETHOD=EMBL.DELLYv0.6.7;CHR2=4;END=49639223;CT=3to3;INSLEN=0;PE=3;MAPQ=17	GT:GL:GQ:FT:RCL:RC:RCR:CN:DR:DV:RR:RV	0/0:0,-180.643,-1000:10000:PASS:645566:438147:114050:1:682:2:0:0
4	49144251	INV00001414	N	<INV>	.	LowQual	IMPRECISE;CIEND=-10,10;CIPOS=-10,10;SVTYPE=INV;SVMETHOD=EMBL.DELLYv0.6.7;CHR2=4;END=49657938;CT=3to3;INSLEN=0;PE=4;MAPQ=3	GT:GL:GQ:FT:RCL:RC:RCR:CN:DR:DV:RR:RV	0/0:0,-21.5924,-217.112:10000:PASS:648401:523846:28351:2:78:0:0:0
4	49144267	INV00001473	N	<INV>	.	LowQual	IMPRECISE;CIEND=-404,404;CIPOS=-404,404;SVTYPE=INV;SVMETHOD=EMBL.DELLYv0.6.7;CHR2=4;END=49659720;CT=3to3;INSLEN=0;PE=7;MAPQ=3	GT:GL:GQ:FT:RCL:RC:RCR:CN:DR:DV:RR:RV	0/0:0,-317.332,-1000:10000:PASS:648624:549435:2699:2:1210:3:0:0
4	49144306	INV00001379	N	<INV>	.	LowQual	IMPRECISE;CIEND=-83,83;CIPOS=-83,83;SVTYPE=INV;SVMETHOD=EMBL.DELLYv0.6.7;CHR2=4;END=49637651;CT=3to3;INSLEN=0;PE=7;MAPQ=3	GT:GL:GQ:FT:RCL:RC:RCR:CN:DR:DV:RR:RV	0/0:0,-234.995,-1000:10000:PASS:645447:433181:118865:1:887:1:0:0
4	49144382	INV00001450	N	<INV>	.	LowQual	IMPRECISE;CIEND=-409,409;CIPOS=-409,409;SVTYPE=INV;SVMETHOD=EMBL.DELLYv0.6.7;CHR2=4;END=49657374;CT=5to5;INSLEN=0;PE=2;MAPQ=11	GT:GL:GQ:FT:RCL:RC:RCR:CN:DR:DV:RR:RV	0/0:0,-109.209,-1000:10000:PASS:648647:520055:31752:2:377:1:0:0
4	49144505	INV00001440	N	<INV>	.	LowQual	IMPRECISE;CIEND=-237,237;CIPOS=-237,237;SVTYPE=INV;SVMETHOD=EMBL.DELLYv0.6.7;CHR2=4;END=49644728;CT=3to3;INSLEN=0;PE=2;MAPQ=8	GT:GL:GQ:FT:RCL:RC:RCR:CN:DR:DV:RR:RV	0/0:0,-82.4822,-675.274:10000:PASS:647837:471265:79376:1:298:2:0:0
4	49144559	INV00001329	N	<INV>	.	LowQual	IMPRECISE;CIEND=-6,6;CIPOS=-6,6;SVTYPE=INV;SVMETHOD=EMBL.DELLYv0.6.7;CHR2=4;END=49650296;CT=3to3;INSLEN=0;PE=5;MAPQ=3	GT:GL:GQ:FT:RCL:RC:RCR:CN:DR:DV:RR:RV	0/0:0,-34.4764,-269.197:10000:PASS:648705:495997:54575:1:129:2:0:0
4	49144729	INV00001334	N	<INV>	.	PASS	IMPRECISE;CIEND=-61,61;CIPOS=-61,61;SVTYPE=INV;SVMETHOD=EMBL.DELLYv0.6.7;CHR2=4;END=49641910;CT=5to5;INSLEN=0;PE=3;MAPQ=21	GT:GL:GQ:FT:RCL:RC:RCR:CN:DR:DV:RR:RV	0/0:0,-19.1079,-191.13:10000:PASS:647447:450300:100179:1:77:1:0:0
4	49144740	INV00001365	N	<INV>	.	LowQual	IMPRECISE;CIEND=-443,443;CIPOS=-443,443;SVTYPE=INV;SVMETHOD=EMBL.DELLYv0.6.7;CHR2=4;END=49635709;CT=5to5;INSLEN=0;PE=3;MAPQ=6	GT:GL:GQ:FT:RCL:RC:RCR:CN:DR:DV:RR:RV	0/0:0,-21.2993,-203.678:10000:PASS:646573:405635:144843:1:81:3:0:0
4	49144742	INV00001427	N	<INV>	.	LowQual	IMPRECISE;CIEND=-315,315;CIPOS=-315,315;SVTYPE=INV;SVMETHOD=EMBL.DELLYv0.6.7;CHR2=4;END=49654316;CT=5to5;INSLEN=0;PE=5;MAPQ=7	GT:GL:GQ:FT:RCL:RC:RCR:CN:DR:DV:RR:RV	0/0:0,-19.2013,-201.062:10000:PASS:649402:510068:40409:1:81:5:0:0
4	49144858	INV00001348	N	<INV>	.	LowQual	IMPRECISE;CIEND=-447,447;CIPOS=-447,447;SVTYPE=INV;SVMETHOD=EMBL.DELLYv0.6.7;CHR2=4;END=49635511;CT=3to3;INSLEN=0;PE=2;MAPQ=5	GT:GL:GQ:FT:RCL:RC:RCR:CN:DR:DV:RR:RV	0/0:0,-19.8959,-228.589:10000:PASS:646773:404950:145262:1:69:1:0:0
4	49144858	INV00001322	N	<INV>	.	LowQual	IMPRECISE;CIEND=-37,37;CIPOS=-37,37;SVTYPE=INV;SVMETHOD=EMBL.DELLYv0.6.7;CHR2=4;END=49640668;CT=3to3;INSLEN=0;PE=2;MAPQ=2	GT:GL:GQ:FT:RCL:RC:RCR:CN:DR:DV:RR:RV	0/0:0,-20.0949,-228.924:10000:PASS:647485:444547:105665:1:69:0:0:0
4	49144860	INV00001368	N	<INV>	.	LowQual	IMPRECISE;CIEND=-114,114;CIPOS=-114,114;SVTYPE=INV;SVMETHOD=EMBL.DELLYv0.6.7;CHR2=4;END=49647706;CT=3to3;INSLEN=0;PE=6;MAPQ=8	GT:GL:GQ:FT:RCL:RC:RCR:CN:DR:DV:RR:RV	0/0:0,-15.9688,-217.481:10000:PASS:648565:486909:63301:1:68:3:0:0
4	49144872	INV00001391	N	<INV>	.	LowQual	IMPRECISE;CIEND=-86,86;CIPOS=-86,86;SVTYPE=INV;SVMETHOD=EMBL.DELLYv0.6.7;CHR2=4;END=49642235;CT=3to3;INSLEN=0;PE=8;MAPQ=18	GT:GL:GQ:FT:RCL:RC:RCR:CN:DR:DV:RR:RV	0/0:0,-14.2032,-213.2:142:PASS:647708:451260:98948:1:69:4:0:0
4	49145204	INV00001390	N	<INV>	.	LowQual	IMPRECISE;CIEND=-407,407;CIPOS=-407,407;SVTYPE=INV;SVMETHOD=EMBL.DELLYv0.6.7;CHR2=4;END=49659983;CT=3to3;INSLEN=0;PE=2;MAPQ=15	GT:GL:GQ:FT:RCL:RC:RCR:CN:DR:DV:RR:RV	0/0:0,-18.1031,-248.509:10000:PASS:650676:549290:512:2:69:2:0:0
4	49145269	INV00001451	N	<INV>	.	LowQual	IMPRECISE;CIEND=-435,435;CIPOS=-435,435;SVTYPE=INV;SVMETHOD=EMBL.DELLYv0.6.7;CHR2=4;END=49649511;CT=5to5;INSLEN=0;PE=2;MAPQ=8	GT:GL:GQ:FT:RCL:RC:RCR:CN:DR:DV:RR:RV	0/0:0,-19.2558,-267.058:10000:PASS:649082:491720:58057:1:70:1:0:0
4	49145270	INV00001321	N	<INV>	.	LowQual	IMPRECISE;CIEND=-124,124;CIPOS=-124,124;SVTYPE=INV;SVMETHOD=EMBL.DELLYv0.6.7;CHR2=4;END=49656761;CT=5to5;INSLEN=0;PE=2;MAPQ=8	GT:GL:GQ:FT:RCL:RC:RCR:CN:DR:DV:RR:RV	0/0:0,-19.2558,-267.058:10000:PASS:650219:515776:34001:2:70:1:0:0
4	49145336	INV00001378	N	<INV>	.	LowQual	IMPRECISE;CIEND=-341,341;CIPOS=-341,341;SVTYPE=INV;SVMETHOD=EMBL.DELLYv0.6.7;CHR2=4;END=49654600;CT=3to3;INSLEN=0;PE=4;MAPQ=7	GT:GL:GQ:FT:RCL:RC:RCR:CN:DR:DV:RR:RV	0/0:0,-22.6073,-324.26:10000:PASS:650005:511087:38546:1:85:4:0:0
4	49145378	INV00001441	N	<INV>	.	LowQual	IMPRECISE;CIEND=-251,251;CIPOS=-251,251;SVTYPE=INV;SVMETHOD=EMBL.DELLYv0.6.7;CHR2=4;END=49639172;CT=3to3;INSLEN=0;PE=3;MAPQ=18	GT:GL:GQ:FT:RCL:RC:RCR:CN:DR:DV:RR:RV	0/0:0,-20.0137,-319.514:10000:PASS:647709:434615:114913:1:83:3:0:0
4	49145500	INV00001364	N	<INV>	.	LowQual	IMPRECISE;CIEND=-396,396;CIPOS=-396,396;SVTYPE=INV;SVMETHOD=EMBL.DELLYv0.6.7;CHR2=4;END=49643350;CT=5to5;INSLEN=0;PE=5;MAPQ=3	GT:GL:GQ:FT:RCL:RC:RCR:CN:DR:DV:RR:RV	0/0:0,-33.8407,-364.215:10000:PASS:648413:459117:90292:1:122:0:0:0
4	49145559	INV00001417	N	<INV>	.	LowQual	IMPRECISE;CIEND=-32,32;CIPOS=-32,32;SVTYPE=INV;SVMETHOD=EMBL.DELLYv0.6.7;CHR2=4;END=49643537;CT=3to3;INSLEN=0;PE=6;MAPQ=10	GT:GL:GQ:FT:RCL:RC:RCR:CN:DR:DV:RR:RV	0/0:0,-31.5425,-372.301:10000:PASS:648486:459810:89528:1:126:4:0:0
4	49145637	INV00001389	N	<INV>	.	LowQual	IMPRECISE;CIEND=-386,386;CIPOS=-386,386;SVTYPE=INV;SVMETHOD=EMBL.DELLYv0.6.7;CHR2=4;END=49659528;CT=5to5;INSLEN=0;PE=18;MAPQ=2	GT:GL:GQ:FT:RCL:RC:RCR:CN:DR:DV:RR:RV	0/0:0,-36.8891,-353.507:10000:PASS:650968:524870:24399:2:138:2:0:0
4	49145662	INV00001422	N	<INV>	.	LowQual	IMPRECISE;CIEND=-162,162;CIPOS=-162,162;SVTYPE=INV;SVMETHOD=EMBL.DELLYv0.6.7;CHR2=4;END=49641722;CT=5to5;INSLEN=0;PE=6;MAPQ=5	GT:GL:GQ:FT:RCL:RC:RCR:CN:DR:DV:RR:RV	0/0:0,-16.1055,-110.512:10000:PASS:648249:448499:100745:1:86:5:0:0
4	49145751	INV00001351	N	<INV>	.	LowQual	IMPRECISE;CIEND=-74,74;CIPOS=-74,74;SVTYPE=INV;SVMETHOD=EMBL.DELLYv0.6.7;CHR2=4;END=49652631;CT=3to3;INSLEN=0;PE=3;MAPQ=1	GT:GL:GQ:FT:RCL:RC:RCR:CN:DR:DV:RR:RV	0/0:0,-61.1983,-474.659:10000:PASS:651151:501304:46650:1:232:0:0:0
4	49145752	INV00001403	N	<INV>	.	LowQual	IMPRECISE;CIEND=-14,14;CIPOS=-14,14;SVTYPE=INV;SVMETHOD=EMBL.DELLYv0.6.7;CHR2=4;END=49637306;CT=3to3;INSLEN=0;PE=8;MAPQ=6	GT:GL:GQ:FT:RCL:RC:RCR:CN:DR:DV:RR:RV	0/0:0,-63.0443,-488.166:10000:PASS:648903:420320:127634:1:247:3:0:0
4	49145755	INV00001376	N	<INV>	.	LowQual	IMPRECISE;CIEND=-333,333;CIPOS=-333,333;SVTYPE=INV;SVMETHOD=EMBL.DELLYv0.6.7;CHR2=4;END=49640244;CT=3to3;INSLEN=0;PE=6;MAPQ=5	GT:GL:GQ:FT:RCL:RC:RCR:CN:DR:DV:RR:RV	0/0:0,-68.8604,-630.81:10000:PASS:649273:441450:106504:1:256:3:0:0
4	49145767	INV00001337	N	<INV>	.	LowQual	IMPRECISE;CIEND=-75,75;CIPOS=-75,75;SVTYPE=INV;SVMETHOD=EMBL.DELLYv0.6.7;CHR2=4;END=49657952;CT=3to3;INSLEN=0;PE=6;MAPQ=3	GT:GL:GQ:FT:RCL:RC:RCR:CN:DR:DV:RR:RV	0/0:0,-16.3603,-156.497:10000:PASS:652022:519593:28346:2:66:1:0:0
4	49145920	INV00001432	N	<INV>	.	LowQual	IMPRECISE;CIEND=-182,182;CIPOS=-182,182;SVTYPE=INV;SVMETHOD=EMBL.DELLYv0.6.7;CHR2=4;END=49649391;CT=5to5;INSLEN=0;PE=2;MAPQ=2	GT:GL:GQ:FT:RCL:RC:RCR:CN:DR:DV:RR:RV	0/0:0,-47.2006,-546.032:10000:PASS:650804:489219:58530:1:164:0:0:0
4	49145947	INV00001444	N	<INV>	.	LowQual	IMPRECISE;CIEND=-151,151;CIPOS=-151,151;SVTYPE=INV;SVMETHOD=EMBL.DELLYv0.6.7;CHR2=4;END=49635368;CT=5to5;INSLEN=0;PE=3;MAPQ=3	GT:GL:GQ:FT:RCL:RC:RCR:CN:DR:DV:RR:RV	0/0:0,-56.8066,-425.054:10000:PASS:648652:400592:147127:1:210:1:0:0
4	49145986	INV00001362	N	<INV>	.	LowQual	IMPRECISE;CIEND=-133,133;CIPOS=-133,133;SVTYPE=INV;SVMETHOD=EMBL.DELLYv0.6.7;CHR2=4;END=49643735;CT=5to5;INSLEN=0;PE=2;MAPQ=10	GT:GL:GQ:FT:RCL:RC:RCR:CN:DR:DV:RR:RV	0/0:0,-74.3388,-943.642:10000:PASS:650065:458399:89191:1:258:2:0:0
4	49146039	INV00001411	N	<INV>	.	LowQual	IMPRECISE;CIEND=-172,172;CIPOS=-172,172;SVTYPE=INV;SVMETHOD=EMBL.DELLYv0.6.7;CHR2=4;END=49633970;CT=3to3;INSLEN=0;PE=2;MAPQ=2	GT:GL:GQ:FT:RCL:RC:RCR:CN:DR:DV:RR:RV	0/0:0,-56.7217,-577.314:10000:PASS:649290:389136:157654:1:202:0:0:0
4	49146086	INV00001400	N	<INV>	.	LowQual	IMPRECISE;CIEND=-143,143;CIPOS=-143,143;SVTYPE=INV;SVMETHOD=EMBL.DELLYv0.6.7;CHR2=4;END=49649960;CT=3to3;INSLEN=0;PE=5;MAPQ=4	GT:GL:GQ:FT:RCL:RC:RCR:CN:DR:DV:RR:RV	0/0:0,-50.5619,-450.465:10000:PASS:652769:489800:55997:1:190:2:0:0
4	49146170	INV00001375	N	<INV>	.	LowQual	IMPRECISE;CIEND=-36,36;CIPOS=-36,36;SVTYPE=INV;SVMETHOD=EMBL.DELLYv0.6.7;CHR2=4;END=49650666;CT=5to5;INSLEN=0;PE=3;MAPQ=6	GT:GL:GQ:FT:RCL:RC:RCR:CN:DR:DV:RR:RV	0/0:0,-25.3683,-224.172:10000:PASS:653117:491649:53874:1:94:0:0:0
4	49146302	INV00001429	N	<INV>	.	LowQual	IMPRECISE;CIEND=-173,173;CIPOS=-173,173;SVTYPE=INV;SVMETHOD=EMBL.DELLYv0.6.7;CHR2=4;END=49659973;CT=3to3;INSLEN=0;PE=13;MAPQ=8	GT:GL:GQ:FT:RCL:RC:RCR:CN:DR:DV:RR:RV	0/0:0,-78.8368,-620.013:10000:PASS:655032:544446:531:2:337:11:0:0
4	49146303	INV00001325	N	<INV>	.	LowQual	IMPRECISE;CIEND=-224,224;CIPOS=-224,224;SVTYPE=INV;SVMETHOD=EMBL.DELLYv0.6.7;CHR2=4;END=49654570;CT=3to3;INSLEN=0;PE=5;MAPQ=4	GT:GL:GQ:FT:RCL:RC:RCR:CN:DR:DV:RR:RV	0/0:0,-83.1252,-884.251:10000:PASS:654168:506405:38572:1:298:2:0:0
4	49146435	INV00001349	N	<INV>	.	LowQual	IMPRECISE;CIEND=-132,132;CIPOS=-132,132;SVTYPE=INV;SVMETHOD=EMBL.DELLYv0.6.7;CHR2=4;END=49640837;CT=3to3;INSLEN=0;PE=3;MAPQ=3	GT:GL:GQ:FT:RCL:RC:RCR:CN:DR:DV:RR:RV	0/0:0,-37.0455,-350.08:10000:PASS:653916:437814:105330:1:135:1:0:0
4	49146521	INV00001474	N	<INV>	.	LowQual	IMPRECISE;CIEND=-337,337;CIPOS=-337,337;SVTYPE=INV;SVMETHOD=EMBL.DELLYv0.6.7;CHR2=4;END=49659532;CT=5to5;INSLEN=0;PE=3;MAPQ=7	GT:GL:GQ:FT:RCL:RC:RCR:CN:DR:DV:RR:RV	0/0:0,-362.95,-1000:10000:PASS:657139:518360:24365:2:1296:2:0:0
4	49146530	INV00001339	N	<INV>	.	LowQual	IMPRECISE;CIEND=-129,129;CIPOS=-129,129;SVTYPE=INV;SVMETHOD=EMBL.DELLYv0.6.7;CHR2=4;END=49637185;CT=5to5;INSLEN=0;PE=9;MAPQ=3	GT:GL:GQ:FT:RCL:RC:RCR:CN:DR:DV:RR:RV	0/0:0,-248.875,-1000:10000:PASS:653703:407308:135369:1:971:2:0:0
4	49146583	INV00001476	N	<INV>	.	LowQual	IMPRECISE;CIEND=-371,371;CIPOS=-371,371;SVTYPE=INV;SVMETHOD=EMBL.DELLYv0.6.7;CHR2=4;END=49634612;CT=5to5;INSLEN=0;PE=5;MAPQ=2	GT:GL:GQ:FT:RCL:RC:RCR:CN:DR:DV:RR:RV	0/0:0,-85.8201,-693.051:10000:PASS:653788:385724:156421:1:323:1:0:0
4	49146588	INV00001324	N	<INV>	.	LowQual	IMPRECISE;CIEND=-255,255;CIPOS=-255,255;SVTYPE=INV;SVMETHOD=EMBL.DELLYv0.6.7;CHR2=4;END=49644949;CT=5to5;INSLEN=0;PE=3;MAPQ=3	GT:GL:GQ:FT:RCL:RC:RCR:CN:DR:DV:RR:RV	0/0:0,-253.714,-1000:10000:PASS:655436:464960:77155:1:936:1:0:0
4	49146600	INV00001385	N	<INV>	.	LowQual	IMPRECISE;CIEND=-399,399;CIPOS=-399,399;SVTYPE=INV;SVMETHOD=EMBL.DELLYv0.6.7;CHR2=4;END=49652553;CT=5to5;INSLEN=0;PE=2;MAPQ=2	GT:GL:GQ:FT:RCL:RC:RCR:CN:DR:DV:RR:RV	0/0:0,-136.094,-931.861:10000:PASS:656654:493670:48403:1:518:0:0:0
4	49146711	INV00001374	N	<INV>	.	LowQual	IMPRECISE;CIEND=-470,470;CIPOS=-470,470;SVTYPE=INV;SVMETHOD=EMBL.DELLYv0.6.7;CHR2=4;END=49633743;CT=3to3;INSLEN=0;PE=2;MAPQ=10	GT:GL:GQ:FT:RCL:RC:RCR:CN:DR:DV:RR:RV	0/0:0,-22.2756,-230.935:10000:PASS:657945:379857:157940:1:83:1:0:0
4	49146715	INV00001468	N	<INV>	.	LowQual	IMPRECISE;CIEND=-216,216;CIPOS=-216,216;SVTYPE=INV;SVMETHOD=EMBL.DELLYv0.6.7;CHR2=4;END=49644812;CT=3to3;INSLEN=0;PE=3;MAPQ=4	GT:GL:GQ:FT:RCL:RC:RCR:CN:DR:DV:RR:RV	0/0:0,-298.42,-1000:10000:PASS:659740:459234:78508:1:1156:1:0:0
4	49146716	INV00001361	N	<INV>	.	LowQual	IMPRECISE;CIEND=-446,446;CIPOS=-446,446;SVTYPE=INV;SVMETHOD=EMBL.DELLYv0.6.7;CHR2=4;END=49634798;CT=3to3;INSLEN=0;PE=2;MAPQ=12	GT:GL:GQ:FT:RCL:RC:RCR:CN:DR:DV:RR:RV	0/0:0,-299.084,-1000:10000:PASS:658177:386299:151428:1:1161:2:0:0
4	49146716	INV00001395	N	<INV>	.	LowQual	IMPRECISE;CIEND=-472,472;CIPOS=-472,472;SVTYPE=INV;SVMETHOD=EMBL.DELLYv0.6.7;CHR2=4;END=49636326;CT=3to3;INSLEN=0;PE=2;MAPQ=3	GT:GL:GQ:FT:RCL:RC:RCR:CN:DR:DV:RR:RV	0/0:0,-230.945,-1000:10000:PASS:658405:397913:139814:1:873:0:0:0
4	49146757	INV00001470	N	<INV>	.	LowQual	IMPRECISE;CIEND=-176,176;CIPOS=-176,176;SVTYPE=INV;SVMETHOD=EMBL.DELLYv0.6.7;CHR2=4;END=49647259;CT=3to3;INSLEN=0;PE=10;MAPQ=4	GT:GL:GQ:FT:RCL:RC:RCR:CN:DR:DV:RR:RV	0/0:0,-66.3057,-703.539:10000:PASS:661156:472261:64427:1:245:6:0:0
4	49146797	INV00001466	N	<INV>	.	LowQual	IMPRECISE;CIEND=-136,136;CIPOS=-136,136;SVTYPE=INV;SVMETHOD=EMBL.DELLYv0.6.7;CHR2=4;END=49643155;CT=3to3;INSLEN=0;PE=4;MAPQ=5	GT:GL:GQ:FT:RCL:RC:RCR:CN:DR:DV:RR:RV	0/0:0,-186.768,-1000:10000:PASS:660929:445470:90805:1:678:2:0:0
4	49146858	INV00001472	N	<INV>	.	LowQual	IMPRECISE;CIEND=-50,50;CIPOS=-50,50;SVTYPE=INV;SVMETHOD=EMBL.DELLYv0.6.7;CHR2=4;END=49637634;CT=3to3;INSLEN=0;PE=3;MAPQ=5	GT:GL:GQ:FT:RCL:RC:RCR:CN:DR:DV:RR:RV	0/0:0,-260.477,-1000:10000:PASS:660272:417143:118871:1:1020:1:0:0
4	49147016	INV00001347	N	<INV>	.	LowQual	IMPRECISE;CIEND=-165,165;CIPOS=-165,165;SVTYPE=INV;SVMETHOD=EMBL.DELLYv0.6.7;CHR2=4;END=49653378;CT=5to5;INSLEN=0;PE=2;MAPQ=8	GT:GL:GQ:FT:RCL:RC:RCR:CN:DR:DV:RR:RV	0/0:0,-84.953,-609.289:10000:PASS:662680:491179:44813:1:328:1:0:0
4	49147177	INV00001335	N	<INV>	.	LowQual	IMPRECISE;CIEND=-55,55;CIPOS=-55,55;SVTYPE=INV;SVMETHOD=EMBL.DELLYv0.6.7;CHR2=4;END=49648419;CT=3to3;INSLEN=0;PE=3;MAPQ=5	GT:GL:GQ:FT:RCL:RC:RCR:CN:DR:DV:RR:RV	0/0:0,-106.459,-760.507:10000:PASS:663647:474630:59553:1:404:1:0:0
4	49147303	INV00001448	N	<INV>	.	LowQual	IMPRECISE;CIEND=-215,215;CIPOS=-215,215;SVTYPE=INV;SVMETHOD=EMBL.DELLYv0.6.7;CHR2=4;END=49639526;CT=5to5;INSLEN=0;PE=2;MAPQ=3	GT:GL:GQ:FT:RCL:RC:RCR:CN:DR:DV:RR:RV	0/0:0,-155.98,-1000:10000:PASS:662273:421997:112111:1:576:0:0:0
4	49147339	INV00001415	N	<INV>	.	LowQual	IMPRECISE;CIEND=-4,4;CIPOS=-4,4;SVTYPE=INV;SVMETHOD=EMBL.DELLYv0.6.7;CHR2=4;END=49659087;CT=5to5;INSLEN=0;PE=12;MAPQ=7	GT:GL:GQ:FT:RCL:RC:RCR:CN:DR:DV:RR:RV	0/0:0,-33.174,-500.513:10000:PASS:665782:506392:27184:1:142:9:0:0
4	49147410	INV00001410	N	<INV>	.	LowQual	IMPRECISE;CIEND=-144,144;CIPOS=-144,144;SVTYPE=INV;SVMETHOD=EMBL.DELLYv0.6.7;CHR2=4;END=49640516;CT=3to3;INSLEN=0;PE=5;MAPQ=3	GT:GL:GQ:FT:RCL:RC:RCR:CN:DR:DV:RR:RV	0/0:0,-33.1556,-321.933:10000:PASS:664324:426319:105856:1:119:0:0:0
4	49147437	INV00001353	N	<INV>	.	LowQual	IMPRECISE;CIEND=-36,36;CIPOS=-36,36;SVTYPE=INV;SVMETHOD=EMBL.DELLYv0.6.7;CHR2=4;END=49642664;CT=3to3;INSLEN=0;PE=2;MAPQ=2	GT:GL:GQ:FT:RCL:RC:RCR:CN:DR:DV:RR:RV	0/0:0,-132.153,-1000:10000:PASS:664783:436731:95392:1:454:0:0:0
4	49147484	INV00001426	N	<INV>	.	LowQual	IMPRECISE;CIEND=-428,428;CIPOS=-428,428;SVTYPE=INV;SVMETHOD=EMBL.DELLYv0.6.7;CHR2=4;END=49656154;CT=5to5;INSLEN=0;PE=6;MAPQ=7	GT:GL:GQ:FT:RCL:RC:RCR:CN:DR:DV:RR:RV	0/0:0,-84.363,-1000:10000:PASS:666759:496255:35844:1:301:3:0:0
4	49147490	INV00001438	N	<INV>	.	LowQual	IMPRECISE;CIEND=-341,341;CIPOS=-341,341;SVTYPE=INV;SVMETHOD=EMBL.DELLYv0.6.7;CHR2=4;END=49642288;CT=5to5;INSLEN=0;PE=2;MAPQ=17	GT:GL:GQ:FT:RCL:RC:RCR:CN:DR:DV:RR:RV	0/0:0,-141.411,-1000:10000:PASS:664709:433291:98807:1:540:1:0:0
4	49147502	INV00001437	N	<INV>	.	LowQual	IMPRECISE;CIEND=-109,109;CIPOS=-109,109;SVTYPE=INV;SVMETHOD=EMBL.DELLYv0.6.7;CHR2=4;END=49637186;CT=5to5;INSLEN=0;PE=6;MAPQ=8	GT:GL:GQ:FT:RCL:RC:RCR:CN:DR:DV:RR:RV	0/0:0,-144.403,-1000:10000:PASS:663810:396733:135363:1:549:1:0:0
4	49147579	INV00001404	N	<INV>	.	LowQual	IMPRECISE;CIEND=-321,321;CIPOS=-321,321;SVTYPE=INV;SVMETHOD=EMBL.DELLYv0.6.7;CHR2=4;END=49634790;CT=3to3;INSLEN=0;PE=2;MAPQ=8	GT:GL:GQ:FT:RCL:RC:RCR:CN:DR:DV:RR:RV	0/0:0,-198.09,-1000:10000:PASS:664073:379999:151437:1:734:1:0:0
4	49147584	INV00001323	N	<INV>	.	LowQual	IMPRECISE;CIEND=-456,456;CIPOS=-456,456;SVTYPE=INV;SVMETHOD=EMBL.DELLYv0.6.7;CHR2=4;END=49634950;CT=5to5;INSLEN=0;PE=2;MAPQ=4	GT:GL:GQ:FT:RCL:RC:RCR:CN:DR:DV:RR:RV	0/0:0,-204.388,-1000:10000:PASS:664105:380855:150559:1:757:1:0:0
4	49147602	INV00001343	N	<INV>	.	LowQual	IMPRECISE;CIEND=-179,179;CIPOS=-179,179;SVTYPE=INV;SVMETHOD=EMBL.DELLYv0.6.7;CHR2=4;END=49644985;CT=3to3;INSLEN=0;PE=8;MAPQ=5	GT:GL:GQ:FT:RCL:RC:RCR:CN:DR:DV:RR:RV	0/0:0,-144.624,-1000:10000:PASS:665814:454751:76570:1:526:4:0:0
4	49147607	INV00001393	N	<INV>	.	LowQual	IMPRECISE;CIEND=-279,279;CIPOS=-279,279;SVTYPE=INV;SVMETHOD=EMBL.DELLYv0.6.7;CHR2=4;END=49653630;CT=3to3;INSLEN=0;PE=2;MAPQ=8	GT:GL:GQ:FT:RCL:RC:RCR:CN:DR:DV:RR:RV	0/0:0,-93.953,-775.129:10000:PASS:667100:488878:42411:1:351:2:0:0
4	49147645	INV00001381	N	<INV>	.	LowQual	IMPRECISE;CIEND=-241,241;CIPOS=-241,241;SVTYPE=INV;SVMETHOD=EMBL.DELLYv0.6.7;CHR2=4;END=49657962;CT=3to3;INSLEN=0;PE=19;MAPQ=15	GT:GL:GQ:FT:RCL:RC:RCR:CN:DR:DV:RR:RV	0/1:-0.207353,0,-131.964:4:LowQual:668495:502221:28336:1:63:13:0:0
4	49147668	INV00001366	N	<INV>	.	LowQual	IMPRECISE;CIEND=-126,126;CIPOS=-126,126;SVTYPE=INV;SVMETHOD=EMBL.DELLYv0.6.7;CHR2=4;END=49636387;CT=3to3;INSLEN=0;PE=4;MAPQ=6	GT:GL:GQ:FT:RCL:RC:RCR:CN:DR:DV:RR:RV	0/0:0,-129.949,-1000:10000:PASS:665424:391312:138971:1:474:1:0:0
4	49147743	INV00001424	N	<INV>	.	LowQual	IMPRECISE;CIEND=-73,73;CIPOS=-73,73;SVTYPE=INV;SVMETHOD=EMBL.DELLYv0.6.7;CHR2=4;END=49637652;CT=3to3;INSLEN=0;PE=12;MAPQ=3	GT:GL:GQ:FT:RCL:RC:RCR:CN:DR:DV:RR:RV	0/0:0,-122.135,-1000:10000:PASS:666097:410911:118864:1:446:3:0:0
4	49147743	INV00001331	N	<INV>	.	LowQual	IMPRECISE;CIEND=-134,134;CIPOS=-134,134;SVTYPE=INV;SVMETHOD=EMBL.DELLYv0.6.7;CHR2=4;END=49659721;CT=3to3;INSLEN=0;PE=18;MAPQ=13	GT:GL:GQ:FT:RCL:RC:RCR:CN:DR:DV:RR:RV	0/0:0,-110.043,-1000:10000:PASS:669486:527101:2674:2:446:11:0:0
4	49147778	INV00001447	N	<INV>	.	PASS	IMPRECISE;CIEND=-287,287;CIPOS=-287,287;SVTYPE=INV;SVMETHOD=EMBL.DELLYv0.6.7;CHR2=4;END=49650856;CT=3to3;INSLEN=0;PE=3;MAPQ=24	GT:GL:GQ:FT:RCL:RC:RCR:CN:DR:DV:RR:RV	0/0:0,-77.1069,-1000:10000:PASS:668204:477446:52256:1:280:2:0:0
4	49148072	INV00001373	N	<INV>	.	LowQual	IMPRECISE;CIEND=-439,439;CIPOS=-439,439;SVTYPE=INV;SVMETHOD=EMBL.DELLYv0.6.7;CHR2=4;END=49635694;CT=5to5;INSLEN=0;PE=2;MAPQ=4	GT:GL:GQ:FT:RCL:RC:RCR:CN:DR:DV:RR:RV	0/0:0,-81.2619,-835.66:10000:PASS:666632:383868:144930:1:293:0:0:0
4	49148078	INV00001387	N	<INV>	.	LowQual	IMPRECISE;CIEND=-139,139;CIPOS=-139,139;SVTYPE=INV;SVMETHOD=EMBL.DELLYv0.6.7;CHR2=4;END=49656789;CT=5to5;INSLEN=0;PE=4;MAPQ=7	GT:GL:GQ:FT:RCL:RC:RCR:CN:DR:DV:RR:RV	0/0:0,-78.3728,-812.857:10000:PASS:669917:494845:33940:1:288:3:0:0
4	49148086	INV00001396	N	<INV>	.	LowQual	IMPRECISE;CIEND=-466,466;CIPOS=-466,466;SVTYPE=INV;SVMETHOD=EMBL.DELLYv0.6.7;CHR2=4;END=49633676;CT=5to5;INSLEN=0;PE=2;MAPQ=5	GT:GL:GQ:FT:RCL:RC:RCR:CN:DR:DV:RR:RV	0/0:0,-28.3301,-306.288:10000:PASS:666404:370301:158470:1:103:1:0:0
4	49148127	INV00001431	N	<INV>	.	LowQual	IMPRECISE;CIEND=-23,23;CIPOS=-23,23;SVTYPE=INV;SVMETHOD=EMBL.DELLYv0.6.7;CHR2=4;END=49637186;CT=5to5;INSLEN=0;PE=11;MAPQ=4	GT:GL:GQ:FT:RCL:RC:RCR:CN:DR:DV:RR:RV	0/0:0,-54.6169,-576.5:10000:PASS:667021:393231:135363:1:213:3:0:0
4	49148127	INV00001443	N	<INV>	.	LowQual	IMPRECISE;CIEND=-457,457;CIPOS=-457,457;SVTYPE=INV;SVMETHOD=EMBL.DELLYv0.6.7;CHR2=4;END=49641310;CT=5to5;INSLEN=0;PE=2;MAPQ=4	GT:GL:GQ:FT:RCL:RC:RCR:CN:DR:DV:RR:RV	0/0:0,-58.4139,-581.094:10000:PASS:667674:426581:102013:1:213:0:0:0
4	49148201	INV00001350	N	<INV>	.	LowQual	IMPRECISE;CIEND=-449,449;CIPOS=-449,449;SVTYPE=INV;SVMETHOD=EMBL.DELLYv0.6.7;CHR2=4;END=49653504;CT=3to3;INSLEN=0;PE=7;MAPQ=8	GT:GL:GQ:FT:RCL:RC:RCR:CN:DR:DV:RR:RV	0/0:0,-52.7845,-517.874:10000:PASS:670622:484709:42740:1:215:5:0:0
4	49148213	INV00001408	N	<INV>	.	LowQual	IMPRECISE;CIEND=-232,232;CIPOS=-232,232;SVTYPE=INV;SVMETHOD=EMBL.DELLYv0.6.7;CHR2=4;END=49643895;CT=3to3;INSLEN=0;PE=5;MAPQ=1	GT:GL:GQ:FT:RCL:RC:RCR:CN:DR:DV:RR:RV	0/0:0,-57.7831,-522.283:10000:PASS:669274:438926:88519:1:214:2:0:0
4	49148215	INV00001386	N	<INV>	.	LowQual	IMPRECISE;CIEND=-433,433;CIPOS=-433,433;SVTYPE=INV;SVMETHOD=EMBL.DELLYv0.6.7;CHR2=4;END=49641220;CT=3to3;INSLEN=0;PE=2;MAPQ=5	GT:GL:GQ:FT:RCL:RC:RCR:CN:DR:DV:RR:RV	0/0:0,-57.7432,-515.852:10000:PASS:668761:425383:102061:1:213:2:0:0
4	49148236	INV00001363	N	<INV>	.	LowQual	IMPRECISE;CIEND=-285,285;CIPOS=-285,285;SVTYPE=INV;SVMETHOD=EMBL.DELLYv0.6.7;CHR2=4;END=49647583;CT=3to3;INSLEN=0;PE=3;MAPQ=7	GT:GL:GQ:FT:RCL:RC:RCR:CN:DR:DV:RR:RV	0/0:0,-55.2069,-505.794:10000:PASS:669775:463781:63657:1:208:2:0:0
4	49148381	INV00001398	N	<INV>	.	LowQual	IMPRECISE;CIEND=-386,386;CIPOS=-386,386;SVTYPE=INV;SVMETHOD=EMBL.DELLYv0.6.7;CHR2=4;END=49650252;CT=5to5;INSLEN=0;PE=12;MAPQ=9	GT:GL:GQ:FT:RCL:RC:RCR:CN:DR:DV:RR:RV	0/0:0,-44.0132,-470.483:10000:PASS:670195:472492:54853:1:197:8:0:0
4	49148382	INV00001412	N	<INV>	.	LowQual	IMPRECISE;CIEND=-445,445;CIPOS=-445,445;SVTYPE=INV;SVMETHOD=EMBL.DELLYv0.6.7;CHR2=4;END=49655441;CT=5to5;INSLEN=0;PE=2;MAPQ=25	GT:GL:GQ:FT:RCL:RC:RCR:CN:DR:DV:RR:RV	0/0:0,-24.2904,-301.194:10000:PASS:670942:489895:37450:1:94:1:0:0
4	49148384	INV00001421	N	<INV>	.	LowQual	IMPRECISE;CIEND=-422,422;CIPOS=-422,422;SVTYPE=INV;SVMETHOD=EMBL.DELLYv0.6.7;CHR2=4;END=49654722;CT=5to5;INSLEN=0;PE=3;MAPQ=8	GT:GL:GQ:FT:RCL:RC:RCR:CN:DR:DV:RR:RV	0/0:0,-51.0074,-471.911:10000:PASS:670826:488864:38480:1:195:3:0:0
4	49148509	INV00001420	N	<INV>	.	LowQual	IMPRECISE;CIEND=-149,149;CIPOS=-149,149;SVTYPE=INV;SVMETHOD=EMBL.DELLYv0.6.7;CHR2=4;END=49646609;CT=3to3;INSLEN=0;PE=3;MAPQ=4	GT:GL:GQ:FT:RCL:RC:RCR:CN:DR:DV:RR:RV	0/0:0,-40.1427,-338.782:10000:PASS:670025:457241:69735:1:156:0:0:0
4	49148600	INV00001446	N	<INV>	.	LowQual	IMPRECISE;CIEND=-504,504;CIPOS=-504,504;SVTYPE=INV;SVMETHOD=EMBL.DELLYv0.6.7;CHR2=4;END=49652900;CT=5to5;INSLEN=0;PE=2;MAPQ=4	GT:GL:GQ:FT:RCL:RC:RCR:CN:DR:DV:RR:RV	0/0:0,-40.3787,-321.016:10000:PASS:670902:481386:45566:1:158:0:0:0
4	49148716	INV00001454	N	<INV>	.	LowQual	IMPRECISE;CIEND=-452,452;CIPOS=-452,452;SVTYPE=INV;SVMETHOD=EMBL.DELLYv0.6.7;CHR2=4;END=49635525;CT=3to3;INSLEN=0;PE=2;MAPQ=3	GT:GL:GQ:FT:RCL:RC:RCR:CN:DR:DV:RR:RV	0/0:0,-27.7757,-266.467:10000:PASS:669190:380741:145237:1:106:0:0:0
4	49148717	INV00001435	N	<INV>	.	LowQual	IMPRECISE;CIEND=-196,196;CIPOS=-196,196;SVTYPE=INV;SVMETHOD=EMBL.DELLYv0.6.7;CHR2=4;END=49659947;CT=3to3;INSLEN=0;PE=2;MAPQ=16	GT:GL:GQ:FT:RCL:RC:RCR:CN:DR:DV:RR:RV	0/0:0,-26.0778,-264.274:10000:PASS:672894:525379:599:2:106:2:0:0
4	49148731	INV00001456	N	<INV>	.	LowQual	IMPRECISE;CIEND=-448,448;CIPOS=-448,448;SVTYPE=INV;SVMETHOD=EMBL.DELLYv0.6.7;CHR2=4;END=49653497;CT=3to3;INSLEN=0;PE=2;MAPQ=12	GT:GL:GQ:FT:RCL:RC:RCR:CN:DR:DV:RR:RV	0/0:0,-27.1993,-261.316:10000:PASS:671907:483159:42810:1:107:1:0:0
4	49149094	INV00001483	N	<INV>	.	LowQual	IMPRECISE;CIEND=-2,2;CIPOS=-2,2;SVTYPE=INV;SVMETHOD=EMBL.DELLYv0.6.7;CHR2=4;END=49659513;CT=5to5;INSLEN=0;PE=75;MAPQ=3	GT:GL:GQ:FT:RCL:RC:RCR:CN:DR:DV:RR:RV	0/0:0,-9.21542,-315.025:92:PASS:673049:501155:24447:1:98:34:0:0
4	49149096	INV00001485	N	<INV>	.	LowQual	IMPRECISE;CIEND=-189,189;CIPOS=-189,189;SVTYPE=INV;SVMETHOD=EMBL.DELLYv0.6.7;CHR2=4;END=49634649;CT=5to5;INSLEN=0;PE=13;MAPQ=8	GT:GL:GQ:FT:RCL:RC:RCR:CN:DR:DV:RR:RV	0/0:0,-20.4196,-329.599:10000:PASS:669365:369520:156082:1:100:11:0:0
4	49149279	INV00001359	N	<INV>	.	LowQual	IMPRECISE;CIEND=-435,435;CIPOS=-435,435;SVTYPE=INV;SVMETHOD=EMBL.DELLYv0.6.7;CHR2=4;END=49155226;CT=5to5;INSLEN=0;PE=2;MAPQ=5	GT:GL:GQ:FT:RCL:RC:RCR:CN:DR:DV:RR:RV	0/0:0,-225.87,-1000:10000:PASS:20102:128318:54023:3:860:1:0:0
4	49149288	INV00001434	N	<INV>	.	LowQual	IMPRECISE;CIEND=-179,179;CIPOS=-179,179;SVTYPE=INV;SVMETHOD=EMBL.DELLYv0.6.7;CHR2=4;END=49657150;CT=5to5;INSLEN=0;PE=10;MAPQ=4	GT:GL:GQ:FT:RCL:RC:RCR:CN:DR:DV:RR:RV	0/0:0,-93.4615,-1000:10000:PASS:673269:492237:32621:1:326:4:0:0
4	49149289	INV00001409	N	<INV>	.	LowQual	IMPRECISE;CIEND=-137,137;CIPOS=-137,137;SVTYPE=INV;SVMETHOD=EMBL.DELLYv0.6.7;CHR2=4;END=49637506;CT=5to5;INSLEN=0;PE=23;MAPQ=4	GT:GL:GQ:FT:RCL:RC:RCR:CN:DR:DV:RR:RV	0/0:0,-315.138,-1000:10000:PASS:670350:397753:127105:1:1272:24:0:0
4	49149290	INV00001459	N	<INV>	.	LowQual	IMPRECISE;CIEND=-260,260;CIPOS=-260,260;SVTYPE=INV;SVMETHOD=EMBL.DELLYv0.6.7;CHR2=4;END=49642131;CT=5to5;INSLEN=0;PE=7;MAPQ=4	GT:GL:GQ:FT:RCL:RC:RCR:CN:DR:DV:RR:RV	0/0:0,-123.323,-1000:10000:PASS:670994:425415:99443:1:452:2:0:0
4	49149290	INV00001332	N	<INV>	.	LowQual	IMPRECISE;CIEND=-87,87;CIPOS=-87,87;SVTYPE=INV;SVMETHOD=EMBL.DELLYv0.6.7;CHR2=4;END=49644611;CT=5to5;INSLEN=0;PE=22;MAPQ=3	GT:GL:GQ:FT:RCL:RC:RCR:CN:DR:DV:RR:RV	0/0:0,-193.412,-1000:10000:PASS:671376:439497:85361:1:738:6:0:0
4	49149290	INV00001344	N	<INV>	.	LowQual	IMPRECISE;CIEND=-234,234;CIPOS=-234,234;SVTYPE=INV;SVMETHOD=EMBL.DELLYv0.6.7;CHR2=4;END=49647118;CT=5to5;INSLEN=0;PE=5;MAPQ=7	GT:GL:GQ:FT:RCL:RC:RCR:CN:DR:DV:RR:RV	0/0:0,-72.3732,-852.693:10000:PASS:671859:458183:66675:1:263:3:0:0
4	49149290	INV00001358	N	<INV>	.	LowQual	IMPRECISE;CIEND=-149,149;CIPOS=-149,149;SVTYPE=INV;SVMETHOD=EMBL.DELLYv0.6.7;CHR2=4;END=49649699;CT=5to5;INSLEN=0;PE=4;MAPQ=8	GT:GL:GQ:FT:RCL:RC:RCR:CN:DR:DV:RR:RV	0/0:0,-68.6025,-626.168:10000:PASS:672232:467344:57514:1:254:3:0:0
4	49149290	INV00001345	N	<INV>	.	LowQual	IMPRECISE;CIEND=-171,171;CIPOS=-171,171;SVTYPE=INV;SVMETHOD=EMBL.DELLYv0.6.7;CHR2=4;END=49653388;CT=5to5;INSLEN=0;PE=11;MAPQ=5	GT:GL:GQ:FT:RCL:RC:RCR:CN:DR:DV:RR:RV	0/0:0,-91.4445,-671.906:10000:PASS:672754:480051:44807:1:363:6:0:0
4	49149301	INV00001416	N	<INV>	.	LowQual	IMPRECISE;CIEND=-209,209;CIPOS=-209,209;SVTYPE=INV;SVMETHOD=EMBL.DELLYv0.6.7;CHR2=4;END=49652267;CT=5to5;INSLEN=0;PE=6;MAPQ=3	GT:GL:GQ:FT:RCL:RC:RCR:CN:DR:DV:RR:RV	0/0:0,-25.1229,-310.436:10000:PASS:672594:475176:49669:1:94:1:0:0
4	49149304	INV00001428	N	<INV>	.	LowQual	IMPRECISE;CIEND=-59,59;CIPOS=-59,59;SVTYPE=INV;SVMETHOD=EMBL.DELLYv0.6.7;CHR2=4;END=49639293;CT=5to5;INSLEN=0;PE=8;MAPQ=5	GT:GL:GQ:FT:RCL:RC:RCR:CN:DR:DV:RR:RV	0/0:0,-167.527,-1000:10000:PASS:670572:410910:113930:1:627:3:0:0
4	49149315	INV00001452	N	<INV>	.	LowQual	IMPRECISE;CIEND=-434,434;CIPOS=-434,434;SVTYPE=INV;SVMETHOD=EMBL.DELLYv0.6.7;CHR2=4;END=49650708;CT=5to5;INSLEN=0;PE=5;MAPQ=13	GT:GL:GQ:FT:RCL:RC:RCR:CN:DR:DV:RR:RV	0/0:0,-24.4877,-307.286:10000:PASS:672393:471043:53768:1:103:5:0:0
4	49149430	INV00001336	N	<INV>	.	LowQual	IMPRECISE;CIEND=-103,103;CIPOS=-103,103;SVTYPE=INV;SVMETHOD=EMBL.DELLYv0.6.7;CHR2=4;END=49649961;CT=3to3;INSLEN=0;PE=5;MAPQ=4	GT:GL:GQ:FT:RCL:RC:RCR:CN:DR:DV:RR:RV	0/0:0,-51.6574,-453.761:10000:PASS:690660:450417:55995:1:191:0:0:0
4	49149440	INV00001392	N	<INV>	.	LowQual	IMPRECISE;CIEND=-390,390;CIPOS=-390,390;SVTYPE=INV;SVMETHOD=EMBL.DELLYv0.6.7;CHR2=4;END=49648440;CT=3to3;INSLEN=0;PE=8;MAPQ=3	GT:GL:GQ:FT:RCL:RC:RCR:CN:DR:DV:RR:RV	0/0:0,-78.0732,-574.919:10000:PASS:691037:446328:59507:1:298:3:0:0
4	49149453	INV00001380	N	<INV>	.	LowQual	IMPRECISE;CIEND=-150,150;CIPOS=-150,150;SVTYPE=INV;SVMETHOD=EMBL.DELLYv0.6.7;CHR2=4;END=49652861;CT=3to3;INSLEN=0;PE=8;MAPQ=4	GT:GL:GQ:FT:RCL:RC:RCR:CN:DR:DV:RR:RV	0/0:0,-60.6656,-371.379:10000:PASS:692962:458899:45596:1:245:3:0:0
4	49149455	INV00001463	N	<INV>	.	LowQual	IMPRECISE;CIEND=-4,4;CIPOS=-4,4;SVTYPE=INV;SVMETHOD=EMBL.DELLYv0.6.7;CHR2=4;END=49641263;CT=3to3;INSLEN=0;PE=4;MAPQ=12	GT:GL:GQ:FT:RCL:RC:RCR:CN:DR:DV:RR:RV	0/0:0,-174.817,-1000:10000:PASS:691363:402226:102040:1:695:2:0:0
4	49149456	INV00001367	N	<INV>	.	LowQual	IMPRECISE;CIEND=-411,411;CIPOS=-411,411;SVTYPE=INV;SVMETHOD=EMBL.DELLYv0.6.7;CHR2=4;END=49650862;CT=3to3;INSLEN=0;PE=3;MAPQ=10	GT:GL:GQ:FT:RCL:RC:RCR:CN:DR:DV:RR:RV	0/0:0,-80.6612,-1000:10000:PASS:692965:451961:52250:1:283:2:0:0
4	49149493	INV00001442	N	<INV>	.	LowQual	IMPRECISE;CIEND=-400,400;CIPOS=-400,400;SVTYPE=INV;SVMETHOD=EMBL.DELLYv0.6.7;CHR2=4;END=49643893;CT=3to3;INSLEN=0;PE=3;MAPQ=2	GT:GL:GQ:FT:RCL:RC:RCR:CN:DR:DV:RR:RV	0/0:0,-92.5301,-1000:10000:PASS:694832:412668:88521:1:321:1:0:0
4	49149499	INV00001333	N	<INV>	.	LowQual	IMPRECISE;CIEND=-159,159;CIPOS=-159,159;SVTYPE=INV;SVMETHOD=EMBL.DELLYv0.6.7;CHR2=4;END=49647259;CT=3to3;INSLEN=0;PE=26;MAPQ=5	GT:GL:GQ:FT:RCL:RC:RCR:CN:DR:DV:RR:RV	0/0:0,-58.816,-693.465:10000:PASS:695647:436535:64427:1:245:16:0:0
4	49149535	INV00001481	N	<INV>	.	LowQual	IMPRECISE;CIEND=-26,26;CIPOS=-26,26;SVTYPE=INV;SVMETHOD=EMBL.DELLYv0.6.7;CHR2=4;END=49643155;CT=3to3;INSLEN=0;PE=19;MAPQ=4	GT:GL:GQ:FT:RCL:RC:RCR:CN:DR:DV:RR:RV	0/0:0,-184.371,-1000:10000:PASS:695858:409228:90805:1:678:5:0:0
4	49149540	INV00001423	N	<INV>	.	LowQual	IMPRECISE;CIEND=-99,99;CIPOS=-99,99;SVTYPE=INV;SVMETHOD=EMBL.DELLYv0.6.7;CHR2=4;END=49644973;CT=3to3;INSLEN=0;PE=14;MAPQ=5	GT:GL:GQ:FT:RCL:RC:RCR:CN:DR:DV:RR:RV	0/0:0,-183.268,-1000:10000:PASS:696226:423118:76819:1:680:7:0:0
4	49149549	INV00001462	N	<INV>	.	LowQual	IMPRECISE;CIEND=-127,127;CIPOS=-127,127;SVTYPE=INV;SVMETHOD=EMBL.DELLYv0.6.7;CHR2=4;END=49659902;CT=3to3;INSLEN=0;PE=65;MAPQ=6	GT:GL:GQ:FT:RCL:RC:RCR:CN:DR:DV:RR:RV	0/0:0,-96.6981,-1000:10000:PASS:698720:499030:737:1:561:40:0:0
4	49149554	INV00001402	N	<INV>	.	LowQual	IMPRECISE;CIEND=-101,101;CIPOS=-101,101;SVTYPE=INV;SVMETHOD=EMBL.DELLYv0.6.7;CHR2=4;END=49635044;CT=3to3;INSLEN=0;PE=14;MAPQ=3	GT:GL:GQ:FT:RCL:RC:RCR:CN:DR:DV:RR:RV	0/0:0,-79.6858,-701.473:10000:PASS:695227:352050:147549:1:306:6:0:0
4	49149635	INV00001328	N	<INV>	.	LowQual	IMPRECISE;CIEND=-225,225;CIPOS=-225,225;SVTYPE=INV;SVMETHOD=EMBL.DELLYv0.6.7;CHR2=4;END=49657774;CT=3to3;INSLEN=0;PE=5;MAPQ=3	GT:GL:GQ:FT:RCL:RC:RCR:CN:DR:DV:RR:RV	0/0:0,-72.9269,-1000:10000:PASS:701812:466261:29996:1:261:2:0:0
4	49149731	INV00001372	N	<INV>	.	LowQual	IMPRECISE;CIEND=-2,2;CIPOS=-2,2;SVTYPE=INV;SVMETHOD=EMBL.DELLYv0.6.7;CHR2=4;END=49639807;CT=3to3;INSLEN=0;PE=8;MAPQ=3	GT:GL:GQ:FT:RCL:RC:RCR:CN:DR:DV:RR:RV	0/0:0,-99.3279,-725.432:10000:PASS:699344:386901:109078:1:390:2:0:0
4	49149823	INV00001479	N	<INV>	.	LowQual	IMPRECISE;CIEND=-3,3;CIPOS=-3,3;SVTYPE=INV;SVMETHOD=EMBL.DELLYv0.6.7;CHR2=4;END=49637625;CT=3to3;INSLEN=0;PE=27;MAPQ=3	GT:GL:GQ:FT:RCL:RC:RCR:CN:DR:DV:RR:RV	0/0:0,-41.1969,-384.788:10000:PASS:699567:376600:118881:1:161:6:0:0
4	49150117	INV00001340	N	<INV>	.	LowQual	IMPRECISE;CIEND=-176,176;CIPOS=-176,176;SVTYPE=INV;SVMETHOD=EMBL.DELLYv0.6.7;CHR2=4;END=49649373;CT=5to5;INSLEN=0;PE=2;MAPQ=14	GT:GL:GQ:FT:RCL:RC:RCR:CN:DR:DV:RR:RV	0/0:0,-43.9126,-519.569:10000:PASS:701832:436261:58577:1:156:1:0:0
4	49150310	INV00001354	N	<INV>	.	LowQual	IMPRECISE;CIEND=-427,427;CIPOS=-427,427;SVTYPE=INV;SVMETHOD=EMBL.DELLYv0.6.7;CHR2=4;END=49643752;CT=3to3;INSLEN=0;PE=2;MAPQ=19	GT:GL:GQ:FT:RCL:RC:RCR:CN:DR:DV:RR:RV	0/0:0,-24.6127,-352.821:10000:PASS:701215:405245:89158:1:93:1:0:0
4	49150705	INV00001491	N	<INV>	.	LowQual	IMPRECISE;CIEND=-423,423;CIPOS=-423,423;SVTYPE=INV;SVMETHOD=EMBL.DELLYv0.6.7;CHR2=4;END=49641695;CT=5to5;INSLEN=0;PE=3;MAPQ=6	GT:GL:GQ:FT:RCL:RC:RCR:CN:DR:DV:RR:RV	0/0:0,-27.2023,-152.637:10000:PASS:701182:393262:100754:1:111:2:0:0
4	49150821	INV00001489	N	<INV>	.	LowQual	IMPRECISE;CIEND=-454,454;CIPOS=-454,454;SVTYPE=INV;SVMETHOD=EMBL.DELLYv0.6.7;CHR2=4;END=49648813;CT=3to3;INSLEN=0;PE=2;MAPQ=5	GT:GL:GQ:FT:RCL:RC:RCR:CN:DR:DV:RR:RV	0/0:0,-7.98893,-102.787:80:PASS:702511:434483:59169:1:29:2:0:0
4	49150977	INV00001493	N	<INV>	.	LowQual	IMPRECISE;CIEND=-1,1;CIPOS=-1,1;SVTYPE=INV;SVMETHOD=EMBL.DELLYv0.6.7;CHR2=4;END=49648241;CT=5to5;INSLEN=0;PE=20;MAPQ=4	GT:GL:GQ:FT:RCL:RC:RCR:CN:DR:DV:RR:RV	0/0:0,-110.664,-907.368:10000:PASS:703455:431057:61494:1:418:1:0:0
4	49151000	INV00001487	N	<INV>	.	LowQual	IMPRECISE;CIEND=-2,2;CIPOS=-2,2;SVTYPE=INV;SVMETHOD=EMBL.DELLYv0.6.7;CHR2=4;END=49636726;CT=5to5;INSLEN=0;PE=88;MAPQ=3	GT:GL:GQ:FT:RCL:RC:RCR:CN:DR:DV:RR:RV	0/0:0,-104.944,-784.249:10000:PASS:702285:354488:137709:1:415:8:0:0
4	49151045	INV00001369	N	<INV>	.	LowQual	IMPRECISE;CIEND=-89,89;CIPOS=-89,89;SVTYPE=INV;SVMETHOD=EMBL.DELLYv0.6.7;CHR2=4;END=49649518;CT=5to5;INSLEN=0;PE=12;MAPQ=5	GT:GL:GQ:FT:RCL:RC:RCR:CN:DR:DV:RR:RV	0/0:0,-101.693,-1000:10000:PASS:705030:433093:58043:1:359:0:0:0
4	49151193	INV00001457	N	<INV>	.	LowQual	IMPRECISE;CIEND=-73,73;CIPOS=-73,73;SVTYPE=INV;SVMETHOD=EMBL.DELLYv0.6.7;CHR2=4;END=49657162;CT=5to5;INSLEN=0;PE=17;MAPQ=4	GT:GL:GQ:FT:RCL:RC:RCR:CN:DR:DV:RR:RV	0/0:0,-93.0028,-1000:10000:PASS:707424:457316:32572:1:321:6:0:0
4	49151345	INV00001461	N	<INV>	.	LowQual	IMPRECISE;CIEND=-65,65;CIPOS=-65,65;SVTYPE=INV;SVMETHOD=EMBL.DELLYv0.6.7;CHR2=4;END=49655598;CT=5to5;INSLEN=0;PE=7;MAPQ=3	GT:GL:GQ:FT:RCL:RC:RCR:CN:DR:DV:RR:RV	0/0:0,-20.4466,-234.891:10000:PASS:712923:446925:37216:1:77:3:0:0
4	49151346	INV00001405	N	<INV>	.	LowQual	IMPRECISE;CIEND=-8,8;CIPOS=-8,8;SVTYPE=INV;SVMETHOD=EMBL.DELLYv0.6.7;CHR2=4;END=49638872;CT=5to5;INSLEN=0;PE=15;MAPQ=5	GT:GL:GQ:FT:RCL:RC:RCR:CN:DR:DV:RR:RV	0/0:0,-84.6269,-1000:10000:PASS:710489:366847:117289:1:301:7:0:0
4	49151347	INV00001352	N	<INV>	.	LowQual	IMPRECISE;CIEND=-76,76;CIPOS=-76,76;SVTYPE=INV;SVMETHOD=EMBL.DELLYv0.6.7;CHR2=4;END=49659496;CT=5to5;INSLEN=0;PE=42;MAPQ=3	GT:GL:GQ:FT:RCL:RC:RCR:CN:DR:DV:RR:RV	0/0:0,-194.894,-1000:10000:PASS:713474:459601:24528:1:754:17:0:0
4	49151357	INV00001494	N	<INV>	.	LowQual	IMPRECISE;CIEND=-49,49;CIPOS=-49,49;SVTYPE=INV;SVMETHOD=EMBL.DELLYv0.6.7;CHR2=4;END=49642954;CT=5to5;INSLEN=0;PE=74;MAPQ=4	GT:GL:GQ:FT:RCL:RC:RCR:CN:DR:DV:RR:RV	0/0:0,-134.161,-1000:10000:PASS:711046:389737:94327:1:546:31:0:0
4	49151393	INV00001492	N	<INV>	.	LowQual	IMPRECISE;CIEND=-43,43;CIPOS=-43,43;SVTYPE=INV;SVMETHOD=EMBL.DELLYv0.6.7;CHR2=4;END=49652518;CT=5to5;INSLEN=0;PE=14;MAPQ=5	GT:GL:GQ:FT:RCL:RC:RCR:CN:DR:DV:RR:RV	0/0:0,-117.765,-814.622:10000:PASS:713207:434676:48627:1:458:6:0:0
4	49151415	INV00001399	N	<INV>	.	LowQual	IMPRECISE;CIEND=-155,155;CIPOS=-155,155;SVTYPE=INV;SVMETHOD=EMBL.DELLYv0.6.7;CHR2=4;END=49633367;CT=5to5;INSLEN=0;PE=9;MAPQ=3	GT:GL:GQ:FT:RCL:RC:RCR:CN:DR:DV:RR:RV	0/0:0,-12.6404,-205.17:126:PASS:713950:321264:158886:1:47:3:0:0
4	49151547	INV00001453	N	<INV>	.	LowQual	IMPRECISE;CIEND=-208,208;CIPOS=-208,208;SVTYPE=INV;SVMETHOD=EMBL.DELLYv0.6.7;CHR2=4;END=49648469;CT=3to3;INSLEN=0;PE=17;MAPQ=4	GT:GL:GQ:FT:RCL:RC:RCR:CN:DR:DV:RR:RV	0/0:0,-48.2407,-414.534:10000:PASS:759745:376565:59474:1:221:15:0:0
4	49151548	INV00001490	N	<INV>	.	LowQual	IMPRECISE;CIEND=-198,198;CIPOS=-198,198;SVTYPE=INV;SVMETHOD=EMBL.DELLYv0.6.7;CHR2=4;END=49649963;CT=3to3;INSLEN=0;PE=17;MAPQ=2	GT:GL:GQ:FT:RCL:RC:RCR:CN:DR:DV:RR:RV	0/0:0,-46.9009,-460.393:10000:PASS:759991:380026:55989:1:197:11:0:0
4	49151548	INV00001413	N	<INV>	.	LowQual	IMPRECISE;CIEND=-232,232;CIPOS=-232,232;SVTYPE=INV;SVMETHOD=EMBL.DELLYv0.6.7;CHR2=4;END=49655508;CT=3to3;INSLEN=0;PE=2;MAPQ=2	GT:GL:GQ:FT:RCL:RC:RCR:CN:DR:DV:RR:RV	0/0:0,-24.5178,-282.228:10000:PASS:760957:398719:37296:1:87:0:0:0
4	49151557	INV00001383	N	<INV>	.	LowQual	IMPRECISE;CIEND=-243,243;CIPOS=-243,243;SVTYPE=INV;SVMETHOD=EMBL.DELLYv0.6.7;CHR2=4;END=49633772;CT=3to3;INSLEN=0;PE=6;MAPQ=6	GT:GL:GQ:FT:RCL:RC:RCR:CN:DR:DV:RR:RV	0/0:0,-19.2639,-178.92:10000:PASS:758174:278040:157882:1:81:5:0:0
4	49151557	INV00001436	N	<INV>	.	LowQual	IMPRECISE;CIEND=-34,34;CIPOS=-34,34;SVTYPE=INV;SVMETHOD=EMBL.DELLYv0.6.7;CHR2=4;END=49644986;CT=3to3;INSLEN=0;PE=28;MAPQ=3	GT:GL:GQ:FT:RCL:RC:RCR:CN:DR:DV:RR:RV	0/0:0,-140.22,-1000:10000:PASS:759363:359359:76563:1:514:10:0:0
4	49151693	INV00001484	N	<INV>	.	LowQual	IMPRECISE;CIEND=-20,20;CIPOS=-20,20;SVTYPE=INV;SVMETHOD=EMBL.DELLYv0.6.7;CHR2=4;END=49659947;CT=3to3;INSLEN=0;PE=118;MAPQ=5	GT:GL:GQ:FT:RCL:RC:RCR:CN:DR:DV:RR:RV	0/0:0,-75.2428,-820.844:10000:PASS:766145:430766:599:1:449:59:0:0
4	49151702	INV00001460	N	<INV>	.	LowQual	IMPRECISE;CIEND=-52,52;CIPOS=-52,52;SVTYPE=INV;SVMETHOD=EMBL.DELLYv0.6.7;CHR2=4;END=49657952;CT=3to3;INSLEN=0;PE=22;MAPQ=7	GT:GL:GQ:FT:RCL:RC:RCR:CN:DR:DV:RR:RV	0/0:0,-3.67261,-140.777:37:PASS:765985:402881:28346:1:66:13:0:0
4	49151831	INV00001371	N	<INV>	.	LowQual	IMPRECISE;CIEND=-119,119;CIPOS=-119,119;SVTYPE=INV;SVMETHOD=EMBL.DELLYv0.6.7;CHR2=4;END=49653561;CT=3to3;INSLEN=0;PE=11;MAPQ=3	GT:GL:GQ:FT:RCL:RC:RCR:CN:DR:DV:RR:RV	0/0:0,-104.33,-832.367:10000:PASS:778581:375292:42588:1:389:2:0:0
4	49151841	INV00001384	N	<INV>	.	LowQual	IMPRECISE;CIEND=-89,89;CIPOS=-89,89;SVTYPE=INV;SVMETHOD=EMBL.DELLYv0.6.7;CHR2=4;END=49652646;CT=3to3;INSLEN=0;PE=14;MAPQ=4	GT:GL:GQ:FT:RCL:RC:RCR:CN:DR:DV:RR:RV	0/0:0,-154.193,-1000:10000:PASS:778863:370791:46645:1:593:6:0:0
4	49151842	INV00001488	N	<INV>	.	LowQual	IMPRECISE;CIEND=-23,23;CIPOS=-23,23;SVTYPE=INV;SVMETHOD=EMBL.DELLYv0.6.7;CHR2=4;END=49642667;CT=3to3;INSLEN=0;PE=11;MAPQ=4	GT:GL:GQ:FT:RCL:RC:RCR:CN:DR:DV:RR:RV	0/0:0,-127.157,-1000:10000:PASS:777535:322039:95365:1:446:3:0:0
4	49151858	INV00001486	N	<INV>	.	LowQual	IMPRECISE;CIEND=-77,77;CIPOS=-77,77;SVTYPE=INV;SVMETHOD=EMBL.DELLYv0.6.7;CHR2=4;END=49639501;CT=3to3;INSLEN=0;PE=16;MAPQ=4	GT:GL:GQ:FT:RCL:RC:RCR:CN:DR:DV:RR:RV	0/0:0,-143.282,-1000:10000:PASS:777500:304830:112174:1:536:5:0:0
4	49151871	INV00001327	N	<INV>	.	LowQual	IMPRECISE;CIEND=-9,9;CIPOS=-9,9;SVTYPE=INV;SVMETHOD=EMBL.DELLYv0.6.7;CHR2=4;END=49651335;CT=3to3;INSLEN=0;PE=4;MAPQ=15	GT:GL:GQ:FT:RCL:RC:RCR:CN:DR:DV:RR:RV	0/0:0,-48.6633,-623.032:10000:PASS:779227:365721:51110:1:176:3:0:0
4	49151997	INV00001425	N	<INV>	.	LowQual	IMPRECISE;CIEND=-411,411;CIPOS=-411,411;SVTYPE=INV;SVMETHOD=EMBL.DELLYv0.6.7;CHR2=4;END=49648287;CT=5to5;INSLEN=0;PE=3;MAPQ=7	GT:GL:GQ:FT:RCL:RC:RCR:CN:DR:DV:RR:RV	0/0:0,-140.838,-1000:10000:PASS:778965:355223:61357:1:523:3:0:0
4	49152155	INV00001357	N	<INV>	.	LowQual	IMPRECISE;CIEND=-38,38;CIPOS=-38,38;SVTYPE=INV;SVMETHOD=EMBL.DELLYv0.6.7;CHR2=4;END=49647634;CT=3to3;INSLEN=0;PE=26;MAPQ=4	GT:GL:GQ:FT:RCL:RC:RCR:CN:DR:DV:RR:RV	0/0:0,-64.1483,-643.217:10000:PASS:780785:351179:63429:1:225:0:0:0
4	49152378	INV00001449	N	<INV>	.	LowQual	IMPRECISE;CIEND=-58,58;CIPOS=-58,58;SVTYPE=INV;SVMETHOD=EMBL.DELLYv0.6.7;CHR2=4;END=49642634;CT=5to5;INSLEN=0;PE=3;MAPQ=2	GT:GL:GQ:FT:RCL:RC:RCR:CN:DR:DV:RR:RV	0/0:0,-137.074,-1000:10000:PASS:780532:318482:95693:1:502:1:0:0
4	49152419	INV00001439	N	<INV>	.	LowQual	IMPRECISE;CIEND=-185,185;CIPOS=-185,185;SVTYPE=INV;SVMETHOD=EMBL.DELLYv0.6.7;CHR2=4;END=49634592;CT=5to5;INSLEN=0;PE=5;MAPQ=4	GT:GL:GQ:FT:RCL:RC:RCR:CN:DR:DV:RR:RV	0/0:0,-70.57,-605.925:10000:PASS:779841:257515:156504:1:268:2:0:0
[truncated: 1,116,683 more chars]
