# Supplementary material for: Discovery of large genomic inversions using long range information
Source: BMC Genomics. 2017 Jan 10;18:65. doi: 10.1186/s12864-016-3444-1 (PMC5223412; doi:10.1186/s12864-016-3444-1)
Supplement: Additional file 2: — Call sets. Call sets generated by Valor, DELLY, LUMPY, and GASVPro using both real data and simulations. (ZIP 72710 kb) [file 12864_2016_3444_MOESM2_ESM.zip › supplementary/chm1/delly_chm1_hg19.bed]

1	10141	249240195	249230054	LowQual
1	1418777	1419628	851	LowQual
1	1647691	21287597	19639906	LowQual
1	2332741	2776094	443353	LowQual
1	6514589	17020480	10505891	LowQual
1	6618872	6619784	912	PASS
1	6618991	6619659	668	PASS
1	9684085	110412152	100728067	LowQual
1	10247960	186826360	176578400	PASS
1	10561591	149340016	138778425	LowQual
1	11101860	114467311	103365451	LowQual
1	12891516	13736713	845197	LowQual
1	12909376	12950026	40650	LowQual
1	13007738	13736725	728987	LowQual
1	13173740	13736726	562986	LowQual
1	13180355	21078604	7898249	LowQual
1	15436935	245961725	230524790	LowQual
1	16106852	16107776	924	LowQual
1	16830405	17236291	405886	LowQual
1	16830653	17235886	405233	LowQual
1	16832505	17232931	400426	LowQual
1	16833699	145382201	128548502	LowQual
1	16834077	17229107	395030	LowQual
1	16836564	91164238	74327674	LowQual
1	16840516	17222682	382166	LowQual
1	16849988	17234527	384539	LowQual
1	16871560	17054584	183024	LowQual
1	16885112	146471473	129586361	LowQual
1	16913047	230982725	214069678	LowQual
1	16916595	144617231	127700636	LowQual
1	17007449	17185839	178390	LowQual
1	17051738	234912188	217860450	PASS
1	17125040	234919768	217794728	LowQual
1	17183117	21738529	4555412	LowQual
1	17185930	145382654	128196724	LowQual
1	17216929	149614805	132397876	LowQual
1	17218398	149228139	132009741	PASS
1	17225464	149220585	131995121	PASS
1	17229109	149217371	131988262	LowQual
1	17229343	149224739	131995396	LowQual
1	17229899	149216402	131986503	LowQual
1	17229958	149216270	131986312	PASS
1	17230929	149216034	131985105	PASS
1	17231406	149215756	131984350	LowQual
1	17231647	148767199	131535552	LowQual
1	17233744	147856312	130622568	LowQual
1	17234183	147855595	130621412	LowQual
1	17236319	147852805	130616486	LowQual
1	17828568	39411520	21582952	LowQual
1	18280427	18281602	1175	LowQual
1	21039081	21039209	128	PASS
1	21701107	21701228	121	PASS
1	21754019	21807038	53019	PASS
1	21790637	149110758	127320121	LowQual
1	21790638	120391849	98601211	LowQual
1	21790785	120391570	98600785	LowQual
1	25610161	25736293	126132	PASS
1	25613746	25614269	523	PASS
1	25614292	25732105	117813	PASS
1	27412987	154686743	127273756	PASS
1	29720840	30878819	1157979	PASS
1	29878064	31129405	1251341	PASS
1	30878512	30878819	307	PASS
1	31971541	31971648	107	PASS
1	33204118	226240579	193036461	PASS
1	35267829	54976289	19708460	PASS
1	35268049	54976336	19708287	PASS
1	36733251	36734644	1393	PASS
1	36733602	36734490	888	PASS
1	39988629	40228907	240278	PASS
1	40474017	40476070	2053	LowQual
1	44059298	44059887	589	PASS
1	47395043	47615124	220081	PASS
1	53268934	168848891	115579957	LowQual
1	54271549	55706011	1434462	LowQual
1	55023567	177467858	122444291	LowQual
1	62390942	112733138	50342196	LowQual
1	64838958	64855354	16396	PASS
1	64839528	64854681	15153	PASS
1	64882567	168186438	103303871	LowQual
1	65022763	65023685	922	LowQual
1	70953724	158293663	87339939	LowQual
1	71682025	206506240	134824215	LowQual
1	72454608	148249410	75794802	LowQual
1	73595061	160661602	87066541	LowQual
1	80794931	106505932	25711001	LowQual
1	81660352	81661559	1207	PASS
1	81660357	81661371	1014	PASS
1	84808413	177973503	93165090	LowQual
1	87129816	87131564	1748	PASS
1	92131792	92132653	861	PASS
1	92131819	92132641	822	PASS
1	93262257	93262483	226	PASS
1	102293794	202609865	100316071	LowQual
1	102891329	104761136	1869807	LowQual
1	102892307	102970251	77944	PASS
1	102892492	102970067	77575	PASS
1	103638857	238790780	135151923	LowQual
1	104511699	104513433	1734	PASS
1	104511918	104513429	1511	PASS
1	105413047	219161611	113748564	LowQual
1	113206340	167175276	53968936	LowQual
1	113959092	220134114	106175022	LowQual
1	114645955	114654393	8438	PASS
1	114646031	114654310	8279	PASS
1	120391392	145289069	24897677	PASS
1	120534620	145286840	24752220	LowQual
1	120557802	145263771	24705969	LowQual
1	120580317	145240917	24660600	LowQual
1	120590406	145230866	24640460	LowQual
1	120602952	145218366	24615414	LowQual
1	120619383	145202139	24582756	LowQual
1	120675941	145142613	24466672	LowQual
1	120676674	145143580	24466906	LowQual
1	120690692	145183416	24492724	LowQual
1	121138188	148854688	27716500	LowQual
1	121138442	148855245	27716803	LowQual
1	121142151	148850740	27708589	LowQual
1	121142503	148850548	27708045	LowQual
1	121142590	148849956	27707366	LowQual
1	121142964	148848618	27705654	LowQual
1	121483327	121485435	2108	LowQual
1	121484793	121484917	124	PASS
1	121485321	121485432	111	LowQual
1	142543579	143544507	1000928	PASS
1	142544561	143543778	999217	LowQual
1	142546025	143540679	994654	LowQual
1	142546181	143540477	994296	LowQual
1	142552426	143534340	981914	LowQual
1	142569746	143516708	946962	LowQual
1	142581883	143504652	922769	LowQual
1	142590749	143495666	904917	LowQual
1	142598547	142599999	1452	LowQual
1	142602457	142907244	304787	LowQual
1	142647576	142801984	154408	LowQual
1	142865446	143142518	277072	LowQual
1	143978969	206072743	62093774	PASS
1	144526644	149203663	4677019	PASS
1	144814183	148344368	3530185	LowQual
1	144842554	175229874	30387320	PASS
1	144854408	149065541	4211133	PASS
1	144854481	149065394	4210913	PASS
1	145054899	145055076	177	LowQual
1	145109019	148183889	3074870	LowQual
1	145368386	148004972	2636586	LowQual
1	145833119	147394577	1561458	PASS
1	146381729	148358992	1977263	LowQual
1	146479567	175230006	28750439	LowQual
1	146701637	146818849	117212	PASS
1	146702209	146818242	116033	PASS
1	147752840	147775558	22718	PASS
1	148176174	149576673	1400499	LowQual
1	149406457	149845642	439185	LowQual
1	149793449	149843616	50167	LowQual
1	157213270	157228128	14858	LowQual
1	157348335	157458081	109746	PASS
1	157348506	157457793	109287	PASS
1	157887266	157887859	593	PASS
1	157887431	157887596	165	PASS
1	158185625	158612082	426457	LowQual
1	159428673	159494837	66164	PASS
1	160667154	207810824	47143670	LowQual
1	165552195	165552875	680	PASS
1	165552465	165552835	370	PASS
1	168186185	182274314	14088129	PASS
1	174312160	232869251	58557091	PASS
1	175200570	175201938	1368	PASS
1	175200785	175201753	968	LowQual
1	179854899	179856478	1579	LowQual
1	184576898	194638633	10061735	LowQual
1	187464829	187466728	1899	PASS
1	187466476	187466730	254	PASS
1	209308877	222779055	13470178	LowQual
1	229552170	231967675	2415505	PASS
1	229552768	231967024	2414256	PASS
1	243407118	243408754	1636	LowQual
1	246165967	246816070	650103	LowQual
1	248601701	248816792	215091	LowQual
1	248601717	248817034	215317	PASS
1	248603451	248815304	211853	PASS
1	248607002	248811691	204689	PASS
1	248609021	248809501	200480	PASS
1	248656229	248718358	62129	LowQual
2	207652	181886308	181678656	LowQual
2	1442419	33141319	31698900	LowQual
2	1754300	33141340	31387040	LowQual
2	1956467	33141429	31184962	LowQual
2	2772787	33141434	30368647	LowQual
2	3420541	33141433	29720892	LowQual
2	5144077	8015587	2871510	LowQual
2	5659029	33091891	27432862	LowQual
2	9233482	220986178	211752696	LowQual
2	9540594	33141297	23600703	LowQual
2	10431358	10431654	296	LowQual
2	10431503	10431844	341	LowQual
2	10826039	10827196	1157	PASS
2	10826046	10827022	976	PASS
2	11396201	33091960	21695759	LowQual
2	12263236	208510122	196246886	LowQual
2	12596277	214698415	202102138	LowQual
2	12596398	214698161	202101763	LowQual
2	14670335	14671111	776	LowQual
2	15442917	196142791	180699874	LowQual
2	16406393	16407765	1372	PASS
2	18127821	33141317	15013496	LowQual
2	19795604	40192339	20396735	LowQual
2	22226286	33092007	10865721	LowQual
2	27938886	33141494	5202608	LowQual
2	33091814	115524785	82432971	PASS
2	33091860	171619236	138527376	PASS
2	33091883	62088253	28996370	LowQual
2	33091886	86798262	53706376	LowQual
2	33091887	165068238	131976351	LowQual
2	33091890	111706112	78614222	LowQual
2	33091891	87340192	54248301	LowQual
2	33091891	172471395	139379504	LowQual
2	33091891	232284891	199193000	LowQual
2	33091892	158294265	125202373	LowQual
2	33091896	197692037	164600141	LowQual
2	33091896	221731871	188639975	LowQual
2	33091898	147877279	114785381	LowQual
2	33091904	48470149	15378245	LowQual
2	33091907	154216303	121124396	LowQual
2	33091908	42661807	9569899	LowQual
2	33091909	99853745	66761836	LowQual
2	33091912	211183022	178091110	LowQual
2	33091915	38400701	5308786	LowQual
2	33091916	210529842	177437926	PASS
2	33091930	142773684	109681754	LowQual
2	33091932	34207710	1115778	LowQual
2	33091936	150839982	117748046	LowQual
2	33091939	72948641	39856702	LowQual
2	33091940	238168952	205077012	LowQual
2	33091943	188674489	155582546	PASS
2	33092017	38706812	5614795	LowQual
2	33092020	147298912	114206892	LowQual
2	33092026	39265744	6173718	LowQual
2	33092027	102508264	69416237	LowQual
2	33092032	96611776	63519744	LowQual
2	33092034	228736846	195644812	LowQual
2	33092038	38305081	5213043	LowQual
2	33092039	54329645	21237606	LowQual
2	33092040	76293084	43201044	LowQual
2	33092042	101041439	67949397	LowQual
2	33092054	174189227	141097173	LowQual
2	33092056	231431604	198339548	LowQual
2	33092082	104078131	70986049	LowQual
2	33092083	66315314	33223231	LowQual
2	33141296	241173036	208031740	LowQual
2	33141297	85226320	52085023	LowQual
2	33141304	121615129	88473825	LowQual
2	33141309	100721407	67580098	PASS
2	33141311	73175043	40033732	LowQual
2	33141312	44050418	10909106	LowQual
2	33141312	241393213	208251901	LowQual
2	33141314	71971209	38829895	LowQual
2	33141315	101788223	68646908	LowQual
2	33141318	242749327	209608009	LowQual
2	33141319	112688221	79546902	LowQual
2	33141320	97193566	64052246	LowQual
2	33141342	223421531	190280189	LowQual
2	33141495	221311467	188169972	LowQual
2	33141507	91781013	58639506	LowQual
2	33141521	218657536	185516015	LowQual
2	33141529	145318232	112176703	LowQual
2	33141540	241942682	208801142	LowQual
2	33141547	83313488	50171941	LowQual
2	36831944	220056247	183224303	LowQual
2	41973169	85337505	43364336	LowQual
2	47996095	166548397	118552302	LowQual
2	50814189	50816862	2673	PASS
2	50814565	50816649	2084	PASS
2	56829769	80918877	24089108	LowQual
2	57205255	201733384	144528129	LowQual
2	60359072	60372596	13524	LowQual
2	60359341	60372398	13057	LowQual
2	62454143	62455582	1439	LowQual
2	65667706	132382000	66714294	LowQual
2	67000693	212868020	145867327	LowQual
2	71387108	225093462	153706354	LowQual
2	72440167	72441362	1195	PASS
2	72440498	72441363	865	PASS
2	74659978	74660904	926	LowQual
2	81087169	81087670	501	LowQual
2	84835239	186963051	102127812	LowQual
2	84835413	186962976	102127563	LowQual
2	85235389	85235543	154	LowQual
2	87159026	88271131	1112105	LowQual
2	87168348	88261565	1093217	LowQual
2	87449818	112500653	25050835	PASS
2	87450025	87450825	800	LowQual
2	87457410	96524002	9066592	LowQual
2	87457559	96523813	9066254	LowQual
2	87514119	112332055	24817936	LowQual
2	87519942	112326200	24806258	LowQual
2	87587052	91740014	4152962	PASS
2	87587160	91737591	4150431	LowQual
2	87587228	91739754	4152526	LowQual
2	87588380	91738417	4150037	PASS
2	87592912	91738234	4145322	PASS
2	87593524	91739857	4146333	LowQual
2	87623712	90481876	2858164	LowQual
2	87623767	90477005	2853238	LowQual
2	87623969	91707669	4083700	LowQual
2	87623992	90482247	2858255	PASS
2	87624038	90485479	2861441	LowQual
2	87624189	90485089	2860900	LowQual
2	87625202	90481922	2856720	LowQual
2	87625508	90485053	2859545	LowQual
2	87626324	90477503	2851179	LowQual
2	87628907	91703768	4074861	PASS
2	87633544	90475811	2842267	LowQual
2	87634194	90485509	2851315	PASS
2	87641914	90481920	2840006	LowQual
2	87642151	90482479	2840328	LowQual
2	87642509	90485322	2842813	LowQual
2	87643716	90475712	2831996	LowQual
2	87644131	90485053	2840922	LowQual
2	87644367	90482119	2837752	LowQual
2	87644541	90482479	2837938	LowQual
2	87644717	90485489	2840772	LowQual
2	87645372	91696241	4050869	LowQual
2	87648046	90485306	2837260	LowQual
2	87651600	90485302	2833702	LowQual
2	87651817	90482908	2831091	LowQual
2	87652005	90485487	2833482	LowQual
2	87655612	90485327	2829715	LowQual
2	87655738	90485494	2829756	LowQual
2	87656102	90481920	2825818	LowQual
2	87857937	112150147	24292210	LowQual
2	87940744	112067254	24126510	PASS
2	88206983	153864120	65657137	LowQual
2	89020772	126020343	36999571	LowQual
2	89072757	96604469	7531712	PASS
2	89073528	96603578	7530050	PASS
2	89074230	96602866	7528636	LowQual
2	89075033	96602097	7527064	PASS
2	89080483	96596794	7516311	LowQual
2	89080650	96596627	7515977	LowQual
2	89080659	98178801	9098142	PASS
2	89081555	98178073	9096518	LowQual
2	89081929	98177673	9095744	LowQual
2	89081932	96595478	7513546	LowQual
2	89082398	96592979	7510581	LowQual
2	89088513	98170641	9082128	LowQual
2	89088695	96527758	7439063	LowQual
2	89292367	90259764	967397	LowQual
2	89292616	90259608	966992	LowQual
2	89563596	89957153	393557	PASS
2	89830436	89848889	18453	LowQual
2	89830836	89842440	11604	LowQual
2	89830848	89848860	18012	LowQual
2	89830865	89846751	15886	LowQual
2	89831647	89845213	13566	LowQual
2	89831855	89844891	13036	LowQual
2	89831896	89842317	10421	LowQual
2	89834700	89841996	7296	LowQual
2	89834916	89849604	14688	LowQual
2	89840128	89842311	2183	LowQual
2	89841193	89845227	4034	LowQual
2	89842163	92269994	2427831	LowQual
2	89843463	92271521	2428058	LowQual
2	89844670	92268429	2423759	LowQual
2	89844806	90372968	528162	LowQual
2	89845757	92268942	2423185	LowQual
2	89845776	92270014	2424238	LowQual
2	89846426	92268688	2422262	LowQual
2	89846772	92269952	2423180	LowQual
2	89848934	92269738	2420804	LowQual
2	89849024	92270014	2420990	LowQual
2	89849040	92271356	2422316	LowQual
2	89852195	109815870	19963675	LowQual
2	89853197	109815786	19962589	LowQual
2	89865206	109815954	19950748	LowQual
2	89865236	89879277	14041	LowQual
2	89865245	89875283	10038	LowQual
2	89865442	89875928	10486	LowQual
2	89865500	89878561	13061	LowQual
2	89865504	109816006	19950502	LowQual
2	89865520	89876036	10516	LowQual
2	89866700	109815956	19949256	LowQual
2	89866956	89879994	13038	LowQual
2	89867243	89876997	9754	LowQual
2	89867355	89874397	7042	LowQual
2	89867384	89879872	12488	LowQual
2	89867389	89879092	11703	LowQual
2	89867389	109815785	19948396	LowQual
2	89867520	89879979	12459	LowQual
2	89867523	89872401	4878	LowQual
2	89867524	89874238	6714	LowQual
2	89867535	89879215	11680	LowQual
2	89867539	89878549	11010	LowQual
2	89867540	109816058	19948518	LowQual
2	89867541	89877009	9468	LowQual
2	89867952	109815785	19947833	LowQual
2	89867965	89879857	11892	LowQual
2	89867980	89877423	9443	LowQual
2	89867981	89875274	7293	LowQual
2	89867986	89878440	10454	LowQual
2	89868124	89876040	7916	LowQual
2	89868124	89877963	9839	LowQual
2	89868351	89878856	10505	LowQual
2	89868363	89875359	6996	LowQual
2	89868725	109815846	19947121	LowQual
2	89868731	89875601	6870	LowQual
2	89868731	89876823	8092	LowQual
2	89868731	89877433	8702	LowQual
2	89868731	89878427	9696	LowQual
2	89868734	89879784	11050	LowQual
2	89868873	89877555	8682	LowQual
2	89868876	89876988	8112	LowQual
2	89868880	89875636	6756	LowQual
2	89868889	109816073	19947184	LowQual
2	89869727	89879864	10137	LowQual
2	89869740	89878460	8720	LowQual
2	89869740	109815785	19946045	LowQual
2	89869742	89874940	5198	LowQual
2	89869859	89879436	9577	LowQual
2	89870001	109816309	19946308	LowQual
2	89870004	89878559	8555	LowQual
2	89870113	89875362	5249	LowQual
2	89870991	89876872	5881	LowQual
2	89871083	89878460	7377	LowQual
2	89871192	89877944	6752	LowQual
2	89871197	89878557	7360	LowQual
2	89871473	89879994	8521	LowQual
2	89871478	89875628	4150	LowQual
2	89871478	89877554	6076	LowQual
2	89872067	89879090	7023	LowQual
2	89872070	89875273	3203	LowQual
2	89872070	89878439	6369	LowQual
2	89872070	109815839	19943769	LowQual
2	89872072	89876640	4568	LowQual
2	89872100	89877426	5326	LowQual
2	89872222	89876988	4766	LowQual
2	89872222	89879969	7747	LowQual
2	89872235	89875468	3233	LowQual
2	89872352	109816087	19943735	LowQual
2	89872393	89878635	6242	LowQual
2	89872988	89876038	3050	LowQual
2	89873762	89876042	2280	LowQual
2	90430987	92248373	1817386	LowQual
2	91737771	92179110	441339	LowQual
2	92263336	132767130	40503794	LowQual
2	92309664	92323162	13498	LowQual
2	96210718	96211341	623	PASS
2	96210956	96211324	368	PASS
2	96512478	114153630	17641152	LowQual
2	96512626	114151303	17638677	LowQual
2	96554587	97853960	1299373	LowQual
2	96557422	97875530	1318108	LowQual
2	96637305	97799599	1162294	LowQual
2	97909799	98129674	219875	LowQual
2	97932421	98107137	174716	PASS
2	106977042	109816340	2839298	PASS
2	106977166	109815707	2838541	PASS
2	109141844	113110029	3968185	PASS
2	110395265	241610920	131215655	LowQual
2	114664221	151852025	37187804	LowQual
2	118509623	118523625	14002	LowQual
2	122236407	235423390	113186983	LowQual
2	122236502	235423317	113186815	LowQual
2	125051757	125053241	1484	PASS
2	125051760	125052915	1155	PASS
2	125267890	203701371	78433481	LowQual
2	129703751	129722289	18538	PASS
2	130818549	132030150	1211601	LowQual
2	130818581	132032013	1213432	LowQual
2	131037067	132130408	1093341	PASS
2	131037276	132130217	1092941	PASS
2	131040741	132126761	1086020	PASS
2	132528830	132549031	20201	LowQual
2	132976027	132976252	225	LowQual
2	132976137	132976553	416	LowQual
2	132997643	164859528	31861885	LowQual
2	133040468	162138018	29097550	LowQual
2	133043281	162135095	29091814	LowQual
2	137817819	213370811	75552992	LowQual
2	143451821	186360687	42908866	LowQual
2	143800237	221502404	77702167	LowQual
2	144267588	206935982	62668394	LowQual
2	146589082	146589337	255	LowQual
2	146589268	146589480	212	LowQual
2	149138175	168666424	19528249	LowQual
2	155155024	209822922	54667898	LowQual
2	161625323	162782816	1157493	LowQual
2	164520222	203199400	38679178	LowQual
2	164520324	203199290	38678966	PASS
2	164897887	214194973	49297086	LowQual
2	168827620	195250274	26422654	LowQual
2	169577923	169578126	203	PASS
2	169578028	169578174	146	PASS
2	175899412	180884308	4984896	LowQual
2	192564535	217247441	24682906	LowQual
2	192564727	217247508	24682781	LowQual
2	194451383	194452459	1076	LowQual
2	200114262	204829802	4715540	PASS
2	200114421	204829510	4715089	PASS
2	206405874	227614988	21209114	LowQual
2	208510044	208510208	164	PASS
2	208510052	208510184	132	PASS
2	240974012	240975519	1507	LowQual
3	823422	18636836	17813414	LowQual
3	1069423	72551563	71482140	LowQual
3	1256088	75272225	74016137	LowQual
3	2118032	2119128	1096	LowQual
3	2465582	2465911	329	PASS
3	2465661	2465827	166	PASS
3	2882307	3671196	788889	LowQual
3	11332508	143169011	131836503	LowQual
3	12715665	75754918	63039253	LowQual
3	16292459	46809591	30517132	LowQual
3	25802406	64162711	38360305	LowQual
3	26206270	87619880	61413610	LowQual
3	26520873	26800711	279838	LowQual
3	32579459	102548367	69968908	LowQual
3	32987103	148378459	115391356	LowQual
3	36839145	190156721	153317576	PASS
3	36839160	190156990	153317830	PASS
3	38202740	185173021	146970281	LowQual
3	39288962	164278495	124989533	LowQual
3	39288966	164278536	124989570	LowQual
3	43835094	43835987	893	PASS
3	43835650	43835996	346	PASS
3	44740979	44742254	1275	PASS
3	44741024	44742298	1274	PASS
3	49643542	159398617	109755075	LowQual
3	57692598	57694110	1512	LowQual
3	63184305	129759830	66575525	LowQual
3	70591855	142823881	72232026	LowQual
3	72551565	189255342	116703777	LowQual
3	78422461	102094604	23672143	LowQual
3	78932826	78933554	728	LowQual
3	82203550	82204007	457	PASS
3	84240186	93658967	9418781	LowQual
3	86629070	86629274	204	LowQual
3	96359261	96458190	98929	LowQual
3	107110046	107110167	121	PASS
3	123710555	125688562	1978007	LowQual
3	125489824	129717984	4228160	LowQual
3	127859057	186146857	58287800	LowQual
3	131016883	163202638	32185755	LowQual
3	137990807	137991772	965	LowQual
3	138835473	163637236	24801763	LowQual
3	139721679	160834504	21112825	LowQual
3	153018932	153019222	290	LowQual
3	161354953	161355217	264	LowQual
3	163384398	188769983	25385585	LowQual
3	165578895	194247881	28668986	PASS
3	180868097	180868264	167	LowQual
3	195371687	195671234	299547	LowQual
3	195371778	195670502	298724	LowQual
3	195372335	195729481	357146	LowQual
3	195373715	195727881	354166	LowQual
3	195378238	195723778	345540	LowQual
3	195409768	195693238	283470	PASS
3	195414202	195688650	274448	LowQual
4	56661	294306	237645	LowQual
4	56721	293024	236303	LowQual
4	57010	292893	235883	LowQual
4	58326	291419	233093	LowQual
4	292899	384259	91360	LowQual
4	293025	334730	41705	LowQual
4	294290	334593	40303	LowQual
4	2849395	95565681	92716286	LowQual
4	3598720	3627529	28809	PASS
4	3935897	9713703	5777806	LowQual
4	3995434	10491278	6495844	LowQual
4	4041150	9068368	5027218	LowQual
4	8093050	8093269	219	LowQual
4	8844030	186748482	177904452	LowQual
4	9735975	128818854	119082879	LowQual
4	10425596	82640696	72215100	LowQual
4	11236962	11386305	149343	PASS
4	11237476	11385938	148462	LowQual
4	13228207	25292600	12064393	LowQual
4	13229034	145948168	132719134	LowQual
4	14838052	14838893	841	LowQual
4	14838616	14839061	445	LowQual
4	18176947	18271542	94595	PASS
4	18177117	18271408	94291	PASS
4	19079463	19171077	91614	LowQual
4	23251565	83998096	60746531	LowQual
4	25585185	25586377	1192	LowQual
4	32360701	32362084	1383	LowQual
4	37396885	37397695	810	PASS
4	37397084	37397518	434	PASS
4	37523298	37523914	616	LowQual
4	43386935	88299980	44913045	LowQual
4	45841141	171133541	125292400	LowQual
4	45876523	45876735	212	LowQual
4	45876612	45876776	164	LowQual
4	49093348	49652540	559192	LowQual
4	49093404	49637206	543802	LowQual
4	49093482	49635016	541534	LowQual
4	49093488	49636053	542565	LowQual
4	49093960	49637159	543199	LowQual
4	49094004	49657651	563647	LowQual
4	49094010	49634651	540641	LowQual
4	49094031	49654249	560218	LowQual
4	49094044	49641061	547017	LowQual
4	49094081	49655800	561719	LowQual
4	49094153	49646836	552683	LowQual
4	49094174	49652872	558698	LowQual
4	49094209	49659953	565744	LowQual
4	49094229	49653993	559764	LowQual
4	49094435	49634276	539841	LowQual
4	49094689	49644615	549926	LowQual
4	49094760	49637512	542752	LowQual
4	49094760	49646996	552236	LowQual
4	49094761	49635644	540883	LowQual
4	49094762	49649870	555108	LowQual
4	49094763	49640407	545644	LowQual
4	49094763	49652275	557512	LowQual
4	49094764	49642602	547838	LowQual
4	49094764	49648236	553472	LowQual
4	49094764	49659522	564758	LowQual
4	49094766	49639089	544323	LowQual
4	49094766	49643807	549041	LowQual
4	49094867	49657965	563098	LowQual
4	49094878	49642667	547789	LowQual
4	49094880	49640460	545580	LowQual
4	49094884	49644740	549856	LowQual
4	49094885	49648470	553585	LowQual
4	49094886	49151867	56981	LowQual
4	49094895	49652834	557939	LowQual
4	49094896	49649960	555064	LowQual
4	49094897	49650863	555966	LowQual
4	49094909	49636542	541633	LowQual
4	49094923	49637648	542725	LowQual
4	49094935	49647259	552324	LowQual
4	49095108	49657310	562202	PASS
4	49095117	49641212	546095	LowQual
4	49095119	49634785	539666	LowQual
4	49095119	49639204	544085	LowQual
4	49095293	49648232	552939	LowQual
4	49095714	49637636	541922	LowQual
4	49096060	49659689	563629	LowQual
4	49096374	49659532	563158	LowQual
4	49096541	49646646	550105	LowQual
4	49096541	49653377	556836	LowQual
4	49096542	49654211	557669	LowQual
4	49096545	49644627	548082	LowQual
4	49096549	49652268	555719	LowQual
4	49096584	49639123	542539	LowQual
4	49096666	49650871	554205	LowQual
4	49096881	49647189	550308	LowQual
4	49096892	49637192	540300	LowQual
4	49096899	49642297	545398	LowQual
4	49096908	49642954	546046	LowQual
4	49097021	49659759	562738	LowQual
4	49097026	49637651	540625	LowQual
4	49097032	49642721	545689	LowQual
4	49097032	49644749	547717	LowQual
4	49097035	49652636	555601	LowQual
4	49097036	49636322	539286	LowQual
4	49097043	49647259	550216	LowQual
4	49097648	49659739	562091	LowQual
4	49098139	49659498	561359	LowQual
4	49098140	49639129	540989	LowQual
4	49098152	49643820	545668	LowQual
4	49098153	49657927	559774	LowQual
4	49098280	49642158	543878	LowQual
4	49098321	49650861	552540	LowQual
4	49098331	49637651	539320	LowQual
4	49098357	49636157	537800	LowQual
4	49098396	49635368	536972	LowQual
4	49098480	49644997	546517	LowQual
4	49098509	49659739	561230	LowQual
4	49098628	49652635	554007	LowQual
4	49098760	49649871	551111	LowQual
4	49098795	49633674	534879	LowQual
4	49098815	49650701	551886	LowQual
4	49098907	49639227	540320	LowQual
4	49098913	49637645	538732	LowQual
4	49099175	49640978	541803	LowQual
4	49099237	49652269	553032	LowQual
4	49099261	49650546	551285	LowQual
4	49099268	49657863	558595	LowQual
4	49099269	49642603	543334	LowQual
4	49099276	49634691	535415	LowQual
4	49099308	49642666	543358	LowQual
4	49099428	49654555	555127	LowQual
4	49099458	49648436	548978	LowQual
4	49099632	49644287	544655	LowQual
4	49099648	49646660	547012	LowQual
4	49099655	49637156	537501	LowQual
4	49099676	49151419	51743	LowQual
4	49099677	49647809	548132	LowQual
4	49099677	49649871	550194	LowQual
4	49099677	49653445	553768	LowQual
4	49099752	49636399	536647	LowQual
4	49099782	49641843	542061	LowQual
4	49099790	49647259	547469	LowQual
4	49099791	49643167	543376	LowQual
4	49099797	49650802	551005	LowQual
4	49099798	49635046	535248	LowQual
4	49099798	49649296	549498	LowQual
4	49099799	49653059	553260	LowQual
4	49099841	49657952	558111	LowQual
4	49100148	49641725	541577	LowQual
4	49100187	49640980	540793	LowQual
4	49100187	49644280	544093	LowQual
4	49100191	49650678	550487	LowQual
4	49100197	49646776	546579	LowQual
4	49100297	49643893	543596	LowQual
4	49100302	49648425	548123	LowQual
4	49100431	49654088	553657	LowQual
4	49100523	49641464	540941	LowQual
4	49100532	49649644	549112	LowQual
4	49100585	49652575	551990	LowQual
4	49100585	49657164	556579	LowQual
4	49100636	49636540	535904	LowQual
4	49100644	49642398	541754	LowQual
4	49100657	49639805	539148	LowQual
4	49100674	49639177	538503	LowQual
4	49100714	49656077	555363	LowQual
4	49100748	49642287	541539	LowQual
4	49100751	49649960	549209	LowQual
4	49100784	49647259	546475	LowQual
4	49101054	49644641	543587	LowQual
4	49101394	49640982	539588	LowQual
4	49101408	49654422	553014	LowQual
4	49101451	49643042	541591	LowQual
4	49101459	49645153	543694	LowQual
4	49101494	49653641	552147	LowQual
4	49101520	49657703	556183	LowQual
4	49101530	49639173	537643	LowQual
4	49101540	49637092	535552	LowQual
4	49101591	49650198	548607	LowQual
4	49101595	49647259	545664	LowQual
4	49101598	49641835	540237	LowQual
4	49101669	49635026	533357	LowQual
4	49101760	49640162	538402	LowQual
4	49101825	49648288	546463	LowQual
4	49101870	49639614	537744	LowQual
4	49102120	49659538	557418	LowQual
4	49102225	49657824	555599	LowQual
4	49102351	49634789	532438	LowQual
4	49102351	49641267	538916	LowQual
4	49102355	49657952	555597	LowQual
4	49102398	49650801	548403	LowQual
4	49102755	49639227	536472	LowQual
4	49103274	49637631	534357	LowQual
4	49103514	49654085	550571	LowQual
4	49103516	49644292	540776	LowQual
4	49103635	49659261	555626	LowQual
4	49103717	49656202	552485	LowQual
4	49104308	49646416	542108	LowQual
4	49104308	49652281	547973	LowQual
4	49104313	49650665	546352	LowQual
4	49104351	49642902	538551	LowQual
4	49104395	49635914	531519	LowQual
4	49104402	49639409	535007	LowQual
4	49104433	49647188	542755	LowQual
4	49104453	49634651	530198	LowQual
4	49104513	49659115	554602	LowQual
4	49104526	49641129	536603	LowQual
4	49104529	49653872	549343	LowQual
4	49104546	49633445	528899	LowQual
4	49104564	49648305	543741	LowQual
4	49104667	49641469	536802	LowQual
4	49104733	49654549	549816	LowQual
4	49104737	49635504	530767	LowQual
4	49104761	49636421	531660	LowQual
4	49104767	49652957	548190	LowQual
4	49104913	49639684	534771	LowQual
4	49104927	49637651	532724	LowQual
4	49104948	49653515	548567	LowQual
4	49104952	49647259	542307	LowQual
4	49104953	49638354	533401	LowQual
4	49104959	49642426	537467	LowQual
4	49104961	49650145	545184	LowQual
4	49104963	49648420	543457	LowQual
4	49104963	49651089	546126	LowQual
4	49105232	49650716	545484	LowQual
4	49105257	49644863	539606	LowQual
4	49105440	49657312	551872	LowQual
4	49105479	49633423	527944	LowQual
4	49105521	49654240	548719	LowQual
4	49105522	49642954	537432	LowQual
4	49105554	49634677	529123	LowQual
4	49105557	49652495	546938	LowQual
4	49105558	49643812	538254	LowQual
4	49105570	49649704	544134	LowQual
4	49105681	49637647	531966	LowQual
4	49105697	49653496	547799	LowQual
4	49105701	49648471	542770	LowQual
4	49105705	49643173	537468	LowQual
4	49105994	49641212	535218	LowQual
4	49105998	49649963	543965	LowQual
4	49105999	49642444	536445	LowQual
4	49105999	49644978	538979	LowQual
4	49106000	49639204	533204	LowQual
4	49106000	49650866	544866	LowQual
4	49106094	49659959	553865	LowQual
4	49106141	49640978	534837	LowQual
4	49106344	49637188	530844	LowQual
4	49106348	49657863	551515	LowQual
4	49106349	49652636	546287	LowQual
4	49106368	49639717	533349	LowQual
4	49106369	49634612	528243	LowQual
4	49106387	49636160	529773	LowQual
4	49106406	49652430	546024	LowQual
4	49106408	49644646	538238	LowQual
4	49106429	49646767	540338	LowQual
4	49106438	49654243	547805	LowQual
4	49106545	49650652	544107	LowQual
4	49106558	49657952	551394	LowQual
4	49106562	49637650	531088	LowQual
4	49106570	49644979	538409	LowQual
4	49106802	49635077	528275	LowQual
4	49106891	49641255	534364	LowQual
4	49106894	49648400	541506	LowQual
4	49107144	49640544	533400	LowQual
4	49107175	49642940	535765	LowQual
4	49107353	49649607	542254	LowQual
4	49107361	49643819	536458	LowQual
4	49107361	49644609	537248	LowQual
4	49107361	49648285	540924	LowQual
4	49107376	49636217	528841	LowQual
4	49107416	49657860	550444	LowQual
4	49107501	49654558	547057	LowQual
4	49107503	49644980	537477	LowQual
4	49107503	49653596	546093	LowQual
4	49107668	49637281	529613	LowQual
4	49107694	49641232	533538	LowQual
4	49107725	49655828	548103	LowQual
4	49107803	49634794	526991	LowQual
4	49107807	49643893	536086	LowQual
4	49107881	49658061	550180	LowQual
4	49108077	49650866	542789	LowQual
4	49108168	49639725	531557	LowQual
4	49108251	49654572	546321	LowQual
4	49108383	49653381	544998	LowQual
4	49108392	49640135	531743	LowQual
4	49108439	49646639	538200	LowQual
4	49108467	49648394	539927	LowQual
4	49108474	49647099	538625	LowQual
4	49108498	49639229	530731	LowQual
4	49108503	49636544	528041	LowQual
4	49108567	49652636	544069	LowQual
4	49108593	49637632	529039	LowQual
4	49108904	49641265	532361	LowQual
4	49109273	49650356	541083	LowQual
4	49109291	49647586	538295	LowQual
4	49109292	49635690	526398	LowQual
4	49109352	49653463	544111	LowQual
4	49109443	49650851	541408	LowQual
4	49109473	49656202	546729	LowQual
4	49109507	49642397	532890	LowQual
4	49109666	49659475	549809	LowQual
4	49109828	49657176	547348	LowQual
4	49109862	49637174	527312	LowQual
4	49109895	49639167	529272	LowQual
4	49109899	49654572	544673	LowQual
4	49109949	49648423	538474	LowQual
4	49109958	49650812	540854	LowQual
4	49109959	49636542	526583	LowQual
4	49110111	49644621	534510	LowQual
4	49110231	49639090	528859	LowQual
4	49110232	49648047	537815	LowQual
4	49110255	49652575	542320	LowQual
4	49110285	49641116	530831	LowQual
4	49110305	49657943	547638	LowQual
4	49110335	49646653	536318	LowQual
4	49110343	49650027	539684	LowQual
4	49110351	49644985	534634	LowQual
4	49110371	49653434	543063	LowQual
4	49110429	49657133	546704	LowQual
4	49110490	49649951	539461	LowQual
4	49110547	49641202	530655	LowQual
4	49110579	49653614	543035	LowQual
4	49110635	49637282	526647	LowQual
4	49110718	49634781	524063	LowQual
4	49110719	49655249	544530	LowQual
4	49110801	49646833	536032	LowQual
4	49110803	49650868	540065	LowQual
4	49110819	49656236	545417	LowQual
4	49111495	49634661	523166	LowQual
4	49111504	49637085	525581	LowQual
4	49111504	49644614	533110	LowQual
4	49111505	49652511	541006	LowQual
4	49111513	49633443	521930	LowQual
4	49111513	49641424	529911	LowQual
4	49111514	49642954	531440	LowQual
4	49111516	49659510	547994	LowQual
4	49111660	49645927	534267	LowQual
4	49111695	49650720	539025	LowQual
4	49111697	49649653	537956	LowQual
4	49111701	49639806	528105	LowQual
4	49111702	49646614	534912	LowQual
4	49111707	49648229	536522	LowQual
4	49111707	49653442	541735	LowQual
4	49111804	49650797	538993	LowQual
4	49111815	49653545	541730	LowQual
4	49111819	49643157	531338	LowQual
4	49111822	49649961	538139	LowQual
4	49111827	49641211	529384	LowQual
4	49111828	49637636	525808	LowQual
4	49111828	49652632	540804	LowQual
4	49111857	49659750	547893	LowQual
4	49111899	49655598	543699	LowQual
4	49112085	49635045	522960	LowQual
4	49112101	49644985	532884	LowQual
4	49112102	49642418	530316	LowQual
4	49112103	49654572	542469	LowQual
4	49112117	49640172	528055	LowQual
4	49112144	49648385	536241	LowQual
4	49112387	49657600	545213	LowQual
4	49112404	49636176	523772	LowQual
4	49112441	49646380	533939	LowQual
4	49112467	49653993	541526	LowQual
4	49112471	49650442	537971	LowQual
4	49112591	49656104	543513	LowQual
4	49112595	49656216	543621	LowQual
4	49112673	49641113	528440	LowQual
4	49112694	49634665	521971	LowQual
4	49112708	49653376	540668	LowQual
4	49112712	49652540	539828	LowQual
4	49112830	49648408	535578	LowQual
4	49112835	49650195	537360	LowQual
4	49112867	49640825	527958	LowQual
4	49112867	49658058	545191	LowQual
4	49112886	49642669	529783	LowQual
4	49112899	49644979	532080	LowQual
4	49112907	49633708	520801	LowQual
4	49112985	49653797	540812	LowQual
4	49112997	49637652	524655	LowQual
4	49113224	49652872	539648	LowQual
4	49113239	49647707	534468	LowQual
4	49113272	49635824	522552	LowQual
4	49113371	49650353	536982	LowQual
4	49113402	49659741	546339	LowQual
4	49113405	49656744	543339	LowQual
4	49113419	49635361	521942	LowQual
4	49113431	49647548	534117	LowQual
4	49113434	49643393	529959	LowQual
4	49113524	49639687	526163	LowQual
4	49113561	49653496	539935	LowQual
4	49113584	49647214	533630	LowQual
4	49113701	49654735	541034	LowQual
4	49113788	49640259	526471	LowQual
4	49113849	49648841	534992	LowQual
4	49113893	49640090	526197	LowQual
4	49114081	49636881	522800	LowQual
4	49114320	49653394	539074	LowQual
4	49114324	49657592	543268	LowQual
4	49114327	49659522	545195	LowQual
4	49114328	49636781	522453	LowQual
4	49114340	49639063	524723	LowQual
4	49114364	49636217	521853	LowQual
4	49114374	49640981	526607	LowQual
4	49114374	49644185	529811	LowQual
4	49114474	49657317	542843	LowQual
4	49114477	49656238	541761	LowQual
4	49114484	49644988	530504	LowQual
4	49114492	49641816	527324	LowQual
4	49114499	49639686	525187	LowQual
4	49114632	49656106	541474	LowQual
4	49114639	49650665	536026	LowQual
4	49114644	49646372	531728	LowQual
4	49114648	49642301	527653	LowQual
4	49114727	49654446	539719	LowQual
4	49114736	49634577	519841	LowQual
4	49114753	49648394	533641	LowQual
4	49114753	49659662	544909	LowQual
4	49114764	49650860	536096	LowQual
4	49114825	49647259	532434	LowQual
4	49114845	49637636	522791	LowQual
4	49114847	49635052	520205	LowQual
4	49114856	49636324	521468	LowQual
4	49115053	49652629	537576	LowQual
4	49115203	49654315	539112	LowQual
4	49115373	49640502	525129	LowQual
4	49115538	49633970	518432	LowQual
4	49115568	49640047	524479	PASS
4	49115664	49654935	539271	LowQual
4	49115676	49647206	531530	LowQual
4	49115725	49635508	519783	LowQual
4	49115813	49649653	533840	LowQual
4	49116024	49654716	538692	PASS
4	49116400	49659111	542711	LowQual
4	49116403	49650632	534229	LowQual
4	49116423	49644854	528431	LowQual
4	49116431	49655062	538631	LowQual
4	49116440	49657645	541205	PASS
4	49116497	49642987	526490	LowQual
4	49116503	49652855	536352	LowQual
4	49116579	49636284	519705	LowQual
4	49116688	49644985	528297	LowQual
4	49116830	49637626	520796	LowQual
4	49116955	49642292	525337	LowQual
4	49117087	49656941	539854	LowQual
4	49117169	49644634	527465	LowQual
4	49117187	49637159	519972	LowQual
4	49117197	49649645	532448	LowQual
4	49117319	49653659	536340	LowQual
4	49117320	49659902	542582	LowQual
4	49117332	49642422	525090	LowQual
4	49117347	49650876	533529	LowQual
4	49117510	49642220	524710	LowQual
4	49117517	49658072	540555	LowQual
4	49117557	49654433	536876	LowQual
4	49117649	49641454	523805	LowQual
4	49117660	49640499	522839	LowQual
4	49117662	49635859	518197	LowQual
4	49117662	49644976	527314	LowQual
4	49117671	49647709	530038	LowQual
4	49118562	49653377	534815	LowQual
4	49118636	49635699	517063	LowQual
4	49118639	49656761	538122	LowQual
4	49118704	49659525	540821	LowQual
4	49118734	49641987	523253	LowQual
4	49118736	49634381	515645	LowQual
4	49118754	49653617	534863	LowQual
4	49118899	49639089	520190	LowQual
4	49118909	49644631	525722	LowQual
4	49118923	49654336	535413	LowQual
4	49118942	49639168	520226	LowQual
4	49119021	49641125	522104	LowQual
4	49119021	49650548	531527	LowQual
4	49119025	49640229	521204	LowQual
4	49119053	49656452	537399	LowQual
4	49119219	49643487	524268	LowQual
4	49119242	49635423	516181	LowQual
4	49119242	49659887	540645	LowQual
4	49119342	49653532	534190	LowQual
4	49119382	49654559	535177	LowQual
4	49119480	49652555	533075	LowQual
4	49119498	49647235	527737	LowQual
4	49119528	49646798	527270	LowQual
4	49119608	49635388	515780	LowQual
4	49119627	49657480	537853	LowQual
4	49119699	49642721	523022	LowQual
4	49119764	49652835	533071	LowQual
4	49119830	49658083	538253	LowQual
4	49119920	49654362	534442	LowQual
4	49120037	49644735	524698	LowQual
4	49120095	49634785	514690	LowQual
4	49120114	49653553	533439	LowQual
4	49120127	49635517	515390	LowQual
4	49120142	49647219	527077	LowQual
4	49120505	49659522	539017	LowQual
4	49120522	49649767	529245	LowQual
4	49120550	49644614	524064	LowQual
4	49120581	49642994	522413	LowQual
4	49120593	49649296	528703	LowQual
4	49120598	49640003	519405	LowQual
4	49120675	49637157	516482	LowQual
4	49120835	49647188	526353	LowQual
4	49120894	49657481	536587	LowQual
4	49120895	49652231	531336	LowQual
4	49120901	49646487	525586	LowQual
4	49120904	49635176	514272	LowQual
4	49120917	49633680	512763	LowQual
4	49120954	49656786	535832	LowQual
4	49121009	49645021	524012	LowQual
4	49121014	49640172	519158	LowQual
4	49121022	49646831	525809	LowQual
4	49121036	49650884	529848	LowQual
4	49121038	49659624	538586	LowQual
4	49121070	49657952	536882	LowQual
4	49121088	49648425	527337	LowQual
4	49121131	49648235	527104	LowQual
4	49121210	49637651	516441	LowQual
4	49121347	49656697	535350	LowQual
4	49121460	49654497	533037	LowQual
4	49121559	49656881	535322	LowQual
4	49121658	49633745	512087	LowQual
4	49121884	49633994	512110	LowQual
4	49121952	49653377	531425	LowQual
4	49122035	49647259	525224	LowQual
4	49122112	49650027	527915	LowQual
4	49122323	49656311	533988	LowQual
4	49122369	49642423	520054	LowQual
4	49122388	49657952	535564	LowQual
4	49122542	49652957	530415	LowQual
4	49122692	49639357	516665	LowQual
4	49122697	49650871	528174	LowQual
4	49122728	49644615	521887	LowQual
4	49122740	49648912	526172	LowQual
4	49122745	49654207	531462	LowQual
4	49122858	49650568	527710	LowQual
4	49122869	49652540	529671	LowQual
4	49122869	49657511	534642	LowQual
4	49122901	49656146	533245	LowQual
4	49122920	49641695	518775	LowQual
4	49122956	49635361	512405	LowQual
4	49122968	49646479	523511	LowQual
4	49122998	49653489	530491	LowQual
4	49123059	49640403	517344	LowQual
4	49123091	49641210	518119	LowQual
4	49123174	49653494	530320	LowQual
4	49123185	49642417	519232	LowQual
4	49123188	49649296	526108	LowQual
4	49123193	49654029	530836	LowQual
4	49123203	49647410	524207	LowQual
4	49123240	49639696	516456	LowQual
4	49123240	49646747	523507	LowQual
4	49123241	49640181	516940	PASS
4	49123241	49650196	526955	LowQual
4	49123253	49636311	513058	LowQual
4	49123287	49635023	511736	LowQual
4	49123891	49637186	513295	LowQual
4	49125139	49647189	522050	LowQual
4	49125143	49654312	529169	LowQual
4	49125174	49641724	516550	LowQual
4	49125279	49640106	514827	LowQual
4	49125344	49644650	519306	LowQual
4	49125344	49650656	525312	LowQual
4	49125347	49659115	533768	LowQual
4	49125408	49643515	518107	LowQual
4	49125434	49649961	524527	LowQual
4	49125439	49647259	521820	LowQual
4	49125454	49656757	531303	LowQual
4	49125503	49640172	514669	LowQual
4	49125643	49637164	511521	LowQual
4	49125770	49654037	528267	LowQual
4	49125951	49643154	517203	LowQual
4	49125966	49659942	533976	LowQual
4	49125983	49637319	511336	LowQual
4	49126567	49659664	533097	LowQual
4	49126742	49646478	519736	LowQual
4	49127827	49653380	525553	LowQual
4	49128405	49654431	526026	PASS
4	49128619	49638256	509637	LowQual
4	49128621	49636336	507715	LowQual
4	49128634	49649876	521242	LowQual
4	49128638	49656743	528105	LowQual
4	49128714	49635692	506978	LowQual
4	49128748	49659718	530970	LowQual
4	49128750	49652832	524082	LowQual
4	49128809	49642587	513778	LowQual
4	49128868	49637281	508413	LowQual
4	49129367	49659720	530353	LowQual
4	49130394	49644646	514252	LowQual
4	49130415	49653881	523466	LowQual
4	49130464	49640108	509644	LowQual
4	49130571	49653507	522936	LowQual
4	49131174	49642219	511045	LowQual
4	49131333	49658517	527184	LowQual
4	49131965	49634677	502712	LowQual
4	49131965	49636166	504201	LowQual
4	49131965	49642947	510982	LowQual
4	49131965	49648285	516320	LowQual
4	49131965	49659686	527721	LowQual
4	49131966	49637092	505126	LowQual
4	49131967	49649847	517880	LowQual
4	49131968	49655128	523160	LowQual
4	49132064	49635006	502942	LowQual
4	49132070	49637646	505576	LowQual
4	49132085	49647188	515103	LowQual
4	49132201	49633769	501568	LowQual
4	49132420	49653455	521035	LowQual
4	49132559	49659959	527400	LowQual
4	49132567	49649733	517166	LowQual
4	49132583	49647218	514635	PASS
4	49132583	49654594	522011	LowQual
4	49132626	49644634	512008	LowQual
4	49132687	49659095	526408	LowQual
4	49132697	49635252	502555	LowQual
4	49133628	49654085	520457	LowQual
4	49133659	49643072	509413	LowQual
4	49133660	49657130	523470	LowQual
4	49133661	49637165	503504	LowQual
4	49133665	49641130	507465	LowQual
4	49133668	49647553	513885	LowQual
4	49133670	49635958	502288	LowQual
4	49133675	49659121	525446	PASS
4	49133684	49652249	518565	LowQual
4	49133691	49151996	18305	LowQual
4	49133695	49653378	519683	LowQual
4	49133770	49644985	511215	LowQual
4	49133774	49643155	509381	LowQual
4	49133790	49652641	518851	LowQual
4	49133793	49641456	507663	LowQual
4	49133794	49649962	516168	LowQual
4	49133817	49659732	525915	LowQual
4	49133823	49637337	503514	LowQual
4	49133825	49640172	506347	LowQual
4	49133847	49635022	501175	LowQual
4	49133852	49657317	523465	LowQual
4	49133857	49653771	519914	LowQual
4	49133874	49647647	513773	LowQual
4	49134438	49636154	501716	LowQual
4	49134509	49646186	511677	LowQual
4	49134518	49642289	507771	LowQual
4	49134537	49649562	515025	LowQual
4	49134664	49635829	501165	LowQual
4	49134956	49635363	500407	LowQual
4	49135081	49641827	506746	LowQual
4	49135620	49637185	501565	LowQual
4	49135624	49654440	518816	LowQual
4	49135640	49655407	519767	PASS
4	49135646	49649484	513838	LowQual
4	49135771	49658057	522286	LowQual
4	49135786	49655137	519351	LowQual
4	49135795	49647223	511428	LowQual
4	49135807	49659898	524091	LowQual
4	49136071	49647096	511025	LowQual
4	49136226	49659118	522892	LowQual
4	49136261	49634907	498646	LowQual
4	49136357	49649535	513178	LowQual
4	49136566	49640263	503697	LowQual
4	49138054	49659546	521492	LowQual
4	49138055	49637182	499127	LowQual
4	49138057	49652540	514483	LowQual
4	49138061	49655697	517636	LowQual
4	49138065	49653870	515805	LowQual
4	49138201	49659877	521676	LowQual
4	49138204	49636333	498129	LowQual
4	49138455	49640100	501645	LowQual
4	49138558	49640339	501781	LowQual
4	49138571	49653633	515062	LowQual
4	49138573	49647449	508876	LowQual
4	49138774	49642944	504170	LowQual
4	49139076	49657150	518074	LowQual
4	49139168	49636204	497036	LowQual
4	49139168	49655448	516280	LowQual
4	49139173	49647189	508016	LowQual
4	49139174	49634676	495502	LowQual
4	49139174	49639075	499901	LowQual
4	49139183	49652482	513299	LowQual
4	49139193	49644622	505429	LowQual
4	49139194	49653435	514241	LowQual
4	49139204	49642293	503089	LowQual
4	49139205	49659126	519921	LowQual
4	49139215	49633653	494438	LowQual
4	49139219	49648298	509079	LowQual
4	49139252	49654558	515306	LowQual
4	49139314	49635967	496653	LowQual
4	49139318	49639758	500440	LowQual
4	49139332	49634930	495598	LowQual
4	49139332	49652640	513308	LowQual
4	49139333	49657897	518564	LowQual
4	49139334	49650213	510879	LowQual
4	49139335	49637637	498302	LowQual
4	49139335	49642429	503094	LowQual
4	49139335	49643155	503820	LowQual
4	49139335	49644969	505634	LowQual
4	49139335	49647259	507924	LowQual
4	49139335	49653500	514165	LowQual
4	49139337	49655220	515883	LowQual
4	49139343	49659902	520559	LowQual
4	49139800	49654427	514627	LowQual
4	49139801	49646906	507105	LowQual
4	49139928	49650212	510284	LowQual
4	49140047	49637186	497139	LowQual
4	49140047	49644635	504588	LowQual
4	49140047	49649871	509824	LowQual
4	49140047	49653380	513333	LowQual
4	49140050	49634716	494666	LowQual
4	49140057	49639818	499761	LowQual
4	49140138	49653625	513487	LowQual
4	49140180	49639172	498992	LowQual
4	49140252	49643892	503640	LowQual
4	49140256	49635029	494773	LowQual
4	49140256	49659723	519467	LowQual
4	49140259	49647259	507000	LowQual
4	49140262	49637651	497389	LowQual
4	49140973	49634577	493604	LowQual
4	49141069	49637281	496212	LowQual
4	49141085	49657952	516867	LowQual
4	49141110	49659732	518622	LowQual
4	49141531	49641696	500165	LowQual
4	49141614	49647188	505574	LowQual
4	49141658	49634578	492920	LowQual
4	49141658	49639090	497432	LowQual
4	49141658	49644617	502959	LowQual
4	49141658	49654253	512595	LowQual
4	49141660	49636260	494600	LowQual
4	49141662	49640997	499335	LowQual
4	49141671	49657134	515463	LowQual
4	49141692	49653382	511690	LowQual
4	49141703	49659475	517772	LowQual
4	49141795	49649958	508163	LowQual
4	49141798	49647260	505462	LowQual
4	49141807	49633774	491967	LowQual
4	49141812	49652884	511072	LowQual
4	49141817	49639688	497871	LowQual
4	49141817	49643187	501370	LowQual
4	49141820	49634807	492987	LowQual
4	49141827	49653574	511747	LowQual
4	49141831	49644987	503156	LowQual
4	49141831	49654559	512728	LowQual
4	49141833	49637651	495818	LowQual
4	49141833	49640450	498617	LowQual
4	49141833	49658039	516206	LowQual
4	49141834	49636422	494588	LowQual
4	49141834	49648424	506590	LowQual
4	49141857	49641464	499607	LowQual
4	49141892	49659983	518091	LowQual
4	49142126	49656888	514762	LowQual
4	49142304	49641699	499395	LowQual
4	49142306	49646658	504352	LowQual
4	49142306	49654312	512006	LowQual
4	49142324	49635693	493369	LowQual
4	49142408	49635510	493102	LowQual
4	49142416	49640281	497865	LowQual
4	49142417	49642105	499688	LowQual
4	49142417	49648071	505654	LowQual
4	49142427	49644631	502204	LowQual
4	49142441	49659529	517088	LowQual
4	49142478	49637182	494704	LowQual
4	49142536	49639127	496591	LowQual
4	49142536	49642632	500096	LowQual
4	49142536	49649871	507335	LowQual
4	49142536	49653378	510842	LowQual
4	49142610	49644134	501524	LowQual
4	49142671	49639685	497014	LowQual
4	49142723	49657828	515105	LowQual
4	49142826	49649953	507127	LowQual
4	49142890	49652639	509749	LowQual
4	49142917	49644758	501841	LowQual
4	49142922	49653543	510621	LowQual
4	49142939	49643158	500219	LowQual
4	49142940	49647259	504319	LowQual
4	49142967	49637651	494684	LowQual
4	49143546	49659882	516336	LowQual
4	49143757	49637481	493724	LowQual
4	49144087	49639090	495003	LowQual
4	49144093	49646399	502306	LowQual
4	49144094	49655448	511354	LowQual
4	49144095	49634578	490483	LowQual
4	49144097	49635949	491852	LowQual
4	49144097	49643072	498975	LowQual
4	49144097	49644616	500519	LowQual
4	49144097	49659525	515428	LowQual
4	49144114	49650693	506579	LowQual
4	49144197	49635046	490849	LowQual
4	49144240	49639758	495518	LowQual
4	49144251	49639223	494972	LowQual
4	49144251	49657938	513687	LowQual
4	49144267	49659720	515453	LowQual
4	49144306	49637651	493345	LowQual
4	49144382	49657374	512992	LowQual
4	49144505	49644728	500223	LowQual
4	49144559	49650296	505737	LowQual
4	49144729	49641910	497181	PASS
4	49144740	49635709	490969	LowQual
4	49144742	49654316	509574	LowQual
4	49144858	49635511	490653	LowQual
4	49144858	49640668	495810	LowQual
4	49144860	49647706	502846	LowQual
4	49144872	49642235	497363	LowQual
4	49145204	49659983	514779	LowQual
4	49145269	49649511	504242	LowQual
4	49145270	49656761	511491	LowQual
4	49145336	49654600	509264	LowQual
4	49145378	49639172	493794	LowQual
4	49145500	49643350	497850	LowQual
4	49145559	49643537	497978	LowQual
4	49145637	49659528	513891	LowQual
4	49145662	49641722	496060	LowQual
4	49145751	49652631	506880	LowQual
4	49145752	49637306	491554	LowQual
4	49145755	49640244	494489	LowQual
4	49145767	49657952	512185	LowQual
4	49145920	49649391	503471	LowQual
4	49145947	49635368	489421	LowQual
4	49145986	49643735	497749	LowQual
4	49146039	49633970	487931	LowQual
4	49146086	49649960	503874	LowQual
4	49146170	49650666	504496	LowQual
4	49146302	49659973	513671	LowQual
4	49146303	49654570	508267	LowQual
4	49146435	49640837	494402	LowQual
4	49146521	49659532	513011	LowQual
4	49146530	49637185	490655	LowQual
4	49146583	49634612	488029	LowQual
4	49146588	49644949	498361	LowQual
4	49146600	49652553	505953	LowQual
4	49146711	49633743	487032	LowQual
4	49146715	49644812	498097	LowQual
4	49146716	49634798	488082	LowQual
4	49146716	49636326	489610	LowQual
4	49146757	49647259	500502	LowQual
4	49146797	49643155	496358	LowQual
4	49146858	49637634	490776	LowQual
4	49147016	49653378	506362	LowQual
4	49147177	49648419	501242	LowQual
4	49147303	49639526	492223	LowQual
4	49147339	49659087	511748	LowQual
4	49147410	49640516	493106	LowQual
4	49147437	49642664	495227	LowQual
4	49147484	49656154	508670	LowQual
4	49147490	49642288	494798	LowQual
4	49147502	49637186	489684	LowQual
4	49147579	49634790	487211	LowQual
4	49147584	49634950	487366	LowQual
4	49147602	49644985	497383	LowQual
4	49147607	49653630	506023	LowQual
4	49147645	49657962	510317	LowQual
4	49147668	49636387	488719	LowQual
4	49147743	49637652	489909	LowQual
4	49147743	49659721	511978	LowQual
4	49147778	49650856	503078	PASS
4	49148072	49635694	487622	LowQual
4	49148078	49656789	508711	LowQual
4	49148086	49633676	485590	LowQual
4	49148127	49637186	489059	LowQual
4	49148127	49641310	493183	LowQual
4	49148201	49653504	505303	LowQual
4	49148213	49643895	495682	LowQual
4	49148215	49641220	493005	LowQual
4	49148236	49647583	499347	LowQual
4	49148381	49650252	501871	LowQual
4	49148382	49655441	507059	LowQual
4	49148384	49654722	506338	LowQual
4	49148509	49646609	498100	LowQual
4	49148600	49652900	504300	LowQual
4	49148716	49635525	486809	LowQual
4	49148717	49659947	511230	LowQual
4	49148731	49653497	504766	LowQual
4	49149094	49659513	510419	LowQual
4	49149096	49634649	485553	LowQual
4	49149279	49155226	5947	LowQual
4	49149288	49657150	507862	LowQual
4	49149289	49637506	488217	LowQual
4	49149290	49642131	492841	LowQual
4	49149290	49644611	495321	LowQual
4	49149290	49647118	497828	LowQual
4	49149290	49649699	500409	LowQual
4	49149290	49653388	504098	LowQual
4	49149301	49652267	502966	LowQual
4	49149304	49639293	489989	LowQual
4	49149315	49650708	501393	LowQual
4	49149430	49649961	500531	LowQual
4	49149440	49648440	499000	LowQual
4	49149453	49652861	503408	LowQual
4	49149455	49641263	491808	LowQual
4	49149456	49650862	501406	LowQual
4	49149493	49643893	494400	LowQual
4	49149499	49647259	497760	LowQual
4	49149535	49643155	493620	LowQual
4	49149540	49644973	495433	LowQual
4	49149549	49659902	510353	LowQual
4	49149554	49635044	485490	LowQual
4	49149635	49657774	508139	LowQual
4	49149731	49639807	490076	LowQual
4	49149823	49637625	487802	LowQual
4	49150117	49649373	499256	LowQual
4	49150310	49643752	493442	LowQual
4	49150705	49641695	490990	LowQual
4	49150821	49648813	497992	LowQual
4	49150977	49648241	497264	LowQual
4	49151000	49636726	485726	LowQual
4	49151045	49649518	498473	LowQual
4	49151193	49657162	505969	LowQual
4	49151345	49655598	504253	LowQual
4	49151346	49638872	487526	LowQual
4	49151347	49659496	508149	LowQual
4	49151357	49642954	491597	LowQual
4	49151393	49652518	501125	LowQual
4	49151415	49633367	481952	LowQual
4	49151547	49648469	496922	LowQual
4	49151548	49649963	498415	LowQual
4	49151548	49655508	503960	LowQual
4	49151557	49633772	482215	LowQual
4	49151557	49644986	493429	LowQual
4	49151693	49659947	508254	LowQual
4	49151702	49657952	506250	LowQual
4	49151831	49653561	501730	LowQual
4	49151841	49652646	500805	LowQual
4	49151842	49642667	490825	LowQual
4	49151858	49639501	487643	LowQual
4	49151871	49651335	499464	LowQual
4	49151997	49648287	496290	LowQual
4	49152155	49647634	495479	LowQual
4	49152378	49642634	490256	LowQual
4	49152419	49634592	482173	LowQual
4	49152462	49644623	492161	LowQual
4	49152462	49650231	497769	LowQual
4	49152471	49641102	488631	LowQual
4	49152472	49639097	486625	LowQual
4	49152472	49652535	500063	LowQual
4	49152478	49643824	491346	LowQual
4	49152558	49654494	501936	LowQual
4	49152593	49640252	487659	LowQual
4	49152596	49657552	504956	LowQual
4	49152599	49644741	492142	LowQual
4	49152610	49636569	483959	LowQual
4	49152616	49653493	500877	LowQual
4	49152916	49659525	506609	LowQual
4	49152919	49653726	500807	LowQual
4	49152932	49637649	484717	LowQual
4	49152982	49657651	504669	LowQual
4	49153068	49657093	504025	LowQual
4	49153093	49659663	506570	LowQual
4	49153225	49652969	499744	LowQual
4	49153241	49640337	487096	LowQual
4	49153319	49647579	494260	LowQual
4	49153343	49642422	489079	LowQual
4	49153653	49643396	489743	LowQual
4	49153666	49649369	495703	LowQual
4	49153834	49654883	501049	LowQual
4	49153943	49636726	482783	LowQual
4	49153965	49647572	493607	LowQual
4	49154148	49641968	487820	LowQual
4	49154186	49654624	500438	LowQual
4	49154208	49648411	494203	LowQual
4	49154335	49637627	483292	LowQual
4	49154414	49659935	505521	LowQual
4	49154592	49647259	492667	LowQual
4	49155154	49652281	497127	LowQual
4	49155191	49648235	493044	LowQual
4	49155193	49639538	484345	LowQual
4	49155196	49643048	487852	LowQual
4	49155212	49636787	481575	LowQual
4	49155216	49649871	494655	LowQual
4	49155218	49641112	485894	LowQual
4	49155234	49645147	489913	LowQual
4	49155300	49651329	496029	LowQual
4	49155302	49634250	478948	LowQual
4	49155302	49650280	494978	LowQual
4	49155319	49659883	504564	LowQual
4	49155458	49659523	504065	LowQual
4	49155546	49635035	479489	LowQual
4	49155570	49633425	477855	LowQual
4	49155610	49657869	502259	LowQual
4	49155629	49644813	489184	LowQual
4	49155637	49643170	487533	LowQual
4	49155640	49647259	491619	LowQual
4	49155658	49637651	481993	LowQual
4	49155709	49652636	496927	LowQual
4	49155727	49643808	488081	LowQual
4	49155811	49641266	485455	LowQual
4	49155900	49653496	497596	LowQual
4	49156014	49650837	494823	LowQual
4	49156120	49650706	494586	LowQual
4	49156120	49653383	497263	LowQual
4	49156205	49655598	499393	LowQual
4	49156399	49657464	501065	LowQual
4	49156418	49646397	489979	LowQual
4	49156443	49648305	491862	LowQual
4	49156445	49642954	486509	LowQual
4	49156448	49649208	492760	LowQual
4	49156449	49642288	485839	LowQual
4	49156449	49644291	487842	LowQual
4	49156451	49656513	500062	LowQual
4	49156472	49633421	476949	LowQual
4	49156556	49636540	479984	LowQual
4	49156572	49637281	480709	LowQual
4	49156572	49647259	490687	LowQual
4	49156615	49635036	478421	LowQual
4	49156637	49641255	484618	LowQual
4	49156643	49646451	489808	LowQual
4	49156645	49650145	493500	LowQual
4	49156647	49644964	488317	LowQual
4	49156649	49648424	491775	LowQual
4	49156649	49657952	501303	LowQual
4	49156700	49659910	503210	LowQual
4	49156710	49639220	482510	PASS
4	49156710	49651089	494379	LowQual
4	49156731	49652639	495908	LowQual
4	49156799	49634306	477507	LowQual
4	49156832	49642719	485887	LowQual
4	49156905	49654419	497514	LowQual
4	49157309	49634575	477266	LowQual
4	49157345	49637186	479841	LowQual
4	49157374	49640946	483572	LowQual
4	49157394	49655709	498315	LowQual
4	49157403	49653878	496475	LowQual
4	49157556	49652496	494940	LowQual
4	49157578	49659243	501665	LowQual
4	49157793	49635043	477250	LowQual
4	49157825	49640670	482845	LowQual
4	49157848	49651273	493425	LowQual
4	49157899	49646460	488561	LowQual
4	49157932	49645615	487683	PASS
4	49157952	49638212	480260	LowQual
4	49158034	49652961	494927	LowQual
4	49158159	49645152	486993	LowQual
4	49158197	49640084	481887	LowQual
4	49158215	49633455	475240	LowQual
4	49158325	49633794	475469	LowQual
4	49158428	49659557	501129	LowQual
4	49158434	49654421	495987	LowQual
4	49158459	49653228	494769	LowQual
4	49158472	49636781	478309	LowQual
4	49158488	49647259	488771	LowQual
4	49158520	49653719	495199	LowQual
4	49158534	49642475	483941	LowQual
4	49158539	49639177	480638	LowQual
4	49158539	49652624	494085	LowQual
4	49158551	49637642	479091	LowQual
4	49158563	49651099	492536	LowQual
4	49158569	49644775	486206	LowQual
4	49158616	49659657	501041	LowQual
4	49158657	49641386	482729	LowQual
4	49216082	49580252	364170	LowQual
4	49218898	49577538	358640	LowQual
4	49221038	49578352	357314	LowQual
4	49244445	49555008	310563	PASS
4	49263609	49535392	271783	LowQual
4	49298626	49314658	16032	LowQual
4	49304750	49512425	207675	LowQual
4	49309375	49316455	7080	LowQual
4	49323470	49513032	189562	LowQual
4	55621927	189114762	133492835	LowQual
4	68999551	190057972	121058421	LowQual
4	69861759	152071483	82209724	LowQual
4	69861955	152071365	82209410	LowQual
4	70052542	70167647	115105	PASS
4	70053060	70167162	114102	PASS
4	70086229	70140348	54119	PASS
4	70086237	70249430	163193	PASS
4	70099892	70232381	132489	LowQual
4	70958593	184812441	113853848	PASS
4	71818547	131346395	59527848	LowQual
4	71878198	71955571	77373	PASS
4	72550776	72550927	151	PASS
4	78178768	79036063	857295	PASS
4	78179110	79035820	856710	PASS
4	78905916	190684453	111778537	LowQual
4	79008292	79225333	217041	LowQual
4	86240795	158391564	72150769	LowQual
4	88847164	88858686	11522	LowQual
4	88847164	88858699	11535	PASS
4	91034895	128338466	37303571	LowQual
4	91035113	128338356	37303243	LowQual
4	92106476	172079046	79972570	LowQual
4	93568459	93570290	1831	PASS
4	98819217	98820866	1649	LowQual
4	107317342	107320327	2985	PASS
4	107317623	107320024	2401	PASS
4	109020659	190273708	81253049	LowQual
4	109020775	190273628	81252853	LowQual
4	110674120	110674350	230	LowQual
4	113397104	113498209	101105	LowQual
4	124646068	126727501	2081433	PASS
4	124646394	126727353	2080959	LowQual
4	127022477	127022612	135	LowQual
4	127022515	127022624	109	PASS
4	128508858	177288478	48779620	LowQual
4	136695055	136695907	852	LowQual
4	142581048	142581294	246	PASS
4	142581049	142583197	2148	LowQual
4	142581273	142583177	1904	PASS
4	146615008	146615806	798	LowQual
4	148357022	148391407	34385	LowQual
4	159285887	159355603	69716	PASS
4	165860947	165869422	8475	PASS
4	165861219	165869200	7981	PASS
4	171240122	171282481	42359	LowQual
4	171240332	171282323	41991	PASS
4	176013690	190585912	14572222	LowQual
4	180329371	187164134	6834763	PASS
4	180329578	187164069	6834491	PASS
4	188426603	190538421	2111818	PASS
4	188427086	190537797	2110711	LowQual
4	189147763	189558042	410279	PASS
4	190585814	190613115	27301	PASS
4	190585815	190613117	27302	PASS
5	6447637	138787074	132339437	LowQual
5	8255810	8257912	2102	PASS
5	8257554	8260711	3157	PASS
5	9353159	83456674	74103515	LowQual
5	9353522	52468134	43114612	LowQual
5	9841006	18990940	9149934	LowQual
5	16982908	44929276	27946368	PASS
5	17526891	17530557	3666	LowQual
5	20242733	148922154	128679421	LowQual
5	20831695	34372530	13540835	LowQual
5	20868974	34336963	13467989	LowQual
5	21487800	34186438	12698638	LowQual
5	21550768	42412550	20861782	LowQual
5	24753678	36467718	11714040	LowQual
5	28932653	28935059	2406	PASS
5	28932856	28934877	2021	PASS
5	29069318	29069631	313	PASS
5	29434209	69936958	40502749	LowQual
5	31850086	106811652	74961566	LowQual
5	32856232	32856352	120	PASS
5	32856352	32856484	132	LowQual
5	40738517	84160049	43421532	LowQual
5	40738623	84159836	43421213	LowQual
5	40977981	40979262	1281	LowQual
5	42089575	53419114	11329539	LowQual
5	42259677	123549677	81290000	LowQual
5	45909893	46118525	208632	LowQual
5	45913274	45967587	54313	LowQual
5	45920768	46162286	241518	LowQual
5	45954305	49547463	3593158	LowQual
5	45956232	46306568	350336	LowQual
5	45965926	46290471	324545	LowQual
5	46012233	46269213	256980	LowQual
5	46012257	46305275	293018	LowQual
5	46013878	46263243	249365	LowQual
5	46014180	46263369	249189	LowQual
5	46014217	46307122	292905	LowQual
5	46016072	46263492	247420	LowQual
5	46018477	46288616	270139	LowQual
5	46019096	46272012	252916	LowQual
5	46029724	46291135	261411	LowQual
5	46042211	46248516	206305	LowQual
5	46042232	46272313	230081	LowQual
5	46049297	46120949	71652	LowQual
5	46050971	46291120	240149	LowQual
5	46055824	46281383	225559	LowQual
5	46056219	46258535	202316	LowQual
5	46063520	46268197	204677	LowQual
5	46065897	46272433	206536	LowQual
5	46075404	46269210	193806	LowQual
5	46078065	46281792	203727	LowQual
5	46086719	46269049	182330	LowQual
5	46087185	46267339	180154	LowQual
5	46087397	46304187	216790	LowQual
5	46087468	46258341	170873	LowQual
5	46093838	49547337	3453499	LowQual
5	46093855	49559318	3465463	LowQual
5	46094578	46295202	200624	LowQual
5	46094929	49546794	3451865	LowQual
5	46095085	49551702	3456617	LowQual
5	46095211	49520767	3425556	LowQual
5	46095212	49547305	3452093	LowQual
5	46095324	49547459	3452135	LowQual
5	46095833	49547458	3451625	LowQual
5	46340056	46369517	29461	LowQual
5	46340265	46379732	39467	LowQual
5	46350627	46403756	53129	LowQual
5	46352786	46371148	18362	LowQual
5	46352794	46378349	25555	LowQual
5	46363385	46401990	38605	LowQual
5	46365287	46367450	2163	LowQual
5	49552924	49581948	29024	PASS
5	49553075	49581726	28651	PASS
5	51249542	51396746	147204	LowQual
5	51249809	51396604	146795	PASS
5	51916721	149814658	97897937	LowQual
5	57223363	57240658	17295	PASS
5	57585721	65744333	8158612	LowQual
5	57585877	65744078	8158201	LowQual
5	63761829	63777761	15932	LowQual
5	65150313	65151339	1026	LowQual
5	68673337	68673524	187	PASS
5	68772217	68775799	3582	PASS
5	75084692	75486932	402240	LowQual
5	79971282	102377799	22406517	LowQual
5	81768444	116360759	34592315	LowQual
5	82411107	82412676	1569	LowQual
5	84293425	84294786	1361	LowQual
5	84489749	162333721	77843972	PASS
5	84489780	162333835	77844055	PASS
5	91417215	91417343	128	LowQual
5	96568046	96568208	162	PASS
5	98789733	98792644	2911	PASS
5	108180690	146192454	38011764	LowQual
5	109228360	125600799	16372439	LowQual
5	113447619	113615486	167867	PASS
5	113447757	113615313	167556	PASS
5	115346718	115351066	4348	PASS
5	115346739	115350905	4166	PASS
5	116786474	176753932	59967458	LowQual
5	116786690	176753815	59967125	LowQual
5	120983577	120998557	14980	PASS
5	123013449	123696882	683433	LowQual
5	123013693	123696715	683022	PASS
5	125191855	125485930	294075	PASS
5	125192205	125485773	293568	PASS
5	130472781	130681717	208936	LowQual
5	136044785	136044885	100	LowQual
5	139590399	139591426	1027	LowQual
5	147245352	147251754	6402	LowQual
5	147245784	147251395	5611	PASS
5	151329208	153534348	2205140	LowQual
5	166748788	172420831	5672043	LowQual
5	170260629	178183120	7922491	PASS
5	175336020	177357230	2021210	LowQual
5	175336160	177357018	2020858	LowQual
5	175342397	177350777	2008380	LowQual
5	175427067	177273559	1846492	LowQual
5	175482008	175508108	26100	PASS
5	175659187	177103898	1444711	LowQual
5	175713707	177062695	1348988	LowQual
5	177179951	177457705	277754	LowQual
5	177379235	178943167	1563932	PASS
5	178266021	180101278	1835257	PASS
5	178266250	180100765	1834515	LowQual
6	843406	7922455	7079049	LowQual
6	3693201	160521840	156828639	LowQual
6	6312637	9434146	3121509	LowQual
6	6312811	9433988	3121177	PASS
6	15201245	15202824	1579	LowQual
6	18706939	155681012	136974073	LowQual
6	21536319	21537338	1019	LowQual
6	25647710	25647931	221	PASS
6	26668350	26801328	132978	LowQual
6	26670793	26798856	128063	PASS
6	26739173	26762568	23395	LowQual
6	26739276	26762405	23129	PASS
6	26740382	26761381	20999	PASS
6	26745483	58149159	31403676	PASS
6	27401825	158515943	131114118	LowQual
6	28022426	28023225	799	LowQual
6	28022627	28023122	495	PASS
6	30185802	107321926	77136124	LowQual
6	34699832	34701125	1293	PASS
6	34701080	34701259	179	PASS
6	36133650	160521757	124388107	LowQual
6	38476010	128537550	90061540	LowQual
6	38524639	160521840	121997201	LowQual
6	44699914	89626576	44926662	LowQual
6	45096239	161773999	116677760	LowQual
6	57369233	61913402	4544169	LowQual
6	57369237	61914102	4544865	LowQual
6	57461822	57465210	3388	PASS
6	57549072	158159422	100610350	LowQual
6	57552069	57620326	68257	LowQual
6	58767268	61880175	3112907	LowQual
6	58768566	61882761	3114195	LowQual
6	58777999	58778180	181	LowQual
6	58778558	61913371	3134813	LowQual
6	58778664	61911595	3132931	LowQual
6	61881720	62179090	297370	LowQual
6	61881720	62223563	341843	LowQual
6	61881870	62179833	297963	LowQual
6	61882787	62224521	341734	LowQual
6	61919711	62178797	259086	LowQual
6	61940197	62216951	276754	LowQual
6	61950950	62199038	248088	LowQual
6	62183536	62209368	25832	LowQual
6	62188646	62199473	10827	LowQual
6	66387432	89923634	23536202	LowQual
6	67492487	67492772	285	PASS
6	70630839	78195066	7564227	LowQual
6	75321509	152894474	77572965	LowQual
6	84207463	84610842	403379	PASS
6	84207526	84610662	403136	PASS
6	84832131	160521757	75689626	PASS
6	89407983	94729094	5321111	LowQual
6	89820297	129854616	40034319	LowQual
6	89923636	89923951	315	PASS
6	93350345	93361977	11632	LowQual
6	102720493	102721319	826	LowQual
6	103871478	103871615	137	LowQual
6	112268135	119919660	7651525	LowQual
6	112950567	114091146	1140579	PASS
6	113359005	113359171	166	PASS
6	113359068	113359222	154	LowQual
6	115496474	161106704	45610230	LowQual
6	118392096	118392290	194	PASS
6	130848186	130852295	4109	PASS
6	130848187	130852294	4107	PASS
6	131884798	131884938	140	PASS
6	131884839	131884962	123	PASS
6	138277058	140268732	1991674	LowQual
6	151803450	161736981	9933531	LowQual
6	154463294	154463449	155	PASS
6	157559469	157641258	81789	LowQual
6	160928393	161126164	197771	LowQual
6	161081163	161126293	45130	LowQual
6	161090085	161170797	80712	LowQual
6	161090112	161170431	80319	LowQual
6	166435927	166436889	962	LowQual
6	167587001	167795177	208176	LowQual
6	167602796	167779524	176728	LowQual
6	170428980	170429256	276	LowQual
6	170429040	170429399	359	LowQual
7	2407451	10223207	7815756	LowQual
7	4834229	71202455	66368226	LowQual
7	5943331	6861034	917703	PASS
7	6131612	37887571	31755959	LowQual
7	6951989	33792426	26840437	PASS
7	7125194	109313736	102188542	LowQual
7	7583353	10708428	3125075	PASS
7	9419128	105177613	95758485	LowQual
7	15229826	85980748	70750922	LowQual
7	15229876	141767708	126537832	PASS
7	16747714	38256782	21509068	LowQual
7	23815641	23838173	22532	PASS
7	23815820	23838016	22196	PASS
7	26511877	26513262	1385	LowQual
7	27332207	106003611	78671404	LowQual
7	29693096	32800379	3107283	LowQual
7	29693328	32800231	3106903	LowQual
7	29714887	32778142	3063255	PASS
7	29724179	32768979	3044800	PASS
7	29771962	102825628	73053666	LowQual
7	31586771	31591996	5225	PASS
7	31587030	31590296	3266	PASS
7	32619226	63252181	30632955	LowQual
7	33013319	55781825	22768506	LowQual
7	33013516	55781698	22768182	PASS
7	35964380	45888633	9924253	LowQual
7	38111486	38113249	1763	PASS
7	38111667	38113096	1429	PASS
7	38513471	107410601	68897130	LowQual
7	39835945	51452061	11616116	PASS
7	40879376	40880468	1092	PASS
7	40879376	40880471	1095	PASS
7	41619261	128860061	87240800	PASS
7	45866347	100924468	55058121	LowQual
7	45883196	100913194	55029998	LowQual
7	45883217	62471851	16588634	LowQual
7	45886173	100910110	55023937	LowQual
7	45887034	100908934	55021900	LowQual
7	45888446	56402861	10514415	LowQual
7	48888305	48963675	75370	LowQual
7	51460183	63205288	11745105	LowQual
7	53209464	53209612	148	PASS
7	53222922	61815076	8592154	LowQual
7	53223051	61814874	8591823	LowQual
7	56561543	56611355	49812	PASS
7	56561763	56611188	49425	PASS
7	56801281	63306794	6505513	LowQual
7	56853281	63252996	6399715	PASS
7	56864296	65311146	8446850	LowQual
7	56867984	65308091	8440107	LowQual
7	56905944	63199097	6293153	PASS
7	57547566	64954425	7406859	LowQual
7	57548649	64954103	7405454	LowQual
7	57550106	64954039	7403933	LowQual
7	57551516	64954785	7403269	LowQual
7	57552716	57711992	159276	LowQual
7	57553844	64953923	7400079	LowQual
7	57554654	64954058	7399404	LowQual
7	57698612	57886420	187808	LowQual
7	57940682	57959027	18345	LowQual
7	57942035	57988498	46463	LowQual
7	57944694	57988544	43850	LowQual
7	57947476	61279116	3331640	LowQual
7	57947532	57958464	10932	LowQual
7	57948020	57959848	11828	LowQual
7	57948559	57981787	33228	LowQual
7	57949341	57959701	10360	LowQual
7	57949371	57986971	37600	LowQual
7	57949526	57983094	33568	LowQual
7	57949540	57959837	10297	LowQual
7	57950996	57958428	7432	LowQual
7	57952260	62188189	4235929	LowQual
7	57952277	57986988	34711	LowQual
7	57953338	57957306	3968	LowQual
7	57953751	57960645	6894	PASS
7	57953983	61540925	3586942	LowQual
7	57954252	58048848	94596	LowQual
7	57954278	62029844	4075566	LowQual
7	57955376	57973418	18042	PASS
7	57956186	57967638	11452	LowQual
7	57958132	57968530	10398	LowQual
7	57958428	58021453	63025	LowQual
7	57958573	62029830	4071257	LowQual
7	57958852	58036904	78052	LowQual
7	57959700	57990411	30711	LowQual
7	57959849	57967475	7626	LowQual
7	57959855	58038018	78163	LowQual
7	57959856	58039101	79245	LowQual
7	57960648	57963566	2918	LowQual
7	57960785	58015392	54607	LowQual
7	57961666	62029565	4067899	LowQual
7	57961672	58021621	59949	LowQual
7	57963133	57968767	5634	LowQual
7	57963555	61092842	3129287	LowQual
7	57963563	61092011	3128448	LowQual
7	57963706	61091862	3128156	LowQual
7	57968767	58037690	68923	LowQual
7	57972206	61980456	4008250	LowQual
7	57976575	58014748	38173	LowQual
7	57977632	58049998	72366	LowQual
7	57980271	57993416	13145	LowQual
7	57980399	57990475	10076	LowQual
7	57980401	58021533	41132	LowQual
7	57980524	58037835	57311	LowQual
7	57980531	57992146	11615	LowQual
7	57980963	58038933	57970	LowQual
7	57981844	58021477	39633	LowQual
7	57981997	58020984	38987	LowQual
7	57982080	58029579	47499	LowQual
7	57983009	62029846	4046837	LowQual
7	57986090	58039289	53199	LowQual
7	57986101	58033178	47077	LowQual
7	57986979	57992069	5090	LowQual
7	57986979	58013613	26634	LowQual
7	57987128	58037017	49889	LowQual
7	57990630	62002679	4012049	LowQual
7	57992262	61093115	3100853	LowQual
7	57992777	61513826	3521049	LowQual
7	57992798	61382534	3389736	LowQual
7	57993702	61090905	3097203	LowQual
7	57994274	62004967	4010693	LowQual
7	57997225	61093001	3095776	LowQual
7	57999932	61081323	3081391	LowQual
7	58000189	61978577	3978388	LowQual
7	58000223	61092949	3092726	LowQual
7	58006829	61984448	3977619	LowQual
7	58008624	61091746	3083122	LowQual
7	58020812	62004458	3983646	LowQual
7	58021104	61397418	3376314	LowQual
7	58054206	62029682	3975476	LowQual
7	61054353	61747972	693619	LowQual
7	61054409	61740972	686563	LowQual
7	61055592	61750185	694593	LowQual
7	61055708	61754979	699271	LowQual
7	61070191	61835514	765323	LowQual
7	61083507	62019677	936170	LowQual
7	61084386	62023664	939278	LowQual
7	61402132	61543068	140936	LowQual
7	61516310	62025775	509465	LowQual
7	61528770	62028910	500140	LowQual
[truncated: 3,578 more rows]
