# Supplementary material for: Discovery of large genomic inversions using long range information
Source: BMC Genomics. 2017 Jan 10;18:65. doi: 10.1186/s12864-016-3444-1 (PMC5223412; doi:10.1186/s12864-016-3444-1)
Supplement: Additional file 2: — Call sets. Call sets generated by Valor, DELLY, LUMPY, and GASVPro using both real data and simulations. (ZIP 72710 kb) [file 12864_2016_3444_MOESM2_ESM.zip › supplementary/NA12882/lumpy_NA12882_platinum.vcf]

##fileformat=VCFv4.2
##source=LUMPY
##INFO=<ID=SVTYPE,Number=1,Type=String,Description="Type of structural variant">
##INFO=<ID=SVLEN,Number=.,Type=Integer,Description="Difference in length between REF and ALT alleles">
##INFO=<ID=END,Number=1,Type=Integer,Description="End position of the variant described in this record">
##INFO=<ID=STRANDS,Number=.,Type=String,Description="Strand orientation of the adjacency in BEDPE format (DEL:+-, DUP:-+, INV:++/--)">
##INFO=<ID=IMPRECISE,Number=0,Type=Flag,Description="Imprecise structural variation">
##INFO=<ID=CIPOS,Number=2,Type=Integer,Description="Confidence interval around POS for imprecise variants">
##INFO=<ID=CIEND,Number=2,Type=Integer,Description="Confidence interval around END for imprecise variants">
##INFO=<ID=CIPOS95,Number=2,Type=Integer,Description="Confidence interval (95%) around POS for imprecise variants">
##INFO=<ID=CIEND95,Number=2,Type=Integer,Description="Confidence interval (95%) around END for imprecise variants">
##INFO=<ID=MATEID,Number=.,Type=String,Description="ID of mate breakends">
##INFO=<ID=EVENT,Number=1,Type=String,Description="ID of event associated to breakend">
##INFO=<ID=SECONDARY,Number=0,Type=Flag,Description="Secondary breakend in a multi-line variants">
##INFO=<ID=SU,Number=.,Type=Integer,Description="Number of pieces of evidence supporting the variant across all samples">
##INFO=<ID=PE,Number=.,Type=Integer,Description="Number of paired-end reads supporting the variant across all samples">
##INFO=<ID=SR,Number=.,Type=Integer,Description="Number of split reads supporting the variant across all samples">
##INFO=<ID=EV,Number=.,Type=String,Description="Type of LUMPY evidence contributing to the variant call">
##INFO=<ID=PRPOS,Number=.,Type=String,Description="LUMPY probability curve of the POS breakend">
##INFO=<ID=PREND,Number=.,Type=String,Description="LUMPY probability curve of the END breakend">
##ALT=<ID=DEL,Description="Deletion">
##ALT=<ID=DUP,Description="Duplication">
##ALT=<ID=INV,Description="Inversion">
##ALT=<ID=DUP:TANDEM,Description="Tandem duplication">
##ALT=<ID=INS,Description="Insertion of novel sequence">
##ALT=<ID=CNV,Description="Copy number variable region">
##FORMAT=<ID=GT,Number=1,Type=String,Description="Genotype">
##FORMAT=<ID=SU,Number=1,Type=Integer,Description="Number of pieces of evidence supporting the variant">
##FORMAT=<ID=PE,Number=1,Type=Integer,Description="Number of paired-end reads supporting the variant">
##FORMAT=<ID=SR,Number=1,Type=Integer,Description="Number of split reads supporting the variant">
##FORMAT=<ID=BD,Number=1,Type=Integer,Description="Amount of BED evidence supporting the variant">
#CHROM	POS	ID	REF	ALT	QUAL	FILTER	INFO	FORMAT	NA12882
1	829170	1	N	<DEL>	.	.	SVTYPE=DEL;STRANDS=+-:6;SVLEN=-35;END=829205;CIPOS=-8,6;CIEND=-10,7;CIPOS95=-1,0;CIEND95=-1,0;IMPRECISE;SU=6;PE=1;SR=5	GT:SU:PE:SR	./.:6:1:5
1	869410	2	N	<DEL>	.	.	SVTYPE=DEL;STRANDS=+-:4;SVLEN=-914;END=870324;CIPOS=-10,432;CIEND=-288,9;CIPOS95=-1,150;CIEND95=-100,2;IMPRECISE;SU=4;PE=4;SR=0	GT:SU:PE:SR	./.:4:4:0
1	1530521	3	N	<DUP>	.	.	SVTYPE=DUP;STRANDS=-+:4;SVLEN=331;END=1530852;CIPOS=-451,9;CIEND=-10,426;CIPOS95=-157,1;CIEND95=-1,149;IMPRECISE;SU=4;PE=4;SR=0	GT:SU:PE:SR	./.:4:4:0
1	1531319	4	N	<DUP>	.	.	SVTYPE=DUP;STRANDS=-+:4;SVLEN=337;END=1531656;CIPOS=-407,9;CIEND=-10,448;CIPOS95=-137,1;CIEND95=-1,159;IMPRECISE;SU=4;PE=4;SR=0	GT:SU:PE:SR	./.:4:4:0
1	1649645	5	N	<DEL>	.	.	SVTYPE=DEL;STRANDS=+-:12;SVLEN=-968;END=1650613;CIPOS=-10,302;CIEND=-170,9;CIPOS95=-1,127;CIEND95=-43,3;IMPRECISE;SU=12;PE=12;SR=0	GT:SU:PE:SR	./.:12:12:0
1	1588587	6	N	<DUP>	.	.	SVTYPE=DUP;STRANDS=-+:11;SVLEN=65362;END=1653949;CIPOS=-413,9;CIEND=-10,232;CIPOS95=-97,1;CIEND95=-3,30;IMPRECISE;SU=11;PE=11;SR=0	GT:SU:PE:SR	./.:11:11:0
1	1594951	7	N	<DUP>	.	.	SVTYPE=DUP;STRANDS=-+:12;SVLEN=65868;END=1660819;CIPOS=-319,9;CIEND=-10,434;CIPOS95=-91,2;CIEND95=0,110;IMPRECISE;SU=12;PE=12;SR=0	GT:SU:PE:SR	./.:12:12:0
1	1911207	8	N	<DEL>	.	.	SVTYPE=DEL;STRANDS=+-:4;SVLEN=-171;END=1911378;CIPOS=-10,166;CIEND=-1,6;CIPOS95=-3,57;CIEND95=-1,4;IMPRECISE;SU=4;PE=4;SR=0	GT:SU:PE:SR	./.:4:4:0
1	2038043	9	N	<DUP>	.	.	SVTYPE=DUP;STRANDS=-+:4;SVLEN=271;END=2038314;CIPOS=-424,9;CIEND=-10,455;CIPOS95=-156,0;CIEND95=-1,164;IMPRECISE;SU=4;PE=4;SR=0	GT:SU:PE:SR	./.:4:4:0
1	2566187	10	N	<DEL>	.	.	SVTYPE=DEL;STRANDS=+-:9;SVLEN=-417;END=2566604;CIPOS=-10,184;CIEND=-254,9;CIPOS95=-2,77;CIEND95=-46,2;IMPRECISE;SU=9;PE=9;SR=0	GT:SU:PE:SR	./.:9:9:0
1	2585303	11	N	<DUP>	.	.	SVTYPE=DUP;STRANDS=-+:9;SVLEN=347;END=2585650;CIPOS=-452,9;CIEND=-10,429;CIPOS95=-126,1;CIEND95=-1,109;IMPRECISE;SU=9;PE=9;SR=0	GT:SU:PE:SR	./.:9:9:0
1	2583789	12	N	<DEL>	.	.	SVTYPE=DEL;STRANDS=+-:6;SVLEN=-2031;END=2585820;CIPOS=-10,366;CIEND=-337,9;CIPOS95=-1,137;CIEND95=-92,0;IMPRECISE;SU=6;PE=6;SR=0	GT:SU:PE:SR	./.:6:6:0
1	2585947	13	N	<DUP>	.	.	SVTYPE=DUP;STRANDS=-+:4;SVLEN=535;END=2586482;CIPOS=-377,9;CIEND=-10,444;CIPOS95=-133,1;CIEND95=-1,152;IMPRECISE;SU=4;PE=4;SR=0	GT:SU:PE:SR	./.:4:4:0
1	2583666	14	N	<DUP>	.	.	SVTYPE=DUP;STRANDS=-+:4;SVLEN=2837;END=2586503;CIPOS=-315,9;CIEND=-10,41;CIPOS95=-66,2;CIEND95=-3,22;IMPRECISE;SU=4;PE=4;SR=0	GT:SU:PE:SR	./.:4:4:0
1	2586504	15	N	<DEL>	.	.	SVTYPE=DEL;STRANDS=+-:7;SVLEN=-476;END=2586980;CIPOS=-10,338;CIEND=-248,9;CIPOS95=0,115;CIEND95=-38,3;IMPRECISE;SU=7;PE=7;SR=0	GT:SU:PE:SR	./.:7:7:0
1	2585833	16	N	<DUP>	.	.	SVTYPE=DUP;STRANDS=-+:5;SVLEN=29759;END=2615592;CIPOS=-433,9;CIEND=-10,426;CIPOS95=-139,1;CIEND95=-1,159;IMPRECISE;SU=5;PE=5;SR=0	GT:SU:PE:SR	./.:5:5:0
1	2583667	17	N	<DUP>	.	.	SVTYPE=DUP;STRANDS=-+:5;SVLEN=32127;END=2615794;CIPOS=-342,9;CIEND=-10,313;CIPOS95=-119,2;CIEND95=-1,112;IMPRECISE;SU=5;PE=5;SR=0	GT:SU:PE:SR	./.:5:5:0
1	2583928	18	N	<DEL>	.	.	SVTYPE=DEL;STRANDS=+-:5;SVLEN=-36328;END=2620256;CIPOS=-10,434;CIEND=-476,9;CIPOS95=0,151;CIEND95=-156,1;IMPRECISE;SU=5;PE=5;SR=0	GT:SU:PE:SR	./.:5:5:0
1	2620930	19	N	<DUP>	.	.	SVTYPE=DUP;STRANDS=-+:6;SVLEN=2007;END=2622937;CIPOS=-375,9;CIEND=-10,358;CIPOS95=-103,1;CIEND95=-2,118;IMPRECISE;SU=6;PE=6;SR=0	GT:SU:PE:SR	./.:6:6:0
1	2583926	20	N	<DEL>	.	.	SVTYPE=DEL;STRANDS=+-:4;SVLEN=-38790;END=2622716;CIPOS=-10,461;CIEND=-178,9;CIPOS95=0,167;CIEND95=-53,3;IMPRECISE;SU=4;PE=4;SR=0	GT:SU:PE:SR	./.:4:4:0
1	2584318	21	N	<DUP>	.	.	SVTYPE=DUP;STRANDS=-+:13;SVLEN=39279;END=2623597;CIPOS=-52,9;CIEND=-10,270;CIPOS95=-16,3;CIEND95=-1,115;IMPRECISE;SU=13;PE=13;SR=0	GT:SU:PE:SR	./.:13:13:0
1	2615439	22	N	<DUP>	.	.	SVTYPE=DUP;STRANDS=-+:5;SVLEN=8905;END=2624344;CIPOS=-409,9;CIEND=-10,427;CIPOS95=-118,1;CIEND95=-1,162;IMPRECISE;SU=5;PE=5;SR=0	GT:SU:PE:SR	./.:5:5:0
1	2587807	23	N	<DEL>	.	.	SVTYPE=DEL;STRANDS=+-:4;SVLEN=-38638;END=2626445;CIPOS=-10,412;CIEND=-469,9;CIPOS95=-1,140;CIEND95=-173,1;IMPRECISE;SU=4;PE=4;SR=0	GT:SU:PE:SR	./.:4:4:0
1	2621694	24	N	<DEL>	.	.	SVTYPE=DEL;STRANDS=+-:16;SVLEN=-5900;END=2627594;CIPOS=-9,172;CIEND=-239,9;CIPOS95=-1,33;CIEND95=-42,2;IMPRECISE;SU=16;PE=16;SR=0	GT:SU:PE:SR	./.:16:16:0
1	2586071	25	N	<DUP>	.	.	SVTYPE=DUP;STRANDS=-+:4;SVLEN=43230;END=2629301;CIPOS=-168,9;CIEND=-10,441;CIPOS95=-40,3;CIEND95=-1,160;IMPRECISE;SU=4;PE=4;SR=0	GT:SU:PE:SR	./.:4:4:0
1	2587011	26	N	<DUP>	.	.	SVTYPE=DUP;STRANDS=-+:4;SVLEN=42301;END=2629312;CIPOS=-471,9;CIEND=-10,430;CIPOS95=-170,1;CIEND95=-1,144;IMPRECISE;SU=4;PE=4;SR=0	GT:SU:PE:SR	./.:4:4:0
1	2586064	27	N	<DEL>	.	.	SVTYPE=DEL;STRANDS=+-:13;SVLEN=-43022;END=2629086;CIPOS=-10,46;CIEND=-364,9;CIPOS95=-4,14;CIEND95=-64,2;IMPRECISE;SU=13;PE=13;SR=0	GT:SU:PE:SR	./.:13:13:0
1	2583621	28	N	<DUP>	.	.	SVTYPE=DUP;STRANDS=-+:21;SVLEN=45703;END=2629324;CIPOS=-210,9;CIEND=-10,192;CIPOS95=-80,1;CIEND95=-1,60;IMPRECISE;SU=21;PE=21;SR=0	GT:SU:PE:SR	./.:21:21:0
1	2837835	29	N	<DEL>	.	.	SVTYPE=DEL;STRANDS=+-:10;SVLEN=-67;END=2837902;CIPOS=-10,9;CIEND=-10,9;CIPOS95=0,0;CIEND95=0,0;SU=10;PE=0;SR=10	GT:SU:PE:SR	./.:10:0:10
1	2911548	30	N	<DEL>	.	.	SVTYPE=DEL;STRANDS=+-:38;SVLEN=-302;END=2911850;CIPOS=-2,0;CIEND=-10,9;CIPOS95=0,0;CIEND95=0,0;SU=38;PE=12;SR=26	GT:SU:PE:SR	./.:38:12:26
1	2919034	31	N	<DEL>	.	.	SVTYPE=DEL;STRANDS=+-:22;SVLEN=-332;END=2919366;CIPOS=-2,1;CIEND=-10,9;CIPOS95=0,0;CIEND95=0,0;SU=22;PE=9;SR=13	GT:SU:PE:SR	./.:22:9:13
1	3097636	32	N	<DUP>	.	.	SVTYPE=DUP;STRANDS=-+:31;SVLEN=755;END=3098391;CIPOS=-140,9;CIEND=-10,109;CIPOS95=-28,2;CIEND95=-3,20;IMPRECISE;SU=31;PE=31;SR=0	GT:SU:PE:SR	./.:31:31:0
1	3536165	33	N	<DEL>	.	.	SVTYPE=DEL;STRANDS=+-:4;SVLEN=-30;END=3536195;CIPOS=-9,8;CIEND=-9,8;CIPOS95=0,0;CIEND95=0,0;SU=4;PE=0;SR=4	GT:SU:PE:SR	./.:4:0:4
1	4124482	34	N	<DUP>	.	.	SVTYPE=DUP;STRANDS=-+:8;SVLEN=584;END=4125066;CIPOS=-86,9;CIEND=-10,142;CIPOS95=-46,3;CIEND95=-1,49;IMPRECISE;SU=8;PE=8;SR=0	GT:SU:PE:SR	./.:8:8:0
1	4196110	35	N	<DUP>	.	.	SVTYPE=DUP;STRANDS=-+:10;SVLEN=610;END=4196720;CIPOS=-257,9;CIEND=-10,303;CIPOS95=-68,2;CIEND95=-1,127;IMPRECISE;SU=10;PE=10;SR=0	GT:SU:PE:SR	./.:10:10:0
1	4196190	36	N	<DEL>	.	.	SVTYPE=DEL;STRANDS=+-:7;SVLEN=-405;END=4196595;CIPOS=-10,85;CIEND=-311,9;CIPOS95=-3,22;CIEND95=-108,1;IMPRECISE;SU=7;PE=7;SR=0	GT:SU:PE:SR	./.:7:7:0
1	4204541	37	N	<DUP>	.	.	SVTYPE=DUP;STRANDS=-+:9;SVLEN=152;END=4204693;CIPOS=-4,3;CIEND=-4,3;CIPOS95=0,0;CIEND95=0,0;SU=9;PE=0;SR=9	GT:SU:PE:SR	./.:9:0:9
1	4204541	38	N	<DUP>	.	.	SVTYPE=DUP;STRANDS=-+:11;SVLEN=254;END=4204795;CIPOS=-451,9;CIEND=-10,296;CIPOS95=-116,1;CIEND95=-1,126;IMPRECISE;SU=11;PE=11;SR=0	GT:SU:PE:SR	./.:11:11:0
1	4784735	39	N	<DEL>	.	.	SVTYPE=DEL;STRANDS=+-:4;SVLEN=-27;END=4784762;CIPOS=-9,8;CIEND=-9,8;CIPOS95=0,0;CIEND95=0,0;SU=4;PE=0;SR=4	GT:SU:PE:SR	./.:4:0:4
1	4999561	40	N	<DEL>	.	.	SVTYPE=DEL;STRANDS=+-:5;SVLEN=-41;END=4999602;CIPOS=-10,9;CIEND=-4,0;CIPOS95=0,0;CIEND95=-4,0;IMPRECISE;SU=5;PE=0;SR=5	GT:SU:PE:SR	./.:5:0:5
1	4999478	41	N	<DUP>	.	.	SVTYPE=DUP;STRANDS=-+:12;SVLEN=247;END=4999725;CIPOS=-5,8;CIEND=-3,9;CIPOS95=0,1;CIEND95=0,2;IMPRECISE;SU=12;PE=8;SR=4	GT:SU:PE:SR	./.:12:8:4
1	5259145	42	N	<DEL>	.	.	SVTYPE=DEL;STRANDS=+-:8;SVLEN=-45;END=5259190;CIPOS=-10,9;CIEND=-10,9;CIPOS95=0,0;CIEND95=0,0;SU=8;PE=0;SR=8	GT:SU:PE:SR	./.:8:0:8
1	5447229	43	N	<DUP>	.	.	SVTYPE=DUP;STRANDS=-+:8;SVLEN=210;END=5447439;CIPOS=-10,9;CIEND=-10,9;CIPOS95=0,0;CIEND95=0,0;SU=8;PE=1;SR=7	GT:SU:PE:SR	./.:8:1:7
1	5928807	44	N	<DEL>	.	.	SVTYPE=DEL;STRANDS=+-:4;SVLEN=-11;END=5928818;CIPOS=-9,8;CIEND=-9,8;CIPOS95=0,0;CIEND95=0,0;SU=4;PE=0;SR=4	GT:SU:PE:SR	./.:4:0:4
1	6065496	45_1	N	[1:6066383[N	.	.	SVTYPE=BND;STRANDS=--:4;EVENT=45;MATEID=45_2;CIPOS=-10,9;CIEND=-10,9;CIPOS95=-1,1;CIEND95=-1,1;IMPRECISE;SU=4;PE=2;SR=2	GT:SU:PE:SR	./.:4:2:2
1	6066383	45_2	N	[1:6065496[N	.	.	SVTYPE=BND;STRANDS=--:4;SECONDARY;EVENT=45;MATEID=45_1;CIPOS=-10,9;CIEND=-10,9;CIPOS95=-1,1;CIEND95=-1,1;IMPRECISE;SU=4;PE=2;SR=2	GT:SU:PE:SR	./.:4:2:2
1	6619017	46_1	N	[1:6619681[N	.	.	SVTYPE=BND;STRANDS=--:6;EVENT=46;MATEID=46_2;CIPOS=-233,9;CIEND=-299,8;CIPOS95=-68,2;CIEND95=-156,0;IMPRECISE;SU=6;PE=6;SR=0	GT:SU:PE:SR	./.:6:6:0
1	6619681	46_2	N	[1:6619017[N	.	.	SVTYPE=BND;STRANDS=--:6;SECONDARY;EVENT=46;MATEID=46_1;CIPOS=-299,8;CIEND=-233,9;CIPOS95=-156,0;CIEND95=-68,2;IMPRECISE;SU=6;PE=6;SR=0	GT:SU:PE:SR	./.:6:6:0
1	6618972	47_1	N	N]1:6619783]	.	.	SVTYPE=BND;STRANDS=++:8;EVENT=47;MATEID=47_2;CIPOS=-10,5;CIEND=-10,9;CIPOS95=-1,0;CIEND95=0,0;IMPRECISE;SU=8;PE=3;SR=5	GT:SU:PE:SR	./.:8:3:5
1	6619783	47_2	N	N]1:6618972]	.	.	SVTYPE=BND;STRANDS=++:8;SECONDARY;EVENT=47;MATEID=47_1;CIPOS=-10,9;CIEND=-10,5;CIPOS95=0,0;CIEND95=-1,0;IMPRECISE;SU=8;PE=3;SR=5	GT:SU:PE:SR	./.:8:3:5
1	6997307	48	N	<DUP>	.	.	SVTYPE=DUP;STRANDS=-+:6;SVLEN=314;END=6997621;CIPOS=-351,9;CIEND=-10,378;CIPOS95=-103,1;CIEND95=0,136;IMPRECISE;SU=6;PE=6;SR=0	GT:SU:PE:SR	./.:6:6:0
1	8321437	49	N	<DEL>	.	.	SVTYPE=DEL;STRANDS=+-:5;SVLEN=-9;END=8321446;CIPOS=-10,7;CIEND=-8,9;CIPOS95=0,0;CIEND95=0,0;SU=5;PE=1;SR=4	GT:SU:PE:SR	./.:5:1:4
1	9239135	50	N	<DEL>	.	.	SVTYPE=DEL;STRANDS=+-:7;SVLEN=-63;END=9239198;CIPOS=-5,4;CIEND=-5,4;CIPOS95=0,0;CIEND95=0,0;SU=7;PE=0;SR=7	GT:SU:PE:SR	./.:7:0:7
1	9595634	51	N	<DEL>	.	.	SVTYPE=DEL;STRANDS=+-:17;SVLEN=-2026;END=9597660;CIPOS=-10,192;CIEND=-206,9;CIPOS95=-2,43;CIEND95=-48,2;IMPRECISE;SU=17;PE=17;SR=0	GT:SU:PE:SR	./.:17:17:0
1	9652703	52	N	<DEL>	.	.	SVTYPE=DEL;STRANDS=+-:12;SVLEN=-41;END=9652744;CIPOS=-10,9;CIEND=-10,9;CIPOS95=0,0;CIEND95=0,0;SU=12;PE=0;SR=12	GT:SU:PE:SR	./.:12:0:12
1	10482501	53	N	<DEL>	.	.	SVTYPE=DEL;STRANDS=+-:28;SVLEN=-1264;END=10483765;CIPOS=-10,281;CIEND=-262,9;CIPOS95=0,45;CIEND95=-23,3;IMPRECISE;SU=28;PE=28;SR=0	GT:SU:PE:SR	./.:28:28:0
1	11051254	54	N	<DUP>	.	.	SVTYPE=DUP;STRANDS=-+:27;SVLEN=3384;END=11054638;CIPOS=-84,9;CIEND=-10,29;CIPOS95=-21,3;CIEND95=-1,15;IMPRECISE;SU=27;PE=27;SR=0	GT:SU:PE:SR	./.:27:27:0
1	11099603	55	N	<DUP>	.	.	SVTYPE=DUP;STRANDS=-+:9;SVLEN=2203;END=11101806;CIPOS=-9,6;CIEND=-10,8;CIPOS95=0,0;CIEND95=0,0;SU=9;PE=4;SR=5	GT:SU:PE:SR	./.:9:4:5
1	11433943	56	N	<DUP>	.	.	SVTYPE=DUP;STRANDS=-+:4;SVLEN=393;END=11434336;CIPOS=-376,9;CIEND=-8,469;CIPOS95=-119,2;CIEND95=0,175;IMPRECISE;SU=4;PE=4;SR=0	GT:SU:PE:SR	./.:4:4:0
1	11682893	57	N	<DEL>	.	.	SVTYPE=DEL;STRANDS=+-:17;SVLEN=-296;END=11683189;CIPOS=-5,4;CIEND=-10,9;CIPOS95=0,0;CIEND95=0,0;SU=17;PE=11;SR=6	GT:SU:PE:SR	./.:17:11:6
1	13180849	58	N	<DEL>	.	.	SVTYPE=DEL;STRANDS=+-:14;SVLEN=-1011;END=13181860;CIPOS=-10,252;CIEND=-287,4;CIPOS95=-1,103;CIEND95=-126,1;IMPRECISE;SU=14;PE=14;SR=0	GT:SU:PE:SR	./.:14:14:0
1	12942544	59	N	<DUP>	.	.	SVTYPE=DUP;STRANDS=-+:8;SVLEN=277318;END=13219862;CIPOS=-457,9;CIEND=-10,259;CIPOS95=-128,1;CIEND95=-2,69;IMPRECISE;SU=8;PE=8;SR=0	GT:SU:PE:SR	./.:8:8:0
1	14436309	60_1	N	[1:14436656[N	.	.	SVTYPE=BND;STRANDS=--:4;EVENT=60;MATEID=60_2;CIPOS=-469,9;CIEND=-301,9;CIPOS95=-172,0;CIEND95=-175,0;IMPRECISE;SU=4;PE=4;SR=0	GT:SU:PE:SR	./.:4:4:0
1	14436656	60_2	N	[1:14436309[N	.	.	SVTYPE=BND;STRANDS=--:4;SECONDARY;EVENT=60;MATEID=60_1;CIPOS=-301,9;CIEND=-469,9;CIPOS95=-175,0;CIEND95=-172,0;IMPRECISE;SU=4;PE=4;SR=0	GT:SU:PE:SR	./.:4:4:0
1	14436354	61	N	<DEL>	.	.	SVTYPE=DEL;STRANDS=+-:9;SVLEN=-301;END=14436655;CIPOS=-4,3;CIEND=-10,9;CIPOS95=0,0;CIEND95=0,0;SU=9;PE=1;SR=8	GT:SU:PE:SR	./.:9:1:8
1	14436307	62	N	<DEL>	.	.	SVTYPE=DEL;STRANDS=+-:15;SVLEN=-1977;END=14438284;CIPOS=-10,222;CIEND=-242,9;CIPOS95=0,66;CIEND95=-88,1;IMPRECISE;SU=15;PE=15;SR=0	GT:SU:PE:SR	./.:15:15:0
1	14436308	63	N	<DUP>	.	.	SVTYPE=DUP;STRANDS=-+:26;SVLEN=2257;END=14438565;CIPOS=-7,9;CIEND=-10,9;CIPOS95=0,0;CIEND95=0,0;SU=26;PE=14;SR=12	GT:SU:PE:SR	./.:26:14:12
1	14437074	64	N	<DEL>	.	.	SVTYPE=DEL;STRANDS=+-:33;SVLEN=-1865;END=14438939;CIPOS=-10,9;CIEND=-4,1;CIPOS95=0,0;CIEND95=0,0;SU=33;PE=26;SR=7	GT:SU:PE:SR	./.:33:26:7
1	29878067	65_1	N	N]1:31129390]	.	.	SVTYPE=BND;STRANDS=++:38;EVENT=65;MATEID=65_2;CIPOS=-10,122;CIEND=-10,266;CIPOS95=-3,25;CIEND95=-2,18;IMPRECISE;SU=38;PE=38;SR=0	GT:SU:PE:SR	./.:38:38:0
1	31129390	65_2	N	N]1:29878067]	.	.	SVTYPE=BND;STRANDS=++:38;SECONDARY;EVENT=65;MATEID=65_1;CIPOS=-10,266;CIEND=-10,122;CIPOS95=-2,18;CIEND95=-3,25;IMPRECISE;SU=38;PE=38;SR=0	GT:SU:PE:SR	./.:38:38:0
1	16376518	66	N	<DEL>	.	.	SVTYPE=DEL;STRANDS=+-:5;SVLEN=-9739;END=16386257;CIPOS=-10,9;CIEND=-10,7;CIPOS95=-1,1;CIEND95=-1,0;IMPRECISE;SU=5;PE=2;SR=3	GT:SU:PE:SR	./.:5:2:3
1	16376518	67	N	<DUP>	.	.	SVTYPE=DUP;STRANDS=-+:14;SVLEN=9816;END=16386334;CIPOS=-10,9;CIEND=-10,9;CIPOS95=0,0;CIEND95=0,0;SU=14;PE=5;SR=9	GT:SU:PE:SR	./.:14:5:9
1	16366298	68	N	<DUP>	.	.	SVTYPE=DUP;STRANDS=-+:5;SVLEN=22442;END=16388740;CIPOS=-410,9;CIEND=-10,393;CIPOS95=-123,1;CIEND95=-1,135;IMPRECISE;SU=5;PE=5;SR=0	GT:SU:PE:SR	./.:5:5:0
1	16415316	69_1	N	N]1:16416094]	.	.	SVTYPE=BND;STRANDS=++:7;EVENT=69;MATEID=69_2;CIPOS=-10,9;CIEND=-10,9;CIPOS95=-1,1;CIEND95=-1,1;IMPRECISE;SU=7;PE=4;SR=3	GT:SU:PE:SR	./.:7:4:3
1	16416094	69_2	N	N]1:16415316]	.	.	SVTYPE=BND;STRANDS=++:7;SECONDARY;EVENT=69;MATEID=69_1;CIPOS=-10,9;CIEND=-10,9;CIPOS95=-1,1;CIEND95=-1,1;IMPRECISE;SU=7;PE=4;SR=3	GT:SU:PE:SR	./.:7:4:3
1	16415255	70_1	N	[1:16416163[N	.	.	SVTYPE=BND;STRANDS=--:7;EVENT=70;MATEID=70_2;CIPOS=-384,4;CIEND=-361,9;CIPOS95=-152,1;CIEND95=-85,2;IMPRECISE;SU=7;PE=7;SR=0	GT:SU:PE:SR	./.:7:7:0
1	16416163	70_2	N	[1:16415255[N	.	.	SVTYPE=BND;STRANDS=--:7;SECONDARY;EVENT=70;MATEID=70_1;CIPOS=-361,9;CIEND=-384,4;CIPOS95=-85,2;CIEND95=-152,1;IMPRECISE;SU=7;PE=7;SR=0	GT:SU:PE:SR	./.:7:7:0
1	16890613	71	N	<DUP>	.	.	SVTYPE=DUP;STRANDS=-+:9;SVLEN=3309;END=16893922;CIPOS=-233,9;CIEND=-10,300;CIPOS95=-25,3;CIEND95=-1,50;IMPRECISE;SU=9;PE=9;SR=0	GT:SU:PE:SR	./.:9:9:0
1	17009526	72	N	<DEL>	.	.	SVTYPE=DEL;STRANDS=+-:10;SVLEN=-3287;END=17012813;CIPOS=-10,301;CIEND=-297,9;CIPOS95=-1,122;CIEND95=-107,1;IMPRECISE;SU=10;PE=10;SR=0	GT:SU:PE:SR	./.:10:10:0
1	6515301	73_1	N	[1:17019761[N	.	.	SVTYPE=BND;STRANDS=--:4;EVENT=73;MATEID=73_2;CIPOS=-475,9;CIEND=-362,9;CIPOS95=-166,1;CIEND95=-128,2;IMPRECISE;SU=4;PE=4;SR=0	GT:SU:PE:SR	./.:4:4:0
1	17019761	73_2	N	[1:6515301[N	.	.	SVTYPE=BND;STRANDS=--:4;SECONDARY;EVENT=73;MATEID=73_1;CIPOS=-362,9;CIEND=-475,9;CIPOS95=-128,2;CIEND95=-166,1;IMPRECISE;SU=4;PE=4;SR=0	GT:SU:PE:SR	./.:4:4:0
1	17054431	74	N	<DEL>	.	.	SVTYPE=DEL;STRANDS=+-:7;SVLEN=-40;END=17054471;CIPOS=-5,4;CIEND=-5,4;CIPOS95=0,0;CIEND95=0,0;SU=7;PE=0;SR=7	GT:SU:PE:SR	./.:7:0:7
1	16839730	75_1	N	N]1:17223461]	.	.	SVTYPE=BND;STRANDS=++:6;EVENT=75;MATEID=75_2;CIPOS=-10,362;CIEND=-10,371;CIPOS95=-1,118;CIEND95=-1,132;IMPRECISE;SU=6;PE=6;SR=0	GT:SU:PE:SR	./.:6:6:0
1	17223461	75_2	N	N]1:16839730]	.	.	SVTYPE=BND;STRANDS=++:6;SECONDARY;EVENT=75;MATEID=75_1;CIPOS=-10,371;CIEND=-10,362;CIPOS95=-1,132;CIEND95=-1,118;IMPRECISE;SU=6;PE=6;SR=0	GT:SU:PE:SR	./.:6:6:0
1	16947976	76_1	N	[1:17278133[N	.	.	SVTYPE=BND;STRANDS=--:13;EVENT=76;MATEID=76_2;CIPOS=-175,9;CIEND=-328,9;CIPOS95=-54,1;CIEND95=-63,1;IMPRECISE;SU=13;PE=13;SR=0	GT:SU:PE:SR	./.:13:13:0
1	17278133	76_2	N	[1:16947976[N	.	.	SVTYPE=BND;STRANDS=--:13;SECONDARY;EVENT=76;MATEID=76_1;CIPOS=-328,9;CIEND=-175,9;CIPOS95=-63,1;CIEND95=-54,1;IMPRECISE;SU=13;PE=13;SR=0	GT:SU:PE:SR	./.:13:13:0
1	17492508	77	N	<DUP>	.	.	SVTYPE=DUP;STRANDS=-+:13;SVLEN=206;END=17492714;CIPOS=-10,9;CIEND=-10,9;CIPOS95=0,0;CIEND95=0,0;SU=13;PE=6;SR=7	GT:SU:PE:SR	./.:13:6:7
1	17515212	78	N	<DEL>	.	.	SVTYPE=DEL;STRANDS=+-:4;SVLEN=-181;END=17515393;CIPOS=-10,123;CIEND=-148,9;CIPOS95=-2,66;CIEND95=-79,2;IMPRECISE;SU=4;PE=4;SR=0	GT:SU:PE:SR	./.:4:4:0
1	17684779	79_1	N	N]1:17685136]	.	.	SVTYPE=BND;STRANDS=++:4;EVENT=79;MATEID=79_2;CIPOS=-7,305;CIEND=-9,465;CIPOS95=0,175;CIEND95=0,174;IMPRECISE;SU=4;PE=4;SR=0	GT:SU:PE:SR	./.:4:4:0
1	17685136	79_2	N	N]1:17684779]	.	.	SVTYPE=BND;STRANDS=++:4;SECONDARY;EVENT=79;MATEID=79_1;CIPOS=-9,465;CIEND=-7,305;CIPOS95=0,174;CIEND95=0,175;IMPRECISE;SU=4;PE=4;SR=0	GT:SU:PE:SR	./.:4:4:0
1	17684780	80	N	<DEL>	.	.	SVTYPE=DEL;STRANDS=+-:23;SVLEN=-306;END=17685086;CIPOS=-3,2;CIEND=-3,2;CIPOS95=0,0;CIEND95=0,0;SU=23;PE=14;SR=9	GT:SU:PE:SR	./.:23:14:9
1	17693983	81	N	<DEL>	.	.	SVTYPE=DEL;STRANDS=+-:5;SVLEN=-2;END=17693985;CIPOS=-10,0;CIEND=-1,6;CIPOS95=0,0;CIEND95=0,0;SU=5;PE=0;SR=5	GT:SU:PE:SR	./.:5:0:5
1	18376131	82	N	<DUP>	.	.	SVTYPE=DUP;STRANDS=-+:6;SVLEN=358;END=18376489;CIPOS=-10,9;CIEND=-8,0;CIPOS95=-3,1;CIEND95=-8,0;IMPRECISE;SU=6;PE=5;SR=1	GT:SU:PE:SR	./.:6:5:1
1	19151835	83	N	<DEL>	.	.	SVTYPE=DEL;STRANDS=+-:5;SVLEN=-401;END=19152236;CIPOS=-10,399;CIEND=-371,9;CIPOS95=-1,139;CIEND95=-93,2;IMPRECISE;SU=5;PE=5;SR=0	GT:SU:PE:SR	./.:5:5:0
1	20863990	84	N	<DEL>	.	.	SVTYPE=DEL;STRANDS=+-:20;SVLEN=-711;END=20864701;CIPOS=-10,154;CIEND=-326,9;CIPOS95=-3,29;CIEND95=-52,2;IMPRECISE;SU=20;PE=20;SR=0	GT:SU:PE:SR	./.:20:20:0
1	20913608	85	N	<DEL>	.	.	SVTYPE=DEL;STRANDS=+-:19;SVLEN=-55;END=20913663;CIPOS=-1,0;CIEND=-1,0;CIPOS95=0,0;CIEND95=0,0;SU=19;PE=0;SR=19	GT:SU:PE:SR	./.:19:0:19
1	20931965	86	N	<DEL>	.	.	SVTYPE=DEL;STRANDS=+-:8;SVLEN=-746;END=20932711;CIPOS=-10,312;CIEND=-302,9;CIPOS95=-1,114;CIEND95=-91,2;IMPRECISE;SU=8;PE=8;SR=0	GT:SU:PE:SR	./.:8:8:0
1	21701060	87	N	<INV>	.	.	SVTYPE=INV;STRANDS=++:2,--:7;SVLEN=157;END=21701217;CIPOS=-96,49;CIEND=-23,9;CIPOS95=-78,49;CIEND95=-20,1;IMPRECISE;SU=9;PE=9;SR=0	GT:SU:PE:SR	./.:9:9:0
1	17012872	88	N	<DUP>	.	.	SVTYPE=DUP;STRANDS=-+:4;SVLEN=4726493;END=21739365;CIPOS=-448,9;CIEND=-10,446;CIPOS95=-159,1;CIEND95=-1,160;IMPRECISE;SU=4;PE=4;SR=0	GT:SU:PE:SR	./.:4:4:0
1	17009465	89	N	<DEL>	.	.	SVTYPE=DEL;STRANDS=+-:7;SVLEN=-4729769;END=21739234;CIPOS=-10,221;CIEND=-364,9;CIPOS95=-3,34;CIEND95=-141,1;IMPRECISE;SU=7;PE=7;SR=0	GT:SU:PE:SR	./.:7:7:0
1	21786420	90	N	<DEL>	.	.	SVTYPE=DEL;STRANDS=+-:30;SVLEN=-270;END=21786690;CIPOS=-2,0;CIEND=-2,0;CIPOS95=0,0;CIEND95=0,0;SU=30;PE=9;SR=21	GT:SU:PE:SR	./.:30:9:21
1	21787745	91	N	<DEL>	.	.	SVTYPE=DEL;STRANDS=+-:11;SVLEN=-64;END=21787809;CIPOS=-3,2;CIEND=-3,2;CIPOS95=0,0;CIEND95=0,0;SU=11;PE=0;SR=11	GT:SU:PE:SR	./.:11:0:11
1	21754441	92_1	N	N]1:21806566]	.	.	SVTYPE=BND;STRANDS=++:13;EVENT=92;MATEID=92_2;CIPOS=-10,148;CIEND=-10,325;CIPOS95=-2,71;CIEND95=-2,56;IMPRECISE;SU=13;PE=13;SR=0	GT:SU:PE:SR	./.:13:13:0
1	21806566	92_2	N	N]1:21754441]	.	.	SVTYPE=BND;STRANDS=++:13;SECONDARY;EVENT=92;MATEID=92_1;CIPOS=-10,325;CIEND=-10,148;CIPOS95=-2,56;CIEND95=-2,71;IMPRECISE;SU=13;PE=13;SR=0	GT:SU:PE:SR	./.:13:13:0
1	21754021	93_1	N	[1:21807059[N	.	.	SVTYPE=BND;STRANDS=--:16;EVENT=93;MATEID=93_2;CIPOS=-462,9;CIEND=-256,6;CIPOS95=-110,1;CIEND95=-104,0;IMPRECISE;SU=16;PE=16;SR=0	GT:SU:PE:SR	./.:16:16:0
1	21807059	93_2	N	[1:21754021[N	.	.	SVTYPE=BND;STRANDS=--:16;SECONDARY;EVENT=93;MATEID=93_1;CIPOS=-256,6;CIEND=-462,9;CIPOS95=-104,0;CIEND95=-110,1;IMPRECISE;SU=16;PE=16;SR=0	GT:SU:PE:SR	./.:16:16:0
1	22293864	94	N	<DEL>	.	.	SVTYPE=DEL;STRANDS=+-:5;SVLEN=-25690;END=22319554;CIPOS=-10,244;CIEND=-198,9;CIPOS95=-2,66;CIEND95=-98,1;IMPRECISE;SU=5;PE=5;SR=0	GT:SU:PE:SR	./.:5:5:0
1	22307720	95	N	<DEL>	.	.	SVTYPE=DEL;STRANDS=+-:18;SVLEN=-24603;END=22332323;CIPOS=-10,169;CIEND=-431,9;CIPOS95=-2,42;CIEND95=-90,1;IMPRECISE;SU=18;PE=18;SR=0	GT:SU:PE:SR	./.:18:18:0
1	22312636	96	N	<DUP>	.	.	SVTYPE=DUP;STRANDS=-+:8;SVLEN=22744;END=22335380;CIPOS=-193,9;CIEND=-10,338;CIPOS95=-55,2;CIEND95=-1,141;IMPRECISE;SU=8;PE=8;SR=0	GT:SU:PE:SR	./.:8:8:0
1	22429532	97	N	<DEL>	.	.	SVTYPE=DEL;STRANDS=+-:4;SVLEN=-13;END=22429545;CIPOS=-9,8;CIEND=-9,8;CIPOS95=0,0;CIEND95=0,0;SU=4;PE=0;SR=4	GT:SU:PE:SR	./.:4:0:4
1	22926258	98	N	<DUP>	.	.	SVTYPE=DUP;STRANDS=-+:9;SVLEN=479;END=22926737;CIPOS=-316,9;CIEND=-10,238;CIPOS95=-71,2;CIEND95=-2,56;IMPRECISE;SU=9;PE=9;SR=0	GT:SU:PE:SR	./.:9:9:0
1	22985406	99	N	<DEL>	.	.	SVTYPE=DEL;STRANDS=+-:5;SVLEN=-19;END=22985425;CIPOS=-10,8;CIEND=-9,0;CIPOS95=0,0;CIEND95=-9,0;IMPRECISE;SU=5;PE=0;SR=5	GT:SU:PE:SR	./.:5:0:5
1	23718843	100	N	<DUP>	.	.	SVTYPE=DUP;STRANDS=-+:4;SVLEN=314;END=23719157;CIPOS=-396,9;CIEND=-10,435;CIPOS95=-121,1;CIEND95=-1,152;IMPRECISE;SU=4;PE=4;SR=0	GT:SU:PE:SR	./.:4:4:0
1	24961198	101	N	<DUP>	.	.	SVTYPE=DUP;STRANDS=-+:14;SVLEN=346;END=24961544;CIPOS=-359,9;CIEND=-10,400;CIPOS95=-60,2;CIEND95=-1,93;IMPRECISE;SU=14;PE=14;SR=0	GT:SU:PE:SR	./.:14:14:0
1	25158702	102_1	N	N]1:25161569]	.	.	SVTYPE=BND;STRANDS=++:10;EVENT=102;MATEID=102_2;CIPOS=-10,496;CIEND=-10,308;CIPOS95=0,140;CIEND95=-1,129;IMPRECISE;SU=10;PE=10;SR=0	GT:SU:PE:SR	./.:10:10:0
1	25161569	102_2	N	N]1:25158702]	.	.	SVTYPE=BND;STRANDS=++:10;SECONDARY;EVENT=102;MATEID=102_1;CIPOS=-10,308;CIEND=-10,496;CIPOS95=-1,129;CIEND95=0,140;IMPRECISE;SU=10;PE=10;SR=0	GT:SU:PE:SR	./.:10:10:0
1	25158703	103	N	<DEL>	.	.	SVTYPE=DEL;STRANDS=+-:94;SVLEN=-2806;END=25161509;CIPOS=-10,9;CIEND=-10,7;CIPOS95=0,0;CIEND95=0,0;SU=94;PE=62;SR=32	GT:SU:PE:SR	./.:94:62:32
1	25613744	104_1	N	N]1:25614290]	.	.	SVTYPE=BND;STRANDS=++:6;EVENT=104;MATEID=104_2;CIPOS=-6,342;CIEND=-10,353;CIPOS95=0,157;CIEND95=-1,107;IMPRECISE;SU=6;PE=6;SR=0	GT:SU:PE:SR	./.:6:6:0
1	25614290	104_2	N	N]1:25613744]	.	.	SVTYPE=BND;STRANDS=++:6;SECONDARY;EVENT=104;MATEID=104_1;CIPOS=-10,353;CIEND=-6,342;CIPOS95=-1,107;CIEND95=0,157;IMPRECISE;SU=6;PE=6;SR=0	GT:SU:PE:SR	./.:6:6:0
1	25613677	105	N	<DUP>	.	.	SVTYPE=DUP;STRANDS=-+:12;SVLEN=118374;END=25732051;CIPOS=-303,3;CIEND=-10,237;CIPOS95=-131,1;CIEND95=-2,74;IMPRECISE;SU=12;PE=12;SR=0	GT:SU:PE:SR	./.:12:12:0
1	25614290	106_1	N	N]1:25732084]	.	.	SVTYPE=BND;STRANDS=++:12;EVENT=106;MATEID=106_2;CIPOS=-7,285;CIEND=-10,253;CIPOS95=0,118;CIEND95=-2,76;IMPRECISE;SU=12;PE=12;SR=0	GT:SU:PE:SR	./.:12:12:0
1	25732084	106_2	N	N]1:25614290]	.	.	SVTYPE=BND;STRANDS=++:12;SECONDARY;EVENT=106;MATEID=106_1;CIPOS=-10,253;CIEND=-7,285;CIPOS95=-2,76;CIEND95=0,118;IMPRECISE;SU=12;PE=12;SR=0	GT:SU:PE:SR	./.:12:12:0
1	25610188	107_1	N	[1:25736310[N	.	.	SVTYPE=BND;STRANDS=--:11;EVENT=107;MATEID=107_2;CIPOS=-279,9;CIEND=-253,9;CIPOS95=-97,1;CIEND95=-70,2;IMPRECISE;SU=11;PE=11;SR=0	GT:SU:PE:SR	./.:11:11:0
1	25736310	107_2	N	[1:25610188[N	.	.	SVTYPE=BND;STRANDS=--:11;SECONDARY;EVENT=107;MATEID=107_1;CIPOS=-253,9;CIEND=-279,9;CIPOS95=-70,2;CIEND95=-97,1;IMPRECISE;SU=11;PE=11;SR=0	GT:SU:PE:SR	./.:11:11:0
1	26460145	108	N	<DEL>	.	.	SVTYPE=DEL;STRANDS=+-:18;SVLEN=-4624;END=26464769;CIPOS=-10,181;CIEND=-139,9;CIPOS95=-2,36;CIEND95=-19,3;IMPRECISE;SU=18;PE=18;SR=0	GT:SU:PE:SR	./.:18:18:0
1	26489822	109_1	N	N]1:26490191]	.	.	SVTYPE=BND;STRANDS=++:5;EVENT=109;MATEID=109_2;CIPOS=-5,314;CIEND=-10,421;CIPOS95=0,166;CIEND95=0,158;IMPRECISE;SU=5;PE=5;SR=0	GT:SU:PE:SR	./.:5:5:0
1	26490191	109_2	N	N]1:26489822]	.	.	SVTYPE=BND;STRANDS=++:5;SECONDARY;EVENT=109;MATEID=109_1;CIPOS=-10,421;CIEND=-5,314;CIPOS95=0,158;CIEND95=0,166;IMPRECISE;SU=5;PE=5;SR=0	GT:SU:PE:SR	./.:5:5:0
1	26489823	110	N	<DEL>	.	.	SVTYPE=DEL;STRANDS=+-:48;SVLEN=-315;END=26490138;CIPOS=-10,9;CIEND=-10,9;CIPOS95=0,0;CIEND95=0,0;SU=48;PE=18;SR=30	GT:SU:PE:SR	./.:48:18:30
1	28247807	111	N	<DEL>	.	.	SVTYPE=DEL;STRANDS=+-:28;SVLEN=-301;END=28248108;CIPOS=-10,9;CIEND=-1,0;CIPOS95=0,0;CIEND95=0,0;SU=28;PE=6;SR=22	GT:SU:PE:SR	./.:28:6:22
1	29739772	112	N	<DEL>	.	.	SVTYPE=DEL;STRANDS=+-:4;SVLEN=-27;END=29739799;CIPOS=-9,8;CIEND=-9,8;CIPOS95=0,0;CIEND95=0,0;SU=4;PE=0;SR=4	GT:SU:PE:SR	./.:4:0:4
1	30345281	113	N	<DEL>	.	.	SVTYPE=DEL;STRANDS=+-:9;SVLEN=-766;END=30346047;CIPOS=-5,4;CIEND=-5,4;CIPOS95=0,0;CIEND95=0,0;SU=9;PE=2;SR=7	GT:SU:PE:SR	./.:9:2:7
1	30569405	114_1	N	[1:30569506[N	.	.	SVTYPE=BND;STRANDS=--:5;EVENT=114;MATEID=114_2;CIPOS=-430,9;CIEND=-47,9;CIPOS95=-162,0;CIEND95=-43,1;IMPRECISE;SU=5;PE=5;SR=0	GT:SU:PE:SR	./.:5:5:0
1	30569506	114_2	N	[1:30569405[N	.	.	SVTYPE=BND;STRANDS=--:5;SECONDARY;EVENT=114;MATEID=114_1;CIPOS=-47,9;CIEND=-430,9;CIPOS95=-43,1;CIEND95=-162,0;IMPRECISE;SU=5;PE=5;SR=0	GT:SU:PE:SR	./.:5:5:0
1	30738622	115_1	N	N]1:30739978]	.	.	SVTYPE=BND;STRANDS=++:5;EVENT=115;MATEID=115_2;CIPOS=-7,433;CIEND=-10,483;CIPOS95=0,166;CIEND95=-1,160;IMPRECISE;SU=5;PE=5;SR=0	GT:SU:PE:SR	./.:5:5:0
1	30739978	115_2	N	N]1:30738622]	.	.	SVTYPE=BND;STRANDS=++:5;SECONDARY;EVENT=115;MATEID=115_1;CIPOS=-10,483;CIEND=-7,433;CIPOS95=-1,160;CIEND95=0,166;IMPRECISE;SU=5;PE=5;SR=0	GT:SU:PE:SR	./.:5:5:0
1	30738623	116	N	<DEL>	.	.	SVTYPE=DEL;STRANDS=+-:41;SVLEN=-1308;END=30739931;CIPOS=-10,9;CIEND=-10,9;CIPOS95=0,0;CIEND95=0,0;SU=41;PE=25;SR=16	GT:SU:PE:SR	./.:41:25:16
1	29720839	117	N	<DUP>	.	.	SVTYPE=DUP;STRANDS=-+:18;SVLEN=1157725;END=30878564;CIPOS=-80,9;CIEND=-2,261;CIPOS95=-35,3;CIEND95=0,121;IMPRECISE;SU=18;PE=18;SR=0	GT:SU:PE:SR	./.:18:18:0
1	29720839	118_1	N	[1:30878817[N	.	.	SVTYPE=BND;STRANDS=--:25;EVENT=118;MATEID=118_2;CIPOS=-208,1;CIEND=-201,3;CIPOS95=-59,1;CIEND95=-60,2;IMPRECISE;SU=25;PE=25;SR=0	GT:SU:PE:SR	./.:25:25:0
1	30878817	118_2	N	[1:29720839[N	.	.	SVTYPE=BND;STRANDS=--:25;SECONDARY;EVENT=118;MATEID=118_1;CIPOS=-201,3;CIEND=-208,1;CIPOS95=-60,2;CIEND95=-59,1;IMPRECISE;SU=25;PE=25;SR=0	GT:SU:PE:SR	./.:25:25:0
1	30878513	119_1	N	[1:30878819[N	.	.	SVTYPE=BND;STRANDS=--:14;EVENT=119;MATEID=119_2;CIPOS=-10,9;CIEND=-10,9;CIPOS95=-3,0;CIEND95=-3,3;IMPRECISE;SU=14;PE=13;SR=1	GT:SU:PE:SR	./.:14:13:1
1	30878819	119_2	N	[1:30878513[N	.	.	SVTYPE=BND;STRANDS=--:14;SECONDARY;EVENT=119;MATEID=119_1;CIPOS=-10,9;CIEND=-10,9;CIPOS95=-3,3;CIEND95=-3,0;IMPRECISE;SU=14;PE=13;SR=1	GT:SU:PE:SR	./.:14:13:1
1	30569458	120_1	N	N]1:30965367]	.	.	SVTYPE=BND;STRANDS=++:10;EVENT=120;MATEID=120_2;CIPOS=-10,9;CIEND=-10,9;CIPOS95=0,0;CIEND95=0,0;SU=10;PE=0;SR=10	GT:SU:PE:SR	./.:10:0:10
1	30965367	120_2	N	N]1:30569458]	.	.	SVTYPE=BND;STRANDS=++:10;SECONDARY;EVENT=120;MATEID=120_1;CIPOS=-10,9;CIEND=-10,9;CIPOS95=0,0;CIEND95=0,0;SU=10;PE=0;SR=10	GT:SU:PE:SR	./.:10:0:10
1	31676173	121	N	<DEL>	.	.	SVTYPE=DEL;STRANDS=+-:12;SVLEN=-29;END=31676202;CIPOS=-10,6;CIEND=0,7;CIPOS95=0,0;CIEND95=0,0;SU=12;PE=0;SR=12	GT:SU:PE:SR	./.:12:0:12
1	31971542	122_1	N	[1:31971655[N	.	.	SVTYPE=BND;STRANDS=--:9;EVENT=122;MATEID=122_2;CIPOS=-485,9;CIEND=0,2;CIPOS95=-143,0;CIEND95=0,0;IMPRECISE;SU=9;PE=9;SR=0	GT:SU:PE:SR	./.:9:9:0
1	31971655	122_2	N	[1:31971542[N	.	.	SVTYPE=BND;STRANDS=--:9;SECONDARY;EVENT=122;MATEID=122_1;CIPOS=0,2;CIEND=-485,9;CIPOS95=0,0;CIEND95=-143,0;IMPRECISE;SU=9;PE=9;SR=0	GT:SU:PE:SR	./.:9:9:0
1	46366124	123_1	N	N]1:46366492]	.	.	SVTYPE=BND;STRANDS=++:5;EVENT=123;MATEID=123_2;CIPOS=-6,310;CIEND=-10,436;CIPOS95=0,166;CIEND95=-1,159;IMPRECISE;SU=5;PE=5;SR=0	GT:SU:PE:SR	./.:5:5:0
1	46366492	123_2	N	N]1:46366124]	.	.	SVTYPE=BND;STRANDS=++:5;SECONDARY;EVENT=123;MATEID=123_1;CIPOS=-10,436;CIEND=-6,310;CIPOS95=-1,159;CIEND95=0,166;IMPRECISE;SU=5;PE=5;SR=0	GT:SU:PE:SR	./.:5:5:0
1	58343223	124	N	<DEL>	.	.	SVTYPE=DEL;STRANDS=+-:47;SVLEN=-312;END=58343535;CIPOS=-2,0;CIEND=-2,0;CIPOS95=0,0;CIEND95=0,0;SU=47;PE=20;SR=27	GT:SU:PE:SR	./.:47:20:27
1	32966152	125	N	<DUP>	.	.	SVTYPE=DUP;STRANDS=-+:17;SVLEN=39194;END=33005346;CIPOS=-5,4;CIEND=-5,4;CIPOS95=0,0;CIEND95=0,0;SU=17;PE=10;SR=7	GT:SU:PE:SR	./.:17:10:7
1	32966325	126	N	<DEL>	.	.	SVTYPE=DEL;STRANDS=+-:12;SVLEN=-39016;END=33005341;CIPOS=-10,9;CIEND=-10,9;CIPOS95=-1,3;CIEND95=-3,3;IMPRECISE;SU=12;PE=11;SR=1	GT:SU:PE:SR	./.:12:11:1
1	33453304	127	N	<DEL>	.	.	SVTYPE=DEL;STRANDS=+-:18;SVLEN=-311;END=33453615;CIPOS=-2,1;CIEND=-2,1;CIPOS95=0,0;CIEND95=0,0;SU=18;PE=0;SR=18	GT:SU:PE:SR	./.:18:0:18
1	33476413	128	N	<DEL>	.	.	SVTYPE=DEL;STRANDS=+-:6;SVLEN=-2442;END=33478855;CIPOS=-10,365;CIEND=-445,9;CIPOS95=-1,117;CIEND95=-137,1;IMPRECISE;SU=6;PE=6;SR=0	GT:SU:PE:SR	./.:6:6:0
1	34454632	129	N	<DEL>	.	.	SVTYPE=DEL;STRANDS=+-:15;SVLEN=-20;END=34454652;CIPOS=-8,7;CIEND=-3,1;CIPOS95=0,0;CIEND95=0,0;SU=15;PE=0;SR=15	GT:SU:PE:SR	./.:15:0:15
1	35101422	130	N	<DEL>	.	.	SVTYPE=DEL;STRANDS=+-:23;SVLEN=-10554;END=35111976;CIPOS=-10,9;CIEND=-10,9;CIPOS95=0,0;CIEND95=0,0;SU=23;PE=18;SR=5	GT:SU:PE:SR	./.:23:18:5
1	35627099	131	N	<DEL>	.	.	SVTYPE=DEL;STRANDS=+-:11;SVLEN=-367;END=35627466;CIPOS=-10,152;CIEND=-33,9;CIPOS95=-3,34;CIEND95=-24,2;IMPRECISE;SU=11;PE=11;SR=0	GT:SU:PE:SR	./.:11:11:0
1	36733645	132_1	N	[1:36734516[N	.	.	SVTYPE=BND;STRANDS=--:12;EVENT=132;MATEID=132_2;CIPOS=-239,9;CIEND=-291,9;CIPOS95=-67,2;CIEND95=-110,1;IMPRECISE;SU=12;PE=12;SR=0	GT:SU:PE:SR	./.:12:12:0
1	36734516	132_2	N	[1:36733645[N	.	.	SVTYPE=BND;STRANDS=--:12;SECONDARY;EVENT=132;MATEID=132_1;CIPOS=-291,9;CIEND=-239,9;CIPOS95=-110,1;CIEND95=-67,2;IMPRECISE;SU=12;PE=12;SR=0	GT:SU:PE:SR	./.:12:12:0
1	36733250	133_1	N	N]1:36734642]	.	.	SVTYPE=BND;STRANDS=++:24;EVENT=133;MATEID=133_2;CIPOS=-10,9;CIEND=-3,2;CIPOS95=0,0;CIEND95=0,0;SU=24;PE=14;SR=10	GT:SU:PE:SR	./.:24:14:10
1	36734642	133_2	N	N]1:36733250]	.	.	SVTYPE=BND;STRANDS=++:24;SECONDARY;EVENT=133;MATEID=133_1;CIPOS=-3,2;CIEND=-10,9;CIPOS95=0,0;CIEND95=0,0;SU=24;PE=14;SR=10	GT:SU:PE:SR	./.:24:14:10
1	37423481	134	N	<DEL>	.	.	SVTYPE=DEL;STRANDS=+-:4;SVLEN=-234;END=37423715;CIPOS=-10,230;CIEND=-144,9;CIPOS95=-3,61;CIEND95=-56,3;IMPRECISE;SU=4;PE=4;SR=0	GT:SU:PE:SR	./.:4:4:0
1	37423244	135	N	<DUP>	.	.	SVTYPE=DUP;STRANDS=-+:8;SVLEN=2376;END=37425620;CIPOS=-318,9;CIEND=-10,470;CIPOS95=-108,0;CIEND95=-1,136;IMPRECISE;SU=8;PE=8;SR=0	GT:SU:PE:SR	./.:8:8:0
1	37801066	136	N	<DEL>	.	.	SVTYPE=DEL;STRANDS=+-:4;SVLEN=-21;END=37801087;CIPOS=-9,8;CIEND=-9,8;CIPOS95=0,0;CIEND95=0,0;SU=4;PE=0;SR=4	GT:SU:PE:SR	./.:4:0:4
1	37816473	137	N	<DEL>	.	.	SVTYPE=DEL;STRANDS=+-:7;SVLEN=-249;END=37816722;CIPOS=-7,5;CIEND=-6,5;CIPOS95=0,0;CIEND95=0,0;SU=7;PE=1;SR=6	GT:SU:PE:SR	./.:7:1:6
1	38077349	138	N	<DEL>	.	.	SVTYPE=DEL;STRANDS=+-:16;SVLEN=-71;END=38077420;CIPOS=-10,8;CIEND=-2,1;CIPOS95=0,0;CIEND95=0,0;SU=16;PE=0;SR=16	GT:SU:PE:SR	./.:16:0:16
1	38208248	139	N	<DEL>	.	.	SVTYPE=DEL;STRANDS=+-:4;SVLEN=-160;END=38208408;CIPOS=-9,8;CIEND=-9,8;CIPOS95=0,0;CIEND95=0,0;SU=4;PE=0;SR=4	GT:SU:PE:SR	./.:4:0:4
1	39490584	140	N	<DEL>	.	.	SVTYPE=DEL;STRANDS=+-:9;SVLEN=-43;END=39490627;CIPOS=-4,0;CIEND=0,4;CIPOS95=0,1;CIEND95=0,0;IMPRECISE;SU=9;PE=0;SR=9	GT:SU:PE:SR	./.:9:0:9
1	39970036	141	N	<DUP>	.	.	SVTYPE=DUP;STRANDS=-+:17;SVLEN=447;END=39970483;CIPOS=-351,9;CIEND=-10,207;CIPOS95=-64,2;CIEND95=-2,58;IMPRECISE;SU=17;PE=17;SR=0	GT:SU:PE:SR	./.:17:17:0
1	39998238	142	N	<DEL>	.	.	SVTYPE=DEL;STRANDS=+-:17;SVLEN=-3011;END=40001249;CIPOS=-10,205;CIEND=-83,9;CIPOS95=-2,57;CIEND95=-35,3;IMPRECISE;SU=17;PE=17;SR=0	GT:SU:PE:SR	./.:17:17:0
1	39988417	143	N	<DUP>	.	.	SVTYPE=DUP;STRANDS=-+:4;SVLEN=240662;END=40229079;CIPOS=-493,9;CIEND=-8,469;CIPOS95=-173,1;CIEND95=0,175;IMPRECISE;SU=4;PE=4;SR=0	GT:SU:PE:SR	./.:4:4:0
1	39988496	144_1	N	N]1:40229080]	.	.	SVTYPE=BND;STRANDS=++:5;EVENT=144;MATEID=144_2;CIPOS=-10,9;CIEND=-10,9;CIPOS95=0,0;CIEND95=0,0;SU=5;PE=0;SR=5	GT:SU:PE:SR	./.:5:0:5
1	40229080	144_2	N	N]1:39988496]	.	.	SVTYPE=BND;STRANDS=++:5;SECONDARY;EVENT=144;MATEID=144_1;CIPOS=-10,9;CIEND=-10,9;CIPOS95=0,0;CIEND95=0,0;SU=5;PE=0;SR=5	GT:SU:PE:SR	./.:5:0:5
1	40472712	145_1	N	N]1:40475004]	.	.	SVTYPE=BND;STRANDS=++:5;EVENT=145;MATEID=145_2;CIPOS=-10,399;CIEND=-10,410;CIPOS95=-1,128;CIEND95=-1,152;IMPRECISE;SU=5;PE=5;SR=0	GT:SU:PE:SR	./.:5:5:0
1	40475004	145_2	N	N]1:40472712]	.	.	SVTYPE=BND;STRANDS=++:5;SECONDARY;EVENT=145;MATEID=145_1;CIPOS=-10,410;CIEND=-10,399;CIPOS95=-1,152;CIEND95=-1,128;IMPRECISE;SU=5;PE=5;SR=0	GT:SU:PE:SR	./.:5:5:0
1	40512788	146	N	<DEL>	.	.	SVTYPE=DEL;STRANDS=+-:12;SVLEN=-31;END=40512819;CIPOS=-10,9;CIEND=-10,9;CIPOS95=0,0;CIEND95=0,0;SU=12;PE=0;SR=12	GT:SU:PE:SR	./.:12:0:12
1	40853496	147	N	<DEL>	.	.	SVTYPE=DEL;STRANDS=+-:5;SVLEN=-51;END=40853547;CIPOS=-10,9;CIEND=-10,9;CIPOS95=0,0;CIEND95=0,0;SU=5;PE=0;SR=5	GT:SU:PE:SR	./.:5:0:5
1	41150967	148	N	<DEL>	.	.	SVTYPE=DEL;STRANDS=+-:6;SVLEN=-22;END=41150989;CIPOS=-6,5;CIEND=-6,5;CIPOS95=0,0;CIEND95=0,0;SU=6;PE=0;SR=6	GT:SU:PE:SR	./.:6:0:6
1	42010482	149	N	<DUP>	.	.	SVTYPE=DUP;STRANDS=-+:5;SVLEN=336;END=42010818;CIPOS=-10,9;CIEND=-3,9;CIPOS95=-3,3;CIEND95=0,8;IMPRECISE;SU=5;PE=4;SR=1	GT:SU:PE:SR	./.:5:4:1
1	42743102	150	N	<DEL>	.	.	SVTYPE=DEL;STRANDS=+-:10;SVLEN=-429;END=42743531;CIPOS=-10,274;CIEND=-256,9;CIPOS95=-1,93;CIEND95=-71,2;IMPRECISE;SU=10;PE=10;SR=0	GT:SU:PE:SR	./.:10:10:0
1	43857469	151_1	N	N]1:43857848]	.	.	SVTYPE=BND;STRANDS=++:8;EVENT=151;MATEID=151_2;CIPOS=-3,320;CIEND=-10,332;CIPOS95=0,148;CIEND95=-1,134;IMPRECISE;SU=8;PE=8;SR=0	GT:SU:PE:SR	./.:8:8:0
1	43857848	151_2	N	N]1:43857469]	.	.	SVTYPE=BND;STRANDS=++:8;SECONDARY;EVENT=151;MATEID=151_1;CIPOS=-10,332;CIEND=-3,320;CIPOS95=-1,134;CIEND95=0,148;IMPRECISE;SU=8;PE=8;SR=0	GT:SU:PE:SR	./.:8:8:0
1	43857470	152	N	<DEL>	.	.	SVTYPE=DEL;STRANDS=+-:64;SVLEN=-321;END=43857791;CIPOS=0,0;CIEND=0,0;CIPOS95=0,0;CIEND95=0,0;SU=64;PE=18;SR=46	GT:SU:PE:SR	./.:64:18:46
1	44059296	153	N	<INV>	.	.	SVTYPE=INV;STRANDS=++:67,--:12;SVLEN=590;END=44059886;CIPOS=-10,9;CIEND=-10,9;CIPOS95=0,0;CIEND95=0,0;SU=79;PE=58;SR=21	GT:SU:PE:SR	./.:79:58:21
1	44370428	154	N	<DUP>	.	.	SVTYPE=DUP;STRANDS=-+:6;SVLEN=187;END=44370615;CIPOS=-441,9;CIEND=-8,395;CIPOS95=-140,1;CIEND95=0,157;IMPRECISE;SU=6;PE=6;SR=0	GT:SU:PE:SR	./.:6:6:0
1	45417629	155	N	<DEL>	.	.	SVTYPE=DEL;STRANDS=+-:10;SVLEN=-336;END=45417965;CIPOS=-10,149;CIEND=-323,9;CIPOS95=-3,42;CIEND95=-62,2;IMPRECISE;SU=10;PE=10;SR=0	GT:SU:PE:SR	./.:10:10:0
1	46207295	156	N	<DEL>	.	.	SVTYPE=DEL;STRANDS=+-:27;SVLEN=-303;END=46207598;CIPOS=-10,9;CIEND=-2,0;CIPOS95=0,0;CIEND95=0,0;SU=27;PE=10;SR=17	GT:SU:PE:SR	./.:27:10:17
1	46366125	157	N	<DEL>	.	.	SVTYPE=DEL;STRANDS=+-:42;SVLEN=-311;END=46366436;CIPOS=-2,0;CIEND=-10,9;CIPOS95=0,0;CIEND95=0,0;SU=42;PE=18;SR=24	GT:SU:PE:SR	./.:42:18:24
1	48926391	158	N	<DEL>	.	.	SVTYPE=DEL;STRANDS=+-:4;SVLEN=-26;END=48926417;CIPOS=-9,8;CIEND=-9,8;CIPOS95=0,0;CIEND95=0,0;SU=4;PE=0;SR=4	GT:SU:PE:SR	./.:4:0:4
1	49703204	159	N	<DEL>	.	.	SVTYPE=DEL;STRANDS=+-:9;SVLEN=-24;END=49703228;CIPOS=-4,5;CIEND=-7,3;CIPOS95=0,0;CIEND95=0,0;SU=9;PE=0;SR=9	GT:SU:PE:SR	./.:9:0:9
1	51285375	160	N	<DEL>	.	.	SVTYPE=DEL;STRANDS=+-:4;SVLEN=-75;END=51285450;CIPOS=-9,8;CIEND=-9,8;CIPOS95=0,0;CIEND95=0,0;SU=4;PE=0;SR=4	GT:SU:PE:SR	./.:4:0:4
1	53103975	161	N	<DEL>	.	.	SVTYPE=DEL;STRANDS=+-:8;SVLEN=-40;END=53104015;CIPOS=-10,9;CIEND=-10,9;CIPOS95=0,0;CIEND95=0,0;SU=8;PE=1;SR=7	GT:SU:PE:SR	./.:8:1:7
1	53564935	162	N	<DEL>	.	.	SVTYPE=DEL;STRANDS=+-:5;SVLEN=-339;END=53565274;CIPOS=-10,9;CIEND=-10,9;CIPOS95=0,0;CIEND95=0,0;SU=5;PE=0;SR=5	GT:SU:PE:SR	./.:5:0:5
1	53564892	163	N	<DUP>	.	.	SVTYPE=DUP;STRANDS=-+:7;SVLEN=425;END=53565317;CIPOS=-5,4;CIEND=-6,4;CIPOS95=0,0;CIEND95=0,0;SU=7;PE=0;SR=7	GT:SU:PE:SR	./.:7:0:7
1	53594099	164	N	<DEL>	.	.	SVTYPE=DEL;STRANDS=+-:35;SVLEN=-849;END=53594948;CIPOS=-10,5;CIEND=-4,1;CIPOS95=0,0;CIEND95=0,0;SU=35;PE=26;SR=9	GT:SU:PE:SR	./.:35:26:9
1	53595128	165	N	<DEL>	.	.	SVTYPE=DEL;STRANDS=+-:24;SVLEN=-475;END=53595603;CIPOS=-2,1;CIEND=-10,9;CIPOS95=0,0;CIEND95=0,0;SU=24;PE=12;SR=12	GT:SU:PE:SR	./.:24:12:12
1	53594098	166	N	<DEL>	.	.	SVTYPE=DEL;STRANDS=+-:10;SVLEN=-1504;END=53595602;CIPOS=-10,283;CIEND=-239,7;CIPOS95=0,100;CIEND95=-69,1;IMPRECISE;SU=10;PE=10;SR=0	GT:SU:PE:SR	./.:10:10:0
1	35268047	167_1	N	N]1:54976338]	.	.	SVTYPE=BND;STRANDS=++:11;EVENT=167;MATEID=167_2;CIPOS=-5,315;CIEND=-10,239;CIPOS95=0,136;CIEND95=-1,63;IMPRECISE;SU=11;PE=11;SR=0	GT:SU:PE:SR	./.:11:11:0
1	54976338	167_2	N	N]1:35268047]	.	.	SVTYPE=BND;STRANDS=++:11;SECONDARY;EVENT=167;MATEID=167_1;CIPOS=-10,239;CIEND=-5,315;CIPOS95=-1,63;CIEND95=0,136;IMPRECISE;SU=11;PE=11;SR=0	GT:SU:PE:SR	./.:11:11:0
1	35267829	168_1	N	[1:54976290[N	.	.	SVTYPE=BND;STRANDS=--:19;EVENT=168;MATEID=168_2;CIPOS=-263,2;CIEND=-186,9;CIPOS95=-118,0;CIEND95=-46,1;IMPRECISE;SU=19;PE=19;SR=0	GT:SU:PE:SR	./.:19:19:0
1	54976290	168_2	N	[1:35267829[N	.	.	SVTYPE=BND;STRANDS=--:19;SECONDARY;EVENT=168;MATEID=168_1;CIPOS=-186,9;CIEND=-263,2;CIPOS95=-46,1;CIEND95=-118,0;IMPRECISE;SU=19;PE=19;SR=0	GT:SU:PE:SR	./.:19:19:0
1	55468568	169	N	<DUP>	.	.	SVTYPE=DUP;STRANDS=-+:25;SVLEN=162;END=55468730;CIPOS=-10,9;CIEND=-10,9;CIPOS95=0,0;CIEND95=0,0;SU=25;PE=3;SR=22	GT:SU:PE:SR	./.:25:3:22
1	56132872	170	N	<DEL>	.	.	SVTYPE=DEL;STRANDS=+-:7;SVLEN=-174;END=56133046;CIPOS=-5,4;CIEND=-5,4;CIPOS95=0,0;CIEND95=0,0;SU=7;PE=0;SR=7	GT:SU:PE:SR	./.:7:0:7
1	56401292	171_1	N	N]1:56401657]	.	.	SVTYPE=BND;STRANDS=++:4;EVENT=171;MATEID=171_2;CIPOS=-7,309;CIEND=-10,466;CIPOS95=0,175;CIEND95=-1,168;IMPRECISE;SU=4;PE=4;SR=0	GT:SU:PE:SR	./.:4:4:0
1	56401657	171_2	N	N]1:56401292]	.	.	SVTYPE=BND;STRANDS=++:4;SECONDARY;EVENT=171;MATEID=171_1;CIPOS=-10,466;CIEND=-7,309;CIPOS95=-1,168;CIEND95=0,175;IMPRECISE;SU=4;PE=4;SR=0	GT:SU:PE:SR	./.:4:4:0
1	56401293	172	N	<DEL>	.	.	SVTYPE=DEL;STRANDS=+-:36;SVLEN=-310;END=56401603;CIPOS=-2,1;CIEND=-10,7;CIPOS95=0,0;CIEND95=0,0;SU=36;PE=21;SR=15	GT:SU:PE:SR	./.:36:21:15
1	56831123	173_1	N	N]1:56835019]	.	.	SVTYPE=BND;STRANDS=++:4;EVENT=173;MATEID=173_2;CIPOS=-8,469;CIEND=-10,464;CIPOS95=0,175;CIEND95=-1,169;IMPRECISE;SU=4;PE=4;SR=0	GT:SU:PE:SR	./.:4:4:0
1	56835019	173_2	N	N]1:56831123]	.	.	SVTYPE=BND;STRANDS=++:4;SECONDARY;EVENT=173;MATEID=173_1;CIPOS=-10,464;CIEND=-8,469;CIPOS95=-1,169;CIEND95=0,175;IMPRECISE;SU=4;PE=4;SR=0	GT:SU:PE:SR	./.:4:4:0
1	56831124	174	N	<DEL>	.	.	SVTYPE=DEL;STRANDS=+-:36;SVLEN=-3837;END=56834961;CIPOS=-3,1;CIEND=-3,1;CIPOS95=0,0;CIEND95=0,0;SU=36;PE=22;SR=14	GT:SU:PE:SR	./.:36:22:14
1	56864865	175	N	<DEL>	.	.	SVTYPE=DEL;STRANDS=+-:5;SVLEN=-33;END=56864898;CIPOS=-10,9;CIEND=-10,9;CIPOS95=0,0;CIEND95=0,0;SU=5;PE=0;SR=5	GT:SU:PE:SR	./.:5:0:5
1	56887710	176_1	N	N]1:56888072]	.	.	SVTYPE=BND;STRANDS=++:5;EVENT=176;MATEID=176_2;CIPOS=-6,307;CIEND=-10,421;CIPOS95=0,166;CIEND95=-1,156;IMPRECISE;SU=5;PE=5;SR=0	GT:SU:PE:SR	./.:5:5:0
1	56888072	176_2	N	N]1:56887710]	.	.	SVTYPE=BND;STRANDS=++:5;SECONDARY;EVENT=176;MATEID=176_1;CIPOS=-10,421;CIEND=-6,307;CIPOS95=-1,156;CIEND95=0,166;IMPRECISE;SU=5;PE=5;SR=0	GT:SU:PE:SR	./.:5:5:0
1	56887711	177	N	<DEL>	.	.	SVTYPE=DEL;STRANDS=+-:27;SVLEN=-308;END=56888019;CIPOS=-2,0;CIEND=-2,0;CIPOS95=0,0;CIEND95=0,0;SU=27;PE=7;SR=20	GT:SU:PE:SR	./.:27:7:20
1	56936795	178	N	<DEL>	.	.	SVTYPE=DEL;STRANDS=+-:7;SVLEN=-13;END=56936808;CIPOS=-5,4;CIEND=-5,4;CIPOS95=0,0;CIEND95=0,0;SU=7;PE=0;SR=7	GT:SU:PE:SR	./.:7:0:7
1	56996032	179	N	<DUP>	.	.	SVTYPE=DUP;STRANDS=-+:15;SVLEN=314;END=56996346;CIPOS=-10,9;CIEND=-10,9;CIPOS95=0,0;CIEND95=0,0;SU=15;PE=6;SR=9	GT:SU:PE:SR	./.:15:6:9
1	57242625	180	N	<DEL>	.	.	SVTYPE=DEL;STRANDS=+-:32;SVLEN=-321;END=57242946;CIPOS=-3,1;CIEND=-10,9;CIPOS95=0,0;CIEND95=0,0;SU=32;PE=19;SR=13	GT:SU:PE:SR	./.:32:19:13
1	57821564	181	N	<DEL>	.	.	SVTYPE=DEL;STRANDS=+-:4;SVLEN=-9;END=57821573;CIPOS=-9,7;CIEND=-8,8;CIPOS95=0,0;CIEND95=0,0;SU=4;PE=0;SR=4	GT:SU:PE:SR	./.:4:0:4
1	58343222	182_1	N	N]1:58343581]	.	.	SVTYPE=BND;STRANDS=++:6;EVENT=182;MATEID=182_2;CIPOS=-10,311;CIEND=-9,393;CIPOS95=0,159;CIEND95=-1,157;IMPRECISE;SU=6;PE=6;SR=0	GT:SU:PE:SR	./.:6:6:0
1	58343581	182_2	N	N]1:58343222]	.	.	SVTYPE=BND;STRANDS=++:6;SECONDARY;EVENT=182;MATEID=182_1;CIPOS=-9,393;CIEND=-10,311;CIPOS95=-1,157;CIEND95=0,159;IMPRECISE;SU=6;PE=6;SR=0	GT:SU:PE:SR	./.:6:6:0
1	58743912	183_1	N	N]1:58744872]	.	.	SVTYPE=BND;STRANDS=++:5;EVENT=183;MATEID=183_2;CIPOS=-7,433;CIEND=-10,425;CIPOS95=0,166;CIEND95=-1,159;IMPRECISE;SU=5;PE=5;SR=0	GT:SU:PE:SR	./.:5:5:0
1	58744872	183_2	N	N]1:58743912]	.	.	SVTYPE=BND;STRANDS=++:5;SECONDARY;EVENT=183;MATEID=183_1;CIPOS=-10,425;CIEND=-7,433;CIPOS95=-1,159;CIEND95=0,166;IMPRECISE;SU=5;PE=5;SR=0	GT:SU:PE:SR	./.:5:5:0
1	58743913	184	N	<DEL>	.	.	SVTYPE=DEL;STRANDS=+-:79;SVLEN=-908;END=58744821;CIPOS=-10,9;CIEND=0,0;CIPOS95=0,0;CIEND95=0,1;IMPRECISE;SU=79;PE=53;SR=26	GT:SU:PE:SR	./.:79:53:26
1	59006977	185	N	<DEL>	.	.	SVTYPE=DEL;STRANDS=+-:5;SVLEN=-16;END=59006993;CIPOS=-10,8;CIEND=-10,9;CIPOS95=0,0;CIEND95=0,0;SU=5;PE=1;SR=4	GT:SU:PE:SR	./.:5:1:4
1	33476435	186	N	<DEL>	.	.	SVTYPE=DEL;STRANDS=+-:11;SVLEN=-25620036;END=59096471;CIPOS=-10,228;CIEND=-203,9;CIPOS95=-2,66;CIEND95=-43,1;IMPRECISE;SU=11;PE=11;SR=0	GT:SU:PE:SR	./.:11:11:0
1	59116990	187	N	<DEL>	.	.	SVTYPE=DEL;STRANDS=+-:7;SVLEN=-41;END=59117031;CIPOS=-5,4;CIEND=-5,4;CIPOS95=0,0;CIEND95=0,0;SU=7;PE=0;SR=7	GT:SU:PE:SR	./.:7:0:7
1	60048636	188	N	<DEL>	.	.	SVTYPE=DEL;STRANDS=+-:17;SVLEN=-1025;END=60049661;CIPOS=-6,7;CIEND=-9,3;CIPOS95=0,0;CIEND95=0,0;SU=17;PE=13;SR=4	GT:SU:PE:SR	./.:17:13:4
1	61060495	189	N	<DEL>	.	.	SVTYPE=DEL;STRANDS=+-:29;SVLEN=-1613;END=61062108;CIPOS=-10,9;CIEND=-10,9;CIPOS95=0,0;CIEND95=0,0;SU=29;PE=13;SR=16	GT:SU:PE:SR	./.:29:13:16
1	61060494	190	N	<DUP>	.	.	SVTYPE=DUP;STRANDS=-+:38;SVLEN=2166;END=61062660;CIPOS=-4,1;CIEND=-10,9;CIPOS95=0,0;CIEND95=0,0;SU=38;PE=27;SR=11	GT:SU:PE:SR	./.:38:27:11
1	61090309	191	N	<DEL>	.	.	SVTYPE=DEL;STRANDS=+-:4;SVLEN=-30;END=61090339;CIPOS=-9,8;CIEND=-9,8;CIPOS95=0,0;CIEND95=0,0;SU=4;PE=0;SR=4	GT:SU:PE:SR	./.:4:0:4
1	62060131	192	N	<DEL>	.	.	SVTYPE=DEL;STRANDS=+-:5;SVLEN=-7;END=62060138;CIPOS=-10,5;CIEND=-6,9;CIPOS95=0,0;CIEND95=0,0;SU=5;PE=0;SR=5	GT:SU:PE:SR	./.:5:0:5
1	62082863	193	N	<DEL>	.	.	SVTYPE=DEL;STRANDS=+-:49;SVLEN=-838;END=62083701;CIPOS=-10,9;CIEND=-10,9;CIPOS95=0,0;CIEND95=0,0;SU=49;PE=31;SR=18	GT:SU:PE:SR	./.:49:31:18
1	62390602	194	N	<DEL>	.	.	SVTYPE=DEL;STRANDS=+-:27;SVLEN=-333;END=62390935;CIPOS=-10,9;CIEND=-3,1;CIPOS95=0,0;CIEND95=0,0;SU=27;PE=15;SR=12	GT:SU:PE:SR	./.:27:15:12
1	62430805	195	N	<DEL>	.	.	SVTYPE=DEL;STRANDS=+-:4;SVLEN=-16;END=62430821;CIPOS=-9,8;CIEND=-10,8;CIPOS95=0,1;CIEND95=-1,0;IMPRECISE;SU=4;PE=0;SR=4	GT:SU:PE:SR	./.:4:0:4
1	63151834	196_1	N	N]1:63152210]	.	.	SVTYPE=BND;STRANDS=++:6;EVENT=196;MATEID=196_2;CIPOS=-10,322;CIEND=-10,395;CIPOS95=0,159;CIEND95=-1,154;IMPRECISE;SU=6;PE=6;SR=0	GT:SU:PE:SR	./.:6:6:0
1	63152210	196_2	N	N]1:63151834]	.	.	SVTYPE=BND;STRANDS=++:6;SECONDARY;EVENT=196;MATEID=196_1;CIPOS=-10,395;CIEND=-10,322;CIPOS95=-1,154;CIEND95=0,159;IMPRECISE;SU=6;PE=6;SR=0	GT:SU:PE:SR	./.:6:6:0
1	63151835	197	N	<DEL>	.	.	SVTYPE=DEL;STRANDS=+-:64;SVLEN=-323;END=63152158;CIPOS=0,0;CIEND=0,0;CIPOS95=0,0;CIEND95=0,0;SU=64;PE=25;SR=39	GT:SU:PE:SR	./.:64:25:39
1	84517938	198_1	N	N]1:84524667]	.	.	SVTYPE=BND;STRANDS=++:4;EVENT=198;MATEID=198_2;CIPOS=-8,469;CIEND=-10,463;CIPOS95=0,175;CIEND95=-1,172;IMPRECISE;SU=4;PE=4;SR=0	GT:SU:PE:SR	./.:4:4:0
1	84524667	198_2	N	N]1:84517938]	.	.	SVTYPE=BND;STRANDS=++:4;SECONDARY;EVENT=198;MATEID=198_1;CIPOS=-10,463;CIEND=-8,469;CIPOS95=-1,172;CIEND95=0,175;IMPRECISE;SU=4;PE=4;SR=0	GT:SU:PE:SR	./.:4:4:0
1	65767940	199	N	<DEL>	.	.	SVTYPE=DEL;STRANDS=+-:14;SVLEN=-25;END=65767965;CIPOS=-10,9;CIEND=-10,9;CIPOS95=0,0;CIEND95=0,0;SU=14;PE=0;SR=14	GT:SU:PE:SR	./.:14:0:14
1	66024187	200_1	N	N]1:66030318]	.	.	SVTYPE=BND;STRANDS=++:4;EVENT=200;MATEID=200_2;CIPOS=-8,469;CIEND=-10,462;CIPOS95=0,175;CIEND95=-1,171;IMPRECISE;SU=4;PE=4;SR=0	GT:SU:PE:SR	./.:4:4:0
1	66030318	200_2	N	N]1:66024187]	.	.	SVTYPE=BND;STRANDS=++:4;SECONDARY;EVENT=200;MATEID=200_1;CIPOS=-10,462;CIEND=-8,469;CIPOS95=-1,171;CIEND95=0,175;IMPRECISE;SU=4;PE=4;SR=0	GT:SU:PE:SR	./.:4:4:0
1	66024188	201	N	<DEL>	.	.	SVTYPE=DEL;STRANDS=+-:74;SVLEN=-6079;END=66030267;CIPOS=-10,9;CIEND=-2,0;CIPOS95=0,0;CIEND95=0,0;SU=74;PE=50;SR=24	GT:SU:PE:SR	./.:74:50:24
1	66263922	202	N	<DEL>	.	.	SVTYPE=DEL;STRANDS=+-:6;SVLEN=-329;END=66264251;CIPOS=-10,317;CIEND=-292,9;CIPOS95=-1,82;CIEND95=-61,2;IMPRECISE;SU=6;PE=6;SR=0	GT:SU:PE:SR	./.:6:6:0
1	67201221	203_1	N	N]1:67201590]	.	.	SVTYPE=BND;STRANDS=++:4;EVENT=203;MATEID=203_2;CIPOS=-10,313;CIEND=-10,470;CIPOS95=0,175;CIEND95=-1,169;IMPRECISE;SU=4;PE=4;SR=0	GT:SU:PE:SR	./.:4:4:0
1	67201590	203_2	N	N]1:67201221]	.	.	SVTYPE=BND;STRANDS=++:4;SECONDARY;EVENT=203;MATEID=203_1;CIPOS=-10,470;CIEND=-10,313;CIPOS95=-1,169;CIEND95=0,175;IMPRECISE;SU=4;PE=4;SR=0	GT:SU:PE:SR	./.:4:4:0
1	67201222	204	N	<DEL>	.	.	SVTYPE=DEL;STRANDS=+-:58;SVLEN=-314;END=67201536;CIPOS=-10,6;CIEND=-10,7;CIPOS95=0,0;CIEND95=0,0;SU=58;PE=27;SR=31	GT:SU:PE:SR	./.:58:27:31
1	67410970	205	N	<DEL>	.	.	SVTYPE=DEL;STRANDS=+-:4;SVLEN=-12;END=67410982;CIPOS=-10,5;CIEND=-10,9;CIPOS95=-1,1;CIEND95=-1,1;IMPRECISE;SU=4;PE=1;SR=3	GT:SU:PE:SR	./.:4:1:3
1	68008002	206	N	<DEL>	.	.	SVTYPE=DEL;STRANDS=+-:41;SVLEN=-812;END=68008814;CIPOS=-10,281;CIEND=-116,8;CIPOS95=-3,24;CIEND95=-20,2;IMPRECISE;SU=41;PE=41;SR=0	GT:SU:PE:SR	./.:41:41:0
1	69055310	207	N	<DUP>	.	.	SVTYPE=DUP;STRANDS=-+:11;SVLEN=147;END=69055457;CIPOS=-3,2;CIEND=-3,2;CIPOS95=0,0;CIEND95=0,0;SU=11;PE=0;SR=11	GT:SU:PE:SR	./.:11:0:11
1	69082536	208	N	<DEL>	.	.	SVTYPE=DEL;STRANDS=+-:8;SVLEN=-31;END=69082567;CIPOS=-10,9;CIEND=-10,9;CIPOS95=0,0;CIEND95=0,0;SU=8;PE=0;SR=8	GT:SU:PE:SR	./.:8:0:8
1	69807003	209	N	<DEL>	.	.	SVTYPE=DEL;STRANDS=+-:18;SVLEN=-308;END=69807311;CIPOS=-10,146;CIEND=-167,9;CIPOS95=-1,23;CIEND95=-28,3;IMPRECISE;SU=18;PE=18;SR=0	GT:SU:PE:SR	./.:18:18:0
1	69943725	210	N	<DEL>	.	.	SVTYPE=DEL;STRANDS=+-:39;SVLEN=-296;END=69944021;CIPOS=-10,9;CIEND=-1,0;CIPOS95=0,0;CIEND95=0,0;SU=39;PE=13;SR=26	GT:SU:PE:SR	./.:39:13:26
1	70027325	211	N	<DEL>	.	.	SVTYPE=DEL;STRANDS=+-:20;SVLEN=-357;END=70027682;CIPOS=-9,9;CIEND=-10,8;CIPOS95=-1,1;CIEND95=-1,0;IMPRECISE;SU=20;PE=17;SR=3	GT:SU:PE:SR	./.:20:17:3
1	70768126	212_1	N	N]1:70768486]	.	.	SVTYPE=BND;STRANDS=++:6;EVENT=212;MATEID=212_2;CIPOS=-10,306;CIEND=-10,388;CIPOS95=0,159;CIEND95=-1,152;IMPRECISE;SU=6;PE=6;SR=0	GT:SU:PE:SR	./.:6:6:0
1	70768486	212_2	N	N]1:70768126]	.	.	SVTYPE=BND;STRANDS=++:6;SECONDARY;EVENT=212;MATEID=212_1;CIPOS=-10,388;CIEND=-10,306;CIPOS95=-1,152;CIEND95=0,159;IMPRECISE;SU=6;PE=6;SR=0	GT:SU:PE:SR	./.:6:6:0
1	70768127	213	N	<DEL>	.	.	SVTYPE=DEL;STRANDS=+-:29;SVLEN=-307;END=70768434;CIPOS=-10,9;CIEND=-3,1;CIPOS95=0,0;CIEND95=0,0;SU=29;PE=15;SR=14	GT:SU:PE:SR	./.:29:15:14
1	70911998	214	N	<DUP>	.	.	SVTYPE=DUP;STRANDS=-+:21;SVLEN=434;END=70912432;CIPOS=-333,9;CIEND=-5,210;CIPOS95=-43,2;CIEND95=0,59;IMPRECISE;SU=21;PE=21;SR=0	GT:SU:PE:SR	./.:21:21:0
1	70946204	215_1	N	N]1:70946571]	.	.	SVTYPE=BND;STRANDS=++:4;EVENT=215;MATEID=215_2;CIPOS=-7,314;CIEND=-10,461;CIPOS95=0,175;CIEND95=-1,171;IMPRECISE;SU=4;PE=4;SR=0	GT:SU:PE:SR	./.:4:4:0
1	70946571	215_2	N	N]1:70946204]	.	.	SVTYPE=BND;STRANDS=++:4;SECONDARY;EVENT=215;MATEID=215_1;CIPOS=-10,461;CIEND=-7,314;CIPOS95=-1,171;CIEND95=0,175;IMPRECISE;SU=4;PE=4;SR=0	GT:SU:PE:SR	./.:4:4:0
1	70946205	216	N	<DEL>	.	.	SVTYPE=DEL;STRANDS=+-:40;SVLEN=-315;END=70946520;CIPOS=-10,9;CIEND=-2,0;CIPOS95=0,0;CIEND95=0,0;SU=40;PE=13;SR=27	GT:SU:PE:SR	./.:40:13:27
1	71237362	217_1	N	N]1:71240372]	.	.	SVTYPE=BND;STRANDS=++:4;EVENT=217;MATEID=217_2;CIPOS=-8,469;CIEND=-10,476;CIPOS95=0,175;CIEND95=-1,174;IMPRECISE;SU=4;PE=4;SR=0	GT:SU:PE:SR	./.:4:4:0
1	71240372	217_2	N	N]1:71237362]	.	.	SVTYPE=BND;STRANDS=++:4;SECONDARY;EVENT=217;MATEID=217_1;CIPOS=-10,476;CIEND=-8,469;CIPOS95=-1,174;CIEND95=0,175;IMPRECISE;SU=4;PE=4;SR=0	GT:SU:PE:SR	./.:4:4:0
1	71237363	218	N	<DEL>	.	.	SVTYPE=DEL;STRANDS=+-:28;SVLEN=-2964;END=71240327;CIPOS=-2,1;CIEND=-3,1;CIPOS95=0,0;CIEND95=0,0;SU=28;PE=16;SR=12	GT:SU:PE:SR	./.:28:16:12
1	71741331	219_1	N	N]1:71741679]	.	.	SVTYPE=BND;STRANDS=++:6;EVENT=219;MATEID=219_2;CIPOS=-10,296;CIEND=-10,387;CIPOS95=0,159;CIEND95=0,152;IMPRECISE;SU=6;PE=6;SR=0	GT:SU:PE:SR	./.:6:6:0
1	71741679	219_2	N	N]1:71741331]	.	.	SVTYPE=BND;STRANDS=++:6;SECONDARY;EVENT=219;MATEID=219_1;CIPOS=-10,387;CIEND=-10,296;CIPOS95=0,152;CIEND95=0,159;IMPRECISE;SU=6;PE=6;SR=0	GT:SU:PE:SR	./.:6:6:0
1	71741332	220	N	<DEL>	.	.	SVTYPE=DEL;STRANDS=+-:40;SVLEN=-297;END=71741629;CIPOS=-10,9;CIEND=-1,0;CIPOS95=0,0;CIEND95=0,0;SU=40;PE=8;SR=32	GT:SU:PE:SR	./.:40:8:32
1	72610121	221	N	<DEL>	.	.	SVTYPE=DEL;STRANDS=+-:7;SVLEN=-68;END=72610189;CIPOS=-5,4;CIEND=-5,4;CIPOS95=0,0;CIEND95=0,0;SU=7;PE=0;SR=7	GT:SU:PE:SR	./.:7:0:7
1	72766324	222	N	<DEL>	.	.	SVTYPE=DEL;STRANDS=+-:35;SVLEN=-45515;END=72811839;CIPOS=-10,9;CIEND=-2,0;CIPOS95=0,0;CIEND95=0,0;SU=35;PE=23;SR=12	GT:SU:PE:SR	./.:35:23:12
1	73753607	223	N	<DEL>	.	.	SVTYPE=DEL;STRANDS=+-:41;SVLEN=-308;END=73753915;CIPOS=-2,0;CIEND=-2,0;CIPOS95=0,0;CIEND95=0,0;SU=41;PE=15;SR=26	GT:SU:PE:SR	./.:41:15:26
1	73768796	224_1	N	N]1:73769190]	.	.	SVTYPE=BND;STRANDS=++:4;EVENT=224;MATEID=224_2;CIPOS=-7,336;CIEND=-10,477;CIPOS95=0,175;CIEND95=-1,167;IMPRECISE;SU=4;PE=4;SR=0	GT:SU:PE:SR	./.:4:4:0
1	73769190	224_2	N	N]1:73768796]	.	.	SVTYPE=BND;STRANDS=++:4;SECONDARY;EVENT=224;MATEID=224_1;CIPOS=-10,477;CIEND=-7,336;CIPOS95=-1,167;CIEND95=0,175;IMPRECISE;SU=4;PE=4;SR=0	GT:SU:PE:SR	./.:4:4:0
1	73768797	225	N	<DEL>	.	.	SVTYPE=DEL;STRANDS=+-:32;SVLEN=-337;END=73769134;CIPOS=-2,1;CIEND=-10,9;CIPOS95=0,0;CIEND95=0,0;SU=32;PE=18;SR=14	GT:SU:PE:SR	./.:32:18:14
1	74204762	226	N	<DEL>	.	.	SVTYPE=DEL;STRANDS=+-:5;SVLEN=-33;END=74204795;CIPOS=-10,9;CIEND=-10,9;CIPOS95=0,0;CIEND95=0,0;SU=5;PE=0;SR=5	GT:SU:PE:SR	./.:5:0:5
1	74312432	227	N	<DEL>	.	.	SVTYPE=DEL;STRANDS=+-:21;SVLEN=-250;END=74312682;CIPOS=-10,9;CIEND=-2,1;CIPOS95=0,0;CIEND95=0,0;SU=21;PE=4;SR=17	GT:SU:PE:SR	./.:21:4:17
1	74755170	228	N	<DEL>	.	.	SVTYPE=DEL;STRANDS=+-:18;SVLEN=-119;END=74755289;CIPOS=-2,1;CIEND=-2,1;CIPOS95=0,0;CIEND95=0,0;SU=18;PE=0;SR=18	GT:SU:PE:SR	./.:18:0:18
1	76011880	229_1	N	N]1:76012252]	.	.	SVTYPE=BND;STRANDS=++:6;EVENT=229;MATEID=229_2;CIPOS=-10,313;CIEND=-10,479;CIPOS95=0,159;CIEND95=-1,154;IMPRECISE;SU=6;PE=6;SR=0	GT:SU:PE:SR	./.:6:6:0
1	76012252	229_2	N	N]1:76011880]	.	.	SVTYPE=BND;STRANDS=++:6;SECONDARY;EVENT=229;MATEID=229_1;CIPOS=-10,479;CIEND=-10,313;CIPOS95=-1,154;CIEND95=0,159;IMPRECISE;SU=6;PE=6;SR=0	GT:SU:PE:SR	./.:6:6:0
1	76011881	230	N	<DEL>	.	.	SVTYPE=DEL;STRANDS=+-:48;SVLEN=-314;END=76012195;CIPOS=-2,0;CIEND=-10,9;CIPOS95=0,0;CIEND95=0,0;SU=48;PE=16;SR=32	GT:SU:PE:SR	./.:48:16:32
1	76585488	231	N	<DEL>	.	.	SVTYPE=DEL;STRANDS=+-:11;SVLEN=-39;END=76585527;CIPOS=-3,2;CIEND=-3,2;CIPOS95=0,0;CIEND95=0,0;SU=11;PE=0;SR=11	GT:SU:PE:SR	./.:11:0:11
1	77100375	232	N	<DEL>	.	.	SVTYPE=DEL;STRANDS=+-:16;SVLEN=-274;END=77100649;CIPOS=-3,1;CIEND=-2,1;CIPOS95=0,0;CIEND95=0,0;SU=16;PE=2;SR=14	GT:SU:PE:SR	./.:16:2:14
1	76951171	233_1	N	[1:77205151[N	.	.	SVTYPE=BND;STRANDS=--:5;EVENT=233;MATEID=233_2;CIPOS=-286,9;CIEND=-339,9;CIPOS95=-84,2;CIEND95=-81,2;IMPRECISE;SU=5;PE=5;SR=0	GT:SU:PE:SR	./.:5:5:0
1	77205151	233_2	N	[1:76951171[N	.	.	SVTYPE=BND;STRANDS=--:5;SECONDARY;EVENT=233;MATEID=233_1;CIPOS=-339,9;CIEND=-286,9;CIPOS95=-81,2;CIEND95=-84,2;IMPRECISE;SU=5;PE=5;SR=0	GT:SU:PE:SR	./.:5:5:0
1	77240062	234	N	<DEL>	.	.	SVTYPE=DEL;STRANDS=+-:16;SVLEN=-76;END=77240138;CIPOS=-2,1;CIEND=-2,1;CIPOS95=0,0;CIEND95=0,0;SU=16;PE=0;SR=16	GT:SU:PE:SR	./.:16:0:16
1	79401526	235	N	<DEL>	.	.	SVTYPE=DEL;STRANDS=+-:24;SVLEN=-304;END=79401830;CIPOS=-10,9;CIEND=-10,9;CIPOS95=0,0;CIEND95=0,0;SU=24;PE=13;SR=11	GT:SU:PE:SR	./.:24:13:11
1	79650144	236	N	<DUP>	.	.	SVTYPE=DUP;STRANDS=-+:23;SVLEN=130;END=79650274;CIPOS=-10,9;CIEND=-10,9;CIPOS95=0,0;CIEND95=0,0;SU=23;PE=0;SR=23	GT:SU:PE:SR	./.:23:0:23
1	80114185	237	N	<DEL>	.	.	SVTYPE=DEL;STRANDS=+-:16;SVLEN=-304;END=80114489;CIPOS=-10,9;CIEND=-10,9;CIPOS95=0,0;CIEND95=0,0;SU=16;PE=4;SR=12	GT:SU:PE:SR	./.:16:4:12
1	80221782	238	N	<DEL>	.	.	SVTYPE=DEL;STRANDS=+-:18;SVLEN=-1246;END=80223028;CIPOS=-10,9;CIEND=-10,9;CIPOS95=-1,1;CIEND95=-1,0;IMPRECISE;SU=18;PE=15;SR=3	GT:SU:PE:SR	./.:18:15:3
1	81404771	239_1	N	N]1:81411003]	.	.	SVTYPE=BND;STRANDS=++:5;EVENT=239;MATEID=239_2;CIPOS=-7,433;CIEND=-10,424;CIPOS95=0,166;CIEND95=-1,154;IMPRECISE;SU=5;PE=5;SR=0	GT:SU:PE:SR	./.:5:5:0
1	81411003	239_2	N	N]1:81404771]	.	.	SVTYPE=BND;STRANDS=++:5;SECONDARY;EVENT=239;MATEID=239_1;CIPOS=-10,424;CIEND=-7,433;CIPOS95=-1,154;CIEND95=0,166;IMPRECISE;SU=5;PE=5;SR=0	GT:SU:PE:SR	./.:5:5:0
1	81404772	240	N	<DEL>	.	.	SVTYPE=DEL;STRANDS=+-:66;SVLEN=-6176;END=81410948;CIPOS=-2,0;CIEND=-10,8;CIPOS95=0,0;CIEND95=0,0;SU=66;PE=46;SR=20	GT:SU:PE:SR	./.:66:46:20
1	81660357	241_1	N	[1:81661371[N	.	.	SVTYPE=BND;STRANDS=--:24;EVENT=241;MATEID=241_2;CIPOS=-5,2;CIEND=-10,9;CIPOS95=0,0;CIEND95=0,0;SU=24;PE=18;SR=6	GT:SU:PE:SR	./.:24:18:6
1	81661371	241_2	N	[1:81660357[N	.	.	SVTYPE=BND;STRANDS=--:24;SECONDARY;EVENT=241;MATEID=241_1;CIPOS=-10,9;CIEND=-5,2;CIPOS95=0,0;CIEND95=0,0;SU=24;PE=18;SR=6	GT:SU:PE:SR	./.:24:18:6
1	81660351	242_1	N	N]1:81661558]	.	.	SVTYPE=BND;STRANDS=++:31;EVENT=242;MATEID=242_2;CIPOS=-10,9;CIEND=-10,9;CIPOS95=0,0;CIEND95=0,0;SU=31;PE=23;SR=8	GT:SU:PE:SR	./.:31:23:8
1	81661558	242_2	N	N]1:81660351]	.	.	SVTYPE=BND;STRANDS=++:31;SECONDARY;EVENT=242;MATEID=242_1;CIPOS=-10,9;CIEND=-10,9;CIPOS95=0,0;CIEND95=0,0;SU=31;PE=23;SR=8	GT:SU:PE:SR	./.:31:23:8
1	81687795	243_1	N	N]1:81688167]	.	.	SVTYPE=BND;STRANDS=++:4;EVENT=243;MATEID=243_2;CIPOS=-7,316;CIEND=-10,458;CIPOS95=0,175;CIEND95=-1,166;IMPRECISE;SU=4;PE=4;SR=0	GT:SU:PE:SR	./.:4:4:0
1	81688167	243_2	N	N]1:81687795]	.	.	SVTYPE=BND;STRANDS=++:4;SECONDARY;EVENT=243;MATEID=243_1;CIPOS=-10,458;CIEND=-7,316;CIPOS95=-1,166;CIEND95=0,175;IMPRECISE;SU=4;PE=4;SR=0	GT:SU:PE:SR	./.:4:4:0
1	81687796	244	N	<DEL>	.	.	SVTYPE=DEL;STRANDS=+-:31;SVLEN=-317;END=81688113;CIPOS=-10,9;CIEND=-10,9;CIPOS95=0,0;CIEND95=0,0;SU=31;PE=11;SR=20	GT:SU:PE:SR	./.:31:11:20
1	82963304	245	N	<DEL>	.	.	SVTYPE=DEL;STRANDS=+-:18;SVLEN=-311;END=82963615;CIPOS=-10,9;CIEND=-4,2;CIPOS95=0,0;CIEND95=0,0;SU=18;PE=8;SR=10	GT:SU:PE:SR	./.:18:8:10
1	83125975	246_1	N	N]1:83127630]	.	.	SVTYPE=BND;STRANDS=++:7;EVENT=246;MATEID=246_2;CIPOS=-10,496;CIEND=-7,358;CIPOS95=0,153;CIEND95=0,149;IMPRECISE;SU=7;PE=7;SR=0	GT:SU:PE:SR	./.:7:7:0
1	83127630	246_2	N	N]1:83125975]	.	.	SVTYPE=BND;STRANDS=++:7;SECONDARY;EVENT=246;MATEID=246_1;CIPOS=-7,358;CIEND=-10,496;CIPOS95=0,149;CIEND95=0,153;IMPRECISE;SU=7;PE=7;SR=0	GT:SU:PE:SR	./.:7:7:0
1	83125976	247	N	<DEL>	.	.	SVTYPE=DEL;STRANDS=+-:54;SVLEN=-1593;END=83127569;CIPOS=-10,9;CIEND=-2,0;CIPOS95=0,0;CIEND95=0,0;SU=54;PE=38;SR=16	GT:SU:PE:SR	./.:54:38:16
1	84517939	248	N	<DEL>	.	.	SVTYPE=DEL;STRANDS=+-:38;SVLEN=-6690;END=84524629;CIPOS=-2,1;CIEND=-3,1;CIPOS95=0,0;CIEND95=0,0;SU=38;PE=22;SR=16	GT:SU:PE:SR	./.:38:22:16
1	85748633	249_1	N	N]1:85749006]	.	.	SVTYPE=BND;STRANDS=++:5;EVENT=249;MATEID=249_2;CIPOS=-5,315;CIEND=-10,427;CIPOS95=0,166;CIEND95=-1,157;IMPRECISE;SU=5;PE=5;SR=0	GT:SU:PE:SR	./.:5:5:0
1	85749006	249_2	N	N]1:85748633]	.	.	SVTYPE=BND;STRANDS=++:5;SECONDARY;EVENT=249;MATEID=249_1;CIPOS=-10,427;CIEND=-5,315;CIPOS95=-1,157;CIEND95=0,166;IMPRECISE;SU=5;PE=5;SR=0	GT:SU:PE:SR	./.:5:5:0
1	85748634	250	N	<DEL>	.	.	SVTYPE=DEL;STRANDS=+-:65;SVLEN=-316;END=85748950;CIPOS=-2,0;CIEND=-10,9;CIPOS95=0,0;CIEND95=0,0;SU=65;PE=31;SR=34	GT:SU:PE:SR	./.:65:31:34
1	86405805	251	N	<DEL>	.	.	SVTYPE=DEL;STRANDS=+-:26;SVLEN=-313;END=86406118;CIPOS=-10,9;CIEND=-2,1;CIPOS95=0,0;CIEND95=0,0;SU=26;PE=10;SR=16	GT:SU:PE:SR	./.:26:10:16
1	86740986	252	N	<DEL>	.	.	SVTYPE=DEL;STRANDS=+-:29;SVLEN=-711;END=86741697;CIPOS=-10,9;CIEND=-10,9;CIPOS95=0,0;CIEND95=0,0;SU=29;PE=21;SR=8	GT:SU:PE:SR	./.:29:21:8
1	87713262	253	N	<DEL>	.	.	SVTYPE=DEL;STRANDS=+-:4;SVLEN=-29;END=87713291;CIPOS=-9,8;CIEND=-9,8;CIPOS95=0,0;CIEND95=0,0;SU=4;PE=0;SR=4	GT:SU:PE:SR	./.:4:0:4
1	88873550	254	N	<DEL>	.	.	SVTYPE=DEL;STRANDS=+-:11;SVLEN=-48;END=88873598;CIPOS=-3,2;CIEND=-3,2;CIPOS95=0,0;CIEND95=0,0;SU=11;PE=0;SR=11	GT:SU:PE:SR	./.:11:0:11
1	89233688	255	N	<INV>	.	.	SVTYPE=INV;STRANDS=++:3,--:2;SVLEN=44;END=89233732;CIPOS=-4,0;CIEND=-4,6;CIPOS95=-4,0;CIEND95=-2,1;IMPRECISE;SU=5;PE=1;SR=4	GT:SU:PE:SR	./.:5:1:4
1	89475934	256	N	<DEL>	.	.	SVTYPE=DEL;STRANDS=+-:26;SVLEN=-2680;END=89478614;CIPOS=-10,145;CIEND=-300,9;CIPOS95=-3,34;CIEND95=-35,2;IMPRECISE;SU=26;PE=26;SR=0	GT:SU:PE:SR	./.:26:26:0
1	86810185	257_1	N	[1:89719542[N	.	.	SVTYPE=BND;STRANDS=--:5;EVENT=257;MATEID=257_2;CIPOS=-309,9;CIEND=-410,9;CIPOS95=-94,2;CIEND95=-137,1;IMPRECISE;SU=5;PE=5;SR=0	GT:SU:PE:SR	./.:5:5:0
1	89719542	257_2	N	[1:86810185[N	.	.	SVTYPE=BND;STRANDS=--:5;SECONDARY;EVENT=257;MATEID=257_1;CIPOS=-410,9;CIEND=-309,9;CIPOS95=-137,1;CIEND95=-94,2;IMPRECISE;SU=5;PE=5;SR=0	GT:SU:PE:SR	./.:5:5:0
1	86809949	258_1	N	N]1:89719711]	.	.	SVTYPE=BND;STRANDS=++:7;EVENT=258;MATEID=258_2;CIPOS=-10,311;CIEND=-10,357;CIPOS95=-2,92;CIEND95=-1,137;IMPRECISE;SU=7;PE=7;SR=0	GT:SU:PE:SR	./.:7:7:0
1	89719711	258_2	N	N]1:86809949]	.	.	SVTYPE=BND;STRANDS=++:7;SECONDARY;EVENT=258;MATEID=258_1;CIPOS=-10,357;CIEND=-10,311;CIPOS95=-1,137;CIEND95=-2,92;IMPRECISE;SU=7;PE=7;SR=0	GT:SU:PE:SR	./.:7:7:0
1	91564623	259	N	<DEL>	.	.	SVTYPE=DEL;STRANDS=+-:4;SVLEN=-5;END=91564628;CIPOS=-9,3;CIEND=-4,8;CIPOS95=0,0;CIEND95=0,0;SU=4;PE=0;SR=4	GT:SU:PE:SR	./.:4:0:4
1	91624786	260_1	N	N]1:91625109]	.	.	SVTYPE=BND;STRANDS=++:4;EVENT=260;MATEID=260_2;CIPOS=-7,266;CIEND=-10,454;CIPOS95=0,175;CIEND95=-1,165;IMPRECISE;SU=4;PE=4;SR=0	GT:SU:PE:SR	./.:4:4:0
1	91625109	260_2	N	N]1:91624786]	.	.	SVTYPE=BND;STRANDS=++:4;SECONDARY;EVENT=260;MATEID=260_1;CIPOS=-10,454;CIEND=-7,266;CIPOS95=-1,165;CIEND95=0,175;IMPRECISE;SU=4;PE=4;SR=0	GT:SU:PE:SR	./.:4:4:0
1	91624787	261	N	<DEL>	.	.	SVTYPE=DEL;STRANDS=+-:35;SVLEN=-267;END=91625054;CIPOS=-10,9;CIEND=-10,9;CIPOS95=0,0;CIEND95=0,0;SU=35;PE=9;SR=26	GT:SU:PE:SR	./.:35:9:26
1	91914110	262_1	N	N]1:91914610]	.	.	SVTYPE=BND;STRANDS=++:5;EVENT=262;MATEID=262_2;CIPOS=-7,433;CIEND=-10,419;CIPOS95=0,166;CIEND95=-1,157;IMPRECISE;SU=5;PE=5;SR=0	GT:SU:PE:SR	./.:5:5:0
1	91914610	262_2	N	N]1:91914110]	.	.	SVTYPE=BND;STRANDS=++:5;SECONDARY;EVENT=262;MATEID=262_1;CIPOS=-10,419;CIEND=-7,433;CIPOS95=-1,157;CIEND95=0,166;IMPRECISE;SU=5;PE=5;SR=0	GT:SU:PE:SR	./.:5:5:0
1	91914111	263	N	<DEL>	.	.	SVTYPE=DEL;STRANDS=+-:42;SVLEN=-439;END=91914550;CIPOS=-10,9;CIEND=-2,0;CIPOS95=0,0;CIEND95=0,0;SU=42;PE=22;SR=20	GT:SU:PE:SR	./.:42:22:20
1	92134240	264	N	<DEL>	.	.	SVTYPE=DEL;STRANDS=+-:13;SVLEN=-645;END=92134885;CIPOS=-10,373;CIEND=-358,9;CIPOS95=-2,77;CIEND95=-82,2;IMPRECISE;SU=13;PE=13;SR=0	GT:SU:PE:SR	./.:13:13:0
1	92201777	265	N	<DEL>	.	.	SVTYPE=DEL;STRANDS=+-:4;SVLEN=-279;END=92202056;CIPOS=-9,8;CIEND=-9,0;CIPOS95=0,0;CIEND95=-9,0;IMPRECISE;SU=4;PE=0;SR=4	GT:SU:PE:SR	./.:4:0:4
1	92232063	266	N	<DEL>	.	.	SVTYPE=DEL;STRANDS=+-:65;SVLEN=-1270;END=92233333;CIPOS=-2,0;CIEND=-10,8;CIPOS95=0,0;CIEND95=0,0;SU=65;PE=44;SR=21	GT:SU:PE:SR	./.:65:44:21
1	93262273	267	N	<INV>	.	.	SVTYPE=INV;STRANDS=++:17,--:9;SVLEN=83;END=93262356;CIPOS=-3,0;CIEND=0,2;CIPOS95=0,0;CIEND95=0,0;SU=26;PE=16;SR=10	GT:SU:PE:SR	./.:26:16:10
1	91561230	268	N	<DUP>	.	.	SVTYPE=DUP;STRANDS=-+:6;SVLEN=1953091;END=93514321;CIPOS=-462,9;CIEND=-10,299;CIPOS95=-141,0;CIEND95=-2,95;IMPRECISE;SU=6;PE=6;SR=0	GT:SU:PE:SR	./.:6:6:0
1	91561357	269	N	<DEL>	.	.	SVTYPE=DEL;STRANDS=+-:9;SVLEN=-1953211;END=93514568;CIPOS=-10,459;CIEND=-345,9;CIPOS95=0,132;CIEND95=-96,1;IMPRECISE;SU=9;PE=9;SR=0	GT:SU:PE:SR	./.:9:9:0
1	94288375	270	N	<DEL>	.	.	SVTYPE=DEL;STRANDS=+-:28;SVLEN=-2881;END=94291256;CIPOS=-3,2;CIEND=-5,2;CIPOS95=0,0;CIEND95=0,0;SU=28;PE=19;SR=9	GT:SU:PE:SR	./.:28:19:9
1	94850026	271	N	<DEL>	.	.	SVTYPE=DEL;STRANDS=+-:13;SVLEN=-44;END=94850070;CIPOS=-10,9;CIEND=-10,9;CIPOS95=0,0;CIEND95=0,0;SU=13;PE=0;SR=13	GT:SU:PE:SR	./.:13:0:13
1	94943233	272	N	<DEL>	.	.	SVTYPE=DEL;STRANDS=+-:22;SVLEN=-90;END=94943323;CIPOS=-10,9;CIEND=-10,9;CIPOS95=0,0;CIEND95=0,0;SU=22;PE=0;SR=22	GT:SU:PE:SR	./.:22:0:22
1	95628043	273	N	<DUP>	.	.	SVTYPE=DUP;STRANDS=-+:8;SVLEN=52133;END=95680176;CIPOS=-315,9;CIEND=-10,327;CIPOS95=-105,1;CIEND95=-1,127;IMPRECISE;SU=8;PE=8;SR=0	GT:SU:PE:SR	./.:8:8:0
1	95690523	274_1	N	N]1:95690878]	.	.	SVTYPE=BND;STRANDS=++:4;EVENT=274;MATEID=274_2;CIPOS=-7,304;CIEND=-10,467;CIPOS95=0,175;CIEND95=-1,170;IMPRECISE;SU=4;PE=4;SR=0	GT:SU:PE:SR	./.:4:4:0
1	95690878	274_2	N	N]1:95690523]	.	.	SVTYPE=BND;STRANDS=++:4;SECONDARY;EVENT=274;MATEID=274_1;CIPOS=-10,467;CIEND=-7,304;CIPOS95=-1,170;CIEND95=0,175;IMPRECISE;SU=4;PE=4;SR=0	GT:SU:PE:SR	./.:4:4:0
1	95690524	275	N	<DEL>	.	.	SVTYPE=DEL;STRANDS=+-:32;SVLEN=-305;END=95690829;CIPOS=-10,9;CIEND=-10,7;CIPOS95=0,0;CIEND95=0,0;SU=32;PE=11;SR=21	GT:SU:PE:SR	./.:32:11:21
1	99179944	276	N	<DEL>	.	.	SVTYPE=DEL;STRANDS=+-:15;SVLEN=-105;END=99180049;CIPOS=-10,9;CIEND=-10,9;CIPOS95=0,0;CIEND95=0,0;SU=15;PE=0;SR=15	GT:SU:PE:SR	./.:15:0:15
1	100640634	277	N	<DEL>	.	.	SVTYPE=DEL;STRANDS=+-:4;SVLEN=-25;END=100640659;CIPOS=-9,8;CIEND=-9,8;CIPOS95=0,0;CIEND95=0,0;SU=4;PE=0;SR=4	GT:SU:PE:SR	./.:4:0:4
1	67979749	278	N	<DUP>	.	.	SVTYPE=DUP;STRANDS=-+:4;SVLEN=32750316;END=100730065;CIPOS=-492,9;CIEND=-10,403;CIPOS95=-173,1;CIEND95=-1,126;IMPRECISE;SU=4;PE=4;SR=0	GT:SU:PE:SR	./.:4:4:0
1	101388563	279	N	<DEL>	.	.	SVTYPE=DEL;STRANDS=+-:23;SVLEN=-308;END=101388871;CIPOS=-3,1;CIEND=-10,9;CIPOS95=0,0;CIEND95=0,0;SU=23;PE=7;SR=16	GT:SU:PE:SR	./.:23:7:16
1	101724154	280	N	<DEL>	.	.	SVTYPE=DEL;STRANDS=+-:12;SVLEN=-53;END=101724207;CIPOS=-4,2;CIEND=-3,2;CIPOS95=0,0;CIEND95=0,0;SU=12;PE=1;SR=11	GT:SU:PE:SR	./.:12:1:11
1	102018573	281_1	N	N]1:102018683]	.	.	SVTYPE=BND;STRANDS=++:5;EVENT=281;MATEID=281_2;CIPOS=-9,0;CIEND=-10,469;CIPOS95=-9,0;CIEND95=-1,155;IMPRECISE;SU=5;PE=5;SR=0	GT:SU:PE:SR	./.:5:5:0
1	102018683	281_2	N	N]1:102018573]	.	.	SVTYPE=BND;STRANDS=++:5;SECONDARY;EVENT=281;MATEID=281_1;CIPOS=-10,469;CIEND=-9,0;CIPOS95=-1,155;CIEND95=-9,0;IMPRECISE;SU=5;PE=5;SR=0	GT:SU:PE:SR	./.:5:5:0
1	102892310	282_1	N	N]1:102970226]	.	.	SVTYPE=BND;STRANDS=++:5;EVENT=282;MATEID=282_2;CIPOS=-10,248;CIEND=-10,420;CIPOS95=-2,73;CIEND95=-1,159;IMPRECISE;SU=5;PE=5;SR=0	GT:SU:PE:SR	./.:5:5:0
1	102970226	282_2	N	N]1:102892310]	.	.	SVTYPE=BND;STRANDS=++:5;SECONDARY;EVENT=282;MATEID=282_1;CIPOS=-10,420;CIEND=-10,248;CIPOS95=-1,159;CIEND95=-2,73;IMPRECISE;SU=5;PE=5;SR=0	GT:SU:PE:SR	./.:5:5:0
1	102892564	283_1	N	[1:102970109[N	.	.	SVTYPE=BND;STRANDS=--:4;EVENT=283;MATEID=283_2;CIPOS=-435,9;CIEND=-473,9;CIPOS95=-155,1;CIEND95=-168,1;IMPRECISE;SU=4;PE=4;SR=0	GT:SU:PE:SR	./.:4:4:0
1	102970109	283_2	N	[1:102892564[N	.	.	SVTYPE=BND;STRANDS=--:4;SECONDARY;EVENT=283;MATEID=283_1;CIPOS=-473,9;CIEND=-435,9;CIPOS95=-168,1;CIEND95=-155,1;IMPRECISE;SU=4;PE=4;SR=0	GT:SU:PE:SR	./.:4:4:0
1	103047692	284	N	<DEL>	.	.	SVTYPE=DEL;STRANDS=+-:52;SVLEN=-316;END=103048008;CIPOS=0,0;CIEND=0,0;CIPOS95=0,0;CIEND95=0,0;SU=52;PE=14;SR=38	GT:SU:PE:SR	./.:52:14:38
1	103096079	285_1	N	N]1:103096439]	.	.	SVTYPE=BND;STRANDS=++:4;EVENT=285;MATEID=285_2;CIPOS=-7,303;CIEND=-10,456;CIPOS95=0,175;CIEND95=-1,167;IMPRECISE;SU=4;PE=4;SR=0	GT:SU:PE:SR	./.:4:4:0
1	103096439	285_2	N	N]1:103096079]	.	.	SVTYPE=BND;STRANDS=++:4;SECONDARY;EVENT=285;MATEID=285_1;CIPOS=-10,456;CIEND=-7,303;CIPOS95=-1,167;CIEND95=0,175;IMPRECISE;SU=4;PE=4;SR=0	GT:SU:PE:SR	./.:4:4:0
1	103096080	286	N	<DEL>	.	.	SVTYPE=DEL;STRANDS=+-:40;SVLEN=-304;END=103096384;CIPOS=-10,9;CIEND=-2,1;CIPOS95=0,0;CIEND95=0,0;SU=40;PE=20;SR=20	GT:SU:PE:SR	./.:40:20:20
1	103700038	287	N	<DEL>	.	.	SVTYPE=DEL;STRANDS=+-:4;SVLEN=-3;END=103700041;CIPOS=-9,1;CIEND=-2,9;CIPOS95=0,0;CIEND95=0,1;IMPRECISE;SU=4;PE=0;SR=4	GT:SU:PE:SR	./.:4:0:4
1	104443198	288_1	N	N]1:104443770]	.	.	SVTYPE=BND;STRANDS=++:4;EVENT=288;MATEID=288_2;CIPOS=-8,469;CIEND=-10,463;CIPOS95=0,175;CIEND95=-1,171;IMPRECISE;SU=4;PE=4;SR=0	GT:SU:PE:SR	./.:4:4:0
1	104443770	288_2	N	N]1:104443198]	.	.	SVTYPE=BND;STRANDS=++:4;SECONDARY;EVENT=288;MATEID=288_1;CIPOS=-10,463;CIEND=-8,469;CIPOS95=-1,171;CIEND95=0,175;IMPRECISE;SU=4;PE=4;SR=0	GT:SU:PE:SR	./.:4:4:0
1	104443199	289	N	<DEL>	.	.	SVTYPE=DEL;STRANDS=+-:31;SVLEN=-526;END=104443725;CIPOS=-3,2;CIEND=-10,9;CIPOS95=0,0;CIEND95=0,0;SU=31;PE=21;SR=10	GT:SU:PE:SR	./.:31:21:10
1	104451504	290	N	<DEL>	.	.	SVTYPE=DEL;STRANDS=+-:18;SVLEN=-148;END=104451652;CIPOS=-3,1;CIEND=-10,9;CIPOS95=0,0;CIEND95=0,0;SU=18;PE=1;SR=17	GT:SU:PE:SR	./.:18:1:17
1	105104857	291	N	<INV>	.	.	SVTYPE=INV;STRANDS=++:3,--:1;SVLEN=117;END=105104974;CIPOS=-10,25;CIEND=-14,73;CIPOS95=-1,25;CIEND95=-14,61;IMPRECISE;SU=4;PE=4;SR=0	GT:SU:PE:SR	./.:4:4:0
1	105218644	292	N	<DEL>	.	.	SVTYPE=DEL;STRANDS=+-:30;SVLEN=-818;END=105219462;CIPOS=-5,9;CIEND=-10,9;CIPOS95=0,1;CIEND95=-1,0;IMPRECISE;SU=30;PE=27;SR=3	GT:SU:PE:SR	./.:30:27:3
1	105255033	293	N	<DEL>	.	.	SVTYPE=DEL;STRANDS=+-:38;SVLEN=-1155;END=105256188;CIPOS=-10,9;CIEND=-2,0;CIPOS95=0,0;CIEND95=0,0;SU=38;PE=24;SR=14	GT:SU:PE:SR	./.:38:24:14
1	105428319	294_1	N	N]1:105428692]	.	.	SVTYPE=BND;STRANDS=++:9;EVENT=294;MATEID=294_2;CIPOS=-10,318;CIEND=-10,318;CIPOS95=0,144;CIEND95=-1,134;IMPRECISE;SU=9;PE=9;SR=0	GT:SU:PE:SR	./.:9:9:0
1	105428692	294_2	N	N]1:105428319]	.	.	SVTYPE=BND;STRANDS=++:9;SECONDARY;EVENT=294;MATEID=294_1;CIPOS=-10,318;CIEND=-10,318;CIPOS95=-1,134;CIEND95=0,144;IMPRECISE;SU=9;PE=9;SR=0	GT:SU:PE:SR	./.:9:9:0
1	105428320	295	N	<DEL>	.	.	SVTYPE=DEL;STRANDS=+-:49;SVLEN=-319;END=105428639;CIPOS=-10,9;CIEND=-10,9;CIPOS95=0,0;CIEND95=0,0;SU=49;PE=15;SR=34	GT:SU:PE:SR	./.:49:15:34
1	105606381	296	N	<DEL>	.	.	SVTYPE=DEL;STRANDS=+-:4;SVLEN=-20;END=105606401;CIPOS=-10,7;CIEND=-9,8;CIPOS95=-1,0;CIEND95=0,0;IMPRECISE;SU=4;PE=0;SR=4	GT:SU:PE:SR	./.:4:0:4
1	105866783	297	N	<DEL>	.	.	SVTYPE=DEL;STRANDS=+-:15;SVLEN=-261;END=105867044;CIPOS=-4,2;CIEND=-10,9;CIPOS95=0,0;CIEND95=0,0;SU=15;PE=4;SR=11	GT:SU:PE:SR	./.:15:4:11
1	106969623	298	N	<DEL>	.	.	SVTYPE=DEL;STRANDS=+-:4;SVLEN=-147;END=106969770;CIPOS=-9,8;CIEND=-9,8;CIPOS95=0,0;CIEND95=0,0;SU=4;PE=0;SR=4	GT:SU:PE:SR	./.:4:0:4
1	107562570	299	N	<DEL>	.	.	SVTYPE=DEL;STRANDS=+-:9;SVLEN=-20;END=107562590;CIPOS=-10,9;CIEND=-4,3;CIPOS95=0,0;CIEND95=0,0;SU=9;PE=1;SR=8	GT:SU:PE:SR	./.:9:1:8
1	108187567	300	N	<DEL>	.	.	SVTYPE=DEL;STRANDS=+-:4;SVLEN=-18;END=108187585;CIPOS=-9,8;CIEND=-5,9;CIPOS95=0,0;CIEND95=0,1;IMPRECISE;SU=4;PE=0;SR=4	GT:SU:PE:SR	./.:4:0:4
1	108733325	301	N	<DEL>	.	.	SVTYPE=DEL;STRANDS=+-:56;SVLEN=-3926;END=108737251;CIPOS=-2,1;CIEND=-2,0;CIPOS95=0,0;CIEND95=0,0;SU=56;PE=43;SR=13	GT:SU:PE:SR	./.:56:43:13
1	109460246	302	N	<DEL>	.	.	SVTYPE=DEL;STRANDS=+-:8;SVLEN=-25;END=109460271;CIPOS=-10,9;CIEND=-10,9;CIPOS95=0,0;CIEND95=0,0;SU=8;PE=0;SR=8	GT:SU:PE:SR	./.:8:0:8
1	109573232	303	N	<DEL>	.	.	SVTYPE=DEL;STRANDS=+-:29;SVLEN=-1948;END=109575180;CIPOS=-6,9;CIEND=-10,9;CIPOS95=-1,1;CIEND95=-1,0;IMPRECISE;SU=29;PE=26;SR=3	GT:SU:PE:SR	./.:29:26:3
1	109597726	304	N	<DEL>	.	.	SVTYPE=DEL;STRANDS=+-:8;SVLEN=-364;END=109598090;CIPOS=-10,362;CIEND=-227,9;CIPOS95=0,121;CIEND95=-46,2;IMPRECISE;SU=8;PE=8;SR=0	GT:SU:PE:SR	./.:8:8:0
1	110187188	305	N	<DEL>	.	.	SVTYPE=DEL;STRANDS=+-:28;SVLEN=-4181;END=110191369;CIPOS=-10,128;CIEND=-140,9;CIPOS95=-2,23;CIEND95=-28,3;IMPRECISE;SU=28;PE=28;SR=0	GT:SU:PE:SR	./.:28:28:0
1	111858525	306	N	<DEL>	.	.	SVTYPE=DEL;STRANDS=+-:5;SVLEN=-31;END=111858556;CIPOS=-10,9;CIEND=-10,9;CIPOS95=0,0;CIEND95=0,0;SU=5;PE=1;SR=4	GT:SU:PE:SR	./.:5:1:4
1	112835101	307	N	<DEL>	.	.	SVTYPE=DEL;STRANDS=+-:16;SVLEN=-2563;END=112837664;CIPOS=-10,254;CIEND=-356,9;CIPOS95=-2,32;CIEND95=-64,2;IMPRECISE;SU=16;PE=16;SR=0	GT:SU:PE:SR	./.:16:16:0
1	113611339	308	N	<DEL>	.	.	SVTYPE=DEL;STRANDS=+-:29;SVLEN=-2438;END=113613777;CIPOS=-4,3;CIEND=-10,9;CIPOS95=0,0;CIEND95=0,0;SU=29;PE=22;SR=7	GT:SU:PE:SR	./.:29:22:7
1	113715518	309	N	<DEL>	.	.	SVTYPE=DEL;STRANDS=+-:5;SVLEN=-462;END=113715980;CIPOS=-10,385;CIEND=-437,9;CIPOS95=-1,129;CIEND95=-145,1;IMPRECISE;SU=5;PE=5;SR=0	GT:SU:PE:SR	./.:5:5:0
1	113799631	310	N	<DEL>	.	.	SVTYPE=DEL;STRANDS=+-:30;SVLEN=-459;END=113800090;CIPOS=-3,2;CIEND=-4,1;CIPOS95=0,0;CIEND95=0,0;SU=30;PE=21;SR=9	GT:SU:PE:SR	./.:30:21:9
1	114646030	311_1	N	N]1:114654351]	.	.	SVTYPE=BND;STRANDS=++:46;EVENT=311;MATEID=311_2;CIPOS=-1,0;CIEND=-2,0;CIPOS95=0,0;CIEND95=0,0;SU=46;PE=24;SR=22	GT:SU:PE:SR	./.:46:24:22
1	114654351	311_2	N	N]1:114646030]	.	.	SVTYPE=BND;STRANDS=++:46;SECONDARY;EVENT=311;MATEID=311_1;CIPOS=-2,0;CIEND=-1,0;CIPOS95=0,0;CIEND95=0,0;SU=46;PE=24;SR=22	GT:SU:PE:SR	./.:46:24:22
1	114645954	312	N	<DUP>	.	.	SVTYPE=DUP;STRANDS=-+:6;SVLEN=8457;END=114654411;CIPOS=-406,9;CIEND=-10,363;CIPOS95=-152,0;CIEND95=-1,128;IMPRECISE;SU=6;PE=6;SR=0	GT:SU:PE:SR	./.:6:6:0
1	114645955	313_1	N	[1:114654368[N	.	.	SVTYPE=BND;STRANDS=--:32;EVENT=313;MATEID=313_2;CIPOS=-10,9;CIEND=-1,0;CIPOS95=0,0;CIEND95=0,0;SU=32;PE=6;SR=26	GT:SU:PE:SR	./.:32:6:26
1	114654368	313_2	N	[1:114645955[N	.	.	SVTYPE=BND;STRANDS=--:32;SECONDARY;EVENT=313;MATEID=313_1;CIPOS=-1,0;CIEND=-10,9;CIPOS95=0,0;CIEND95=0,0;SU=32;PE=6;SR=26	GT:SU:PE:SR	./.:32:6:26
1	115796902	314	N	<DEL>	.	.	SVTYPE=DEL;STRANDS=+-:16;SVLEN=-270;END=115797172;CIPOS=-3,1;CIEND=-10,9;CIPOS95=0,0;CIEND95=0,0;SU=16;PE=3;SR=13	GT:SU:PE:SR	./.:16:3:13
1	116102707	315	N	<DEL>	.	.	SVTYPE=DEL;STRANDS=+-:11;SVLEN=-44;END=116102751;CIPOS=-3,2;CIEND=-3,2;CIPOS95=0,0;CIEND95=0,0;SU=11;PE=0;SR=11	GT:SU:PE:SR	./.:11:0:11
1	116229486	316	N	<DEL>	.	.	SVTYPE=DEL;STRANDS=+-:32;SVLEN=-3354;END=116232840;CIPOS=-2,1;CIEND=-3,1;CIPOS95=0,0;CIEND95=0,0;SU=32;PE=20;SR=12	GT:SU:PE:SR	./.:32:20:12
1	117002162	317	N	<DEL>	.	.	SVTYPE=DEL;STRANDS=+-:8;SVLEN=-130;END=117002292;CIPOS=-10,9;CIEND=-10,9;CIPOS95=0,0;CIEND95=0,0;SU=8;PE=0;SR=8	GT:SU:PE:SR	./.:8:0:8
1	118091051	318	N	<DEL>	.	.	SVTYPE=DEL;STRANDS=+-:35;SVLEN=-207;END=118091258;CIPOS=-10,9;CIEND=-7,9;CIPOS95=0,0;CIEND95=0,0;SU=35;PE=3;SR=32	GT:SU:PE:SR	./.:35:3:32
1	121138019	319	N	<DUP>	.	.	SVTYPE=DUP;STRANDS=-+:5;SVLEN=338;END=121138357;CIPOS=-363,9;CIEND=-10,320;CIPOS95=-90,2;CIEND95=-1,112;IMPRECISE;SU=5;PE=5;SR=0	GT:SU:PE:SR	./.:5:5:0
1	121138317	320	N	<DEL>	.	.	SVTYPE=DEL;STRANDS=+-:4;SVLEN=-21;END=121138338;CIPOS=-9,8;CIEND=-9,8;CIPOS95=0,0;CIEND95=0,0;SU=4;PE=0;SR=4	GT:SU:PE:SR	./.:4:0:4
1	121352034	321	N	<DEL>	.	.	SVTYPE=DEL;STRANDS=+-:4;SVLEN=-2109;END=121354143;CIPOS=-10,432;CIEND=-308,9;CIPOS95=-1,140;CIEND95=-69,2;IMPRECISE;SU=4;PE=4;SR=0	GT:SU:PE:SR	./.:4:4:0
1	121351867	322	N	<DUP>	.	.	SVTYPE=DUP;STRANDS=-+:37;SVLEN=3400;END=121355267;CIPOS=-176,9;CIEND=-10,360;CIPOS95=-63,2;CIEND95=-1,77;IMPRECISE;SU=37;PE=37;SR=0	GT:SU:PE:SR	./.:37:37:0
1	121357949	323	N	<DUP>	.	.	SVTYPE=DUP;STRANDS=-+:5;SVLEN=631;END=121358580;CIPOS=-388,9;CIEND=-10,415;CIPOS95=-114,1;CIEND95=-1,153;IMPRECISE;SU=5;PE=5;SR=0	GT:SU:PE:SR	./.:5:5:0
1	121357864	324	N	<DEL>	.	.	SVTYPE=DEL;STRANDS=+-:4;SVLEN=-1896;END=121359760;CIPOS=-10,347;CIEND=-480,9;CIPOS95=-2,122;CIEND95=-169,1;IMPRECISE;SU=4;PE=4;SR=0	GT:SU:PE:SR	./.:4:4:0
1	121358448	325	N	<DUP>	.	.	SVTYPE=DUP;STRANDS=-+:11;SVLEN=27919;END=121386367;CIPOS=-305,9;CIEND=-9,303;CIPOS95=-130,0;CIEND95=-1,130;IMPRECISE;SU=11;PE=11;SR=0	GT:SU:PE:SR	./.:11:11:0
1	121358085	326	N	<DEL>	.	.	SVTYPE=DEL;STRANDS=+-:47;SVLEN=-28166;END=121386251;CIPOS=-10,176;CIEND=-195,1;CIPOS95=-2,67;CIEND95=-79,0;IMPRECISE;SU=47;PE=47;SR=0	GT:SU:PE:SR	./.:47:47:0
1	121355283	327	N	<DEL>	.	.	SVTYPE=DEL;STRANDS=+-:11;SVLEN=-74036;END=121429319;CIPOS=-10,282;CIEND=-300,9;CIPOS95=-1,113;CIEND95=-120,0;IMPRECISE;SU=11;PE=11;SR=0	GT:SU:PE:SR	./.:11:11:0
1	121472603	328	N	<DUP>	.	.	SVTYPE=DUP;STRANDS=-+:5;SVLEN=1818;END=121474421;CIPOS=-418,9;CIEND=-10,417;CIPOS95=-136,1;CIEND95=0,153;IMPRECISE;SU=5;PE=5;SR=0	GT:SU:PE:SR	./.:5:5:0
1	121386367	329	N	<DEL>	.	.	SVTYPE=DEL;STRANDS=+-:7;SVLEN=-92004;END=121478371;CIPOS=-9,361;CIEND=-374,6;CIPOS95=-1,149;CIEND95=-151,1;IMPRECISE;SU=7;PE=7;SR=0	GT:SU:PE:SR	./.:7:7:0
1	121358577	330	N	<DEL>	.	.	SVTYPE=DEL;STRANDS=+-:59;SVLEN=-119796;END=121478373;CIPOS=-5,174;CIEND=-36,8;CIPOS95=-1,72;CIEND95=-3,3;IMPRECISE;SU=59;PE=59;SR=0	GT:SU:PE:SR	./.:59:59:0
1	121358451	331	N	<DUP>	.	.	SVTYPE=DUP;STRANDS=-+:14;SVLEN=121784;END=121480235;CIPOS=-293,9;CIEND=-6,298;CIPOS95=-125,1;CIEND95=0,132;IMPRECISE;SU=14;PE=14;SR=0	GT:SU:PE:SR	./.:14:14:0
1	121478604	332	N	<DUP>	.	.	SVTYPE=DUP;STRANDS=-+:8;SVLEN=1631;END=121480235;CIPOS=-490,9;CIEND=-6,347;CIPOS95=-146,1;CIEND95=0,147;IMPRECISE;SU=8;PE=8;SR=0	GT:SU:PE:SR	./.:8:8:0
1	121386368	333	N	<DEL>	.	.	SVTYPE=DEL;STRANDS=+-:45;SVLEN=-93751;END=121480119;CIPOS=-10,469;CIEND=-191,7;CIPOS95=-1,85;CIEND95=-82,1;IMPRECISE;SU=45;PE=45;SR=0	GT:SU:PE:SR	./.:45:45:0
1	121478368	334	N	<DUP>	.	.	SVTYPE=DUP;STRANDS=-+:80;SVLEN=4506;END=121482874;CIPOS=-172,2;CIEND=-4,167;CIPOS95=-71,1;CIEND95=0,69;IMPRECISE;SU=80;PE=80;SR=0	GT:SU:PE:SR	./.:80:80:0
1	121358454	335	N	<DUP>	.	.	SVTYPE=DUP;STRANDS=-+:73;SVLEN=124422;END=121482876;CIPOS=-465,9;CIEND=-8,166;CIPOS95=-66,0;CIEND95=-2,69;IMPRECISE;SU=73;PE=73;SR=0	GT:SU:PE:SR	./.:73:73:0
1	121358579	336	N	<DEL>	.	.	SVTYPE=DEL;STRANDS=+-:56;SVLEN=-124431;END=121483010;CIPOS=-6,7;CIEND=-51,7;CIPOS95=-10,3;CIEND95=-5,2;IMPRECISE;SU=56;PE=56;SR=0	GT:SU:PE:SR	./.:56:56:0
1	121484727	337	N	<INV>	.	.	SVTYPE=INV;STRANDS=++:2,--:2;SVLEN=175;END=121484902;CIPOS=-8,0;CIEND=0,9;CIPOS95=-8,0;CIEND95=0,3;IMPRECISE;SU=4;PE=4;SR=0	GT:SU:PE:SR	./.:4:4:0
1	121484154	338	N	<DEL>	.	.	SVTYPE=DEL;STRANDS=+-:55;SVLEN=-1032;END=121485186;CIPOS=-6,181;CIEND=-322,9;CIPOS95=0,78;CIEND95=-11,4;IMPRECISE;SU=55;PE=55;SR=0	GT:SU:PE:SR	./.:55:55:0
1	121484794	339	N	<DEL>	.	.	SVTYPE=DEL;STRANDS=+-:3327;SVLEN=-321;END=121485115;CIPOS=-1,6;CIEND=-3,1;CIPOS95=0,2;CIEND95=0,0;IMPRECISE;SU=3327;PE=3327;SR=0	GT:SU:PE:SR	./.:3327:3327:0
1	121485077	340	N	<INV>	.	.	SVTYPE=INV;STRANDS=++:5,--:6;SVLEN=355;END=121485432;CIPOS=-10,9;CIEND=-10,9;CIPOS95=-3,3;CIEND95=-3,3;IMPRECISE;SU=11;PE=10;SR=1	GT:SU:PE:SR	./.:11:10:1
1	121484054	341	N	<DUP>	.	.	SVTYPE=DUP;STRANDS=-+:569;SVLEN=1380;END=121485434;CIPOS=-1,7;CIEND=0,0;CIPOS95=0,0;CIEND95=0,0;SU=569;PE=518;SR=51	GT:SU:PE:SR	./.:569:518:51
1	121485043	342	N	<DUP>	.	.	SVTYPE=DUP;STRANDS=-+:13249;SVLEN=391;END=121485434;CIPOS=-254,7;CIEND=-1,5;CIPOS95=0,0;CIEND95=0,1;IMPRECISE;SU=13249;PE=13226;SR=23	GT:SU:PE:SR	./.:13249:13226:23
1	233962210	343	N	<DEL>	.	.	SVTYPE=DEL;STRANDS=+-:11;SVLEN=-1386;END=233963596;CIPOS=-10,206;CIEND=-271,9;CIPOS95=-1,45;CIEND95=-90,2;IMPRECISE;SU=11;PE=11;SR=0	GT:SU:PE:SR	./.:11:11:0
1	142538931	344	N	<DEL>	.	.	SVTYPE=DEL;STRANDS=+-:8;SVLEN=-2001;END=142540932;CIPOS=-10,298;CIEND=-491,9;CIPOS95=-2,91;CIEND95=-146,1;IMPRECISE;SU=8;PE=8;SR=0	GT:SU:PE:SR	./.:8:8:0
1	147390171	345	N	<DEL>	.	.	SVTYPE=DEL;STRANDS=+-:29;SVLEN=-296;END=147390467;CIPOS=-2,0;CIEND=-10,9;CIPOS95=0,0;CIEND95=0,0;SU=29;PE=7;SR=22	GT:SU:PE:SR	./.:29:7:22
1	186826179	346_1	N	N]1:186826404]	.	.	SVTYPE=BND;STRANDS=++:22;EVENT=346;MATEID=346_2;CIPOS=-10,94;CIEND=-4,237;CIPOS95=-3,21;CIEND95=0,106;IMPRECISE;SU=22;PE=22;SR=0	GT:SU:PE:SR	./.:22:22:0
1	186826404	346_2	N	N]1:186826179]	.	.	SVTYPE=BND;STRANDS=++:22;SECONDARY;EVENT=346;MATEID=346_1;CIPOS=-4,237;CIEND=-10,94;CIPOS95=0,106;CIEND95=-3,21;IMPRECISE;SU=22;PE=22;SR=0	GT:SU:PE:SR	./.:22:22:0
1	224247116	347_1	N	N]1:224247631]	.	.	SVTYPE=BND;STRANDS=++:8;EVENT=347;MATEID=347_2;CIPOS=-4,346;CIEND=-10,337;CIPOS95=0,148;CIEND95=-1,142;IMPRECISE;SU=8;PE=8;SR=0	GT:SU:PE:SR	./.:8:8:0
1	224247631	347_2	N	N]1:224247116]	.	.	SVTYPE=BND;STRANDS=++:8;SECONDARY;EVENT=347;MATEID=347_1;CIPOS=-10,337;CIEND=-4,346;CIPOS95=-1,142;CIEND95=0,148;IMPRECISE;SU=8;PE=8;SR=0	GT:SU:PE:SR	./.:8:8:0
1	232423133	348	N	<DEL>	.	.	SVTYPE=DEL;STRANDS=+-:37;SVLEN=-313;END=232423446;CIPOS=-10,9;CIEND=-1,0;CIPOS95=0,0;CIEND95=0,0;SU=37;PE=17;SR=20	GT:SU:PE:SR	./.:37:17:20
1	233865106	349	N	<DEL>	.	.	SVTYPE=DEL;STRANDS=+-:5;SVLEN=-374;END=233865480;CIPOS=-10,248;CIEND=-341,9;CIPOS95=-2,71;CIEND95=-86,2;IMPRECISE;SU=5;PE=5;SR=0	GT:SU:PE:SR	./.:5:5:0
1	142536723	350	N	<DEL>	.	.	SVTYPE=DEL;STRANDS=+-:10;SVLEN=-13;END=142536736;CIPOS=-5,3;CIEND=-10,9;CIPOS95=0,0;CIEND95=0,0;SU=10;PE=1;SR=9	GT:SU:PE:SR	./.:10:1:9
1	142535979	351	N	<DEL>	.	.	SVTYPE=DEL;STRANDS=+-:96;SVLEN=-1312;END=142537291;CIPOS=0,15;CIEND=-52,9;CIPOS95=0,2;CIEND95=-6,4;IMPRECISE;SU=96;PE=96;SR=0	GT:SU:PE:SR	./.:96:96:0
1	142538132	352	N	<DEL>	.	.	SVTYPE=DEL;STRANDS=+-:4;SVLEN=-13;END=142538145;CIPOS=-10,9;CIEND=-10,9;CIPOS95=-3,3;CIEND95=-3,3;IMPRECISE;SU=4;PE=3;SR=1	GT:SU:PE:SR	./.:4:3:1
1	142535434	353	N	<DUP>	.	.	SVTYPE=DUP;STRANDS=-+:4;SVLEN=3496;END=142538930;CIPOS=-451,9;CIEND=-10,481;CIPOS95=-148,1;CIEND95=-1,168;IMPRECISE;SU=4;PE=4;SR=0	GT:SU:PE:SR	./.:4:4:0
1	142537634	354	N	<DEL>	.	.	SVTYPE=DEL;STRANDS=+-:4;SVLEN=-1304;END=142538938;CIPOS=-9,8;CIEND=-9,8;CIPOS95=0,0;CIEND95=0,0;SU=4;PE=0;SR=4	GT:SU:PE:SR	./.:4:0:4
1	142538045	355	N	<DUP>	.	.	SVTYPE=DUP;STRANDS=-+:49;SVLEN=1258;END=142539303;CIPOS=-6,7;CIEND=0,9;CIPOS95=0,0;CIEND95=0,1;IMPRECISE;SU=49;PE=44;SR=5	GT:SU:PE:SR	./.:49:44:5
1	142537643	356	N	<DUP>	.	.	SVTYPE=DUP;STRANDS=-+:40;SVLEN=1872;END=142539515;CIPOS=-67,9;CIEND=-10,42;CIPOS95=-8,1;CIEND95=-1,5;IMPRECISE;SU=40;PE=40;SR=0	GT:SU:PE:SR	./.:40:40:0
1	142538825	357	N	<DEL>	.	.	SVTYPE=DEL;STRANDS=+-:10;SVLEN=-3861;END=142542686;CIPOS=-10,265;CIEND=-331,2;CIPOS95=-2,78;CIEND95=-140,0;IMPRECISE;SU=10;PE=10;SR=0	GT:SU:PE:SR	./.:10:10:0
1	144894149	358	N	<DEL>	.	.	SVTYPE=DEL;STRANDS=+-:9;SVLEN=-1083;END=144895232;CIPOS=-10,281;CIEND=-380,9;CIPOS95=-1,97;CIEND95=-85,2;IMPRECISE;SU=9;PE=9;SR=0	GT:SU:PE:SR	./.:9:9:0
1	144896296	359	N	<DEL>	.	.	SVTYPE=DEL;STRANDS=+-:26;SVLEN=-4750;END=144901046;CIPOS=-10,115;CIEND=-202,3;CIPOS95=-1,32;CIEND95=-74,0;IMPRECISE;SU=26;PE=26;SR=0	GT:SU:PE:SR	./.:26:26:0
1	144896299	360	N	<DEL>	.	.	SVTYPE=DEL;STRANDS=+-:12;SVLEN=-10510;END=144906809;CIPOS=-9,281;CIEND=-298,4;CIPOS95=-1,107;CIEND95=-126,0;IMPRECISE;SU=12;PE=12;SR=0	GT:SU:PE:SR	./.:12:12:0
1	144901180	361	N	<DEL>	.	.	SVTYPE=DEL;STRANDS=+-:22;SVLEN=-5629;END=144906809;CIPOS=-2,1;CIEND=-10,9;CIPOS95=0,0;CIEND95=0,0;SU=22;PE=8;SR=14	GT:SU:PE:SR	./.:22:8:14
1	144685635	362	N	<DEL>	.	.	SVTYPE=DEL;STRANDS=+-:8;SVLEN=-275364;END=144960999;CIPOS=-10,322;CIEND=-454,9;CIPOS95=-1,124;CIEND95=-127,1;IMPRECISE;SU=8;PE=8;SR=0	GT:SU:PE:SR	./.:8:8:0
1	145017408	363	N	<DEL>	.	.	SVTYPE=DEL;STRANDS=+-:5;SVLEN=-33;END=145017441;CIPOS=-10,9;CIEND=-10,9;CIPOS95=0,0;CIEND95=0,0;SU=5;PE=0;SR=5	GT:SU:PE:SR	./.:5:0:5
1	145026746	364	N	<DEL>	.	.	SVTYPE=DEL;STRANDS=+-:57;SVLEN=-306;END=145027052;CIPOS=0,0;CIEND=0,0;CIPOS95=0,0;CIEND95=0,0;SU=57;PE=21;SR=36	GT:SU:PE:SR	./.:57:21:36
1	145092947	365_1	N	N]1:145097136]	.	.	SVTYPE=BND;STRANDS=++:5;EVENT=365;MATEID=365_2;CIPOS=-7,433;CIEND=-10,429;CIPOS95=0,166;CIEND95=-1,162;IMPRECISE;SU=5;PE=5;SR=0	GT:SU:PE:SR	./.:5:5:0
1	145097136	365_2	N	N]1:145092947]	.	.	SVTYPE=BND;STRANDS=++:5;SECONDARY;EVENT=365;MATEID=365_1;CIPOS=-10,429;CIEND=-7,433;CIPOS95=-1,162;CIEND95=0,166;IMPRECISE;SU=5;PE=5;SR=0	GT:SU:PE:SR	./.:5:5:0
1	145092948	366	N	<DEL>	.	.	SVTYPE=DEL;STRANDS=+-:115;SVLEN=-4133;END=145097081;CIPOS=-10,9;CIEND=-10,9;CIPOS95=0,0;CIEND95=0,0;SU=115;PE=96;SR=19	GT:SU:PE:SR	./.:115:96:19
1	120391409	367_1	N	[1:145289086[N	.	.	SVTYPE=BND;STRANDS=--:21;EVENT=367;MATEID=367_2;CIPOS=-431,9;CIEND=-267,9;CIPOS95=-90,1;CIEND95=-32,3;IMPRECISE;SU=21;PE=21;SR=0	GT:SU:PE:SR	./.:21:21:0
1	145289086	367_2	N	[1:120391409[N	.	.	SVTYPE=BND;STRANDS=--:21;SECONDARY;EVENT=367;MATEID=367_1;CIPOS=-267,9;CIEND=-431,9;CIPOS95=-32,3;CIEND95=-90,1;IMPRECISE;SU=21;PE=21;SR=0	GT:SU:PE:SR	./.:21:21:0
1	16885193	368_1	N	[1:146471526[N	.	.	SVTYPE=BND;STRANDS=--:4;EVENT=368;MATEID=368_2;CIPOS=-399,9;CIEND=-443,9;CIPOS95=-146,1;CIEND95=-151,1;IMPRECISE;SU=4;PE=4;SR=0	GT:SU:PE:SR	./.:4:4:0
1	146471526	368_2	N	[1:16885193[N	.	.	SVTYPE=BND;STRANDS=--:4;SECONDARY;EVENT=368;MATEID=368_1;CIPOS=-443,9;CIEND=-399,9;CIPOS95=-151,1;CIEND95=-146,1;IMPRECISE;SU=4;PE=4;SR=0	GT:SU:PE:SR	./.:4:4:0
1	144854767	369	N	<DEL>	.	.	SVTYPE=DEL;STRANDS=+-:7;SVLEN=-1638805;END=146493572;CIPOS=-10,253;CIEND=-366,9;CIPOS95=-2,56;CIEND95=-146,1;IMPRECISE;SU=7;PE=7;SR=0	GT:SU:PE:SR	./.:7:7:0
1	146701577	370_1	N	N]1:146818781]	.	.	SVTYPE=BND;STRANDS=++:6;EVENT=370;MATEID=370_2;CIPOS=-10,362;CIEND=-10,359;CIPOS95=-1,128;CIEND95=-1,124;IMPRECISE;SU=6;PE=6;SR=0	GT:SU:PE:SR	./.:6:6:0
1	146818781	370_2	N	N]1:146701577]	.	.	SVTYPE=BND;STRANDS=++:6;SECONDARY;EVENT=370;MATEID=370_1;CIPOS=-10,359;CIEND=-10,362;CIPOS95=-1,124;CIEND95=-1,128;IMPRECISE;SU=6;PE=6;SR=0	GT:SU:PE:SR	./.:6:6:0
1	120393297	371	N	<DEL>	.	.	SVTYPE=DEL;STRANDS=+-:17;SVLEN=-26996354;END=147389651;CIPOS=-3,244;CIEND=-182,9;CIPOS95=0,91;CIEND95=-40,1;IMPRECISE;SU=17;PE=17;SR=0	GT:SU:PE:SR	./.:17:17:0
1	147392542	372	N	<INV>	.	.	SVTYPE=INV;STRANDS=++:5,--:3;SVLEN=207;END=147392749;CIPOS=-10,56;CIEND=-59,9;CIPOS95=0,55;CIEND95=-53,0;IMPRECISE;SU=8;PE=8;SR=0	GT:SU:PE:SR	./.:8:8:0
1	145833117	373_1	N	N]1:147394567]	.	.	SVTYPE=BND;STRANDS=++:48;EVENT=373;MATEID=373_2;CIPOS=-10,103;CIEND=-10,214;CIPOS95=-1,20;CIEND95=-2,13;IMPRECISE;SU=48;PE=48;SR=0	GT:SU:PE:SR	./.:48:48:0
1	147394567	373_2	N	N]1:145833117]	.	.	SVTYPE=BND;STRANDS=++:48;SECONDARY;EVENT=373;MATEID=373_1;CIPOS=-10,214;CIEND=-10,103;CIPOS95=-2,13;CIEND95=-1,20;IMPRECISE;SU=48;PE=48;SR=0	GT:SU:PE:SR	./.:48:48:0
1	147752844	374_1	N	[1:147775497[N	.	.	SVTYPE=BND;STRANDS=--:7;EVENT=374;MATEID=374_2;CIPOS=-352,9;CIEND=-327,9;CIPOS95=-131,1;CIEND95=-73,2;IMPRECISE;SU=7;PE=7;SR=0	GT:SU:PE:SR	./.:7:7:0
1	147775497	374_2	N	[1:147752844[N	.	.	SVTYPE=BND;STRANDS=--:7;SECONDARY;EVENT=374;MATEID=374_1;CIPOS=-327,9;CIEND=-352,9;CIPOS95=-73,2;CIEND95=-131,1;IMPRECISE;SU=7;PE=7;SR=0	GT:SU:PE:SR	./.:7:7:0
1	144594230	375	N	<DEL>	.	.	SVTYPE=DEL;STRANDS=+-:10;SVLEN=-3962414;END=148556644;CIPOS=-10,445;CIEND=-136,9;CIPOS95=-1,121;CIEND95=-74,2;IMPRECISE;SU=10;PE=10;SR=0	GT:SU:PE:SR	./.:10:10:0
1	148682462	376	N	<DEL>	.	.	SVTYPE=DEL;STRANDS=+-:5;SVLEN=-161689;END=148844151;CIPOS=-10,421;CIEND=-475,9;CIPOS95=-1,155;CIEND95=-157,1;IMPRECISE;SU=5;PE=5;SR=0	GT:SU:PE:SR	./.:5:5:0
1	148849384	377	N	<DUP>	.	.	SVTYPE=DUP;STRANDS=-+:51;SVLEN=952;END=148850336;CIPOS=-180,7;CIEND=-10,296;CIPOS95=-58,2;CIEND95=-3,21;IMPRECISE;SU=51;PE=51;SR=0	GT:SU:PE:SR	./.:51:51:0
1	148849541	378	N	<DEL>	.	.	SVTYPE=DEL;STRANDS=+-:55;SVLEN=-971;END=148850512;CIPOS=-10,218;CIEND=-334,9;CIPOS95=-1,91;CIEND95=-61,2;IMPRECISE;SU=55;PE=55;SR=0	GT:SU:PE:SR	./.:55:55:0
1	121138238	379	N	<DUP>	.	.	SVTYPE=DUP;STRANDS=-+:4;SVLEN=27716357;END=148854595;CIPOS=-468,9;CIEND=-8,469;CIPOS95=-170,1;CIEND95=0,175;IMPRECISE;SU=4;PE=4;SR=0	GT:SU:PE:SR	./.:4:4:0
1	121138317	380_1	N	N]1:148854596]	.	.	SVTYPE=BND;STRANDS=++:27;EVENT=380;MATEID=380_2;CIPOS=-9,9;CIEND=-10,1;CIPOS95=0,0;CIEND95=0,0;SU=27;PE=0;SR=27	GT:SU:PE:SR	./.:27:0:27
1	148854596	380_2	N	N]1:121138317]	.	.	SVTYPE=BND;STRANDS=++:27;SECONDARY;EVENT=380;MATEID=380_1;CIPOS=-10,1;CIEND=-9,9;CIPOS95=0,0;CIEND95=0,0;SU=27;PE=0;SR=27	GT:SU:PE:SR	./.:27:0:27
1	121138248	381	N	<INV>	.	.	SVTYPE=INV;STRANDS=++:1,--:6;SVLEN=27716349;END=148854597;CIPOS=-10,9;CIEND=-10,9;CIPOS95=-3,3;CIEND95=-3,3;IMPRECISE;SU=7;PE=6;SR=1	GT:SU:PE:SR	./.:7:6:1
1	148854842	382	N	<DUP>	.	.	SVTYPE=DUP;STRANDS=-+:5;SVLEN=364;END=148855206;CIPOS=-424,9;CIEND=-10,405;CIPOS95=-152,0;CIEND95=-1,127;IMPRECISE;SU=5;PE=5;SR=0	GT:SU:PE:SR	./.:5:5:0
1	121138358	383_1	N	N]1:148855306]	.	.	SVTYPE=BND;STRANDS=++:50;EVENT=383;MATEID=383_2;CIPOS=-2,0;CIEND=-2,0;CIPOS95=0,0;CIEND95=0,0;SU=50;PE=31;SR=19	GT:SU:PE:SR	./.:50:31:19
1	148855306	383_2	N	N]1:121138358]	.	.	SVTYPE=BND;STRANDS=++:50;SECONDARY;EVENT=383;MATEID=383_1;CIPOS=-2,0;CIEND=-2,0;CIPOS95=0,0;CIEND95=0,0;SU=50;PE=31;SR=19	GT:SU:PE:SR	./.:50:31:19
1	121137822	384_1	N	[1:148855598[N	.	.	SVTYPE=BND;STRANDS=--:4;EVENT=384;MATEID=384_2;CIPOS=-108,9;CIEND=-414,9;CIPOS95=-49,3;CIEND95=-135,1;IMPRECISE;SU=4;PE=4;SR=0	GT:SU:PE:SR	./.:4:4:0
1	148855598	384_2	N	[1:121137822[N	.	.	SVTYPE=BND;STRANDS=--:4;SECONDARY;EVENT=384;MATEID=384_1;CIPOS=-414,9;CIEND=-108,9;CIPOS95=-135,1;CIEND95=-49,3;IMPRECISE;SU=4;PE=4;SR=0	GT:SU:PE:SR	./.:4:4:0
1	148855406	385	N	<INV>	.	.	SVTYPE=INV;STRANDS=++:3,--:1;SVLEN=171;END=148855577;CIPOS=-10,13;CIEND=-109,171;CIPOS95=-10,13;CIEND95=-109,83;IMPRECISE;SU=4;PE=4;SR=0	GT:SU:PE:SR	./.:4:4:0
1	149033975	386	N	<DUP>	.	.	SVTYPE=DUP;STRANDS=-+:25;SVLEN=605;END=149034580;CIPOS=-167,9;CIEND=-10,147;CIPOS95=-35,3;CIEND95=-3,31;IMPRECISE;SU=25;PE=25;SR=0	GT:SU:PE:SR	./.:25:25:0
1	149034510	387	N	<DEL>	.	.	SVTYPE=DEL;STRANDS=+-:13;SVLEN=-324;END=149034834;CIPOS=-10,113;CIEND=-97,9;CIPOS95=-4,12;CIEND95=-50,2;IMPRECISE;SU=13;PE=13;SR=0	GT:SU:PE:SR	./.:13:13:0
1	144526644	388_1	N	[1:149203662[N	.	.	SVTYPE=BND;STRANDS=--:6;EVENT=388;MATEID=388_2;CIPOS=-396,9;CIEND=-391,9;CIPOS95=-111,1;CIEND95=-147,1;IMPRECISE;SU=6;PE=6;SR=0	GT:SU:PE:SR	./.:6:6:0
1	149203662	388_2	N	[1:144526644[N	.	.	SVTYPE=BND;STRANDS=--:6;SECONDARY;EVENT=388;MATEID=388_1;CIPOS=-391,9;CIEND=-396,9;CIPOS95=-147,1;CIEND95=-111,1;IMPRECISE;SU=6;PE=6;SR=0	GT:SU:PE:SR	./.:6:6:0
1	17230854	389_1	N	N]1:149216152]	.	.	SVTYPE=BND;STRANDS=++:8;EVENT=389;MATEID=389_2;CIPOS=-10,9;CIEND=-10,9;CIPOS95=0,0;CIEND95=0,0;SU=8;PE=0;SR=8	GT:SU:PE:SR	./.:8:0:8
1	149216152	389_2	N	N]1:17230854]	.	.	SVTYPE=BND;STRANDS=++:8;SECONDARY;EVENT=389;MATEID=389_1;CIPOS=-10,9;CIEND=-10,9;CIPOS95=0,0;CIEND95=0,0;SU=8;PE=0;SR=8	GT:SU:PE:SR	./.:8:0:8
1	17229993	390_1	N	[1:149216269[N	.	.	SVTYPE=BND;STRANDS=--:21;EVENT=390;MATEID=390_2;CIPOS=-247,9;CIEND=-436,9;CIPOS95=-20,2;CIEND95=-92,1;IMPRECISE;SU=21;PE=21;SR=0	GT:SU:PE:SR	./.:21:21:0
1	149216269	390_2	N	[1:17229993[N	.	.	SVTYPE=BND;STRANDS=--:21;SECONDARY;EVENT=390;MATEID=390_1;CIPOS=-436,9;CIEND=-247,9;CIPOS95=-92,1;CIEND95=-20,2;IMPRECISE;SU=21;PE=21;SR=0	GT:SU:PE:SR	./.:21:21:0
1	17229887	391_1	N	N]1:149216436]	.	.	SVTYPE=BND;STRANDS=++:6;EVENT=391;MATEID=391_2;CIPOS=-10,373;CIEND=-10,369;CIPOS95=-1,134;CIEND95=-1,119;IMPRECISE;SU=6;PE=6;SR=0	GT:SU:PE:SR	./.:6:6:0
1	149216436	391_2	N	N]1:17229887]	.	.	SVTYPE=BND;STRANDS=++:6;SECONDARY;EVENT=391;MATEID=391_1;CIPOS=-10,369;CIEND=-10,373;CIPOS95=-1,119;CIEND95=-1,134;IMPRECISE;SU=6;PE=6;SR=0	GT:SU:PE:SR	./.:6:6:0
1	16834416	392	N	<DUP>	.	.	SVTYPE=DUP;STRANDS=-+:5;SVLEN=132383067;END=149217483;CIPOS=-10,9;CIEND=-10,9;CIPOS95=0,0;CIEND95=0,0;SU=5;PE=0;SR=5	GT:SU:PE:SR	./.:5:0:5
1	17225491	393	N	<INV>	.	.	SVTYPE=INV;STRANDS=++:1,--:5;SVLEN=131995422;END=149220913;CIPOS=-477,9;CIEND=-446,9;CIPOS95=-173,0;CIEND95=-157,1;IMPRECISE;SU=6;PE=6;SR=0	GT:SU:PE:SR	./.:6:6:0
1	17218372	394_1	N	N]1:149228079]	.	.	SVTYPE=BND;STRANDS=++:21;EVENT=394;MATEID=394_2;CIPOS=-9,222;CIEND=-10,190;CIPOS95=-1,90;CIEND95=-2,59;IMPRECISE;SU=21;PE=21;SR=0	GT:SU:PE:SR	./.:21:21:0
1	149228079	394_2	N	N]1:17218372]	.	.	SVTYPE=BND;STRANDS=++:21;SECONDARY;EVENT=394;MATEID=394_1;CIPOS=-10,190;CIEND=-9,222;CIPOS95=-2,59;CIEND95=-1,90;IMPRECISE;SU=21;PE=21;SR=0	GT:SU:PE:SR	./.:21:21:0
1	149870889	395	N	<DEL>	.	.	SVTYPE=DEL;STRANDS=+-:5;SVLEN=-427;END=149871316;CIPOS=-10,321;CIEND=-305,9;CIPOS95=-2,113;CIEND95=-121,2;IMPRECISE;SU=5;PE=5;SR=0	GT:SU:PE:SR	./.:5:5:0
1	150037852	396	N	<DEL>	.	.	SVTYPE=DEL;STRANDS=+-:35;SVLEN=-46;END=150037898;CIPOS=-2,0;CIEND=-1,0;CIPOS95=0,0;CIEND95=0,0;SU=35;PE=1;SR=34	GT:SU:PE:SR	./.:35:1:34
1	150691450	397_1	N	N]1:150691821]	.	.	SVTYPE=BND;STRANDS=++:5;EVENT=397;MATEID=397_2;CIPOS=-5,317;CIEND=-10,433;CIPOS95=0,166;CIEND95=-1,161;IMPRECISE;SU=5;PE=5;SR=0	GT:SU:PE:SR	./.:5:5:0
1	150691821	397_2	N	N]1:150691450]	.	.	SVTYPE=BND;STRANDS=++:5;SECONDARY;EVENT=397;MATEID=397_1;CIPOS=-10,433;CIEND=-5,317;CIPOS95=-1,161;CIEND95=0,166;IMPRECISE;SU=5;PE=5;SR=0	GT:SU:PE:SR	./.:5:5:0
1	150691451	398	N	<DEL>	.	.	SVTYPE=DEL;STRANDS=+-:42;SVLEN=-318;END=150691769;CIPOS=-10,9;CIEND=-1,0;CIPOS95=0,0;CIEND95=0,0;SU=42;PE=16;SR=26	GT:SU:PE:SR	./.:42:16:26
1	151905241	399	N	<DEL>	.	.	SVTYPE=DEL;STRANDS=+-:4;SVLEN=-73;END=151905314;CIPOS=-9,8;CIEND=-9,8;CIPOS95=0,0;CIEND95=0,0;SU=4;PE=0;SR=4	GT:SU:PE:SR	./.:4:0:4
1	152276718	400	N	<DUP>	.	.	SVTYPE=DUP;STRANDS=-+:11;SVLEN=4858;END=152281576;CIPOS=-372,9;CIEND=-10,233;CIPOS95=-86,2;CIEND95=-2,71;IMPRECISE;SU=11;PE=11;SR=0	GT:SU:PE:SR	./.:11:11:0
1	154686440	401	N	<DUP>	.	.	SVTYPE=DUP;STRANDS=-+:22;SVLEN=598;END=154687038;CIPOS=-271,9;CIEND=-10,210;CIPOS95=-28,3;CIEND95=-3,22;IMPRECISE;SU=22;PE=22;SR=0	GT:SU:PE:SR	./.:22:22:0
1	154799009	402	N	<DEL>	.	.	SVTYPE=DEL;STRANDS=+-:5;SVLEN=-27;END=154799036;CIPOS=-10,9;CIEND=-10,9;CIPOS95=0,0;CIEND95=0,0;SU=5;PE=0;SR=5	GT:SU:PE:SR	./.:5:0:5
1	155119794	403	N	<INV>	.	.	SVTYPE=INV;STRANDS=++:11,--:15;SVLEN=130;END=155119924;CIPOS=-10,6;CIEND=-6,9;CIPOS95=-10,6;CIEND95=-6,1;IMPRECISE;SU=26;PE=26;SR=0	GT:SU:PE:SR	./.:26:26:0
1	155460779	404	N	<DEL>	.	.	SVTYPE=DEL;STRANDS=+-:4;SVLEN=-6;END=155460785;CIPOS=-9,4;CIEND=-5,8;CIPOS95=0,0;CIEND95=0,0;SU=4;PE=0;SR=4	GT:SU:PE:SR	./.:4:0:4
1	155587035	405	N	<DUP>	.	.	SVTYPE=DUP;STRANDS=-+:5;SVLEN=135905;END=155722940;CIPOS=-10,9;CIEND=-10,9;CIPOS95=0,0;CIEND95=0,0;SU=5;PE=0;SR=5	GT:SU:PE:SR	./.:5:0:5
1	155844269	406	N	<DEL>	.	.	SVTYPE=DEL;STRANDS=+-:23;SVLEN=-742;END=155845011;CIPOS=-10,9;CIEND=-10,8;CIPOS95=-1,3;CIEND95=-3,1;IMPRECISE;SU=23;PE=22;SR=1	GT:SU:PE:SR	./.:23:22:1
1	156306102	407	N	<DEL>	.	.	SVTYPE=DEL;STRANDS=+-:12;SVLEN=-36;END=156306138;CIPOS=-10,9;CIEND=-10,9;CIPOS95=0,0;CIEND95=0,0;SU=12;PE=0;SR=12	GT:SU:PE:SR	./.:12:0:12
1	156526723	408	N	<DEL>	.	.	SVTYPE=DEL;STRANDS=+-:57;SVLEN=-2212;END=156528935;CIPOS=-10,9;CIEND=-2,0;CIPOS95=0,0;CIEND95=0,0;SU=57;PE=43;SR=14	GT:SU:PE:SR	./.:57:43:14
1	157018860	409	N	<DEL>	.	.	SVTYPE=DEL;STRANDS=+-:19;SVLEN=-390;END=157019250;CIPOS=-10,295;CIEND=-181,4;CIPOS95=0,37;CIEND95=-39,0;IMPRECISE;SU=19;PE=19;SR=0	GT:SU:PE:SR	./.:19:19:0
1	157348494	410_1	N	N]1:157457749]	.	.	SVTYPE=BND;STRANDS=++:8;EVENT=410;MATEID=410_2;CIPOS=-10,332;CIEND=-10,324;CIPOS95=-1,131;CIEND95=-2,60;IMPRECISE;SU=8;PE=8;SR=0	GT:SU:PE:SR	./.:8:8:0
1	157457749	410_2	N	N]1:157348494]	.	.	SVTYPE=BND;STRANDS=++:8;SECONDARY;EVENT=410;MATEID=410_1;CIPOS=-10,324;CIEND=-10,332;CIPOS95=-2,60;CIEND95=-1,131;IMPRECISE;SU=8;PE=8;SR=0	GT:SU:PE:SR	./.:8:8:0
1	158488408	411	N	<DEL>	.	.	SVTYPE=DEL;STRANDS=+-:12;SVLEN=-267;END=158488675;CIPOS=-4,2;CIEND=-3,2;CIPOS95=0,0;CIEND95=0,0;SU=12;PE=2;SR=10	GT:SU:PE:SR	./.:12:2:10
1	158712047	412	N	<DEL>	.	.	SVTYPE=DEL;STRANDS=+-:24;SVLEN=-306;END=158712353;CIPOS=-10,9;CIEND=-10,9;CIPOS95=0,0;CIEND95=0,0;SU=24;PE=12;SR=12	GT:SU:PE:SR	./.:24:12:12
1	158867532	413_1	N	N]1:158870027]	.	.	SVTYPE=BND;STRANDS=++:4;EVENT=413;MATEID=413_2;CIPOS=-8,469;CIEND=-10,464;CIPOS95=0,175;CIEND95=-1,173;IMPRECISE;SU=4;PE=4;SR=0	GT:SU:PE:SR	./.:4:4:0
1	158870027	413_2	N	N]1:158867532]	.	.	SVTYPE=BND;STRANDS=++:4;SECONDARY;EVENT=413;MATEID=413_1;CIPOS=-10,464;CIEND=-8,469;CIPOS95=-1,173;CIEND95=0,175;IMPRECISE;SU=4;PE=4;SR=0	GT:SU:PE:SR	./.:4:4:0
1	158867533	414	N	<DEL>	.	.	SVTYPE=DEL;STRANDS=+-:50;SVLEN=-2448;END=158869981;CIPOS=-10,9;CIEND=-2,0;CIPOS95=0,0;CIEND95=0,0;SU=50;PE=30;SR=20	GT:SU:PE:SR	./.:50:30:20
1	158961355	415	N	<DEL>	.	.	SVTYPE=DEL;STRANDS=+-:31;SVLEN=-4846;END=158966201;CIPOS=-8,9;CIEND=-10,7;CIPOS95=-1,1;CIEND95=-2,0;IMPRECISE;SU=31;PE=29;SR=2	GT:SU:PE:SR	./.:31:29:2
1	159428667	416_1	N	N]1:159494911]	.	.	SVTYPE=BND;STRANDS=++:4;EVENT=416;MATEID=416_2;CIPOS=-10,433;CIEND=-10,325;CIPOS95=-1,151;CIEND95=-2,114;IMPRECISE;SU=4;PE=4;SR=0	GT:SU:PE:SR	./.:4:4:0
1	159494911	416_2	N	N]1:159428667]	.	.	SVTYPE=BND;STRANDS=++:4;SECONDARY;EVENT=416;MATEID=416_1;CIPOS=-10,325;CIEND=-10,433;CIPOS95=-2,114;CIEND95=-1,151;IMPRECISE;SU=4;PE=4;SR=0	GT:SU:PE:SR	./.:4:4:0
1	160935034	417_1	N	N]1:160935392]	.	.	SVTYPE=BND;STRANDS=++:4;EVENT=417;MATEID=417_2;CIPOS=-7,300;CIEND=-10,458;CIPOS95=0,175;CIEND95=-1,169;IMPRECISE;SU=4;PE=4;SR=0	GT:SU:PE:SR	./.:4:4:0
1	160935392	417_2	N	N]1:160935034]	.	.	SVTYPE=BND;STRANDS=++:4;SECONDARY;EVENT=417;MATEID=417_1;CIPOS=-10,458;CIEND=-7,300;CIPOS95=-1,169;CIEND95=0,175;IMPRECISE;SU=4;PE=4;SR=0	GT:SU:PE:SR	./.:4:4:0
1	160935035	418	N	<DEL>	.	.	SVTYPE=DEL;STRANDS=+-:46;SVLEN=-301;END=160935336;CIPOS=-10,9;CIEND=-10,9;CIPOS95=0,0;CIEND95=0,0;SU=46;PE=12;SR=34	GT:SU:PE:SR	./.:46:12:34
1	162052679	419_1	N	N]1:162053037]	.	.	SVTYPE=BND;STRANDS=++:5;EVENT=419;MATEID=419_2;CIPOS=-10,304;CIEND=-10,431;CIPOS95=0,166;CIEND95=0,161;IMPRECISE;SU=5;PE=5;SR=0	GT:SU:PE:SR	./.:5:5:0
1	162053037	419_2	N	N]1:162052679]	.	.	SVTYPE=BND;STRANDS=++:5;SECONDARY;EVENT=419;MATEID=419_1;CIPOS=-10,431;CIEND=-10,304;CIPOS95=0,161;CIEND95=0,166;IMPRECISE;SU=5;PE=5;SR=0	GT:SU:PE:SR	./.:5:5:0
1	162052680	420	N	<DEL>	.	.	SVTYPE=DEL;STRANDS=+-:37;SVLEN=-305;END=162052985;CIPOS=-2,0;CIEND=-10,9;CIPOS95=0,0;CIEND95=0,0;SU=37;PE=6;SR=31	GT:SU:PE:SR	./.:37:6:31
1	162838401	421	N	<DUP>	.	.	SVTYPE=DUP;STRANDS=-+:9;SVLEN=119;END=162838520;CIPOS=-4,3;CIEND=-4,3;CIPOS95=0,0;CIEND95=0,0;SU=9;PE=0;SR=9	GT:SU:PE:SR	./.:9:0:9
1	164845210	422	N	<DEL>	.	.	SVTYPE=DEL;STRANDS=+-:17;SVLEN=-46;END=164845256;CIPOS=-3,1;CIEND=-2,1;CIPOS95=0,0;CIEND95=0,0;SU=17;PE=1;SR=16	GT:SU:PE:SR	./.:17:1:16
1	165317170	423	N	<DEL>	.	.	SVTYPE=DEL;STRANDS=+-:9;SVLEN=-84;END=165317254;CIPOS=-4,3;CIEND=-4,3;CIPOS95=0,0;CIEND95=0,0;SU=9;PE=0;SR=9	GT:SU:PE:SR	./.:9:0:9
1	165552465	424_1	N	[1:165552835[N	.	.	SVTYPE=BND;STRANDS=--:7;EVENT=424;MATEID=424_2;CIPOS=-238,9;CIEND=-10,3;CIPOS95=-56,2;CIEND95=-10,0;IMPRECISE;SU=7;PE=7;SR=0	GT:SU:PE:SR	./.:7:7:0
1	165552835	424_2	N	[1:165552465[N	.	.	SVTYPE=BND;STRANDS=--:7;SECONDARY;EVENT=424;MATEID=424_1;CIPOS=-10,3;CIEND=-238,9;CIPOS95=-10,0;CIEND95=-56,2;IMPRECISE;SU=7;PE=7;SR=0	GT:SU:PE:SR	./.:7:7:0
1	165552465	425_1	N	N]1:165552874]	.	.	SVTYPE=BND;STRANDS=++:46;EVENT=425;MATEID=425_2;CIPOS=-10,9;CIEND=-10,9;CIPOS95=0,0;CIEND95=0,0;SU=46;PE=11;SR=35	GT:SU:PE:SR	./.:46:11:35
1	165552874	425_2	N	N]1:165552465]	.	.	SVTYPE=BND;STRANDS=++:46;SECONDARY;EVENT=425;MATEID=425_1;CIPOS=-10,9;CIEND=-10,9;CIPOS95=0,0;CIEND95=0,0;SU=46;PE=11;SR=35	GT:SU:PE:SR	./.:46:11:35
1	165731230	426	N	<DEL>	.	.	SVTYPE=DEL;STRANDS=+-:4;SVLEN=-267;END=165731497;CIPOS=-10,265;CIEND=-261,9;CIPOS95=-2,102;CIEND95=-57,3;IMPRECISE;SU=4;PE=4;SR=0	GT:SU:PE:SR	./.:4:4:0
1	167025847	427	N	<DUP>	.	.	SVTYPE=DUP;STRANDS=-+:6;SVLEN=308;END=167026155;CIPOS=-301,9;CIEND=-6,339;CIPOS95=-58,2;CIEND95=0,120;IMPRECISE;SU=6;PE=6;SR=0	GT:SU:PE:SR	./.:6:6:0
1	167090083	428	N	<DEL>	.	.	SVTYPE=DEL;STRANDS=+-:11;SVLEN=-23;END=167090106;CIPOS=-4,2;CIEND=-4,2;CIPOS95=0,0;CIEND95=0,0;SU=11;PE=1;SR=10	GT:SU:PE:SR	./.:11:1:10
1	167601923	429	N	<DEL>	.	.	SVTYPE=DEL;STRANDS=+-:12;SVLEN=-28;END=167601951;CIPOS=-4,2;CIEND=-10,9;CIPOS95=0,0;CIEND95=0,0;SU=12;PE=0;SR=12	GT:SU:PE:SR	./.:12:0:12
1	168024573	430_1	N	N]1:168025787]	.	.	SVTYPE=BND;STRANDS=++:6;EVENT=430;MATEID=430_2;CIPOS=-6,412;CIEND=-10,390;CIPOS95=0,159;CIEND95=0,149;IMPRECISE;SU=6;PE=6;SR=0	GT:SU:PE:SR	./.:6:6:0
1	168025787	430_2	N	N]1:168024573]	.	.	SVTYPE=BND;STRANDS=++:6;SECONDARY;EVENT=430;MATEID=430_1;CIPOS=-10,390;CIEND=-6,412;CIPOS95=0,149;CIEND95=0,159;IMPRECISE;SU=6;PE=6;SR=0	GT:SU:PE:SR	./.:6:6:0
1	168024574	431	N	<DEL>	.	.	SVTYPE=DEL;STRANDS=+-:35;SVLEN=-1158;END=168025732;CIPOS=-10,9;CIEND=-2,1;CIPOS95=0,0;CIEND95=0,0;SU=35;PE=22;SR=13	GT:SU:PE:SR	./.:35:22:13
1	169160037	432	N	<DEL>	.	.	SVTYPE=DEL;STRANDS=+-:23;SVLEN=-312;END=169160349;CIPOS=-5,4;CIEND=-5,2;CIPOS95=0,0;CIEND95=0,0;SU=23;PE=17;SR=6	GT:SU:PE:SR	./.:23:17:6
1	169440718	433	N	<DEL>	.	.	SVTYPE=DEL;STRANDS=+-:5;SVLEN=-225;END=169440943;CIPOS=-6,5;CIEND=-10,9;CIPOS95=-3,3;CIEND95=0,0;IMPRECISE;SU=5;PE=0;SR=5	GT:SU:PE:SR	./.:5:0:5
1	169730438	434	N	<DEL>	.	.	SVTYPE=DEL;STRANDS=+-:12;SVLEN=-289;END=169730727;CIPOS=-10,9;CIEND=-10,6;CIPOS95=-3,3;CIEND95=-5,1;IMPRECISE;SU=12;PE=11;SR=1	GT:SU:PE:SR	./.:12:11:1
1	171139002	435	N	<DEL>	.	.	SVTYPE=DEL;STRANDS=+-:6;SVLEN=-14;END=171139016;CIPOS=-8,6;CIEND=-10,9;CIPOS95=0,0;CIEND95=0,0;SU=6;PE=1;SR=5	GT:SU:PE:SR	./.:6:1:5
1	171420498	436	N	<DEL>	.	.	SVTYPE=DEL;STRANDS=+-:7;SVLEN=-18;END=171420516;CIPOS=-5,4;CIEND=-5,4;CIPOS95=0,0;CIEND95=0,0;SU=7;PE=0;SR=7	GT:SU:PE:SR	./.:7:0:7
1	171457158	437	N	<DEL>	.	.	SVTYPE=DEL;STRANDS=+-:17;SVLEN=-42;END=171457200;CIPOS=-10,9;CIEND=-10,9;CIPOS95=0,0;CIEND95=0,0;SU=17;PE=0;SR=17	GT:SU:PE:SR	./.:17:0:17
1	171783587	438	N	<DEL>	.	.	SVTYPE=DEL;STRANDS=+-:13;SVLEN=-62;END=171783649;CIPOS=-10,9;CIEND=-10,9;CIPOS95=0,0;CIEND95=0,0;SU=13;PE=0;SR=13	GT:SU:PE:SR	./.:13:0:13
1	33279089	439	N	<DUP>	.	.	SVTYPE=DUP;STRANDS=-+:4;SVLEN=141627840;END=174906929;CIPOS=-476,6;CIEND=-10,406;CIPOS95=-175,0;CIEND95=-1,140;IMPRECISE;SU=4;PE=4;SR=0	GT:SU:PE:SR	./.:4:4:0
1	175091593	440	N	<DEL>	.	.	SVTYPE=DEL;STRANDS=+-:26;SVLEN=-53;END=175091646;CIPOS=-10,9;CIEND=-10,9;CIPOS95=0,0;CIEND95=0,0;SU=26;PE=1;SR=25	GT:SU:PE:SR	./.:26:1:25
1	175200569	441_1	N	N]1:175201937]	.	.	SVTYPE=BND;STRANDS=++:46;EVENT=441;MATEID=441_2;CIPOS=-2,0;CIEND=-2,0;CIPOS95=0,0;CIEND95=0,0;SU=46;PE=27;SR=19	GT:SU:PE:SR	./.:46:27:19
1	175201937	441_2	N	N]1:175200569]	.	.	SVTYPE=BND;STRANDS=++:46;SECONDARY;EVENT=441;MATEID=441_1;CIPOS=-2,0;CIEND=-2,0;CIPOS95=0,0;CIEND95=0,0;SU=46;PE=27;SR=19	GT:SU:PE:SR	./.:46:27:19
1	175386166	442	N	<DEL>	.	.	SVTYPE=DEL;STRANDS=+-:7;SVLEN=-29;END=175386195;CIPOS=-7,5;CIEND=-6,5;CIPOS95=0,0;CIEND95=0,0;SU=7;PE=1;SR=6	GT:SU:PE:SR	./.:7:1:6
1	175619853	443	N	<DUP>	.	.	SVTYPE=DUP;STRANDS=-+:4;SVLEN=298;END=175620151;CIPOS=-9,8;CIEND=-9,8;CIPOS95=0,0;CIEND95=0,0;SU=4;PE=0;SR=4	GT:SU:PE:SR	./.:4:0:4
1	176478231	444_1	N	N]1:176478838]	.	.	SVTYPE=BND;STRANDS=++:14;EVENT=444;MATEID=444_2;CIPOS=-10,496;CIEND=-10,264;CIPOS95=0,129;CIEND95=-1,113;IMPRECISE;SU=14;PE=14;SR=0	GT:SU:PE:SR	./.:14:14:0
1	176478838	444_2	N	N]1:176478231]	.	.	SVTYPE=BND;STRANDS=++:14;SECONDARY;EVENT=444;MATEID=444_1;CIPOS=-10,264;CIEND=-10,496;CIPOS95=-1,113;CIEND95=0,129;IMPRECISE;SU=14;PE=14;SR=0	GT:SU:PE:SR	./.:14:14:0
1	176478241	445	N	<DEL>	.	.	SVTYPE=DEL;STRANDS=+-:62;SVLEN=-532;END=176478773;CIPOS=0,0;CIEND=0,0;CIPOS95=0,0;CIEND95=0,0;SU=62;PE=27;SR=35	GT:SU:PE:SR	./.:62:27:35
1	177572159	446	N	<DEL>	.	.	SVTYPE=DEL;STRANDS=+-:8;SVLEN=-21;END=177572180;CIPOS=-10,9;CIEND=-10,9;CIPOS95=0,0;CIEND95=0,0;SU=8;PE=0;SR=8	GT:SU:PE:SR	./.:8:0:8
1	177614384	447	N	<INV>	.	.	SVTYPE=INV;STRANDS=++:1,--:3;SVLEN=40;END=177614424;CIPOS=-5,5;CIEND=0,2;CIPOS95=0,2;CIEND95=0,1;IMPRECISE;SU=4;PE=0;SR=4	GT:SU:PE:SR	./.:4:0:4
1	178495285	448	N	<DEL>	.	.	SVTYPE=DEL;STRANDS=+-:4;SVLEN=-490;END=178495775;CIPOS=-10,468;CIEND=-389,9;CIPOS95=0,170;CIEND95=-142,1;IMPRECISE;SU=4;PE=4;SR=0	GT:SU:PE:SR	./.:4:4:0
1	179206334	449	N	<DEL>	.	.	SVTYPE=DEL;STRANDS=+-:7;SVLEN=-23;END=179206357;CIPOS=-6,4;CIEND=-5,4;CIPOS95=0,0;CIEND95=0,0;SU=7;PE=0;SR=7	GT:SU:PE:SR	./.:7:0:7
1	179607281	450	N	<DEL>	.	.	SVTYPE=DEL;STRANDS=+-:22;SVLEN=-778;END=179608059;CIPOS=-3,7;CIEND=-10,9;CIPOS95=0,0;CIEND95=0,0;SU=22;PE=17;SR=5	GT:SU:PE:SR	./.:22:17:5
1	179876740	451	N	<DEL>	.	.	SVTYPE=DEL;STRANDS=+-:4;SVLEN=-20;END=179876760;CIPOS=-10,9;CIEND=-10,9;CIPOS95=-1,1;CIEND95=-1,1;IMPRECISE;SU=4;PE=1;SR=3	GT:SU:PE:SR	./.:4:1:3
1	180183827	452	N	<DEL>	.	.	SVTYPE=DEL;STRANDS=+-:27;SVLEN=-294;END=180184121;CIPOS=-10,112;CIEND=-177,9;CIPOS95=-3,18;CIEND95=-23,2;IMPRECISE;SU=27;PE=27;SR=0	GT:SU:PE:SR	./.:27:27:0
1	180293003	453_1	N	N]1:180293362]	.	.	SVTYPE=BND;STRANDS=++:4;EVENT=453;MATEID=453_2;CIPOS=-7,308;CIEND=-10,469;CIPOS95=0,175;CIEND95=0,171;IMPRECISE;SU=4;PE=4;SR=0	GT:SU:PE:SR	./.:4:4:0
1	180293362	453_2	N	N]1:180293003]	.	.	SVTYPE=BND;STRANDS=++:4;SECONDARY;EVENT=453;MATEID=453_1;CIPOS=-10,469;CIEND=-7,308;CIPOS95=0,171;CIEND95=0,175;IMPRECISE;SU=4;PE=4;SR=0	GT:SU:PE:SR	./.:4:4:0
1	180293004	454	N	<DEL>	.	.	SVTYPE=DEL;STRANDS=+-:41;SVLEN=-309;END=180293313;CIPOS=-2,0;CIEND=-10,9;CIPOS95=0,0;CIEND95=0,0;SU=41;PE=20;SR=21	GT:SU:PE:SR	./.:41:20:21
1	180749771	455	N	<DEL>	.	.	SVTYPE=DEL;STRANDS=+-:32;SVLEN=-5622;END=180755393;CIPOS=-4,141;CIEND=-253,9;CIPOS95=0,31;CIEND95=-27,0;IMPRECISE;SU=32;PE=32;SR=0	GT:SU:PE:SR	./.:32:32:0
1	168186186	456_1	N	[1:182274316[N	.	.	SVTYPE=BND;STRANDS=--:28;EVENT=456;MATEID=456_2;CIPOS=-5,2;CIEND=-10,9;CIPOS95=0,0;CIEND95=0,0;SU=28;PE=21;SR=7	GT:SU:PE:SR	./.:28:21:7
1	182274316	456_2	N	[1:168186186[N	.	.	SVTYPE=BND;STRANDS=--:28;SECONDARY;EVENT=456;MATEID=456_1;CIPOS=-10,9;CIEND=-5,2;CIPOS95=0,0;CIEND95=0,0;SU=28;PE=21;SR=7	GT:SU:PE:SR	./.:28:21:7
1	182289334	457	N	<DEL>	.	.	SVTYPE=DEL;STRANDS=+-:15;SVLEN=-302;END=182289636;CIPOS=-10,8;CIEND=-10,9;CIPOS95=0,0;CIEND95=0,0;SU=15;PE=3;SR=12	GT:SU:PE:SR	./.:15:3:12
1	184937052	458_1	N	N]1:184937417]	.	.	SVTYPE=BND;STRANDS=++:5;EVENT=458;MATEID=458_2;CIPOS=-6,305;CIEND=-10,419;CIPOS95=0,166;CIEND95=-1,154;IMPRECISE;SU=5;PE=5;SR=0	GT:SU:PE:SR	./.:5:5:0
1	184937417	458_2	N	N]1:184937052]	.	.	SVTYPE=BND;STRANDS=++:5;SECONDARY;EVENT=458;MATEID=458_1;CIPOS=-10,419;CIEND=-6,305;CIPOS95=-1,154;CIEND95=0,166;IMPRECISE;SU=5;PE=5;SR=0	GT:SU:PE:SR	./.:5:5:0
1	184937053	459	N	<DEL>	.	.	SVTYPE=DEL;STRANDS=+-:24;SVLEN=-306;END=184937359;CIPOS=-10,9;CIEND=-2,1;CIPOS95=0,0;CIEND95=0,0;SU=24;PE=7;SR=17	GT:SU:PE:SR	./.:24:7:17
1	185009806	460	N	<DEL>	.	.	SVTYPE=DEL;STRANDS=+-:33;SVLEN=-1927;END=185011733;CIPOS=-2,1;CIEND=-3,1;CIPOS95=0,0;CIEND95=0,0;SU=33;PE=19;SR=14	GT:SU:PE:SR	./.:33:19:14
1	185373105	461_1	N	N]1:185373481]	.	.	SVTYPE=BND;STRANDS=++:5;EVENT=461;MATEID=461_2;CIPOS=-6,321;CIEND=-10,424;CIPOS95=0,166;CIEND95=-1,159;IMPRECISE;SU=5;PE=5;SR=0	GT:SU:PE:SR	./.:5:5:0
1	185373481	461_2	N	N]1:185373105]	.	.	SVTYPE=BND;STRANDS=++:5;SECONDARY;EVENT=461;MATEID=461_1;CIPOS=-10,424;CIEND=-6,321;CIPOS95=-1,159;CIEND95=0,166;IMPRECISE;SU=5;PE=5;SR=0	GT:SU:PE:SR	./.:5:5:0
1	185373106	462	N	<DEL>	.	.	SVTYPE=DEL;STRANDS=+-:25;SVLEN=-322;END=185373428;CIPOS=-10,9;CIEND=-10,9;CIPOS95=0,0;CIEND95=0,0;SU=25;PE=9;SR=16	GT:SU:PE:SR	./.:25:9:16
1	187464828	463_1	N	N]1:187466727]	.	.	SVTYPE=BND;STRANDS=++:43;EVENT=463;MATEID=463_2;CIPOS=-10,9;CIEND=-2,1;CIPOS95=0,0;CIEND95=0,0;SU=43;PE=28;SR=15	GT:SU:PE:SR	./.:43:28:15
1	187466727	463_2	N	N]1:187464828]	.	.	SVTYPE=BND;STRANDS=++:43;SECONDARY;EVENT=463;MATEID=463_1;CIPOS=-2,1;CIEND=-10,9;CIPOS95=0,0;CIEND95=0,0;SU=43;PE=28;SR=15	GT:SU:PE:SR	./.:43:28:15
1	187466475	464	N	<DUP>	.	.	SVTYPE=DUP;STRANDS=-+:5;SVLEN=302;END=187466777;CIPOS=-497,9;CIEND=-10,425;CIPOS95=-166,0;CIEND95=-1,158;IMPRECISE;SU=5;PE=5;SR=0	GT:SU:PE:SR	./.:5:5:0
1	187466476	465_1	N	[1:187466730[N	.	.	SVTYPE=BND;STRANDS=--:35;EVENT=465;MATEID=465_2;CIPOS=-2,0;CIEND=-2,9;CIPOS95=0,0;CIEND95=0,0;SU=35;PE=21;SR=14	GT:SU:PE:SR	./.:35:21:14
1	187466730	465_2	N	[1:187466476[N	.	.	SVTYPE=BND;STRANDS=--:35;SECONDARY;EVENT=465;MATEID=465_1;CIPOS=-2,9;CIEND=-2,0;CIPOS95=0,0;CIEND95=0,0;SU=35;PE=21;SR=14	GT:SU:PE:SR	./.:35:21:14
1	187716105	466_1	N	N]1:187722578]	.	.	SVTYPE=BND;STRANDS=++:10;EVENT=466;MATEID=466_2;CIPOS=-10,496;CIEND=-10,325;CIPOS95=0,140;CIEND95=-1,134;IMPRECISE;SU=10;PE=10;SR=0	GT:SU:PE:SR	./.:10:10:0
1	187722578	466_2	N	N]1:187716105]	.	.	SVTYPE=BND;STRANDS=++:10;SECONDARY;EVENT=466;MATEID=466_1;CIPOS=-10,325;CIEND=-10,496;CIPOS95=-1,134;CIEND95=0,140;IMPRECISE;SU=10;PE=10;SR=0	GT:SU:PE:SR	./.:10:10:0
1	187716106	467	N	<DEL>	.	.	SVTYPE=DEL;STRANDS=+-:74;SVLEN=-6425;END=187722531;CIPOS=-2,0;CIEND=0,0;CIPOS95=0,0;CIEND95=0,1;IMPRECISE;SU=74;PE=44;SR=30	GT:SU:PE:SR	./.:74:44:30
1	188440698	468	N	<DEL>	.	.	SVTYPE=DEL;STRANDS=+-:4;SVLEN=-26;END=188440724;CIPOS=-9,8;CIEND=-9,8;CIPOS95=0,0;CIEND95=0,0;SU=4;PE=0;SR=4	GT:SU:PE:SR	./.:4:0:4
1	188539455	469_1	N	N]1:188540279]	.	.	SVTYPE=BND;STRANDS=++:12;EVENT=469;MATEID=469_2;CIPOS=-3,301;CIEND=-10,477;CIPOS95=0,134;CIEND95=-1,126;IMPRECISE;SU=12;PE=12;SR=0	GT:SU:PE:SR	./.:12:12:0
1	188540279	469_2	N	N]1:188539455]	.	.	SVTYPE=BND;STRANDS=++:12;SECONDARY;EVENT=469;MATEID=469_1;CIPOS=-10,477;CIEND=-3,301;CIPOS95=-1,126;CIEND95=0,134;IMPRECISE;SU=12;PE=12;SR=0	GT:SU:PE:SR	./.:12:12:0
1	188539456	470	N	<DEL>	.	.	SVTYPE=DEL;STRANDS=+-:85;SVLEN=-773;END=188540229;CIPOS=0,0;CIEND=0,0;CIPOS95=0,0;CIEND95=0,0;SU=85;PE=48;SR=37	GT:SU:PE:SR	./.:85:48:37
1	188994963	471_1	N	N]1:188995338]	.	.	SVTYPE=BND;STRANDS=++:5;EVENT=471;MATEID=471_2;CIPOS=-5,318;CIEND=-10,426;CIPOS95=0,166;CIEND95=0,161;IMPRECISE;SU=5;PE=5;SR=0	GT:SU:PE:SR	./.:5:5:0
1	188995338	471_2	N	N]1:188994963]	.	.	SVTYPE=BND;STRANDS=++:5;SECONDARY;EVENT=471;MATEID=471_1;CIPOS=-10,426;CIEND=-5,318;CIPOS95=0,161;CIEND95=0,166;IMPRECISE;SU=5;PE=5;SR=0	GT:SU:PE:SR	./.:5:5:0
1	188994964	472	N	<DEL>	.	.	SVTYPE=DEL;STRANDS=+-:44;SVLEN=-319;END=188995283;CIPOS=-10,9;CIEND=-2,0;CIPOS95=0,0;CIEND95=0,0;SU=44;PE=22;SR=22	GT:SU:PE:SR	./.:44:22:22
1	189004269	473	N	<DEL>	.	.	SVTYPE=DEL;STRANDS=+-:20;SVLEN=-26;END=189004295;CIPOS=-10,9;CIEND=-10,9;CIPOS95=0,0;CIEND95=0,0;SU=20;PE=0;SR=20	GT:SU:PE:SR	./.:20:0:20
1	189829498	474	N	<DEL>	.	.	SVTYPE=DEL;STRANDS=+-:4;SVLEN=-36;END=189829534;CIPOS=-9,8;CIEND=-9,8;CIPOS95=0,0;CIEND95=0,0;SU=4;PE=0;SR=4	GT:SU:PE:SR	./.:4:0:4
1	189961339	475	N	<DEL>	.	.	SVTYPE=DEL;STRANDS=+-:6;SVLEN=-25;END=189961364;CIPOS=-6,5;CIEND=-6,5;CIPOS95=0,0;CIEND95=0,0;SU=6;PE=0;SR=6	GT:SU:PE:SR	./.:6:0:6
1	189987818	476	N	<DEL>	.	.	SVTYPE=DEL;STRANDS=+-:5;SVLEN=-8;END=189987826;CIPOS=-9,6;CIEND=-7,8;CIPOS95=0,0;CIEND95=0,0;SU=5;PE=1;SR=4	GT:SU:PE:SR	./.:5:1:4
1	190837322	477	N	<DEL>	.	.	SVTYPE=DEL;STRANDS=+-:12;SVLEN=-168;END=190837490;CIPOS=-10,9;CIEND=-10,9;CIPOS95=0,0;CIEND95=0,0;SU=12;PE=0;SR=12	GT:SU:PE:SR	./.:12:0:12
1	192609800	478	N	<DEL>	.	.	SVTYPE=DEL;STRANDS=+-:11;SVLEN=-64;END=192609864;CIPOS=-3,2;CIEND=-3,2;CIPOS95=0,0;CIEND95=0,0;SU=11;PE=0;SR=11	GT:SU:PE:SR	./.:11:0:11
1	192799405	479	N	<INV>	.	.	SVTYPE=INV;STRANDS=++:1,--:4;SVLEN=243788;END=193043193;CIPOS=-144,60;CIEND=-4,7;CIPOS95=-101,52;CIEND95=-4,2;IMPRECISE;SU=5;PE=5;SR=0	GT:SU:PE:SR	./.:5:5:0
1	193235430	480	N	<DEL>	.	.	SVTYPE=DEL;STRANDS=+-:25;SVLEN=-227;END=193235657;CIPOS=-2,0;CIEND=-1,0;CIPOS95=0,0;CIEND95=0,0;SU=25;PE=2;SR=23	GT:SU:PE:SR	./.:25:2:23
1	194060078	481	N	<DEL>	.	.	SVTYPE=DEL;STRANDS=+-:20;SVLEN=-164;END=194060242;CIPOS=-1,0;CIEND=-10,9;CIPOS95=0,1;CIEND95=0,0;IMPRECISE;SU=20;PE=0;SR=20	GT:SU:PE:SR	./.:20:0:20
1	194451042	482	N	<DEL>	.	.	SVTYPE=DEL;STRANDS=+-:4;SVLEN=-3270;END=194454312;CIPOS=-10,401;CIEND=-455,9;CIPOS95=-1,136;CIEND95=-165,0;IMPRECISE;SU=4;PE=4;SR=0	GT:SU:PE:SR	./.:4:4:0
1	194517608	483	N	<DEL>	.	.	SVTYPE=DEL;STRANDS=+-:31;SVLEN=-259;END=194517867;CIPOS=-2,0;CIEND=-1,0;CIPOS95=0,0;CIEND95=0,0;SU=31;PE=10;SR=21	GT:SU:PE:SR	./.:31:10:21
1	194638619	484_1	N	[1:194638749[N	.	.	SVTYPE=BND;STRANDS=--:6;EVENT=484;MATEID=484_2;CIPOS=-410,9;CIEND=0,8;CIPOS95=-152,1;CIEND95=0,3;IMPRECISE;SU=6;PE=6;SR=0	GT:SU:PE:SR	./.:6:6:0
1	194638749	484_2	N	[1:194638619[N	.	.	SVTYPE=BND;STRANDS=--:6;SECONDARY;EVENT=484;MATEID=484_1;CIPOS=0,8;CIEND=-410,9;CIPOS95=0,3;CIEND95=-152,1;IMPRECISE;SU=6;PE=6;SR=0	GT:SU:PE:SR	./.:6:6:0
1	195070576	485	N	<DEL>	.	.	SVTYPE=DEL;STRANDS=+-:14;SVLEN=-40;END=195070616;CIPOS=-10,9;CIEND=-10,9;CIPOS95=0,0;CIEND95=0,0;SU=14;PE=0;SR=14	GT:SU:PE:SR	./.:14:0:14
1	195084282	486	N	<DUP>	.	.	SVTYPE=DUP;STRANDS=-+:5;SVLEN=144;END=195084426;CIPOS=-10,9;CIEND=-10,9;CIPOS95=0,0;CIEND95=0,0;SU=5;PE=0;SR=5	GT:SU:PE:SR	./.:5:0:5
1	196144477	487	N	<DEL>	.	.	SVTYPE=DEL;STRANDS=+-:6;SVLEN=-14;END=196144491;CIPOS=-6,5;CIEND=-6,5;CIPOS95=0,0;CIEND95=0,0;SU=6;PE=0;SR=6	GT:SU:PE:SR	./.:6:0:6
1	145073545	488	N	<DUP>	.	.	SVTYPE=DUP;STRANDS=-+:4;SVLEN=51781228;END=196854773;CIPOS=-9,8;CIEND=-9,8;CIPOS95=0,0;CIEND95=0,0;SU=4;PE=0;SR=4	GT:SU:PE:SR	./.:4:0:4
1	197500519	489_1	N	N]1:197503318]	.	.	SVTYPE=BND;STRANDS=++:7;EVENT=489;MATEID=489_2;CIPOS=-10,496;CIEND=-10,359;CIPOS95=0,153;CIEND95=-1,147;IMPRECISE;SU=7;PE=7;SR=0	GT:SU:PE:SR	./.:7:7:0
1	197503318	489_2	N	N]1:197500519]	.	.	SVTYPE=BND;STRANDS=++:7;SECONDARY;EVENT=489;MATEID=489_1;CIPOS=-10,359;CIEND=-10,496;CIPOS95=-1,147;CIEND95=0,153;IMPRECISE;SU=7;PE=7;SR=0	GT:SU:PE:SR	./.:7:7:0
1	197500520	490	N	<DEL>	.	.	SVTYPE=DEL;STRANDS=+-:82;SVLEN=-2750;END=197503270;CIPOS=-1,0;CIEND=0,0;CIPOS95=0,0;CIEND95=0,1;IMPRECISE;SU=82;PE=51;SR=31	GT:SU:PE:SR	./.:82:51:31
1	197894018	491	N	<DEL>	.	.	SVTYPE=DEL;STRANDS=+-:17;SVLEN=-296;END=197894314;CIPOS=-10,9;CIEND=-10,9;CIPOS95=0,0;CIEND95=0,0;SU=17;PE=5;SR=12	GT:SU:PE:SR	./.:17:5:12
1	199110048	492	N	<DEL>	.	.	SVTYPE=DEL;STRANDS=+-:17;SVLEN=-3757;END=199113805;CIPOS=-10,9;CIEND=-10,9;CIPOS95=-2,3;CIEND95=-3,1;IMPRECISE;SU=17;PE=16;SR=1	GT:SU:PE:SR	./.:17:16:1
1	199438742	493_1	N	N]1:199440286]	.	.	SVTYPE=BND;STRANDS=++:4;EVENT=493;MATEID=493_2;CIPOS=-10,356;CIEND=-10,468;CIPOS95=0,134;CIEND95=0,173;IMPRECISE;SU=4;PE=4;SR=0	GT:SU:PE:SR	./.:4:4:0
1	199440286	493_2	N	N]1:199438742]	.	.	SVTYPE=BND;STRANDS=++:4;SECONDARY;EVENT=493;MATEID=493_1;CIPOS=-10,468;CIEND=-10,356;CIPOS95=0,173;CIEND95=0,134;IMPRECISE;SU=4;PE=4;SR=0	GT:SU:PE:SR	./.:4:4:0
1	199438743	494	N	<DEL>	.	.	SVTYPE=DEL;STRANDS=+-:78;SVLEN=-1489;END=199440232;CIPOS=-1,0;CIEND=0,0;CIPOS95=0,0;CIEND95=0,1;IMPRECISE;SU=78;PE=50;SR=28	GT:SU:PE:SR	./.:78:50:28
1	199448082	495	N	<DEL>	.	.	SVTYPE=DEL;STRANDS=+-:4;SVLEN=-17;END=199448099;CIPOS=-9,8;CIEND=-9,8;CIPOS95=0,0;CIEND95=0,0;SU=4;PE=0;SR=4	GT:SU:PE:SR	./.:4:0:4
1	201608901	496	N	<DEL>	.	.	SVTYPE=DEL;STRANDS=+-:4;SVLEN=-185;END=201609086;CIPOS=-10,57;CIEND=-184,9;CIPOS95=-3,31;CIEND95=-67,3;IMPRECISE;SU=4;PE=4;SR=0	GT:SU:PE:SR	./.:4:4:0
1	202173798	497	N	<DEL>	.	.	SVTYPE=DEL;STRANDS=+-:4;SVLEN=-367;END=202174165;CIPOS=-10,9;CIEND=-10,9;CIPOS95=-3,3;CIEND95=-3,3;IMPRECISE;SU=4;PE=3;SR=1	GT:SU:PE:SR	./.:4:3:1
1	202173386	498	N	<DUP>	.	.	SVTYPE=DUP;STRANDS=-+:4;SVLEN=1228;END=202174614;CIPOS=-10,9;CIEND=0,2;CIPOS95=-1,1;CIEND95=0,2;IMPRECISE;SU=4;PE=2;SR=2	GT:SU:PE:SR	./.:4:2:2
1	202360774	499	N	<DEL>	.	.	SVTYPE=DEL;STRANDS=+-:14;SVLEN=-424;END=202361198;CIPOS=-10,236;CIEND=-199,9;CIPOS95=-1,87;CIEND95=-47,2;IMPRECISE;SU=14;PE=14;SR=0	GT:SU:PE:SR	./.:14:14:0
1	202593865	500	N	<DUP>	.	.	SVTYPE=DUP;STRANDS=-+:10;SVLEN=441;END=202594306;CIPOS=-223,9;CIEND=-10,257;CIPOS95=-48,2;CIEND95=-1,86;IMPRECISE;SU=10;PE=10;SR=0	GT:SU:PE:SR	./.:10:10:0
1	204177511	501	N	<DEL>	.	.	SVTYPE=DEL;STRANDS=+-:5;SVLEN=-52;END=204177563;CIPOS=-10,9;CIEND=-8,9;CIPOS95=0,0;CIEND95=0,1;IMPRECISE;SU=5;PE=0;SR=5	GT:SU:PE:SR	./.:5:0:5
1	50832511	502	N	<DEL>	.	.	SVTYPE=DEL;STRANDS=+-:4;SVLEN=-154272678;END=205105189;CIPOS=-9,8;CIEND=-9,8;CIPOS95=0,0;CIEND95=0,0;SU=4;PE=0;SR=4	GT:SU:PE:SR	./.:4:0:4
1	205178628	503	N	<INV>	.	.	SVTYPE=INV;STRANDS=++:24,--:36;SVLEN=146;END=205178774;CIPOS=-6,0;CIEND=0,9;CIPOS95=-6,0;CIEND95=0,4;IMPRECISE;SU=60;PE=59;SR=1	GT:SU:PE:SR	./.:60:59:1
1	207097388	504	N	<DUP>	.	.	SVTYPE=DUP;STRANDS=-+:71;SVLEN=511;END=207097899;CIPOS=-98,9;CIEND=-10,106;CIPOS95=-18,1;CIEND95=-1,26;IMPRECISE;SU=71;PE=71;SR=0	GT:SU:PE:SR	./.:71:71:0
1	207097683	505	N	<DEL>	.	.	SVTYPE=DEL;STRANDS=+-:15;SVLEN=-273;END=207097956;CIPOS=-4,2;CIEND=-10,9;CIPOS95=0,0;CIEND95=0,0;SU=15;PE=3;SR=12	GT:SU:PE:SR	./.:15:3:12
1	207292328	506_1	N	N]1:207292428]	.	.	SVTYPE=BND;STRANDS=++:19;EVENT=506;MATEID=506_2;CIPOS=-10,16;CIEND=-3,253;CIPOS95=-2,16;CIEND95=0,114;IMPRECISE;SU=19;PE=19;SR=0	GT:SU:PE:SR	./.:19:19:0
1	207292428	506_2	N	N]1:207292328]	.	.	SVTYPE=BND;STRANDS=++:19;SECONDARY;EVENT=506;MATEID=506_1;CIPOS=-3,253;CIEND=-10,16;CIPOS95=0,114;CIEND95=-2,16;IMPRECISE;SU=19;PE=19;SR=0	GT:SU:PE:SR	./.:19:19:0
1	207292362	507_1	N	N]1:207292429]	.	.	SVTYPE=BND;STRANDS=++:14;EVENT=507;MATEID=507_2;CIPOS=-10,6;CIEND=-10,9;CIPOS95=0,0;CIEND95=0,0;SU=14;PE=0;SR=14	GT:SU:PE:SR	./.:14:0:14
1	207292429	507_2	N	N]1:207292362]	.	.	SVTYPE=BND;STRANDS=++:14;SECONDARY;EVENT=507;MATEID=507_1;CIPOS=-10,9;CIEND=-10,6;CIPOS95=0,0;CIEND95=0,0;SU=14;PE=0;SR=14	GT:SU:PE:SR	./.:14:0:14
1	207292346	508	N	<DUP>	.	.	SVTYPE=DUP;STRANDS=-+:5;SVLEN=890;END=207293236;CIPOS=-497,9;CIEND=-10,424;CIPOS95=-166,0;CIEND95=-1,162;IMPRECISE;SU=5;PE=5;SR=0	GT:SU:PE:SR	./.:5:5:0
1	207292347	509_1	N	[1:207293196[N	.	.	SVTYPE=BND;STRANDS=--:11;EVENT=509;MATEID=509_2;CIPOS=-3,2;CIEND=-3,2;CIPOS95=0,0;CIEND95=0,0;SU=11;PE=0;SR=11	GT:SU:PE:SR	./.:11:0:11
1	207293196	509_2	N	[1:207292347[N	.	.	SVTYPE=BND;STRANDS=--:11;SECONDARY;EVENT=509;MATEID=509_1;CIPOS=-3,2;CIEND=-3,2;CIPOS95=0,0;CIEND95=0,0;SU=11;PE=0;SR=11	GT:SU:PE:SR	./.:11:0:11
1	207292361	510	N	<DEL>	.	.	SVTYPE=DEL;STRANDS=+-:32;SVLEN=-832;END=207293193;CIPOS=-4,166;CIEND=-189,3;CIPOS95=0,48;CIEND95=-62,2;IMPRECISE;SU=32;PE=32;SR=0	GT:SU:PE:SR	./.:32:32:0
1	207542032	511	N	<DEL>	.	.	SVTYPE=DEL;STRANDS=+-:33;SVLEN=-3534;END=207545566;CIPOS=-10,287;CIEND=-111,9;CIPOS95=-3,19;CIEND95=-19,3;IMPRECISE;SU=33;PE=33;SR=0	GT:SU:PE:SR	./.:33:33:0
1	103913905	512	N	<DUP>	.	.	SVTYPE=DUP;STRANDS=-+:25;SVLEN=104639170;END=208553075;CIPOS=-10,9;CIEND=-1,0;CIPOS95=0,0;CIEND95=0,0;SU=25;PE=6;SR=19	GT:SU:PE:SR	./.:25:6:19
1	208862797	513	N	<DEL>	.	.	SVTYPE=DEL;STRANDS=+-:13;SVLEN=-55;END=208862852;CIPOS=-10,9;CIEND=-10,9;CIPOS95=0,0;CIEND95=0,0;SU=13;PE=0;SR=13	GT:SU:PE:SR	./.:13:0:13
1	209844849	514	N	<DEL>	.	.	SVTYPE=DEL;STRANDS=+-:18;SVLEN=-61;END=209844910;CIPOS=-10,9;CIEND=-2,1;CIPOS95=0,0;CIEND95=0,0;SU=18;PE=1;SR=17	GT:SU:PE:SR	./.:18:1:17
1	210078054	515_1	N	N]1:210086023]	.	.	SVTYPE=BND;STRANDS=++:5;EVENT=515;MATEID=515_2;CIPOS=-7,433;CIEND=-10,419;CIPOS95=0,166;CIEND95=-1,157;IMPRECISE;SU=5;PE=5;SR=0	GT:SU:PE:SR	./.:5:5:0
1	210086023	515_2	N	N]1:210078054]	.	.	SVTYPE=BND;STRANDS=++:5;SECONDARY;EVENT=515;MATEID=515_1;CIPOS=-10,419;CIEND=-7,433;CIPOS95=-1,157;CIEND95=0,166;IMPRECISE;SU=5;PE=5;SR=0	GT:SU:PE:SR	./.:5:5:0
1	210078055	516	N	<DEL>	.	.	SVTYPE=DEL;STRANDS=+-:43;SVLEN=-7922;END=210085977;CIPOS=-10,9;CIEND=-3,1;CIPOS95=0,0;CIEND95=0,0;SU=43;PE=29;SR=14	GT:SU:PE:SR	./.:43:29:14
1	210295319	517_1	N	N]1:210295680]	.	.	SVTYPE=BND;STRANDS=++:6;EVENT=517;MATEID=517_2;CIPOS=-10,301;CIEND=-10,386;CIPOS95=0,159;CIEND95=-1,149;IMPRECISE;SU=6;PE=6;SR=0	GT:SU:PE:SR	./.:6:6:0
1	210295680	517_2	N	N]1:210295319]	.	.	SVTYPE=BND;STRANDS=++:6;SECONDARY;EVENT=517;MATEID=517_1;CIPOS=-10,386;CIEND=-10,301;CIPOS95=-1,149;CIEND95=0,159;IMPRECISE;SU=6;PE=6;SR=0	GT:SU:PE:SR	./.:6:6:0
1	210295320	518	N	<DEL>	.	.	SVTYPE=DEL;STRANDS=+-:26;SVLEN=-302;END=210295622;CIPOS=-10,9;CIEND=-2,1;CIPOS95=0,0;CIEND95=0,0;SU=26;PE=13;SR=13	GT:SU:PE:SR	./.:26:13:13
1	210827278	519	N	<DUP>	.	.	SVTYPE=DUP;STRANDS=-+:8;SVLEN=236;END=210827514;CIPOS=-10,9;CIEND=-2,9;CIPOS95=-1,1;CIEND95=0,1;IMPRECISE;SU=8;PE=5;SR=3	GT:SU:PE:SR	./.:8:5:3
1	211965059	520	N	<DEL>	.	.	SVTYPE=DEL;STRANDS=+-:24;SVLEN=-773;END=211965832;CIPOS=-10,304;CIEND=-191,6;CIPOS95=0,38;CIEND95=-60,0;IMPRECISE;SU=24;PE=24;SR=0	GT:SU:PE:SR	./.:24:24:0
1	209627210	521	N	<DEL>	.	.	SVTYPE=DEL;STRANDS=+-:5;SVLEN=-3460735;END=213087945;CIPOS=-10,428;CIEND=-357,9;CIPOS95=-1,155;CIEND95=-91,2;IMPRECISE;SU=5;PE=5;SR=0	GT:SU:PE:SR	./.:5:5:0
1	213292795	522	N	<DEL>	.	.	SVTYPE=DEL;STRANDS=+-:7;SVLEN=-18;END=213292813;CIPOS=-6,4;CIEND=-5,4;CIPOS95=0,0;CIEND95=0,0;SU=7;PE=0;SR=7	GT:SU:PE:SR	./.:7:0:7
1	214770103	523	N	<DEL>	.	.	SVTYPE=DEL;STRANDS=+-:15;SVLEN=-336;END=214770439;CIPOS=-10,9;CIEND=-10,9;CIPOS95=-1,2;CIEND95=-3,0;IMPRECISE;SU=15;PE=14;SR=1	GT:SU:PE:SR	./.:15:14:1
1	216085816	524	N	<DEL>	.	.	SVTYPE=DEL;STRANDS=+-:19;SVLEN=-41;END=216085857;CIPOS=-1,0;CIEND=-1,0;CIPOS95=0,0;CIEND95=0,0;SU=19;PE=0;SR=19	GT:SU:PE:SR	./.:19:0:19
1	217404391	525	N	<DEL>	.	.	SVTYPE=DEL;STRANDS=+-:8;SVLEN=-290;END=217404681;CIPOS=-10,240;CIEND=-243,9;CIPOS95=-3,43;CIEND95=-51,1;IMPRECISE;SU=8;PE=8;SR=0	GT:SU:PE:SR	./.:8:8:0
1	217497139	526	N	<DEL>	.	.	SVTYPE=DEL;STRANDS=+-:16;SVLEN=-29;END=217497168;CIPOS=-2,1;CIEND=-2,1;CIPOS95=0,0;CIEND95=0,0;SU=16;PE=0;SR=16	GT:SU:PE:SR	./.:16:0:16
1	217754090	527	N	<DEL>	.	.	SVTYPE=DEL;STRANDS=+-:20;SVLEN=-287;END=217754377;CIPOS=-4,2;CIEND=-4,2;CIPOS95=0,0;CIEND95=0,0;SU=20;PE=10;SR=10	GT:SU:PE:SR	./.:20:10:10
1	217917521	528_1	N	N]1:217917878]	.	.	SVTYPE=BND;STRANDS=++:4;EVENT=528;MATEID=528_2;CIPOS=-7,301;CIEND=-10,472;CIPOS95=0,175;CIEND95=-1,163;IMPRECISE;SU=4;PE=4;SR=0	GT:SU:PE:SR	./.:4:4:0
1	217917878	528_2	N	N]1:217917521]	.	.	SVTYPE=BND;STRANDS=++:4;SECONDARY;EVENT=528;MATEID=528_1;CIPOS=-10,472;CIEND=-7,301;CIPOS95=-1,163;CIEND95=0,175;IMPRECISE;SU=4;PE=4;SR=0	GT:SU:PE:SR	./.:4:4:0
1	217917522	529	N	<DEL>	.	.	SVTYPE=DEL;STRANDS=+-:32;SVLEN=-302;END=217917824;CIPOS=-10,9;CIEND=-10,9;CIPOS95=0,0;CIEND95=0,0;SU=32;PE=10;SR=22	GT:SU:PE:SR	./.:32:10:22
1	218082663	530	N	<DEL>	.	.	SVTYPE=DEL;STRANDS=+-:17;SVLEN=-234;END=218082897;CIPOS=-10,9;CIEND=-2,1;CIPOS95=0,0;CIEND95=0,0;SU=17;PE=3;SR=14	GT:SU:PE:SR	./.:17:3:14
1	218153151	531	N	<DEL>	.	.	SVTYPE=DEL;STRANDS=+-:12;SVLEN=-40;END=218153191;CIPOS=-10,9;CIEND=-10,9;CIPOS95=0,0;CIEND95=0,0;SU=12;PE=0;SR=12	GT:SU:PE:SR	./.:12:0:12
1	218245637	532_1	N	N]1:218246540]	.	.	SVTYPE=BND;STRANDS=++:8;EVENT=532;MATEID=532_2;CIPOS=-4,346;CIEND=-10,338;CIPOS95=0,148;CIEND95=-1,141;IMPRECISE;SU=8;PE=8;SR=0	GT:SU:PE:SR	./.:8:8:0
1	218246540	532_2	N	N]1:218245637]	.	.	SVTYPE=BND;STRANDS=++:8;SECONDARY;EVENT=532;MATEID=532_1;CIPOS=-10,338;CIEND=-4,346;CIPOS95=-1,141;CIEND95=0,148;IMPRECISE;SU=8;PE=8;SR=0	GT:SU:PE:SR	./.:8:8:0
1	218245638	533	N	<DEL>	.	.	SVTYPE=DEL;STRANDS=+-:72;SVLEN=-851;END=218246489;CIPOS=0,0;CIEND=0,0;CIPOS95=0,0;CIEND95=0,0;SU=72;PE=35;SR=37	GT:SU:PE:SR	./.:72:35:37
1	218785929	534_1	N	N]1:218786287]	.	.	SVTYPE=BND;STRANDS=++:6;EVENT=534;MATEID=534_2;CIPOS=-10,302;CIEND=-10,389;CIPOS95=0,159;CIEND95=-1,151;IMPRECISE;SU=6;PE=6;SR=0	GT:SU:PE:SR	./.:6:6:0
1	218786287	534_2	N	N]1:218785929]	.	.	SVTYPE=BND;STRANDS=++:6;SECONDARY;EVENT=534;MATEID=534_1;CIPOS=-10,389;CIEND=-10,302;CIPOS95=-1,151;CIEND95=0,159;IMPRECISE;SU=6;PE=6;SR=0	GT:SU:PE:SR	./.:6:6:0
1	218785930	535	N	<DEL>	.	.	SVTYPE=DEL;STRANDS=+-:33;SVLEN=-303;END=218786233;CIPOS=-2,0;CIEND=-10,9;CIPOS95=0,0;CIEND95=0,0;SU=33;PE=3;SR=30	GT:SU:PE:SR	./.:33:3:30
1	219923323	536	N	<DEL>	.	.	SVTYPE=DEL;STRANDS=+-:15;SVLEN=-303;END=219923626;CIPOS=-5,3;CIEND=-10,9;CIPOS95=0,0;CIEND95=0,0;SU=15;PE=6;SR=9	GT:SU:PE:SR	./.:15:6:9
1	220025920	537	N	<DEL>	.	.	SVTYPE=DEL;STRANDS=+-:8;SVLEN=-33;END=220025953;CIPOS=-10,9;CIEND=-10,9;CIPOS95=0,0;CIEND95=0,0;SU=8;PE=0;SR=8	GT:SU:PE:SR	./.:8:0:8
1	220226026	538	N	<DEL>	.	.	SVTYPE=DEL;STRANDS=+-:20;SVLEN=-81;END=220226107;CIPOS=-10,9;CIEND=-10,9;CIPOS95=0,0;CIEND95=0,0;SU=20;PE=0;SR=20	GT:SU:PE:SR	./.:20:0:20
1	220502944	539_1	N	N]1:220503632]	.	.	SVTYPE=BND;STRANDS=++:5;EVENT=539;MATEID=539_2;CIPOS=-7,433;CIEND=-10,427;CIPOS95=0,166;CIEND95=-1,158;IMPRECISE;SU=5;PE=5;SR=0	GT:SU:PE:SR	./.:5:5:0
1	220503632	539_2	N	N]1:220502944]	.	.	SVTYPE=BND;STRANDS=++:5;SECONDARY;EVENT=539;MATEID=539_1;CIPOS=-10,427;CIEND=-7,433;CIPOS95=-1,158;CIEND95=0,166;IMPRECISE;SU=5;PE=5;SR=0	GT:SU:PE:SR	./.:5:5:0
1	220502945	540	N	<DEL>	.	.	SVTYPE=DEL;STRANDS=+-:35;SVLEN=-637;END=220503582;CIPOS=-10,9;CIEND=-2,0;CIPOS95=0,0;CIEND95=0,0;SU=35;PE=21;SR=14	GT:SU:PE:SR	./.:35:21:14
1	222034157	541_1	N	N]1:222034532]	.	.	SVTYPE=BND;STRANDS=++:6;EVENT=541;MATEID=541_2;CIPOS=-5,316;CIEND=-10,385;CIPOS95=0,159;CIEND95=-1,151;IMPRECISE;SU=6;PE=6;SR=0	GT:SU:PE:SR	./.:6:6:0
1	222034532	541_2	N	N]1:222034157]	.	.	SVTYPE=BND;STRANDS=++:6;SECONDARY;EVENT=541;MATEID=541_1;CIPOS=-10,385;CIEND=-5,316;CIPOS95=-1,151;CIEND95=0,159;IMPRECISE;SU=6;PE=6;SR=0	GT:SU:PE:SR	./.:6:6:0
1	222034158	542	N	<DEL>	.	.	SVTYPE=DEL;STRANDS=+-:51;SVLEN=-317;END=222034475;CIPOS=-10,9;CIEND=-10,9;CIPOS95=0,0;CIEND95=0,0;SU=51;PE=24;SR=27	GT:SU:PE:SR	./.:51:24:27
1	222941835	543	N	<DEL>	.	.	SVTYPE=DEL;STRANDS=+-:7;SVLEN=-21;END=222941856;CIPOS=-5,4;CIEND=-5,4;CIPOS95=0,0;CIEND95=0,0;SU=7;PE=0;SR=7	GT:SU:PE:SR	./.:7:0:7
1	724794	544	N	<DEL>	.	.	SVTYPE=DEL;STRANDS=+-:7;SVLEN=-223475331;END=224200125;CIPOS=-10,284;CIEND=-485,9;CIPOS95=-2,60;CIEND95=-150,1;IMPRECISE;SU=7;PE=7;SR=0	GT:SU:PE:SR	./.:7:7:0
1	726273	545	N	<DEL>	.	.	SVTYPE=DEL;STRANDS=+-:4;SVLEN=-223475403;END=224201676;CIPOS=-10,87;CIEND=-452,9;CIPOS95=-1,44;CIEND95=-159,0;IMPRECISE;SU=4;PE=4;SR=0	GT:SU:PE:SR	./.:4:4:0
1	724874	546	N	<DUP>	.	.	SVTYPE=DUP;STRANDS=-+:44;SVLEN=223477387;END=224202261;CIPOS=-313,9;CIEND=-10,171;CIPOS95=-26,3;CIEND95=-4,12;IMPRECISE;SU=44;PE=44;SR=0	GT:SU:PE:SR	./.:44:44:0
1	224247117	547	N	<DEL>	.	.	SVTYPE=DEL;STRANDS=+-:67;SVLEN=-461;END=224247578;CIPOS=-10,6;CIEND=-2,0;CIPOS95=0,0;CIEND95=0,0;SU=67;PE=40;SR=27	GT:SU:PE:SR	./.:67:40:27
1	224261869	548	N	<DEL>	.	.	SVTYPE=DEL;STRANDS=+-:12;SVLEN=-27;END=224261896;CIPOS=-10,9;CIEND=-10,9;CIPOS95=0,0;CIEND95=0,0;SU=12;PE=0;SR=12	GT:SU:PE:SR	./.:12:0:12
1	72815603	549_1	N	N]1:224334791]	.	.	SVTYPE=BND;STRANDS=++:8;EVENT=549;MATEID=549_2;CIPOS=-10,494;CIEND=-4,346;CIPOS95=-1,147;CIEND95=0,148;IMPRECISE;SU=8;PE=8;SR=0	GT:SU:PE:SR	./.:8:8:0
1	224334791	549_2	N	N]1:72815603]	.	.	SVTYPE=BND;STRANDS=++:8;SECONDARY;EVENT=549;MATEID=549_1;CIPOS=-4,346;CIEND=-10,494;CIPOS95=0,148;CIEND95=-1,147;IMPRECISE;SU=8;PE=8;SR=0	GT:SU:PE:SR	./.:8:8:0
1	224392833	550_1	N	N]1:224393182]	.	.	SVTYPE=BND;STRANDS=++:4;EVENT=550;MATEID=550_2;CIPOS=-7,299;CIEND=-10,463;CIPOS95=0,175;CIEND95=-1,171;IMPRECISE;SU=4;PE=4;SR=0	GT:SU:PE:SR	./.:4:4:0
1	224393182	550_2	N	N]1:224392833]	.	.	SVTYPE=BND;STRANDS=++:4;SECONDARY;EVENT=550;MATEID=550_1;CIPOS=-10,463;CIEND=-7,299;CIPOS95=-1,171;CIEND95=0,175;IMPRECISE;SU=4;PE=4;SR=0	GT:SU:PE:SR	./.:4:4:0
1	224392834	551	N	<DEL>	.	.	SVTYPE=DEL;STRANDS=+-:39;SVLEN=-300;END=224393134;CIPOS=-2,0;CIEND=-1,0;CIPOS95=0,0;CIEND95=0,0;SU=39;PE=14;SR=25	GT:SU:PE:SR	./.:39:14:25
1	159738456	552	N	<DEL>	.	.	SVTYPE=DEL;STRANDS=+-:7;SVLEN=-64789989;END=224528445;CIPOS=-10,346;CIEND=-238,9;CIPOS95=-1,129;CIEND95=-67,2;IMPRECISE;SU=7;PE=7;SR=0	GT:SU:PE:SR	./.:7:7:0
1	225133349	553	N	<DUP>	.	.	SVTYPE=DUP;STRANDS=-+:6;SVLEN=114987;END=225248336;CIPOS=-372,9;CIEND=-10,359;CIPOS95=-99,2;CIEND95=-1,124;IMPRECISE;SU=6;PE=6;SR=0	GT:SU:PE:SR	./.:6:6:0
1	225133670	554	N	<DEL>	.	.	SVTYPE=DEL;STRANDS=+-:4;SVLEN=-115026;END=225248696;CIPOS=-10,393;CIEND=-359,9;CIPOS95=-1,139;CIEND95=-99,2;IMPRECISE;SU=4;PE=4;SR=0	GT:SU:PE:SR	./.:4:4:0
1	225256545	555	N	<DEL>	.	.	SVTYPE=DEL;STRANDS=+-:13;SVLEN=-256;END=225256801;CIPOS=-4,2;CIEND=-3,2;CIPOS95=0,0;CIEND95=0,0;SU=13;PE=2;SR=11	GT:SU:PE:SR	./.:13:2:11
1	225762321	556	N	<DEL>	.	.	SVTYPE=DEL;STRANDS=+-:36;SVLEN=-304;END=225762625;CIPOS=-2,0;CIEND=-2,9;CIPOS95=0,0;CIEND95=0,0;SU=36;PE=17;SR=19	GT:SU:PE:SR	./.:36:17:19
1	225992552	557	N	<DEL>	.	.	SVTYPE=DEL;STRANDS=+-:11;SVLEN=-52;END=225992604;CIPOS=-3,2;CIEND=-3,2;CIPOS95=0,0;CIEND95=0,0;SU=11;PE=0;SR=11	GT:SU:PE:SR	./.:11:0:11
1	227166214	558	N	<DEL>	.	.	SVTYPE=DEL;STRANDS=+-:5;SVLEN=-233;END=227166447;CIPOS=-10,8;CIEND=-9,8;CIPOS95=0,0;CIEND95=0,0;SU=5;PE=1;SR=4	GT:SU:PE:SR	./.:5:1:4
1	228024106	559	N	<DEL>	.	.	SVTYPE=DEL;STRANDS=+-:17;SVLEN=-299;END=228024405;CIPOS=-10,9;CIEND=-10,9;CIPOS95=0,0;CIEND95=0,0;SU=17;PE=9;SR=8	GT:SU:PE:SR	./.:17:9:8
1	228361872	560	N	<DEL>	.	.	SVTYPE=DEL;STRANDS=+-:9;SVLEN=-283;END=228362155;CIPOS=-10,255;CIEND=-281,9;CIPOS95=-2,58;CIEND95=-41,3;IMPRECISE;SU=9;PE=9;SR=0	GT:SU:PE:SR	./.:9:9:0
1	228572175	561	N	<DEL>	.	.	SVTYPE=DEL;STRANDS=+-:18;SVLEN=-314;END=228572489;CIPOS=-3,2;CIEND=-10,9;CIPOS95=0,0;CIEND95=0,0;SU=18;PE=8;SR=10	GT:SU:PE:SR	./.:18:8:10
1	228814817	562	N	<DEL>	.	.	SVTYPE=DEL;STRANDS=+-:17;SVLEN=-340;END=228815157;CIPOS=-10,185;CIEND=-166,9;CIPOS95=-2,44;CIEND95=-31,3;IMPRECISE;SU=17;PE=17;SR=0	GT:SU:PE:SR	./.:17:17:0
1	229101371	563	N	<DEL>	.	.	SVTYPE=DEL;STRANDS=+-:5;SVLEN=-50;END=229101421;CIPOS=0,3;CIEND=0,5;CIPOS95=0,1;CIEND95=0,1;IMPRECISE;SU=5;PE=0;SR=5	GT:SU:PE:SR	./.:5:0:5
1	229284945	564	N	<DUP>	.	.	SVTYPE=DUP;STRANDS=-+:4;SVLEN=123;END=229285068;CIPOS=-9,8;CIEND=-9,8;CIPOS95=0,0;CIEND95=0,0;SU=4;PE=0;SR=4	GT:SU:PE:SR	./.:4:0:4
1	229373387	565_1	N	N]1:229373814]	.	.	SVTYPE=BND;STRANDS=++:4;EVENT=565;MATEID=565_2;CIPOS=-7,373;CIEND=-10,455;CIPOS95=0,175;CIEND95=-1,165;IMPRECISE;SU=4;PE=4;SR=0	GT:SU:PE:SR	./.:4:4:0
1	229373814	565_2	N	N]1:229373387]	.	.	SVTYPE=BND;STRANDS=++:4;SECONDARY;EVENT=565;MATEID=565_1;CIPOS=-10,455;CIEND=-7,373;CIPOS95=-1,165;CIEND95=0,175;IMPRECISE;SU=4;PE=4;SR=0	GT:SU:PE:SR	./.:4:4:0
1	229373388	566	N	<DEL>	.	.	SVTYPE=DEL;STRANDS=+-:23;SVLEN=-374;END=229373762;CIPOS=-6,5;CIEND=-6,3;CIPOS95=0,0;CIEND95=0,0;SU=23;PE=17;SR=6	GT:SU:PE:SR	./.:23:17:6
1	229812537	567	N	<DEL>	.	.	SVTYPE=DEL;STRANDS=+-:32;SVLEN=-8299;END=229820836;CIPOS=-10,9;CIEND=-10,9;CIPOS95=0,0;CIEND95=0,0;SU=32;PE=24;SR=8	GT:SU:PE:SR	./.:32:24:8
1	230107607	568	N	<DUP>	.	.	SVTYPE=DUP;STRANDS=-+:7;SVLEN=175;END=230107782;CIPOS=-468,9;CIEND=-10,487;CIPOS95=-146,0;CIEND95=0,151;IMPRECISE;SU=7;PE=7;SR=0	GT:SU:PE:SR	./.:7:7:0
1	230470915	569	N	<DEL>	.	.	SVTYPE=DEL;STRANDS=+-:12;SVLEN=-442;END=230471357;CIPOS=-10,262;CIEND=-404,9;CIPOS95=-1,96;CIEND95=-95,1;IMPRECISE;SU=12;PE=12;SR=0	GT:SU:PE:SR	./.:12:12:0
1	45211019	570	N	<DEL>	.	.	SVTYPE=DEL;STRANDS=+-:4;SVLEN=-185796780;END=231007799;CIPOS=-10,306;CIEND=-478,7;CIPOS95=-2,104;CIEND95=-174,1;IMPRECISE;SU=4;PE=4;SR=0	GT:SU:PE:SR	./.:4:4:0
1	231303076	571	N	<DEL>	.	.	SVTYPE=DEL;STRANDS=+-:17;SVLEN=-295;END=231303371;CIPOS=-10,9;CIEND=-10,9;CIPOS95=0,0;CIEND95=0,0;SU=17;PE=5;SR=12	GT:SU:PE:SR	./.:17:5:12
1	231337832	572	N	<DEL>	.	.	SVTYPE=DEL;STRANDS=+-:5;SVLEN=-82;END=231337914;CIPOS=-10,9;CIEND=-10,9;CIPOS95=0,0;CIEND95=0,0;SU=5;PE=0;SR=5	GT:SU:PE:SR	./.:5:0:5
1	231337750	573	N	<DUP>	.	.	SVTYPE=DUP;STRANDS=-+:7;SVLEN=220;END=231337970;CIPOS=-6,5;CIEND=-6,5;CIPOS95=0,0;CIEND95=0,0;SU=7;PE=1;SR=6	GT:SU:PE:SR	./.:7:1:6
1	229552525	574_1	N	[1:231967024[N	.	.	SVTYPE=BND;STRANDS=--:5;EVENT=574;MATEID=574_2;CIPOS=-131,9;CIEND=-105,9;CIPOS95=-29,3;CIEND95=-71,2;IMPRECISE;SU=5;PE=5;SR=0	GT:SU:PE:SR	./.:5:5:0
1	231967024	574_2	N	[1:229552525[N	.	.	SVTYPE=BND;STRANDS=--:5;SECONDARY;EVENT=574;MATEID=574_1;CIPOS=-105,9;CIEND=-131,9;CIPOS95=-71,2;CIEND95=-29,3;IMPRECISE;SU=5;PE=5;SR=0	GT:SU:PE:SR	./.:5:5:0
1	229552132	575_1	N	N]1:231967638]	.	.	SVTYPE=BND;STRANDS=++:9;EVENT=575;MATEID=575_2;CIPOS=-10,308;CIEND=-10,275;CIPOS95=-2,96;CIEND95=-2,88;IMPRECISE;SU=9;PE=9;SR=0	GT:SU:PE:SR	./.:9:9:0
1	231967638	575_2	N	N]1:229552132]	.	.	SVTYPE=BND;STRANDS=++:9;SECONDARY;EVENT=575;MATEID=575_1;CIPOS=-10,275;CIEND=-10,308;CIPOS95=-2,88;CIEND95=-2,96;IMPRECISE;SU=9;PE=9;SR=0	GT:SU:PE:SR	./.:9:9:0
1	232243208	576	N	<DEL>	.	.	SVTYPE=DEL;STRANDS=+-:14;SVLEN=-32;END=232243240;CIPOS=-10,9;CIEND=-10,9;CIPOS95=0,0;CIEND95=0,0;SU=14;PE=0;SR=14	GT:SU:PE:SR	./.:14:0:14
1	232423132	577_1	N	N]1:232423502]	.	.	SVTYPE=BND;STRANDS=++:4;EVENT=577;MATEID=577_2;CIPOS=-7,312;CIEND=-10,462;CIPOS95=0,175;CIEND95=-1,163;IMPRECISE;SU=4;PE=4;SR=0	GT:SU:PE:SR	./.:4:4:0
1	232423502	577_2	N	N]1:232423132]	.	.	SVTYPE=BND;STRANDS=++:4;SECONDARY;EVENT=577;MATEID=577_1;CIPOS=-10,462;CIEND=-7,312;CIPOS95=-1,163;CIEND95=0,175;IMPRECISE;SU=4;PE=4;SR=0	GT:SU:PE:SR	./.:4:4:0
1	232458593	578	N	<DEL>	.	.	SVTYPE=DEL;STRANDS=+-:34;SVLEN=-1658;END=232460251;CIPOS=-2,1;CIEND=-10,9;CIPOS95=0,0;CIEND95=0,0;SU=34;PE=21;SR=13	GT:SU:PE:SR	./.:34:21:13
1	232775539	579_1	N	N]1:232775896]	.	.	SVTYPE=BND;STRANDS=++:7;EVENT=579;MATEID=579_2;CIPOS=-10,302;CIEND=-10,358;CIPOS95=0,153;CIEND95=-1,146;IMPRECISE;SU=7;PE=7;SR=0	GT:SU:PE:SR	./.:7:7:0
1	232775896	579_2	N	N]1:232775539]	.	.	SVTYPE=BND;STRANDS=++:7;SECONDARY;EVENT=579;MATEID=579_1;CIPOS=-10,358;CIEND=-10,302;CIPOS95=-1,146;CIEND95=0,153;IMPRECISE;SU=7;PE=7;SR=0	GT:SU:PE:SR	./.:7:7:0
1	232775540	580	N	<DEL>	.	.	SVTYPE=DEL;STRANDS=+-:47;SVLEN=-303;END=232775843;CIPOS=-2,0;CIEND=-2,0;CIPOS95=0,0;CIEND95=0,0;SU=47;PE=18;SR=29	GT:SU:PE:SR	./.:47:18:29
1	233801317	581	N	<DEL>	.	.	SVTYPE=DEL;STRANDS=+-:8;SVLEN=-34;END=233801351;CIPOS=-10,9;CIEND=-10,9;CIPOS95=0,0;CIEND95=0,0;SU=8;PE=0;SR=8	GT:SU:PE:SR	./.:8:0:8
1	234318645	582_1	N	N]1:234319792]	.	.	SVTYPE=BND;STRANDS=++:4;EVENT=582;MATEID=582_2;CIPOS=-8,469;CIEND=-10,481;CIPOS95=0,175;CIEND95=-1,168;IMPRECISE;SU=4;PE=4;SR=0	GT:SU:PE:SR	./.:4:4:0
1	234319792	582_2	N	N]1:234318645]	.	.	SVTYPE=BND;STRANDS=++:4;SECONDARY;EVENT=582;MATEID=582_1;CIPOS=-10,481;CIEND=-8,469;CIPOS95=-1,168;CIEND95=0,175;IMPRECISE;SU=4;PE=4;SR=0	GT:SU:PE:SR	./.:4:4:0
1	234318646	583	N	<DEL>	.	.	SVTYPE=DEL;STRANDS=+-:78;SVLEN=-1101;END=234319747;CIPOS=-10,9;CIEND=-2,0;CIPOS95=0,0;CIEND95=0,0;SU=78;PE=57;SR=21	GT:SU:PE:SR	./.:78:57:21
1	234383638	584	N	<DUP>	.	.	SVTYPE=DUP;STRANDS=-+:12;SVLEN=403;END=234384041;CIPOS=-417,9;CIEND=-10,438;CIPOS95=-98,1;CIEND95=-1,115;IMPRECISE;SU=12;PE=12;SR=0	GT:SU:PE:SR	./.:12:12:0
1	234587211	585	N	<DEL>	.	.	SVTYPE=DEL;STRANDS=+-:18;SVLEN=-301;END=234587512;CIPOS=-10,9;CIEND=-4,3;CIPOS95=0,0;CIEND95=0,0;SU=18;PE=9;SR=9	GT:SU:PE:SR	./.:18:9:9
1	17051739	586	N	<DUP>	.	.	SVTYPE=DUP;STRANDS=-+:12;SVLEN=217860484;END=234912223;CIPOS=-306,1;CIEND=-6,297;CIPOS95=-134,0;CIEND95=-1,132;IMPRECISE;SU=12;PE=12;SR=0	GT:SU:PE:SR	./.:12:12:0
1	17051739	587_1	N	[1:234912188[N	.	.	SVTYPE=BND;STRANDS=--:142;EVENT=587;MATEID=587_2;CIPOS=-1,0;CIEND=0,0;CIPOS95=0,1;CIEND95=0,0;IMPRECISE;SU=142;PE=104;SR=38	GT:SU:PE:SR	./.:142:104:38
1	234912188	587_2	N	[1:17051739[N	.	.	SVTYPE=BND;STRANDS=--:142;SECONDARY;EVENT=587;MATEID=587_1;CIPOS=0,0;CIEND=-1,0;CIPOS95=0,0;CIEND95=0,1;IMPRECISE;SU=142;PE=104;SR=38	GT:SU:PE:SR	./.:142:104:38
1	235537080	588	N	<DEL>	.	.	SVTYPE=DEL;STRANDS=+-:21;SVLEN=-1305;END=235538385;CIPOS=-10,362;CIEND=-196,9;CIPOS95=-2,72;CIEND95=-57,1;IMPRECISE;SU=21;PE=21;SR=0	GT:SU:PE:SR	./.:21:21:0
1	235694391	589	N	<DEL>	.	.	SVTYPE=DEL;STRANDS=+-:8;SVLEN=-35;END=235694426;CIPOS=-10,9;CIEND=-10,8;CIPOS95=0,0;CIEND95=0,0;SU=8;PE=0;SR=8	GT:SU:PE:SR	./.:8:0:8
1	60656176	590	N	<DUP>	.	.	SVTYPE=DUP;STRANDS=-+:4;SVLEN=175142638;END=235798814;CIPOS=-476,6;CIEND=-10,428;CIPOS95=-175,0;CIEND95=-1,149;IMPRECISE;SU=4;PE=4;SR=0	GT:SU:PE:SR	./.:4:4:0
1	236054591	591	N	<DEL>	.	.	SVTYPE=DEL;STRANDS=+-:33;SVLEN=-317;END=236054908;CIPOS=-2,0;CIEND=-5,0;CIPOS95=0,0;CIEND95=-5,0;IMPRECISE;SU=33;PE=12;SR=21	GT:SU:PE:SR	./.:33:12:21
1	236305701	592	N	<DEL>	.	.	SVTYPE=DEL;STRANDS=+-:4;SVLEN=-28;END=236305729;CIPOS=-9,8;CIEND=-9,8;CIPOS95=0,0;CIEND95=0,0;SU=4;PE=0;SR=4	GT:SU:PE:SR	./.:4:0:4
1	236413883	593	N	<DEL>	.	.	SVTYPE=DEL;STRANDS=+-:4;SVLEN=-23;END=236413906;CIPOS=-9,8;CIEND=-9,8;CIPOS95=0,0;CIEND95=0,0;SU=4;PE=0;SR=4	GT:SU:PE:SR	./.:4:0:4
1	236549102	594_1	N	N]1:236551384]	.	.	SVTYPE=BND;STRANDS=++:9;EVENT=594;MATEID=594_2;CIPOS=-4,338;CIEND=-10,323;CIPOS95=0,144;CIEND95=-1,137;IMPRECISE;SU=9;PE=9;SR=0	GT:SU:PE:SR	./.:9:9:0
1	236551384	594_2	N	N]1:236549102]	.	.	SVTYPE=BND;STRANDS=++:9;SECONDARY;EVENT=594;MATEID=594_1;CIPOS=-10,323;CIEND=-4,338;CIPOS95=-1,137;CIEND95=0,144;IMPRECISE;SU=9;PE=9;SR=0	GT:SU:PE:SR	./.:9:9:0
1	236549103	595	N	<DEL>	.	.	SVTYPE=DEL;STRANDS=+-:71;SVLEN=-2226;END=236551329;CIPOS=-2,0;CIEND=-10,8;CIPOS95=0,0;CIEND95=0,0;SU=71;PE=39;SR=32	GT:SU:PE:SR	./.:71:39:32
1	236594938	596_1	N	N]1:236595307]	.	.	SVTYPE=BND;STRANDS=++:6;EVENT=596;MATEID=596_2;CIPOS=-10,310;CIEND=-10,472;CIPOS95=0,159;CIEND95=-1,150;IMPRECISE;SU=6;PE=6;SR=0	GT:SU:PE:SR	./.:6:6:0
1	236595307	596_2	N	N]1:236594938]	.	.	SVTYPE=BND;STRANDS=++:6;SECONDARY;EVENT=596;MATEID=596_1;CIPOS=-10,472;CIEND=-10,310;CIPOS95=-1,150;CIEND95=0,159;IMPRECISE;SU=6;PE=6;SR=0	GT:SU:PE:SR	./.:6:6:0
1	236594939	597	N	<DEL>	.	.	SVTYPE=DEL;STRANDS=+-:47;SVLEN=-311;END=236595250;CIPOS=-2,0;CIEND=-10,9;CIPOS95=0,0;CIEND95=0,0;SU=47;PE=21;SR=26	GT:SU:PE:SR	./.:47:21:26
1	237543676	598	N	<DEL>	.	.	SVTYPE=DEL;STRANDS=+-:14;SVLEN=-29;END=237543705;CIPOS=-3,1;CIEND=-3,2;CIPOS95=0,0;CIEND95=0,0;SU=14;PE=0;SR=14	GT:SU:PE:SR	./.:14:0:14
1	237566101	599	N	<INV>	.	.	SVTYPE=INV;STRANDS=++:12,--:15;SVLEN=110;END=237566211;CIPOS=-5,0;CIEND=0,2;CIPOS95=-5,0;CIEND95=0,0;IMPRECISE;SU=27;PE=12;SR=15	GT:SU:PE:SR	./.:27:12:15
1	240204705	600	N	<DEL>	.	.	SVTYPE=DEL;STRANDS=+-:7;SVLEN=-46;END=240204751;CIPOS=-5,4;CIEND=-5,4;CIPOS95=0,0;CIEND95=0,0;SU=7;PE=0;SR=7	GT:SU:PE:SR	./.:7:0:7
1	240302572	601	N	<DEL>	.	.	SVTYPE=DEL;STRANDS=+-:7;SVLEN=-91;END=240302663;CIPOS=-10,9;CIEND=-6,5;CIPOS95=0,0;CIEND95=0,0;SU=7;PE=1;SR=6	GT:SU:PE:SR	./.:7:1:6
1	240641241	602	N	<DEL>	.	.	SVTYPE=DEL;STRANDS=+-:29;SVLEN=-346;END=240641587;CIPOS=-10,112;CIEND=-139,9;CIPOS95=-3,19;CIEND95=-26,2;IMPRECISE;SU=29;PE=29;SR=0	GT:SU:PE:SR	./.:29:29:0
1	240708774	603	N	<DEL>	.	.	SVTYPE=DEL;STRANDS=+-:14;SVLEN=-43;END=240708817;CIPOS=-3,1;CIEND=-10,9;CIPOS95=0,0;CIEND95=0,0;SU=14;PE=0;SR=14	GT:SU:PE:SR	./.:14:0:14
1	241149872	604_1	N	N]1:241150237]	.	.	SVTYPE=BND;STRANDS=++:6;EVENT=604;MATEID=604_2;CIPOS=-10,307;CIEND=-10,482;CIPOS95=0,159;CIEND95=-1,154;IMPRECISE;SU=6;PE=6;SR=0	GT:SU:PE:SR	./.:6:6:0
1	241150237	604_2	N	N]1:241149872]	.	.	SVTYPE=BND;STRANDS=++:6;SECONDARY;EVENT=604;MATEID=604_1;CIPOS=-10,482;CIEND=-10,307;CIPOS95=-1,154;CIEND95=0,159;IMPRECISE;SU=6;PE=6;SR=0	GT:SU:PE:SR	./.:6:6:0
1	241149873	605	N	<DEL>	.	.	SVTYPE=DEL;STRANDS=+-:44;SVLEN=-308;END=241150181;CIPOS=-10,9;CIEND=-10,9;CIPOS95=0,0;CIEND95=0,0;SU=44;PE=16;SR=28	GT:SU:PE:SR	./.:44:16:28
1	241360552	606_1	N	N]1:241360907]	.	.	SVTYPE=BND;STRANDS=++:6;EVENT=606;MATEID=606_2;CIPOS=-5,298;CIEND=-10,387;CIPOS95=0,159;CIEND95=-1,148;IMPRECISE;SU=6;PE=6;SR=0	GT:SU:PE:SR	./.:6:6:0
1	241360907	606_2	N	N]1:241360552]	.	.	SVTYPE=BND;STRANDS=++:6;SECONDARY;EVENT=606;MATEID=606_1;CIPOS=-10,387;CIEND=-5,298;CIPOS95=-1,148;CIEND95=0,159;IMPRECISE;SU=6;PE=6;SR=0	GT:SU:PE:SR	./.:6:6:0
1	241360553	607	N	<DEL>	.	.	SVTYPE=DEL;STRANDS=+-:37;SVLEN=-299;END=241360852;CIPOS=-10,9;CIEND=-9,9;CIPOS95=0,0;CIEND95=0,0;SU=37;PE=11;SR=26	GT:SU:PE:SR	./.:37:11:26
1	241586227	608	N	<DEL>	.	.	SVTYPE=DEL;STRANDS=+-:12;SVLEN=-261;END=241586488;CIPOS=-5,3;CIEND=-4,3;CIPOS95=0,0;CIEND95=0,0;SU=12;PE=3;SR=9	GT:SU:PE:SR	./.:12:3:9
1	241838266	609	N	<DEL>	.	.	SVTYPE=DEL;STRANDS=+-:4;SVLEN=-63;END=241838329;CIPOS=-9,8;CIEND=-9,8;CIPOS95=0,0;CIEND95=0,0;SU=4;PE=0;SR=4	GT:SU:PE:SR	./.:4:0:4
1	242198470	610	N	<DEL>	.	.	SVTYPE=DEL;STRANDS=+-:14;SVLEN=-55;END=242198525;CIPOS=-10,9;CIEND=-10,9;CIPOS95=0,0;CIEND95=0,0;SU=14;PE=0;SR=14	GT:SU:PE:SR	./.:14:0:14
1	243782745	611	N	<DEL>	.	.	SVTYPE=DEL;STRANDS=+-:49;SVLEN=-1018;END=243783763;CIPOS=-3,2;CIEND=-3,0;CIPOS95=0,0;CIEND95=0,0;SU=49;PE=40;SR=9	GT:SU:PE:SR	./.:49:40:9
1	244439112	612	N	<DEL>	.	.	SVTYPE=DEL;STRANDS=+-:6;SVLEN=-428;END=244439540;CIPOS=-10,356;CIEND=-371,9;CIPOS95=-1,114;CIEND95=-119,0;IMPRECISE;SU=6;PE=6;SR=0	GT:SU:PE:SR	./.:6:6:0
1	96071710	613	N	<DUP>	.	.	SVTYPE=DUP;STRANDS=-+:5;SVLEN=148440042;END=244511752;CIPOS=-424,9;CIEND=-10,386;CIPOS95=-157,1;CIEND95=-1,131;IMPRECISE;SU=5;PE=5;SR=0	GT:SU:PE:SR	./.:5:5:0
1	244746231	614	N	<DEL>	.	.	SVTYPE=DEL;STRANDS=+-:8;SVLEN=-29;END=244746260;CIPOS=-10,9;CIEND=-10,9;CIPOS95=0,0;CIEND95=0,0;SU=8;PE=0;SR=8	GT:SU:PE:SR	./.:8:0:8
1	245845748	615	N	<DEL>	.	.	SVTYPE=DEL;STRANDS=+-:4;SVLEN=-363;END=245846111;CIPOS=-10,361;CIEND=-261,9;CIPOS95=-1,111;CIEND95=-77,2;IMPRECISE;SU=4;PE=4;SR=0	GT:SU:PE:SR	./.:4:4:0
1	246155124	616	N	<DEL>	.	.	SVTYPE=DEL;STRANDS=+-:4;SVLEN=-478;END=246155602;CIPOS=-10,449;CIEND=-451,9;CIPOS95=0,162;CIEND95=-155,1;IMPRECISE;SU=4;PE=4;SR=0	GT:SU:PE:SR	./.:4:4:0
1	246155859	617	N	<DEL>	.	.	SVTYPE=DEL;STRANDS=+-:12;SVLEN=-368;END=246156227;CIPOS=-10,353;CIEND=-228,9;CIPOS95=-2,79;CIEND95=-52,2;IMPRECISE;SU=12;PE=12;SR=0	GT:SU:PE:SR	./.:12:12:0
1	246167283	618	N	<DEL>	.	.	SVTYPE=DEL;STRANDS=+-:12;SVLEN=-96;END=246167379;CIPOS=-10,9;CIEND=-10,9;CIPOS95=0,0;CIEND95=0,0;SU=12;PE=0;SR=12	GT:SU:PE:SR	./.:12:0:12
1	246407292	619	N	<DUP>	.	.	SVTYPE=DUP;STRANDS=-+:11;SVLEN=3455;END=246410747;CIPOS=-324,9;CIEND=-10,450;CIPOS95=-62,1;CIEND95=0,119;IMPRECISE;SU=11;PE=11;SR=0	GT:SU:PE:SR	./.:11:11:0
1	246969897	620	N	<DEL>	.	.	SVTYPE=DEL;STRANDS=+-:22;SVLEN=-92;END=246969989;CIPOS=-10,9;CIEND=-10,9;CIPOS95=0,0;CIEND95=0,0;SU=22;PE=0;SR=22	GT:SU:PE:SR	./.:22:0:22
1	247027893	621	N	<DEL>	.	.	SVTYPE=DEL;STRANDS=+-:18;SVLEN=-295;END=247028188;CIPOS=-2,1;CIEND=-2,1;CIPOS95=0,0;CIEND95=0,0;SU=18;PE=0;SR=18	GT:SU:PE:SR	./.:18:0:18
1	247061185	622	N	<DEL>	.	.	SVTYPE=DEL;STRANDS=+-:10;SVLEN=-49;END=247061234;CIPOS=-10,9;CIEND=-10,9;CIPOS95=0,0;CIEND95=0,0;SU=10;PE=0;SR=10	GT:SU:PE:SR	./.:10:0:10
1	247108539	623	N	<DEL>	.	.	SVTYPE=DEL;STRANDS=+-:6;SVLEN=-281380;END=247389919;CIPOS=-10,319;CIEND=-400,6;CIPOS95=-2,107;CIEND95=-157,0;IMPRECISE;SU=6;PE=6;SR=0	GT:SU:PE:SR	./.:6:6:0
1	247850474	624_1	N	N]1:247856568]	.	.	SVTYPE=BND;STRANDS=++:6;EVENT=624;MATEID=624_2;CIPOS=-6,412;CIEND=-10,410;CIPOS95=0,159;CIEND95=-1,154;IMPRECISE;SU=6;PE=6;SR=0	GT:SU:PE:SR	./.:6:6:0
1	247856568	624_2	N	N]1:247850474]	.	.	SVTYPE=BND;STRANDS=++:6;SECONDARY;EVENT=624;MATEID=624_1;CIPOS=-10,410;CIEND=-6,412;CIPOS95=-1,154;CIEND95=0,159;IMPRECISE;SU=6;PE=6;SR=0	GT:SU:PE:SR	./.:6:6:0
1	247850475	625	N	<DEL>	.	.	SVTYPE=DEL;STRANDS=+-:58;SVLEN=-6033;END=247856508;CIPOS=-2,1;CIEND=-2,0;CIPOS95=0,0;CIEND95=0,0;SU=58;PE=42;SR=16	GT:SU:PE:SR	./.:58:42:16
1	247984836	626	N	<DEL>	.	.	SVTYPE=DEL;STRANDS=+-:32;SVLEN=-405;END=247985241;CIPOS=-4,5;CIEND=-6,2;CIPOS95=0,0;CIEND95=0,0;SU=32;PE=27;SR=5	GT:SU:PE:SR	./.:32:27:5
1	248051491	627_1	N	N]1:248057696]	.	.	SVTYPE=BND;STRANDS=++:5;EVENT=627;MATEID=627_2;CIPOS=-7,433;CIEND=-10,478;CIPOS95=0,166;CIEND95=-1,159;IMPRECISE;SU=5;PE=5;SR=0	GT:SU:PE:SR	./.:5:5:0
1	248057696	627_2	N	N]1:248051491]	.	.	SVTYPE=BND;STRANDS=++:5;SECONDARY;EVENT=627;MATEID=627_1;CIPOS=-10,478;CIEND=-7,433;CIPOS95=-1,159;CIEND95=0,166;IMPRECISE;SU=5;PE=5;SR=0	GT:SU:PE:SR	./.:5:5:0
1	248051492	628	N	<DEL>	.	.	SVTYPE=DEL;STRANDS=+-:52;SVLEN=-6145;END=248057637;CIPOS=-10,9;CIEND=0,0;CIPOS95=0,0;CIEND95=0,1;IMPRECISE;SU=52;PE=17;SR=35	GT:SU:PE:SR	./.:52:17:35
1	248546392	629	N	<DEL>	.	.	SVTYPE=DEL;STRANDS=+-:8;SVLEN=-1520;END=248547912;CIPOS=-10,302;CIEND=-302,9;CIPOS95=-1,98;CIEND95=-81,2;IMPRECISE;SU=8;PE=8;SR=0	GT:SU:PE:SR	./.:8:8:0
1	248607446	630_1	N	[1:248810881[N	.	.	SVTYPE=BND;STRANDS=--:4;EVENT=630;MATEID=630_2;CIPOS=-80,9;CIEND=-63,9;CIPOS95=-32,3;CIEND95=-46,2;IMPRECISE;SU=4;PE=4;SR=0	GT:SU:PE:SR	./.:4:4:0
1	248810881	630_2	N	[1:248607446[N	.	.	SVTYPE=BND;STRANDS=--:4;SECONDARY;EVENT=630;MATEID=630_1;CIPOS=-63,9;CIEND=-80,9;CIPOS95=-46,2;CIEND95=-32,3;IMPRECISE;SU=4;PE=4;SR=0	GT:SU:PE:SR	./.:4:4:0
1	248603461	631_1	N	[1:248815313[N	.	.	SVTYPE=BND;STRANDS=--:8;EVENT=631;MATEID=631_2;CIPOS=-308,9;CIEND=-210,9;CIPOS95=-80,1;CIEND95=-47,3;IMPRECISE;SU=8;PE=8;SR=0	GT:SU:PE:SR	./.:8:8:0
1	248815313	631_2	N	[1:248603461[N	.	.	SVTYPE=BND;STRANDS=--:8;SECONDARY;EVENT=631;MATEID=631_1;CIPOS=-210,9;CIEND=-308,9;CIPOS95=-47,3;CIEND95=-80,1;IMPRECISE;SU=8;PE=8;SR=0	GT:SU:PE:SR	./.:8:8:0
2	740108	632	N	<DUP>	.	.	SVTYPE=DUP;STRANDS=-+:41;SVLEN=747;END=740855;CIPOS=-130,9;CIEND=-10,184;CIPOS95=-25,3;CIEND95=-4,11;IMPRECISE;SU=41;PE=41;SR=0	GT:SU:PE:SR	./.:41:41:0
2	740354	633	N	<DEL>	.	.	SVTYPE=DEL;STRANDS=+-:23;SVLEN=-448;END=740802;CIPOS=-10,180;CIEND=-297,9;CIPOS95=-2,48;CIEND95=-35,2;IMPRECISE;SU=23;PE=23;SR=0	GT:SU:PE:SR	./.:23:23:0
2	845589	634	N	<DEL>	.	.	SVTYPE=DEL;STRANDS=+-:13;SVLEN=-213;END=845802;CIPOS=-7,5;CIEND=-10,8;CIPOS95=0,0;CIEND95=0,0;SU=13;PE=8;SR=5	GT:SU:PE:SR	./.:13:8:5
2	845269	635	N	<DEL>	.	.	SVTYPE=DEL;STRANDS=+-:6;SVLEN=-599;END=845868;CIPOS=-6,5;CIEND=-6,5;CIPOS95=0,0;CIEND95=0,0;SU=6;PE=0;SR=6	GT:SU:PE:SR	./.:6:0:6
2	1028422	636	N	<DEL>	.	.	SVTYPE=DEL;STRANDS=+-:6;SVLEN=-60;END=1028482;CIPOS=-6,5;CIEND=-6,5;CIPOS95=0,0;CIEND95=0,0;SU=6;PE=0;SR=6	GT:SU:PE:SR	./.:6:0:6
2	1052113	637	N	<DEL>	.	.	SVTYPE=DEL;STRANDS=+-:4;SVLEN=-554;END=1052667;CIPOS=-10,461;CIEND=-373,9;CIPOS95=-1,164;CIEND95=-110,2;IMPRECISE;SU=4;PE=4;SR=0	GT:SU:PE:SR	./.:4:4:0
2	1089885	638	N	<DEL>	.	.	SVTYPE=DEL;STRANDS=+-:13;SVLEN=-760;END=1090645;CIPOS=-10,229;CIEND=-387,9;CIPOS95=-1,22;CIEND95=-100,1;IMPRECISE;SU=13;PE=13;SR=0	GT:SU:PE:SR	./.:13:13:0
2	1172088	639	N	<DEL>	.	.	SVTYPE=DEL;STRANDS=+-:5;SVLEN=-40;END=1172128;CIPOS=-10,9;CIEND=-10,9;CIPOS95=0,0;CIEND95=0,0;SU=5;PE=0;SR=5	GT:SU:PE:SR	./.:5:0:5
2	1203949	640	N	<DEL>	.	.	SVTYPE=DEL;STRANDS=+-:5;SVLEN=-58;END=1204007;CIPOS=-10,9;CIEND=-10,9;CIPOS95=0,0;CIEND95=0,0;SU=5;PE=0;SR=5	GT:SU:PE:SR	./.:5:0:5
2	1320766	641	N	<DEL>	.	.	SVTYPE=DEL;STRANDS=+-:5;SVLEN=-376;END=1321142;CIPOS=-10,191;CIEND=-98,9;CIPOS95=-3,39;CIEND95=-49,3;IMPRECISE;SU=5;PE=5;SR=0	GT:SU:PE:SR	./.:5:5:0
2	1358067	642	N	<DEL>	.	.	SVTYPE=DEL;STRANDS=+-:26;SVLEN=-423;END=1358490;CIPOS=-10,237;CIEND=-327,9;CIPOS95=-3,32;CIEND95=-59,2;IMPRECISE;SU=26;PE=26;SR=0	GT:SU:PE:SR	./.:26:26:0
2	1528376	643	N	<DEL>	.	.	SVTYPE=DEL;STRANDS=+-:9;SVLEN=-622;END=1528998;CIPOS=-10,275;CIEND=-232,9;CIPOS95=-2,82;CIEND95=-53,2;IMPRECISE;SU=9;PE=9;SR=0	GT:SU:PE:SR	./.:9:9:0
2	1533460	644	N	<DUP>	.	.	SVTYPE=DUP;STRANDS=-+:6;SVLEN=1532;END=1534992;CIPOS=-455,9;CIEND=-10,273;CIPOS95=-147,1;CIEND95=-2,48;IMPRECISE;SU=6;PE=6;SR=0	GT:SU:PE:SR	./.:6:6:0
2	1533879	645	N	<DEL>	.	.	SVTYPE=DEL;STRANDS=+-:4;SVLEN=-1211;END=1535090;CIPOS=-10,141;CIEND=-193,9;CIPOS95=-3,41;CIEND95=-45,3;IMPRECISE;SU=4;PE=4;SR=0	GT:SU:PE:SR	./.:4:4:0
2	1535165	646	N	<DEL>	.	.	SVTYPE=DEL;STRANDS=+-:8;SVLEN=-645;END=1535810;CIPOS=-10,266;CIEND=-60,9;CIPOS95=-1,73;CIEND95=-22,3;IMPRECISE;SU=8;PE=8;SR=0	GT:SU:PE:SR	./.:8:8:0
2	1529448	647	N	<DUP>	.	.	SVTYPE=DUP;STRANDS=-+:24;SVLEN=7035;END=1536483;CIPOS=-5,4;CIEND=-8,9;CIPOS95=-5,1;CIEND95=-1,2;IMPRECISE;SU=24;PE=23;SR=1	GT:SU:PE:SR	./.:24:23:1
2	1530562	648	N	<DUP>	.	.	SVTYPE=DUP;STRANDS=-+:6;SVLEN=6365;END=1536927;CIPOS=-227,9;CIEND=-10,166;CIPOS95=-60,2;CIEND95=-3,40;IMPRECISE;SU=6;PE=6;SR=0	GT:SU:PE:SR	./.:6:6:0
2	1536485	649	N	<DUP>	.	.	SVTYPE=DUP;STRANDS=-+:14;SVLEN=472;END=1536957;CIPOS=-187,9;CIEND=-10,440;CIPOS95=-46,2;CIEND95=-1,99;IMPRECISE;SU=14;PE=14;SR=0	GT:SU:PE:SR	./.:14:14:0
2	1533919	650	N	<DEL>	.	.	SVTYPE=DEL;STRANDS=+-:24;SVLEN=-2852;END=1536771;CIPOS=-10,396;CIEND=-195,9;CIPOS95=-1,81;CIEND95=-52,2;IMPRECISE;SU=24;PE=24;SR=0	GT:SU:PE:SR	./.:24:24:0
2	1533372	651	N	<DEL>	.	.	SVTYPE=DEL;STRANDS=+-:22;SVLEN=-4644;END=1538016;CIPOS=-10,260;CIEND=-50,9;CIPOS95=-3,30;CIEND95=-30,2;IMPRECISE;SU=22;PE=22;SR=0	GT:SU:PE:SR	./.:22:22:0
2	1533390	652	N	<DUP>	.	.	SVTYPE=DUP;STRANDS=-+:21;SVLEN=5701;END=1539091;CIPOS=-158,8;CIEND=-9,137;CIPOS95=-32,3;CIEND95=-1,21;IMPRECISE;SU=21;PE=21;SR=0	GT:SU:PE:SR	./.:21:21:0
2	1530145	653	N	<DEL>	.	.	SVTYPE=DEL;STRANDS=+-:6;SVLEN=-10691;END=1540836;CIPOS=-6,5;CIEND=-6,5;CIPOS95=0,0;CIEND95=0,0;SU=6;PE=0;SR=6	GT:SU:PE:SR	./.:6:0:6
2	1599813	654	N	<DUP>	.	.	SVTYPE=DUP;STRANDS=-+:7;SVLEN=1233;END=1601046;CIPOS=-289,9;CIEND=-10,264;CIPOS95=-62,2;CIEND95=-2,103;IMPRECISE;SU=7;PE=7;SR=0	GT:SU:PE:SR	./.:7:7:0
2	1623033	655	N	<DEL>	.	.	SVTYPE=DEL;STRANDS=+-:8;SVLEN=-377;END=1623410;CIPOS=-10,258;CIEND=-288,9;CIPOS95=-2,66;CIEND95=-81,1;IMPRECISE;SU=8;PE=8;SR=0	GT:SU:PE:SR	./.:8:8:0
2	1801634	656	N	<DEL>	.	.	SVTYPE=DEL;STRANDS=+-:6;SVLEN=-336;END=1801970;CIPOS=-10,316;CIEND=-292,9;CIPOS95=-2,85;CIEND95=-62,2;IMPRECISE;SU=6;PE=6;SR=0	GT:SU:PE:SR	./.:6:6:0
2	2798773	657_1	N	N]2:2799295]	.	.	SVTYPE=BND;STRANDS=++:5;EVENT=657;MATEID=657_2;CIPOS=-7,433;CIEND=-10,414;CIPOS95=0,166;CIEND95=-1,153;IMPRECISE;SU=5;PE=5;SR=0	GT:SU:PE:SR	./.:5:5:0
2	2799295	657_2	N	N]2:2798773]	.	.	SVTYPE=BND;STRANDS=++:5;SECONDARY;EVENT=657;MATEID=657_1;CIPOS=-10,414;CIEND=-7,433;CIPOS95=-1,153;CIEND95=0,166;IMPRECISE;SU=5;PE=5;SR=0	GT:SU:PE:SR	./.:5:5:0
2	2798774	658	N	<DEL>	.	.	SVTYPE=DEL;STRANDS=+-:61;SVLEN=-468;END=2799242;CIPOS=-2,0;CIEND=-2,0;CIPOS95=0,0;CIEND95=0,0;SU=61;PE=41;SR=20	GT:SU:PE:SR	./.:61:41:20
2	2869263	659	N	<DEL>	.	.	SVTYPE=DEL;STRANDS=+-:5;SVLEN=-262;END=2869525;CIPOS=-10,210;CIEND=-249,9;CIPOS95=-3,59;CIEND95=-55,3;IMPRECISE;SU=5;PE=5;SR=0	GT:SU:PE:SR	./.:5:5:0
2	3049924	660	N	<DUP>	.	.	SVTYPE=DUP;STRANDS=-+:7;SVLEN=160;END=3050084;CIPOS=-10,9;CIEND=-6,6;CIPOS95=0,0;CIEND95=0,0;SU=7;PE=2;SR=5	GT:SU:PE:SR	./.:7:2:5
2	3184293	661	N	<DUP>	.	.	SVTYPE=DUP;STRANDS=-+:16;SVLEN=564;END=3184857;CIPOS=-10,9;CIEND=-6,9;CIPOS95=-3,1;CIEND95=-1,5;IMPRECISE;SU=16;PE=15;SR=1	GT:SU:PE:SR	./.:16:15:1
2	3184425	662	N	<DEL>	.	.	SVTYPE=DEL;STRANDS=+-:5;SVLEN=-406;END=3184831;CIPOS=-10,172;CIEND=-404,9;CIPOS95=-3,36;CIEND95=-136,1;IMPRECISE;SU=5;PE=5;SR=0	GT:SU:PE:SR	./.:5:5:0
2	3243889	663	N	<DUP>	.	.	SVTYPE=DUP;STRANDS=-+:7;SVLEN=710;END=3244599;CIPOS=-394,9;CIEND=-10,2;CIPOS95=-151,1;CIEND95=-10,2;IMPRECISE;SU=7;PE=7;SR=0	GT:SU:PE:SR	./.:7:7:0
2	3244030	664	N	<DEL>	.	.	SVTYPE=DEL;STRANDS=+-:26;SVLEN=-428;END=3244458;CIPOS=-10,9;CIEND=-2,7;CIPOS95=0,0;CIEND95=0,0;SU=26;PE=21;SR=5	GT:SU:PE:SR	./.:26:21:5
2	3732805	665	N	<DEL>	.	.	SVTYPE=DEL;STRANDS=+-:30;SVLEN=-5219;END=3738024;CIPOS=-10,7;CIEND=-6,7;CIPOS95=-1,0;CIEND95=-2,1;IMPRECISE;SU=30;PE=27;SR=3	GT:SU:PE:SR	./.:30:27:3
2	3822782	666	N	<DEL>	.	.	SVTYPE=DEL;STRANDS=+-:4;SVLEN=-772;END=3823554;CIPOS=-10,431;CIEND=-433,9;CIPOS95=-1,143;CIEND95=-154,1;IMPRECISE;SU=4;PE=4;SR=0	GT:SU:PE:SR	./.:4:4:0
2	3885212	667	N	<DEL>	.	.	SVTYPE=DEL;STRANDS=+-:19;SVLEN=-121;END=3885333;CIPOS=-1,0;CIEND=-1,0;CIPOS95=0,0;CIEND95=0,0;SU=19;PE=0;SR=19	GT:SU:PE:SR	./.:19:0:19
2	3975363	668	N	<DEL>	.	.	SVTYPE=DEL;STRANDS=+-:4;SVLEN=-25;END=3975388;CIPOS=-9,8;CIEND=-9,8;CIPOS95=0,0;CIEND95=0,0;SU=4;PE=0;SR=4	GT:SU:PE:SR	./.:4:0:4
2	4100565	669	N	<DEL>	.	.	SVTYPE=DEL;STRANDS=+-:7;SVLEN=-91;END=4100656;CIPOS=-5,4;CIEND=-10,8;CIPOS95=0,0;CIEND95=-1,0;IMPRECISE;SU=7;PE=0;SR=7	GT:SU:PE:SR	./.:7:0:7
2	4205436	670_1	N	N]2:4212676]	.	.	SVTYPE=BND;STRANDS=++:22;EVENT=670;MATEID=670_2;CIPOS=-10,9;CIEND=-10,9;CIPOS95=0,0;CIEND95=0,0;SU=22;PE=15;SR=7	GT:SU:PE:SR	./.:22:15:7
2	4212676	670_2	N	N]2:4205436]	.	.	SVTYPE=BND;STRANDS=++:22;SECONDARY;EVENT=670;MATEID=670_1;CIPOS=-10,9;CIEND=-10,9;CIPOS95=0,0;CIEND95=0,0;SU=22;PE=15;SR=7	GT:SU:PE:SR	./.:22:15:7
2	4205269	671_1	N	[2:4223479[N	.	.	SVTYPE=BND;STRANDS=--:21;EVENT=671;MATEID=671_2;CIPOS=-6,1;CIEND=-10,9;CIPOS95=0,0;CIEND95=0,0;SU=21;PE=15;SR=6	GT:SU:PE:SR	./.:21:15:6
2	4223479	671_2	N	[2:4205269[N	.	.	SVTYPE=BND;STRANDS=--:21;SECONDARY;EVENT=671;MATEID=671_1;CIPOS=-10,9;CIEND=-6,1;CIPOS95=0,0;CIEND95=0,0;SU=21;PE=15;SR=6	GT:SU:PE:SR	./.:21:15:6
2	4781309	672_1	N	N]2:4787414]	.	.	SVTYPE=BND;STRANDS=++:5;EVENT=672;MATEID=672_2;CIPOS=-7,433;CIEND=-10,417;CIPOS95=0,166;CIEND95=-1,158;IMPRECISE;SU=5;PE=5;SR=0	GT:SU:PE:SR	./.:5:5:0
2	4787414	672_2	N	N]2:4781309]	.	.	SVTYPE=BND;STRANDS=++:5;SECONDARY;EVENT=672;MATEID=672_1;CIPOS=-10,417;CIEND=-7,433;CIPOS95=-1,158;CIEND95=0,166;IMPRECISE;SU=5;PE=5;SR=0	GT:SU:PE:SR	./.:5:5:0
2	4781310	673	N	<DEL>	.	.	SVTYPE=DEL;STRANDS=+-:55;SVLEN=-6046;END=4787356;CIPOS=-10,9;CIEND=-2,0;CIPOS95=0,0;CIEND95=0,0;SU=55;PE=34;SR=21	GT:SU:PE:SR	./.:55:34:21
2	5209189	674_1	N	N]2:5209557]	.	.	SVTYPE=BND;STRANDS=++:8;EVENT=674;MATEID=674_2;CIPOS=-3,311;CIEND=-10,326;CIPOS95=0,148;CIEND95=-1,135;IMPRECISE;SU=8;PE=8;SR=0	GT:SU:PE:SR	./.:8:8:0
2	5209557	674_2	N	N]2:5209189]	.	.	SVTYPE=BND;STRANDS=++:8;SECONDARY;EVENT=674;MATEID=674_1;CIPOS=-10,326;CIEND=-3,311;CIPOS95=-1,135;CIEND95=0,148;IMPRECISE;SU=8;PE=8;SR=0	GT:SU:PE:SR	./.:8:8:0
2	5209190	675	N	<DEL>	.	.	SVTYPE=DEL;STRANDS=+-:49;SVLEN=-312;END=5209502;CIPOS=-2,0;CIEND=-1,0;CIPOS95=0,0;CIEND95=0,0;SU=49;PE=18;SR=31	GT:SU:PE:SR	./.:49:18:31
2	5487782	676	N	<DEL>	.	.	SVTYPE=DEL;STRANDS=+-:14;SVLEN=-253;END=5488035;CIPOS=-4,2;CIEND=-10,9;CIPOS95=0,0;CIEND95=0,0;SU=14;PE=2;SR=12	GT:SU:PE:SR	./.:14:2:12
2	8544543	677	N	<DEL>	.	.	SVTYPE=DEL;STRANDS=+-:10;SVLEN=-84;END=8544627;CIPOS=-10,9;CIEND=-4,3;CIPOS95=0,0;CIEND95=0,0;SU=10;PE=0;SR=10	GT:SU:PE:SR	./.:10:0:10
2	8616813	678	N	<DEL>	.	.	SVTYPE=DEL;STRANDS=+-:34;SVLEN=-288;END=8617101;CIPOS=-10,9;CIEND=-10,8;CIPOS95=0,0;CIEND95=0,0;SU=34;PE=10;SR=24	GT:SU:PE:SR	./.:34:10:24
2	9445322	679	N	<DUP>	.	.	SVTYPE=DUP;STRANDS=-+:4;SVLEN=718;END=9446040;CIPOS=-5,9;CIEND=-10,400;CIPOS95=-4,3;CIEND95=-1,129;IMPRECISE;SU=4;PE=4;SR=0	GT:SU:PE:SR	./.:4:4:0
2	9959237	680	N	<DEL>	.	.	SVTYPE=DEL;STRANDS=+-:23;SVLEN=-334;END=9959571;CIPOS=-3,2;CIEND=-4,2;CIPOS95=0,0;CIEND95=0,0;SU=23;PE=12;SR=11	GT:SU:PE:SR	./.:23:12:11
2	10151633	681	N	<DUP>	.	.	SVTYPE=DUP;STRANDS=-+:21;SVLEN=1816;END=10153449;CIPOS=-117,9;CIEND=-10,131;CIPOS95=-14,1;CIEND95=-3,24;IMPRECISE;SU=21;PE=21;SR=0	GT:SU:PE:SR	./.:21:21:0
2	10153060	682	N	<DUP>	.	.	SVTYPE=DUP;STRANDS=-+:22;SVLEN=2355;END=10155415;CIPOS=-414,9;CIEND=-10,122;CIPOS95=-92,0;CIEND95=-3,21;IMPRECISE;SU=22;PE=22;SR=0	GT:SU:PE:SR	./.:22:22:0
2	10153462	683	N	<DEL>	.	.	SVTYPE=DEL;STRANDS=+-:6;SVLEN=-1912;END=10155374;CIPOS=-10,366;CIEND=-425,9;CIPOS95=0,129;CIEND95=-128,1;IMPRECISE;SU=6;PE=6;SR=0	GT:SU:PE:SR	./.:6:6:0
2	10152056	684	N	<DEL>	.	.	SVTYPE=DEL;STRANDS=+-:16;SVLEN=-3330;END=10155386;CIPOS=-10,140;CIEND=-134,9;CIPOS95=-3,21;CIEND95=-26,3;IMPRECISE;SU=16;PE=16;SR=0	GT:SU:PE:SR	./.:16:16:0
2	10826046	685_1	N	[2:10827022[N	.	.	SVTYPE=BND;STRANDS=--:31;EVENT=685;MATEID=685_2;CIPOS=-4,2;CIEND=-5,1;CIPOS95=0,0;CIEND95=0,0;SU=31;PE=23;SR=8	GT:SU:PE:SR	./.:31:23:8
2	10827022	685_2	N	[2:10826046[N	.	.	SVTYPE=BND;STRANDS=--:31;SECONDARY;EVENT=685;MATEID=685_1;CIPOS=-5,1;CIEND=-4,2;CIPOS95=0,0;CIEND95=0,0;SU=31;PE=23;SR=8	GT:SU:PE:SR	./.:31:23:8
2	10826038	686_1	N	N]2:10827195]	.	.	SVTYPE=BND;STRANDS=++:34;EVENT=686;MATEID=686_2;CIPOS=-10,8;CIEND=-3,2;CIPOS95=0,0;CIEND95=0,0;SU=34;PE=24;SR=10	GT:SU:PE:SR	./.:34:24:10
2	10827195	686_2	N	N]2:10826038]	.	.	SVTYPE=BND;STRANDS=++:34;SECONDARY;EVENT=686;MATEID=686_1;CIPOS=-3,2;CIEND=-10,8;CIPOS95=0,0;CIEND95=0,0;SU=34;PE=24;SR=10	GT:SU:PE:SR	./.:34:24:10
2	11248632	687	N	<DEL>	.	.	SVTYPE=DEL;STRANDS=+-:19;SVLEN=-346;END=11248978;CIPOS=-10,319;CIEND=-148,9;CIPOS95=-2,51;CIEND95=-29,3;IMPRECISE;SU=19;PE=19;SR=0	GT:SU:PE:SR	./.:19:19:0
2	11428780	688	N	<DEL>	.	.	SVTYPE=DEL;STRANDS=+-:6;SVLEN=-81;END=11428861;CIPOS=-6,5;CIEND=-6,5;CIPOS95=0,0;CIEND95=0,0;SU=6;PE=0;SR=6	GT:SU:PE:SR	./.:6:0:6
2	11474752	689	N	<DEL>	.	.	SVTYPE=DEL;STRANDS=+-:19;SVLEN=-352;END=11475104;CIPOS=-10,9;CIEND=-5,2;CIPOS95=0,0;CIEND95=0,0;SU=19;PE=12;SR=7	GT:SU:PE:SR	./.:19:12:7
2	11520582	690	N	<DEL>	.	.	SVTYPE=DEL;STRANDS=+-:9;SVLEN=-261;END=11520843;CIPOS=-7,0;CIEND=-9,9;CIPOS95=-7,0;CIEND95=0,0;IMPRECISE;SU=9;PE=3;SR=6	GT:SU:PE:SR	./.:9:3:6
2	11561543	691	N	<DEL>	.	.	SVTYPE=DEL;STRANDS=+-:4;SVLEN=-29;END=11561572;CIPOS=-9,8;CIEND=-9,8;CIPOS95=0,0;CIEND95=0,0;SU=4;PE=0;SR=4	GT:SU:PE:SR	./.:4:0:4
2	11994118	692	N	<DEL>	.	.	SVTYPE=DEL;STRANDS=+-:5;SVLEN=-622;END=11994740;CIPOS=-10,250;CIEND=-457,9;CIPOS95=-2,110;CIEND95=-174,1;IMPRECISE;SU=5;PE=5;SR=0	GT:SU:PE:SR	./.:5:5:0
2	15166298	693	N	<DEL>	.	.	SVTYPE=DEL;STRANDS=+-:10;SVLEN=-313;END=15166611;CIPOS=-10,241;CIEND=-266,9;CIPOS95=-2,58;CIEND95=-34,3;IMPRECISE;SU=10;PE=10;SR=0	GT:SU:PE:SR	./.:10:10:0
2	18906149	694	N	<DEL>	.	.	SVTYPE=DEL;STRANDS=+-:37;SVLEN=-1199;END=18907348;CIPOS=-4,3;CIEND=-10,9;CIPOS95=0,0;CIEND95=0,0;SU=37;PE=28;SR=9	GT:SU:PE:SR	./.:37:28:9
2	16251120	695	N	<DEL>	.	.	SVTYPE=DEL;STRANDS=+-:29;SVLEN=-311;END=16251431;CIPOS=-2,1;CIEND=-10,9;CIPOS95=0,0;CIEND95=0,0;SU=29;PE=17;SR=12	GT:SU:PE:SR	./.:29:17:12
2	16253834	696	N	<DUP>	.	.	SVTYPE=DUP;STRANDS=-+:7;SVLEN=150;END=16253984;CIPOS=-5,4;CIEND=-5,4;CIPOS95=0,0;CIEND95=0,0;SU=7;PE=0;SR=7	GT:SU:PE:SR	./.:7:0:7
2	16271643	697	N	<DEL>	.	.	SVTYPE=DEL;STRANDS=+-:9;SVLEN=-2222;END=16273865;CIPOS=-10,352;CIEND=-301,9;CIPOS95=-2,78;CIEND95=-109,1;IMPRECISE;SU=9;PE=9;SR=0	GT:SU:PE:SR	./.:9:9:0
2	16406410	698_1	N	N]2:16406505]	.	.	SVTYPE=BND;STRANDS=++:28;EVENT=698;MATEID=698_2;CIPOS=-2,0;CIEND=-10,9;CIPOS95=0,0;CIEND95=0,0;SU=28;PE=8;SR=20	GT:SU:PE:SR	./.:28:8:20
2	16406505	698_2	N	N]2:16406410]	.	.	SVTYPE=BND;STRANDS=++:28;SECONDARY;EVENT=698;MATEID=698_1;CIPOS=-10,9;CIEND=-2,0;CIPOS95=0,0;CIEND95=0,0;SU=28;PE=8;SR=20	GT:SU:PE:SR	./.:28:8:20
2	16406409	699	N	<DEL>	.	.	SVTYPE=DEL;STRANDS=+-:17;SVLEN=-1355;END=16407764;CIPOS=-7,214;CIEND=-261,1;CIPOS95=0,61;CIEND95=-108,0;IMPRECISE;SU=17;PE=17;SR=0	GT:SU:PE:SR	./.:17:17:0
2	16406393	700_1	N	[2:16407765[N	.	.	SVTYPE=BND;STRANDS=--:11;EVENT=700;MATEID=700_2;CIPOS=-305,4;CIEND=-390,9;CIPOS95=-128,0;CIEND95=-87,1;IMPRECISE;SU=11;PE=11;SR=0	GT:SU:PE:SR	./.:11:11:0
2	16407765	700_2	N	[2:16406393[N	.	.	SVTYPE=BND;STRANDS=--:11;SECONDARY;EVENT=700;MATEID=700_1;CIPOS=-390,9;CIEND=-305,4;CIPOS95=-87,1;CIEND95=-128,0;IMPRECISE;SU=11;PE=11;SR=0	GT:SU:PE:SR	./.:11:11:0
2	16406392	701	N	<DUP>	.	.	SVTYPE=DUP;STRANDS=-+:40;SVLEN=1596;END=16407988;CIPOS=-5,0;CIEND=-10,9;CIPOS95=0,0;CIEND95=0,0;SU=40;PE=33;SR=7	GT:SU:PE:SR	./.:40:33:7
2	18391468	702	N	<DEL>	.	.	SVTYPE=DEL;STRANDS=+-:4;SVLEN=-2;END=18391470;CIPOS=-10,0;CIEND=-1,9;CIPOS95=-10,0;CIEND95=-1,1;IMPRECISE;SU=4;PE=1;SR=3	GT:SU:PE:SR	./.:4:1:3
2	18574243	703	N	<DEL>	.	.	SVTYPE=DEL;STRANDS=+-:7;SVLEN=-281;END=18574524;CIPOS=-10,9;CIEND=-10,9;CIPOS95=-1,1;CIEND95=-1,1;IMPRECISE;SU=7;PE=5;SR=2	GT:SU:PE:SR	./.:7:5:2
2	18906160	704	N	<DUP>	.	.	SVTYPE=DUP;STRANDS=-+:34;SVLEN=1496;END=18907656;CIPOS=-10,9;CIEND=-4,3;CIPOS95=0,0;CIEND95=0,0;SU=34;PE=27;SR=7	GT:SU:PE:SR	./.:34:27:7
2	19002874	705	N	<DEL>	.	.	SVTYPE=DEL;STRANDS=+-:31;SVLEN=-517;END=19003391;CIPOS=-10,9;CIEND=-7,1;CIPOS95=0,0;CIEND95=0,0;SU=31;PE=26;SR=5	GT:SU:PE:SR	./.:31:26:5
2	21407968	706	N	<DEL>	.	.	SVTYPE=DEL;STRANDS=+-:8;SVLEN=-19;END=21407987;CIPOS=-6,3;CIEND=-5,5;CIPOS95=-1,0;CIEND95=0,1;IMPRECISE;SU=8;PE=0;SR=8	GT:SU:PE:SR	./.:8:0:8
2	22673367	707	N	<DEL>	.	.	SVTYPE=DEL;STRANDS=+-:18;SVLEN=-60;END=22673427;CIPOS=-3,1;CIEND=-10,7;CIPOS95=0,0;CIEND95=0,0;SU=18;PE=1;SR=17	GT:SU:PE:SR	./.:18:1:17
2	23925738	708	N	<DEL>	.	.	SVTYPE=DEL;STRANDS=+-:6;SVLEN=-43;END=23925781;CIPOS=-6,5;CIEND=-6,5;CIPOS95=0,0;CIEND95=0,0;SU=6;PE=0;SR=6	GT:SU:PE:SR	./.:6:0:6
2	25227629	709	N	<DEL>	.	.	SVTYPE=DEL;STRANDS=+-:17;SVLEN=-306;END=25227935;CIPOS=-6,7;CIEND=-10,9;CIPOS95=0,0;CIEND95=0,0;SU=17;PE=13;SR=4	GT:SU:PE:SR	./.:17:13:4
2	25293942	710	N	<DUP>	.	.	SVTYPE=DUP;STRANDS=-+:15;SVLEN=4964;END=25298906;CIPOS=-211,9;CIEND=-10,200;CIPOS95=-34,0;CIEND95=0,50;IMPRECISE;SU=15;PE=15;SR=0	GT:SU:PE:SR	./.:15:15:0
2	27313898	711	N	<DEL>	.	.	SVTYPE=DEL;STRANDS=+-:6;SVLEN=-127;END=27314025;CIPOS=-6,5;CIEND=-6,5;CIPOS95=0,0;CIEND95=0,0;SU=6;PE=0;SR=6	GT:SU:PE:SR	./.:6:0:6
2	28353927	712	N	<DEL>	.	.	SVTYPE=DEL;STRANDS=+-:35;SVLEN=-320;END=28354247;CIPOS=-10,9;CIEND=-10,9;CIPOS95=0,0;CIEND95=0,0;SU=35;PE=26;SR=9	GT:SU:PE:SR	./.:35:26:9
2	28661666	713	N	<DEL>	.	.	SVTYPE=DEL;STRANDS=+-:8;SVLEN=-52;END=28661718;CIPOS=-10,9;CIEND=-10,9;CIPOS95=0,0;CIEND95=0,0;SU=8;PE=0;SR=8	GT:SU:PE:SR	./.:8:0:8
2	28688933	714	N	<DEL>	.	.	SVTYPE=DEL;STRANDS=+-:20;SVLEN=-40;END=28688973;CIPOS=-10,9;CIEND=-10,9;CIPOS95=0,0;CIEND95=0,0;SU=20;PE=0;SR=20	GT:SU:PE:SR	./.:20:0:20
2	29999227	715	N	<DEL>	.	.	SVTYPE=DEL;STRANDS=+-:10;SVLEN=-72;END=29999299;CIPOS=-10,9;CIEND=-10,9;CIPOS95=0,0;CIEND95=0,0;SU=10;PE=0;SR=10	GT:SU:PE:SR	./.:10:0:10
2	31424023	716	N	<DEL>	.	.	SVTYPE=DEL;STRANDS=+-:5;SVLEN=-28;END=31424051;CIPOS=-10,9;CIEND=-10,9;CIPOS95=0,0;CIEND95=0,0;SU=5;PE=0;SR=5	GT:SU:PE:SR	./.:5:0:5
2	33091737	717	N	<DEL>	.	.	SVTYPE=DEL;STRANDS=+-:20;SVLEN=-3886;END=33095623;CIPOS=-10,314;CIEND=-291,9;CIPOS95=0,58;CIEND95=-35,2;IMPRECISE;SU=20;PE=20;SR=0	GT:SU:PE:SR	./.:20:20:0
2	41973156	718	N	<DEL>	.	.	SVTYPE=DEL;STRANDS=+-:37;SVLEN=-2709;END=41975865;CIPOS=-10,9;CIEND=-3,1;CIPOS95=0,0;CIEND95=0,0;SU=37;PE=26;SR=11	GT:SU:PE:SR	./.:37:26:11
2	53166720	719_1	N	N]2:53182264]	.	.	SVTYPE=BND;STRANDS=++:4;EVENT=719;MATEID=719_2;CIPOS=-8,469;CIEND=-10,455;CIPOS95=0,175;CIEND95=0,166;IMPRECISE;SU=4;PE=4;SR=0	GT:SU:PE:SR	./.:4:4:0
2	53182264	719_2	N	N]2:53166720]	.	.	SVTYPE=BND;STRANDS=++:4;SECONDARY;EVENT=719;MATEID=719_1;CIPOS=-10,455;CIEND=-8,469;CIPOS95=0,166;CIEND95=0,175;IMPRECISE;SU=4;PE=4;SR=0	GT:SU:PE:SR	./.:4:4:0
2	33224462	720	N	<DEL>	.	.	SVTYPE=DEL;STRANDS=+-:35;SVLEN=-2830;END=33227292;CIPOS=-3,2;CIEND=-10,9;CIPOS95=0,0;CIEND95=0,0;SU=35;PE=23;SR=12	GT:SU:PE:SR	./.:35:23:12
2	33481801	721	N	<DEL>	.	.	SVTYPE=DEL;STRANDS=+-:16;SVLEN=-34;END=33481835;CIPOS=-3,1;CIEND=-3,1;CIPOS95=0,0;CIEND95=0,0;SU=16;PE=1;SR=15	GT:SU:PE:SR	./.:16:1:15
2	33781300	722	N	<DEL>	.	.	SVTYPE=DEL;STRANDS=+-:32;SVLEN=-313;END=33781613;CIPOS=-2,0;CIEND=-10,9;CIPOS95=0,0;CIEND95=0,0;SU=32;PE=10;SR=22	GT:SU:PE:SR	./.:32:10:22
2	34182896	723	N	<DEL>	.	.	SVTYPE=DEL;STRANDS=+-:5;SVLEN=-58;END=34182954;CIPOS=-10,9;CIEND=-10,9;CIPOS95=0,0;CIEND95=0,0;SU=5;PE=0;SR=5	GT:SU:PE:SR	./.:5:0:5
2	34523656	724	N	<DEL>	.	.	SVTYPE=DEL;STRANDS=+-:35;SVLEN=-2063;END=34525719;CIPOS=-2,1;CIEND=-10,8;CIPOS95=0,0;CIEND95=0,0;SU=35;PE=22;SR=13	GT:SU:PE:SR	./.:35:22:13
2	34797628	725	N	<DEL>	.	.	SVTYPE=DEL;STRANDS=+-:29;SVLEN=-3948;END=34801576;CIPOS=-3,2;CIEND=-3,1;CIPOS95=0,0;CIEND95=0,0;SU=29;PE=18;SR=11	GT:SU:PE:SR	./.:29:18:11
2	35772266	726	N	<DEL>	.	.	SVTYPE=DEL;STRANDS=+-:18;SVLEN=-53;END=35772319;CIPOS=-2,1;CIEND=-2,1;CIPOS95=0,0;CIEND95=0,0;SU=18;PE=0;SR=18	GT:SU:PE:SR	./.:18:0:18
2	35976023	727	N	<DEL>	.	.	SVTYPE=DEL;STRANDS=+-:14;SVLEN=-21137;END=35997160;CIPOS=-10,254;CIEND=-207,9;CIPOS95=0,102;CIEND95=-31,3;IMPRECISE;SU=14;PE=14;SR=0	GT:SU:PE:SR	./.:14:14:0
2	36090522	728	N	<DEL>	.	.	SVTYPE=DEL;STRANDS=+-:18;SVLEN=-305;END=36090827;CIPOS=-10,9;CIEND=-3,2;CIPOS95=0,0;CIEND95=0,0;SU=18;PE=7;SR=11	GT:SU:PE:SR	./.:18:7:11
2	36955673	729_1	N	N]2:36956031]	.	.	SVTYPE=BND;STRANDS=++:4;EVENT=729;MATEID=729_2;CIPOS=-7,301;CIEND=-10,456;CIPOS95=0,175;CIEND95=0,168;IMPRECISE;SU=4;PE=4;SR=0	GT:SU:PE:SR	./.:4:4:0
2	36956031	729_2	N	N]2:36955673]	.	.	SVTYPE=BND;STRANDS=++:4;SECONDARY;EVENT=729;MATEID=729_1;CIPOS=-10,456;CIEND=-7,301;CIPOS95=0,168;CIEND95=0,175;IMPRECISE;SU=4;PE=4;SR=0	GT:SU:PE:SR	./.:4:4:0
2	36955674	730	N	<DEL>	.	.	SVTYPE=DEL;STRANDS=+-:16;SVLEN=-302;END=36955976;CIPOS=-3,1;CIEND=-2,1;CIPOS95=0,0;CIEND95=0,0;SU=16;PE=3;SR=13	GT:SU:PE:SR	./.:16:3:13
2	37994952	731	N	<DEL>	.	.	SVTYPE=DEL;STRANDS=+-:5;SVLEN=-57;END=37995009;CIPOS=-10,9;CIEND=-10,9;CIPOS95=0,0;CIEND95=0,0;SU=5;PE=0;SR=5	GT:SU:PE:SR	./.:5:0:5
2	38040912	732	N	<DEL>	.	.	SVTYPE=DEL;STRANDS=+-:12;SVLEN=-55;END=38040967;CIPOS=-10,9;CIEND=-10,9;CIPOS95=0,0;CIEND95=0,0;SU=12;PE=0;SR=12	GT:SU:PE:SR	./.:12:0:12
2	39071489	733_1	N	N]2:39071875]	.	.	SVTYPE=BND;STRANDS=++:6;EVENT=733;MATEID=733_2;CIPOS=-10,328;CIEND=-10,406;CIPOS95=0,159;CIEND95=-1,150;IMPRECISE;SU=6;PE=6;SR=0	GT:SU:PE:SR	./.:6:6:0
2	39071875	733_2	N	N]2:39071489]	.	.	SVTYPE=BND;STRANDS=++:6;SECONDARY;EVENT=733;MATEID=733_1;CIPOS=-10,406;CIEND=-10,328;CIPOS95=-1,150;CIEND95=0,159;IMPRECISE;SU=6;PE=6;SR=0	GT:SU:PE:SR	./.:6:6:0
2	39071490	734	N	<DEL>	.	.	SVTYPE=DEL;STRANDS=+-:44;SVLEN=-331;END=39071821;CIPOS=-10,9;CIEND=-3,0;CIPOS95=0,0;CIEND95=-1,0;IMPRECISE;SU=44;PE=20;SR=24	GT:SU:PE:SR	./.:44:20:24
2	39208331	735	N	<DEL>	.	.	SVTYPE=DEL;STRANDS=+-:4;SVLEN=-288;END=39208619;CIPOS=-10,273;CIEND=-183,9;CIPOS95=-2,76;CIEND95=-95,2;IMPRECISE;SU=4;PE=4;SR=0	GT:SU:PE:SR	./.:4:4:0
2	39903213	736	N	<DEL>	.	.	SVTYPE=DEL;STRANDS=+-:4;SVLEN=-103;END=39903316;CIPOS=-10,10;CIEND=-102,9;CIPOS95=-2,9;CIEND95=-74,2;IMPRECISE;SU=4;PE=4;SR=0	GT:SU:PE:SR	./.:4:4:0
2	40446947	737	N	<DEL>	.	.	SVTYPE=DEL;STRANDS=+-:15;SVLEN=-126;END=40447073;CIPOS=-10,9;CIEND=-10,9;CIPOS95=0,0;CIEND95=0,0;SU=15;PE=0;SR=15	GT:SU:PE:SR	./.:15:0:15
2	40882498	738	N	<DEL>	.	.	SVTYPE=DEL;STRANDS=+-:17;SVLEN=-60;END=40882558;CIPOS=-10,9;CIEND=-10,9;CIPOS95=0,0;CIEND95=0,0;SU=17;PE=0;SR=17	GT:SU:PE:SR	./.:17:0:17
2	41973155	739_1	N	N]2:41975920]	.	.	SVTYPE=BND;STRANDS=++:4;EVENT=739;MATEID=739_2;CIPOS=-8,469;CIEND=-10,453;CIPOS95=0,175;CIEND95=-1,164;IMPRECISE;SU=4;PE=4;SR=0	GT:SU:PE:SR	./.:4:4:0
2	41975920	739_2	N	N]2:41973155]	.	.	SVTYPE=BND;STRANDS=++:4;SECONDARY;EVENT=739;MATEID=739_1;CIPOS=-10,453;CIEND=-8,469;CIPOS95=-1,164;CIEND95=0,175;IMPRECISE;SU=4;PE=4;SR=0	GT:SU:PE:SR	./.:4:4:0
2	42763041	740	N	<DEL>	.	.	SVTYPE=DEL;STRANDS=+-:5;SVLEN=-35;END=42763076;CIPOS=-10,9;CIEND=-10,9;CIPOS95=0,0;CIEND95=0,0;SU=5;PE=0;SR=5	GT:SU:PE:SR	./.:5:0:5
2	42771027	741	N	<DEL>	.	.	SVTYPE=DEL;STRANDS=+-:4;SVLEN=-764;END=42771791;CIPOS=-10,496;CIEND=-497,9;CIPOS95=-1,261;CIEND95=-261,1;IMPRECISE;SU=4;PE=4;SR=0	GT:SU:PE:SR	./.:4:4:0
2	43129279	742	N	<DEL>	.	.	SVTYPE=DEL;STRANDS=+-:27;SVLEN=-274;END=43129553;CIPOS=-10,114;CIEND=-95,9;CIPOS95=-1,20;CIEND95=-14,3;IMPRECISE;SU=27;PE=27;SR=0	GT:SU:PE:SR	./.:27:27:0
2	44271202	743	N	<DEL>	.	.	SVTYPE=DEL;STRANDS=+-:7;SVLEN=-21;END=44271223;CIPOS=-5,4;CIEND=-5,4;CIPOS95=0,0;CIEND95=0,0;SU=7;PE=0;SR=7	GT:SU:PE:SR	./.:7:0:7
2	44636239	744	N	<DEL>	.	.	SVTYPE=DEL;STRANDS=+-:13;SVLEN=-68;END=44636307;CIPOS=-10,9;CIEND=-10,9;CIPOS95=0,0;CIEND95=0,0;SU=13;PE=0;SR=13	GT:SU:PE:SR	./.:13:0:13
2	44783601	745	N	<DEL>	.	.	SVTYPE=DEL;STRANDS=+-:10;SVLEN=-307;END=44783908;CIPOS=-6,4;CIEND=-10,9;CIPOS95=0,0;CIEND95=0,0;SU=10;PE=3;SR=7	GT:SU:PE:SR	./.:10:3:7
2	45537584	746	N	<DUP>	.	.	SVTYPE=DUP;STRANDS=-+:11;SVLEN=458;END=45538042;CIPOS=-237,9;CIEND=-10,261;CIPOS95=-76,1;CIEND95=-1,80;IMPRECISE;SU=11;PE=11;SR=0	GT:SU:PE:SR	./.:11:11:0
2	46112109	747	N	<DEL>	.	.	SVTYPE=DEL;STRANDS=+-:7;SVLEN=-16;END=46112125;CIPOS=-5,4;CIEND=-5,4;CIPOS95=0,0;CIEND95=0,0;SU=7;PE=0;SR=7	GT:SU:PE:SR	./.:7:0:7
2	46910150	748	N	<DEL>	.	.	SVTYPE=DEL;STRANDS=+-:27;SVLEN=-298;END=46910448;CIPOS=-2,1;CIEND=-2,1;CIPOS95=0,0;CIEND95=0,0;SU=27;PE=12;SR=15	GT:SU:PE:SR	./.:27:12:15
2	47971745	749	N	<DEL>	.	.	SVTYPE=DEL;STRANDS=+-:4;SVLEN=-33;END=47971778;CIPOS=-10,9;CIEND=-10,9;CIPOS95=-1,1;CIEND95=-1,1;IMPRECISE;SU=4;PE=1;SR=3	GT:SU:PE:SR	./.:4:1:3
2	48675734	750	N	<DEL>	.	.	SVTYPE=DEL;STRANDS=+-:6;SVLEN=-16;END=48675750;CIPOS=-10,8;CIEND=-6,5;CIPOS95=0,0;CIEND95=0,0;SU=6;PE=0;SR=6	GT:SU:PE:SR	./.:6:0:6
2	48851192	751	N	<DEL>	.	.	SVTYPE=DEL;STRANDS=+-:43;SVLEN=-6760;END=48857952;CIPOS=-3,2;CIEND=-10,9;CIPOS95=0,0;CIEND95=0,0;SU=43;PE=32;SR=11	GT:SU:PE:SR	./.:43:32:11
2	48990526	752	N	<DEL>	.	.	SVTYPE=DEL;STRANDS=+-:49;SVLEN=-638;END=48991164;CIPOS=-2,0;CIEND=-10,9;CIPOS95=0,0;CIEND95=0,0;SU=49;PE=28;SR=21	GT:SU:PE:SR	./.:49:28:21
2	49561484	753	N	<DEL>	.	.	SVTYPE=DEL;STRANDS=+-:9;SVLEN=-142;END=49561626;CIPOS=-4,3;CIEND=-4,3;CIPOS95=0,0;CIEND95=0,0;SU=9;PE=0;SR=9	GT:SU:PE:SR	./.:9:0:9
2	49612898	754	N	<DEL>	.	.	SVTYPE=DEL;STRANDS=+-:17;SVLEN=-307;END=49613205;CIPOS=-10,9;CIEND=-4,3;CIPOS95=0,0;CIEND95=0,0;SU=17;PE=8;SR=9	GT:SU:PE:SR	./.:17:8:9
2	50814542	755_1	N	N]2:50816629]	.	.	SVTYPE=BND;STRANDS=++:32;EVENT=755;MATEID=755_2;CIPOS=-10,249;CIEND=-10,104;CIPOS95=-3,28;CIEND95=-3,15;IMPRECISE;SU=32;PE=32;SR=0	GT:SU:PE:SR	./.:32:32:0
2	50816629	755_2	N	N]2:50814542]	.	.	SVTYPE=BND;STRANDS=++:32;SECONDARY;EVENT=755;MATEID=755_1;CIPOS=-10,104;CIEND=-10,249;CIPOS95=-3,15;CIEND95=-3,28;IMPRECISE;SU=32;PE=32;SR=0	GT:SU:PE:SR	./.:32:32:0
2	50814200	756_1	N	[2:50816895[N	.	.	SVTYPE=BND;STRANDS=--:21;EVENT=756;MATEID=756_2;CIPOS=-269,9;CIEND=-175,9;CIPOS95=-29,3;CIEND95=-42,2;IMPRECISE;SU=21;PE=21;SR=0	GT:SU:PE:SR	./.:21:21:0
2	50816895	756_2	N	[2:50814200[N	.	.	SVTYPE=BND;STRANDS=--:21;SECONDARY;EVENT=756;MATEID=756_1;CIPOS=-175,9;CIEND=-269,9;CIPOS95=-42,2;CIEND95=-29,3;IMPRECISE;SU=21;PE=21;SR=0	GT:SU:PE:SR	./.:21:21:0
2	51665978	757	N	<DEL>	.	.	SVTYPE=DEL;STRANDS=+-:5;SVLEN=-167;END=51666145;CIPOS=-10,9;CIEND=-10,9;CIPOS95=0,0;CIEND95=0,0;SU=5;PE=0;SR=5	GT:SU:PE:SR	./.:5:0:5
2	51973988	758	N	<INV>	.	.	SVTYPE=INV;STRANDS=++:3,--:1;SVLEN=312;END=51974300;CIPOS=-174,250;CIEND=0,64;CIPOS95=-118,85;CIEND95=0,53;IMPRECISE;SU=4;PE=4;SR=0	GT:SU:PE:SR	./.:4:4:0
2	51973823	759	N	<DEL>	.	.	SVTYPE=DEL;STRANDS=+-:36;SVLEN=-417;END=51974240;CIPOS=-10,9;CIEND=-10,9;CIPOS95=0,0;CIEND95=0,0;SU=36;PE=24;SR=12	GT:SU:PE:SR	./.:36:24:12
2	52061816	760	N	<DEL>	.	.	SVTYPE=DEL;STRANDS=+-:7;SVLEN=-19;END=52061835;CIPOS=-5,4;CIEND=-5,4;CIPOS95=0,0;CIEND95=0,0;SU=7;PE=0;SR=7	GT:SU:PE:SR	./.:7:0:7
2	52293485	761	N	<DEL>	.	.	SVTYPE=DEL;STRANDS=+-:15;SVLEN=-30;END=52293515;CIPOS=-10,9;CIEND=-10,9;CIPOS95=0,0;CIEND95=0,0;SU=15;PE=0;SR=15	GT:SU:PE:SR	./.:15:0:15
2	52749686	762	N	<DEL>	.	.	SVTYPE=DEL;STRANDS=+-:27;SVLEN=-35584;END=52785270;CIPOS=-6,9;CIEND=-7,2;CIPOS95=0,0;CIEND95=0,0;SU=27;PE=22;SR=5	GT:SU:PE:SR	./.:27:22:5
2	53166721	763	N	<DEL>	.	.	SVTYPE=DEL;STRANDS=+-:30;SVLEN=-15493;END=53182214;CIPOS=-3,2;CIEND=-10,8;CIPOS95=0,0;CIEND95=0,0;SU=30;PE=20;SR=10	GT:SU:PE:SR	./.:30:20:10
2	53487876	764	N	<DEL>	.	.	SVTYPE=DEL;STRANDS=+-:7;SVLEN=-104;END=53487980;CIPOS=-5,4;CIEND=-5,4;CIPOS95=0,0;CIEND95=0,0;SU=7;PE=0;SR=7	GT:SU:PE:SR	./.:7:0:7
2	54565493	765	N	<DEL>	.	.	SVTYPE=DEL;STRANDS=+-:29;SVLEN=-1980;END=54567473;CIPOS=-4,7;CIEND=-10,7;CIPOS95=0,0;CIEND95=-1,0;IMPRECISE;SU=29;PE=25;SR=4	GT:SU:PE:SR	./.:29:25:4
2	54693489	766	N	<DEL>	.	.	SVTYPE=DEL;STRANDS=+-:33;SVLEN=-253;END=54693742;CIPOS=-2,0;CIEND=-1,0;CIPOS95=0,0;CIEND95=0,0;SU=33;PE=2;SR=31	GT:SU:PE:SR	./.:33:2:31
2	56083541	767_1	N	N]2:56083895]	.	.	SVTYPE=BND;STRANDS=++:5;EVENT=767;MATEID=767_2;CIPOS=-6,300;CIEND=-10,421;CIPOS95=0,166;CIEND95=-1,161;IMPRECISE;SU=5;PE=5;SR=0	GT:SU:PE:SR	./.:5:5:0
2	56083895	767_2	N	N]2:56083541]	.	.	SVTYPE=BND;STRANDS=++:5;SECONDARY;EVENT=767;MATEID=767_1;CIPOS=-10,421;CIEND=-6,300;CIPOS95=-1,161;CIEND95=0,166;IMPRECISE;SU=5;PE=5;SR=0	GT:SU:PE:SR	./.:5:5:0
2	56083542	768	N	<DEL>	.	.	SVTYPE=DEL;STRANDS=+-:51;SVLEN=-301;END=56083843;CIPOS=0,0;CIEND=0,0;CIPOS95=0,0;CIEND95=0,0;SU=51;PE=10;SR=41	GT:SU:PE:SR	./.:51:10:41
2	56850078	769	N	<DEL>	.	.	SVTYPE=DEL;STRANDS=+-:7;SVLEN=-355;END=56850433;CIPOS=-10,275;CIEND=-354,9;CIPOS95=-2,66;CIEND95=-103,1;IMPRECISE;SU=7;PE=7;SR=0	GT:SU:PE:SR	./.:7:7:0
2	57342743	770	N	<DEL>	.	.	SVTYPE=DEL;STRANDS=+-:18;SVLEN=-313;END=57343056;CIPOS=-3,2;CIEND=-4,2;CIPOS95=0,0;CIEND95=0,0;SU=18;PE=8;SR=10	GT:SU:PE:SR	./.:18:8:10
2	59644947	771	N	<DEL>	.	.	SVTYPE=DEL;STRANDS=+-:10;SVLEN=-47;END=59644994;CIPOS=-10,9;CIEND=-10,9;CIPOS95=0,0;CIEND95=0,0;SU=10;PE=0;SR=10	GT:SU:PE:SR	./.:10:0:10
2	60811658	772	N	<DEL>	.	.	SVTYPE=DEL;STRANDS=+-:7;SVLEN=-38;END=60811696;CIPOS=-5,4;CIEND=-5,4;CIPOS95=0,0;CIEND95=0,0;SU=7;PE=0;SR=7	GT:SU:PE:SR	./.:7:0:7
2	61700767	773_1	N	[2:61703148[N	.	.	SVTYPE=BND;STRANDS=--:37;EVENT=773;MATEID=773_2;CIPOS=-125,9;CIEND=-283,9;CIPOS95=-23,1;CIEND95=-24,3;IMPRECISE;SU=37;PE=37;SR=0	GT:SU:PE:SR	./.:37:37:0
2	61703148	773_2	N	[2:61700767[N	.	.	SVTYPE=BND;STRANDS=--:37;SECONDARY;EVENT=773;MATEID=773_1;CIPOS=-283,9;CIEND=-125,9;CIPOS95=-24,3;CIEND95=-23,1;IMPRECISE;SU=37;PE=37;SR=0	GT:SU:PE:SR	./.:37:37:0
2	61700753	774_1	N	N]2:61703458]	.	.	SVTYPE=BND;STRANDS=++:30;EVENT=774;MATEID=774_2;CIPOS=-10,9;CIEND=-10,9;CIPOS95=0,0;CIEND95=0,0;SU=30;PE=22;SR=8	GT:SU:PE:SR	./.:30:22:8
2	61703458	774_2	N	N]2:61700753]	.	.	SVTYPE=BND;STRANDS=++:30;SECONDARY;EVENT=774;MATEID=774_1;CIPOS=-10,9;CIEND=-10,9;CIPOS95=0,0;CIEND95=0,0;SU=30;PE=22;SR=8	GT:SU:PE:SR	./.:30:22:8
2	61880174	775	N	<DEL>	.	.	SVTYPE=DEL;STRANDS=+-:33;SVLEN=-932;END=61881106;CIPOS=-10,9;CIEND=-10,9;CIPOS95=0,0;CIEND95=0,0;SU=33;PE=21;SR=12	GT:SU:PE:SR	./.:33:21:12
2	62410296	776	N	<DEL>	.	.	SVTYPE=DEL;STRANDS=+-:14;SVLEN=-62;END=62410358;CIPOS=-10,9;CIEND=-10,9;CIPOS95=0,0;CIEND95=0,0;SU=14;PE=0;SR=14	GT:SU:PE:SR	./.:14:0:14
2	63549357	777	N	<DUP>	.	.	SVTYPE=DUP;STRANDS=-+:7;SVLEN=5998;END=63555355;CIPOS=-477,9;CIEND=-10,282;CIPOS95=-143,1;CIEND95=-2,67;IMPRECISE;SU=7;PE=7;SR=0	GT:SU:PE:SR	./.:7:7:0
2	63549477	778	N	<DEL>	.	.	SVTYPE=DEL;STRANDS=+-:11;SVLEN=-5944;END=63555421;CIPOS=-10,292;CIEND=-320,9;CIPOS95=-1,121;CIEND95=-55,2;IMPRECISE;SU=11;PE=11;SR=0	GT:SU:PE:SR	./.:11:11:0
2	63830080	779	N	<DEL>	.	.	SVTYPE=DEL;STRANDS=+-:4;SVLEN=-19;END=63830099;CIPOS=-9,9;CIEND=-10,8;CIPOS95=-1,2;CIEND95=-2,1;IMPRECISE;SU=4;PE=2;SR=2	GT:SU:PE:SR	./.:4:2:2
2	76773553	780	N	<DEL>	.	.	SVTYPE=DEL;STRANDS=+-:69;SVLEN=-1898;END=76775451;CIPOS=-2,0;CIEND=0,0;CIPOS95=0,0;CIEND95=0,1;IMPRECISE;SU=69;PE=46;SR=23	GT:SU:PE:SR	./.:69:46:23
2	92291769	781	N	<DEL>	.	.	SVTYPE=DEL;STRANDS=+-:6;SVLEN=-15726;END=92307495;CIPOS=-6,398;CIEND=-399,9;CIPOS95=-1,158;CIEND95=-147,1;IMPRECISE;SU=6;PE=6;SR=0	GT:SU:PE:SR	./.:6:6:0
2	97932394	782_1	N	N]2:98106996]	.	.	SVTYPE=BND;STRANDS=++:4;EVENT=782;MATEID=782_2;CIPOS=-10,438;CIEND=-10,435;CIPOS95=-1,158;CIEND95=-1,155;IMPRECISE;SU=4;PE=4;SR=0	GT:SU:PE:SR	./.:4:4:0
2	98106996	782_2	N	N]2:97932394]	.	.	SVTYPE=BND;STRANDS=++:4;SECONDARY;EVENT=782;MATEID=782_1;CIPOS=-10,435;CIEND=-10,438;CIPOS95=-1,155;CIEND95=-1,158;IMPRECISE;SU=4;PE=4;SR=0	GT:SU:PE:SR	./.:4:4:0
2	126443251	783	N	<DEL>	.	.	SVTYPE=DEL;STRANDS=+-:33;SVLEN=-8580;END=126451831;CIPOS=-4,3;CIEND=-4,1;CIPOS95=0,0;CIEND95=0,0;SU=33;PE=25;SR=8	GT:SU:PE:SR	./.:33:25:8
2	64117422	784	N	<DEL>	.	.	SVTYPE=DEL;STRANDS=+-:4;SVLEN=-25;END=64117447;CIPOS=-9,8;CIEND=-9,8;CIPOS95=0,0;CIEND95=0,0;SU=4;PE=0;SR=4	GT:SU:PE:SR	./.:4:0:4
2	65596787	785	N	<DEL>	.	.	SVTYPE=DEL;STRANDS=+-:27;SVLEN=-55;END=65596842;CIPOS=-1,0;CIEND=-1,0;CIPOS95=0,0;CIEND95=0,0;SU=27;PE=0;SR=27	GT:SU:PE:SR	./.:27:0:27
2	65807519	786	N	<DEL>	.	.	SVTYPE=DEL;STRANDS=+-:38;SVLEN=-298;END=65807817;CIPOS=-10,9;CIEND=-10,9;CIPOS95=0,0;CIEND95=0,0;SU=38;PE=14;SR=24	GT:SU:PE:SR	./.:38:14:24
2	65827659	787	N	<DUP>	.	.	SVTYPE=DUP;STRANDS=-+:4;SVLEN=511;END=65828170;CIPOS=-467,9;CIEND=-10,444;CIPOS95=-161,1;CIEND95=-1,156;IMPRECISE;SU=4;PE=4;SR=0	GT:SU:PE:SR	./.:4:4:0
2	70125053	788	N	<DEL>	.	.	SVTYPE=DEL;STRANDS=+-:42;SVLEN=-512;END=70125565;CIPOS=-10,9;CIEND=-2,0;CIPOS95=0,0;CIEND95=0,0;SU=42;PE=25;SR=17	GT:SU:PE:SR	./.:42:25:17
2	71845503	789	N	<DUP>	.	.	SVTYPE=DUP;STRANDS=-+:10;SVLEN=227;END=71845730;CIPOS=-10,9;CIEND=-6,0;CIPOS95=-3,0;CIEND95=-6,0;IMPRECISE;SU=10;PE=9;SR=1	GT:SU:PE:SR	./.:10:9:1
2	73430946	790	N	<DEL>	.	.	SVTYPE=DEL;STRANDS=+-:21;SVLEN=-297;END=73431243;CIPOS=-9,9;CIEND=-10,9;CIPOS95=0,0;CIEND95=0,0;SU=21;PE=13;SR=8	GT:SU:PE:SR	./.:21:13:8
2	73858217	791	N	<DEL>	.	.	SVTYPE=DEL;STRANDS=+-:4;SVLEN=-60053;END=73918270;CIPOS=-10,461;CIEND=-341,9;CIPOS95=-1,168;CIEND95=-97,2;IMPRECISE;SU=4;PE=4;SR=0	GT:SU:PE:SR	./.:4:4:0
2	73877039	792	N	<DUP>	.	.	SVTYPE=DUP;STRANDS=-+:5;SVLEN=62942;END=73939981;CIPOS=-467,9;CIEND=-10,419;CIPOS95=-151,1;CIEND95=-1,146;IMPRECISE;SU=5;PE=5;SR=0	GT:SU:PE:SR	./.:5:5:0
2	74128684	793	N	<DEL>	.	.	SVTYPE=DEL;STRANDS=+-:7;SVLEN=-30;END=74128714;CIPOS=-5,4;CIEND=-5,4;CIPOS95=0,0;CIEND95=0,0;SU=7;PE=0;SR=7	GT:SU:PE:SR	./.:7:0:7
2	74511290	794	N	<DEL>	.	.	SVTYPE=DEL;STRANDS=+-:25;SVLEN=-316;END=74511606;CIPOS=-10,9;CIEND=-9,9;CIPOS95=0,0;CIEND95=0,0;SU=25;PE=8;SR=17	GT:SU:PE:SR	./.:25:8:17
2	76526511	795_1	N	N]2:76528949]	.	.	SVTYPE=BND;STRANDS=++:6;EVENT=795;MATEID=795_2;CIPOS=-6,412;CIEND=-10,388;CIPOS95=0,159;CIEND95=-1,152;IMPRECISE;SU=6;PE=6;SR=0	GT:SU:PE:SR	./.:6:6:0
2	76528949	795_2	N	N]2:76526511]	.	.	SVTYPE=BND;STRANDS=++:6;SECONDARY;EVENT=795;MATEID=795_1;CIPOS=-10,388;CIEND=-6,412;CIPOS95=-1,152;CIEND95=0,159;IMPRECISE;SU=6;PE=6;SR=0	GT:SU:PE:SR	./.:6:6:0
2	76526512	796	N	<DEL>	.	.	SVTYPE=DEL;STRANDS=+-:76;SVLEN=-2380;END=76528892;CIPOS=-10,9;CIEND=0,0;CIPOS95=0,0;CIEND95=0,1;IMPRECISE;SU=76;PE=49;SR=27	GT:SU:PE:SR	./.:76:49:27
2	76557057	797	N	<DEL>	.	.	SVTYPE=DEL;STRANDS=+-:34;SVLEN=-233;END=76557290;CIPOS=-2,0;CIEND=-2,0;CIPOS95=0,0;CIEND95=0,0;SU=34;PE=5;SR=29	GT:SU:PE:SR	./.:34:5:29
2	76773552	798_1	N	N]2:76775496]	.	.	SVTYPE=BND;STRANDS=++:8;EVENT=798;MATEID=798_2;CIPOS=-4,346;CIEND=-10,481;CIPOS95=0,148;CIEND95=-1,142;IMPRECISE;SU=8;PE=8;SR=0	GT:SU:PE:SR	./.:8:8:0
2	76775496	798_2	N	N]2:76773552]	.	.	SVTYPE=BND;STRANDS=++:8;SECONDARY;EVENT=798;MATEID=798_1;CIPOS=-10,481;CIEND=-4,346;CIPOS95=-1,142;CIEND95=0,148;IMPRECISE;SU=8;PE=8;SR=0	GT:SU:PE:SR	./.:8:8:0
2	75443063	799_1	N	N]2:77318910]	.	.	SVTYPE=BND;STRANDS=++:5;EVENT=799;MATEID=799_2;CIPOS=-10,415;CIEND=-10,407;CIPOS95=-1,133;CIEND95=-1,149;IMPRECISE;SU=5;PE=5;SR=0	GT:SU:PE:SR	./.:5:5:0
2	77318910	799_2	N	N]2:75443063]	.	.	SVTYPE=BND;STRANDS=++:5;SECONDARY;EVENT=799;MATEID=799_1;CIPOS=-10,407;CIEND=-10,415;CIPOS95=-1,149;CIEND95=-1,133;IMPRECISE;SU=5;PE=5;SR=0	GT:SU:PE:SR	./.:5:5:0
2	77684148	800	N	<DEL>	.	.	SVTYPE=DEL;STRANDS=+-:4;SVLEN=-16;END=77684164;CIPOS=-10,7;CIEND=-8,9;CIPOS95=-1,0;CIEND95=0,1;IMPRECISE;SU=4;PE=0;SR=4	GT:SU:PE:SR	./.:4:0:4
2	77976784	801	N	<DEL>	.	.	SVTYPE=DEL;STRANDS=+-:25;SVLEN=-307;END=77977091;CIPOS=-2,1;CIEND=-2,1;CIPOS95=0,0;CIEND95=0,0;SU=25;PE=9;SR=16	GT:SU:PE:SR	./.:25:9:16
2	78087080	802	N	<DEL>	.	.	SVTYPE=DEL;STRANDS=+-:12;SVLEN=-64;END=78087144;CIPOS=-10,9;CIEND=-10,9;CIPOS95=0,0;CIEND95=0,0;SU=12;PE=0;SR=12	GT:SU:PE:SR	./.:12:0:12
2	78786002	803	N	<DEL>	.	.	SVTYPE=DEL;STRANDS=+-:22;SVLEN=-117;END=78786119;CIPOS=-10,9;CIEND=-10,9;CIPOS95=0,0;CIEND95=0,0;SU=22;PE=0;SR=22	GT:SU:PE:SR	./.:22:0:22
2	79057658	804	N	<DEL>	.	.	SVTYPE=DEL;STRANDS=+-:36;SVLEN=-325;END=79057983;CIPOS=-10,9;CIEND=-10,9;CIPOS95=0,0;CIEND95=0,0;SU=36;PE=14;SR=22	GT:SU:PE:SR	./.:36:14:22
2	79076571	805_1	N	N]2:79081257]	.	.	SVTYPE=BND;STRANDS=++:4;EVENT=805;MATEID=805_2;CIPOS=-8,469;CIEND=-10,485;CIPOS95=0,175;CIEND95=-1,172;IMPRECISE;SU=4;PE=4;SR=0	GT:SU:PE:SR	./.:4:4:0
2	79081257	805_2	N	N]2:79076571]	.	.	SVTYPE=BND;STRANDS=++:4;SECONDARY;EVENT=805;MATEID=805_1;CIPOS=-10,485;CIEND=-8,469;CIPOS95=-1,172;CIEND95=0,175;IMPRECISE;SU=4;PE=4;SR=0	GT:SU:PE:SR	./.:4:4:0
2	79076572	806	N	<DEL>	.	.	SVTYPE=DEL;STRANDS=+-:37;SVLEN=-4634;END=79081206;CIPOS=-3,3;CIEND=-3,1;CIPOS95=0,0;CIEND95=0,0;SU=37;PE=28;SR=9	GT:SU:PE:SR	./.:37:28:9
2	79254132	807_1	N	[2:79385634[N	.	.	SVTYPE=BND;STRANDS=--:4;EVENT=807;MATEID=807_2;CIPOS=-284,9;CIEND=-483,9;CIPOS95=-87,2;CIEND95=-170,1;IMPRECISE;SU=4;PE=4;SR=0	GT:SU:PE:SR	./.:4:4:0
2	79385634	807_2	N	[2:79254132[N	.	.	SVTYPE=BND;STRANDS=--:4;SECONDARY;EVENT=807;MATEID=807_1;CIPOS=-483,9;CIEND=-284,9;CIPOS95=-170,1;CIEND95=-87,2;IMPRECISE;SU=4;PE=4;SR=0	GT:SU:PE:SR	./.:4:4:0
2	79253957	808_1	N	N]2:79385814]	.	.	SVTYPE=BND;STRANDS=++:16;EVENT=808;MATEID=808_2;CIPOS=-10,60;CIEND=-10,245;CIPOS95=-3,26;CIEND95=-1,94;IMPRECISE;SU=16;PE=16;SR=0	GT:SU:PE:SR	./.:16:16:0
2	79385814	808_2	N	N]2:79253957]	.	.	SVTYPE=BND;STRANDS=++:16;SECONDARY;EVENT=808;MATEID=808_1;CIPOS=-10,245;CIEND=-10,60;CIPOS95=-1,94;CIEND95=-3,26;IMPRECISE;SU=16;PE=16;SR=0	GT:SU:PE:SR	./.:16:16:0
2	81604893	809	N	<DEL>	.	.	SVTYPE=DEL;STRANDS=+-:5;SVLEN=-34;END=81604927;CIPOS=-10,9;CIEND=-10,9;CIPOS95=0,0;CIEND95=0,0;SU=5;PE=0;SR=5	GT:SU:PE:SR	./.:5:0:5
2	82340461	810	N	<DEL>	.	.	SVTYPE=DEL;STRANDS=+-:24;SVLEN=-304;END=82340765;CIPOS=-3,1;CIEND=-3,2;CIPOS95=0,0;CIEND95=0,0;SU=24;PE=12;SR=12	GT:SU:PE:SR	./.:24:12:12
2	84758453	811	N	<DEL>	.	.	SVTYPE=DEL;STRANDS=+-:30;SVLEN=-280;END=84758733;CIPOS=-10,9;CIEND=-3,1;CIPOS95=0,0;CIEND95=0,0;SU=30;PE=16;SR=14	GT:SU:PE:SR	./.:30:16:14
2	84821406	812	N	<DEL>	.	.	SVTYPE=DEL;STRANDS=+-:5;SVLEN=-2;END=84821408;CIPOS=-6,0;CIEND=0,6;CIPOS95=0,1;CIEND95=0,0;IMPRECISE;SU=5;PE=0;SR=5	GT:SU:PE:SR	./.:5:0:5
2	85326981	813	N	<DEL>	.	.	SVTYPE=DEL;STRANDS=+-:16;SVLEN=-296;END=85327277;CIPOS=-10,9;CIEND=-5,4;CIPOS95=0,0;CIEND95=0,0;SU=16;PE=9;SR=7	GT:SU:PE:SR	./.:16:9:7
2	87623690	814	N	<DUP>	.	.	SVTYPE=DUP;STRANDS=-+:26;SVLEN=18441;END=87642131;CIPOS=-118,9;CIEND=-8,225;CIPOS95=-20,1;CIEND95=-1,98;IMPRECISE;SU=26;PE=26;SR=0	GT:SU:PE:SR	./.:26:26:0
2	88315870	815	N	<DEL>	.	.	SVTYPE=DEL;STRANDS=+-:11;SVLEN=-41;END=88315911;CIPOS=-3,2;CIEND=-3,2;CIPOS95=0,0;CIEND95=0,0;SU=11;PE=0;SR=11	GT:SU:PE:SR	./.:11:0:11
2	88320970	816	N	<DEL>	.	.	SVTYPE=DEL;STRANDS=+-:7;SVLEN=-245;END=88321215;CIPOS=-7,5;CIEND=-10,9;CIPOS95=0,0;CIEND95=0,0;SU=7;PE=1;SR=6	GT:SU:PE:SR	./.:7:1:6
2	88429848	817	N	<DEL>	.	.	SVTYPE=DEL;STRANDS=+-:19;SVLEN=-94;END=88429942;CIPOS=-1,0;CIEND=-1,0;CIPOS95=0,0;CIEND95=0,0;SU=19;PE=0;SR=19	GT:SU:PE:SR	./.:19:0:19
2	88429765	818	N	<DUP>	.	.	SVTYPE=DUP;STRANDS=-+:23;SVLEN=389;END=88430154;CIPOS=-2,0;CIEND=-2,1;CIPOS95=0,0;CIEND95=0,0;SU=23;PE=7;SR=16	GT:SU:PE:SR	./.:23:7:16
2	88429840	819_1	N	N]2:88430192]	.	.	SVTYPE=BND;STRANDS=++:5;EVENT=819;MATEID=819_2;CIPOS=-9,266;CIEND=-10,457;CIPOS95=0,161;CIEND95=-1,151;IMPRECISE;SU=5;PE=5;SR=0	GT:SU:PE:SR	./.:5:5:0
2	88430192	819_2	N	N]2:88429840]	.	.	SVTYPE=BND;STRANDS=++:5;SECONDARY;EVENT=819;MATEID=819_1;CIPOS=-10,457;CIEND=-9,266;CIPOS95=-1,151;CIEND95=0,161;IMPRECISE;SU=5;PE=5;SR=0	GT:SU:PE:SR	./.:5:5:0
2	88429841	820	N	<DEL>	.	.	SVTYPE=DEL;STRANDS=+-:16;SVLEN=-311;END=88430152;CIPOS=-2,1;CIEND=-2,1;CIPOS95=0,0;CIEND95=0,0;SU=16;PE=0;SR=16	GT:SU:PE:SR	./.:16:0:16
2	88600831	821	N	<DEL>	.	.	SVTYPE=DEL;STRANDS=+-:23;SVLEN=-311;END=88601142;CIPOS=-10,9;CIEND=-10,9;CIPOS95=0,0;CIEND95=0,0;SU=23;PE=13;SR=10	GT:SU:PE:SR	./.:23:13:10
2	89029245	822_1	N	N]2:89032338]	.	.	SVTYPE=BND;STRANDS=++:7;EVENT=822;MATEID=822_2;CIPOS=-10,496;CIEND=-10,374;CIPOS95=0,153;CIEND95=-1,147;IMPRECISE;SU=7;PE=7;SR=0	GT:SU:PE:SR	./.:7:7:0
2	89032338	822_2	N	N]2:89029245]	.	.	SVTYPE=BND;STRANDS=++:7;SECONDARY;EVENT=822;MATEID=822_1;CIPOS=-10,374;CIEND=-10,496;CIPOS95=-1,147;CIEND95=0,153;IMPRECISE;SU=7;PE=7;SR=0	GT:SU:PE:SR	./.:7:7:0
2	89029246	823	N	<DEL>	.	.	SVTYPE=DEL;STRANDS=+-:64;SVLEN=-3036;END=89032282;CIPOS=-10,9;CIEND=-10,8;CIPOS95=0,0;CIEND95=0,0;SU=64;PE=42;SR=22	GT:SU:PE:SR	./.:64:42:22
2	89160433	824	N	<DEL>	.	.	SVTYPE=DEL;STRANDS=+-:6;SVLEN=-166232;END=89326665;CIPOS=-10,276;CIEND=-349,9;CIPOS95=-2,75;CIEND95=-109,1;IMPRECISE;SU=6;PE=6;SR=0	GT:SU:PE:SR	./.:6:6:0
2	89837683	825	N	<DUP>	.	.	SVTYPE=DUP;STRANDS=-+:19;SVLEN=1701;END=89839384;CIPOS=-276,9;CIEND=-10,290;CIPOS95=-35,2;CIEND95=-3,31;IMPRECISE;SU=19;PE=19;SR=0	GT:SU:PE:SR	./.:19:19:0
2	89854012	826	N	<DEL>	.	.	SVTYPE=DEL;STRANDS=+-:4;SVLEN=-2537;END=89856549;CIPOS=-10,400;CIEND=-473,9;CIPOS95=-1,132;CIEND95=-171,1;IMPRECISE;SU=4;PE=4;SR=0	GT:SU:PE:SR	./.:4:4:0
2	89861757	827	N	<DEL>	.	.	SVTYPE=DEL;STRANDS=+-:62;SVLEN=-3719;END=89865476;CIPOS=-10,9;CIEND=-10,8;CIPOS95=0,0;CIEND95=0,0;SU=62;PE=47;SR=15	GT:SU:PE:SR	./.:62:47:15
2	89867414	828	N	<DUP>	.	.	SVTYPE=DUP;STRANDS=-+:34;SVLEN=815;END=89868229;CIPOS=-469,9;CIEND=-3,140;CIPOS95=-93,0;CIEND95=-1,32;IMPRECISE;SU=34;PE=34;SR=0	GT:SU:PE:SR	./.:34:34:0
2	89868730	829	N	<DUP>	.	.	SVTYPE=DUP;STRANDS=-+:6;SVLEN=3442;END=89872172;CIPOS=-407,9;CIEND=-10,390;CIPOS95=-105,0;CIEND95=-1,135;IMPRECISE;SU=6;PE=6;SR=0	GT:SU:PE:SR	./.:6:6:0
2	89868043	830	N	<DUP>	.	.	SVTYPE=DUP;STRANDS=-+:4;SVLEN=4878;END=89872921;CIPOS=-271,9;CIEND=-10,120;CIPOS95=-51,3;CIEND95=0,80;IMPRECISE;SU=4;PE=4;SR=0	GT:SU:PE:SR	./.:4:4:0
2	89867522	831_1	N	N]2:89874236]	.	.	SVTYPE=BND;STRANDS=++:21;EVENT=831;MATEID=831_2;CIPOS=-4,249;CIEND=-2,250;CIPOS95=-1,109;CIEND95=0,116;IMPRECISE;SU=21;PE=21;SR=0	GT:SU:PE:SR	./.:21:21:0
2	89874236	831_2	N	N]2:89867522]	.	.	SVTYPE=BND;STRANDS=++:21;SECONDARY;EVENT=831;MATEID=831_1;CIPOS=-2,250;CIEND=-4,249;CIPOS95=0,116;CIEND95=-1,109;IMPRECISE;SU=21;PE=21;SR=0	GT:SU:PE:SR	./.:21:21:0
2	89872133	832_1	N	N]2:89874613]	.	.	SVTYPE=BND;STRANDS=++:4;EVENT=832;MATEID=832_2;CIPOS=-9,8;CIEND=-9,8;CIPOS95=0,0;CIEND95=0,0;SU=4;PE=0;SR=4	GT:SU:PE:SR	./.:4:0:4
2	89874613	832_2	N	N]2:89872133]	.	.	SVTYPE=BND;STRANDS=++:4;SECONDARY;EVENT=832;MATEID=832_1;CIPOS=-9,8;CIEND=-9,8;CIPOS95=0,0;CIEND95=0,0;SU=4;PE=0;SR=4	GT:SU:PE:SR	./.:4:0:4
2	89871654	833_1	N	N]2:89875347]	.	.	SVTYPE=BND;STRANDS=++:4;EVENT=833;MATEID=833_2;CIPOS=-9,8;CIEND=-9,8;CIPOS95=0,0;CIEND95=0,0;SU=4;PE=0;SR=4	GT:SU:PE:SR	./.:4:0:4
2	89875347	833_2	N	N]2:89871654]	.	.	SVTYPE=BND;STRANDS=++:4;SECONDARY;EVENT=833;MATEID=833_1;CIPOS=-9,8;CIEND=-9,8;CIPOS95=0,0;CIEND95=0,0;SU=4;PE=0;SR=4	GT:SU:PE:SR	./.:4:0:4
2	89867441	834_1	N	[2:89875385[N	.	.	SVTYPE=BND;STRANDS=--:16;EVENT=834;MATEID=834_2;CIPOS=-2,1;CIEND=-4,1;CIPOS95=0,0;CIEND95=0,0;SU=16;PE=0;SR=16	GT:SU:PE:SR	./.:16:0:16
2	89875385	834_2	N	[2:89867441[N	.	.	SVTYPE=BND;STRANDS=--:16;SECONDARY;EVENT=834;MATEID=834_1;CIPOS=-4,1;CIEND=-2,1;CIPOS95=0,0;CIEND95=0,0;SU=16;PE=0;SR=16	GT:SU:PE:SR	./.:16:0:16
2	89877003	835	N	<DUP>	.	.	SVTYPE=DUP;STRANDS=-+:58;SVLEN=480;END=89877483;CIPOS=-308,9;CIEND=-10,117;CIPOS95=-23,2;CIEND95=-3,27;IMPRECISE;SU=58;PE=58;SR=0	GT:SU:PE:SR	./.:58:58:0
2	89876922	836	N	<DEL>	.	.	SVTYPE=DEL;STRANDS=+-:6;SVLEN=-2354;END=89879276;CIPOS=-6,5;CIEND=-6,5;CIPOS95=0,0;CIEND95=0,0;SU=6;PE=0;SR=6	GT:SU:PE:SR	./.:6:0:6
2	89876997	837	N	<DUP>	.	.	SVTYPE=DUP;STRANDS=-+:14;SVLEN=2581;END=89879578;CIPOS=-246,8;CIEND=-10,135;CIPOS95=-91,0;CIEND95=-1,19;IMPRECISE;SU=14;PE=14;SR=0	GT:SU:PE:SR	./.:14:14:0
2	89877586	838	N	<DEL>	.	.	SVTYPE=DEL;STRANDS=+-:75;SVLEN=-1954;END=89879540;CIPOS=-10,39;CIEND=-209,9;CIPOS95=-3,4;CIEND95=-10,3;IMPRECISE;SU=75;PE=75;SR=0	GT:SU:PE:SR	./.:75:75:0
2	89879340	839	N	<DEL>	.	.	SVTYPE=DEL;STRANDS=+-:6;SVLEN=-501;END=89879841;CIPOS=-10,321;CIEND=-468,9;CIPOS95=-2,103;CIEND95=-145,1;IMPRECISE;SU=6;PE=6;SR=0	GT:SU:PE:SR	./.:6:6:0
2	89877034	840	N	<DUP>	.	.	SVTYPE=DUP;STRANDS=-+:14;SVLEN=2941;END=89879975;CIPOS=-366,9;CIEND=-10,269;CIPOS95=-67,1;CIEND95=-1,115;IMPRECISE;SU=14;PE=14;SR=0	GT:SU:PE:SR	./.:14:14:0
2	90448989	841	N	<DEL>	.	.	SVTYPE=DEL;STRANDS=+-:6;SVLEN=-712;END=90449701;CIPOS=-6,5;CIEND=-6,5;CIPOS95=0,0;CIEND95=0,0;SU=6;PE=0;SR=6	GT:SU:PE:SR	./.:6:0:6
2	90449169	842	N	<DEL>	.	.	SVTYPE=DEL;STRANDS=+-:9;SVLEN=-415;END=90449584;CIPOS=-10,36;CIEND=-234,9;CIPOS95=-4,11;CIEND95=-85,1;IMPRECISE;SU=9;PE=9;SR=0	GT:SU:PE:SR	./.:9:9:0
2	90449462	843	N	<DUP>	.	.	SVTYPE=DUP;STRANDS=-+:7;SVLEN=478;END=90449940;CIPOS=-250,9;CIEND=-9,362;CIPOS95=-43,2;CIEND95=0,150;IMPRECISE;SU=7;PE=7;SR=0	GT:SU:PE:SR	./.:7:7:0
2	90448631	844	N	<DUP>	.	.	SVTYPE=DUP;STRANDS=-+:10;SVLEN=1316;END=90449947;CIPOS=-10,1;CIEND=-10,9;CIPOS95=-3,1;CIEND95=-1,1;IMPRECISE;SU=10;PE=8;SR=2	GT:SU:PE:SR	./.:10:8:2
2	90450840	845	N	<DEL>	.	.	SVTYPE=DEL;STRANDS=+-:12;SVLEN=-33;END=90450873;CIPOS=-10,9;CIEND=-7,9;CIPOS95=0,0;CIEND95=0,0;SU=12;PE=0;SR=12	GT:SU:PE:SR	./.:12:0:12
2	87720004	846_1	N	N]2:90477323]	.	.	SVTYPE=BND;STRANDS=++:4;EVENT=846;MATEID=846_2;CIPOS=-10,291;CIEND=-10,466;CIPOS95=-1,77;CIEND95=-1,170;IMPRECISE;SU=4;PE=4;SR=0	GT:SU:PE:SR	./.:4:4:0
2	90477323	846_2	N	N]2:87720004]	.	.	SVTYPE=BND;STRANDS=++:4;SECONDARY;EVENT=846;MATEID=846_1;CIPOS=-10,466;CIEND=-10,291;CIPOS95=-1,170;CIEND95=-1,77;IMPRECISE;SU=4;PE=4;SR=0	GT:SU:PE:SR	./.:4:4:0
2	87641960	847_1	N	[2:90481691[N	.	.	SVTYPE=BND;STRANDS=--:7;EVENT=847;MATEID=847_2;CIPOS=-432,9;CIEND=-19,9;CIPOS95=-136,1;CIEND95=-14,2;IMPRECISE;SU=7;PE=7;SR=0	GT:SU:PE:SR	./.:7:7:0
2	90481691	847_2	N	[2:87641960[N	.	.	SVTYPE=BND;STRANDS=--:7;SECONDARY;EVENT=847;MATEID=847_1;CIPOS=-19,9;CIEND=-432,9;CIPOS95=-14,2;CIEND95=-136,1;IMPRECISE;SU=7;PE=7;SR=0	GT:SU:PE:SR	./.:7:7:0
2	87642132	848_1	N	N]2:90482354]	.	.	SVTYPE=BND;STRANDS=++:12;EVENT=848;MATEID=848_2;CIPOS=-10,419;CIEND=-10,251;CIPOS95=-1,114;CIEND95=-1,84;IMPRECISE;SU=12;PE=12;SR=0	GT:SU:PE:SR	./.:12:12:0
2	90482354	848_2	N	N]2:87642132]	.	.	SVTYPE=BND;STRANDS=++:12;SECONDARY;EVENT=848;MATEID=848_1;CIPOS=-10,251;CIEND=-10,419;CIPOS95=-1,84;CIEND95=-1,114;IMPRECISE;SU=12;PE=12;SR=0	GT:SU:PE:SR	./.:12:12:0
2	90481668	849	N	<DUP>	.	.	SVTYPE=DUP;STRANDS=-+:15;SVLEN=707;END=90482375;CIPOS=-111,9;CIEND=-10,213;CIPOS95=-13,4;CIEND95=-2,69;IMPRECISE;SU=15;PE=15;SR=0	GT:SU:PE:SR	./.:15:15:0
2	90482341	850	N	<DEL>	.	.	SVTYPE=DEL;STRANDS=+-:6;SVLEN=-739;END=90483080;CIPOS=-10,360;CIEND=-403,9;CIPOS95=-1,125;CIEND95=-129,1;IMPRECISE;SU=6;PE=6;SR=0	GT:SU:PE:SR	./.:6:6:0
2	90481943	851	N	<DEL>	.	.	SVTYPE=DEL;STRANDS=+-:4;SVLEN=-3140;END=90485083;CIPOS=-10,148;CIEND=-468,9;CIPOS95=-2,74;CIEND95=-167,0;IMPRECISE;SU=4;PE=4;SR=0	GT:SU:PE:SR	./.:4:4:0
2	90481696	852	N	<DUP>	.	.	SVTYPE=DUP;STRANDS=-+:4;SVLEN=3693;END=90485389;CIPOS=-10,9;CIEND=-10,9;CIPOS95=-2,4;CIEND95=-3,3;IMPRECISE;SU=4;PE=3;SR=1	GT:SU:PE:SR	./.:4:3:1
2	87623962	853	N	<INV>	.	.	SVTYPE=INV;STRANDS=++:18,--:1;SVLEN=2861260;END=90485222;CIPOS=-10,384;CIEND=-10,450;CIPOS95=-2,81;CIEND95=-1,105;IMPRECISE;SU=19;PE=19;SR=0	GT:SU:PE:SR	./.:19:19:0
2	87634194	854_1	N	N]2:90485485]	.	.	SVTYPE=BND;STRANDS=++:5;EVENT=854;MATEID=854_2;CIPOS=-10,413;CIEND=-10,360;CIPOS95=-1,150;CIEND95=-1,123;IMPRECISE;SU=5;PE=5;SR=0	GT:SU:PE:SR	./.:5:5:0
2	90485485	854_2	N	N]2:87634194]	.	.	SVTYPE=BND;STRANDS=++:5;SECONDARY;EVENT=854;MATEID=854_1;CIPOS=-10,360;CIEND=-10,413;CIPOS95=-1,123;CIEND95=-1,150;IMPRECISE;SU=5;PE=5;SR=0	GT:SU:PE:SR	./.:5:5:0
2	90483010	855	N	<DUP>	.	.	SVTYPE=DUP;STRANDS=-+:6;SVLEN=2475;END=90485485;CIPOS=-353,9;CIEND=-10,335;CIPOS95=-71,2;CIEND95=-1,97;IMPRECISE;SU=6;PE=6;SR=0	GT:SU:PE:SR	./.:6:6:0
2	91634794	856	N	<DEL>	.	.	SVTYPE=DEL;STRANDS=+-:5;SVLEN=-12;END=91634806;CIPOS=-10,9;CIEND=-10,9;CIPOS95=0,0;CIEND95=0,0;SU=5;PE=0;SR=5	GT:SU:PE:SR	./.:5:0:5
2	90447897	857	N	<DEL>	.	.	SVTYPE=DEL;STRANDS=+-:4;SVLEN=-1221891;END=91669788;CIPOS=-10,464;CIEND=-442,9;CIPOS95=0,171;CIEND95=-148,1;IMPRECISE;SU=4;PE=4;SR=0	GT:SU:PE:SR	./.:4:4:0
2	90449730	858_1	N	N]2:91670368]	.	.	SVTYPE=BND;STRANDS=++:15;EVENT=858;MATEID=858_2;CIPOS=-10,483;CIEND=-8,266;CIPOS95=-1,119;CIEND95=0,119;IMPRECISE;SU=15;PE=15;SR=0	GT:SU:PE:SR	./.:15:15:0
2	91670368	858_2	N	N]2:90449730]	.	.	SVTYPE=BND;STRANDS=++:15;SECONDARY;EVENT=858;MATEID=858_1;CIPOS=-8,266;CIEND=-10,483;CIPOS95=0,119;CIEND95=-1,119;IMPRECISE;SU=15;PE=15;SR=0	GT:SU:PE:SR	./.:15:15:0
2	90449654	859	N	<DUP>	.	.	SVTYPE=DUP;STRANDS=-+:49;SVLEN=1220712;END=91670366;CIPOS=0,0;CIEND=-2,0;CIPOS95=0,1;CIEND95=0,0;IMPRECISE;SU=49;PE=24;SR=25	GT:SU:PE:SR	./.:49:24:25
2	90449720	860	N	<DEL>	.	.	SVTYPE=DEL;STRANDS=+-:29;SVLEN=-1220590;END=91670310;CIPOS=-2,0;CIEND=-1,0;CIPOS95=0,0;CIEND95=0,0;SU=29;PE=2;SR=27	GT:SU:PE:SR	./.:29:2:27
2	91670572	861	N	<DEL>	.	.	SVTYPE=DEL;STRANDS=+-:14;SVLEN=-31;END=91670603;CIPOS=-10,9;CIEND=-10,9;CIPOS95=0,0;CIEND95=0,0;SU=14;PE=7;SR=7	GT:SU:PE:SR	./.:14:7:7
2	90450348	862	N	<DUP>	.	.	SVTYPE=DUP;STRANDS=-+:8;SVLEN=1220723;END=91671071;CIPOS=-394,9;CIEND=-10,333;CIPOS95=-101,1;CIEND95=-1,135;IMPRECISE;SU=8;PE=8;SR=0	GT:SU:PE:SR	./.:8:8:0
2	90447918	863	N	<DUP>	.	.	SVTYPE=DUP;STRANDS=-+:19;SVLEN=1222847;END=91670765;CIPOS=-10,9;CIEND=-3,9;CIPOS95=-1,1;CIEND95=0,5;IMPRECISE;SU=19;PE=17;SR=2	GT:SU:PE:SR	./.:19:17:2
2	90449761	864	N	<DUP>	.	.	SVTYPE=DUP;STRANDS=-+:4;SVLEN=1221377;END=91671138;CIPOS=-424,9;CIEND=-10,376;CIPOS95=-133,1;CIEND95=-2,106;IMPRECISE;SU=4;PE=4;SR=0	GT:SU:PE:SR	./.:4:4:0
2	90449063	865	N	<DUP>	.	.	SVTYPE=DUP;STRANDS=-+:8;SVLEN=1222071;END=91671134;CIPOS=-290,9;CIEND=-10,310;CIPOS95=-83,2;CIEND95=-2,59;IMPRECISE;SU=8;PE=8;SR=0	GT:SU:PE:SR	./.:8:8:0
2	90450209	866	N	<DEL>	.	.	SVTYPE=DEL;STRANDS=+-:4;SVLEN=-1221000;END=91671209;CIPOS=-10,165;CIEND=-460,9;CIPOS95=-3,56;CIEND95=-165,1;IMPRECISE;SU=4;PE=4;SR=0	GT:SU:PE:SR	./.:4:4:0
2	91679897	867	N	<DEL>	.	.	SVTYPE=DEL;STRANDS=+-:7;SVLEN=-5591;END=91685488;CIPOS=-5,4;CIEND=-5,4;CIPOS95=0,0;CIEND95=0,0;SU=7;PE=0;SR=7	GT:SU:PE:SR	./.:7:0:7
2	87623989	868_1	N	N]2:91694586]	.	.	SVTYPE=BND;STRANDS=++:5;EVENT=868;MATEID=868_2;CIPOS=-8,431;CIEND=-10,426;CIPOS95=0,160;CIEND95=-1,157;IMPRECISE;SU=5;PE=5;SR=0	GT:SU:PE:SR	./.:5:5:0
2	91694586	868_2	N	N]2:87623989]	.	.	SVTYPE=BND;STRANDS=++:5;SECONDARY;EVENT=868;MATEID=868_1;CIPOS=-10,426;CIEND=-8,431;CIPOS95=-1,157;CIEND95=0,160;IMPRECISE;SU=5;PE=5;SR=0	GT:SU:PE:SR	./.:5:5:0
2	87645458	869	N	<INV>	.	.	SVTYPE=INV;STRANDS=++:15,--:3;SVLEN=4051031;END=91696489;CIPOS=-21,151;CIEND=-3,11;CIPOS95=-17,26;CIEND95=-3,7;IMPRECISE;SU=18;PE=18;SR=0	GT:SU:PE:SR	./.:18:18:0
2	91696308	870	N	<DUP>	.	.	SVTYPE=DUP;STRANDS=-+:14;SVLEN=934;END=91697242;CIPOS=-443,9;CIEND=-10,409;CIPOS95=-109,1;CIEND95=-1,91;IMPRECISE;SU=14;PE=14;SR=0	GT:SU:PE:SR	./.:14:14:0
2	91696749	871	N	<DEL>	.	.	SVTYPE=DEL;STRANDS=+-:4;SVLEN=-599;END=91697348;CIPOS=-10,446;CIEND=-470,9;CIPOS95=-1,164;CIEND95=-168,1;IMPRECISE;SU=4;PE=4;SR=0	GT:SU:PE:SR	./.:4:4:0
2	87628860	872_1	N	N]2:91703776]	.	.	SVTYPE=BND;STRANDS=++:11;EVENT=872;MATEID=872_2;CIPOS=-10,290;CIEND=-10,281;CIPOS95=-2,45;CIEND95=-1,105;IMPRECISE;SU=11;PE=11;SR=0	GT:SU:PE:SR	./.:11:11:0
2	91703776	872_2	N	N]2:87628860]	.	.	SVTYPE=BND;STRANDS=++:11;SECONDARY;EVENT=872;MATEID=872_1;CIPOS=-10,281;CIEND=-10,290;CIPOS95=-1,105;CIEND95=-2,45;IMPRECISE;SU=11;PE=11;SR=0	GT:SU:PE:SR	./.:11:11:0
2	91750930	873	N	<DEL>	.	.	SVTYPE=DEL;STRANDS=+-:5;SVLEN=-8836;END=91759766;CIPOS=-10,376;CIEND=-385,9;CIPOS95=-1,121;CIEND95=-130,1;IMPRECISE;SU=5;PE=5;SR=0	GT:SU:PE:SR	./.:5:5:0
2	87575811	874_1	N	[2:91759766[N	.	.	SVTYPE=BND;STRANDS=--:4;EVENT=874;MATEID=874_2;CIPOS=-491,9;CIEND=-386,9;CIPOS95=-173,1;CIEND95=-132,1;IMPRECISE;SU=4;PE=4;SR=0	GT:SU:PE:SR	./.:4:4:0
2	91759766	874_2	N	[2:87575811[N	.	.	SVTYPE=BND;STRANDS=--:4;SECONDARY;EVENT=874;MATEID=874_1;CIPOS=-386,9;CIEND=-491,9;CIPOS95=-132,1;CIEND95=-173,1;IMPRECISE;SU=4;PE=4;SR=0	GT:SU:PE:SR	./.:4:4:0
2	91784268	875	N	<DEL>	.	.	SVTYPE=DEL;STRANDS=+-:33;SVLEN=-786;END=91785054;CIPOS=-10,168;CIEND=-232,9;CIPOS95=-1,51;CIEND95=-30,3;IMPRECISE;SU=33;PE=33;SR=0	GT:SU:PE:SR	./.:33:33:0
2	89836758	876	N	<DUP>	.	.	SVTYPE=DUP;STRANDS=-+:6;SVLEN=2432423;END=92269181;CIPOS=-6,5;CIEND=-6,5;CIPOS95=0,0;CIEND95=0,0;SU=6;PE=0;SR=6	GT:SU:PE:SR	./.:6:0:6
2	89835179	877	N	<DEL>	.	.	SVTYPE=DEL;STRANDS=+-:9;SVLEN=-2434885;END=92270064;CIPOS=-4,3;CIEND=-4,3;CIPOS95=0,0;CIEND95=0,0;SU=9;PE=0;SR=9	GT:SU:PE:SR	./.:9:0:9
2	92281256	878	N	<DUP>	.	.	SVTYPE=DUP;STRANDS=-+:7;SVLEN=9910;END=92291166;CIPOS=-472,9;CIEND=-10,324;CIPOS95=-140,1;CIEND95=-2,94;IMPRECISE;SU=7;PE=7;SR=0	GT:SU:PE:SR	./.:7:7:0
2	92291081	879	N	<DUP>	.	.	SVTYPE=DUP;STRANDS=-+:8;SVLEN=5396;END=92296477;CIPOS=-303,9;CIEND=-10,333;CIPOS95=-75,2;CIEND95=-1,137;IMPRECISE;SU=8;PE=8;SR=0	GT:SU:PE:SR	./.:8:8:0
2	92281263	880	N	<DUP>	.	.	SVTYPE=DUP;STRANDS=-+:50;SVLEN=15680;END=92296943;CIPOS=-462,9;CIEND=-10,304;CIPOS95=-80,1;CIEND95=0,59;IMPRECISE;SU=50;PE=50;SR=0	GT:SU:PE:SR	./.:50:50:0
2	92291175	881	N	<DEL>	.	.	SVTYPE=DEL;STRANDS=+-:9;SVLEN=-5634;END=92296809;CIPOS=-7,332;CIEND=-462,9;CIPOS95=0,142;CIEND95=-133,1;IMPRECISE;SU=9;PE=9;SR=0	GT:SU:PE:SR	./.:9:9:0
2	92296349	882	N	<DUP>	.	.	SVTYPE=DUP;STRANDS=-+:8;SVLEN=4718;END=92301067;CIPOS=-379,9;CIEND=-10,327;CIPOS95=-92,1;CIEND95=-1,132;IMPRECISE;SU=8;PE=8;SR=0	GT:SU:PE:SR	./.:8:8:0
2	92290988	883	N	<DUP>	.	.	SVTYPE=DUP;STRANDS=-+:7;SVLEN=10114;END=92301102;CIPOS=-315,9;CIEND=-10,335;CIPOS95=-97,1;CIEND95=-1,111;IMPRECISE;SU=7;PE=7;SR=0	GT:SU:PE:SR	./.:7:7:0
2	92284416	884	N	<DEL>	.	.	SVTYPE=DEL;STRANDS=+-:52;SVLEN=-21180;END=92305596;CIPOS=-10,174;CIEND=-359,9;CIPOS95=-2,70;CIEND95=-21,1;IMPRECISE;SU=52;PE=52;SR=0	GT:SU:PE:SR	./.:52:52:0
2	92305595	885	N	<DUP>	.	.	SVTYPE=DUP;STRANDS=-+:44;SVLEN=237;END=92305832;CIPOS=-188,5;CIEND=-5,195;CIPOS95=-77,0;CIEND95=0,84;IMPRECISE;SU=44;PE=44;SR=0	GT:SU:PE:SR	./.:44:44:0
2	92305816	886	N	<DEL>	.	.	SVTYPE=DEL;STRANDS=+-:155;SVLEN=-954;END=92306770;CIPOS=-10,58;CIEND=-464,9;CIPOS95=-3,12;CIEND95=-52,0;IMPRECISE;SU=155;PE=155;SR=0	GT:SU:PE:SR	./.:155:155:0
2	92290475	887	N	<DUP>	.	.	SVTYPE=DUP;STRANDS=-+:11;SVLEN=19320;END=92309795;CIPOS=-58,9;CIEND=-10,283;CIPOS95=-35,2;CIEND95=-2,100;IMPRECISE;SU=11;PE=11;SR=0	GT:SU:PE:SR	./.:11:11:0
2	92305596	888	N	<DUP>	.	.	SVTYPE=DUP;STRANDS=-+:29;SVLEN=4203;END=92309799;CIPOS=-124,9;CIEND=-6,218;CIPOS95=-27,1;CIEND95=0,98;IMPRECISE;SU=29;PE=29;SR=0	GT:SU:PE:SR	./.:29:29:0
2	92281263	889	N	<DUP>	.	.	SVTYPE=DUP;STRANDS=-+:16;SVLEN=35117;END=92316380;CIPOS=-469,9;CIEND=-10,476;CIPOS95=-116,1;CIEND95=-1,121;IMPRECISE;SU=16;PE=16;SR=0	GT:SU:PE:SR	./.:16:16:0
2	92305818	890	N	<DEL>	.	.	SVTYPE=DEL;STRANDS=+-:23;SVLEN=-11509;END=92317327;CIPOS=-1,8;CIEND=-2,9;CIPOS95=-1,8;CIEND95=-1,0;IMPRECISE;SU=23;PE=20;SR=3	GT:SU:PE:SR	./.:23:20:3
2	92290351	891	N	<DUP>	.	.	SVTYPE=DUP;STRANDS=-+:4;SVLEN=27068;END=92317419;CIPOS=-470,9;CIEND=-9,465;CIPOS95=-168,1;CIEND95=0,174;IMPRECISE;SU=4;PE=4;SR=0	GT:SU:PE:SR	./.:4:4:0
2	92296943	892	N	<DEL>	.	.	SVTYPE=DEL;STRANDS=+-:5;SVLEN=-23428;END=92320371;CIPOS=-10,430;CIEND=-436,9;CIPOS95=-1,162;CIEND95=-159,1;IMPRECISE;SU=5;PE=5;SR=0	GT:SU:PE:SR	./.:5:5:0
2	92281396	893	N	<DEL>	.	.	SVTYPE=DEL;STRANDS=+-:187;SVLEN=-38965;END=92320361;CIPOS=-10,120;CIEND=-453,9;CIPOS95=-2,39;CIEND95=-38,2;IMPRECISE;SU=187;PE=187;SR=0	GT:SU:PE:SR	./.:187:187:0
2	95788702	894	N	<DEL>	.	.	SVTYPE=DEL;STRANDS=+-:21;SVLEN=-41;END=95788743;CIPOS=-10,9;CIEND=-10,9;CIPOS95=0,0;CIEND95=0,0;SU=21;PE=1;SR=20	GT:SU:PE:SR	./.:21:1:20
2	96210948	895_1	N	N]2:96211304]	.	.	SVTYPE=BND;STRANDS=++:42;EVENT=895;MATEID=895_2;CIPOS=-4,0;CIEND=-10,103;CIPOS95=-4,0;CIEND95=-2,18;IMPRECISE;SU=42;PE=42;SR=0	GT:SU:PE:SR	./.:42:42:0
2	96211304	895_2	N	N]2:96210948]	.	.	SVTYPE=BND;STRANDS=++:42;SECONDARY;EVENT=895;MATEID=895_1;CIPOS=-10,103;CIEND=-4,0;CIPOS95=-2,18;CIEND95=-4,0;IMPRECISE;SU=42;PE=42;SR=0	GT:SU:PE:SR	./.:42:42:0
2	96210718	896_1	N	[2:96211341[N	.	.	SVTYPE=BND;STRANDS=--:38;EVENT=896;MATEID=896_2;CIPOS=-5,1;CIEND=-6,3;CIPOS95=0,0;CIEND95=0,0;SU=38;PE=32;SR=6	GT:SU:PE:SR	./.:38:32:6
2	96211341	896_2	N	[2:96210718[N	.	.	SVTYPE=BND;STRANDS=--:38;SECONDARY;EVENT=896;MATEID=896_1;CIPOS=-6,3;CIEND=-5,1;CIPOS95=0,0;CIEND95=0,0;SU=38;PE=32;SR=6	GT:SU:PE:SR	./.:38:32:6
2	89081896	897_1	N	N]2:96595445]	.	.	SVTYPE=BND;STRANDS=++:19;EVENT=897;MATEID=897_2;CIPOS=-10,335;CIEND=-10,448;CIPOS95=-2,49;CIEND95=-1,93;IMPRECISE;SU=19;PE=19;SR=0	GT:SU:PE:SR	./.:19:19:0
2	96595445	897_2	N	N]2:89081896]	.	.	SVTYPE=BND;STRANDS=++:19;SECONDARY;EVENT=897;MATEID=897_1;CIPOS=-10,448;CIEND=-10,335;CIPOS95=-1,93;CIEND95=-2,49;IMPRECISE;SU=19;PE=19;SR=0	GT:SU:PE:SR	./.:19:19:0
2	89075000	898_1	N	N]2:96602061]	.	.	SVTYPE=BND;STRANDS=++:12;EVENT=898;MATEID=898_2;CIPOS=-8,301;CIEND=-10,449;CIPOS95=-1,129;CIEND95=-1,114;IMPRECISE;SU=12;PE=12;SR=0	GT:SU:PE:SR	./.:12:12:0
2	96602061	898_2	N	N]2:89075000]	.	.	SVTYPE=BND;STRANDS=++:12;SECONDARY;EVENT=898;MATEID=898_1;CIPOS=-10,449;CIEND=-8,301;CIPOS95=-1,114;CIEND95=-1,129;IMPRECISE;SU=12;PE=12;SR=0	GT:SU:PE:SR	./.:12:12:0
2	89073303	899_1	N	[2:96603852[N	.	.	SVTYPE=BND;STRANDS=--:6;EVENT=899;MATEID=899_2;CIPOS=-410,9;CIEND=-394,9;CIPOS95=-123,1;CIEND95=-149,1;IMPRECISE;SU=6;PE=6;SR=0	GT:SU:PE:SR	./.:6:6:0
2	96603852	899_2	N	[2:89073303[N	.	.	SVTYPE=BND;STRANDS=--:6;SECONDARY;EVENT=899;MATEID=899_1;CIPOS=-394,9;CIEND=-410,9;CIPOS95=-149,1;CIEND95=-123,1;IMPRECISE;SU=6;PE=6;SR=0	GT:SU:PE:SR	./.:6:6:0
2	89077463	900	N	<DUP>	.	.	SVTYPE=DUP;STRANDS=-+:7;SVLEN=8757269;END=97834732;CIPOS=-370,9;CIEND=-10,344;CIPOS95=-147,1;CIEND95=0,131;IMPRECISE;SU=7;PE=7;SR=0	GT:SU:PE:SR	./.:7:7:0
2	97854278	901	N	<DEL>	.	.	SVTYPE=DEL;STRANDS=+-:10;SVLEN=-1863;END=97856141;CIPOS=-10,224;CIEND=-404,9;CIPOS95=-2,75;CIEND95=-94,1;IMPRECISE;SU=10;PE=10;SR=0	GT:SU:PE:SR	./.:10:10:0
2	97860483	902_1	N	[2:98162405[N	.	.	SVTYPE=BND;STRANDS=--:10;EVENT=902;MATEID=902_2;CIPOS=-431,9;CIEND=-377,9;CIPOS95=-119,1;CIEND95=-98,1;IMPRECISE;SU=10;PE=10;SR=0	GT:SU:PE:SR	./.:10:10:0
2	98162405	902_2	N	[2:97860483[N	.	.	SVTYPE=BND;STRANDS=--:10;SECONDARY;EVENT=902;MATEID=902_1;CIPOS=-377,9;CIEND=-431,9;CIPOS95=-98,1;CIEND95=-119,1;IMPRECISE;SU=10;PE=10;SR=0	GT:SU:PE:SR	./.:10:10:0
2	89080847	903_1	N	N]2:98178791]	.	.	SVTYPE=BND;STRANDS=++:9;EVENT=903;MATEID=903_2;CIPOS=-10,264;CIEND=-9,331;CIPOS95=-3,24;CIEND95=-1,139;IMPRECISE;SU=9;PE=9;SR=0	GT:SU:PE:SR	./.:9:9:0
2	98178791	903_2	N	N]2:89080847]	.	.	SVTYPE=BND;STRANDS=++:9;SECONDARY;EVENT=903;MATEID=903_1;CIPOS=-9,331;CIEND=-10,264;CIPOS95=-1,139;CIEND95=-3,24;IMPRECISE;SU=9;PE=9;SR=0	GT:SU:PE:SR	./.:9:9:0
2	97789436	904_1	N	[2:98196219[N	.	.	SVTYPE=BND;STRANDS=--:20;EVENT=904;MATEID=904_2;CIPOS=-191,9;CIEND=-216,9;CIPOS95=-51,2;CIEND95=-63,2;IMPRECISE;SU=20;PE=20;SR=0	GT:SU:PE:SR	./.:20:20:0
2	98196219	904_2	N	[2:97789436[N	.	.	SVTYPE=BND;STRANDS=--:20;SECONDARY;EVENT=904;MATEID=904_1;CIPOS=-216,9;CIEND=-191,9;CIPOS95=-63,2;CIEND95=-51,2;IMPRECISE;SU=20;PE=20;SR=0	GT:SU:PE:SR	./.:20:20:0
2	99228425	905	N	<DEL>	.	.	SVTYPE=DEL;STRANDS=+-:8;SVLEN=-30;END=99228455;CIPOS=-10,9;CIEND=-10,9;CIPOS95=0,0;CIEND95=0,0;SU=8;PE=0;SR=8	GT:SU:PE:SR	./.:8:0:8
2	99752980	906	N	<DEL>	.	.	SVTYPE=DEL;STRANDS=+-:35;SVLEN=-320;END=99753300;CIPOS=-2,0;CIEND=-10,9;CIPOS95=0,0;CIEND95=0,0;SU=35;PE=16;SR=19	GT:SU:PE:SR	./.:35:16:19
2	100103713	907	N	<DEL>	.	.	SVTYPE=DEL;STRANDS=+-:29;SVLEN=-1318;END=100105031;CIPOS=-4,4;CIEND=-5,2;CIPOS95=0,0;CIEND95=0,0;SU=29;PE=23;SR=6	GT:SU:PE:SR	./.:29:23:6
2	101464877	908	N	<DEL>	.	.	SVTYPE=DEL;STRANDS=+-:4;SVLEN=-236;END=101465113;CIPOS=-10,226;CIEND=-235,9;CIPOS95=-3,55;CIEND95=-73,2;IMPRECISE;SU=4;PE=4;SR=0	GT:SU:PE:SR	./.:4:4:0
2	101975214	909	N	<DEL>	.	.	SVTYPE=DEL;STRANDS=+-:35;SVLEN=-322;END=101975536;CIPOS=-10,9;CIEND=-3,1;CIPOS95=0,0;CIEND95=0,0;SU=35;PE=21;SR=14	GT:SU:PE:SR	./.:35:21:14
2	102097853	910	N	<DEL>	.	.	SVTYPE=DEL;STRANDS=+-:27;SVLEN=-312;END=102098165;CIPOS=-10,9;CIEND=-3,1;CIPOS95=0,0;CIEND95=0,0;SU=27;PE=11;SR=16	GT:SU:PE:SR	./.:27:11:16
2	102232584	911	N	<DEL>	.	.	SVTYPE=DEL;STRANDS=+-:41;SVLEN=-1003;END=102233587;CIPOS=-10,9;CIEND=-10,9;CIPOS95=0,0;CIEND95=0,0;SU=41;PE=26;SR=15	GT:SU:PE:SR	./.:41:26:15
2	102356615	912	N	<DEL>	.	.	SVTYPE=DEL;STRANDS=+-:21;SVLEN=-300;END=102356915;CIPOS=-2,1;CIEND=-10,9;CIPOS95=0,0;CIEND95=0,0;SU=21;PE=9;SR=12	GT:SU:PE:SR	./.:21:9:12
2	102402137	913	N	<DEL>	.	.	SVTYPE=DEL;STRANDS=+-:15;SVLEN=-132;END=102402269;CIPOS=-10,9;CIEND=-10,9;CIPOS95=0,0;CIEND95=0,0;SU=15;PE=0;SR=15	GT:SU:PE:SR	./.:15:0:15
2	33091910	914_1	N	[2:102630193[N	.	.	SVTYPE=BND;STRANDS=--:5;EVENT=914;MATEID=914_2;CIPOS=-424,9;CIEND=-431,9;CIPOS95=-155,1;CIEND95=-157,1;IMPRECISE;SU=5;PE=5;SR=0	GT:SU:PE:SR	./.:5:5:0
2	102630193	914_2	N	[2:33091910[N	.	.	SVTYPE=BND;STRANDS=--:5;SECONDARY;EVENT=914;MATEID=914_1;CIPOS=-431,9;CIEND=-424,9;CIPOS95=-157,1;CIEND95=-155,1;IMPRECISE;SU=5;PE=5;SR=0	GT:SU:PE:SR	./.:5:5:0
2	103322496	915	N	<DEL>	.	.	SVTYPE=DEL;STRANDS=+-:19;SVLEN=-322;END=103322818;CIPOS=-2,1;CIEND=-10,9;CIPOS95=0,0;CIEND95=0,0;SU=19;PE=6;SR=13	GT:SU:PE:SR	./.:19:6:13
2	103948214	916	N	<DEL>	.	.	SVTYPE=DEL;STRANDS=+-:5;SVLEN=-151;END=103948365;CIPOS=-10,9;CIEND=-10,9;CIPOS95=0,0;CIEND95=0,0;SU=5;PE=0;SR=5	GT:SU:PE:SR	./.:5:0:5
2	104703918	917	N	<DEL>	.	.	SVTYPE=DEL;STRANDS=+-:5;SVLEN=-3;END=104703921;CIPOS=-10,1;CIEND=-2,6;CIPOS95=0,0;CIEND95=0,0;SU=5;PE=0;SR=5	GT:SU:PE:SR	./.:5:0:5
2	106695078	918	N	<DEL>	.	.	SVTYPE=DEL;STRANDS=+-:40;SVLEN=-816;END=106695894;CIPOS=-10,9;CIEND=-2,0;CIPOS95=0,0;CIEND95=0,0;SU=40;PE=26;SR=14	GT:SU:PE:SR	./.:40:26:14
2	106818634	919	N	<DEL>	.	.	SVTYPE=DEL;STRANDS=+-:4;SVLEN=-13;END=106818647;CIPOS=-9,8;CIEND=-9,8;CIPOS95=0,0;CIEND95=0,0;SU=4;PE=0;SR=4	GT:SU:PE:SR	./.:4:0:4
2	106879565	920	N	<DEL>	.	.	SVTYPE=DEL;STRANDS=+-:23;SVLEN=-6350;END=106885915;CIPOS=-10,304;CIEND=-189,3;CIPOS95=-3,30;CIEND95=-53,0;IMPRECISE;SU=23;PE=23;SR=0	GT:SU:PE:SR	./.:23:23:0
2	107339244	921	N	<DEL>	.	.	SVTYPE=DEL;STRANDS=+-:9;SVLEN=-43;END=107339287;CIPOS=-4,3;CIEND=-4,3;CIPOS95=0,0;CIEND95=0,0;SU=9;PE=0;SR=9	GT:SU:PE:SR	./.:9:0:9
2	108855418	922	N	<DEL>	.	.	SVTYPE=DEL;STRANDS=+-:38;SVLEN=-863;END=108856281;CIPOS=-3,4;CIEND=-5,2;CIPOS95=0,0;CIEND95=0,0;SU=38;PE=32;SR=6	GT:SU:PE:SR	./.:38:32:6
2	109689937	923	N	<DEL>	.	.	SVTYPE=DEL;STRANDS=+-:25;SVLEN=-5300;END=109695237;CIPOS=-10,184;CIEND=-148,9;CIPOS95=-1,48;CIEND95=-32,3;IMPRECISE;SU=25;PE=25;SR=0	GT:SU:PE:SR	./.:25:25:0
2	106977157	924_1	N	N]2:109815715]	.	.	SVTYPE=BND;STRANDS=++:11;EVENT=924;MATEID=924_2;CIPOS=-10,458;CIEND=-10,227;CIPOS95=-1,123;CIEND95=-2,65;IMPRECISE;SU=11;PE=11;SR=0	GT:SU:PE:SR	./.:11:11:0
2	109815715	924_2	N	N]2:106977157]	.	.	SVTYPE=BND;STRANDS=++:11;SECONDARY;EVENT=924;MATEID=924_1;CIPOS=-10,227;CIEND=-10,458;CIPOS95=-2,65;CIEND95=-1,123;IMPRECISE;SU=11;PE=11;SR=0	GT:SU:PE:SR	./.:11:11:0
2	109815788	925	N	<DEL>	.	.	SVTYPE=DEL;STRANDS=+-:21;SVLEN=-517;END=109816305;CIPOS=-7,206;CIEND=-322,9;CIPOS95=0,59;CIEND95=-46,0;IMPRECISE;SU=21;PE=21;SR=0	GT:SU:PE:SR	./.:21:21:0
2	106977042	926_1	N	[2:109816306[N	.	.	SVTYPE=BND;STRANDS=--:8;EVENT=926;MATEID=926_2;CIPOS=-478,9;CIEND=-269,9;CIPOS95=-142,0;CIEND95=-67,2;IMPRECISE;SU=8;PE=8;SR=0	GT:SU:PE:SR	./.:8:8:0
2	109816306	926_2	N	[2:106977042[N	.	.	SVTYPE=BND;STRANDS=--:8;SECONDARY;EVENT=926;MATEID=926_1;CIPOS=-269,9;CIEND=-478,9;CIPOS95=-67,2;CIEND95=-142,0;IMPRECISE;SU=8;PE=8;SR=0	GT:SU:PE:SR	./.:8:8:0
2	87141275	927	N	<DEL>	.	.	SVTYPE=DEL;STRANDS=+-:4;SVLEN=-23410863;END=110552138;CIPOS=-3,9;CIEND=-10,9;CIPOS95=-1,3;CIEND95=-1,1;IMPRECISE;SU=4;PE=2;SR=2	GT:SU:PE:SR	./.:4:2:2
2	111576408	928	N	<DEL>	.	.	SVTYPE=DEL;STRANDS=+-:11;SVLEN=-228;END=111576636;CIPOS=-10,9;CIEND=-3,2;CIPOS95=0,0;CIEND95=0,0;SU=11;PE=1;SR=10	GT:SU:PE:SR	./.:11:1:10
2	87940772	929_1	N	[2:112067277[N	.	.	SVTYPE=BND;STRANDS=--:5;EVENT=929;MATEID=929_2;CIPOS=-448,9;CIEND=-476,9;CIPOS95=-145,1;CIEND95=-158,1;IMPRECISE;SU=5;PE=5;SR=0	GT:SU:PE:SR	./.:5:5:0
2	112067277	929_2	N	[2:87940772[N	.	.	SVTYPE=BND;STRANDS=--:5;SECONDARY;EVENT=929;MATEID=929_1;CIPOS=-476,9;CIEND=-448,9;CIPOS95=-158,1;CIEND95=-145,1;IMPRECISE;SU=5;PE=5;SR=0	GT:SU:PE:SR	./.:5:5:0
2	87449869	930	N	<INV>	.	.	SVTYPE=INV;STRANDS=++:5,--:1;SVLEN=25050790;END=112500659;CIPOS=-10,69;CIEND=-10,26;CIPOS95=0,58;CIEND95=-1,17;IMPRECISE;SU=6;PE=6;SR=0	GT:SU:PE:SR	./.:6:6:0
2	114151327	931	N	<DEL>	.	.	SVTYPE=DEL;STRANDS=+-:17;SVLEN=-2285;END=114153612;CIPOS=-10,186;CIEND=-238,9;CIPOS95=-1,49;CIEND95=-50,2;IMPRECISE;SU=17;PE=17;SR=0	GT:SU:PE:SR	./.:17:17:0
2	7583857	932_1	N	[2:116047083[N	.	.	SVTYPE=BND;STRANDS=--:7;EVENT=932;MATEID=932_2;CIPOS=-5,4;CIEND=-5,4;CIPOS95=0,0;CIEND95=0,0;SU=7;PE=0;SR=7	GT:SU:PE:SR	./.:7:0:7
2	116047083	932_2	N	[2:7583857[N	.	.	SVTYPE=BND;STRANDS=--:7;SECONDARY;EVENT=932;MATEID=932_1;CIPOS=-5,4;CIEND=-5,4;CIPOS95=0,0;CIEND95=0,0;SU=7;PE=0;SR=7	GT:SU:PE:SR	./.:7:0:7
2	116160964	933	N	<DEL>	.	.	SVTYPE=DEL;STRANDS=+-:4;SVLEN=-22;END=116160986;CIPOS=-9,8;CIEND=-9,8;CIPOS95=0,0;CIEND95=0,0;SU=4;PE=0;SR=4	GT:SU:PE:SR	./.:4:0:4
2	117801318	934	N	<DEL>	.	.	SVTYPE=DEL;STRANDS=+-:5;SVLEN=-58;END=117801376;CIPOS=-10,9;CIEND=-10,9;CIPOS95=0,0;CIEND95=0,0;SU=5;PE=0;SR=5	GT:SU:PE:SR	./.:5:0:5
2	117893062	935_1	N	N]2:117893444]	.	.	SVTYPE=BND;STRANDS=++:7;EVENT=935;MATEID=935_2;CIPOS=-10,325;CIEND=-10,472;CIPOS95=0,153;CIEND95=-1,144;IMPRECISE;SU=7;PE=7;SR=0	GT:SU:PE:SR	./.:7:7:0
2	117893444	935_2	N	N]2:117893062]	.	.	SVTYPE=BND;STRANDS=++:7;SECONDARY;EVENT=935;MATEID=935_1;CIPOS=-10,472;CIEND=-10,325;CIPOS95=-1,144;CIEND95=0,153;IMPRECISE;SU=7;PE=7;SR=0	GT:SU:PE:SR	./.:7:7:0
2	117893063	936	N	<DEL>	.	.	SVTYPE=DEL;STRANDS=+-:37;SVLEN=-326;END=117893389;CIPOS=-10,9;CIEND=-2,0;CIPOS95=0,0;CIEND95=0,0;SU=37;PE=16;SR=21	GT:SU:PE:SR	./.:37:16:21
2	117897988	937	N	<DEL>	.	.	SVTYPE=DEL;STRANDS=+-:4;SVLEN=-22;END=117898010;CIPOS=-9,8;CIEND=-9,8;CIPOS95=0,0;CIEND95=0,0;SU=4;PE=0;SR=4	GT:SU:PE:SR	./.:4:0:4
2	118739668	938	N	<DEL>	.	.	SVTYPE=DEL;STRANDS=+-:18;SVLEN=-106;END=118739774;CIPOS=-2,1;CIEND=-3,1;CIPOS95=0,0;CIEND95=0,0;SU=18;PE=0;SR=18	GT:SU:PE:SR	./.:18:0:18
2	118741216	939	N	<DEL>	.	.	SVTYPE=DEL;STRANDS=+-:16;SVLEN=-28;END=118741244;CIPOS=-2,1;CIEND=-2,1;CIPOS95=0,0;CIEND95=0,0;SU=16;PE=0;SR=16	GT:SU:PE:SR	./.:16:0:16
2	118893989	940	N	<DUP>	.	.	SVTYPE=DUP;STRANDS=-+:23;SVLEN=113;END=118894102;CIPOS=-10,9;CIEND=-10,9;CIPOS95=0,0;CIEND95=0,0;SU=23;PE=0;SR=23	GT:SU:PE:SR	./.:23:0:23
2	118906144	941	N	<DEL>	.	.	SVTYPE=DEL;STRANDS=+-:14;SVLEN=-137;END=118906281;CIPOS=-3,1;CIEND=-10,9;CIPOS95=0,0;CIEND95=0,0;SU=14;PE=1;SR=13	GT:SU:PE:SR	./.:14:1:13
2	119713988	942	N	<DEL>	.	.	SVTYPE=DEL;STRANDS=+-:10;SVLEN=-136;END=119714124;CIPOS=-10,9;CIEND=-10,9;CIPOS95=0,0;CIEND95=0,0;SU=10;PE=0;SR=10	GT:SU:PE:SR	./.:10:0:10
2	119906278	943	N	<DEL>	.	.	SVTYPE=DEL;STRANDS=+-:8;SVLEN=-38;END=119906316;CIPOS=-10,9;CIEND=-10,9;CIPOS95=0,0;CIEND95=0,0;SU=8;PE=0;SR=8	GT:SU:PE:SR	./.:8:0:8
2	120417079	944	N	<DUP>	.	.	SVTYPE=DUP;STRANDS=-+:21;SVLEN=1380;END=120418459;CIPOS=-236,1;CIEND=-10,124;CIPOS95=-97,0;CIEND95=-3,20;IMPRECISE;SU=21;PE=21;SR=0	GT:SU:PE:SR	./.:21:21:0
2	120417200	945	N	<DEL>	.	.	SVTYPE=DEL;STRANDS=+-:36;SVLEN=-1295;END=120418495;CIPOS=-3,2;CIEND=-8,9;CIPOS95=0,0;CIEND95=0,0;SU=36;PE=26;SR=10	GT:SU:PE:SR	./.:36:26:10
2	121432433	946	N	<DEL>	.	.	SVTYPE=DEL;STRANDS=+-:6;SVLEN=-2;END=121432435;CIPOS=-5,0;CIEND=0,9;CIPOS95=0,1;CIEND95=0,0;IMPRECISE;SU=6;PE=0;SR=6	GT:SU:PE:SR	./.:6:0:6
2	121680868	947	N	<DEL>	.	.	SVTYPE=DEL;STRANDS=+-:7;SVLEN=-23;END=121680891;CIPOS=-5,4;CIEND=-5,4;CIPOS95=0,0;CIEND95=0,0;SU=7;PE=0;SR=7	GT:SU:PE:SR	./.:7:0:7
2	121797808	948	N	<DEL>	.	.	SVTYPE=DEL;STRANDS=+-:35;SVLEN=-591;END=121798399;CIPOS=-4,122;CIEND=-128,3;CIPOS95=0,23;CIEND95=-20,0;IMPRECISE;SU=35;PE=35;SR=0	GT:SU:PE:SR	./.:35:35:0
2	122623755	949	N	<DEL>	.	.	SVTYPE=DEL;STRANDS=+-:9;SVLEN=-54;END=122623809;CIPOS=-4,3;CIEND=-4,3;CIPOS95=0,0;CIEND95=0,0;SU=9;PE=0;SR=9	GT:SU:PE:SR	./.:9:0:9
2	123031601	950	N	<DEL>	.	.	SVTYPE=DEL;STRANDS=+-:5;SVLEN=-68;END=123031669;CIPOS=-10,9;CIEND=-10,9;CIPOS95=0,0;CIEND95=0,0;SU=5;PE=0;SR=5	GT:SU:PE:SR	./.:5:0:5
2	123364878	951	N	<DEL>	.	.	SVTYPE=DEL;STRANDS=+-:27;SVLEN=-498;END=123365376;CIPOS=-3,9;CIEND=-10,6;CIPOS95=-1,1;CIEND95=-1,0;IMPRECISE;SU=27;PE=25;SR=2	GT:SU:PE:SR	./.:27:25:2
2	123526554	952	N	<DEL>	.	.	SVTYPE=DEL;STRANDS=+-:9;SVLEN=-44;END=123526598;CIPOS=-4,3;CIEND=-4,3;CIPOS95=0,0;CIEND95=0,0;SU=9;PE=0;SR=9	GT:SU:PE:SR	./.:9:0:9
2	123783289	953	N	<DEL>	.	.	SVTYPE=DEL;STRANDS=+-:8;SVLEN=-229;END=123783518;CIPOS=-10,5;CIEND=-10,9;CIPOS95=0,0;CIEND95=0,0;SU=8;PE=0;SR=8	GT:SU:PE:SR	./.:8:0:8
2	123989149	954	N	<DEL>	.	.	SVTYPE=DEL;STRANDS=+-:17;SVLEN=-320;END=123989469;CIPOS=-10,9;CIEND=0,3;CIPOS95=0,0;CIEND95=0,0;SU=17;PE=9;SR=8	GT:SU:PE:SR	./.:17:9:8
2	124170256	955	N	<DEL>	.	.	SVTYPE=DEL;STRANDS=+-:17;SVLEN=-330;END=124170586;CIPOS=-10,9;CIEND=-3,2;CIPOS95=0,0;CIEND95=0,0;SU=17;PE=7;SR=10	GT:SU:PE:SR	./.:17:7:10
2	125051760	956_1	N	[2:125052915[N	.	.	SVTYPE=BND;STRANDS=--:68;EVENT=956;MATEID=956_2;CIPOS=-10,9;CIEND=-2,0;CIPOS95=0,0;CIEND95=0,0;SU=68;PE=53;SR=15	GT:SU:PE:SR	./.:68:53:15
2	125052915	956_2	N	[2:125051760[N	.	.	SVTYPE=BND;STRANDS=--:68;SECONDARY;EVENT=956;MATEID=956_1;CIPOS=-2,0;CIEND=-10,9;CIPOS95=0,0;CIEND95=0,0;SU=68;PE=53;SR=15	GT:SU:PE:SR	./.:68:53:15
2	125051756	957_1	N	N]2:125053240]	.	.	SVTYPE=BND;STRANDS=++:63;EVENT=957;MATEID=957_2;CIPOS=-10,7;CIEND=-2,0;CIPOS95=0,0;CIEND95=0,0;SU=63;PE=42;SR=21	GT:SU:PE:SR	./.:63:42:21
2	125053240	957_2	N	N]2:125051756]	.	.	SVTYPE=BND;STRANDS=++:63;SECONDARY;EVENT=957;MATEID=957_1;CIPOS=-2,0;CIEND=-10,7;CIPOS95=0,0;CIEND95=0,0;SU=63;PE=42;SR=21	GT:SU:PE:SR	./.:63:42:21
2	125766561	958	N	<DEL>	.	.	SVTYPE=DEL;STRANDS=+-:53;SVLEN=-1686;END=125768247;CIPOS=-10,9;CIEND=-2,0;CIPOS95=0,0;CIEND95=0,0;SU=53;PE=30;SR=23	GT:SU:PE:SR	./.:53:30:23
2	125766561	959	N	<DUP>	.	.	SVTYPE=DUP;STRANDS=-+:33;SVLEN=1840;END=125768401;CIPOS=-2,0;CIEND=-10,9;CIPOS95=0,0;CIEND95=0,0;SU=33;PE=17;SR=16	GT:SU:PE:SR	./.:33:17:16
2	126509721	960	N	<DEL>	.	.	SVTYPE=DEL;STRANDS=+-:29;SVLEN=-877;END=126510598;CIPOS=-10,9;CIEND=-10,9;CIPOS95=0,0;CIEND95=0,0;SU=29;PE=16;SR=13	GT:SU:PE:SR	./.:29:16:13
2	127674757	961_1	N	N]2:127677318]	.	.	SVTYPE=BND;STRANDS=++:4;EVENT=961;MATEID=961_2;CIPOS=-8,469;CIEND=-10,467;CIPOS95=0,175;CIEND95=-1,172;IMPRECISE;SU=4;PE=4;SR=0	GT:SU:PE:SR	./.:4:4:0
2	127677318	961_2	N	N]2:127674757]	.	.	SVTYPE=BND;STRANDS=++:4;SECONDARY;EVENT=961;MATEID=961_1;CIPOS=-10,467;CIEND=-8,469;CIPOS95=-1,172;CIEND95=0,175;IMPRECISE;SU=4;PE=4;SR=0	GT:SU:PE:SR	./.:4:4:0
2	127674758	962	N	<DEL>	.	.	SVTYPE=DEL;STRANDS=+-:75;SVLEN=-2514;END=127677272;CIPOS=-10,9;CIEND=-10,6;CIPOS95=0,0;CIEND95=0,0;SU=75;PE=56;SR=19	GT:SU:PE:SR	./.:75:56:19
2	179301045	963_1	N	N]2:179306396]	.	.	SVTYPE=BND;STRANDS=++:8;EVENT=963;MATEID=963_2;CIPOS=-4,346;CIEND=-10,328;CIPOS95=0,148;CIEND95=-1,133;IMPRECISE;SU=8;PE=8;SR=0	GT:SU:PE:SR	./.:8:8:0
2	179306396	963_2	N	N]2:179301045]	.	.	SVTYPE=BND;STRANDS=++:8;SECONDARY;EVENT=963;MATEID=963_1;CIPOS=-10,328;CIEND=-4,346;CIPOS95=-1,133;CIEND95=0,148;IMPRECISE;SU=8;PE=8;SR=0	GT:SU:PE:SR	./.:8:8:0
2	241565044	964	N	<DUP>	.	.	SVTYPE=DUP;STRANDS=-+:5;SVLEN=653;END=241565697;CIPOS=-402,9;CIEND=-10,139;CIPOS95=-130,1;CIEND95=-3,32;IMPRECISE;SU=5;PE=5;SR=0	GT:SU:PE:SR	./.:5:5:0
2	130954915	965	N	<DEL>	.	.	SVTYPE=DEL;STRANDS=+-:30;SVLEN=-2472;END=130957387;CIPOS=-10,149;CIEND=-316,9;CIPOS95=-2,41;CIEND95=-40,0;IMPRECISE;SU=30;PE=30;SR=0	GT:SU:PE:SR	./.:30:30:0
2	132534927	966_1	N	[2:132579356[N	.	.	SVTYPE=BND;STRANDS=--:14;EVENT=966;MATEID=966_2;CIPOS=-242,9;CIEND=-259,9;CIPOS95=-87,1;CIEND95=-96,1;IMPRECISE;SU=14;PE=14;SR=0	GT:SU:PE:SR	./.:14:14:0
2	132579356	966_2	N	[2:132534927[N	.	.	SVTYPE=BND;STRANDS=--:14;SECONDARY;EVENT=966;MATEID=966_1;CIPOS=-259,9;CIEND=-242,9;CIPOS95=-96,1;CIEND95=-87,1;IMPRECISE;SU=14;PE=14;SR=0	GT:SU:PE:SR	./.:14:14:0
2	225296402	967	N	<DEL>	.	.	SVTYPE=DEL;STRANDS=+-:4;SVLEN=-234;END=225296636;CIPOS=-10,226;CIEND=-76,9;CIPOS95=-2,82;CIEND95=-50,2;IMPRECISE;SU=4;PE=4;SR=0	GT:SU:PE:SR	./.:4:4:0
2	233668386	968	N	<DEL>	.	.	SVTYPE=DEL;STRANDS=+-:32;SVLEN=-290;END=233668676;CIPOS=-1,0;CIEND=-2,0;CIPOS95=0,0;CIEND95=0,0;SU=32;PE=13;SR=19	GT:SU:PE:SR	./.:32:13:19
2	239779592	969	N	<DEL>	.	.	SVTYPE=DEL;STRANDS=+-:4;SVLEN=-685;END=239780277;CIPOS=-10,448;CIEND=-409,9;CIPOS95=-1,160;CIEND95=-134,1;IMPRECISE;SU=4;PE=4;SR=0	GT:SU:PE:SR	./.:4:4:0
2	241466687	970	N	<DUP>	.	.	SVTYPE=DUP;STRANDS=-+:14;SVLEN=507;END=241467194;CIPOS=-237,9;CIEND=-10,378;CIPOS95=-64,2;CIEND95=0,107;IMPRECISE;SU=14;PE=14;SR=0	GT:SU:PE:SR	./.:14:14:0
2	128737078	971	N	<DEL>	.	.	SVTYPE=DEL;STRANDS=+-:7;SVLEN=-84;END=128737162;CIPOS=-5,4;CIEND=-5,4;CIPOS95=0,0;CIEND95=0,0;SU=7;PE=0;SR=7	GT:SU:PE:SR	./.:7:0:7
2	128871272	972	N	<DEL>	.	.	SVTYPE=DEL;STRANDS=+-:36;SVLEN=-297;END=128871569;CIPOS=-2,0;CIEND=-1,0;CIPOS95=0,0;CIEND95=0,0;SU=36;PE=16;SR=20	GT:SU:PE:SR	./.:36:16:20
2	129087889	973	N	<DEL>	.	.	SVTYPE=DEL;STRANDS=+-:5;SVLEN=-21;END=129087910;CIPOS=-10,9;CIEND=-10,9;CIPOS95=0,0;CIEND95=0,0;SU=5;PE=0;SR=5	GT:SU:PE:SR	./.:5:0:5
2	129097964	974	N	<DEL>	.	.	SVTYPE=DEL;STRANDS=+-:8;SVLEN=-843;END=129098807;CIPOS=-10,396;CIEND=-439,9;CIPOS95=-1,105;CIEND95=-131,1;IMPRECISE;SU=8;PE=8;SR=0	GT:SU:PE:SR	./.:8:8:0
2	129229028	975	N	<DEL>	.	.	SVTYPE=DEL;STRANDS=+-:9;SVLEN=-490;END=129229518;CIPOS=-10,324;CIEND=-288,9;CIPOS95=-1,134;CIEND95=-93,2;IMPRECISE;SU=9;PE=9;SR=0	GT:SU:PE:SR	./.:9:9:0
2	129549886	976	N	<DEL>	.	.	SVTYPE=DEL;STRANDS=+-:11;SVLEN=-367;END=129550253;CIPOS=-3,2;CIEND=-3,2;CIPOS95=0,0;CIEND95=0,0;SU=11;PE=0;SR=11	GT:SU:PE:SR	./.:11:0:11
2	129638421	977	N	<DEL>	.	.	SVTYPE=DEL;STRANDS=+-:23;SVLEN=-7782;END=129646203;CIPOS=-6,9;CIEND=-10,3;CIPOS95=-1,2;CIEND95=-3,0;IMPRECISE;SU=23;PE=22;SR=1	GT:SU:PE:SR	./.:23:22:1
2	129685173	978_1	N	[2:129685815[N	.	.	SVTYPE=BND;STRANDS=--:38;EVENT=978;MATEID=978_2;CIPOS=-3,1;CIEND=-10,9;CIPOS95=0,0;CIEND95=0,0;SU=38;PE=27;SR=11	GT:SU:PE:SR	./.:38:27:11
2	129685815	978_2	N	[2:129685173[N	.	.	SVTYPE=BND;STRANDS=--:38;SECONDARY;EVENT=978;MATEID=978_1;CIPOS=-10,9;CIEND=-3,1;CIPOS95=0,0;CIEND95=0,0;SU=38;PE=27;SR=11	GT:SU:PE:SR	./.:38:27:11
2	129685177	979_1	N	N]2:129686115]	.	.	SVTYPE=BND;STRANDS=++:26;EVENT=979;MATEID=979_2;CIPOS=-3,2;CIEND=-10,9;CIPOS95=0,0;CIEND95=0,0;SU=26;PE=17;SR=9	GT:SU:PE:SR	./.:26:17:9
2	129686115	979_2	N	N]2:129685177]	.	.	SVTYPE=BND;STRANDS=++:26;SECONDARY;EVENT=979;MATEID=979_1;CIPOS=-10,9;CIEND=-3,2;CIPOS95=0,0;CIEND95=0,0;SU=26;PE=17;SR=9	GT:SU:PE:SR	./.:26:17:9
2	129711898	980	N	<DEL>	.	.	SVTYPE=DEL;STRANDS=+-:9;SVLEN=-44;END=129711942;CIPOS=-4,3;CIEND=-4,3;CIPOS95=0,0;CIEND95=0,0;SU=9;PE=0;SR=9	GT:SU:PE:SR	./.:9:0:9
2	129703725	981_1	N	N]2:129722265]	.	.	SVTYPE=BND;STRANDS=++:19;EVENT=981;MATEID=981_2;CIPOS=-10,174;CIEND=-10,191;CIPOS95=-2,39;CIEND95=-2,50;IMPRECISE;SU=19;PE=19;SR=0	GT:SU:PE:SR	./.:19:19:0
2	129722265	981_2	N	N]2:129703725]	.	.	SVTYPE=BND;STRANDS=++:19;SECONDARY;EVENT=981;MATEID=981_1;CIPOS=-10,191;CIEND=-10,174;CIPOS95=-2,50;CIEND95=-2,39;IMPRECISE;SU=19;PE=19;SR=0	GT:SU:PE:SR	./.:19:19:0
2	130823929	982	N	<DEL>	.	.	SVTYPE=DEL;STRANDS=+-:4;SVLEN=-1086;END=130825015;CIPOS=-10,444;CIEND=-421,9;CIPOS95=-1,161;CIEND95=-152,1;IMPRECISE;SU=4;PE=4;SR=0	GT:SU:PE:SR	./.:4:4:0
2	131422782	983	N	<DUP>	.	.	SVTYPE=DUP;STRANDS=-+:8;SVLEN=3104;END=131425886;CIPOS=-430,9;CIEND=-10,457;CIPOS95=-122,1;CIEND95=-1,130;IMPRECISE;SU=8;PE=8;SR=0	GT:SU:PE:SR	./.:8:8:0
2	131886705	984_1	N	N]2:131887300]	.	.	SVTYPE=BND;STRANDS=++:13;EVENT=984;MATEID=984_2;CIPOS=-10,262;CIEND=-10,218;CIPOS95=-1,102;CIEND95=-2,53;IMPRECISE;SU=13;PE=13;SR=0	GT:SU:PE:SR	./.:13:13:0
2	131887300	984_2	N	N]2:131886705]	.	.	SVTYPE=BND;STRANDS=++:13;SECONDARY;EVENT=984;MATEID=984_1;CIPOS=-10,218;CIEND=-10,262;CIPOS95=-2,53;CIEND95=-1,102;IMPRECISE;SU=13;PE=13;SR=0	GT:SU:PE:SR	./.:13:13:0
2	131886577	985_1	N	[2:131887307[N	.	.	SVTYPE=BND;STRANDS=--:15;EVENT=985;MATEID=985_2;CIPOS=-6,2;CIEND=-10,9;CIPOS95=0,0;CIEND95=0,0;SU=15;PE=9;SR=6	GT:SU:PE:SR	./.:15:9:6
2	131887307	985_2	N	[2:131886577[N	.	.	SVTYPE=BND;STRANDS=--:15;SECONDARY;EVENT=985;MATEID=985_1;CIPOS=-10,9;CIEND=-6,2;CIPOS95=0,0;CIEND95=0,0;SU=15;PE=9;SR=6	GT:SU:PE:SR	./.:15:9:6
2	130737275	986	N	<INV>	.	.	SVTYPE=INV;STRANDS=++:1,--:9;SVLEN=1384435;END=132121710;CIPOS=-4,6;CIEND=-10,9;CIPOS95=-4,2;CIEND95=-3,3;IMPRECISE;SU=10;PE=9;SR=1	GT:SU:PE:SR	./.:10:9:1
2	131040726	987_1	N	N]2:132126758]	.	.	SVTYPE=BND;STRANDS=++:6;EVENT=987;MATEID=987_2;CIPOS=-10,383;CIEND=-10,365;CIPOS95=-1,147;CIEND95=-1,133;IMPRECISE;SU=6;PE=6;SR=0	GT:SU:PE:SR	./.:6:6:0
2	132126758	987_2	N	N]2:131040726]	.	.	SVTYPE=BND;STRANDS=++:6;SECONDARY;EVENT=987;MATEID=987_1;CIPOS=-10,365;CIEND=-10,383;CIPOS95=-1,133;CIEND95=-1,147;IMPRECISE;SU=6;PE=6;SR=0	GT:SU:PE:SR	./.:6:6:0
2	131037893	988_1	N	[2:132129810[N	.	.	SVTYPE=BND;STRANDS=--:4;EVENT=988;MATEID=988_2;CIPOS=-286,9;CIEND=-448,9;CIPOS95=-93,2;CIEND95=-156,1;IMPRECISE;SU=4;PE=4;SR=0	GT:SU:PE:SR	./.:4:4:0
2	132129810	988_2	N	[2:131037893[N	.	.	SVTYPE=BND;STRANDS=--:4;SECONDARY;EVENT=988;MATEID=988_1;CIPOS=-448,9;CIEND=-286,9;CIPOS95=-156,1;CIEND95=-93,2;IMPRECISE;SU=4;PE=4;SR=0	GT:SU:PE:SR	./.:4:4:0
2	131037642	989_1	N	N]2:132129937]	.	.	SVTYPE=BND;STRANDS=++:15;EVENT=989;MATEID=989_2;CIPOS=-10,182;CIEND=-10,450;CIPOS95=-3,33;CIEND95=-1,108;IMPRECISE;SU=15;PE=15;SR=0	GT:SU:PE:SR	./.:15:15:0
2	132129937	989_2	N	N]2:131037642]	.	.	SVTYPE=BND;STRANDS=++:15;SECONDARY;EVENT=989;MATEID=989_1;CIPOS=-10,450;CIEND=-10,182;CIPOS95=-1,108;CIEND95=-3,33;IMPRECISE;SU=15;PE=15;SR=0	GT:SU:PE:SR	./.:15:15:0
2	131037291	990_1	N	[2:132130220[N	.	.	SVTYPE=BND;STRANDS=--:18;EVENT=990;MATEID=990_2;CIPOS=-325,9;CIEND=-426,9;CIPOS95=-51,2;CIEND95=-86,1;IMPRECISE;SU=18;PE=18;SR=0	GT:SU:PE:SR	./.:18:18:0
2	132130220	990_2	N	[2:131037291[N	.	.	SVTYPE=BND;STRANDS=--:18;SECONDARY;EVENT=990;MATEID=990_1;CIPOS=-426,9;CIEND=-325,9;CIPOS95=-86,1;CIEND95=-51,2;IMPRECISE;SU=18;PE=18;SR=0	GT:SU:PE:SR	./.:18:18:0
2	130943360	991_1	N	[2:132246514[N	.	.	SVTYPE=BND;STRANDS=--:14;EVENT=991;MATEID=991_2;CIPOS=-222,9;CIEND=-235,9;CIPOS95=-56,1;CIEND95=-74,2;IMPRECISE;SU=14;PE=14;SR=0	GT:SU:PE:SR	./.:14:14:0
2	132246514	991_2	N	[2:130943360[N	.	.	SVTYPE=BND;STRANDS=--:14;SECONDARY;EVENT=991;MATEID=991_1;CIPOS=-235,9;CIEND=-222,9;CIPOS95=-74,2;CIEND95=-56,1;IMPRECISE;SU=14;PE=14;SR=0	GT:SU:PE:SR	./.:14:14:0
2	130943012	992_1	N	N]2:132246843]	.	.	SVTYPE=BND;STRANDS=++:20;EVENT=992;MATEID=992_2;CIPOS=-9,138;CIEND=-10,189;CIPOS95=-2,23;CIEND95=-1,43;IMPRECISE;SU=20;PE=20;SR=0	GT:SU:PE:SR	./.:20:20:0
2	132246843	992_2	N	N]2:130943012]	.	.	SVTYPE=BND;STRANDS=++:20;SECONDARY;EVENT=992;MATEID=992_1;CIPOS=-10,189;CIEND=-9,138;CIPOS95=-1,43;CIEND95=-2,23;IMPRECISE;SU=20;PE=20;SR=0	GT:SU:PE:SR	./.:20:20:0
2	130927582	993_1	N	[2:132261525[N	.	.	SVTYPE=BND;STRANDS=--:5;EVENT=993;MATEID=993_2;CIPOS=-449,9;CIEND=-379,9;CIPOS95=-146,1;CIEND95=-119,1;IMPRECISE;SU=5;PE=5;SR=0	GT:SU:PE:SR	./.:5:5:0
2	132261525	993_2	N	[2:130927582[N	.	.	SVTYPE=BND;STRANDS=--:5;SECONDARY;EVENT=993;MATEID=993_1;CIPOS=-379,9;CIEND=-449,9;CIPOS95=-119,1;CIEND95=-146,1;IMPRECISE;SU=5;PE=5;SR=0	GT:SU:PE:SR	./.:5:5:0
2	130924564	994_1	N	N]2:132264451]	.	.	SVTYPE=BND;STRANDS=++:7;EVENT=994;MATEID=994_2;CIPOS=-10,422;CIEND=-10,219;CIPOS95=-1,131;CIEND95=-2,62;IMPRECISE;SU=7;PE=7;SR=0	GT:SU:PE:SR	./.:7:7:0
2	132264451	994_2	N	N]2:130924564]	.	.	SVTYPE=BND;STRANDS=++:7;SECONDARY;EVENT=994;MATEID=994_1;CIPOS=-10,219;CIEND=-10,422;CIPOS95=-2,62;CIEND95=-1,131;IMPRECISE;SU=7;PE=7;SR=0	GT:SU:PE:SR	./.:7:7:0
2	130924385	995_1	N	[2:132264756[N	.	.	SVTYPE=BND;STRANDS=--:7;EVENT=995;MATEID=995_2;CIPOS=-419,9;CIEND=-418,9;CIPOS95=-115,1;CIEND95=-117,1;IMPRECISE;SU=7;PE=7;SR=0	GT:SU:PE:SR	./.:7:7:0
2	132264756	995_2	N	[2:130924385[N	.	.	SVTYPE=BND;STRANDS=--:7;SECONDARY;EVENT=995;MATEID=995_1;CIPOS=-418,9;CIEND=-419,9;CIPOS95=-117,1;CIEND95=-115,1;IMPRECISE;SU=7;PE=7;SR=0	GT:SU:PE:SR	./.:7:7:0
2	132335234	996	N	<DEL>	.	.	SVTYPE=DEL;STRANDS=+-:8;SVLEN=-97;END=132335331;CIPOS=-10,9;CIEND=-8,9;CIPOS95=0,0;CIEND95=0,0;SU=8;PE=1;SR=7	GT:SU:PE:SR	./.:8:1:7
2	132528523	997_1	N	[2:132548952[N	.	.	SVTYPE=BND;STRANDS=--:7;EVENT=997;MATEID=997_2;CIPOS=-249,9;CIEND=-362,9;CIPOS95=-41,3;CIEND95=-139,0;IMPRECISE;SU=7;PE=7;SR=0	GT:SU:PE:SR	./.:7:7:0
2	132548952	997_2	N	[2:132528523[N	.	.	SVTYPE=BND;STRANDS=--:7;SECONDARY;EVENT=997;MATEID=997_1;CIPOS=-362,9;CIEND=-249,9;CIPOS95=-139,0;CIEND95=-41,3;IMPRECISE;SU=7;PE=7;SR=0	GT:SU:PE:SR	./.:7:7:0
2	90413609	998_1	N	[2:132796283[N	.	.	SVTYPE=BND;STRANDS=--:4;EVENT=998;MATEID=998_2;CIPOS=-9,8;CIEND=-9,8;CIPOS95=0,0;CIEND95=0,0;SU=4;PE=0;SR=4	GT:SU:PE:SR	./.:4:0:4
2	132796283	998_2	N	[2:90413609[N	.	.	SVTYPE=BND;STRANDS=--:4;SECONDARY;EVENT=998;MATEID=998_1;CIPOS=-9,8;CIEND=-9,8;CIPOS95=0,0;CIEND95=0,0;SU=4;PE=0;SR=4	GT:SU:PE:SR	./.:4:0:4
2	132975350	999	N	<DEL>	.	.	SVTYPE=DEL;STRANDS=+-:4;SVLEN=-467;END=132975817;CIPOS=-10,447;CIEND=-360,9;CIPOS95=-1,157;CIEND95=-121,2;IMPRECISE;SU=4;PE=4;SR=0	GT:SU:PE:SR	./.:4:4:0
2	132977765	1000	N	<DEL>	.	.	SVTYPE=DEL;STRANDS=+-:5;SVLEN=-2698;END=132980463;CIPOS=-10,404;CIEND=-430,9;CIPOS95=-1,139;CIEND95=-162,1;IMPRECISE;SU=5;PE=5;SR=0	GT:SU:PE:SR	./.:5:5:0
2	132983927	1001	N	<DEL>	.	.	SVTYPE=DEL;STRANDS=+-:18;SVLEN=-4120;END=132988047;CIPOS=-10,187;CIEND=-221,9;CIPOS95=-2,44;CIEND95=-75,2;IMPRECISE;SU=18;PE=18;SR=0	GT:SU:PE:SR	./.:18:18:0
2	92305827	1002	N	<DEL>	.	.	SVTYPE=DEL;STRANDS=+-:31;SVLEN=-40690783;END=132996610;CIPOS=-5,214;CIEND=-497,9;CIPOS95=0,94;CIEND95=-104,0;IMPRECISE;SU=31;PE=31;SR=0	GT:SU:PE:SR	./.:31:31:0
2	133002307	1003	N	<DUP>	.	.	SVTYPE=DUP;STRANDS=-+:8;SVLEN=1648;END=133003955;CIPOS=-416,9;CIEND=-10,340;CIPOS95=-111,1;CIEND95=-1,142;IMPRECISE;SU=8;PE=8;SR=0	GT:SU:PE:SR	./.:8:8:0
2	133002150	1004	N	<DEL>	.	.	SVTYPE=DEL;STRANDS=+-:7;SVLEN=-1702;END=133003852;CIPOS=-10,162;CIEND=-379,5;CIPOS95=-2,58;CIEND95=-151,1;IMPRECISE;SU=7;PE=7;SR=0	GT:SU:PE:SR	./.:7:7:0
2	62957997	1005	N	<DUP>	.	.	SVTYPE=DUP;STRANDS=-+:4;SVLEN=70066555;END=133024552;CIPOS=-439,9;CIEND=-10,457;CIPOS95=-160,0;CIEND95=-1,163;IMPRECISE;SU=4;PE=4;SR=0	GT:SU:PE:SR	./.:4:4:0
2	133050259	1006	N	<DEL>	.	.	SVTYPE=DEL;STRANDS=+-:6;SVLEN=-18;END=133050277;CIPOS=-6,5;CIEND=-6,5;CIPOS95=0,0;CIEND95=0,0;SU=6;PE=0;SR=6	GT:SU:PE:SR	./.:6:0:6
2	133115546	1007	N	<DEL>	.	.	SVTYPE=DEL;STRANDS=+-:12;SVLEN=-256;END=133115802;CIPOS=-4,2;CIEND=-10,9;CIPOS95=0,0;CIEND95=0,0;SU=12;PE=1;SR=11	GT:SU:PE:SR	./.:12:1:11
2	134460279	1008	N	<DEL>	.	.	SVTYPE=DEL;STRANDS=+-:21;SVLEN=-292;END=134460571;CIPOS=-3,1;CIEND=-2,1;CIPOS95=0,0;CIEND95=0,0;SU=21;PE=8;SR=13	GT:SU:PE:SR	./.:21:8:13
2	134544291	1009	N	<DEL>	.	.	SVTYPE=DEL;STRANDS=+-:21;SVLEN=-315;END=134544606;CIPOS=-10,9;CIEND=-5,3;CIPOS95=0,0;CIEND95=0,0;SU=21;PE=14;SR=7	GT:SU:PE:SR	./.:21:14:7
2	134966717	1010	N	<DEL>	.	.	SVTYPE=DEL;STRANDS=+-:35;SVLEN=-3413;END=134970130;CIPOS=-10,9;CIEND=-3,1;CIPOS95=0,0;CIEND95=0,0;SU=35;PE=23;SR=12	GT:SU:PE:SR	./.:35:23:12
2	135260549	1011	N	<DUP>	.	.	SVTYPE=DUP;STRANDS=-+:7;SVLEN=1500;END=135262049;CIPOS=-453,9;CIEND=-10,159;CIPOS95=-140,1;CIEND95=-3,34;IMPRECISE;SU=7;PE=7;SR=0	GT:SU:PE:SR	./.:7:7:0
2	135260693	1012	N	<DEL>	.	.	SVTYPE=DEL;STRANDS=+-:8;SVLEN=-1484;END=135262177;CIPOS=-10,322;CIEND=-276,9;CIPOS95=-1,124;CIEND95=-70,1;IMPRECISE;SU=8;PE=8;SR=0	GT:SU:PE:SR	./.:8:8:0
2	136189795	1013	N	<DEL>	.	.	SVTYPE=DEL;STRANDS=+-:4;SVLEN=-53;END=136189848;CIPOS=-10,51;CIEND=-52,9;CIPOS95=-2,34;CIEND95=-39,2;IMPRECISE;SU=4;PE=4;SR=0	GT:SU:PE:SR	./.:4:4:0
2	138245304	1014	N	<DEL>	.	.	SVTYPE=DEL;STRANDS=+-:32;SVLEN=-328;END=138245632;CIPOS=-10,9;CIEND=-10,9;CIPOS95=0,0;CIEND95=0,0;SU=32;PE=6;SR=26	GT:SU:PE:SR	./.:32:6:26
2	138490122	1015	N	<DEL>	.	.	SVTYPE=DEL;STRANDS=+-:27;SVLEN=-370;END=138490492;CIPOS=-10,9;CIEND=-10,6;CIPOS95=0,0;CIEND95=0,0;SU=27;PE=16;SR=11	GT:SU:PE:SR	./.:27:16:11
2	138540035	1016	N	<DEL>	.	.	SVTYPE=DEL;STRANDS=+-:6;SVLEN=-20;END=138540055;CIPOS=-6,5;CIEND=-6,5;CIPOS95=0,0;CIEND95=0,0;SU=6;PE=0;SR=6	GT:SU:PE:SR	./.:6:0:6
2	138907398	1017	N	<DEL>	.	.	SVTYPE=DEL;STRANDS=+-:4;SVLEN=-416;END=138907814;CIPOS=-10,227;CIEND=-308,9;CIPOS95=-2,102;CIEND95=-104,2;IMPRECISE;SU=4;PE=4;SR=0	GT:SU:PE:SR	./.:4:4:0
2	140957558	1018	N	<DEL>	.	.	SVTYPE=DEL;STRANDS=+-:12;SVLEN=-42;END=140957600;CIPOS=-10,9;CIEND=-10,9;CIPOS95=0,0;CIEND95=0,0;SU=12;PE=0;SR=12	GT:SU:PE:SR	./.:12:0:12
2	141600635	1019	N	<DEL>	.	.	SVTYPE=DEL;STRANDS=+-:8;SVLEN=-34;END=141600669;CIPOS=-10,9;CIEND=-10,9;CIPOS95=0,0;CIEND95=0,0;SU=8;PE=1;SR=7	GT:SU:PE:SR	./.:8:1:7
2	141728297	1020	N	<DEL>	.	.	SVTYPE=DEL;STRANDS=+-:4;SVLEN=-16;END=141728313;CIPOS=-9,8;CIEND=-9,8;CIPOS95=0,0;CIEND95=0,0;SU=4;PE=0;SR=4	GT:SU:PE:SR	./.:4:0:4
2	142351002	1021_1	N	N]2:142351374]	.	.	SVTYPE=BND;STRANDS=++:4;EVENT=1021;MATEID=1021_2;CIPOS=-7,319;CIEND=-10,459;CIPOS95=0,175;CIEND95=-1,165;IMPRECISE;SU=4;PE=4;SR=0	GT:SU:PE:SR	./.:4:4:0
2	142351374	1021_2	N	N]2:142351002]	.	.	SVTYPE=BND;STRANDS=++:4;SECONDARY;EVENT=1021;MATEID=1021_1;CIPOS=-10,459;CIEND=-7,319;CIPOS95=-1,165;CIEND95=0,175;IMPRECISE;SU=4;PE=4;SR=0	GT:SU:PE:SR	./.:4:4:0
2	142351003	1022	N	<DEL>	.	.	SVTYPE=DEL;STRANDS=+-:47;SVLEN=-320;END=142351323;CIPOS=-2,0;CIEND=-2,0;CIPOS95=0,0;CIEND95=0,0;SU=47;PE=18;SR=29	GT:SU:PE:SR	./.:47:18:29
2	142395950	1023	N	<DEL>	.	.	SVTYPE=DEL;STRANDS=+-:5;SVLEN=-792;END=142396742;CIPOS=-10,385;CIEND=-468,9;CIPOS95=-1,125;CIEND95=-152,1;IMPRECISE;SU=5;PE=5;SR=0	GT:SU:PE:SR	./.:5:5:0
2	143434622	1024	N	<DEL>	.	.	SVTYPE=DEL;STRANDS=+-:21;SVLEN=-321;END=143434943;CIPOS=-3,1;CIEND=-10,9;CIPOS95=0,0;CIEND95=0,0;SU=21;PE=4;SR=17	GT:SU:PE:SR	./.:21:4:17
2	143800166	1025	N	<DEL>	.	.	SVTYPE=DEL;STRANDS=+-:5;SVLEN=-20;END=143800186;CIPOS=-10,9;CIEND=-10,9;CIPOS95=0,0;CIEND95=0,0;SU=5;PE=0;SR=5	GT:SU:PE:SR	./.:5:0:5
2	144582909	1026	N	<DEL>	.	.	SVTYPE=DEL;STRANDS=+-:6;SVLEN=-21;END=144582930;CIPOS=-6,5;CIEND=-6,5;CIPOS95=0,0;CIEND95=0,0;SU=6;PE=0;SR=6	GT:SU:PE:SR	./.:6:0:6
2	146842404	1027	N	<DEL>	.	.	SVTYPE=DEL;STRANDS=+-:8;SVLEN=-145;END=146842549;CIPOS=-6,4;CIEND=-5,4;CIPOS95=0,0;CIEND95=0,0;SU=8;PE=1;SR=7	GT:SU:PE:SR	./.:8:1:7
2	146862620	1028_1	N	N]2:146876914]	.	.	SVTYPE=BND;STRANDS=++:9;EVENT=1028;MATEID=1028_2;CIPOS=-4,338;CIEND=-10,474;CIPOS95=0,144;CIEND95=-1,135;IMPRECISE;SU=9;PE=9;SR=0	GT:SU:PE:SR	./.:9:9:0
2	146876914	1028_2	N	N]2:146862620]	.	.	SVTYPE=BND;STRANDS=++:9;SECONDARY;EVENT=1028;MATEID=1028_1;CIPOS=-10,474;CIEND=-4,338;CIPOS95=-1,135;CIEND95=0,144;IMPRECISE;SU=9;PE=9;SR=0	GT:SU:PE:SR	./.:9:9:0
2	146862621	1029	N	<DEL>	.	.	SVTYPE=DEL;STRANDS=+-:72;SVLEN=-14240;END=146876861;CIPOS=-10,9;CIEND=0,0;CIPOS95=0,0;CIEND95=0,1;IMPRECISE;SU=72;PE=43;SR=29	GT:SU:PE:SR	./.:72:43:29
2	146952440	1030	N	<DEL>	.	.	SVTYPE=DEL;STRANDS=+-:26;SVLEN=-44;END=146952484;CIPOS=-10,9;CIEND=-10,9;CIPOS95=0,0;CIEND95=0,0;SU=26;PE=0;SR=26	GT:SU:PE:SR	./.:26:0:26
2	150626985	1031	N	<DEL>	.	.	SVTYPE=DEL;STRANDS=+-:24;SVLEN=-306;END=150627291;CIPOS=-2,1;CIEND=-3,1;CIPOS95=0,0;CIEND95=0,0;SU=24;PE=11;SR=13	GT:SU:PE:SR	./.:24:11:13
2	150759309	1032	N	<DEL>	.	.	SVTYPE=DEL;STRANDS=+-:21;SVLEN=-312;END=150759621;CIPOS=-10,9;CIEND=-3,2;CIPOS95=0,0;CIEND95=0,0;SU=21;PE=10;SR=11	GT:SU:PE:SR	./.:21:10:11
2	151031138	1033	N	<DEL>	.	.	SVTYPE=DEL;STRANDS=+-:35;SVLEN=-7108;END=151038246;CIPOS=-10,9;CIEND=-4,2;CIPOS95=0,0;CIEND95=0,0;SU=35;PE=25;SR=10	GT:SU:PE:SR	./.:35:25:10
2	151106283	1034	N	<DEL>	.	.	SVTYPE=DEL;STRANDS=+-:9;SVLEN=-41;END=151106324;CIPOS=-5,3;CIEND=-5,4;CIPOS95=0,0;CIEND95=0,0;SU=9;PE=1;SR=8	GT:SU:PE:SR	./.:9:1:8
2	151903089	1035	N	<DEL>	.	.	SVTYPE=DEL;STRANDS=+-:43;SVLEN=-270;END=151903359;CIPOS=-2,0;CIEND=-10,9;CIPOS95=0,0;CIEND95=0,0;SU=43;PE=12;SR=31	GT:SU:PE:SR	./.:43:12:31
2	152041205	1036	N	<DEL>	.	.	SVTYPE=DEL;STRANDS=+-:9;SVLEN=-287;END=152041492;CIPOS=-10,9;CIEND=-10,9;CIPOS95=0,0;CIEND95=0,0;SU=9;PE=2;SR=7	GT:SU:PE:SR	./.:9:2:7
2	152617300	1037_1	N	N]2:152617651]	.	.	SVTYPE=BND;STRANDS=++:9;EVENT=1037;MATEID=1037_2;CIPOS=-10,301;CIEND=-9,332;CIPOS95=0,144;CIEND95=-1,139;IMPRECISE;SU=9;PE=9;SR=0	GT:SU:PE:SR	./.:9:9:0
2	152617651	1037_2	N	N]2:152617300]	.	.	SVTYPE=BND;STRANDS=++:9;SECONDARY;EVENT=1037;MATEID=1037_1;CIPOS=-9,332;CIEND=-10,301;CIPOS95=-1,139;CIEND95=0,144;IMPRECISE;SU=9;PE=9;SR=0	GT:SU:PE:SR	./.:9:9:0
2	152617301	1038	N	<DEL>	.	.	SVTYPE=DEL;STRANDS=+-:51;SVLEN=-302;END=152617603;CIPOS=0,0;CIEND=0,0;CIPOS95=0,0;CIEND95=0,0;SU=51;PE=11;SR=40	GT:SU:PE:SR	./.:51:11:40
2	152772501	1039	N	<DEL>	.	.	SVTYPE=DEL;STRANDS=+-:6;SVLEN=-39;END=152772540;CIPOS=-6,5;CIEND=-6,5;CIPOS95=0,0;CIEND95=0,0;SU=6;PE=0;SR=6	GT:SU:PE:SR	./.:6:0:6
2	152976685	1040	N	<DEL>	.	.	SVTYPE=DEL;STRANDS=+-:13;SVLEN=-86;END=152976771;CIPOS=-10,9;CIEND=-10,9;CIPOS95=0,0;CIEND95=0,0;SU=13;PE=0;SR=13	GT:SU:PE:SR	./.:13:0:13
2	154064580	1041	N	<DEL>	.	.	SVTYPE=DEL;STRANDS=+-:27;SVLEN=-92;END=154064672;CIPOS=-1,0;CIEND=-1,0;CIPOS95=0,0;CIEND95=0,0;SU=27;PE=0;SR=27	GT:SU:PE:SR	./.:27:0:27
2	154494935	1042	N	<DEL>	.	.	SVTYPE=DEL;STRANDS=+-:30;SVLEN=-217;END=154495152;CIPOS=-10,5;CIEND=-1,0;CIPOS95=0,0;CIEND95=0,0;SU=30;PE=1;SR=29	GT:SU:PE:SR	./.:30:1:29
2	154895771	1043	N	<DEL>	.	.	SVTYPE=DEL;STRANDS=+-:25;SVLEN=-3407;END=154899178;CIPOS=-5,6;CIEND=-10,9;CIPOS95=0,0;CIEND95=0,0;SU=25;PE=20;SR=5	GT:SU:PE:SR	./.:25:20:5
2	154990066	1044	N	<DEL>	.	.	SVTYPE=DEL;STRANDS=+-:4;SVLEN=-13;END=154990079;CIPOS=-9,8;CIEND=-8,9;CIPOS95=0,0;CIEND95=0,1;IMPRECISE;SU=4;PE=0;SR=4	GT:SU:PE:SR	./.:4:0:4
2	157077125	1045	N	<DEL>	.	.	SVTYPE=DEL;STRANDS=+-:8;SVLEN=-209;END=157077334;CIPOS=-6,5;CIEND=-6,5;CIPOS95=0,0;CIEND95=0,0;SU=8;PE=2;SR=6	GT:SU:PE:SR	./.:8:2:6
2	157272386	1046	N	<DEL>	.	.	SVTYPE=DEL;STRANDS=+-:28;SVLEN=-169;END=157272555;CIPOS=-10,9;CIEND=-1,0;CIPOS95=0,0;CIEND95=0,0;SU=28;PE=1;SR=27	GT:SU:PE:SR	./.:28:1:27
2	158433348	1047_1	N	N]2:158433721]	.	.	SVTYPE=BND;STRANDS=++:7;EVENT=1047;MATEID=1047_2;CIPOS=-10,316;CIEND=-10,358;CIPOS95=0,153;CIEND95=-1,145;IMPRECISE;SU=7;PE=7;SR=0	GT:SU:PE:SR	./.:7:7:0
2	158433721	1047_2	N	N]2:158433348]	.	.	SVTYPE=BND;STRANDS=++:7;SECONDARY;EVENT=1047;MATEID=1047_1;CIPOS=-10,358;CIEND=-10,316;CIPOS95=-1,145;CIEND95=0,153;IMPRECISE;SU=7;PE=7;SR=0	GT:SU:PE:SR	./.:7:7:0
2	158433349	1048	N	<DEL>	.	.	SVTYPE=DEL;STRANDS=+-:44;SVLEN=-317;END=158433666;CIPOS=-10,9;CIEND=-2,0;CIPOS95=0,0;CIEND95=0,0;SU=44;PE=22;SR=22	GT:SU:PE:SR	./.:44:22:22
2	158719100	1049	N	<DEL>	.	.	SVTYPE=DEL;STRANDS=+-:33;SVLEN=-296;END=158719396;CIPOS=-10,9;CIEND=-2,0;CIPOS95=0,0;CIEND95=0,0;SU=33;PE=8;SR=25	GT:SU:PE:SR	./.:33:8:25
2	159644059	1050	N	<DEL>	.	.	SVTYPE=DEL;STRANDS=+-:9;SVLEN=-60;END=159644119;CIPOS=-4,3;CIEND=-6,9;CIPOS95=0,0;CIEND95=0,0;SU=9;PE=0;SR=9	GT:SU:PE:SR	./.:9:0:9
2	159709117	1051	N	<DEL>	.	.	SVTYPE=DEL;STRANDS=+-:4;SVLEN=-21113;END=159730230;CIPOS=-10,454;CIEND=-471,9;CIPOS95=-1,160;CIEND95=-162,1;IMPRECISE;SU=4;PE=4;SR=0	GT:SU:PE:SR	./.:4:4:0
2	159706261	1052	N	<DUP>	.	.	SVTYPE=DUP;STRANDS=-+:4;SVLEN=36993;END=159743254;CIPOS=-472,9;CIEND=-10,267;CIPOS95=-174,1;CIEND95=-2,84;IMPRECISE;SU=4;PE=4;SR=0	GT:SU:PE:SR	./.:4:4:0
2	159706376	1053	N	<DEL>	.	.	SVTYPE=DEL;STRANDS=+-:11;SVLEN=-37021;END=159743397;CIPOS=-10,480;CIEND=-302,9;CIPOS95=-1,130;CIEND95=-57,2;IMPRECISE;SU=11;PE=11;SR=0	GT:SU:PE:SR	./.:11:11:0
2	160149125	1054_1	N	N]2:160151701]	.	.	SVTYPE=BND;STRANDS=++:4;EVENT=1054;MATEID=1054_2;CIPOS=-8,469;CIEND=-10,483;CIPOS95=0,175;CIEND95=-1,171;IMPRECISE;SU=4;PE=4;SR=0	GT:SU:PE:SR	./.:4:4:0
2	160151701	1054_2	N	N]2:160149125]	.	.	SVTYPE=BND;STRANDS=++:4;SECONDARY;EVENT=1054;MATEID=1054_1;CIPOS=-10,483;CIEND=-8,469;CIPOS95=-1,171;CIEND95=0,175;IMPRECISE;SU=4;PE=4;SR=0	GT:SU:PE:SR	./.:4:4:0
2	160149126	1055	N	<DEL>	.	.	SVTYPE=DEL;STRANDS=+-:69;SVLEN=-2522;END=160151648;CIPOS=-2,0;CIEND=-10,9;CIPOS95=0,0;CIEND95=0,0;SU=69;PE=45;SR=24	GT:SU:PE:SR	./.:69:45:24
2	160855862	1056_1	N	N]2:160856225]	.	.	SVTYPE=BND;STRANDS=++:10;EVENT=1056;MATEID=1056_2;CIPOS=-10,310;CIEND=-10,475;CIPOS95=0,140;CIEND95=-1,134;IMPRECISE;SU=10;PE=10;SR=0	GT:SU:PE:SR	./.:10:10:0
2	160856225	1056_2	N	N]2:160855862]	.	.	SVTYPE=BND;STRANDS=++:10;SECONDARY;EVENT=1056;MATEID=1056_1;CIPOS=-10,475;CIEND=-10,310;CIPOS95=-1,134;CIEND95=0,140;IMPRECISE;SU=10;PE=10;SR=0	GT:SU:PE:SR	./.:10:10:0
2	160855862	1057	N	<DEL>	.	.	SVTYPE=DEL;STRANDS=+-:67;SVLEN=-312;END=160856174;CIPOS=0,0;CIEND=0,0;CIPOS95=0,0;CIEND95=0,0;SU=67;PE=26;SR=41	GT:SU:PE:SR	./.:67:26:41
2	160976794	1058	N	<DEL>	.	.	SVTYPE=DEL;STRANDS=+-:8;SVLEN=-537;END=160977331;CIPOS=-10,315;CIEND=-298,9;CIPOS95=-1,118;CIEND95=-88,2;IMPRECISE;SU=8;PE=8;SR=0	GT:SU:PE:SR	./.:8:8:0
2	161795609	1059_1	N	N]2:161795975]	.	.	SVTYPE=BND;STRANDS=++:4;EVENT=1059;MATEID=1059_2;CIPOS=-7,313;CIEND=-10,462;CIPOS95=0,175;CIEND95=-1,166;IMPRECISE;SU=4;PE=4;SR=0	GT:SU:PE:SR	./.:4:4:0
2	161795975	1059_2	N	N]2:161795609]	.	.	SVTYPE=BND;STRANDS=++:4;SECONDARY;EVENT=1059;MATEID=1059_1;CIPOS=-10,462;CIEND=-7,313;CIPOS95=-1,166;CIEND95=0,175;IMPRECISE;SU=4;PE=4;SR=0	GT:SU:PE:SR	./.:4:4:0
2	161795610	1060	N	<DEL>	.	.	SVTYPE=DEL;STRANDS=+-:46;SVLEN=-314;END=161795924;CIPOS=-2,0;CIEND=-10,9;CIPOS95=0,0;CIEND95=0,0;SU=46;PE=22;SR=24	GT:SU:PE:SR	./.:46:22:24
2	162332271	1061	N	<DEL>	.	.	SVTYPE=DEL;STRANDS=+-:26;SVLEN=-1770;END=162334041;CIPOS=-6,9;CIEND=-10,9;CIPOS95=-1,2;CIEND95=-2,1;IMPRECISE;SU=26;PE=25;SR=1	GT:SU:PE:SR	./.:26:25:1
2	162493594	1062	N	<DEL>	.	.	SVTYPE=DEL;STRANDS=+-:6;SVLEN=-29;END=162493623;CIPOS=-8,1;CIEND=-6,5;CIPOS95=0,0;CIEND95=0,0;SU=6;PE=0;SR=6	GT:SU:PE:SR	./.:6:0:6
2	163187408	1063	N	<DEL>	.	.	SVTYPE=DEL;STRANDS=+-:4;SVLEN=-397;END=163187805;CIPOS=-10,235;CIEND=-396,9;CIPOS95=-2,92;CIEND95=-151,1;IMPRECISE;SU=4;PE=4;SR=0	GT:SU:PE:SR	./.:4:4:0
2	163666420	1064_1	N	N]2:163666778]	.	.	SVTYPE=BND;STRANDS=++:4;EVENT=1064;MATEID=1064_2;CIPOS=-7,301;CIEND=-10,449;CIPOS95=0,175;CIEND95=-1,161;IMPRECISE;SU=4;PE=4;SR=0	GT:SU:PE:SR	./.:4:4:0
2	163666778	1064_2	N	N]2:163666420]	.	.	SVTYPE=BND;STRANDS=++:4;SECONDARY;EVENT=1064;MATEID=1064_1;CIPOS=-10,449;CIEND=-7,301;CIPOS95=-1,161;CIEND95=0,175;IMPRECISE;SU=4;PE=4;SR=0	GT:SU:PE:SR	./.:4:4:0
2	163666421	1065	N	<DEL>	.	.	SVTYPE=DEL;STRANDS=+-:26;SVLEN=-302;END=163666723;CIPOS=-2,1;CIEND=-2,1;CIPOS95=0,0;CIEND95=0,0;SU=26;PE=11;SR=15	GT:SU:PE:SR	./.:26:11:15
2	166267523	1066	N	<DEL>	.	.	SVTYPE=DEL;STRANDS=+-:16;SVLEN=-308;END=166267831;CIPOS=-10,9;CIEND=-3,2;CIPOS95=0,0;CIEND95=0,0;SU=16;PE=6;SR=10	GT:SU:PE:SR	./.:16:6:10
2	155007024	1067_1	N	N]2:167545886]	.	.	SVTYPE=BND;STRANDS=++:4;EVENT=1067;MATEID=1067_2;CIPOS=-10,424;CIEND=-10,287;CIPOS95=-1,147;CIEND95=-2,75;IMPRECISE;SU=4;PE=4;SR=0	GT:SU:PE:SR	./.:4:4:0
2	167545886	1067_2	N	N]2:155007024]	.	.	SVTYPE=BND;STRANDS=++:4;SECONDARY;EVENT=1067;MATEID=1067_1;CIPOS=-10,287;CIEND=-10,424;CIPOS95=-2,75;CIEND95=-1,147;IMPRECISE;SU=4;PE=4;SR=0	GT:SU:PE:SR	./.:4:4:0
2	155006892	1068_1	N	[2:167547108[N	.	.	SVTYPE=BND;STRANDS=--:7;EVENT=1068;MATEID=1068_2;CIPOS=-477,9;CIEND=-376,9;CIPOS95=-146,1;CIEND95=-95,2;IMPRECISE;SU=7;PE=7;SR=0	GT:SU:PE:SR	./.:7:7:0
2	167547108	1068_2	N	[2:155006892[N	.	.	SVTYPE=BND;STRANDS=--:7;SECONDARY;EVENT=1068;MATEID=1068_1;CIPOS=-376,9;CIEND=-477,9;CIPOS95=-95,2;CIEND95=-146,1;IMPRECISE;SU=7;PE=7;SR=0	GT:SU:PE:SR	./.:7:7:0
2	167844961	1069	N	<DEL>	.	.	SVTYPE=DEL;STRANDS=+-:23;SVLEN=-6247;END=167851208;CIPOS=-10,9;CIEND=-10,9;CIPOS95=0,0;CIEND95=0,0;SU=23;PE=14;SR=9	GT:SU:PE:SR	./.:23:14:9
2	168895821	1070	N	<DEL>	.	.	SVTYPE=DEL;STRANDS=+-:43;SVLEN=-305;END=168896126;CIPOS=-10,5;CIEND=-10,9;CIPOS95=0,0;CIEND95=0,0;SU=43;PE=14;SR=29	GT:SU:PE:SR	./.:43:14:29
2	169245263	1071	N	<DEL>	.	.	SVTYPE=DEL;STRANDS=+-:7;SVLEN=-46;END=169245309;CIPOS=-5,4;CIEND=-5,4;CIPOS95=0,0;CIEND95=0,0;SU=7;PE=0;SR=7	GT:SU:PE:SR	./.:7:0:7
2	169395476	1072_1	N	N]2:169395830]	.	.	SVTYPE=BND;STRANDS=++:8;EVENT=1072;MATEID=1072_2;CIPOS=-3,296;CIEND=-9,346;CIPOS95=0,148;CIEND95=-1,140;IMPRECISE;SU=8;PE=8;SR=0	GT:SU:PE:SR	./.:8:8:0
2	169395830	1072_2	N	N]2:169395476]	.	.	SVTYPE=BND;STRANDS=++:8;SECONDARY;EVENT=1072;MATEID=1072_1;CIPOS=-9,346;CIEND=-3,296;CIPOS95=-1,140;CIEND95=0,148;IMPRECISE;SU=8;PE=8;SR=0	GT:SU:PE:SR	./.:8:8:0
2	169395477	1073	N	<DEL>	.	.	SVTYPE=DEL;STRANDS=+-:44;SVLEN=-297;END=169395774;CIPOS=-10,9;CIEND=-10,9;CIPOS95=0,0;CIEND95=0,0;SU=44;PE=16;SR=28	GT:SU:PE:SR	./.:44:16:28
2	169403995	1074	N	<DEL>	.	.	SVTYPE=DEL;STRANDS=+-:10;SVLEN=-59;END=169404054;CIPOS=-10,9;CIEND=-10,9;CIPOS95=0,0;CIEND95=0,0;SU=10;PE=0;SR=10	GT:SU:PE:SR	./.:10:0:10
2	169578007	1075	N	<INV>	.	.	SVTYPE=INV;STRANDS=++:8,--:10;SVLEN=155;END=169578162;CIPOS=-10,18;CIEND=-36,9;CIPOS95=-2,18;CIEND95=-33,1;IMPRECISE;SU=18;PE=18;SR=0	GT:SU:PE:SR	./.:18:18:0
2	169606133	1076	N	<DEL>	.	.	SVTYPE=DEL;STRANDS=+-:12;SVLEN=-74;END=169606207;CIPOS=-10,9;CIEND=-10,9;CIPOS95=0,0;CIEND95=0,0;SU=12;PE=0;SR=12	GT:SU:PE:SR	./.:12:0:12
2	170038235	1077	N	<DEL>	.	.	SVTYPE=DEL;STRANDS=+-:12;SVLEN=-28;END=170038263;CIPOS=-10,9;CIEND=-10,9;CIPOS95=0,0;CIEND95=0,0;SU=12;PE=0;SR=12	GT:SU:PE:SR	./.:12:0:12
2	170105132	1078_1	N	N]2:170111217]	.	.	SVTYPE=BND;STRANDS=++:6;EVENT=1078;MATEID=1078_2;CIPOS=-6,412;CIEND=-9,403;CIPOS95=0,159;CIEND95=-1,156;IMPRECISE;SU=6;PE=6;SR=0	GT:SU:PE:SR	./.:6:6:0
2	170111217	1078_2	N	N]2:170105132]	.	.	SVTYPE=BND;STRANDS=++:6;SECONDARY;EVENT=1078;MATEID=1078_1;CIPOS=-9,403;CIEND=-6,412;CIPOS95=-1,156;CIEND95=0,159;IMPRECISE;SU=6;PE=6;SR=0	GT:SU:PE:SR	./.:6:6:0
2	170105133	1079	N	<DEL>	.	.	SVTYPE=DEL;STRANDS=+-:72;SVLEN=-6029;END=170111162;CIPOS=-10,9;CIEND=-10,9;CIPOS95=0,0;CIEND95=0,0;SU=72;PE=44;SR=28	GT:SU:PE:SR	./.:72:44:28
2	170641518	1080	N	<DEL>	.	.	SVTYPE=DEL;STRANDS=+-:51;SVLEN=-2433;END=170643951;CIPOS=-10,9;CIEND=-2,0;CIPOS95=0,0;CIEND95=0,0;SU=51;PE=34;SR=17	GT:SU:PE:SR	./.:51:34:17
2	170992025	1081	N	<DEL>	.	.	SVTYPE=DEL;STRANDS=+-:12;SVLEN=-296;END=170992321;CIPOS=-10,9;CIEND=-8,4;CIPOS95=0,0;CIEND95=0,0;SU=12;PE=7;SR=5	GT:SU:PE:SR	./.:12:7:5
2	172906212	1082	N	<DEL>	.	.	SVTYPE=DEL;STRANDS=+-:17;SVLEN=-4023;END=172910235;CIPOS=-10,212;CIEND=-201,9;CIPOS95=-2,58;CIEND95=-57,1;IMPRECISE;SU=17;PE=17;SR=0	GT:SU:PE:SR	./.:17:17:0
2	173004263	1083	N	<DEL>	.	.	SVTYPE=DEL;STRANDS=+-:19;SVLEN=-3211;END=173007474;CIPOS=-10,9;CIEND=-10,8;CIPOS95=-1,3;CIEND95=-3,1;IMPRECISE;SU=19;PE=18;SR=1	GT:SU:PE:SR	./.:19:18:1
2	173148039	1084	N	<DEL>	.	.	SVTYPE=DEL;STRANDS=+-:14;SVLEN=-60;END=173148099;CIPOS=-10,9;CIEND=-10,9;CIPOS95=0,0;CIEND95=0,0;SU=14;PE=0;SR=14	GT:SU:PE:SR	./.:14:0:14
2	173179996	1085	N	<DEL>	.	.	SVTYPE=DEL;STRANDS=+-:18;SVLEN=-6108;END=173186104;CIPOS=-6,5;CIEND=-6,3;CIPOS95=0,0;CIEND95=0,0;SU=18;PE=12;SR=6	GT:SU:PE:SR	./.:18:12:6
2	175557364	1086	N	<DEL>	.	.	SVTYPE=DEL;STRANDS=+-:4;SVLEN=-146;END=175557510;CIPOS=-10,4;CIEND=-5,9;CIPOS95=-1,0;CIEND95=0,1;IMPRECISE;SU=4;PE=0;SR=4	GT:SU:PE:SR	./.:4:0:4
2	177265645	1087	N	<DEL>	.	.	SVTYPE=DEL;STRANDS=+-:31;SVLEN=-6395;END=177272040;CIPOS=-8,9;CIEND=-10,8;CIPOS95=-1,2;CIEND95=-3,0;IMPRECISE;SU=31;PE=30;SR=1	GT:SU:PE:SR	./.:31:30:1
2	177330275	1088	N	<DEL>	.	.	SVTYPE=DEL;STRANDS=+-:4;SVLEN=-30;END=177330305;CIPOS=-9,8;CIEND=-9,8;CIPOS95=0,0;CIEND95=0,0;SU=4;PE=0;SR=4	GT:SU:PE:SR	./.:4:0:4
2	177956825	1089	N	<DEL>	.	.	SVTYPE=DEL;STRANDS=+-:4;SVLEN=-29;END=177956854;CIPOS=-10,27;CIEND=-1,9;CIPOS95=-2,24;CIEND95=-1,4;IMPRECISE;SU=4;PE=4;SR=0	GT:SU:PE:SR	./.:4:4:0
2	178287637	1090	N	<DEL>	.	.	SVTYPE=DEL;STRANDS=+-:28;SVLEN=-424;END=178288061;CIPOS=-3,3;CIEND=-10,9;CIPOS95=0,0;CIEND95=0,0;SU=28;PE=20;SR=8	GT:SU:PE:SR	./.:28:20:8
2	178298227	1091	N	<DEL>	.	.	SVTYPE=DEL;STRANDS=+-:4;SVLEN=-97;END=178298324;CIPOS=-10,95;CIEND=-2,9;CIPOS95=-2,67;CIEND95=-2,3;IMPRECISE;SU=4;PE=4;SR=0	GT:SU:PE:SR	./.:4:4:0
2	179296983	1092	N	<DEL>	.	.	SVTYPE=DEL;STRANDS=+-:36;SVLEN=-3888;END=179300871;CIPOS=-3,2;CIEND=-3,1;CIPOS95=0,0;CIEND95=0,0;SU=36;PE=25;SR=11	GT:SU:PE:SR	./.:36:25:11
2	179301046	1093	N	<DEL>	.	.	SVTYPE=DEL;STRANDS=+-:29;SVLEN=-5290;END=179306336;CIPOS=-2,1;CIEND=-2,0;CIPOS95=0,0;CIEND95=0,0;SU=29;PE=13;SR=16	GT:SU:PE:SR	./.:29:13:16
2	179306431	1094_1	N	N]2:179308064]	.	.	SVTYPE=BND;STRANDS=++:6;EVENT=1094;MATEID=1094_2;CIPOS=-6,412;CIEND=-10,381;CIPOS95=0,159;CIEND95=-1,142;IMPRECISE;SU=6;PE=6;SR=0	GT:SU:PE:SR	./.:6:6:0
2	179308064	1094_2	N	N]2:179306431]	.	.	SVTYPE=BND;STRANDS=++:6;SECONDARY;EVENT=1094;MATEID=1094_1;CIPOS=-10,381;CIEND=-6,412;CIPOS95=-1,142;CIEND95=0,159;IMPRECISE;SU=6;PE=6;SR=0	GT:SU:PE:SR	./.:6:6:0
2	179306432	1095	N	<DEL>	.	.	SVTYPE=DEL;STRANDS=+-:20;SVLEN=-1560;END=179307992;CIPOS=-10,2;CIEND=-2,1;CIPOS95=0,0;CIEND95=0,0;SU=20;PE=3;SR=17	GT:SU:PE:SR	./.:20:3:17
2	179301045	1096	N	<DEL>	.	.	SVTYPE=DEL;STRANDS=+-:13;SVLEN=-6947;END=179307992;CIPOS=-9,254;CIEND=-262,6;CIPOS95=0,97;CIEND95=-97,0;IMPRECISE;SU=13;PE=13;SR=0	GT:SU:PE:SR	./.:13:13:0
2	179308112	1097_1	N	N]2:179309214]	.	.	SVTYPE=BND;STRANDS=++:6;EVENT=1097;MATEID=1097_2;CIPOS=-6,412;CIEND=-10,384;CIPOS95=0,159;CIEND95=-1,146;IMPRECISE;SU=6;PE=6;SR=0	GT:SU:PE:SR	./.:6:6:0
2	179309214	1097_2	N	N]2:179308112]	.	.	SVTYPE=BND;STRANDS=++:6;SECONDARY;EVENT=1097;MATEID=1097_1;CIPOS=-10,384;CIEND=-6,412;CIPOS95=-1,146;CIEND95=0,159;IMPRECISE;SU=6;PE=6;SR=0	GT:SU:PE:SR	./.:6:6:0
2	179308113	1098	N	<DEL>	.	.	SVTYPE=DEL;STRANDS=+-:17;SVLEN=-1034;END=179309147;CIPOS=-3,1;CIEND=-10,7;CIPOS95=0,0;CIEND95=0,0;SU=17;PE=4;SR=13	GT:SU:PE:SR	./.:17:4:13
2	179306431	1099	N	<DEL>	.	.	SVTYPE=DEL;STRANDS=+-:6;SVLEN=-2716;END=179309147;CIPOS=-10,398;CIEND=-462,9;CIPOS95=0,152;CIEND95=-148,0;IMPRECISE;SU=6;PE=6;SR=0	GT:SU:PE:SR	./.:6:6:0
2	179309228	1100	N	<DEL>	.	.	SVTYPE=DEL;STRANDS=+-:8;SVLEN=-3007;END=179312235;CIPOS=-10,9;CIEND=-10,9;CIPOS95=0,0;CIEND95=0,0;SU=8;PE=0;SR=8	GT:SU:PE:SR	./.:8:0:8
2	179308108	1101	N	<DEL>	.	.	SVTYPE=DEL;STRANDS=+-:5;SVLEN=-4130;END=179312238;CIPOS=-10,412;CIEND=-422,9;CIPOS95=-1,144;CIEND95=-147,1;IMPRECISE;SU=5;PE=5;SR=0	GT:SU:PE:SR	./.:5:5:0
2	179312315	1102_1	N	N]2:179315038]	.	.	SVTYPE=BND;STRANDS=++:4;EVENT=1102;MATEID=1102_2;CIPOS=-8,469;CIEND=-10,467;CIPOS95=0,175;CIEND95=-1,161;IMPRECISE;SU=4;PE=4;SR=0	GT:SU:PE:SR	./.:4:4:0
2	179315038	1102_2	N	N]2:179312315]	.	.	SVTYPE=BND;STRANDS=++:4;SECONDARY;EVENT=1102;MATEID=1102_1;CIPOS=-10,467;CIEND=-8,469;CIPOS95=-1,161;CIEND95=0,175;IMPRECISE;SU=4;PE=4;SR=0	GT:SU:PE:SR	./.:4:4:0
2	179309227	1103	N	<DEL>	.	.	SVTYPE=DEL;STRANDS=+-:8;SVLEN=-5738;END=179314965;CIPOS=-6,351;CIEND=-298,9;CIPOS95=0,147;CIEND95=-80,1;IMPRECISE;SU=8;PE=8;SR=0	GT:SU:PE:SR	./.:8:8:0
2	179312316	1104	N	<DEL>	.	.	SVTYPE=DEL;STRANDS=+-:16;SVLEN=-2650;END=179314966;CIPOS=-3,2;CIEND=-3,2;CIPOS95=0,0;CIEND95=0,0;SU=16;PE=4;SR=12	GT:SU:PE:SR	./.:16:4:12
2	179315141	1105	N	<DEL>	.	.	SVTYPE=DEL;STRANDS=+-:33;SVLEN=-551;END=179315692;CIPOS=-2,0;CIEND=-2,1;CIPOS95=0,0;CIEND95=0,0;SU=33;PE=14;SR=19	GT:SU:PE:SR	./.:33:14:19
2	181925837	1106	N	<DEL>	.	.	SVTYPE=DEL;STRANDS=+-:20;SVLEN=-312;END=181926149;CIPOS=-10,9;CIEND=-4,2;CIPOS95=0,0;CIEND95=0,0;SU=20;PE=10;SR=10	GT:SU:PE:SR	./.:20:10:10
2	182355983	1107	N	<DEL>	.	.	SVTYPE=DEL;STRANDS=+-:50;SVLEN=-303;END=182356286;CIPOS=-10,9;CIEND=-10,9;CIPOS95=0,0;CIEND95=0,0;SU=50;PE=16;SR=34	GT:SU:PE:SR	./.:50:16:34
2	182565254	1108_1	N	N]2:182565623]	.	.	SVTYPE=BND;STRANDS=++:8;EVENT=1108;MATEID=1108_2;CIPOS=-3,312;CIEND=-10,348;CIPOS95=0,148;CIEND95=-1,140;IMPRECISE;SU=8;PE=8;SR=0	GT:SU:PE:SR	./.:8:8:0
2	182565623	1108_2	N	N]2:182565254]	.	.	SVTYPE=BND;STRANDS=++:8;SECONDARY;EVENT=1108;MATEID=1108_1;CIPOS=-10,348;CIEND=-3,312;CIPOS95=-1,140;CIEND95=0,148;IMPRECISE;SU=8;PE=8;SR=0	GT:SU:PE:SR	./.:8:8:0
2	182565255	1109	N	<DEL>	.	.	SVTYPE=DEL;STRANDS=+-:36;SVLEN=-313;END=182565568;CIPOS=-10,9;CIEND=-10,9;CIPOS95=0,0;CIEND95=0,0;SU=36;PE=11;SR=25	GT:SU:PE:SR	./.:36:11:25
2	182856916	1110	N	<DEL>	.	.	SVTYPE=DEL;STRANDS=+-:43;SVLEN=-681;END=182857597;CIPOS=-2,1;CIEND=-2,0;CIPOS95=0,0;CIEND95=0,0;SU=43;PE=29;SR=14	GT:SU:PE:SR	./.:43:29:14
2	183315822	1111	N	<DEL>	.	.	SVTYPE=DEL;STRANDS=+-:21;SVLEN=-299;END=183316121;CIPOS=-10,9;CIEND=-10,9;CIPOS95=0,0;CIEND95=0,0;SU=21;PE=7;SR=14	GT:SU:PE:SR	./.:21:7:14
2	183354714	1112	N	<DEL>	.	.	SVTYPE=DEL;STRANDS=+-:12;SVLEN=-70;END=183354784;CIPOS=-10,9;CIEND=-10,9;CIPOS95=0,0;CIEND95=0,0;SU=12;PE=0;SR=12	GT:SU:PE:SR	./.:12:0:12
2	184085528	1113	N	<DEL>	.	.	SVTYPE=DEL;STRANDS=+-:31;SVLEN=-5418;END=184090946;CIPOS=-4,3;CIEND=-10,8;CIPOS95=0,0;CIEND95=0,0;SU=31;PE=23;SR=8	GT:SU:PE:SR	./.:31:23:8
2	184249980	1114_1	N	N]2:184250352]	.	.	SVTYPE=BND;STRANDS=++:5;EVENT=1114;MATEID=1114_2;CIPOS=-5,327;CIEND=-10,428;CIPOS95=0,166;CIEND95=-1,163;IMPRECISE;SU=5;PE=5;SR=0	GT:SU:PE:SR	./.:5:5:0
2	184250352	1114_2	N	N]2:184249980]	.	.	SVTYPE=BND;STRANDS=++:5;SECONDARY;EVENT=1114;MATEID=1114_1;CIPOS=-10,428;CIEND=-5,327;CIPOS95=-1,163;CIEND95=0,166;IMPRECISE;SU=5;PE=5;SR=0	GT:SU:PE:SR	./.:5:5:0
2	184249981	1115	N	<DEL>	.	.	SVTYPE=DEL;STRANDS=+-:46;SVLEN=-328;END=184250309;CIPOS=-10,9;CIEND=-10,9;CIPOS95=0,0;CIEND95=0,0;SU=46;PE=22;SR=24	GT:SU:PE:SR	./.:46:22:24
2	184569776	1116_1	N	[2:184571063[N	.	.	SVTYPE=BND;STRANDS=--:18;EVENT=1116;MATEID=1116_2;CIPOS=-204,9;CIEND=-158,9;CIPOS95=-54,2;CIEND95=-55,1;IMPRECISE;SU=18;PE=18;SR=0	GT:SU:PE:SR	./.:18:18:0
2	184571063	1116_2	N	[2:184569776[N	.	.	SVTYPE=BND;STRANDS=--:18;SECONDARY;EVENT=1116;MATEID=1116_1;CIPOS=-158,9;CIEND=-204,9;CIPOS95=-55,1;CIEND95=-54,2;IMPRECISE;SU=18;PE=18;SR=0	GT:SU:PE:SR	./.:18:18:0
2	184569178	1117_1	N	N]2:184572010]	.	.	SVTYPE=BND;STRANDS=++:39;EVENT=1117;MATEID=1117_2;CIPOS=-2,1;CIEND=-10,9;CIPOS95=0,0;CIEND95=0,0;SU=39;PE=22;SR=17	GT:SU:PE:SR	./.:39:22:17
2	184572010	1117_2	N	N]2:184569178]	.	.	SVTYPE=BND;STRANDS=++:39;SECONDARY;EVENT=1117;MATEID=1117_1;CIPOS=-10,9;CIEND=-2,1;CIPOS95=0,0;CIEND95=0,0;SU=39;PE=22;SR=17	GT:SU:PE:SR	./.:39:22:17
2	184619241	1118	N	<DEL>	.	.	SVTYPE=DEL;STRANDS=+-:5;SVLEN=-31;END=184619272;CIPOS=-10,9;CIEND=-10,9;CIPOS95=0,0;CIEND95=0,0;SU=5;PE=0;SR=5	GT:SU:PE:SR	./.:5:0:5
2	185232477	1119	N	<DEL>	.	.	SVTYPE=DEL;STRANDS=+-:18;SVLEN=-52;END=185232529;CIPOS=-2,1;CIEND=-2,1;CIPOS95=0,0;CIEND95=0,0;SU=18;PE=0;SR=18	GT:SU:PE:SR	./.:18:0:18
2	188215730	1120	N	<DEL>	.	.	SVTYPE=DEL;STRANDS=+-:48;SVLEN=-295;END=188216025;CIPOS=-10,9;CIEND=-10,9;CIPOS95=0,0;CIEND95=0,0;SU=48;PE=13;SR=35	GT:SU:PE:SR	./.:48:13:35
2	189666215	1121	N	<INV>	.	.	SVTYPE=INV;STRANDS=++:3,--:2;SVLEN=136;END=189666351;CIPOS=-10,22;CIEND=-52,72;CIPOS95=-1,22;CIEND95=-52,58;IMPRECISE;SU=5;PE=5;SR=0	GT:SU:PE:SR	./.:5:5:0
2	191230695	1122	N	<DEL>	.	.	SVTYPE=DEL;STRANDS=+-:14;SVLEN=-42;END=191230737;CIPOS=-10,9;CIEND=-10,9;CIPOS95=0,0;CIEND95=0,0;SU=14;PE=0;SR=14	GT:SU:PE:SR	./.:14:0:14
2	191505534	1123	N	<DEL>	.	.	SVTYPE=DEL;STRANDS=+-:4;SVLEN=-2;END=191505536;CIPOS=-9,0;CIEND=0,9;CIPOS95=-9,0;CIEND95=0,2;IMPRECISE;SU=4;PE=0;SR=4	GT:SU:PE:SR	./.:4:0:4
2	191675547	1124	N	<DEL>	.	.	SVTYPE=DEL;STRANDS=+-:13;SVLEN=-23;END=191675570;CIPOS=0,4;CIEND=-9,0;CIPOS95=0,0;CIEND95=-9,0;IMPRECISE;SU=13;PE=0;SR=13	GT:SU:PE:SR	./.:13:0:13
2	191680794	1125	N	<DEL>	.	.	SVTYPE=DEL;STRANDS=+-:26;SVLEN=-80;END=191680874;CIPOS=-10,9;CIEND=-10,9;CIPOS95=0,0;CIEND95=0,0;SU=26;PE=0;SR=26	GT:SU:PE:SR	./.:26:0:26
2	193355413	1126_1	N	N]2:193355761]	.	.	SVTYPE=BND;STRANDS=++:4;EVENT=1126;MATEID=1126_2;CIPOS=-7,293;CIEND=-10,479;CIPOS95=0,175;CIEND95=-1,166;IMPRECISE;SU=4;PE=4;SR=0	GT:SU:PE:SR	./.:4:4:0
2	193355761	1126_2	N	N]2:193355413]	.	.	SVTYPE=BND;STRANDS=++:4;SECONDARY;EVENT=1126;MATEID=1126_1;CIPOS=-10,479;CIEND=-7,293;CIPOS95=-1,166;CIEND95=0,175;IMPRECISE;SU=4;PE=4;SR=0	GT:SU:PE:SR	./.:4:4:0
2	193355414	1127	N	<DEL>	.	.	SVTYPE=DEL;STRANDS=+-:46;SVLEN=-294;END=193355708;CIPOS=-10,2;CIEND=-1,0;CIPOS95=0,0;CIEND95=0,0;SU=46;PE=15;SR=31	GT:SU:PE:SR	./.:46:15:31
2	193465658	1128	N	<DEL>	.	.	SVTYPE=DEL;STRANDS=+-:4;SVLEN=-62;END=193465720;CIPOS=-9,8;CIEND=-9,8;CIPOS95=0,0;CIEND95=0,0;SU=4;PE=0;SR=4	GT:SU:PE:SR	./.:4:0:4
2	194689501	1129_1	N	N]2:194698816]	.	.	SVTYPE=BND;STRANDS=++:4;EVENT=1129;MATEID=1129_2;CIPOS=-8,469;CIEND=-9,474;CIPOS95=0,175;CIEND95=0,175;IMPRECISE;SU=4;PE=4;SR=0	GT:SU:PE:SR	./.:4:4:0
2	194698816	1129_2	N	N]2:194689501]	.	.	SVTYPE=BND;STRANDS=++:4;SECONDARY;EVENT=1129;MATEID=1129_1;CIPOS=-9,474;CIEND=-8,469;CIPOS95=0,175;CIEND95=0,175;IMPRECISE;SU=4;PE=4;SR=0	GT:SU:PE:SR	./.:4:4:0
2	194689502	1130	N	<DEL>	.	.	SVTYPE=DEL;STRANDS=+-:55;SVLEN=-9268;END=194698770;CIPOS=-1,0;CIEND=0,4;CIPOS95=0,0;CIEND95=0,0;SU=55;PE=34;SR=21	GT:SU:PE:SR	./.:55:34:21
2	194913183	1131	N	<DEL>	.	.	SVTYPE=DEL;STRANDS=+-:7;SVLEN=-19;END=194913202;CIPOS=-5,4;CIEND=-5,4;CIPOS95=0,0;CIEND95=0,0;SU=7;PE=0;SR=7	GT:SU:PE:SR	./.:7:0:7
2	194913528	1132	N	<DEL>	.	.	SVTYPE=DEL;STRANDS=+-:5;SVLEN=-22;END=194913550;CIPOS=-10,9;CIEND=-10,9;CIPOS95=0,0;CIEND95=0,0;SU=5;PE=0;SR=5	GT:SU:PE:SR	./.:5:0:5
2	195033391	1133	N	<DEL>	.	.	SVTYPE=DEL;STRANDS=+-:5;SVLEN=-10;END=195033401;CIPOS=-10,8;CIEND=-9,9;CIPOS95=0,0;CIEND95=0,0;SU=5;PE=0;SR=5	GT:SU:PE:SR	./.:5:0:5
2	188649660	1134	N	<DEL>	.	.	SVTYPE=DEL;STRANDS=+-:5;SVLEN=-6806032;END=195455692;CIPOS=-10,417;CIEND=-440,9;CIPOS95=-1,153;CIEND95=-155,1;IMPRECISE;SU=5;PE=5;SR=0	GT:SU:PE:SR	./.:5:5:0
2	195477638	1135	N	<DEL>	.	.	SVTYPE=DEL;STRANDS=+-:14;SVLEN=-96;END=195477734;CIPOS=-10,9;CIEND=-10,9;CIPOS95=0,0;CIEND95=0,0;SU=14;PE=0;SR=14	GT:SU:PE:SR	./.:14:0:14
2	196031320	1136	N	<DEL>	.	.	SVTYPE=DEL;STRANDS=+-:48;SVLEN=-294;END=196031614;CIPOS=-10,9;CIEND=-10,9;CIPOS95=0,0;CIEND95=0,0;SU=48;PE=14;SR=34	GT:SU:PE:SR	./.:48:14:34
2	196051831	1137	N	<DEL>	.	.	SVTYPE=DEL;STRANDS=+-:12;SVLEN=-253;END=196052084;CIPOS=-5,3;CIEND=-4,3;CIPOS95=0,0;CIEND95=0,0;SU=12;PE=3;SR=9	GT:SU:PE:SR	./.:12:3:9
2	196172291	1138	N	<DEL>	.	.	SVTYPE=DEL;STRANDS=+-:23;SVLEN=-1732;END=196174023;CIPOS=-4,2;CIEND=-10,8;CIPOS95=0,0;CIEND95=0,0;SU=23;PE=12;SR=11	GT:SU:PE:SR	./.:23:12:11
2	196214816	1139	N	<DEL>	.	.	SVTYPE=DEL;STRANDS=+-:53;SVLEN=-410;END=196215226;CIPOS=-10,9;CIEND=-10,9;CIPOS95=0,0;CIEND95=0,0;SU=53;PE=34;SR=19	GT:SU:PE:SR	./.:53:34:19
2	197273132	1140	N	<DEL>	.	.	SVTYPE=DEL;STRANDS=+-:4;SVLEN=-697;END=197273829;CIPOS=-10,496;CIEND=-497,9;CIPOS95=-1,261;CIEND95=-261,1;IMPRECISE;SU=4;PE=4;SR=0	GT:SU:PE:SR	./.:4:4:0
2	197614632	1141	N	<DEL>	.	.	SVTYPE=DEL;STRANDS=+-:20;SVLEN=-316;END=197614948;CIPOS=-10,9;CIEND=-10,9;CIPOS95=0,0;CIEND95=0,0;SU=20;PE=13;SR=7	GT:SU:PE:SR	./.:20:13:7
2	200312455	1142	N	<DEL>	.	.	SVTYPE=DEL;STRANDS=+-:8;SVLEN=-224;END=200312679;CIPOS=-6,4;CIEND=-5,4;CIPOS95=0,0;CIEND95=0,0;SU=8;PE=1;SR=7	GT:SU:PE:SR	./.:8:1:7
2	200530400	1143	N	<DEL>	.	.	SVTYPE=DEL;STRANDS=+-:9;SVLEN=-79;END=200530479;CIPOS=-4,3;CIEND=-4,3;CIPOS95=0,0;CIEND95=0,0;SU=9;PE=0;SR=9	GT:SU:PE:SR	./.:9:0:9
2	201691355	1144	N	<DEL>	.	.	SVTYPE=DEL;STRANDS=+-:19;SVLEN=-88;END=201691443;CIPOS=-10,9;CIEND=-10,9;CIPOS95=0,0;CIEND95=0,0;SU=19;PE=2;SR=17	GT:SU:PE:SR	./.:19:2:17
2	202146657	1145_1	N	N]2:202149491]	.	.	SVTYPE=BND;STRANDS=++:5;EVENT=1145;MATEID=1145_2;CIPOS=-7,433;CIEND=-10,424;CIPOS95=0,166;CIEND95=-1,159;IMPRECISE;SU=5;PE=5;SR=0	GT:SU:PE:SR	./.:5:5:0
2	202149491	1145_2	N	N]2:202146657]	.	.	SVTYPE=BND;STRANDS=++:5;SECONDARY;EVENT=1145;MATEID=1145_1;CIPOS=-10,424;CIEND=-7,433;CIPOS95=-1,159;CIEND95=0,166;IMPRECISE;SU=5;PE=5;SR=0	GT:SU:PE:SR	./.:5:5:0
2	202146658	1146	N	<DEL>	.	.	SVTYPE=DEL;STRANDS=+-:41;SVLEN=-2782;END=202149440;CIPOS=-9,9;CIEND=-10,9;CIPOS95=0,0;CIEND95=0,0;SU=41;PE=16;SR=25	GT:SU:PE:SR	./.:41:16:25
2	202281774	1147	N	<DEL>	.	.	SVTYPE=DEL;STRANDS=+-:6;SVLEN=-29;END=202281803;CIPOS=-6,5;CIEND=-6,5;CIPOS95=0,0;CIEND95=0,0;SU=6;PE=0;SR=6	GT:SU:PE:SR	./.:6:0:6
2	202721664	1148	N	<DEL>	.	.	SVTYPE=DEL;STRANDS=+-:28;SVLEN=-305;END=202721969;CIPOS=-10,9;CIEND=-10,9;CIPOS95=0,0;CIEND95=0,0;SU=28;PE=11;SR=17	GT:SU:PE:SR	./.:28:11:17
2	202747382	1149	N	<DEL>	.	.	SVTYPE=DEL;STRANDS=+-:14;SVLEN=-22;END=202747404;CIPOS=-10,9;CIEND=-10,9;CIPOS95=0,0;CIEND95=0,0;SU=14;PE=0;SR=14	GT:SU:PE:SR	./.:14:0:14
2	203845357	1150	N	<DEL>	.	.	SVTYPE=DEL;STRANDS=+-:4;SVLEN=-10;END=203845367;CIPOS=-10,7;CIEND=-8,9;CIPOS95=-1,0;CIEND95=0,1;IMPRECISE;SU=4;PE=0;SR=4	GT:SU:PE:SR	./.:4:0:4
2	204738064	1151	N	<DEL>	.	.	SVTYPE=DEL;STRANDS=+-:7;SVLEN=-20;END=204738084;CIPOS=-5,4;CIEND=-5,4;CIPOS95=0,0;CIEND95=0,0;SU=7;PE=0;SR=7	GT:SU:PE:SR	./.:7:0:7
2	204966575	1152	N	<DEL>	.	.	SVTYPE=DEL;STRANDS=+-:4;SVLEN=-24;END=204966599;CIPOS=-10,5;CIEND=-9,8;CIPOS95=-1,0;CIEND95=0,0;IMPRECISE;SU=4;PE=0;SR=4	GT:SU:PE:SR	./.:4:0:4
2	205185254	1153	N	<DEL>	.	.	SVTYPE=DEL;STRANDS=+-:8;SVLEN=-64;END=205185318;CIPOS=-10,9;CIEND=-10,9;CIPOS95=0,0;CIEND95=0,0;SU=8;PE=0;SR=8	GT:SU:PE:SR	./.:8:0:8
2	206164270	1154	N	<DEL>	.	.	SVTYPE=DEL;STRANDS=+-:28;SVLEN=-45;END=206164315;CIPOS=-10,9;CIEND=-10,9;CIPOS95=0,0;CIEND95=0,0;SU=28;PE=0;SR=28	GT:SU:PE:SR	./.:28:0:28
2	206731198	1155_1	N	N]2:206731560]	.	.	SVTYPE=BND;STRANDS=++:6;EVENT=1155;MATEID=1155_2;CIPOS=-10,305;CIEND=-10,398;CIPOS95=0,159;CIEND95=-1,152;IMPRECISE;SU=6;PE=6;SR=0	GT:SU:PE:SR	./.:6:6:0
2	206731560	1155_2	N	N]2:206731198]	.	.	SVTYPE=BND;STRANDS=++:6;SECONDARY;EVENT=1155;MATEID=1155_1;CIPOS=-10,398;CIEND=-10,305;CIPOS95=-1,152;CIEND95=0,159;IMPRECISE;SU=6;PE=6;SR=0	GT:SU:PE:SR	./.:6:6:0
2	206731199	1156	N	<DEL>	.	.	SVTYPE=DEL;STRANDS=+-:43;SVLEN=-306;END=206731505;CIPOS=-2,0;CIEND=-10,9;CIPOS95=0,0;CIEND95=0,0;SU=43;PE=21;SR=22	GT:SU:PE:SR	./.:43:21:22
2	207524719	1157	N	<DEL>	.	.	SVTYPE=DEL;STRANDS=+-:4;SVLEN=-28;END=207524747;CIPOS=-10,9;CIEND=-10,9;CIPOS95=-1,1;CIEND95=-1,1;IMPRECISE;SU=4;PE=1;SR=3	GT:SU:PE:SR	./.:4:1:3
2	207987627	1158	N	<DEL>	.	.	SVTYPE=DEL;STRANDS=+-:9;SVLEN=-180;END=207987807;CIPOS=-4,3;CIEND=-4,3;CIPOS95=0,0;CIEND95=0,0;SU=9;PE=0;SR=9	GT:SU:PE:SR	./.:9:0:9
2	208474494	1159_1	N	N]2:208476839]	.	.	SVTYPE=BND;STRANDS=++:5;EVENT=1159;MATEID=1159_2;CIPOS=-7,433;CIEND=-10,470;CIPOS95=0,166;CIEND95=-1,157;IMPRECISE;SU=5;PE=5;SR=0	GT:SU:PE:SR	./.:5:5:0
2	208476839	1159_2	N	N]2:208474494]	.	.	SVTYPE=BND;STRANDS=++:5;SECONDARY;EVENT=1159;MATEID=1159_1;CIPOS=-10,470;CIEND=-7,433;CIPOS95=-1,157;CIEND95=0,166;IMPRECISE;SU=5;PE=5;SR=0	GT:SU:PE:SR	./.:5:5:0
2	208474495	1160	N	<DEL>	.	.	SVTYPE=DEL;STRANDS=+-:42;SVLEN=-2289;END=208476784;CIPOS=-2,1;CIEND=-10,9;CIPOS95=0,0;CIEND95=0,0;SU=42;PE=29;SR=13	GT:SU:PE:SR	./.:42:29:13
2	208509992	1161	N	<INV>	.	.	SVTYPE=INV;STRANDS=++:4,--:6;SVLEN=200;END=208510192;CIPOS=-50,91;CIEND=-15,9;CIPOS95=-40,78;CIEND95=-15,0;IMPRECISE;SU=10;PE=10;SR=0	GT:SU:PE:SR	./.:10:10:0
2	208567224	1162	N	<DEL>	.	.	SVTYPE=DEL;STRANDS=+-:28;SVLEN=-305;END=208567529;CIPOS=-10,6;CIEND=-3,1;CIPOS95=0,0;CIEND95=0,0;SU=28;PE=17;SR=11	GT:SU:PE:SR	./.:28:17:11
2	208910351	1163	N	<DEL>	.	.	SVTYPE=DEL;STRANDS=+-:33;SVLEN=-300;END=208910651;CIPOS=-10,9;CIEND=-10,9;CIPOS95=0,0;CIEND95=0,0;SU=33;PE=14;SR=19	GT:SU:PE:SR	./.:33:14:19
2	208959123	1164	N	<DEL>	.	.	SVTYPE=DEL;STRANDS=+-:6;SVLEN=-327;END=208959450;CIPOS=-6,5;CIEND=-6,5;CIPOS95=0,0;CIEND95=0,0;SU=6;PE=0;SR=6	GT:SU:PE:SR	./.:6:0:6
2	209061168	1165	N	<DEL>	.	.	SVTYPE=DEL;STRANDS=+-:54;SVLEN=-309;END=209061477;CIPOS=-2,0;CIEND=-10,9;CIPOS95=0,0;CIEND95=0,0;SU=54;PE=26;SR=28	GT:SU:PE:SR	./.:54:26:28
2	209451730	1166_1	N	N]2:209452104]	.	.	SVTYPE=BND;STRANDS=++:5;EVENT=1166;MATEID=1166_2;CIPOS=-6,312;CIEND=-10,416;CIPOS95=0,166;CIEND95=-1,153;IMPRECISE;SU=5;PE=5;SR=0	GT:SU:PE:SR	./.:5:5:0
2	209452104	1166_2	N	N]2:209451730]	.	.	SVTYPE=BND;STRANDS=++:5;SECONDARY;EVENT=1166;MATEID=1166_1;CIPOS=-10,416;CIEND=-6,312;CIPOS95=-1,153;CIEND95=0,166;IMPRECISE;SU=5;PE=5;SR=0	GT:SU:PE:SR	./.:5:5:0
2	209451731	1167	N	<DEL>	.	.	SVTYPE=DEL;STRANDS=+-:44;SVLEN=-313;END=209452044;CIPOS=-10,8;CIEND=-2,0;CIPOS95=0,0;CIEND95=0,0;SU=44;PE=21;SR=23	GT:SU:PE:SR	./.:44:21:23
2	209915556	1168	N	<DEL>	.	.	SVTYPE=DEL;STRANDS=+-:5;SVLEN=-85;END=209915641;CIPOS=-10,9;CIEND=-10,9;CIPOS95=0,0;CIEND95=0,0;SU=5;PE=0;SR=5	GT:SU:PE:SR	./.:5:0:5
2	212551260	1169	N	<DEL>	.	.	SVTYPE=DEL;STRANDS=+-:37;SVLEN=-282;END=212551542;CIPOS=-2,0;CIEND=-10,9;CIPOS95=0,0;CIEND95=0,0;SU=37;PE=14;SR=23	GT:SU:PE:SR	./.:37:14:23
2	212700043	1170	N	<DEL>	.	.	SVTYPE=DEL;STRANDS=+-:23;SVLEN=-73;END=212700116;CIPOS=-10,9;CIEND=-7,9;CIPOS95=0,0;CIEND95=0,0;SU=23;PE=0;SR=23	GT:SU:PE:SR	./.:23:0:23
2	213574685	1171_1	N	N]2:213575029]	.	.	SVTYPE=BND;STRANDS=++:4;EVENT=1171;MATEID=1171_2;CIPOS=-7,290;CIEND=-10,457;CIPOS95=0,175;CIEND95=-1,169;IMPRECISE;SU=4;PE=4;SR=0	GT:SU:PE:SR	./.:4:4:0
2	213575029	1171_2	N	N]2:213574685]	.	.	SVTYPE=BND;STRANDS=++:4;SECONDARY;EVENT=1171;MATEID=1171_1;CIPOS=-10,457;CIEND=-7,290;CIPOS95=-1,169;CIEND95=0,175;IMPRECISE;SU=4;PE=4;SR=0	GT:SU:PE:SR	./.:4:4:0
2	213574686	1172	N	<DEL>	.	.	SVTYPE=DEL;STRANDS=+-:32;SVLEN=-291;END=213574977;CIPOS=-2,0;CIEND=-2,0;CIPOS95=0,0;CIEND95=0,0;SU=32;PE=9;SR=23	GT:SU:PE:SR	./.:32:9:23
2	214775215	1173_1	N	N]2:214775566]	.	.	SVTYPE=BND;STRANDS=++:4;EVENT=1173;MATEID=1173_2;CIPOS=-7,294;CIEND=-10,457;CIPOS95=0,175;CIEND95=-1,168;IMPRECISE;SU=4;PE=4;SR=0	GT:SU:PE:SR	./.:4:4:0
2	214775566	1173_2	N	N]2:214775215]	.	.	SVTYPE=BND;STRANDS=++:4;SECONDARY;EVENT=1173;MATEID=1173_1;CIPOS=-10,457;CIEND=-7,294;CIPOS95=-1,168;CIEND95=0,175;IMPRECISE;SU=4;PE=4;SR=0	GT:SU:PE:SR	./.:4:4:0
2	214775216	1174	N	<DEL>	.	.	SVTYPE=DEL;STRANDS=+-:43;SVLEN=-295;END=214775511;CIPOS=-2,0;CIEND=-10,9;CIPOS95=0,0;CIEND95=0,0;SU=43;PE=12;SR=31	GT:SU:PE:SR	./.:43:12:31
2	215749639	1175	N	<DEL>	.	.	SVTYPE=DEL;STRANDS=+-:35;SVLEN=-168;END=215749807;CIPOS=-10,9;CIEND=-10,9;CIPOS95=0,0;CIEND95=0,0;SU=35;PE=0;SR=35	GT:SU:PE:SR	./.:35:0:35
2	217089943	1176	N	<DEL>	.	.	SVTYPE=DEL;STRANDS=+-:54;SVLEN=-2555;END=217092498;CIPOS=-10,9;CIEND=-10,9;CIPOS95=0,0;CIEND95=0,0;SU=54;PE=40;SR=14	GT:SU:PE:SR	./.:54:40:14
2	217092800	1177_1	N	N]2:217093158]	.	.	SVTYPE=BND;STRANDS=++:4;EVENT=1177;MATEID=1177_2;CIPOS=-7,309;CIEND=-10,482;CIPOS95=0,175;CIEND95=-1,170;IMPRECISE;SU=4;PE=4;SR=0	GT:SU:PE:SR	./.:4:4:0
2	217093158	1177_2	N	N]2:217092800]	.	.	SVTYPE=BND;STRANDS=++:4;SECONDARY;EVENT=1177;MATEID=1177_1;CIPOS=-10,482;CIEND=-7,309;CIPOS95=-1,170;CIEND95=0,175;IMPRECISE;SU=4;PE=4;SR=0	GT:SU:PE:SR	./.:4:4:0
2	217092801	1178	N	<DEL>	.	.	SVTYPE=DEL;STRANDS=+-:31;SVLEN=-310;END=217093111;CIPOS=-3,5;CIEND=-4,2;CIPOS95=0,2;CIEND95=0,0;IMPRECISE;SU=31;PE=20;SR=11	GT:SU:PE:SR	./.:31:20:11
2	217158348	1179	N	<DEL>	.	.	SVTYPE=DEL;STRANDS=+-:27;SVLEN=-379;END=217158727;CIPOS=-10,7;CIEND=-2,1;CIPOS95=0,0;CIEND95=0,0;SU=27;PE=10;SR=17	GT:SU:PE:SR	./.:27:10:17
2	217592035	1180	N	<DEL>	.	.	SVTYPE=DEL;STRANDS=+-:4;SVLEN=-31;END=217592066;CIPOS=-9,8;CIEND=-9,8;CIPOS95=0,0;CIEND95=0,0;SU=4;PE=0;SR=4	GT:SU:PE:SR	./.:4:0:4
2	217955895	1181_1	N	N]2:217957312]	.	.	SVTYPE=BND;STRANDS=++:7;EVENT=1181;MATEID=1181_2;CIPOS=-10,496;CIEND=-10,358;CIPOS95=0,153;CIEND95=-1,145;IMPRECISE;SU=7;PE=7;SR=0	GT:SU:PE:SR	./.:7:7:0
2	217957312	1181_2	N	N]2:217955895]	.	.	SVTYPE=BND;STRANDS=++:7;SECONDARY;EVENT=1181;MATEID=1181_1;CIPOS=-10,358;CIEND=-10,496;CIPOS95=-1,145;CIEND95=0,153;IMPRECISE;SU=7;PE=7;SR=0	GT:SU:PE:SR	./.:7:7:0
2	217955896	1182	N	<DEL>	.	.	SVTYPE=DEL;STRANDS=+-:38;SVLEN=-1370;END=217957266;CIPOS=-2,1;CIEND=-3,1;CIPOS95=0,0;CIEND95=0,0;SU=38;PE=25;SR=13	GT:SU:PE:SR	./.:38:25:13
2	218322103	1183	N	<DUP>	.	.	SVTYPE=DUP;STRANDS=-+:4;SVLEN=120;END=218322223;CIPOS=-9,8;CIEND=-9,8;CIPOS95=0,0;CIEND95=0,0;SU=4;PE=0;SR=4	GT:SU:PE:SR	./.:4:0:4
2	220052327	1184_1	N	N]2:220052957]	.	.	SVTYPE=BND;STRANDS=++:4;EVENT=1184;MATEID=1184_2;CIPOS=-8,467;CIEND=-10,463;CIPOS95=0,175;CIEND95=-1,172;IMPRECISE;SU=4;PE=4;SR=0	GT:SU:PE:SR	./.:4:4:0
2	220052957	1184_2	N	N]2:220052327]	.	.	SVTYPE=BND;STRANDS=++:4;SECONDARY;EVENT=1184;MATEID=1184_1;CIPOS=-10,463;CIEND=-8,467;CIPOS95=-1,172;CIEND95=0,175;IMPRECISE;SU=4;PE=4;SR=0	GT:SU:PE:SR	./.:4:4:0
2	220052328	1185	N	<DEL>	.	.	SVTYPE=DEL;STRANDS=+-:55;SVLEN=-567;END=220052895;CIPOS=-3,2;CIEND=-10,8;CIPOS95=0,0;CIEND95=0,0;SU=55;PE=46;SR=9	GT:SU:PE:SR	./.:55:46:9
2	220052327	1186	N	<DEL>	.	.	SVTYPE=DEL;STRANDS=+-:5;SVLEN=-3872;END=220056199;CIPOS=-10,421;CIEND=-416,9;CIPOS95=-1,153;CIEND95=-147,1;IMPRECISE;SU=5;PE=5;SR=0	GT:SU:PE:SR	./.:5:5:0
2	220053159	1187	N	<DEL>	.	.	SVTYPE=DEL;STRANDS=+-:37;SVLEN=-3045;END=220056204;CIPOS=-10,321;CIEND=-248,9;CIPOS95=-3,30;CIEND95=-28,3;IMPRECISE;SU=37;PE=37;SR=0	GT:SU:PE:SR	./.:37:37:0
2	220321615	1188	N	<DEL>	.	.	SVTYPE=DEL;STRANDS=+-:6;SVLEN=-68;END=220321683;CIPOS=-6,5;CIEND=-6,5;CIPOS95=0,0;CIEND95=0,0;SU=6;PE=0;SR=6	GT:SU:PE:SR	./.:6:0:6
2	221263125	1189	N	<DEL>	.	.	SVTYPE=DEL;STRANDS=+-:4;SVLEN=-18;END=221263143;CIPOS=-9,8;CIEND=-9,8;CIPOS95=0,0;CIEND95=0,0;SU=4;PE=0;SR=4	GT:SU:PE:SR	./.:4:0:4
2	221345936	1190_1	N	N]2:221346307]	.	.	SVTYPE=BND;STRANDS=++:4;EVENT=1190;MATEID=1190_2;CIPOS=-7,315;CIEND=-10,462;CIPOS95=0,175;CIEND95=-1,171;IMPRECISE;SU=4;PE=4;SR=0	GT:SU:PE:SR	./.:4:4:0
2	221346307	1190_2	N	N]2:221345936]	.	.	SVTYPE=BND;STRANDS=++:4;SECONDARY;EVENT=1190;MATEID=1190_1;CIPOS=-10,462;CIEND=-7,315;CIPOS95=-1,171;CIEND95=0,175;IMPRECISE;SU=4;PE=4;SR=0	GT:SU:PE:SR	./.:4:4:0
2	221345937	1191	N	<DEL>	.	.	SVTYPE=DEL;STRANDS=+-:39;SVLEN=-316;END=221346253;CIPOS=-2,0;CIEND=-2,0;CIPOS95=0,0;CIEND95=0,0;SU=39;PE=14;SR=25	GT:SU:PE:SR	./.:39:14:25
2	221401602	1192	N	<DEL>	.	.	SVTYPE=DEL;STRANDS=+-:10;SVLEN=-21;END=221401623;CIPOS=-10,9;CIEND=-10,9;CIPOS95=0,0;CIEND95=0,0;SU=10;PE=0;SR=10	GT:SU:PE:SR	./.:10:0:10
2	67352176	1193_1	N	[2:221502491[N	.	.	SVTYPE=BND;STRANDS=--:4;EVENT=1193;MATEID=1193_2;CIPOS=-9,8;CIEND=-9,8;CIPOS95=0,0;CIEND95=0,0;SU=4;PE=0;SR=4	GT:SU:PE:SR	./.:4:0:4
2	221502491	1193_2	N	[2:67352176[N	.	.	SVTYPE=BND;STRANDS=--:4;SECONDARY;EVENT=1193;MATEID=1193_1;CIPOS=-9,8;CIEND=-9,8;CIPOS95=0,0;CIEND95=0,0;SU=4;PE=0;SR=4	GT:SU:PE:SR	./.:4:0:4
2	221882976	1194	N	<DEL>	.	.	SVTYPE=DEL;STRANDS=+-:14;SVLEN=-194;END=221883170;CIPOS=-3,1;CIEND=-2,1;CIPOS95=0,0;CIEND95=0,0;SU=14;PE=1;SR=13	GT:SU:PE:SR	./.:14:1:13
2	223481706	1195	N	<DEL>	.	.	SVTYPE=DEL;STRANDS=+-:37;SVLEN=-273;END=223481979;CIPOS=-2,0;CIEND=-10,9;CIPOS95=0,0;CIEND95=0,0;SU=37;PE=13;SR=24	GT:SU:PE:SR	./.:37:13:24
2	223760190	1196_1	N	N]2:223762727]	.	.	SVTYPE=BND;STRANDS=++:6;EVENT=1196;MATEID=1196_2;CIPOS=-6,412;CIEND=-10,389;CIPOS95=0,159;CIEND95=-1,149;IMPRECISE;SU=6;PE=6;SR=0	GT:SU:PE:SR	./.:6:6:0
2	223762727	1196_2	N	N]2:223760190]	.	.	SVTYPE=BND;STRANDS=++:6;SECONDARY;EVENT=1196;MATEID=1196_1;CIPOS=-10,389;CIEND=-6,412;CIPOS95=-1,149;CIEND95=0,159;IMPRECISE;SU=6;PE=6;SR=0	GT:SU:PE:SR	./.:6:6:0
2	223760191	1197	N	<DEL>	.	.	SVTYPE=DEL;STRANDS=+-:53;SVLEN=-2480;END=223762671;CIPOS=-10,9;CIEND=-10,9;CIPOS95=0,0;CIEND95=0,0;SU=53;PE=31;SR=22	GT:SU:PE:SR	./.:53:31:22
2	223797366	1198_1	N	N]2:223797723]	.	.	SVTYPE=BND;STRANDS=++:5;EVENT=1198;MATEID=1198_2;CIPOS=-6,307;CIEND=-10,420;CIPOS95=0,165;CIEND95=-1,158;IMPRECISE;SU=5;PE=5;SR=0	GT:SU:PE:SR	./.:5:5:0
2	223797723	1198_2	N	N]2:223797366]	.	.	SVTYPE=BND;STRANDS=++:5;SECONDARY;EVENT=1198;MATEID=1198_1;CIPOS=-10,420;CIEND=-6,307;CIPOS95=-1,158;CIEND95=0,165;IMPRECISE;SU=5;PE=5;SR=0	GT:SU:PE:SR	./.:5:5:0
2	223797367	1199	N	<DEL>	.	.	SVTYPE=DEL;STRANDS=+-:45;SVLEN=-308;END=223797675;CIPOS=-2,0;CIEND=-10,9;CIPOS95=0,0;CIEND95=0,0;SU=45;PE=15;SR=30	GT:SU:PE:SR	./.:45:15:30
2	225292951	1200_1	N	N]2:225293082]	.	.	SVTYPE=BND;STRANDS=++:30;EVENT=1200;MATEID=1200_2;CIPOS=-10,8;CIEND=-3,2;CIPOS95=0,0;CIEND95=0,0;SU=30;PE=19;SR=11	GT:SU:PE:SR	./.:30:19:11
2	225293082	1200_2	N	N]2:225292951]	.	.	SVTYPE=BND;STRANDS=++:30;SECONDARY;EVENT=1200;MATEID=1200_1;CIPOS=-3,2;CIEND=-10,8;CIPOS95=0,0;CIEND95=0,0;SU=30;PE=19;SR=11	GT:SU:PE:SR	./.:30:19:11
2	225293051	1201	N	<DEL>	.	.	SVTYPE=DEL;STRANDS=+-:11;SVLEN=-493;END=225293544;CIPOS=-10,159;CIEND=-25,9;CIPOS95=-3,36;CIEND95=-8,4;IMPRECISE;SU=11;PE=11;SR=0	GT:SU:PE:SR	./.:11:11:0
2	225292981	1202_1	N	[2:225293952[N	.	.	SVTYPE=BND;STRANDS=--:18;EVENT=1202;MATEID=1202_2;CIPOS=-10,9;CIEND=-3,1;CIPOS95=0,0;CIEND95=0,0;SU=18;PE=7;SR=11	GT:SU:PE:SR	./.:18:7:11
2	225293952	1202_2	N	[2:225292981[N	.	.	SVTYPE=BND;STRANDS=--:18;SECONDARY;EVENT=1202;MATEID=1202_1;CIPOS=-3,1;CIEND=-10,9;CIPOS95=0,0;CIEND95=0,0;SU=18;PE=7;SR=11	GT:SU:PE:SR	./.:18:7:11
2	226039582	1203_1	N	N]2:226040106]	.	.	SVTYPE=BND;STRANDS=++:5;EVENT=1203;MATEID=1203_2;CIPOS=-7,432;CIEND=-10,430;CIPOS95=0,166;CIEND95=-1,159;IMPRECISE;SU=5;PE=5;SR=0	GT:SU:PE:SR	./.:5:5:0
2	226040106	1203_2	N	N]2:226039582]	.	.	SVTYPE=BND;STRANDS=++:5;SECONDARY;EVENT=1203;MATEID=1203_1;CIPOS=-10,430;CIEND=-7,432;CIPOS95=-1,159;CIEND95=0,166;IMPRECISE;SU=5;PE=5;SR=0	GT:SU:PE:SR	./.:5:5:0
2	226039583	1204	N	<DEL>	.	.	SVTYPE=DEL;STRANDS=+-:70;SVLEN=-477;END=226040060;CIPOS=-2,0;CIEND=-10,9;CIPOS95=0,0;CIEND95=0,0;SU=70;PE=45;SR=25	GT:SU:PE:SR	./.:70:45:25
2	226170435	1205	N	<DEL>	.	.	SVTYPE=DEL;STRANDS=+-:4;SVLEN=-474;END=226170909;CIPOS=-10,432;CIEND=-411,9;CIPOS95=-1,153;CIEND95=-139,1;IMPRECISE;SU=4;PE=4;SR=0	GT:SU:PE:SR	./.:4:4:0
2	227165426	1206	N	<DEL>	.	.	SVTYPE=DEL;STRANDS=+-:32;SVLEN=-5743;END=227171169;CIPOS=-3,2;CIEND=-4,1;CIPOS95=0,0;CIEND95=0,0;SU=32;PE=23;SR=9	GT:SU:PE:SR	./.:32:23:9
2	227910526	1207	N	<DEL>	.	.	SVTYPE=DEL;STRANDS=+-:5;SVLEN=-41;END=227910567;CIPOS=-10,9;CIEND=-10,9;CIPOS95=0,0;CIEND95=0,0;SU=5;PE=0;SR=5	GT:SU:PE:SR	./.:5:0:5
2	228469064	1208	N	<DEL>	.	.	SVTYPE=DEL;STRANDS=+-:8;SVLEN=-35;END=228469099;CIPOS=-10,9;CIEND=-10,9;CIPOS95=0,0;CIEND95=0,0;SU=8;PE=0;SR=8	GT:SU:PE:SR	./.:8:0:8
2	229949563	1209	N	<DEL>	.	.	SVTYPE=DEL;STRANDS=+-:19;SVLEN=-96;END=229949659;CIPOS=-1,0;CIEND=-1,0;CIPOS95=0,0;CIEND95=0,0;SU=19;PE=0;SR=19	GT:SU:PE:SR	./.:19:0:19
2	231010886	1210	N	<DEL>	.	.	SVTYPE=DEL;STRANDS=+-:5;SVLEN=-27;END=231010913;CIPOS=-10,9;CIEND=-10,9;CIPOS95=0,0;CIEND95=0,0;SU=5;PE=0;SR=5	GT:SU:PE:SR	./.:5:0:5
2	231300658	1211	N	<DEL>	.	.	SVTYPE=DEL;STRANDS=+-:10;SVLEN=-33;END=231300691;CIPOS=-10,9;CIEND=-10,9;CIPOS95=0,0;CIEND95=0,0;SU=10;PE=0;SR=10	GT:SU:PE:SR	./.:10:0:10
2	231325309	1212	N	<DEL>	.	.	SVTYPE=DEL;STRANDS=+-:50;SVLEN=-328;END=231325637;CIPOS=-2,0;CIEND=-2,0;CIPOS95=0,0;CIEND95=0,0;SU=50;PE=25;SR=25	GT:SU:PE:SR	./.:50:25:25
2	226047938	1213_1	N	[2:231648158[N	.	.	SVTYPE=BND;STRANDS=--:4;EVENT=1213;MATEID=1213_2;CIPOS=-9,8;CIEND=-9,8;CIPOS95=0,0;CIEND95=0,0;SU=4;PE=0;SR=4	GT:SU:PE:SR	./.:4:0:4
2	231648158	1213_2	N	[2:226047938[N	.	.	SVTYPE=BND;STRANDS=--:4;SECONDARY;EVENT=1213;MATEID=1213_1;CIPOS=-9,8;CIEND=-9,8;CIPOS95=0,0;CIEND95=0,0;SU=4;PE=0;SR=4	GT:SU:PE:SR	./.:4:0:4
2	231996195	1214	N	<DEL>	.	.	SVTYPE=DEL;STRANDS=+-:27;SVLEN=-305;END=231996500;CIPOS=-10,9;CIEND=-2,1;CIPOS95=0,0;CIEND95=0,0;SU=27;PE=12;SR=15	GT:SU:PE:SR	./.:27:12:15
2	233191538	1215	N	<DUP>	.	.	SVTYPE=DUP;STRANDS=-+:5;SVLEN=113389;END=233304927;CIPOS=-439,9;CIEND=-10,414;CIPOS95=-139,1;CIEND95=0,150;IMPRECISE;SU=5;PE=5;SR=0	GT:SU:PE:SR	./.:5:5:0
2	235423428	1216	N	<DEL>	.	.	SVTYPE=DEL;STRANDS=+-:10;SVLEN=-2185;END=235425613;CIPOS=-10,250;CIEND=-324,4;CIPOS95=-2,67;CIEND95=-139,1;IMPRECISE;SU=10;PE=10;SR=0	GT:SU:PE:SR	./.:10:10:0
2	235449706	1217	N	<DEL>	.	.	SVTYPE=DEL;STRANDS=+-:5;SVLEN=-34;END=235449740;CIPOS=-10,9;CIEND=-10,9;CIPOS95=0,0;CIEND95=0,0;SU=5;PE=0;SR=5	GT:SU:PE:SR	./.:5:0:5
2	235812273	1218	N	<DEL>	.	.	SVTYPE=DEL;STRANDS=+-:19;SVLEN=-304;END=235812577;CIPOS=-3,0;CIEND=-10,9;CIPOS95=0,1;CIEND95=0,0;IMPRECISE;SU=19;PE=12;SR=7	GT:SU:PE:SR	./.:19:12:7
2	235919488	1219	N	<DUP>	.	.	SVTYPE=DUP;STRANDS=-+:8;SVLEN=378;END=235919866;CIPOS=-368,9;CIEND=-10,313;CIPOS95=-100,2;CIEND95=-1,119;IMPRECISE;SU=8;PE=8;SR=0	GT:SU:PE:SR	./.:8:8:0
2	236010926	1220	N	<DEL>	.	.	SVTYPE=DEL;STRANDS=+-:16;SVLEN=-186;END=236011112;CIPOS=-10,9;CIEND=-10,9;CIPOS95=0,0;CIEND95=0,0;SU=16;PE=1;SR=15	GT:SU:PE:SR	./.:16:1:15
2	236094662	1221	N	<DEL>	.	.	SVTYPE=DEL;STRANDS=+-:6;SVLEN=-350;END=236095012;CIPOS=-10,308;CIEND=-335,9;CIPOS95=-2,71;CIEND95=-89,2;IMPRECISE;SU=6;PE=6;SR=0	GT:SU:PE:SR	./.:6:6:0
2	236378717	1222	N	<DEL>	.	.	SVTYPE=DEL;STRANDS=+-:8;SVLEN=-26;END=236378743;CIPOS=-10,9;CIEND=-10,9;CIPOS95=0,0;CIEND95=0,0;SU=8;PE=0;SR=8	GT:SU:PE:SR	./.:8:0:8
2	238453176	1223	N	<DEL>	.	.	SVTYPE=DEL;STRANDS=+-:27;SVLEN=-630;END=238453806;CIPOS=-10,401;CIEND=-39,9;CIPOS95=0,80;CIEND95=-17,3;IMPRECISE;SU=27;PE=27;SR=0	GT:SU:PE:SR	./.:27:27:0
2	238962635	1224	N	<DEL>	.	.	SVTYPE=DEL;STRANDS=+-:8;SVLEN=-88;END=238962723;CIPOS=-10,9;CIEND=-10,9;CIPOS95=0,0;CIEND95=0,0;SU=8;PE=0;SR=8	GT:SU:PE:SR	./.:8:0:8
2	239484600	1225	N	<DUP>	.	.	SVTYPE=DUP;STRANDS=-+:5;SVLEN=136;END=239484736;CIPOS=-10,9;CIEND=-10,0;CIPOS95=0,0;CIEND95=-1,0;IMPRECISE;SU=5;PE=0;SR=5	GT:SU:PE:SR	./.:5:0:5
2	239500398	1226	N	<DEL>	.	.	SVTYPE=DEL;STRANDS=+-:21;SVLEN=-1334;END=239501732;CIPOS=-5,8;CIEND=-10,5;CIPOS95=0,0;CIEND95=-1,0;IMPRECISE;SU=21;PE=17;SR=4	GT:SU:PE:SR	./.:21:17:4
2	239778827	1227	N	<DUP>	.	.	SVTYPE=DUP;STRANDS=-+:4;SVLEN=382;END=239779209;CIPOS=-447,9;CIEND=-10,444;CIPOS95=-158,1;CIEND95=-1,156;IMPRECISE;SU=4;PE=4;SR=0	GT:SU:PE:SR	./.:4:4:0
2	239942804	1228	N	<DEL>	.	.	SVTYPE=DEL;STRANDS=+-:5;SVLEN=-41;END=239942845;CIPOS=-10,9;CIEND=-10,9;CIPOS95=0,0;CIEND95=0,0;SU=5;PE=0;SR=5	GT:SU:PE:SR	./.:5:0:5
2	240184969	1229	N	<DEL>	.	.	SVTYPE=DEL;STRANDS=+-:6;SVLEN=-37;END=240185006;CIPOS=-6,5;CIEND=-6,5;CIPOS95=0,0;CIEND95=0,0;SU=6;PE=0;SR=6	GT:SU:PE:SR	./.:6:0:6
2	240564393	1230	N	<DUP>	.	.	SVTYPE=DUP;STRANDS=-+:25;SVLEN=408;END=240564801;CIPOS=-391,9;CIEND=-8,162;CIPOS95=-60,2;CIEND95=0,45;IMPRECISE;SU=25;PE=25;SR=0	GT:SU:PE:SR	./.:25:25:0
2	240564569	1231	N	<DEL>	.	.	SVTYPE=DEL;STRANDS=+-:27;SVLEN=-562;END=240565131;CIPOS=-5,200;CIEND=-289,9;CIPOS95=0,80;CIEND95=-44,2;IMPRECISE;SU=27;PE=27;SR=0	GT:SU:PE:SR	./.:27:27:0
2	240640739	1232	N	<DUP>	.	.	SVTYPE=DUP;STRANDS=-+:18;SVLEN=821;END=240641560;CIPOS=-319,9;CIEND=-10,190;CIPOS95=-43,2;CIEND95=-1,49;IMPRECISE;SU=18;PE=18;SR=0	GT:SU:PE:SR	./.:18:18:0
2	240641023	1233	N	<DEL>	.	.	SVTYPE=DEL;STRANDS=+-:23;SVLEN=-578;END=240641601;CIPOS=-10,177;CIEND=-138,9;CIPOS95=-2,49;CIEND95=-21,3;IMPRECISE;SU=23;PE=23;SR=0	GT:SU:PE:SR	./.:23:23:0
2	240839746	1234	N	<DEL>	.	.	SVTYPE=DEL;STRANDS=+-:5;SVLEN=-16;END=240839762;CIPOS=-10,9;CIEND=-10,9;CIPOS95=0,0;CIEND95=0,0;SU=5;PE=0;SR=5	GT:SU:PE:SR	./.:5:0:5
2	240958954	1235	N	<DEL>	.	.	SVTYPE=DEL;STRANDS=+-:21;SVLEN=-307;END=240959261;CIPOS=-10,9;CIEND=-3,2;CIPOS95=0,0;CIEND95=0,0;SU=21;PE=9;SR=12	GT:SU:PE:SR	./.:21:9:12
2	241248234	1236	N	<DUP>	.	.	SVTYPE=DUP;STRANDS=-+:25;SVLEN=1042;END=241249276;CIPOS=-249,9;CIEND=-10,26;CIPOS95=-28,3;CIEND95=-6,5;IMPRECISE;SU=25;PE=25;SR=0	GT:SU:PE:SR	./.:25:25:0
2	241726047	1237	N	<DUP>	.	.	SVTYPE=DUP;STRANDS=-+:6;SVLEN=215;END=241726262;CIPOS=-476,9;CIEND=-10,391;CIPOS95=-155,0;CIEND95=-1,153;IMPRECISE;SU=6;PE=6;SR=0	GT:SU:PE:SR	./.:6:6:0
2	241752034	1238	N	<DUP>	.	.	SVTYPE=DUP;STRANDS=-+:17;SVLEN=411;END=241752445;CIPOS=-310,9;CIEND=-10,160;CIPOS95=-73,2;CIEND95=-2,37;IMPRECISE;SU=17;PE=17;SR=0	GT:SU:PE:SR	./.:17:17:0
2	241849753	1239	N	<DEL>	.	.	SVTYPE=DEL;STRANDS=+-:9;SVLEN=-31;END=241849784;CIPOS=-4,3;CIEND=-4,3;CIPOS95=0,0;CIEND95=0,0;SU=9;PE=0;SR=9	GT:SU:PE:SR	./.:9:0:9
2	242045138	1240	N	<DEL>	.	.	SVTYPE=DEL;STRANDS=+-:8;SVLEN=-33;END=242045171;CIPOS=-10,9;CIEND=-10,9;CIPOS95=0,0;CIEND95=0,0;SU=8;PE=0;SR=8	GT:SU:PE:SR	./.:8:0:8
2	242455980	1241	N	<DEL>	.	.	SVTYPE=DEL;STRANDS=+-:4;SVLEN=-75;END=242456055;CIPOS=-9,8;CIEND=-9,8;CIPOS95=0,0;CIEND95=0,0;SU=4;PE=0;SR=4	GT:SU:PE:SR	./.:4:0:4
2	242529703	1242	N	<DUP>	.	.	SVTYPE=DUP;STRANDS=-+:6;SVLEN=950;END=242530653;CIPOS=-77,9;CIEND=-10,52;CIPOS95=-41,3;CIEND95=-3,24;IMPRECISE;SU=6;PE=6;SR=0	GT:SU:PE:SR	./.:6:6:0
2	242744527	1243	N	<DEL>	.	.	SVTYPE=DEL;STRANDS=+-:12;SVLEN=-140;END=242744667;CIPOS=-10,9;CIEND=-3,2;CIPOS95=0,0;CIEND95=0,0;SU=12;PE=1;SR=11	GT:SU:PE:SR	./.:12:1:11
2	242932065	1244	N	<DEL>	.	.	SVTYPE=DEL;STRANDS=+-:11;SVLEN=-471;END=242932536;CIPOS=-10,261;CIEND=-209,9;CIPOS95=-2,78;CIEND95=-23,3;IMPRECISE;SU=11;PE=11;SR=0	GT:SU:PE:SR	./.:11:11:0
3	982596	1245_1	N	N]3:982953]	.	.	SVTYPE=BND;STRANDS=++:4;EVENT=1245;MATEID=1245_2;CIPOS=-7,307;CIEND=-10,481;CIPOS95=0,175;CIEND95=-1,169;IMPRECISE;SU=4;PE=4;SR=0	GT:SU:PE:SR	./.:4:4:0
3	982953	1245_2	N	N]3:982596]	.	.	SVTYPE=BND;STRANDS=++:4;SECONDARY;EVENT=1245;MATEID=1245_1;CIPOS=-10,481;CIEND=-7,307;CIPOS95=-1,169;CIEND95=0,175;IMPRECISE;SU=4;PE=4;SR=0	GT:SU:PE:SR	./.:4:4:0
3	228727	1246	N	<DEL>	.	.	SVTYPE=DEL;STRANDS=+-:9;SVLEN=-5674;END=234401;CIPOS=-10,403;CIEND=-372,9;CIPOS95=-1,102;CIEND95=-103,1;IMPRECISE;SU=9;PE=9;SR=0	GT:SU:PE:SR	./.:9:9:0
3	356029	1247	N	<DEL>	.	.	SVTYPE=DEL;STRANDS=+-:4;SVLEN=-7;END=356036;CIPOS=-10,5;CIEND=-6,9;CIPOS95=-1,0;CIEND95=0,1;IMPRECISE;SU=4;PE=0;SR=4	GT:SU:PE:SR	./.:4:0:4
3	982597	1248	N	<DEL>	.	.	SVTYPE=DEL;STRANDS=+-:26;SVLEN=-308;END=982905;CIPOS=-3,1;CIEND=-2,1;CIPOS95=0,0;CIEND95=0,0;SU=26;PE=12;SR=14	GT:SU:PE:SR	./.:26:12:14
3	1032353	1249	N	<DUP>	.	.	SVTYPE=DUP;STRANDS=-+:24;SVLEN=386;END=1032739;CIPOS=-310,9;CIEND=-8,189;CIPOS95=-36,2;CIEND95=0,61;IMPRECISE;SU=24;PE=24;SR=0	GT:SU:PE:SR	./.:24:24:0
3	1805862	1250	N	<DEL>	.	.	SVTYPE=DEL;STRANDS=+-:4;SVLEN=-329;END=1806191;CIPOS=-10,254;CIEND=-255,9;CIPOS95=-3,67;CIEND95=-73,2;IMPRECISE;SU=4;PE=4;SR=0	GT:SU:PE:SR	./.:4:4:0
3	2311588	1251_1	N	N]3:2311977]	.	.	SVTYPE=BND;STRANDS=++:4;EVENT=1251;MATEID=1251_2;CIPOS=-7,344;CIEND=-10,468;CIPOS95=0,175;CIEND95=-1,173;IMPRECISE;SU=4;PE=4;SR=0	GT:SU:PE:SR	./.:4:4:0
3	2311977	1251_2	N	N]3:2311588]	.	.	SVTYPE=BND;STRANDS=++:4;SECONDARY;EVENT=1251;MATEID=1251_1;CIPOS=-10,468;CIEND=-7,344;CIPOS95=-1,173;CIEND95=0,175;IMPRECISE;SU=4;PE=4;SR=0	GT:SU:PE:SR	./.:4:4:0
3	2311594	1252	N	<DEL>	.	.	SVTYPE=DEL;STRANDS=+-:46;SVLEN=-340;END=2311934;CIPOS=0,1;CIEND=-10,9;CIPOS95=0,0;CIEND95=0,0;SU=46;PE=30;SR=16	GT:SU:PE:SR	./.:46:30:16
3	2465527	1253_1	N	N]3:2465953]	.	.	SVTYPE=BND;STRANDS=++:8;EVENT=1253;MATEID=1253_2;CIPOS=-10,192;CIEND=-10,322;CIPOS95=-3,51;CIEND95=-1,124;IMPRECISE;SU=8;PE=8;SR=0	GT:SU:PE:SR	./.:8:8:0
3	2465953	1253_2	N	N]3:2465527]	.	.	SVTYPE=BND;STRANDS=++:8;SECONDARY;EVENT=1253;MATEID=1253_1;CIPOS=-10,322;CIEND=-10,192;CIPOS95=-1,124;CIEND95=-3,51;IMPRECISE;SU=8;PE=8;SR=0	GT:SU:PE:SR	./.:8:8:0
3	2633041	1254	N	<DEL>	.	.	SVTYPE=DEL;STRANDS=+-:19;SVLEN=-306;END=2633347;CIPOS=-3,1;CIEND=-2,1;CIPOS95=0,0;CIEND95=0,0;SU=19;PE=3;SR=16	GT:SU:PE:SR	./.:19:3:16
3	3158660	1255	N	<DEL>	.	.	SVTYPE=DEL;STRANDS=+-:9;SVLEN=-59;END=3158719;CIPOS=-4,3;CIEND=-4,3;CIPOS95=0,0;CIEND95=0,0;SU=9;PE=0;SR=9	GT:SU:PE:SR	./.:9:0:9
3	3873217	1256	N	<DEL>	.	.	SVTYPE=DEL;STRANDS=+-:24;SVLEN=-316;END=3873533;CIPOS=-10,9;CIEND=-10,9;CIPOS95=0,0;CIEND95=0,0;SU=24;PE=20;SR=4	GT:SU:PE:SR	./.:24:20:4
3	4066936	1257_1	N	N]3:4069613]	.	.	SVTYPE=BND;STRANDS=++:7;EVENT=1257;MATEID=1257_2;CIPOS=-10,496;CIEND=-10,469;CIPOS95=0,153;CIEND95=-1,143;IMPRECISE;SU=7;PE=7;SR=0	GT:SU:PE:SR	./.:7:7:0
3	4069613	1257_2	N	N]3:4066936]	.	.	SVTYPE=BND;STRANDS=++:7;SECONDARY;EVENT=1257;MATEID=1257_1;CIPOS=-10,469;CIEND=-10,496;CIPOS95=-1,143;CIEND95=0,153;IMPRECISE;SU=7;PE=7;SR=0	GT:SU:PE:SR	./.:7:7:0
3	4066937	1258	N	<DEL>	.	.	SVTYPE=DEL;STRANDS=+-:62;SVLEN=-2618;END=4069555;CIPOS=-10,9;CIEND=-10,9;CIPOS95=0,0;CIEND95=0,0;SU=62;PE=39;SR=23	GT:SU:PE:SR	./.:62:39:23
3	5535400	1259	N	<DEL>	.	.	SVTYPE=DEL;STRANDS=+-:22;SVLEN=-3880;END=5539280;CIPOS=-10,9;CIEND=-5,3;CIPOS95=0,0;CIEND95=0,0;SU=22;PE=15;SR=7	GT:SU:PE:SR	./.:22:15:7
3	6430273	1260	N	<DEL>	.	.	SVTYPE=DEL;STRANDS=+-:13;SVLEN=-373;END=6430646;CIPOS=-10,291;CIEND=-146,9;CIPOS95=-2,71;CIEND95=-21,3;IMPRECISE;SU=13;PE=13;SR=0	GT:SU:PE:SR	./.:13:13:0
3	6646291	1261_1	N	N]3:6650160]	.	.	SVTYPE=BND;STRANDS=++:33;EVENT=1261;MATEID=1261_2;CIPOS=-2,3;CIEND=-5,3;CIPOS95=0,0;CIEND95=0,0;SU=33;PE=25;SR=8	GT:SU:PE:SR	./.:33:25:8
3	6650160	1261_2	N	N]3:6646291]	.	.	SVTYPE=BND;STRANDS=++:33;SECONDARY;EVENT=1261;MATEID=1261_1;CIPOS=-5,3;CIEND=-2,3;CIPOS95=0,0;CIEND95=0,0;SU=33;PE=25;SR=8	GT:SU:PE:SR	./.:33:25:8
3	6646213	1262	N	<DUP>	.	.	SVTYPE=DUP;STRANDS=-+:6;SVLEN=8475;END=6654688;CIPOS=-413,4;CIEND=-10,478;CIPOS95=-159,0;CIEND95=-1,151;IMPRECISE;SU=6;PE=6;SR=0	GT:SU:PE:SR	./.:6:6:0
3	6650159	1263	N	<DEL>	.	.	SVTYPE=DEL;STRANDS=+-:9;SVLEN=-4482;END=6654641;CIPOS=-10,310;CIEND=-305,9;CIPOS95=0,116;CIEND95=-65,2;IMPRECISE;SU=9;PE=9;SR=0	GT:SU:PE:SR	./.:9:9:0
3	6646214	1264_1	N	[3:6654638[N	.	.	SVTYPE=BND;STRANDS=--:24;EVENT=1264;MATEID=1264_2;CIPOS=-10,9;CIEND=-10,9;CIPOS95=0,0;CIEND95=0,0;SU=24;PE=6;SR=18	GT:SU:PE:SR	./.:24:6:18
3	6654638	1264_2	N	[3:6646214[N	.	.	SVTYPE=BND;STRANDS=--:24;SECONDARY;EVENT=1264;MATEID=1264_1;CIPOS=-10,9;CIEND=-10,9;CIPOS95=0,0;CIEND95=0,0;SU=24;PE=6;SR=18	GT:SU:PE:SR	./.:24:6:18
3	7347029	1265	N	<DEL>	.	.	SVTYPE=DEL;STRANDS=+-:22;SVLEN=-293;END=7347322;CIPOS=-4,9;CIEND=-2,1;CIPOS95=0,0;CIEND95=0,0;SU=22;PE=8;SR=14	GT:SU:PE:SR	./.:22:8:14
3	8115455	1266	N	<DEL>	.	.	SVTYPE=DEL;STRANDS=+-:5;SVLEN=-36;END=8115491;CIPOS=-10,9;CIEND=-10,9;CIPOS95=0,0;CIEND95=0,0;SU=5;PE=0;SR=5	GT:SU:PE:SR	./.:5:0:5
3	8720305	1267	N	<DEL>	.	.	SVTYPE=DEL;STRANDS=+-:15;SVLEN=-139;END=8720444;CIPOS=-10,9;CIEND=-2,1;CIPOS95=0,0;CIEND95=0,0;SU=15;PE=0;SR=15	GT:SU:PE:SR	./.:15:0:15
3	8865925	1268	N	<DEL>	.	.	SVTYPE=DEL;STRANDS=+-:11;SVLEN=-17;END=8865942;CIPOS=-3,2;CIEND=-3,2;CIPOS95=0,0;CIEND95=0,0;SU=11;PE=0;SR=11	GT:SU:PE:SR	./.:11:0:11
3	10035643	1269	N	<DUP>	.	.	SVTYPE=DUP;STRANDS=-+:4;SVLEN=53630;END=10089273;CIPOS=-456,9;CIEND=-10,242;CIPOS95=-156,1;CIEND95=-2,102;IMPRECISE;SU=4;PE=4;SR=0	GT:SU:PE:SR	./.:4:4:0
3	10397475	1270	N	<DEL>	.	.	SVTYPE=DEL;STRANDS=+-:31;SVLEN=-330;END=10397805;CIPOS=-10,9;CIEND=-10,9;CIPOS95=0,0;CIEND95=0,0;SU=31;PE=21;SR=10	GT:SU:PE:SR	./.:31:21:10
3	10549599	1271	N	<DEL>	.	.	SVTYPE=DEL;STRANDS=+-:4;SVLEN=-46;END=10549645;CIPOS=-9,8;CIEND=-9,8;CIPOS95=0,0;CIEND95=0,0;SU=4;PE=0;SR=4	GT:SU:PE:SR	./.:4:0:4
3	10628933	1272	N	<DEL>	.	.	SVTYPE=DEL;STRANDS=+-:4;SVLEN=-188;END=10629121;CIPOS=-9,8;CIEND=-10,8;CIPOS95=0,0;CIEND95=-1,0;IMPRECISE;SU=4;PE=0;SR=4	GT:SU:PE:SR	./.:4:0:4
3	11108284	1273	N	<DEL>	.	.	SVTYPE=DEL;STRANDS=+-:40;SVLEN=-3601;END=11111885;CIPOS=-2,172;CIEND=-112,9;CIPOS95=0,56;CIEND95=-19,2;IMPRECISE;SU=40;PE=40;SR=0	GT:SU:PE:SR	./.:40:40:0
3	10038048	1274	N	<DUP>	.	.	SVTYPE=DUP;STRANDS=-+:7;SVLEN=1878182;END=11916230;CIPOS=-413,9;CIEND=-10,300;CIPOS95=-124,1;CIEND95=-2,90;IMPRECISE;SU=7;PE=7;SR=0	GT:SU:PE:SR	./.:7:7:0
3	10038231	1275	N	<DEL>	.	.	SVTYPE=DEL;STRANDS=+-:5;SVLEN=-1878283;END=11916514;CIPOS=-10,403;CIEND=-330,9;CIPOS95=-1,146;CIEND95=-107,2;IMPRECISE;SU=5;PE=5;SR=0	GT:SU:PE:SR	./.:5:5:0
3	12092906	1276	N	<DEL>	.	.	SVTYPE=DEL;STRANDS=+-:7;SVLEN=-21;END=12092927;CIPOS=-5,4;CIEND=-5,4;CIPOS95=0,0;CIEND95=0,0;SU=7;PE=0;SR=7	GT:SU:PE:SR	./.:7:0:7
3	12196533	1277	N	<DEL>	.	.	SVTYPE=DEL;STRANDS=+-:7;SVLEN=-39;END=12196572;CIPOS=-5,4;CIEND=-5,4;CIPOS95=0,0;CIEND95=0,0;SU=7;PE=0;SR=7	GT:SU:PE:SR	./.:7:0:7
3	12730658	1278	N	<DEL>	.	.	SVTYPE=DEL;STRANDS=+-:5;SVLEN=-237;END=12730895;CIPOS=-10,118;CIEND=-213,9;CIPOS95=-3,29;CIEND95=-98,2;IMPRECISE;SU=5;PE=5;SR=0	GT:SU:PE:SR	./.:5:5:0
3	11955873	1279	N	<DEL>	.	.	SVTYPE=DEL;STRANDS=+-:26;SVLEN=-957539;END=12913412;CIPOS=-10,272;CIEND=-431,9;CIPOS95=-3,28;CIEND95=-77,1;IMPRECISE;SU=26;PE=26;SR=0	GT:SU:PE:SR	./.:26:26:0
3	11956049	1280	N	<DUP>	.	.	SVTYPE=DUP;STRANDS=-+:12;SVLEN=957530;END=12913579;CIPOS=-235,9;CIEND=-10,430;CIPOS95=-58,2;CIEND95=-1,107;IMPRECISE;SU=12;PE=12;SR=0	GT:SU:PE:SR	./.:12:12:0
3	13141442	1281	N	<DEL>	.	.	SVTYPE=DEL;STRANDS=+-:32;SVLEN=-1140;END=13142582;CIPOS=-3,2;CIEND=-10,9;CIPOS95=0,0;CIEND95=0,0;SU=32;PE=23;SR=9	GT:SU:PE:SR	./.:32:23:9
3	14478048	1282	N	<DEL>	.	.	SVTYPE=DEL;STRANDS=+-:10;SVLEN=-32;END=14478080;CIPOS=-10,9;CIEND=-4,3;CIPOS95=0,0;CIEND95=0,0;SU=10;PE=0;SR=10	GT:SU:PE:SR	./.:10:0:10
3	16239408	1283_1	N	N]3:16241253]	.	.	SVTYPE=BND;STRANDS=++:4;EVENT=1283;MATEID=1283_2;CIPOS=-8,469;CIEND=-10,460;CIPOS95=0,175;CIEND95=0,171;IMPRECISE;SU=4;PE=4;SR=0	GT:SU:PE:SR	./.:4:4:0
3	16241253	1283_2	N	N]3:16239408]	.	.	SVTYPE=BND;STRANDS=++:4;SECONDARY;EVENT=1283;MATEID=1283_1;CIPOS=-10,460;CIEND=-8,469;CIPOS95=0,171;CIEND95=0,175;IMPRECISE;SU=4;PE=4;SR=0	GT:SU:PE:SR	./.:4:4:0
3	16239409	1284	N	<DEL>	.	.	SVTYPE=DEL;STRANDS=+-:34;SVLEN=-1800;END=16241209;CIPOS=-3,2;CIEND=-10,9;CIPOS95=0,0;CIEND95=0,0;SU=34;PE=24;SR=10	GT:SU:PE:SR	./.:34:24:10
3	18380400	1285	N	<DEL>	.	.	SVTYPE=DEL;STRANDS=+-:4;SVLEN=-90;END=18380490;CIPOS=-10,88;CIEND=-89,9;CIPOS95=-3,51;CIEND95=-69,2;IMPRECISE;SU=4;PE=4;SR=0	GT:SU:PE:SR	./.:4:4:0
3	18591172	1286	N	<DEL>	.	.	SVTYPE=DEL;STRANDS=+-:7;SVLEN=-32;END=18591204;CIPOS=-5,4;CIEND=-5,4;CIPOS95=0,0;CIEND95=0,0;SU=7;PE=0;SR=7	GT:SU:PE:SR	./.:7:0:7
3	18783786	1287	N	<DEL>	.	.	SVTYPE=DEL;STRANDS=+-:4;SVLEN=-132;END=18783918;CIPOS=-10,129;CIEND=-75,9;CIPOS95=-3,38;CIEND95=-54,2;IMPRECISE;SU=4;PE=4;SR=0	GT:SU:PE:SR	./.:4:4:0
3	21070476	1288	N	<DEL>	.	.	SVTYPE=DEL;STRANDS=+-:8;SVLEN=-29;END=21070505;CIPOS=-10,9;CIEND=-10,9;CIPOS95=0,0;CIEND95=0,0;SU=8;PE=0;SR=8	GT:SU:PE:SR	./.:8:0:8
3	21457508	1289	N	<DEL>	.	.	SVTYPE=DEL;STRANDS=+-:26;SVLEN=-312;END=21457820;CIPOS=-2,1;CIEND=-3,1;CIPOS95=0,0;CIEND95=0,0;SU=26;PE=10;SR=16	GT:SU:PE:SR	./.:26:10:16
3	22092360	1290_1	N	N]3:22097849]	.	.	SVTYPE=BND;STRANDS=++:16;EVENT=1290;MATEID=1290_2;CIPOS=-2,273;CIEND=-10,263;CIPOS95=0,125;CIEND95=-1,115;IMPRECISE;SU=16;PE=16;SR=0	GT:SU:PE:SR	./.:16:16:0
3	22097849	1290_2	N	N]3:22092360]	.	.	SVTYPE=BND;STRANDS=++:16;SECONDARY;EVENT=1290;MATEID=1290_1;CIPOS=-10,263;CIEND=-2,273;CIPOS95=-1,115;CIEND95=0,125;IMPRECISE;SU=16;PE=16;SR=0	GT:SU:PE:SR	./.:16:16:0
3	22092361	1291	N	<DEL>	.	.	SVTYPE=DEL;STRANDS=+-:79;SVLEN=-5434;END=22097795;CIPOS=-1,0;CIEND=0,0;CIPOS95=0,0;CIEND95=0,0;SU=79;PE=44;SR=35	GT:SU:PE:SR	./.:79:44:35
3	22145162	1292	N	<DEL>	.	.	SVTYPE=DEL;STRANDS=+-:28;SVLEN=-76;END=22145238;CIPOS=-10,9;CIEND=-10,9;CIPOS95=0,0;CIEND95=0,0;SU=28;PE=0;SR=28	GT:SU:PE:SR	./.:28:0:28
3	22463700	1293	N	<DEL>	.	.	SVTYPE=DEL;STRANDS=+-:4;SVLEN=-4;END=22463704;CIPOS=-9,2;CIEND=-3,8;CIPOS95=0,0;CIEND95=0,0;SU=4;PE=0;SR=4	GT:SU:PE:SR	./.:4:0:4
3	22751281	1294_1	N	[3:22782448[N	.	.	SVTYPE=BND;STRANDS=--:8;EVENT=1294;MATEID=1294_2;CIPOS=-116,9;CIEND=-446,9;CIPOS95=-43,3;CIEND95=-134,0;IMPRECISE;SU=8;PE=8;SR=0	GT:SU:PE:SR	./.:8:8:0
3	22782448	1294_2	N	[3:22751281[N	.	.	SVTYPE=BND;STRANDS=--:8;SECONDARY;EVENT=1294;MATEID=1294_1;CIPOS=-446,9;CIEND=-116,9;CIPOS95=-134,0;CIEND95=-43,3;IMPRECISE;SU=8;PE=8;SR=0	GT:SU:PE:SR	./.:8:8:0
3	22751102	1295_1	N	N]3:22782602]	.	.	SVTYPE=BND;STRANDS=++:17;EVENT=1295;MATEID=1295_2;CIPOS=-10,207;CIEND=-9,245;CIPOS95=-2,68;CIEND95=-1,103;IMPRECISE;SU=17;PE=17;SR=0	GT:SU:PE:SR	./.:17:17:0
3	22782602	1295_2	N	N]3:22751102]	.	.	SVTYPE=BND;STRANDS=++:17;SECONDARY;EVENT=1295;MATEID=1295_1;CIPOS=-9,245;CIEND=-10,207;CIPOS95=-1,103;CIEND95=-2,68;IMPRECISE;SU=17;PE=17;SR=0	GT:SU:PE:SR	./.:17:17:0
3	23191982	1296	N	<DEL>	.	.	SVTYPE=DEL;STRANDS=+-:6;SVLEN=-31;END=23192013;CIPOS=-6,5;CIEND=-6,5;CIPOS95=0,0;CIEND95=0,0;SU=6;PE=0;SR=6	GT:SU:PE:SR	./.:6:0:6
3	23764073	1297	N	<DEL>	.	.	SVTYPE=DEL;STRANDS=+-:34;SVLEN=-314;END=23764387;CIPOS=-2,0;CIEND=-1,0;CIPOS95=0,0;CIEND95=0,0;SU=34;PE=9;SR=25	GT:SU:PE:SR	./.:34:9:25
3	24217156	1298	N	<DEL>	.	.	SVTYPE=DEL;STRANDS=+-:4;SVLEN=-205;END=24217361;CIPOS=-10,203;CIEND=-204,9;CIPOS95=-3,44;CIEND95=-94,2;IMPRECISE;SU=4;PE=4;SR=0	GT:SU:PE:SR	./.:4:4:0
3	24306052	1299	N	<DEL>	.	.	SVTYPE=DEL;STRANDS=+-:7;SVLEN=-43;END=24306095;CIPOS=-5,4;CIEND=-5,4;CIPOS95=0,0;CIEND95=0,0;SU=7;PE=0;SR=7	GT:SU:PE:SR	./.:7:0:7
3	24306053	1300_1	N	[3:24306096[N	.	.	SVTYPE=BND;STRANDS=--:7;EVENT=1300;MATEID=1300_2;CIPOS=-5,4;CIEND=-3,9;CIPOS95=0,0;CIEND95=0,0;SU=7;PE=0;SR=7	GT:SU:PE:SR	./.:7:0:7
3	24306096	1300_2	N	[3:24306053[N	.	.	SVTYPE=BND;STRANDS=--:7;SECONDARY;EVENT=1300;MATEID=1300_1;CIPOS=-3,9;CIEND=-5,4;CIPOS95=0,0;CIEND95=0,0;SU=7;PE=0;SR=7	GT:SU:PE:SR	./.:7:0:7
3	24819528	1301	N	<DEL>	.	.	SVTYPE=DEL;STRANDS=+-:17;SVLEN=-307;END=24819835;CIPOS=-10,9;CIEND=-10,9;CIPOS95=0,0;CIEND95=0,0;SU=17;PE=9;SR=8	GT:SU:PE:SR	./.:17:9:8
3	25030887	1302	N	<DEL>	.	.	SVTYPE=DEL;STRANDS=+-:34;SVLEN=-1362;END=25032249;CIPOS=-10,9;CIEND=-10,8;CIPOS95=0,0;CIEND95=0,0;SU=34;PE=24;SR=10	GT:SU:PE:SR	./.:34:24:10
3	25196618	1303	N	<DEL>	.	.	SVTYPE=DEL;STRANDS=+-:4;SVLEN=-365;END=25196983;CIPOS=-10,363;CIEND=-364,9;CIPOS95=-2,112;CIEND95=-129,1;IMPRECISE;SU=4;PE=4;SR=0	GT:SU:PE:SR	./.:4:4:0
3	25358572	1304	N	<DEL>	.	.	SVTYPE=DEL;STRANDS=+-:5;SVLEN=-4;END=25358576;CIPOS=-10,2;CIEND=-3,6;CIPOS95=0,0;CIEND95=0,0;SU=5;PE=0;SR=5	GT:SU:PE:SR	./.:5:0:5
3	25508994	1305	N	<DEL>	.	.	SVTYPE=DEL;STRANDS=+-:14;SVLEN=-39;END=25509033;CIPOS=-10,9;CIEND=-10,9;CIPOS95=0,0;CIEND95=0,0;SU=14;PE=0;SR=14	GT:SU:PE:SR	./.:14:0:14
3	26123848	1306	N	<DEL>	.	.	SVTYPE=DEL;STRANDS=+-:28;SVLEN=-127;END=26123975;CIPOS=-10,5;CIEND=-10,9;CIPOS95=0,0;CIEND95=0,0;SU=28;PE=0;SR=28	GT:SU:PE:SR	./.:28:0:28
3	26450969	1307_1	N	N]3:26452341]	.	.	SVTYPE=BND;STRANDS=++:4;EVENT=1307;MATEID=1307_2;CIPOS=-8,469;CIEND=-10,483;CIPOS95=0,175;CIEND95=0,171;IMPRECISE;SU=4;PE=4;SR=0	GT:SU:PE:SR	./.:4:4:0
3	26452341	1307_2	N	N]3:26450969]	.	.	SVTYPE=BND;STRANDS=++:4;SECONDARY;EVENT=1307;MATEID=1307_1;CIPOS=-10,483;CIEND=-8,469;CIPOS95=0,171;CIEND95=0,175;IMPRECISE;SU=4;PE=4;SR=0	GT:SU:PE:SR	./.:4:4:0
3	26450970	1308	N	<DEL>	.	.	SVTYPE=DEL;STRANDS=+-:36;SVLEN=-1328;END=26452298;CIPOS=-3,2;CIEND=-3,1;CIPOS95=0,0;CIEND95=0,0;SU=36;PE=25;SR=11	GT:SU:PE:SR	./.:36:25:11
3	26469888	1309	N	<DEL>	.	.	SVTYPE=DEL;STRANDS=+-:12;SVLEN=-94;END=26469982;CIPOS=-10,9;CIEND=-10,9;CIPOS95=0,0;CIEND95=0,0;SU=12;PE=0;SR=12	GT:SU:PE:SR	./.:12:0:12
3	26786719	1310	N	<DEL>	.	.	SVTYPE=DEL;STRANDS=+-:11;SVLEN=-306;END=26787025;CIPOS=-10,9;CIEND=-10,9;CIPOS95=0,0;CIEND95=0,0;SU=11;PE=3;SR=8	GT:SU:PE:SR	./.:11:3:8
3	27787677	1311	N	<DEL>	.	.	SVTYPE=DEL;STRANDS=+-:4;SVLEN=-18;END=27787695;CIPOS=-10,8;CIEND=-9,8;CIPOS95=-1,0;CIEND95=0,1;IMPRECISE;SU=4;PE=0;SR=4	GT:SU:PE:SR	./.:4:0:4
3	28167473	1312	N	<DEL>	.	.	SVTYPE=DEL;STRANDS=+-:13;SVLEN=-309;END=28167782;CIPOS=-4,3;CIEND=-10,9;CIPOS95=0,0;CIEND95=0,0;SU=13;PE=5;SR=8	GT:SU:PE:SR	./.:13:5:8
3	33553206	1313_1	N	N]3:33554129]	.	.	SVTYPE=BND;STRANDS=++:6;EVENT=1313;MATEID=1313_2;CIPOS=-6,412;CIEND=-10,385;CIPOS95=0,159;CIEND95=-1,150;IMPRECISE;SU=6;PE=6;SR=0	GT:SU:PE:SR	./.:6:6:0
3	33554129	1313_2	N	N]3:33553206]	.	.	SVTYPE=BND;STRANDS=++:6;SECONDARY;EVENT=1313;MATEID=1313_1;CIPOS=-10,385;CIEND=-6,412;CIPOS95=-1,150;CIEND95=0,159;IMPRECISE;SU=6;PE=6;SR=0	GT:SU:PE:SR	./.:6:6:0
3	32201811	1314	N	<DEL>	.	.	SVTYPE=DEL;STRANDS=+-:15;SVLEN=-270;END=32202081;CIPOS=-10,86;CIEND=-170,9;CIPOS95=-3,24;CIEND95=-32,3;IMPRECISE;SU=15;PE=15;SR=0	GT:SU:PE:SR	./.:15:15:0
3	32203877	1315	N	<DEL>	.	.	SVTYPE=DEL;STRANDS=+-:14;SVLEN=-266;END=32204143;CIPOS=-10,9;CIEND=-3,2;CIPOS95=0,0;CIEND95=0,0;SU=14;PE=2;SR=12	GT:SU:PE:SR	./.:14:2:12
3	32806770	1316	N	<DEL>	.	.	SVTYPE=DEL;STRANDS=+-:27;SVLEN=-1306;END=32808076;CIPOS=-10,142;CIEND=-155,9;CIPOS95=-2,30;CIEND95=-31,3;IMPRECISE;SU=27;PE=27;SR=0	GT:SU:PE:SR	./.:27:27:0
3	32940761	1317	N	<DEL>	.	.	SVTYPE=DEL;STRANDS=+-:14;SVLEN=-93;END=32940854;CIPOS=-10,9;CIEND=-10,9;CIPOS95=0,0;CIEND95=0,0;SU=14;PE=0;SR=14	GT:SU:PE:SR	./.:14:0:14
3	33300947	1318	N	<DEL>	.	.	SVTYPE=DEL;STRANDS=+-:18;SVLEN=-294;END=33301241;CIPOS=-10,9;CIEND=-10,9;CIPOS95=0,0;CIEND95=0,0;SU=18;PE=7;SR=11	GT:SU:PE:SR	./.:18:7:11
3	33553207	1319	N	<DEL>	.	.	SVTYPE=DEL;STRANDS=+-:57;SVLEN=-868;END=33554075;CIPOS=-2,1;CIEND=-2,0;CIPOS95=0,0;CIEND95=0,0;SU=57;PE=42;SR=15	GT:SU:PE:SR	./.:57:42:15
3	33722585	1320	N	<DUP>	.	.	SVTYPE=DUP;STRANDS=-+:5;SVLEN=302;END=33722887;CIPOS=-360,9;CIEND=-10,387;CIPOS95=-119,2;CIEND95=-1,125;IMPRECISE;SU=5;PE=5;SR=0	GT:SU:PE:SR	./.:5:5:0
3	34532140	1321	N	<DEL>	.	.	SVTYPE=DEL;STRANDS=+-:12;SVLEN=-175;END=34532315;CIPOS=-10,9;CIEND=-3,2;CIPOS95=0,0;CIEND95=0,0;SU=12;PE=1;SR=11	GT:SU:PE:SR	./.:12:1:11
3	34708109	1322	N	<INV>	.	.	SVTYPE=INV;STRANDS=++:2,--:3;SVLEN=32;END=34708141;CIPOS=-7,2;CIEND=0,8;CIPOS95=0,2;CIEND95=0,2;IMPRECISE;SU=5;PE=0;SR=5	GT:SU:PE:SR	./.:5:0:5
3	35051670	1323_1	N	N]3:35052041]	.	.	SVTYPE=BND;STRANDS=++:6;EVENT=1323;MATEID=1323_2;CIPOS=-10,313;CIEND=-10,384;CIPOS95=0,159;CIEND95=-1,152;IMPRECISE;SU=6;PE=6;SR=0	GT:SU:PE:SR	./.:6:6:0
3	35052041	1323_2	N	N]3:35051670]	.	.	SVTYPE=BND;STRANDS=++:6;SECONDARY;EVENT=1323;MATEID=1323_1;CIPOS=-10,384;CIEND=-10,313;CIPOS95=-1,152;CIEND95=0,159;IMPRECISE;SU=6;PE=6;SR=0	GT:SU:PE:SR	./.:6:6:0
3	35051671	1324	N	<DEL>	.	.	SVTYPE=DEL;STRANDS=+-:18;SVLEN=-314;END=35051985;CIPOS=-3,1;CIEND=-2,1;CIPOS95=0,0;CIEND95=0,0;SU=18;PE=4;SR=14	GT:SU:PE:SR	./.:18:4:14
3	34949427	1325	N	<DEL>	.	.	SVTYPE=DEL;STRANDS=+-:7;SVLEN=-321779;END=35271206;CIPOS=-10,329;CIEND=-317,9;CIPOS95=-1,106;CIEND95=-103,2;IMPRECISE;SU=7;PE=7;SR=0	GT:SU:PE:SR	./.:7:7:0
3	36057073	1326_1	N	N]3:36057600]	.	.	SVTYPE=BND;STRANDS=++:5;EVENT=1326;MATEID=1326_2;CIPOS=-7,433;CIEND=-10,425;CIPOS95=0,166;CIEND95=-1,163;IMPRECISE;SU=5;PE=5;SR=0	GT:SU:PE:SR	./.:5:5:0
3	36057600	1326_2	N	N]3:36057073]	.	.	SVTYPE=BND;STRANDS=++:5;SECONDARY;EVENT=1326;MATEID=1326_1;CIPOS=-10,425;CIEND=-7,433;CIPOS95=-1,163;CIEND95=0,166;IMPRECISE;SU=5;PE=5;SR=0	GT:SU:PE:SR	./.:5:5:0
3	36057074	1327	N	<DEL>	.	.	SVTYPE=DEL;STRANDS=+-:8;SVLEN=-485;END=36057559;CIPOS=-10,9;CIEND=-10,9;CIPOS95=0,0;CIEND95=0,0;SU=8;PE=0;SR=8	GT:SU:PE:SR	./.:8:0:8
3	36108134	1328	N	<DEL>	.	.	SVTYPE=DEL;STRANDS=+-:19;SVLEN=-304;END=36108438;CIPOS=-4,2;CIEND=-4,2;CIPOS95=0,0;CIEND95=0,0;SU=19;PE=8;SR=11	GT:SU:PE:SR	./.:19:8:11
3	37637754	1329	N	<DEL>	.	.	SVTYPE=DEL;STRANDS=+-:5;SVLEN=-21;END=37637775;CIPOS=-10,9;CIEND=-10,9;CIPOS95=0,0;CIEND95=0,0;SU=5;PE=0;SR=5	GT:SU:PE:SR	./.:5:0:5
3	25802410	1330	N	<DEL>	.	.	SVTYPE=DEL;STRANDS=+-:5;SVLEN=-13408851;END=39211261;CIPOS=-7,433;CIEND=-315,9;CIPOS95=0,166;CIEND95=-82,2;IMPRECISE;SU=5;PE=5;SR=0	GT:SU:PE:SR	./.:5:5:0
3	40974708	1331	N	<DEL>	.	.	SVTYPE=DEL;STRANDS=+-:9;SVLEN=-28;END=40974736;CIPOS=-4,3;CIEND=-4,3;CIPOS95=0,0;CIEND95=0,0;SU=9;PE=0;SR=9	GT:SU:PE:SR	./.:9:0:9
3	41297107	1332	N	<DEL>	.	.	SVTYPE=DEL;STRANDS=+-:4;SVLEN=-40;END=41297147;CIPOS=-9,8;CIEND=-9,8;CIPOS95=0,0;CIEND95=0,0;SU=4;PE=0;SR=4	GT:SU:PE:SR	./.:4:0:4
3	41336681	1333	N	<DEL>	.	.	SVTYPE=DEL;STRANDS=+-:28;SVLEN=-548;END=41337229;CIPOS=-3,2;CIEND=-10,9;CIPOS95=0,0;CIEND95=0,0;SU=28;PE=16;SR=12	GT:SU:PE:SR	./.:28:16:12
3	41818075	1334_1	N	N]3:41821549]	.	.	SVTYPE=BND;STRANDS=++:6;EVENT=1334;MATEID=1334_2;CIPOS=-6,412;CIEND=-10,387;CIPOS95=0,159;CIEND95=-1,153;IMPRECISE;SU=6;PE=6;SR=0	GT:SU:PE:SR	./.:6:6:0
3	41821549	1334_2	N	N]3:41818075]	.	.	SVTYPE=BND;STRANDS=++:6;SECONDARY;EVENT=1334;MATEID=1334_1;CIPOS=-10,387;CIEND=-6,412;CIPOS95=-1,153;CIEND95=0,159;IMPRECISE;SU=6;PE=6;SR=0	GT:SU:PE:SR	./.:6:6:0
3	41818076	1335	N	<DEL>	.	.	SVTYPE=DEL;STRANDS=+-:31;SVLEN=-3417;END=41821493;CIPOS=-2,1;CIEND=-3,1;CIPOS95=0,0;CIEND95=0,0;SU=31;PE=18;SR=13	GT:SU:PE:SR	./.:31:18:13
3	42024782	1336	N	<DEL>	.	.	SVTYPE=DEL;STRANDS=+-:4;SVLEN=-2466;END=42027248;CIPOS=-10,404;CIEND=-432,9;CIPOS95=-1,141;CIEND95=-139,1;IMPRECISE;SU=4;PE=4;SR=0	GT:SU:PE:SR	./.:4:4:0
3	42838373	1337	N	<DEL>	.	.	SVTYPE=DEL;STRANDS=+-:46;SVLEN=-2437;END=42840810;CIPOS=-4,4;CIEND=-6,2;CIPOS95=0,0;CIEND95=0,0;SU=46;PE=40;SR=6	GT:SU:PE:SR	./.:46:40:6
3	43031105	1338_1	N	N]3:43031475]	.	.	SVTYPE=BND;STRANDS=++:6;EVENT=1338;MATEID=1338_2;CIPOS=-10,313;CIEND=-10,397;CIPOS95=0,159;CIEND95=-1,146;IMPRECISE;SU=6;PE=6;SR=0	GT:SU:PE:SR	./.:6:6:0
3	43031475	1338_2	N	N]3:43031105]	.	.	SVTYPE=BND;STRANDS=++:6;SECONDARY;EVENT=1338;MATEID=1338_1;CIPOS=-10,397;CIEND=-10,313;CIPOS95=-1,146;CIEND95=0,159;IMPRECISE;SU=6;PE=6;SR=0	GT:SU:PE:SR	./.:6:6:0
3	43031106	1339	N	<DEL>	.	.	SVTYPE=DEL;STRANDS=+-:46;SVLEN=-314;END=43031420;CIPOS=-10,9;CIEND=-10,9;CIPOS95=0,0;CIEND95=0,0;SU=46;PE=18;SR=28	GT:SU:PE:SR	./.:46:18:28
3	43212790	1340	N	<DEL>	.	.	SVTYPE=DEL;STRANDS=+-:4;SVLEN=-6;END=43212796;CIPOS=-10,4;CIEND=-5,9;CIPOS95=-1,1;CIEND95=-1,1;IMPRECISE;SU=4;PE=1;SR=3	GT:SU:PE:SR	./.:4:1:3
3	43705459	1341	N	<DUP>	.	.	SVTYPE=DUP;STRANDS=-+:10;SVLEN=19540;END=43724999;CIPOS=-284,9;CIEND=-10,230;CIPOS95=-92,2;CIEND95=-2,57;IMPRECISE;SU=10;PE=10;SR=0	GT:SU:PE:SR	./.:10:10:0
3	44552242	1342	N	<DEL>	.	.	SVTYPE=DEL;STRANDS=+-:6;SVLEN=-52;END=44552294;CIPOS=-6,5;CIEND=-6,5;CIPOS95=0,0;CIEND95=0,0;SU=6;PE=0;SR=6	GT:SU:PE:SR	./.:6:0:6
3	44741020	1343	N	<INV>	.	.	SVTYPE=INV;STRANDS=++:39,--:49;SVLEN=1234;END=44742254;CIPOS=-7,3;CIEND=-1,9;CIPOS95=-1,1;CIEND95=0,0;IMPRECISE;SU=88;PE=88;SR=0	GT:SU:PE:SR	./.:88:88:0
3	45609922	1344	N	<DEL>	.	.	SVTYPE=DEL;STRANDS=+-:40;SVLEN=-339;END=45610261;CIPOS=-10,172;CIEND=-107,9;CIPOS95=-1,9;CIEND95=-16,1;IMPRECISE;SU=40;PE=40;SR=0	GT:SU:PE:SR	./.:40:40:0
3	45831056	1345	N	<DEL>	.	.	SVTYPE=DEL;STRANDS=+-:13;SVLEN=-49;END=45831105;CIPOS=-10,9;CIEND=-3,1;CIPOS95=0,0;CIEND95=0,0;SU=13;PE=0;SR=13	GT:SU:PE:SR	./.:13:0:13
3	46018855	1346	N	<DEL>	.	.	SVTYPE=DEL;STRANDS=+-:16;SVLEN=-31;END=46018886;CIPOS=-2,1;CIEND=-2,1;CIPOS95=0,0;CIEND95=0,0;SU=16;PE=0;SR=16	GT:SU:PE:SR	./.:16:0:16
3	46045872	1347	N	<DEL>	.	.	SVTYPE=DEL;STRANDS=+-:12;SVLEN=-257;END=46046129;CIPOS=-10,9;CIEND=-3,2;CIPOS95=0,0;CIEND95=0,0;SU=12;PE=2;SR=10	GT:SU:PE:SR	./.:12:2:10
3	46595755	1348	N	<DEL>	.	.	SVTYPE=DEL;STRANDS=+-:4;SVLEN=-52;END=46595807;CIPOS=-9,8;CIEND=-9,8;CIPOS95=0,0;CIEND95=0,0;SU=4;PE=0;SR=4	GT:SU:PE:SR	./.:4:0:4
3	48957827	1349	N	<DEL>	.	.	SVTYPE=DEL;STRANDS=+-:4;SVLEN=-988;END=48958815;CIPOS=-10,340;CIEND=-361,9;CIPOS95=-2,119;CIEND95=-105,2;IMPRECISE;SU=4;PE=4;SR=0	GT:SU:PE:SR	./.:4:4:0
3	49197763	1350	N	<DEL>	.	.	SVTYPE=DEL;STRANDS=+-:20;SVLEN=-309;END=49198072;CIPOS=-3,1;CIEND=-4,8;CIPOS95=0,0;CIEND95=0,0;SU=20;PE=7;SR=13	GT:SU:PE:SR	./.:20:7:13
3	49494286	1351_1	N	N]3:49494660]	.	.	SVTYPE=BND;STRANDS=++:4;EVENT=1351;MATEID=1351_2;CIPOS=-7,317;CIEND=-10,463;CIPOS95=0,175;CIEND95=-1,168;IMPRECISE;SU=4;PE=4;SR=0	GT:SU:PE:SR	./.:4:4:0
3	49494660	1351_2	N	N]3:49494286]	.	.	SVTYPE=BND;STRANDS=++:4;SECONDARY;EVENT=1351;MATEID=1351_1;CIPOS=-10,463;CIEND=-7,317;CIPOS95=-1,168;CIEND95=0,175;IMPRECISE;SU=4;PE=4;SR=0	GT:SU:PE:SR	./.:4:4:0
3	49494287	1352	N	<DEL>	.	.	SVTYPE=DEL;STRANDS=+-:38;SVLEN=-318;END=49494605;CIPOS=-10,9;CIEND=-1,0;CIPOS95=0,0;CIEND95=0,0;SU=38;PE=12;SR=26	GT:SU:PE:SR	./.:38:12:26
3	49976217	1353	N	<DEL>	.	.	SVTYPE=DEL;STRANDS=+-:37;SVLEN=-712;END=49976929;CIPOS=-10,115;CIEND=-110,9;CIPOS95=-3,21;CIEND95=-20,3;IMPRECISE;SU=37;PE=37;SR=0	GT:SU:PE:SR	./.:37:37:0
3	50342691	1354	N	<DEL>	.	.	SVTYPE=DEL;STRANDS=+-:5;SVLEN=-318;END=50343009;CIPOS=-10,314;CIEND=-317,9;CIPOS95=-2,69;CIEND95=-103,2;IMPRECISE;SU=5;PE=5;SR=0	GT:SU:PE:SR	./.:5:5:0
3	50349051	1355	N	<DUP>	.	.	SVTYPE=DUP;STRANDS=-+:7;SVLEN=489;END=50349540;CIPOS=-431,9;CIEND=-10,357;CIPOS95=-128,1;CIEND95=-2,81;IMPRECISE;SU=7;PE=7;SR=0	GT:SU:PE:SR	./.:7:7:0
3	52709849	1356	N	<DEL>	.	.	SVTYPE=DEL;STRANDS=+-:26;SVLEN=-323;END=52710172;CIPOS=-10,9;CIEND=-10,9;CIPOS95=0,0;CIEND95=0,0;SU=26;PE=11;SR=15	GT:SU:PE:SR	./.:26:11:15
3	54024959	1357	N	<DUP>	.	.	SVTYPE=DUP;STRANDS=-+:9;SVLEN=339;END=54025298;CIPOS=-390,9;CIEND=-10,302;CIPOS95=-84,2;CIEND95=0,102;IMPRECISE;SU=9;PE=9;SR=0	GT:SU:PE:SR	./.:9:9:0
3	55358448	1358	N	<DEL>	.	.	SVTYPE=DEL;STRANDS=+-:15;SVLEN=-91;END=55358539;CIPOS=-3,1;CIEND=-10,9;CIPOS95=0,0;CIEND95=0,0;SU=15;PE=1;SR=14	GT:SU:PE:SR	./.:15:1:14
3	56604700	1359	N	<DEL>	.	.	SVTYPE=DEL;STRANDS=+-:12;SVLEN=-255;END=56604955;CIPOS=-5,4;CIEND=-5,3;CIPOS95=0,0;CIEND95=0,0;SU=12;PE=5;SR=7	GT:SU:PE:SR	./.:12:5:7
3	56957070	1360	N	<DEL>	.	.	SVTYPE=DEL;STRANDS=+-:7;SVLEN=-17;END=56957087;CIPOS=-10,9;CIEND=-6,5;CIPOS95=0,0;CIEND95=0,0;SU=7;PE=1;SR=6	GT:SU:PE:SR	./.:7:1:6
3	59792397	1361	N	<DEL>	.	.	SVTYPE=DEL;STRANDS=+-:11;SVLEN=-42;END=59792439;CIPOS=-3,2;CIEND=-3,2;CIPOS95=0,0;CIEND95=0,0;SU=11;PE=0;SR=11	GT:SU:PE:SR	./.:11:0:11
3	60116756	1362	N	<DEL>	.	.	SVTYPE=DEL;STRANDS=+-:5;SVLEN=-53;END=60116809;CIPOS=-10,9;CIEND=-9,9;CIPOS95=0,0;CIEND95=0,1;IMPRECISE;SU=5;PE=0;SR=5	GT:SU:PE:SR	./.:5:0:5
3	60758060	1363	N	<DEL>	.	.	SVTYPE=DEL;STRANDS=+-:4;SVLEN=-15;END=60758075;CIPOS=-8,9;CIEND=-10,7;CIPOS95=0,1;CIEND95=-1,0;IMPRECISE;SU=4;PE=0;SR=4	GT:SU:PE:SR	./.:4:0:4
3	61475062	1364_1	N	N]3:61475425]	.	.	SVTYPE=BND;STRANDS=++:5;EVENT=1364;MATEID=1364_2;CIPOS=-6,307;CIEND=-10,419;CIPOS95=0,166;CIEND95=-1,157;IMPRECISE;SU=5;PE=5;SR=0	GT:SU:PE:SR	./.:5:5:0
3	61475425	1364_2	N	N]3:61475062]	.	.	SVTYPE=BND;STRANDS=++:5;SECONDARY;EVENT=1364;MATEID=1364_1;CIPOS=-10,419;CIEND=-6,307;CIPOS95=-1,157;CIEND95=0,166;IMPRECISE;SU=5;PE=5;SR=0	GT:SU:PE:SR	./.:5:5:0
3	61475063	1365	N	<DEL>	.	.	SVTYPE=DEL;STRANDS=+-:19;SVLEN=-308;END=61475371;CIPOS=-10,9;CIEND=-10,9;CIPOS95=0,0;CIEND95=0,0;SU=19;PE=4;SR=15	GT:SU:PE:SR	./.:19:4:15
3	61666417	1366	N	<DEL>	.	.	SVTYPE=DEL;STRANDS=+-:15;SVLEN=-268;END=61666685;CIPOS=-10,7;CIEND=-2,1;CIPOS95=0,0;CIEND95=0,0;SU=15;PE=0;SR=15	GT:SU:PE:SR	./.:15:0:15
3	65115785	1367	N	<DEL>	.	.	SVTYPE=DEL;STRANDS=+-:7;SVLEN=-29;END=65115814;CIPOS=-5,4;CIEND=-5,4;CIPOS95=0,0;CIEND95=0,0;SU=7;PE=0;SR=7	GT:SU:PE:SR	./.:7:0:7
3	66136288	1368	N	<DEL>	.	.	SVTYPE=DEL;STRANDS=+-:8;SVLEN=-32;END=66136320;CIPOS=-10,9;CIEND=-10,9;CIPOS95=0,0;CIEND95=0,0;SU=8;PE=0;SR=8	GT:SU:PE:SR	./.:8:0:8
3	66763772	1369	N	<DUP>	.	.	SVTYPE=DUP;STRANDS=-+:16;SVLEN=138;END=66763910;CIPOS=-2,1;CIEND=-2,1;CIPOS95=0,0;CIEND95=0,0;SU=16;PE=0;SR=16	GT:SU:PE:SR	./.:16:0:16
3	67493707	1370_1	N	N]3:67496859]	.	.	SVTYPE=BND;STRANDS=++:5;EVENT=1370;MATEID=1370_2;CIPOS=-7,433;CIEND=-10,411;CIPOS95=0,166;CIEND95=-1,152;IMPRECISE;SU=5;PE=5;SR=0	GT:SU:PE:SR	./.:5:5:0
3	67496859	1370_2	N	N]3:67493707]	.	.	SVTYPE=BND;STRANDS=++:5;SECONDARY;EVENT=1370;MATEID=1370_1;CIPOS=-10,411;CIEND=-7,433;CIPOS95=-1,152;CIEND95=0,166;IMPRECISE;SU=5;PE=5;SR=0	GT:SU:PE:SR	./.:5:5:0
3	67493708	1371	N	<DEL>	.	.	SVTYPE=DEL;STRANDS=+-:54;SVLEN=-3091;END=67496799;CIPOS=-10,9;CIEND=-1,0;CIPOS95=0,0;CIEND95=0,0;SU=54;PE=29;SR=25	GT:SU:PE:SR	./.:54:29:25
3	69895323	1372	N	<DEL>	.	.	SVTYPE=DEL;STRANDS=+-:5;SVLEN=-30;END=69895353;CIPOS=-10,9;CIEND=-9,9;CIPOS95=0,0;CIEND95=0,1;IMPRECISE;SU=5;PE=0;SR=5	GT:SU:PE:SR	./.:5:0:5
3	70415120	1373_1	N	N]3:70415497]	.	.	SVTYPE=BND;STRANDS=++:7;EVENT=1373;MATEID=1373_2;CIPOS=-10,318;CIEND=-10,359;CIPOS95=0,153;CIEND95=-1,142;IMPRECISE;SU=7;PE=7;SR=0	GT:SU:PE:SR	./.:7:7:0
3	70415497	1373_2	N	N]3:70415120]	.	.	SVTYPE=BND;STRANDS=++:7;SECONDARY;EVENT=1373;MATEID=1373_1;CIPOS=-10,359;CIEND=-10,318;CIPOS95=-1,142;CIEND95=0,153;IMPRECISE;SU=7;PE=7;SR=0	GT:SU:PE:SR	./.:7:7:0
3	70415121	1374	N	<DEL>	.	.	SVTYPE=DEL;STRANDS=+-:51;SVLEN=-319;END=70415440;CIPOS=0,0;CIEND=0,0;CIPOS95=0,0;CIEND95=0,0;SU=51;PE=14;SR=37	GT:SU:PE:SR	./.:51:14:37
3	71242359	1375	N	<DEL>	.	.	SVTYPE=DEL;STRANDS=+-:5;SVLEN=-317;END=71242676;CIPOS=-10,315;CIEND=-281,9;CIPOS95=-2,99;CIEND95=-61,2;IMPRECISE;SU=5;PE=5;SR=0	GT:SU:PE:SR	./.:5:5:0
3	73063077	1376	N	<DEL>	.	.	SVTYPE=DEL;STRANDS=+-:19;SVLEN=-477;END=73063554;CIPOS=-10,9;CIEND=-9,2;CIPOS95=0,0;CIEND95=0,0;SU=19;PE=15;SR=4	GT:SU:PE:SR	./.:19:15:4
3	73939335	1377_1	N	N]3:73939411]	.	.	SVTYPE=BND;STRANDS=++:7;EVENT=1377;MATEID=1377_2;CIPOS=-9,0;CIEND=-7,2;CIPOS95=-9,0;CIEND95=-7,2;IMPRECISE;SU=7;PE=6;SR=1	GT:SU:PE:SR	./.:7:6:1
3	73939411	1377_2	N	N]3:73939335]	.	.	SVTYPE=BND;STRANDS=++:7;SECONDARY;EVENT=1377;MATEID=1377_1;CIPOS=-7,2;CIEND=-9,0;CIPOS95=-7,2;CIEND95=-9,0;IMPRECISE;SU=7;PE=6;SR=1	GT:SU:PE:SR	./.:7:6:1
3	73939035	1378	N	<DEL>	.	.	SVTYPE=DEL;STRANDS=+-:20;SVLEN=-343;END=73939378;CIPOS=-10,9;CIEND=-10,9;CIPOS95=0,0;CIEND95=0,0;SU=20;PE=0;SR=20	GT:SU:PE:SR	./.:20:0:20
3	74765425	1379_1	N	N]3:74765785]	.	.	SVTYPE=BND;STRANDS=++:4;EVENT=1379;MATEID=1379_2;CIPOS=-7,308;CIEND=-10,455;CIPOS95=0,175;CIEND95=-1,167;IMPRECISE;SU=4;PE=4;SR=0	GT:SU:PE:SR	./.:4:4:0
3	74765785	1379_2	N	N]3:74765425]	.	.	SVTYPE=BND;STRANDS=++:4;SECONDARY;EVENT=1379;MATEID=1379_1;CIPOS=-10,455;CIEND=-7,308;CIPOS95=-1,167;CIEND95=0,175;IMPRECISE;SU=4;PE=4;SR=0	GT:SU:PE:SR	./.:4:4:0
3	74765426	1380	N	<DEL>	.	.	SVTYPE=DEL;STRANDS=+-:21;SVLEN=-309;END=74765735;CIPOS=-3,1;CIEND=-10,9;CIPOS95=0,0;CIEND95=0,0;SU=21;PE=7;SR=14	GT:SU:PE:SR	./.:21:7:14
3	74789885	1381	N	<DEL>	.	.	SVTYPE=DEL;STRANDS=+-:12;SVLEN=-61;END=74789946;CIPOS=-10,9;CIEND=-10,9;CIPOS95=0,0;CIEND95=0,0;SU=12;PE=0;SR=12	GT:SU:PE:SR	./.:12:0:12
3	75276889	1382	N	<DEL>	.	.	SVTYPE=DEL;STRANDS=+-:56;SVLEN=-2021;END=75278910;CIPOS=-10,8;CIEND=-2,0;CIPOS95=0,0;CIEND95=0,0;SU=56;PE=38;SR=18	GT:SU:PE:SR	./.:56:38:18
3	60136	1383	N	<DUP>	.	.	SVTYPE=DUP;STRANDS=-+:25;SVLEN=75219127;END=75279263;CIPOS=-192,6;CIEND=-10,155;CIPOS95=-62,0;CIEND95=-3,34;IMPRECISE;SU=25;PE=25;SR=0	GT:SU:PE:SR	./.:25:25:0
3	75988107	1384	N	<DUP>	.	.	SVTYPE=DUP;STRANDS=-+:8;SVLEN=179;END=75988286;CIPOS=-10,9;CIEND=-10,9;CIPOS95=0,0;CIEND95=0,0;SU=8;PE=0;SR=8	GT:SU:PE:SR	./.:8:0:8
3	76014556	1385	N	<DUP>	.	.	SVTYPE=DUP;STRANDS=-+:8;SVLEN=180;END=76014736;CIPOS=-339,6;CIEND=-4,351;CIPOS95=-131,0;CIEND95=0,148;IMPRECISE;SU=8;PE=8;SR=0	GT:SU:PE:SR	./.:8:8:0
3	76716836	1386	N	<DEL>	.	.	SVTYPE=DEL;STRANDS=+-:6;SVLEN=-31;END=76716867;CIPOS=-6,5;CIEND=-6,5;CIPOS95=0,0;CIEND95=0,0;SU=6;PE=0;SR=6	GT:SU:PE:SR	./.:6:0:6
3	77339072	1387	N	<DUP>	.	.	SVTYPE=DUP;STRANDS=-+:7;SVLEN=2112;END=77341184;CIPOS=-429,9;CIEND=-10,300;CIPOS95=-108,1;CIEND95=-2,78;IMPRECISE;SU=7;PE=7;SR=0	GT:SU:PE:SR	./.:7:7:0
3	78779423	1388	N	<DEL>	.	.	SVTYPE=DEL;STRANDS=+-:46;SVLEN=-295;END=78779718;CIPOS=-2,0;CIEND=-10,9;CIPOS95=0,0;CIEND95=0,0;SU=46;PE=15;SR=31	GT:SU:PE:SR	./.:46:15:31
3	79809899	1389	N	<DEL>	.	.	SVTYPE=DEL;STRANDS=+-:8;SVLEN=-70;END=79809969;CIPOS=-10,9;CIEND=-10,9;CIPOS95=0,0;CIEND95=0,0;SU=8;PE=0;SR=8	GT:SU:PE:SR	./.:8:0:8
3	80062865	1390	N	<DEL>	.	.	SVTYPE=DEL;STRANDS=+-:24;SVLEN=-1602;END=80064467;CIPOS=-2,239;CIEND=-417,9;CIPOS95=0,99;CIEND95=-100,1;IMPRECISE;SU=24;PE=24;SR=0	GT:SU:PE:SR	./.:24:24:0
3	80064470	1391_1	N	[3:80065102[N	.	.	SVTYPE=BND;STRANDS=--:35;EVENT=1391;MATEID=1391_2;CIPOS=-3,1;CIEND=-10,9;CIPOS95=0,0;CIEND95=0,0;SU=35;PE=19;SR=16	GT:SU:PE:SR	./.:35:19:16
3	80065102	1391_2	N	[3:80064470[N	.	.	SVTYPE=BND;STRANDS=--:35;SECONDARY;EVENT=1391;MATEID=1391_1;CIPOS=-10,9;CIEND=-3,1;CIPOS95=0,0;CIEND95=0,0;SU=35;PE=19;SR=16	GT:SU:PE:SR	./.:35:19:16
3	80062866	1392_1	N	N]3:80065278]	.	.	SVTYPE=BND;STRANDS=++:19;EVENT=1392;MATEID=1392_2;CIPOS=-3,2;CIEND=-3,2;CIPOS95=0,0;CIEND95=0,0;SU=19;PE=9;SR=10	GT:SU:PE:SR	./.:19:9:10
3	80065278	1392_2	N	N]3:80062866]	.	.	SVTYPE=BND;STRANDS=++:19;SECONDARY;EVENT=1392;MATEID=1392_1;CIPOS=-3,2;CIEND=-3,2;CIPOS95=0,0;CIEND95=0,0;SU=19;PE=9;SR=10	GT:SU:PE:SR	./.:19:9:10
3	81346082	1393	N	<DEL>	.	.	SVTYPE=DEL;STRANDS=+-:17;SVLEN=-298;END=81346380;CIPOS=-4,2;CIEND=-10,9;CIPOS95=0,0;CIEND95=0,0;SU=17;PE=6;SR=11	GT:SU:PE:SR	./.:17:6:11
3	81907506	1394_1	N	N]3:81907865]	.	.	SVTYPE=BND;STRANDS=++:5;EVENT=1394;MATEID=1394_2;CIPOS=-6,304;CIEND=-10,422;CIPOS95=0,166;CIEND95=-1,160;IMPRECISE;SU=5;PE=5;SR=0	GT:SU:PE:SR	./.:5:5:0
3	81907865	1394_2	N	N]3:81907506]	.	.	SVTYPE=BND;STRANDS=++:5;SECONDARY;EVENT=1394;MATEID=1394_1;CIPOS=-10,422;CIEND=-6,304;CIPOS95=-1,160;CIEND95=0,166;IMPRECISE;SU=5;PE=5;SR=0	GT:SU:PE:SR	./.:5:5:0
3	81907507	1395	N	<DEL>	.	.	SVTYPE=DEL;STRANDS=+-:58;SVLEN=-305;END=81907812;CIPOS=0,0;CIEND=0,0;CIPOS95=0,0;CIEND95=0,0;SU=58;PE=21;SR=37	GT:SU:PE:SR	./.:58:21:37
3	82936658	1396	N	<DEL>	.	.	SVTYPE=DEL;STRANDS=+-:16;SVLEN=-299;END=82936957;CIPOS=-10,9;CIEND=-4,2;CIPOS95=0,0;CIEND95=0,0;SU=16;PE=7;SR=9	GT:SU:PE:SR	./.:16:7:9
3	83828245	1397	N	<DEL>	.	.	SVTYPE=DEL;STRANDS=+-:12;SVLEN=-49;END=83828294;CIPOS=-10,9;CIEND=-10,9;CIPOS95=0,0;CIEND95=0,0;SU=12;PE=0;SR=12	GT:SU:PE:SR	./.:12:0:12
3	83853127	1398_1	N	N]3:83855398]	.	.	SVTYPE=BND;STRANDS=++:4;EVENT=1398;MATEID=1398_2;CIPOS=-8,469;CIEND=-10,464;CIPOS95=0,175;CIEND95=-1,170;IMPRECISE;SU=4;PE=4;SR=0	GT:SU:PE:SR	./.:4:4:0
3	83855398	1398_2	N	N]3:83853127]	.	.	SVTYPE=BND;STRANDS=++:4;SECONDARY;EVENT=1398;MATEID=1398_1;CIPOS=-10,464;CIEND=-8,469;CIPOS95=-1,170;CIEND95=0,175;IMPRECISE;SU=4;PE=4;SR=0	GT:SU:PE:SR	./.:4:4:0
3	83853128	1399	N	<DEL>	.	.	SVTYPE=DEL;STRANDS=+-:27;SVLEN=-2221;END=83855349;CIPOS=-4,3;CIEND=-5,3;CIPOS95=0,0;CIEND95=0,0;SU=27;PE=19;SR=8	GT:SU:PE:SR	./.:27:19:8
3	86868604	1400	N	<DEL>	.	.	SVTYPE=DEL;STRANDS=+-:4;SVLEN=-730;END=86869334;CIPOS=-10,444;CIEND=-474,7;CIPOS95=-1,157;CIEND95=-175,0;IMPRECISE;SU=4;PE=4;SR=0	GT:SU:PE:SR	./.:4:4:0
3	87482524	1401	N	<DEL>	.	.	SVTYPE=DEL;STRANDS=+-:4;SVLEN=-82;END=87482606;CIPOS=-9,8;CIEND=-9,8;CIPOS95=0,0;CIEND95=0,0;SU=4;PE=0;SR=4	GT:SU:PE:SR	./.:4:0:4
3	88067613	1402	N	<DEL>	.	.	SVTYPE=DEL;STRANDS=+-:5;SVLEN=-28;END=88067641;CIPOS=-10,9;CIEND=-10,9;CIPOS95=0,0;CIEND95=0,0;SU=5;PE=0;SR=5	GT:SU:PE:SR	./.:5:0:5
3	88915040	1403	N	<DEL>	.	.	SVTYPE=DEL;STRANDS=+-:4;SVLEN=-33;END=88915073;CIPOS=-9,8;CIEND=-9,8;CIPOS95=0,0;CIEND95=0,0;SU=4;PE=0;SR=4	GT:SU:PE:SR	./.:4:0:4
3	88948276	1404	N	<DEL>	.	.	SVTYPE=DEL;STRANDS=+-:5;SVLEN=-13;END=88948289;CIPOS=-8,6;CIEND=-8,9;CIPOS95=-1,0;CIEND95=0,1;IMPRECISE;SU=5;PE=0;SR=5	GT:SU:PE:SR	./.:5:0:5
3	90399812	1405	N	<DUP>	.	.	SVTYPE=DUP;STRANDS=-+:21;SVLEN=898;END=90400710;CIPOS=-294,9;CIEND=-10,197;CIPOS95=-36,2;CIEND95=-3,28;IMPRECISE;SU=21;PE=21;SR=0	GT:SU:PE:SR	./.:21:21:0
3	90452093	1406	N	<DUP>	.	.	SVTYPE=DUP;STRANDS=-+:24;SVLEN=757;END=90452850;CIPOS=-175,9;CIEND=-10,141;CIPOS95=-26,3;CIEND95=-3,29;IMPRECISE;SU=24;PE=24;SR=0	GT:SU:PE:SR	./.:24:24:0
3	90503850	1407	N	<DUP>	.	.	SVTYPE=DUP;STRANDS=-+:4;SVLEN=702;END=90504552;CIPOS=-10,9;CIEND=-10,9;CIPOS95=-3,0;CIEND95=-2,3;IMPRECISE;SU=4;PE=3;SR=1	GT:SU:PE:SR	./.:4:3:1
3	90453637	1408	N	<DUP>	.	.	SVTYPE=DUP;STRANDS=-+:13;SVLEN=51216;END=90504853;CIPOS=-283,9;CIEND=-10,166;CIPOS95=-121,1;CIEND95=-3,27;IMPRECISE;SU=13;PE=13;SR=0	GT:SU:PE:SR	./.:13:13:0
3	95116207	1409_1	N	N]3:95116572]	.	.	SVTYPE=BND;STRANDS=++:4;EVENT=1409;MATEID=1409_2;CIPOS=-7,313;CIEND=-10,461;CIPOS95=0,175;CIEND95=-1,169;IMPRECISE;SU=4;PE=4;SR=0	GT:SU:PE:SR	./.:4:4:0
3	95116572	1409_2	N	N]3:95116207]	.	.	SVTYPE=BND;STRANDS=++:4;SECONDARY;EVENT=1409;MATEID=1409_1;CIPOS=-10,461;CIEND=-7,313;CIPOS95=-1,169;CIEND95=0,175;IMPRECISE;SU=4;PE=4;SR=0	GT:SU:PE:SR	./.:4:4:0
3	95116208	1410	N	<DEL>	.	.	SVTYPE=DEL;STRANDS=+-:27;SVLEN=-314;END=95116522;CIPOS=-10,9;CIEND=-3,1;CIPOS95=0,0;CIEND95=0,0;SU=27;PE=10;SR=17	GT:SU:PE:SR	./.:27:10:17
3	95166841	1411	N	<DEL>	.	.	SVTYPE=DEL;STRANDS=+-:14;SVLEN=-50;END=95166891;CIPOS=-10,9;CIEND=-10,9;CIPOS95=0,0;CIEND95=0,0;SU=14;PE=0;SR=14	GT:SU:PE:SR	./.:14:0:14
3	95465767	1412	N	<DEL>	.	.	SVTYPE=DEL;STRANDS=+-:13;SVLEN=-4996;END=95470763;CIPOS=-10,188;CIEND=-331,9;CIPOS95=-1,33;CIEND95=-65,1;IMPRECISE;SU=13;PE=13;SR=0	GT:SU:PE:SR	./.:13:13:0
3	95468116	1413	N	<DUP>	.	.	SVTYPE=DUP;STRANDS=-+:28;SVLEN=2884;END=95471000;CIPOS=-10,7;CIEND=-4,3;CIPOS95=0,0;CIEND95=0,0;SU=28;PE=19;SR=9	GT:SU:PE:SR	./.:28:19:9
3	96340653	1414	N	<DUP>	.	.	SVTYPE=DUP;STRANDS=-+:4;SVLEN=329;END=96340982;CIPOS=-418,9;CIEND=-10,466;CIPOS95=-144,1;CIEND95=-1,172;IMPRECISE;SU=4;PE=4;SR=0	GT:SU:PE:SR	./.:4:4:0
3	96382808	1415	N	<DEL>	.	.	SVTYPE=DEL;STRANDS=+-:7;SVLEN=-3;END=96382811;CIPOS=-5,1;CIEND=-2,4;CIPOS95=0,0;CIEND95=0,0;SU=7;PE=0;SR=7	GT:SU:PE:SR	./.:7:0:7
3	97859656	1416	N	<DUP>	.	.	SVTYPE=DUP;STRANDS=-+:21;SVLEN=42684;END=97902340;CIPOS=-10,9;CIEND=-10,9;CIPOS95=-3,2;CIEND95=-1,2;IMPRECISE;SU=21;PE=20;SR=1	GT:SU:PE:SR	./.:21:20:1
3	97859894	1417	N	<DEL>	.	.	SVTYPE=DEL;STRANDS=+-:18;SVLEN=-42444;END=97902338;CIPOS=-7,9;CIEND=-10,8;CIPOS95=-1,1;CIEND95=-2,0;IMPRECISE;SU=18;PE=16;SR=2	GT:SU:PE:SR	./.:18:16:2
3	97882029	1418	N	<DUP>	.	.	SVTYPE=DUP;STRANDS=-+:8;SVLEN=39354;END=97921383;CIPOS=-327,9;CIEND=-10,271;CIPOS95=-119,1;CIEND95=-2,80;IMPRECISE;SU=8;PE=8;SR=0	GT:SU:PE:SR	./.:8:8:0
3	97882195	1419	N	<DEL>	.	.	SVTYPE=DEL;STRANDS=+-:9;SVLEN=-39311;END=97921506;CIPOS=-10,301;CIEND=-242,9;CIPOS95=-1,115;CIEND95=-39,3;IMPRECISE;SU=9;PE=9;SR=0	GT:SU:PE:SR	./.:9:9:0
3	98410636	1420	N	<DEL>	.	.	SVTYPE=DEL;STRANDS=+-:21;SVLEN=-4147;END=98414783;CIPOS=-10,191;CIEND=-362,9;CIPOS95=-1,48;CIEND95=-88,0;IMPRECISE;SU=21;PE=21;SR=0	GT:SU:PE:SR	./.:21:21:0
3	98899062	1421_1	N	N]3:98902444]	.	.	SVTYPE=BND;STRANDS=++:4;EVENT=1421;MATEID=1421_2;CIPOS=-8,469;CIEND=-10,480;CIPOS95=0,175;CIEND95=-1,168;IMPRECISE;SU=4;PE=4;SR=0	GT:SU:PE:SR	./.:4:4:0
3	98902444	1421_2	N	N]3:98899062]	.	.	SVTYPE=BND;STRANDS=++:4;SECONDARY;EVENT=1421;MATEID=1421_1;CIPOS=-10,480;CIEND=-8,469;CIPOS95=-1,168;CIEND95=0,175;IMPRECISE;SU=4;PE=4;SR=0	GT:SU:PE:SR	./.:4:4:0
3	98899063	1422	N	<DEL>	.	.	SVTYPE=DEL;STRANDS=+-:39;SVLEN=-3326;END=98902389;CIPOS=-1,9;CIEND=-10,9;CIPOS95=0,0;CIEND95=0,0;SU=39;PE=28;SR=11	GT:SU:PE:SR	./.:39:28:11
3	99037453	1423_1	N	N]3:99037808]	.	.	SVTYPE=BND;STRANDS=++:7;EVENT=1423;MATEID=1423_2;CIPOS=-10,302;CIEND=-10,382;CIPOS95=0,153;CIEND95=-1,146;IMPRECISE;SU=7;PE=7;SR=0	GT:SU:PE:SR	./.:7:7:0
3	99037808	1423_2	N	N]3:99037453]	.	.	SVTYPE=BND;STRANDS=++:7;SECONDARY;EVENT=1423;MATEID=1423_1;CIPOS=-10,382;CIEND=-10,302;CIPOS95=-1,146;CIEND95=0,153;IMPRECISE;SU=7;PE=7;SR=0	GT:SU:PE:SR	./.:7:7:0
3	99037454	1424	N	<DEL>	.	.	SVTYPE=DEL;STRANDS=+-:53;SVLEN=-303;END=99037757;CIPOS=-2,0;CIEND=-2,0;CIPOS95=0,0;CIEND95=0,0;SU=53;PE=21;SR=32	GT:SU:PE:SR	./.:53:21:32
3	99287438	1425	N	<DEL>	.	.	SVTYPE=DEL;STRANDS=+-:4;SVLEN=-299;END=99287737;CIPOS=-10,142;CIEND=-272,9;CIPOS95=-3,68;CIEND95=-104,2;IMPRECISE;SU=4;PE=4;SR=0	GT:SU:PE:SR	./.:4:4:0
3	99628782	1426	N	<DEL>	.	.	SVTYPE=DEL;STRANDS=+-:46;SVLEN=-849;END=99629631;CIPOS=-10,9;CIEND=-2,0;CIPOS95=0,0;CIEND95=0,0;SU=46;PE=33;SR=13	GT:SU:PE:SR	./.:46:33:13
3	99785363	1427	N	<DEL>	.	.	SVTYPE=DEL;STRANDS=+-:16;SVLEN=-293;END=99785656;CIPOS=-10,9;CIEND=-7,6;CIPOS95=0,0;CIEND95=0,0;SU=16;PE=11;SR=5	GT:SU:PE:SR	./.:16:11:5
3	101188365	1428	N	<DEL>	.	.	SVTYPE=DEL;STRANDS=+-:4;SVLEN=-327;END=101188692;CIPOS=-10,249;CIEND=-249,9;CIPOS95=-2,92;CIEND95=-83,2;IMPRECISE;SU=4;PE=4;SR=0	GT:SU:PE:SR	./.:4:4:0
3	102283786	1429_1	N	N]3:102284165]	.	.	SVTYPE=BND;STRANDS=++:6;EVENT=1429;MATEID=1429_2;CIPOS=-10,324;CIEND=-10,386;CIPOS95=0,159;CIEND95=0,151;IMPRECISE;SU=6;PE=6;SR=0	GT:SU:PE:SR	./.:6:6:0
3	102284165	1429_2	N	N]3:102283786]	.	.	SVTYPE=BND;STRANDS=++:6;SECONDARY;EVENT=1429;MATEID=1429_1;CIPOS=-10,386;CIEND=-10,324;CIPOS95=0,151;CIEND95=0,159;IMPRECISE;SU=6;PE=6;SR=0	GT:SU:PE:SR	./.:6:6:0
3	102283787	1430	N	<DEL>	.	.	SVTYPE=DEL;STRANDS=+-:44;SVLEN=-325;END=102284112;CIPOS=-10,9;CIEND=-10,9;CIPOS95=0,0;CIEND95=0,0;SU=44;PE=23;SR=21	GT:SU:PE:SR	./.:44:23:21
3	103188653	1431	N	<DEL>	.	.	SVTYPE=DEL;STRANDS=+-:12;SVLEN=-33;END=103188686;CIPOS=-4,0;CIEND=-7,0;CIPOS95=0,0;CIEND95=-7,0;IMPRECISE;SU=12;PE=0;SR=12	GT:SU:PE:SR	./.:12:0:12
3	103547921	1432_1	N	N]3:103548282]	.	.	SVTYPE=BND;STRANDS=++:5;EVENT=1432;MATEID=1432_2;CIPOS=-6,308;CIEND=-10,417;CIPOS95=0,166;CIEND95=-1,158;IMPRECISE;SU=5;PE=5;SR=0	GT:SU:PE:SR	./.:5:5:0
3	103548282	1432_2	N	N]3:103547921]	.	.	SVTYPE=BND;STRANDS=++:5;SECONDARY;EVENT=1432;MATEID=1432_1;CIPOS=-10,417;CIEND=-6,308;CIPOS95=-1,158;CIEND95=0,166;IMPRECISE;SU=5;PE=5;SR=0	GT:SU:PE:SR	./.:5:5:0
3	103547922	1433	N	<DEL>	.	.	SVTYPE=DEL;STRANDS=+-:25;SVLEN=-309;END=103548231;CIPOS=-3,1;CIEND=-10,9;CIPOS95=0,0;CIEND95=0,0;SU=25;PE=7;SR=18	GT:SU:PE:SR	./.:25:7:18
3	103990740	1434	N	<DEL>	.	.	SVTYPE=DEL;STRANDS=+-:17;SVLEN=-45;END=103990785;CIPOS=-10,9;CIEND=-10,9;CIPOS95=0,0;CIEND95=0,0;SU=17;PE=0;SR=17	GT:SU:PE:SR	./.:17:0:17
3	104416308	1435	N	<DEL>	.	.	SVTYPE=DEL;STRANDS=+-:12;SVLEN=-137;END=104416445;CIPOS=-10,9;CIEND=-10,9;CIPOS95=0,0;CIEND95=0,0;SU=12;PE=0;SR=12	GT:SU:PE:SR	./.:12:0:12
3	104999623	1436	N	<DEL>	.	.	SVTYPE=DEL;STRANDS=+-:12;SVLEN=-107;END=104999730;CIPOS=-10,9;CIEND=-10,9;CIPOS95=0,0;CIEND95=0,0;SU=12;PE=0;SR=12	GT:SU:PE:SR	./.:12:0:12
3	105057432	1437	N	<DEL>	.	.	SVTYPE=DEL;STRANDS=+-:9;SVLEN=-24;END=105057456;CIPOS=-4,3;CIEND=-4,3;CIPOS95=0,0;CIEND95=0,0;SU=9;PE=0;SR=9	GT:SU:PE:SR	./.:9:0:9
3	106436889	1438	N	<DEL>	.	.	SVTYPE=DEL;STRANDS=+-:9;SVLEN=-196;END=106437085;CIPOS=-4,3;CIEND=-4,3;CIPOS95=0,0;CIEND95=0,0;SU=9;PE=0;SR=9	GT:SU:PE:SR	./.:9:0:9
3	106735977	1439	N	<DEL>	.	.	SVTYPE=DEL;STRANDS=+-:15;SVLEN=-255;END=106736232;CIPOS=-10,9;CIEND=-4,2;CIPOS95=0,0;CIEND95=0,0;SU=15;PE=5;SR=10	GT:SU:PE:SR	./.:15:5:10
3	106813631	1440	N	<DEL>	.	.	SVTYPE=DEL;STRANDS=+-:19;SVLEN=-166;END=106813797;CIPOS=-10,9;CIEND=0,1;CIPOS95=0,0;CIEND95=0,0;SU=19;PE=2;SR=17	GT:SU:PE:SR	./.:19:2:17
3	107109907	1441	N	<INV>	.	.	SVTYPE=INV;STRANDS=++:3,--:3;SVLEN=194;END=107110101;CIPOS=-19,136;CIEND=-2,7;CIPOS95=-10,109;CIEND95=-2,2;IMPRECISE;SU=6;PE=6;SR=0	GT:SU:PE:SR	./.:6:6:0
3	108226088	1442	N	<DEL>	.	.	SVTYPE=DEL;STRANDS=+-:6;SVLEN=-21;END=108226109;CIPOS=-8,6;CIEND=-7,6;CIPOS95=0,0;CIEND95=0,0;SU=6;PE=1;SR=5	GT:SU:PE:SR	./.:6:1:5
3	109508822	1443	N	<DEL>	.	.	SVTYPE=DEL;STRANDS=+-:6;SVLEN=-37;END=109508859;CIPOS=-6,5;CIEND=-6,5;CIPOS95=0,0;CIEND95=0,0;SU=6;PE=0;SR=6	GT:SU:PE:SR	./.:6:0:6
3	109743997	1444	N	<DEL>	.	.	SVTYPE=DEL;STRANDS=+-:10;SVLEN=-67;END=109744064;CIPOS=-10,9;CIEND=-10,9;CIPOS95=0,0;CIEND95=0,0;SU=10;PE=0;SR=10	GT:SU:PE:SR	./.:10:0:10
3	110256972	1445	N	<DEL>	.	.	SVTYPE=DEL;STRANDS=+-:15;SVLEN=-284;END=110257256;CIPOS=-10,9;CIEND=-2,1;CIPOS95=0,0;CIEND95=0,0;SU=15;PE=2;SR=13	GT:SU:PE:SR	./.:15:2:13
3	110677340	1446	N	<DEL>	.	.	SVTYPE=DEL;STRANDS=+-:19;SVLEN=-50;END=110677390;CIPOS=-1,0;CIEND=-1,0;CIPOS95=0,0;CIEND95=0,0;SU=19;PE=0;SR=19	GT:SU:PE:SR	./.:19:0:19
3	111243636	1447	N	<DEL>	.	.	SVTYPE=DEL;STRANDS=+-:15;SVLEN=-5355;END=111248991;CIPOS=-10,226;CIEND=-156,9;CIPOS95=-2,74;CIEND95=-37,3;IMPRECISE;SU=15;PE=15;SR=0	GT:SU:PE:SR	./.:15:15:0
3	112467401	1448	N	<DEL>	.	.	SVTYPE=DEL;STRANDS=+-:43;SVLEN=-311;END=112467712;CIPOS=-10,9;CIEND=-10,9;CIPOS95=0,0;CIEND95=0,0;SU=43;PE=25;SR=18	GT:SU:PE:SR	./.:43:25:18
3	113854032	1449_1	N	N]3:113854393]	.	.	SVTYPE=BND;STRANDS=++:7;EVENT=1449;MATEID=1449_2;CIPOS=-10,313;CIEND=-10,366;CIPOS95=0,153;CIEND95=0,148;IMPRECISE;SU=7;PE=7;SR=0	GT:SU:PE:SR	./.:7:7:0
3	113854393	1449_2	N	N]3:113854032]	.	.	SVTYPE=BND;STRANDS=++:7;SECONDARY;EVENT=1449;MATEID=1449_1;CIPOS=-10,366;CIEND=-10,313;CIPOS95=0,148;CIEND95=0,153;IMPRECISE;SU=7;PE=7;SR=0	GT:SU:PE:SR	./.:7:7:0
3	113854033	1450	N	<DEL>	.	.	SVTYPE=DEL;STRANDS=+-:47;SVLEN=-314;END=113854347;CIPOS=-10,9;CIEND=-10,9;CIPOS95=0,0;CIEND95=0,0;SU=47;PE=17;SR=30	GT:SU:PE:SR	./.:47:17:30
3	114466483	1451_1	N	N]3:114466850]	.	.	SVTYPE=BND;STRANDS=++:10;EVENT=1451;MATEID=1451_2;CIPOS=-10,307;CIEND=-10,319;CIPOS95=0,140;CIEND95=0,132;IMPRECISE;SU=10;PE=10;SR=0	GT:SU:PE:SR	./.:10:10:0
3	114466850	1451_2	N	N]3:114466483]	.	.	SVTYPE=BND;STRANDS=++:10;SECONDARY;EVENT=1451;MATEID=1451_1;CIPOS=-10,319;CIEND=-10,307;CIPOS95=0,132;CIEND95=0,140;IMPRECISE;SU=10;PE=10;SR=0	GT:SU:PE:SR	./.:10:10:0
3	114466484	1452	N	<DEL>	.	.	SVTYPE=DEL;STRANDS=+-:47;SVLEN=-308;END=114466792;CIPOS=-2,0;CIEND=-1,0;CIPOS95=0,0;CIEND95=0,0;SU=47;PE=15;SR=32	GT:SU:PE:SR	./.:47:15:32
3	115526958	1453	N	<DEL>	.	.	SVTYPE=DEL;STRANDS=+-:9;SVLEN=-64;END=115527022;CIPOS=-5,3;CIEND=-4,3;CIPOS95=0,0;CIEND95=0,0;SU=9;PE=1;SR=8	GT:SU:PE:SR	./.:9:1:8
3	116204834	1454	N	<DEL>	.	.	SVTYPE=DEL;STRANDS=+-:21;SVLEN=-344;END=116205178;CIPOS=-4,2;CIEND=-3,1;CIPOS95=0,0;CIEND95=0,0;SU=21;PE=8;SR=13	GT:SU:PE:SR	./.:21:8:13
3	116275284	1455	N	<DEL>	.	.	SVTYPE=DEL;STRANDS=+-:40;SVLEN=-311;END=116275595;CIPOS=-10,9;CIEND=-10,9;CIPOS95=0,0;CIEND95=0,0;SU=40;PE=23;SR=17	GT:SU:PE:SR	./.:40:23:17
3	116827699	1456	N	<DEL>	.	.	SVTYPE=DEL;STRANDS=+-:6;SVLEN=-32;END=116827731;CIPOS=-6,5;CIEND=-6,5;CIPOS95=0,0;CIEND95=0,0;SU=6;PE=0;SR=6	GT:SU:PE:SR	./.:6:0:6
3	118281604	1457	N	<DEL>	.	.	SVTYPE=DEL;STRANDS=+-:12;SVLEN=-224;END=118281828;CIPOS=-10,9;CIEND=-10,9;CIPOS95=0,0;CIEND95=0,0;SU=12;PE=0;SR=12	GT:SU:PE:SR	./.:12:0:12
3	119893984	1458_1	N	N]3:119894490]	.	.	SVTYPE=BND;STRANDS=++:8;EVENT=1458;MATEID=1458_2;CIPOS=-4,346;CIEND=-8,341;CIPOS95=0,148;CIEND95=-1,144;IMPRECISE;SU=8;PE=8;SR=0	GT:SU:PE:SR	./.:8:8:0
3	119894490	1458_2	N	N]3:119893984]	.	.	SVTYPE=BND;STRANDS=++:8;SECONDARY;EVENT=1458;MATEID=1458_1;CIPOS=-8,341;CIEND=-4,346;CIPOS95=-1,144;CIEND95=0,148;IMPRECISE;SU=8;PE=8;SR=0	GT:SU:PE:SR	./.:8:8:0
3	119893985	1459	N	<DEL>	.	.	SVTYPE=DEL;STRANDS=+-:73;SVLEN=-458;END=119894443;CIPOS=-2,0;CIEND=-10,8;CIPOS95=0,0;CIEND95=0,0;SU=73;PE=50;SR=23	GT:SU:PE:SR	./.:73:50:23
3	119941801	1460	N	<DUP>	.	.	SVTYPE=DUP;STRANDS=-+:16;SVLEN=134;END=119941935;CIPOS=-2,1;CIEND=-2,1;CIPOS95=0,0;CIEND95=0,0;SU=16;PE=0;SR=16	GT:SU:PE:SR	./.:16:0:16
3	120912294	1461_1	N	[3:121577021[N	.	.	SVTYPE=BND;STRANDS=--:11;EVENT=1461;MATEID=1461_2;CIPOS=-229,9;CIEND=-244,9;CIPOS95=-63,2;CIEND95=-74,2;IMPRECISE;SU=11;PE=11;SR=0	GT:SU:PE:SR	./.:11:11:0
3	121577021	1461_2	N	[3:120912294[N	.	.	SVTYPE=BND;STRANDS=--:11;SECONDARY;EVENT=1461;MATEID=1461_1;CIPOS=-244,9;CIEND=-229,9;CIPOS95=-74,2;CIEND95=-63,2;IMPRECISE;SU=11;PE=11;SR=0	GT:SU:PE:SR	./.:11:11:0
3	120911828	1462_1	N	N]3:121577510]	.	.	SVTYPE=BND;STRANDS=++:10;EVENT=1462;MATEID=1462_2;CIPOS=-10,406;CIEND=-10,281;CIPOS95=-1,91;CIEND95=0,97;IMPRECISE;SU=10;PE=10;SR=0	GT:SU:PE:SR	./.:10:10:0
3	121577510	1462_2	N	N]3:120911828]	.	.	SVTYPE=BND;STRANDS=++:10;SECONDARY;EVENT=1462;MATEID=1462_1;CIPOS=-10,281;CIEND=-10,406;CIPOS95=0,97;CIEND95=-1,91;IMPRECISE;SU=10;PE=10;SR=0	GT:SU:PE:SR	./.:10:10:0
3	122138450	1463_1	N	N]3:122138822]	.	.	SVTYPE=BND;STRANDS=++:12;EVENT=1463;MATEID=1463_2;CIPOS=-10,316;CIEND=-10,473;CIPOS95=0,134;CIEND95=-1,123;IMPRECISE;SU=12;PE=12;SR=0	GT:SU:PE:SR	./.:12:12:0
3	122138822	1463_2	N	N]3:122138450]	.	.	SVTYPE=BND;STRANDS=++:12;SECONDARY;EVENT=1463;MATEID=1463_1;CIPOS=-10,473;CIEND=-10,316;CIPOS95=-1,123;CIEND95=0,134;IMPRECISE;SU=12;PE=12;SR=0	GT:SU:PE:SR	./.:12:12:0
3	122138451	1464	N	<DEL>	.	.	SVTYPE=DEL;STRANDS=+-:52;SVLEN=-317;END=122138768;CIPOS=-10,5;CIEND=-2,0;CIPOS95=0,0;CIEND95=0,0;SU=52;PE=21;SR=31	GT:SU:PE:SR	./.:52:21:31
3	123197562	1465	N	<DEL>	.	.	SVTYPE=DEL;STRANDS=+-:7;SVLEN=-334;END=123197896;CIPOS=-10,213;CIEND=-302,9;CIPOS95=-2,63;CIEND95=-78,2;IMPRECISE;SU=7;PE=7;SR=0	GT:SU:PE:SR	./.:7:7:0
3	123236757	1466	N	<DEL>	.	.	SVTYPE=DEL;STRANDS=+-:37;SVLEN=-304;END=123237061;CIPOS=-10,9;CIEND=-10,9;CIPOS95=0,0;CIEND95=0,0;SU=37;PE=12;SR=25	GT:SU:PE:SR	./.:37:12:25
3	124006636	1467	N	<DEL>	.	.	SVTYPE=DEL;STRANDS=+-:13;SVLEN=-25;END=124006661;CIPOS=-10,9;CIEND=-10,9;CIPOS95=0,0;CIEND95=0,0;SU=13;PE=0;SR=13	GT:SU:PE:SR	./.:13:0:13
3	124890053	1468	N	<DEL>	.	.	SVTYPE=DEL;STRANDS=+-:61;SVLEN=-766;END=124890819;CIPOS=-10,9;CIEND=-4,0;CIPOS95=0,0;CIEND95=0,0;SU=61;PE=53;SR=8	GT:SU:PE:SR	./.:61:53:8
3	124936295	1469	N	<DEL>	.	.	SVTYPE=DEL;STRANDS=+-:37;SVLEN=-868;END=124937163;CIPOS=-3,2;CIEND=-10,9;CIPOS95=0,0;CIEND95=0,0;SU=37;PE=27;SR=10	GT:SU:PE:SR	./.:37:27:10
3	125439617	1470	N	<DUP>	.	.	SVTYPE=DUP;STRANDS=-+:4;SVLEN=22621;END=125462238;CIPOS=-375,9;CIEND=-10,444;CIPOS95=-113,2;CIEND95=-1,159;IMPRECISE;SU=4;PE=4;SR=0	GT:SU:PE:SR	./.:4:4:0
3	123710569	1471_1	N	[3:125688531[N	.	.	SVTYPE=BND;STRANDS=--:16;EVENT=1471;MATEID=1471_2;CIPOS=-257,9;CIEND=-246,9;CIPOS95=-105,1;CIEND95=-98,1;IMPRECISE;SU=16;PE=16;SR=0	GT:SU:PE:SR	./.:16:16:0
3	125688531	1471_2	N	[3:123710569[N	.	.	SVTYPE=BND;STRANDS=--:16;SECONDARY;EVENT=1471;MATEID=1471_1;CIPOS=-246,9;CIEND=-257,9;CIPOS95=-98,1;CIEND95=-105,1;IMPRECISE;SU=16;PE=16;SR=0	GT:SU:PE:SR	./.:16:16:0
3	126089990	1472	N	<DEL>	.	.	SVTYPE=DEL;STRANDS=+-:11;SVLEN=-60;END=126090050;CIPOS=-3,2;CIEND=-3,2;CIPOS95=0,0;CIEND95=0,0;SU=11;PE=0;SR=11	GT:SU:PE:SR	./.:11:0:11
3	126276822	1473	N	<DEL>	.	.	SVTYPE=DEL;STRANDS=+-:5;SVLEN=-34;END=126276856;CIPOS=-10,9;CIEND=-10,9;CIPOS95=0,0;CIEND95=0,0;SU=5;PE=0;SR=5	GT:SU:PE:SR	./.:5:0:5
3	126358938	1474	N	<DEL>	.	.	SVTYPE=DEL;STRANDS=+-:41;SVLEN=-311;END=126359249;CIPOS=-10,9;CIEND=-10,9;CIPOS95=0,0;CIEND95=0,0;SU=41;PE=19;SR=22	GT:SU:PE:SR	./.:41:19:22
3	126768520	1475	N	<DEL>	.	.	SVTYPE=DEL;STRANDS=+-:5;SVLEN=-17;END=126768537;CIPOS=-2,0;CIEND=-8,8;CIPOS95=-2,0;CIEND95=0,0;IMPRECISE;SU=5;PE=1;SR=4	GT:SU:PE:SR	./.:5:1:4
3	127604011	1476	N	<DEL>	.	.	SVTYPE=DEL;STRANDS=+-:4;SVLEN=-169;END=127604180;CIPOS=-10,112;CIEND=-102,9;CIPOS95=-3,42;CIEND95=-50,3;IMPRECISE;SU=4;PE=4;SR=0	GT:SU:PE:SR	./.:4:4:0
3	131677815	1477	N	<DEL>	.	.	SVTYPE=DEL;STRANDS=+-:20;SVLEN=-332;END=131678147;CIPOS=-10,9;CIEND=-10,5;CIPOS95=-1,3;CIEND95=-5,1;IMPRECISE;SU=20;PE=19;SR=1	GT:SU:PE:SR	./.:20:19:1
3	168738456	1478	N	<DEL>	.	.	SVTYPE=DEL;STRANDS=+-:38;SVLEN=-379;END=168738835;CIPOS=-2,0;CIEND=-2,0;CIPOS95=0,0;CIEND95=0,0;SU=38;PE=18;SR=20	GT:SU:PE:SR	./.:38:18:20
3	191856097	1479_1	N	N]3:191856476]	.	.	SVTYPE=BND;STRANDS=++:4;EVENT=1479;MATEID=1479_2;CIPOS=-7,324;CIEND=-10,456;CIPOS95=0,175;CIEND95=-1,167;IMPRECISE;SU=4;PE=4;SR=0	GT:SU:PE:SR	./.:4:4:0
3	191856476	1479_2	N	N]3:191856097]	.	.	SVTYPE=BND;STRANDS=++:4;SECONDARY;EVENT=1479;MATEID=1479_1;CIPOS=-10,456;CIEND=-7,324;CIPOS95=-1,167;CIEND95=0,175;IMPRECISE;SU=4;PE=4;SR=0	GT:SU:PE:SR	./.:4:4:0
3	195510210	1480	N	<DEL>	.	.	SVTYPE=DEL;STRANDS=+-:5;SVLEN=-429;END=195510639;CIPOS=-10,366;CIEND=-404,9;CIPOS95=-1,108;CIEND95=-106,1;IMPRECISE;SU=5;PE=5;SR=0	GT:SU:PE:SR	./.:5:5:0
3	128346819	1481	N	<DEL>	.	.	SVTYPE=DEL;STRANDS=+-:9;SVLEN=-329;END=128347148;CIPOS=-5,4;CIEND=-10,9;CIPOS95=0,0;CIEND95=0,0;SU=9;PE=2;SR=7	GT:SU:PE:SR	./.:9:2:7
3	129184486	1482	N	<DEL>	.	.	SVTYPE=DEL;STRANDS=+-:23;SVLEN=-291;END=129184777;CIPOS=-7,9;CIEND=-10,4;CIPOS95=-1,1;CIEND95=-1,0;IMPRECISE;SU=23;PE=21;SR=2	GT:SU:PE:SR	./.:23:21:2
3	75463356	1483	N	<DEL>	.	.	SVTYPE=DEL;STRANDS=+-:16;SVLEN=-54336131;END=129799487;CIPOS=-10,269;CIEND=-250,9;CIPOS95=-1,48;CIEND95=-50,2;IMPRECISE;SU=16;PE=16;SR=0	GT:SU:PE:SR	./.:16:16:0
3	129763381	1484_1	N	N]3:129806791]	.	.	SVTYPE=BND;STRANDS=++:6;EVENT=1484;MATEID=1484_2;CIPOS=-6,412;CIEND=-10,399;CIPOS95=0,159;CIEND95=-1,152;IMPRECISE;SU=6;PE=6;SR=0	GT:SU:PE:SR	./.:6:6:0
3	129806791	1484_2	N	N]3:129763381]	.	.	SVTYPE=BND;STRANDS=++:6;SECONDARY;EVENT=1484;MATEID=1484_1;CIPOS=-10,399;CIEND=-6,412;CIPOS95=-1,152;CIEND95=0,159;IMPRECISE;SU=6;PE=6;SR=0	GT:SU:PE:SR	./.:6:6:0
3	129763382	1485	N	<DEL>	.	.	SVTYPE=DEL;STRANDS=+-:40;SVLEN=-43363;END=129806745;CIPOS=-2,1;CIEND=-2,2;CIPOS95=0,0;CIEND95=0,0;SU=40;PE=26;SR=14	GT:SU:PE:SR	./.:40:26:14
3	130132025	1486	N	<DEL>	.	.	SVTYPE=DEL;STRANDS=+-:33;SVLEN=-873;END=130132898;CIPOS=-10,9;CIEND=-10,7;CIPOS95=0,0;CIEND95=0,0;SU=33;PE=25;SR=8	GT:SU:PE:SR	./.:33:25:8
3	130816543	1487_1	N	N]3:130836411]	.	.	SVTYPE=BND;STRANDS=++:17;EVENT=1487;MATEID=1487_2;CIPOS=-10,238;CIEND=-10,331;CIPOS95=-1,91;CIEND95=-2,59;IMPRECISE;SU=17;PE=17;SR=0	GT:SU:PE:SR	./.:17:17:0
3	130836411	1487_2	N	N]3:130816543]	.	.	SVTYPE=BND;STRANDS=++:17;SECONDARY;EVENT=1487;MATEID=1487_1;CIPOS=-10,331;CIEND=-10,238;CIPOS95=-2,59;CIEND95=-1,91;IMPRECISE;SU=17;PE=17;SR=0	GT:SU:PE:SR	./.:17:17:0
3	131495078	1488	N	<DEL>	.	.	SVTYPE=DEL;STRANDS=+-:13;SVLEN=-56;END=131495134;CIPOS=-10,9;CIEND=-10,9;CIPOS95=0,0;CIEND95=0,0;SU=13;PE=0;SR=13	GT:SU:PE:SR	./.:13:0:13
3	131708253	1489_1	N	N]3:131708412]	.	.	SVTYPE=BND;STRANDS=++:18;EVENT=1489;MATEID=1489_2;CIPOS=-10,9;CIEND=-3,2;CIPOS95=0,0;CIEND95=0,0;SU=18;PE=8;SR=10	GT:SU:PE:SR	./.:18:8:10
3	131708412	1489_2	N	N]3:131708253]	.	.	SVTYPE=BND;STRANDS=++:18;SECONDARY;EVENT=1489;MATEID=1489_1;CIPOS=-3,2;CIEND=-10,9;CIPOS95=0,0;CIEND95=0,0;SU=18;PE=8;SR=10	GT:SU:PE:SR	./.:18:8:10
3	131708359	1490_1	N	[3:131713385[N	.	.	SVTYPE=BND;STRANDS=--:11;EVENT=1490;MATEID=1490_2;CIPOS=-4,2;CIEND=-3,2;CIPOS95=0,0;CIEND95=0,0;SU=11;PE=1;SR=10	GT:SU:PE:SR	./.:11:1:10
3	131713385	1490_2	N	[3:131708359[N	.	.	SVTYPE=BND;STRANDS=--:11;SECONDARY;EVENT=1490;MATEID=1490_1;CIPOS=-3,2;CIEND=-4,2;CIPOS95=0,0;CIEND95=0,0;SU=11;PE=1;SR=10	GT:SU:PE:SR	./.:11:1:10
3	131708252	1491	N	<DEL>	.	.	SVTYPE=DEL;STRANDS=+-:21;SVLEN=-5132;END=131713384;CIPOS=-10,121;CIEND=-135,9;CIPOS95=0,55;CIEND95=-40,0;IMPRECISE;SU=21;PE=21;SR=0	GT:SU:PE:SR	./.:21:21:0
3	131989124	1492	N	<DEL>	.	.	SVTYPE=DEL;STRANDS=+-:30;SVLEN=-5932;END=131995056;CIPOS=-10,142;CIEND=0,3;CIPOS95=0,32;CIEND95=0,2;IMPRECISE;SU=30;PE=30;SR=0	GT:SU:PE:SR	./.:30:30:0
3	10407503	1493	N	<DUP>	.	.	SVTYPE=DUP;STRANDS=-+:18;SVLEN=122193149;END=132600652;CIPOS=-365,9;CIEND=-2,261;CIPOS95=-79,2;CIEND95=0,121;IMPRECISE;SU=18;PE=18;SR=0	GT:SU:PE:SR	./.:18:18:0
3	10407549	1494	N	<DEL>	.	.	SVTYPE=DEL;STRANDS=+-:4;SVLEN=-122193073;END=132600622;CIPOS=-10,475;CIEND=-495,9;CIPOS95=0,173;CIEND95=-175,0;IMPRECISE;SU=4;PE=4;SR=0	GT:SU:PE:SR	./.:4:4:0
3	132654466	1495	N	<DEL>	.	.	SVTYPE=DEL;STRANDS=+-:28;SVLEN=-35;END=132654501;CIPOS=-10,9;CIEND=-10,9;CIPOS95=0,0;CIEND95=0,0;SU=28;PE=0;SR=28	GT:SU:PE:SR	./.:28:0:28
3	133019848	1496	N	<DEL>	.	.	SVTYPE=DEL;STRANDS=+-:8;SVLEN=-3;END=133019851;CIPOS=-10,1;CIEND=-2,5;CIPOS95=0,0;CIEND95=0,1;IMPRECISE;SU=8;PE=0;SR=8	GT:SU:PE:SR	./.:8:0:8
3	133503781	1497_1	N	N]3:133505123]	.	.	SVTYPE=BND;STRANDS=++:4;EVENT=1497;MATEID=1497_2;CIPOS=-8,469;CIEND=-10,465;CIPOS95=0,175;CIEND95=-1,173;IMPRECISE;SU=4;PE=4;SR=0	GT:SU:PE:SR	./.:4:4:0
3	133505123	1497_2	N	N]3:133503781]	.	.	SVTYPE=BND;STRANDS=++:4;SECONDARY;EVENT=1497;MATEID=1497_1;CIPOS=-10,465;CIEND=-8,469;CIPOS95=-1,173;CIEND95=0,175;IMPRECISE;SU=4;PE=4;SR=0	GT:SU:PE:SR	./.:4:4:0
3	133503782	1498	N	<DEL>	.	.	SVTYPE=DEL;STRANDS=+-:28;SVLEN=-1300;END=133505082;CIPOS=-10,9;CIEND=-3,1;CIPOS95=0,0;CIEND95=0,0;SU=28;PE=17;SR=11	GT:SU:PE:SR	./.:28:17:11
3	133849761	1499	N	<DEL>	.	.	SVTYPE=DEL;STRANDS=+-:15;SVLEN=-55;END=133849816;CIPOS=-10,9;CIEND=-10,9;CIPOS95=0,0;CIEND95=0,0;SU=15;PE=0;SR=15	GT:SU:PE:SR	./.:15:0:15
3	134299846	1500	N	<DEL>	.	.	SVTYPE=DEL;STRANDS=+-:8;SVLEN=-32;END=134299878;CIPOS=-10,9;CIEND=-10,9;CIPOS95=0,0;CIEND95=0,0;SU=8;PE=0;SR=8	GT:SU:PE:SR	./.:8:0:8
3	136021013	1501	N	<DEL>	.	.	SVTYPE=DEL;STRANDS=+-:37;SVLEN=-5186;END=136026199;CIPOS=-3,2;CIEND=-3,0;CIPOS95=0,0;CIEND95=0,0;SU=37;PE=27;SR=10	GT:SU:PE:SR	./.:37:27:10
3	136433806	1502	N	<DEL>	.	.	SVTYPE=DEL;STRANDS=+-:4;SVLEN=-39;END=136433845;CIPOS=-9,8;CIEND=-9,8;CIPOS95=0,0;CIEND95=0,0;SU=4;PE=0;SR=4	GT:SU:PE:SR	./.:4:0:4
3	137072365	1503_1	N	N]3:137073492]	.	.	SVTYPE=BND;STRANDS=++:7;EVENT=1503;MATEID=1503_2;CIPOS=-10,496;CIEND=-10,480;CIPOS95=0,153;CIEND95=0,148;IMPRECISE;SU=7;PE=7;SR=0	GT:SU:PE:SR	./.:7:7:0
3	137073492	1503_2	N	N]3:137072365]	.	.	SVTYPE=BND;STRANDS=++:7;SECONDARY;EVENT=1503;MATEID=1503_1;CIPOS=-10,480;CIEND=-10,496;CIPOS95=0,148;CIEND95=0,153;IMPRECISE;SU=7;PE=7;SR=0	GT:SU:PE:SR	./.:7:7:0
3	137072366	1504	N	<DEL>	.	.	SVTYPE=DEL;STRANDS=+-:34;SVLEN=-1080;END=137073446;CIPOS=-10,9;CIEND=-10,9;CIPOS95=0,0;CIEND95=0,0;SU=34;PE=15;SR=19	GT:SU:PE:SR	./.:34:15:19
3	137087329	1505	N	<DEL>	.	.	SVTYPE=DEL;STRANDS=+-:9;SVLEN=-26;END=137087355;CIPOS=-4,3;CIEND=-4,3;CIPOS95=0,0;CIEND95=0,0;SU=9;PE=0;SR=9	GT:SU:PE:SR	./.:9:0:9
3	137314453	1506	N	<DEL>	.	.	SVTYPE=DEL;STRANDS=+-:9;SVLEN=-2001;END=137316454;CIPOS=-6,320;CIEND=-295,9;CIPOS95=0,127;CIEND95=-65,2;IMPRECISE;SU=9;PE=9;SR=0	GT:SU:PE:SR	./.:9:9:0
3	139983232	1507	N	<DEL>	.	.	SVTYPE=DEL;STRANDS=+-:4;SVLEN=-23;END=139983255;CIPOS=-9,8;CIEND=-9,8;CIPOS95=0,0;CIEND95=0,0;SU=4;PE=0;SR=4	GT:SU:PE:SR	./.:4:0:4
3	140621107	1508	N	<DUP>	.	.	SVTYPE=DUP;STRANDS=-+:27;SVLEN=1251;END=140622358;CIPOS=-4,1;CIEND=-4,3;CIPOS95=0,0;CIEND95=0,0;SU=27;PE=19;SR=8	GT:SU:PE:SR	./.:27:19:8
3	140621382	1509	N	<DEL>	.	.	SVTYPE=DEL;STRANDS=+-:6;SVLEN=-982;END=140622364;CIPOS=-6,5;CIEND=-6,5;CIPOS95=0,0;CIEND95=0,0;SU=6;PE=0;SR=6	GT:SU:PE:SR	./.:6:0:6
3	141384904	1510	N	<DEL>	.	.	SVTYPE=DEL;STRANDS=+-:15;SVLEN=-113;END=141385017;CIPOS=-10,37;CIEND=-112,9;CIPOS95=-5,8;CIEND95=-45,1;IMPRECISE;SU=15;PE=15;SR=0	GT:SU:PE:SR	./.:15:15:0
3	142151049	1511	N	<DEL>	.	.	SVTYPE=DEL;STRANDS=+-:4;SVLEN=-26;END=142151075;CIPOS=-9,8;CIEND=-9,8;CIPOS95=0,0;CIEND95=0,0;SU=4;PE=0;SR=4	GT:SU:PE:SR	./.:4:0:4
3	142482820	1512	N	<DEL>	.	.	SVTYPE=DEL;STRANDS=+-:9;SVLEN=-21;END=142482841;CIPOS=-4,3;CIEND=-4,3;CIPOS95=0,0;CIEND95=0,0;SU=9;PE=0;SR=9	GT:SU:PE:SR	./.:9:0:9
3	144517901	1513	N	<DEL>	.	.	SVTYPE=DEL;STRANDS=+-:33;SVLEN=-537;END=144518438;CIPOS=-5,6;CIEND=-6,5;CIPOS95=0,1;CIEND95=-1,1;IMPRECISE;SU=33;PE=29;SR=4	GT:SU:PE:SR	./.:33:29:4
3	144693111	1514	N	<DEL>	.	.	SVTYPE=DEL;STRANDS=+-:16;SVLEN=-125;END=144693236;CIPOS=-3,1;CIEND=-10,9;CIPOS95=0,0;CIEND95=0,0;SU=16;PE=1;SR=15	GT:SU:PE:SR	./.:16:1:15
3	144888448	1515_1	N	N]3:144888958]	.	.	SVTYPE=BND;STRANDS=++:6;EVENT=1515;MATEID=1515_2;CIPOS=-6,411;CIEND=-10,387;CIPOS95=0,159;CIEND95=-1,149;IMPRECISE;SU=6;PE=6;SR=0	GT:SU:PE:SR	./.:6:6:0
3	144888958	1515_2	N	N]3:144888448]	.	.	SVTYPE=BND;STRANDS=++:6;SECONDARY;EVENT=1515;MATEID=1515_1;CIPOS=-10,387;CIEND=-6,411;CIPOS95=-1,149;CIEND95=0,159;IMPRECISE;SU=6;PE=6;SR=0	GT:SU:PE:SR	./.:6:6:0
3	144888449	1516	N	<DEL>	.	.	SVTYPE=DEL;STRANDS=+-:43;SVLEN=-461;END=144888910;CIPOS=-2,1;CIEND=-10,9;CIPOS95=0,0;CIEND95=0,0;SU=43;PE=26;SR=17	GT:SU:PE:SR	./.:43:26:17
3	145146469	1517	N	<DEL>	.	.	SVTYPE=DEL;STRANDS=+-:21;SVLEN=-468;END=145146937;CIPOS=-4,3;CIEND=-4,2;CIPOS95=0,0;CIEND95=0,0;SU=21;PE=13;SR=8	GT:SU:PE:SR	./.:21:13:8
3	145410949	1518	N	<DEL>	.	.	SVTYPE=DEL;STRANDS=+-:10;SVLEN=-20;END=145410969;CIPOS=-4,2;CIEND=-8,9;CIPOS95=0,0;CIEND95=0,0;SU=10;PE=0;SR=10	GT:SU:PE:SR	./.:10:0:10
3	145566772	1519	N	<DEL>	.	.	SVTYPE=DEL;STRANDS=+-:6;SVLEN=-34;END=145566806;CIPOS=-6,5;CIEND=-6,5;CIPOS95=0,0;CIEND95=0,0;SU=6;PE=0;SR=6	GT:SU:PE:SR	./.:6:0:6
3	145644967	1520	N	<DEL>	.	.	SVTYPE=DEL;STRANDS=+-:7;SVLEN=-4223;END=145649190;CIPOS=-10,233;CIEND=-426,9;CIPOS95=-2,52;CIEND95=-130,0;IMPRECISE;SU=7;PE=7;SR=0	GT:SU:PE:SR	./.:7:7:0
3	145931913	1521	N	<DEL>	.	.	SVTYPE=DEL;STRANDS=+-:43;SVLEN=-297;END=145932210;CIPOS=-10,9;CIEND=-10,9;CIPOS95=0,0;CIEND95=0,0;SU=43;PE=16;SR=27	GT:SU:PE:SR	./.:43:16:27
3	146385190	1522	N	<DEL>	.	.	SVTYPE=DEL;STRANDS=+-:73;SVLEN=-9671;END=146394861;CIPOS=-2,0;CIEND=-10,8;CIPOS95=0,0;CIEND95=0,0;SU=73;PE=54;SR=19	GT:SU:PE:SR	./.:73:54:19
3	146390404	1523	N	<DUP>	.	.	SVTYPE=DUP;STRANDS=-+:58;SVLEN=4761;END=146395165;CIPOS=-10,9;CIEND=-10,9;CIPOS95=0,0;CIEND95=0,0;SU=58;PE=45;SR=13	GT:SU:PE:SR	./.:58:45:13
3	147350507	1524	N	<DEL>	.	.	SVTYPE=DEL;STRANDS=+-:7;SVLEN=-52;END=147350559;CIPOS=-5,4;CIEND=-5,4;CIPOS95=0,0;CIEND95=0,0;SU=7;PE=0;SR=7	GT:SU:PE:SR	./.:7:0:7
3	148281439	1525_1	N	N]3:148285470]	.	.	SVTYPE=BND;STRANDS=++:4;EVENT=1525;MATEID=1525_2;CIPOS=-8,469;CIEND=-10,454;CIPOS95=0,175;CIEND95=-1,166;IMPRECISE;SU=4;PE=4;SR=0	GT:SU:PE:SR	./.:4:4:0
3	148285470	1525_2	N	N]3:148281439]	.	.	SVTYPE=BND;STRANDS=++:4;SECONDARY;EVENT=1525;MATEID=1525_1;CIPOS=-10,454;CIEND=-8,469;CIPOS95=-1,166;CIEND95=0,175;IMPRECISE;SU=4;PE=4;SR=0	GT:SU:PE:SR	./.:4:4:0
3	148281440	1526	N	<DEL>	.	.	SVTYPE=DEL;STRANDS=+-:32;SVLEN=-3979;END=148285419;CIPOS=-10,9;CIEND=-2,0;CIPOS95=0,0;CIEND95=0,0;SU=32;PE=15;SR=17	GT:SU:PE:SR	./.:32:15:17
3	148566801	1527_1	N	N]3:148567164]	.	.	SVTYPE=BND;STRANDS=++:5;EVENT=1527;MATEID=1527_2;CIPOS=-6,307;CIEND=-10,418;CIPOS95=0,166;CIEND95=-1,160;IMPRECISE;SU=5;PE=5;SR=0	GT:SU:PE:SR	./.:5:5:0
3	148567164	1527_2	N	N]3:148566801]	.	.	SVTYPE=BND;STRANDS=++:5;SECONDARY;EVENT=1527;MATEID=1527_1;CIPOS=-10,418;CIEND=-6,307;CIPOS95=-1,160;CIEND95=0,166;IMPRECISE;SU=5;PE=5;SR=0	GT:SU:PE:SR	./.:5:5:0
3	148566802	1528	N	<DEL>	.	.	SVTYPE=DEL;STRANDS=+-:49;SVLEN=-308;END=148567110;CIPOS=0,0;CIEND=-10,8;CIPOS95=0,0;CIEND95=0,0;SU=49;PE=13;SR=36	GT:SU:PE:SR	./.:49:13:36
3	148617349	1529	N	<DEL>	.	.	SVTYPE=DEL;STRANDS=+-:4;SVLEN=-6;END=148617355;CIPOS=-9,4;CIEND=-5,8;CIPOS95=0,0;CIEND95=0,0;SU=4;PE=0;SR=4	GT:SU:PE:SR	./.:4:0:4
3	148729873	1530	N	<DEL>	.	.	SVTYPE=DEL;STRANDS=+-:10;SVLEN=-231;END=148730104;CIPOS=-9,9;CIEND=-7,6;CIPOS95=0,0;CIEND95=0,0;SU=10;PE=5;SR=5	GT:SU:PE:SR	./.:10:5:5
3	148797253	1531	N	<DEL>	.	.	SVTYPE=DEL;STRANDS=+-:14;SVLEN=-51;END=148797304;CIPOS=-10,9;CIEND=-10,9;CIPOS95=0,0;CIEND95=0,0;SU=14;PE=0;SR=14	GT:SU:PE:SR	./.:14:0:14
3	148844385	1532_1	N	N]3:148844755]	.	.	SVTYPE=BND;STRANDS=++:8;EVENT=1532;MATEID=1532_2;CIPOS=-3,313;CIEND=-10,338;CIPOS95=0,148;CIEND95=-1,141;IMPRECISE;SU=8;PE=8;SR=0	GT:SU:PE:SR	./.:8:8:0
3	148844755	1532_2	N	N]3:148844385]	.	.	SVTYPE=BND;STRANDS=++:8;SECONDARY;EVENT=1532;MATEID=1532_1;CIPOS=-10,338;CIEND=-3,313;CIPOS95=-1,141;CIEND95=0,148;IMPRECISE;SU=8;PE=8;SR=0	GT:SU:PE:SR	./.:8:8:0
3	148844386	1533	N	<DEL>	.	.	SVTYPE=DEL;STRANDS=+-:50;SVLEN=-314;END=148844700;CIPOS=-2,0;CIEND=-10,9;CIPOS95=0,0;CIEND95=0,0;SU=50;PE=19;SR=31	GT:SU:PE:SR	./.:50:19:31
3	149268476	1534	N	<DEL>	.	.	SVTYPE=DEL;STRANDS=+-:32;SVLEN=-1670;END=149270146;CIPOS=-3,2;CIEND=-4,1;CIPOS95=0,0;CIEND95=0,0;SU=32;PE=23;SR=9	GT:SU:PE:SR	./.:32:23:9
3	149878076	1535	N	<DEL>	.	.	SVTYPE=DEL;STRANDS=+-:29;SVLEN=-299;END=149878375;CIPOS=0,8;CIEND=-2,0;CIPOS95=0,1;CIEND95=0,0;IMPRECISE;SU=29;PE=11;SR=18	GT:SU:PE:SR	./.:29:11:18
3	151503233	1536	N	<DEL>	.	.	SVTYPE=DEL;STRANDS=+-:5;SVLEN=-36;END=151503269;CIPOS=-10,9;CIEND=-10,9;CIPOS95=0,0;CIEND95=0,0;SU=5;PE=0;SR=5	GT:SU:PE:SR	./.:5:0:5
3	152311737	1537_1	N	N]3:152313207]	.	.	SVTYPE=BND;STRANDS=++:9;EVENT=1537;MATEID=1537_2;CIPOS=-4,338;CIEND=-10,327;CIPOS95=0,144;CIEND95=-1,139;IMPRECISE;SU=9;PE=9;SR=0	GT:SU:PE:SR	./.:9:9:0
3	152313207	1537_2	N	N]3:152311737]	.	.	SVTYPE=BND;STRANDS=++:9;SECONDARY;EVENT=1537;MATEID=1537_1;CIPOS=-10,327;CIEND=-4,338;CIPOS95=-1,139;CIEND95=0,144;IMPRECISE;SU=9;PE=9;SR=0	GT:SU:PE:SR	./.:9:9:0
3	152311738	1538	N	<DEL>	.	.	SVTYPE=DEL;STRANDS=+-:75;SVLEN=-1417;END=152313155;CIPOS=-10,9;CIEND=-2,0;CIPOS95=0,0;CIEND95=0,0;SU=75;PE=45;SR=30	GT:SU:PE:SR	./.:75:45:30
3	152382226	1539	N	<DEL>	.	.	SVTYPE=DEL;STRANDS=+-:4;SVLEN=-18;END=152382244;CIPOS=-9,8;CIEND=-9,8;CIPOS95=0,0;CIEND95=0,1;IMPRECISE;SU=4;PE=0;SR=4	GT:SU:PE:SR	./.:4:0:4
3	153000806	1540	N	<DEL>	.	.	SVTYPE=DEL;STRANDS=+-:4;SVLEN=-28;END=153000834;CIPOS=-9,8;CIEND=-9,8;CIPOS95=0,0;CIEND95=0,0;SU=4;PE=0;SR=4	GT:SU:PE:SR	./.:4:0:4
3	154096746	1541_1	N	N]3:154097114]	.	.	SVTYPE=BND;STRANDS=++:6;EVENT=1541;MATEID=1541_2;CIPOS=-10,305;CIEND=-10,385;CIPOS95=0,159;CIEND95=-1,144;IMPRECISE;SU=6;PE=6;SR=0	GT:SU:PE:SR	./.:6:6:0
3	154097114	1541_2	N	N]3:154096746]	.	.	SVTYPE=BND;STRANDS=++:6;SECONDARY;EVENT=1541;MATEID=1541_1;CIPOS=-10,385;CIEND=-10,305;CIPOS95=-1,144;CIEND95=0,159;IMPRECISE;SU=6;PE=6;SR=0	GT:SU:PE:SR	./.:6:6:0
3	154096747	1542	N	<DEL>	.	.	SVTYPE=DEL;STRANDS=+-:43;SVLEN=-306;END=154097053;CIPOS=-10,9;CIEND=-10,9;CIPOS95=0,0;CIEND95=0,0;SU=43;PE=14;SR=29	GT:SU:PE:SR	./.:43:14:29
3	155254987	1543	N	<DEL>	.	.	SVTYPE=DEL;STRANDS=+-:6;SVLEN=-16;END=155255003;CIPOS=-7,6;CIEND=-6,6;CIPOS95=0,1;CIEND95=0,1;IMPRECISE;SU=6;PE=0;SR=6	GT:SU:PE:SR	./.:6:0:6
3	155336923	1544	N	<DEL>	.	.	SVTYPE=DEL;STRANDS=+-:4;SVLEN=-24;END=155336947;CIPOS=-9,8;CIEND=-9,8;CIPOS95=0,0;CIEND95=0,0;SU=4;PE=0;SR=4	GT:SU:PE:SR	./.:4:0:4
3	155410973	1545	N	<DEL>	.	.	SVTYPE=DEL;STRANDS=+-:12;SVLEN=-309;END=155411282;CIPOS=-10,5;CIEND=-10,9;CIPOS95=0,0;CIEND95=0,0;SU=12;PE=1;SR=11	GT:SU:PE:SR	./.:12:1:11
3	156092170	1546	N	<DEL>	.	.	SVTYPE=DEL;STRANDS=+-:25;SVLEN=-1521;END=156093691;CIPOS=-7,9;CIEND=-10,5;CIPOS95=-1,3;CIEND95=-3,0;IMPRECISE;SU=25;PE=24;SR=1	GT:SU:PE:SR	./.:25:24:1
3	157480652	1547	N	<DEL>	.	.	SVTYPE=DEL;STRANDS=+-:14;SVLEN=-52;END=157480704;CIPOS=-10,9;CIEND=-10,9;CIPOS95=0,0;CIEND95=0,0;SU=14;PE=0;SR=14	GT:SU:PE:SR	./.:14:0:14
3	158350739	1548_1	N	N]3:158351960]	.	.	SVTYPE=BND;STRANDS=++:5;EVENT=1548;MATEID=1548_2;CIPOS=-7,433;CIEND=-10,476;CIPOS95=0,166;CIEND95=-1,159;IMPRECISE;SU=5;PE=5;SR=0	GT:SU:PE:SR	./.:5:5:0
3	158351960	1548_2	N	N]3:158350739]	.	.	SVTYPE=BND;STRANDS=++:5;SECONDARY;EVENT=1548;MATEID=1548_1;CIPOS=-10,476;CIEND=-7,433;CIPOS95=-1,159;CIEND95=0,166;IMPRECISE;SU=5;PE=5;SR=0	GT:SU:PE:SR	./.:5:5:0
3	158350740	1549	N	<DEL>	.	.	SVTYPE=DEL;STRANDS=+-:78;SVLEN=-1171;END=158351911;CIPOS=-2,0;CIEND=-2,0;CIPOS95=0,0;CIEND95=0,0;SU=78;PE=58;SR=20	GT:SU:PE:SR	./.:78:58:20
3	158572858	1550	N	<DEL>	.	.	SVTYPE=DEL;STRANDS=+-:9;SVLEN=-50;END=158572908;CIPOS=-10,9;CIEND=-10,9;CIPOS95=0,0;CIEND95=0,0;SU=9;PE=1;SR=8	GT:SU:PE:SR	./.:9:1:8
3	159023976	1551	N	<DUP>	.	.	SVTYPE=DUP;STRANDS=-+:13;SVLEN=139;END=159024115;CIPOS=-10,9;CIEND=-10,9;CIPOS95=0,0;CIEND95=0,0;SU=13;PE=0;SR=13	GT:SU:PE:SR	./.:13:0:13
3	159257021	1552	N	<DEL>	.	.	SVTYPE=DEL;STRANDS=+-:40;SVLEN=-669;END=159257690;CIPOS=-10,9;CIEND=-2,0;CIPOS95=0,0;CIEND95=0,0;SU=40;PE=24;SR=16	GT:SU:PE:SR	./.:40:24:16
3	130817052	1553	N	<DUP>	.	.	SVTYPE=DUP;STRANDS=-+:5;SVLEN=29948636;END=160765688;CIPOS=-223,9;CIEND=-10,413;CIPOS95=-92,2;CIEND95=0,155;IMPRECISE;SU=5;PE=5;SR=0	GT:SU:PE:SR	./.:5:5:0
3	160988148	1554	N	<DEL>	.	.	SVTYPE=DEL;STRANDS=+-:7;SVLEN=-22;END=160988170;CIPOS=-5,4;CIEND=-5,4;CIPOS95=0,0;CIEND95=0,0;SU=7;PE=0;SR=7	GT:SU:PE:SR	./.:7:0:7
3	161223148	1555	N	<DEL>	.	.	SVTYPE=DEL;STRANDS=+-:16;SVLEN=-27;END=161223175;CIPOS=-2,1;CIEND=-2,1;CIPOS95=0,0;CIEND95=0,0;SU=16;PE=0;SR=16	GT:SU:PE:SR	./.:16:0:16
3	161246727	1556_1	N	N]3:161247099]	.	.	SVTYPE=BND;STRANDS=++:4;EVENT=1556;MATEID=1556_2;CIPOS=-7,318;CIEND=-10,461;CIPOS95=0,175;CIEND95=-1,167;IMPRECISE;SU=4;PE=4;SR=0	GT:SU:PE:SR	./.:4:4:0
3	161247099	1556_2	N	N]3:161246727]	.	.	SVTYPE=BND;STRANDS=++:4;SECONDARY;EVENT=1556;MATEID=1556_1;CIPOS=-10,461;CIEND=-7,318;CIPOS95=-1,167;CIEND95=0,175;IMPRECISE;SU=4;PE=4;SR=0	GT:SU:PE:SR	./.:4:4:0
3	161246728	1557	N	<DEL>	.	.	SVTYPE=DEL;STRANDS=+-:46;SVLEN=-319;END=161247047;CIPOS=-2,0;CIEND=-10,8;CIPOS95=0,0;CIEND95=0,0;SU=46;PE=19;SR=27	GT:SU:PE:SR	./.:46:19:27
3	161354921	1558	N	<INV>	.	.	SVTYPE=INV;STRANDS=++:16,--:14;SVLEN=144;END=161355065;CIPOS=-10,29;CIEND=-26,9;CIPOS95=-2,25;CIEND95=-24,1;IMPRECISE;SU=30;PE=30;SR=0	GT:SU:PE:SR	./.:30:30:0
3	161676355	1559	N	<DEL>	.	.	SVTYPE=DEL;STRANDS=+-:4;SVLEN=-36;END=161676391;CIPOS=-9,8;CIEND=-9,8;CIPOS95=0,0;CIEND95=0,0;SU=4;PE=0;SR=4	GT:SU:PE:SR	./.:4:0:4
3	162408309	1560_1	N	N]3:162408666]	.	.	SVTYPE=BND;STRANDS=++:4;EVENT=1560;MATEID=1560_2;CIPOS=-7,301;CIEND=-10,457;CIPOS95=0,175;CIEND95=-1,165;IMPRECISE;SU=4;PE=4;SR=0	GT:SU:PE:SR	./.:4:4:0
3	162408666	1560_2	N	N]3:162408309]	.	.	SVTYPE=BND;STRANDS=++:4;SECONDARY;EVENT=1560;MATEID=1560_1;CIPOS=-10,457;CIEND=-7,301;CIPOS95=-1,165;CIEND95=0,175;IMPRECISE;SU=4;PE=4;SR=0	GT:SU:PE:SR	./.:4:4:0
3	162408310	1561	N	<DEL>	.	.	SVTYPE=DEL;STRANDS=+-:24;SVLEN=-302;END=162408612;CIPOS=-2,1;CIEND=-10,9;CIPOS95=0,0;CIEND95=0,0;SU=24;PE=7;SR=17	GT:SU:PE:SR	./.:24:7:17
3	162448966	1562	N	<DEL>	.	.	SVTYPE=DEL;STRANDS=+-:20;SVLEN=-869;END=162449835;CIPOS=-7,190;CIEND=-172,8;CIPOS95=-1,53;CIEND95=-31,1;IMPRECISE;SU=20;PE=20;SR=0	GT:SU:PE:SR	./.:20:20:0
3	162512134	1563	N	<DEL>	.	.	SVTYPE=DEL;STRANDS=+-:32;SVLEN=-114200;END=162626334;CIPOS=-10,9;CIEND=-5,2;CIPOS95=0,0;CIEND95=0,0;SU=32;PE=25;SR=7	GT:SU:PE:SR	./.:32:25:7
3	162764901	1564	N	<DEL>	.	.	SVTYPE=DEL;STRANDS=+-:25;SVLEN=-4183;END=162769084;CIPOS=-5,4;CIEND=-6,3;CIPOS95=0,0;CIEND95=0,0;SU=25;PE=19;SR=6	GT:SU:PE:SR	./.:25:19:6
3	163464175	1565	N	<DEL>	.	.	SVTYPE=DEL;STRANDS=+-:9;SVLEN=-298;END=163464473;CIPOS=-9,8;CIEND=-9,6;CIPOS95=0,0;CIEND95=0,0;SU=9;PE=5;SR=4	GT:SU:PE:SR	./.:9:5:4
3	163728660	1566	N	<DEL>	.	.	SVTYPE=DEL;STRANDS=+-:12;SVLEN=-518;END=163729178;CIPOS=-10,230;CIEND=-296,7;CIPOS95=-2,62;CIEND95=-123,1;IMPRECISE;SU=12;PE=12;SR=0	GT:SU:PE:SR	./.:12:12:0
3	163728743	1567	N	<DUP>	.	.	SVTYPE=DUP;STRANDS=-+:6;SVLEN=582;END=163729325;CIPOS=-351,9;CIEND=-10,360;CIPOS95=-105,1;CIEND95=-1,127;IMPRECISE;SU=6;PE=6;SR=0	GT:SU:PE:SR	./.:6:6:0
3	164464185	1568	N	<DEL>	.	.	SVTYPE=DEL;STRANDS=+-:12;SVLEN=-22;END=164464207;CIPOS=-4,4;CIEND=-3,4;CIPOS95=-8,0;CIEND95=0,2;IMPRECISE;SU=12;PE=0;SR=12	GT:SU:PE:SR	./.:12:0:12
3	164810615	1569_1	N	[3:164811003[N	.	.	SVTYPE=BND;STRANDS=--:4;EVENT=1569;MATEID=1569_2;CIPOS=-471,9;CIEND=-285,9;CIPOS95=-173,1;CIEND95=-138,1;IMPRECISE;SU=4;PE=4;SR=0	GT:SU:PE:SR	./.:4:4:0
3	164811003	1569_2	N	[3:164810615[N	.	.	SVTYPE=BND;STRANDS=--:4;SECONDARY;EVENT=1569;MATEID=1569_1;CIPOS=-285,9;CIEND=-471,9;CIPOS95=-138,1;CIEND95=-173,1;IMPRECISE;SU=4;PE=4;SR=0	GT:SU:PE:SR	./.:4:4:0
3	165362750	1570	N	<DEL>	.	.	SVTYPE=DEL;STRANDS=+-:5;SVLEN=-41;END=165362791;CIPOS=-10,8;CIEND=-10,9;CIPOS95=0,0;CIEND95=0,0;SU=5;PE=1;SR=4	GT:SU:PE:SR	./.:5:1:4
3	166766159	1571	N	<DEL>	.	.	SVTYPE=DEL;STRANDS=+-:4;SVLEN=-32;END=166766191;CIPOS=-9,8;CIEND=-9,8;CIPOS95=0,0;CIEND95=0,0;SU=4;PE=0;SR=4	GT:SU:PE:SR	./.:4:0:4
3	166781843	1572	N	<DEL>	.	.	SVTYPE=DEL;STRANDS=+-:11;SVLEN=-45;END=166781888;CIPOS=-3,2;CIEND=-3,2;CIPOS95=0,0;CIEND95=0,0;SU=11;PE=0;SR=11	GT:SU:PE:SR	./.:11:0:11
3	168360425	1573	N	<DEL>	.	.	SVTYPE=DEL;STRANDS=+-:6;SVLEN=-16;END=168360441;CIPOS=-6,5;CIEND=-6,5;CIPOS95=0,0;CIEND95=0,0;SU=6;PE=0;SR=6	GT:SU:PE:SR	./.:6:0:6
3	168738455	1574_1	N	N]3:168738882]	.	.	SVTYPE=BND;STRANDS=++:5;EVENT=1574;MATEID=1574_2;CIPOS=-5,378;CIEND=-10,421;CIPOS95=0,166;CIEND95=-1,159;IMPRECISE;SU=5;PE=5;SR=0	GT:SU:PE:SR	./.:5:5:0
3	168738882	1574_2	N	N]3:168738455]	.	.	SVTYPE=BND;STRANDS=++:5;SECONDARY;EVENT=1574;MATEID=1574_1;CIPOS=-10,421;CIEND=-5,378;CIPOS95=-1,159;CIEND95=0,166;IMPRECISE;SU=5;PE=5;SR=0	GT:SU:PE:SR	./.:5:5:0
3	170119580	1575	N	<DEL>	.	.	SVTYPE=DEL;STRANDS=+-:36;SVLEN=-297;END=170119877;CIPOS=-10,9;CIEND=-10,9;CIPOS95=0,0;CIEND95=0,0;SU=36;PE=25;SR=11	GT:SU:PE:SR	./.:36:25:11
3	170161109	1576	N	<DEL>	.	.	SVTYPE=DEL;STRANDS=+-:16;SVLEN=-33;END=170161142;CIPOS=-2,1;CIEND=-2,1;CIPOS95=0,0;CIEND95=0,0;SU=16;PE=0;SR=16	GT:SU:PE:SR	./.:16:0:16
3	170731508	1577	N	<DUP>	.	.	SVTYPE=DUP;STRANDS=-+:7;SVLEN=169;END=170731677;CIPOS=-5,4;CIEND=-5,4;CIPOS95=0,0;CIEND95=0,0;SU=7;PE=0;SR=7	GT:SU:PE:SR	./.:7:0:7
3	171228175	1578	N	<DUP>	.	.	SVTYPE=DUP;STRANDS=-+:14;SVLEN=178;END=171228353;CIPOS=-10,9;CIEND=-10,9;CIPOS95=0,0;CIEND95=0,0;SU=14;PE=0;SR=14	GT:SU:PE:SR	./.:14:0:14
3	172173328	1579_1	N	[3:172173705[N	.	.	SVTYPE=BND;STRANDS=--:30;EVENT=1579;MATEID=1579_2;CIPOS=-3,1;CIEND=-3,1;CIPOS95=0,0;CIEND95=0,0;SU=30;PE=21;SR=9	GT:SU:PE:SR	./.:30:21:9
3	172173705	1579_2	N	[3:172173328[N	.	.	SVTYPE=BND;STRANDS=--:30;SECONDARY;EVENT=1579;MATEID=1579_1;CIPOS=-3,1;CIEND=-3,1;CIPOS95=0,0;CIEND95=0,0;SU=30;PE=21;SR=9	GT:SU:PE:SR	./.:30:21:9
3	172173327	1580_1	N	N]3:172174026]	.	.	SVTYPE=BND;STRANDS=++:54;EVENT=1580;MATEID=1580_2;CIPOS=-2,1;CIEND=-10,9;CIPOS95=0,0;CIEND95=0,0;SU=54;PE=38;SR=16	GT:SU:PE:SR	./.:54:38:16
3	172174026	1580_2	N	N]3:172173327]	.	.	SVTYPE=BND;STRANDS=++:54;SECONDARY;EVENT=1580;MATEID=1580_1;CIPOS=-10,9;CIEND=-2,1;CIPOS95=0,0;CIEND95=0,0;SU=54;PE=38;SR=16	GT:SU:PE:SR	./.:54:38:16
3	172400912	1581	N	<DEL>	.	.	SVTYPE=DEL;STRANDS=+-:27;SVLEN=-308;END=172401220;CIPOS=-10,9;CIEND=-3,1;CIPOS95=0,0;CIEND95=0,0;SU=27;PE=13;SR=14	GT:SU:PE:SR	./.:27:13:14
3	175308016	1582	N	<DEL>	.	.	SVTYPE=DEL;STRANDS=+-:8;SVLEN=-25;END=175308041;CIPOS=-10,9;CIEND=-10,9;CIPOS95=0,0;CIEND95=0,0;SU=8;PE=0;SR=8	GT:SU:PE:SR	./.:8:0:8
3	175341077	1583	N	<DEL>	.	.	SVTYPE=DEL;STRANDS=+-:5;SVLEN=-32;END=175341109;CIPOS=-10,9;CIEND=-10,9;CIPOS95=0,0;CIEND95=0,0;SU=5;PE=0;SR=5	GT:SU:PE:SR	./.:5:0:5
3	175660833	1584	N	<DEL>	.	.	SVTYPE=DEL;STRANDS=+-:7;SVLEN=-40;END=175660873;CIPOS=-5,4;CIEND=-5,4;CIPOS95=0,0;CIEND95=0,0;SU=7;PE=0;SR=7	GT:SU:PE:SR	./.:7:0:7
3	176078301	1585	N	<DEL>	.	.	SVTYPE=DEL;STRANDS=+-:4;SVLEN=-31;END=176078332;CIPOS=-10,9;CIEND=-10,9;CIPOS95=-1,1;CIEND95=-1,1;IMPRECISE;SU=4;PE=1;SR=3	GT:SU:PE:SR	./.:4:1:3
3	151748833	1586_1	N	[3:176444713[N	.	.	SVTYPE=BND;STRANDS=--:4;EVENT=1586;MATEID=1586_2;CIPOS=-390,9;CIEND=-474,9;CIPOS95=-119,1;CIEND95=-162,1;IMPRECISE;SU=4;PE=4;SR=0	GT:SU:PE:SR	./.:4:4:0
3	176444713	1586_2	N	[3:151748833[N	.	.	SVTYPE=BND;STRANDS=--:4;SECONDARY;EVENT=1586;MATEID=1586_1;CIPOS=-474,9;CIEND=-390,9;CIPOS95=-162,1;CIEND95=-119,1;IMPRECISE;SU=4;PE=4;SR=0	GT:SU:PE:SR	./.:4:4:0
3	177357497	1587	N	<DEL>	.	.	SVTYPE=DEL;STRANDS=+-:5;SVLEN=-29;END=177357526;CIPOS=-10,9;CIEND=-10,9;CIPOS95=0,0;CIEND95=0,0;SU=5;PE=0;SR=5	GT:SU:PE:SR	./.:5:0:5
3	178475784	1588	N	<DEL>	.	.	SVTYPE=DEL;STRANDS=+-:4;SVLEN=-48;END=178475832;CIPOS=-9,8;CIEND=-9,8;CIPOS95=0,0;CIEND95=0,0;SU=4;PE=0;SR=4	GT:SU:PE:SR	./.:4:0:4
3	178550133	1589	N	<DEL>	.	.	SVTYPE=DEL;STRANDS=+-:73;SVLEN=-738;END=178550871;CIPOS=-1,0;CIEND=-2,0;CIPOS95=0,0;CIEND95=0,0;SU=73;PE=54;SR=19	GT:SU:PE:SR	./.:73:54:19
3	178567653	1590	N	<DEL>	.	.	SVTYPE=DEL;STRANDS=+-:12;SVLEN=-690;END=178568343;CIPOS=-10,9;CIEND=-10,9;CIPOS95=0,0;CIEND95=0,0;SU=12;PE=0;SR=12	GT:SU:PE:SR	./.:12:0:12
3	25802405	1591	N	<DEL>	.	.	SVTYPE=DEL;STRANDS=+-:4;SVLEN=-153603102;END=179405507;CIPOS=-10,470;CIEND=-296,9;CIPOS95=-1,174;CIEND95=-100,2;IMPRECISE;SU=4;PE=4;SR=0	GT:SU:PE:SR	./.:4:4:0
3	179654340	1592_1	N	N]3:179654852]	.	.	SVTYPE=BND;STRANDS=++:6;EVENT=1592;MATEID=1592_2;CIPOS=-10,462;CIEND=-10,393;CIPOS95=0,159;CIEND95=-1,153;IMPRECISE;SU=6;PE=6;SR=0	GT:SU:PE:SR	./.:6:6:0
3	179654852	1592_2	N	N]3:179654340]	.	.	SVTYPE=BND;STRANDS=++:6;SECONDARY;EVENT=1592;MATEID=1592_1;CIPOS=-10,393;CIEND=-10,462;CIPOS95=-1,153;CIEND95=0,159;IMPRECISE;SU=6;PE=6;SR=0	GT:SU:PE:SR	./.:6:6:0
3	179654341	1593	N	<DEL>	.	.	SVTYPE=DEL;STRANDS=+-:73;SVLEN=-463;END=179654804;CIPOS=-2,0;CIEND=-10,7;CIPOS95=0,0;CIEND95=0,0;SU=73;PE=45;SR=28	GT:SU:PE:SR	./.:73:45:28
3	181072294	1594	N	<DEL>	.	.	SVTYPE=DEL;STRANDS=+-:11;SVLEN=-61;END=181072355;CIPOS=-3,2;CIEND=-3,2;CIPOS95=0,0;CIEND95=0,0;SU=11;PE=0;SR=11	GT:SU:PE:SR	./.:11:0:11
3	183675128	1595	N	<DUP>	.	.	SVTYPE=DUP;STRANDS=-+:5;SVLEN=532;END=183675660;CIPOS=-346,9;CIEND=-10,432;CIPOS95=-122,2;CIEND95=-1,161;IMPRECISE;SU=5;PE=5;SR=0	GT:SU:PE:SR	./.:5:5:0
3	183876833	1596	N	<DEL>	.	.	SVTYPE=DEL;STRANDS=+-:16;SVLEN=-546;END=183877379;CIPOS=-10,134;CIEND=-206,9;CIPOS95=-3,26;CIEND95=-40,1;IMPRECISE;SU=16;PE=16;SR=0	GT:SU:PE:SR	./.:16:16:0
3	184125375	1597	N	<DEL>	.	.	SVTYPE=DEL;STRANDS=+-:12;SVLEN=-193;END=184125568;CIPOS=-4,2;CIEND=-3,2;CIPOS95=0,0;CIEND95=0,0;SU=12;PE=1;SR=11	GT:SU:PE:SR	./.:12:1:11
3	184335022	1598	N	<DEL>	.	.	SVTYPE=DEL;STRANDS=+-:9;SVLEN=-277;END=184335299;CIPOS=-10,171;CIEND=-223,9;CIPOS95=-1,29;CIEND95=-49,3;IMPRECISE;SU=9;PE=9;SR=0	GT:SU:PE:SR	./.:9:9:0
3	184470948	1599	N	<DEL>	.	.	SVTYPE=DEL;STRANDS=+-:5;SVLEN=-518;END=184471466;CIPOS=-10,361;CIEND=-426,9;CIPOS95=-2,101;CIEND95=-155,1;IMPRECISE;SU=5;PE=5;SR=0	GT:SU:PE:SR	./.:5:5:0
3	184472041	1600	N	<DUP>	.	.	SVTYPE=DUP;STRANDS=-+:4;SVLEN=412;END=184472453;CIPOS=-461,9;CIEND=-10,441;CIPOS95=-162,1;CIEND95=-1,160;IMPRECISE;SU=4;PE=4;SR=0	GT:SU:PE:SR	./.:4:4:0
3	184716287	1601	N	<DEL>	.	.	SVTYPE=DEL;STRANDS=+-:9;SVLEN=-20;END=184716307;CIPOS=-5,3;CIEND=-8,9;CIPOS95=0,0;CIEND95=0,0;SU=9;PE=0;SR=9	GT:SU:PE:SR	./.:9:0:9
3	185017340	1602	N	<DEL>	.	.	SVTYPE=DEL;STRANDS=+-:25;SVLEN=-313;END=185017653;CIPOS=-10,9;CIEND=-10,9;CIPOS95=0,0;CIEND95=0,0;SU=25;PE=8;SR=17	GT:SU:PE:SR	./.:25:8:17
3	185628842	1603	N	<DEL>	.	.	SVTYPE=DEL;STRANDS=+-:5;SVLEN=-80513;END=185709355;CIPOS=-10,405;CIEND=-444,9;CIPOS95=-1,145;CIEND95=-140,1;IMPRECISE;SU=5;PE=5;SR=0	GT:SU:PE:SR	./.:5:5:0
3	186346189	1604	N	<DEL>	.	.	SVTYPE=DEL;STRANDS=+-:14;SVLEN=-42;END=186346231;CIPOS=-10,9;CIEND=-10,9;CIPOS95=0,0;CIEND95=0,0;SU=14;PE=0;SR=14	GT:SU:PE:SR	./.:14:0:14
3	186581032	1605_1	N	N]3:186585341]	.	.	SVTYPE=BND;STRANDS=++:6;EVENT=1605;MATEID=1605_2;CIPOS=-6,412;CIEND=-10,382;CIPOS95=0,159;CIEND95=-1,152;IMPRECISE;SU=6;PE=6;SR=0	GT:SU:PE:SR	./.:6:6:0
3	186585341	1605_2	N	N]3:186581032]	.	.	SVTYPE=BND;STRANDS=++:6;SECONDARY;EVENT=1605;MATEID=1605_1;CIPOS=-10,382;CIEND=-6,412;CIPOS95=-1,152;CIEND95=0,159;IMPRECISE;SU=6;PE=6;SR=0	GT:SU:PE:SR	./.:6:6:0
3	186581033	1606	N	<DEL>	.	.	SVTYPE=DEL;STRANDS=+-:71;SVLEN=-4251;END=186585284;CIPOS=-10,9;CIEND=-10,9;CIPOS95=0,0;CIEND95=0,0;SU=71;PE=47;SR=24	GT:SU:PE:SR	./.:71:47:24
3	188304849	1607	N	<DEL>	.	.	SVTYPE=DEL;STRANDS=+-:44;SVLEN=-315;END=188305164;CIPOS=-10,9;CIEND=-10,9;CIPOS95=0,0;CIEND95=0,0;SU=44;PE=21;SR=23	GT:SU:PE:SR	./.:44:21:23
3	189363421	1608	N	<DEL>	.	.	SVTYPE=DEL;STRANDS=+-:21;SVLEN=-7478;END=189370899;CIPOS=-10,291;CIEND=-197,7;CIPOS95=0,43;CIEND95=-48,0;IMPRECISE;SU=21;PE=21;SR=0	GT:SU:PE:SR	./.:21:21:0
3	189575911	1609_1	N	N]3:189576264]	.	.	SVTYPE=BND;STRANDS=++:4;EVENT=1609;MATEID=1609_2;CIPOS=-7,303;CIEND=-10,486;CIPOS95=0,175;CIEND95=-1,171;IMPRECISE;SU=4;PE=4;SR=0	GT:SU:PE:SR	./.:4:4:0
3	189576264	1609_2	N	N]3:189575911]	.	.	SVTYPE=BND;STRANDS=++:4;SECONDARY;EVENT=1609;MATEID=1609_1;CIPOS=-10,486;CIEND=-7,303;CIPOS95=-1,171;CIEND95=0,175;IMPRECISE;SU=4;PE=4;SR=0	GT:SU:PE:SR	./.:4:4:0
3	189575912	1610	N	<DEL>	.	.	SVTYPE=DEL;STRANDS=+-:34;SVLEN=-304;END=189576216;CIPOS=-2,1;CIEND=-2,1;CIPOS95=0,0;CIEND95=0,0;SU=34;PE=18;SR=16	GT:SU:PE:SR	./.:34:18:16
3	189737348	1611	N	<DEL>	.	.	SVTYPE=DEL;STRANDS=+-:30;SVLEN=-3176;END=189740524;CIPOS=-3,2;CIEND=-3,1;CIPOS95=0,0;CIEND95=0,0;SU=30;PE=20;SR=10	GT:SU:PE:SR	./.:30:20:10
3	189831618	1612_1	N	[3:189832324[N	.	.	SVTYPE=BND;STRANDS=--:4;EVENT=1612;MATEID=1612_2;CIPOS=-481,8;CIEND=-279,9;CIPOS95=-174,1;CIEND95=-91,2;IMPRECISE;SU=4;PE=4;SR=0	GT:SU:PE:SR	./.:4:4:0
3	189832324	1612_2	N	[3:189831618[N	.	.	SVTYPE=BND;STRANDS=--:4;SECONDARY;EVENT=1612;MATEID=1612_1;CIPOS=-279,9;CIEND=-481,8;CIPOS95=-91,2;CIEND95=-174,1;IMPRECISE;SU=4;PE=4;SR=0	GT:SU:PE:SR	./.:4:4:0
3	189955420	1613	N	<DEL>	.	.	SVTYPE=DEL;STRANDS=+-:26;SVLEN=-289;END=189955709;CIPOS=-10,9;CIEND=-3,1;CIPOS95=0,0;CIEND95=0,0;SU=26;PE=15;SR=11	GT:SU:PE:SR	./.:26:15:11
3	190119031	1614	N	<DEL>	.	.	SVTYPE=DEL;STRANDS=+-:12;SVLEN=-68;END=190119099;CIPOS=-10,9;CIEND=-10,9;CIPOS95=0,0;CIEND95=0,0;SU=12;PE=0;SR=12	GT:SU:PE:SR	./.:12:0:12
3	190478449	1615	N	<DEL>	.	.	SVTYPE=DEL;STRANDS=+-:7;SVLEN=-185;END=190478634;CIPOS=-1,0;CIEND=-10,9;CIPOS95=-1,0;CIEND95=0,0;IMPRECISE;SU=7;PE=1;SR=6	GT:SU:PE:SR	./.:7:1:6
3	191141013	1616	N	<DEL>	.	.	SVTYPE=DEL;STRANDS=+-:18;SVLEN=-54;END=191141067;CIPOS=-2,1;CIEND=-2,1;CIPOS95=0,0;CIEND95=0,0;SU=18;PE=0;SR=18	GT:SU:PE:SR	./.:18:0:18
3	191856098	1617	N	<DEL>	.	.	SVTYPE=DEL;STRANDS=+-:43;SVLEN=-325;END=191856423;CIPOS=-2,0;CIEND=-10,9;CIPOS95=0,0;CIEND95=0,0;SU=43;PE=21;SR=22	GT:SU:PE:SR	./.:43:21:22
3	192059701	1618	N	<DEL>	.	.	SVTYPE=DEL;STRANDS=+-:7;SVLEN=-3;END=192059704;CIPOS=-5,1;CIEND=-2,4;CIPOS95=0,0;CIEND95=0,0;SU=7;PE=0;SR=7	GT:SU:PE:SR	./.:7:0:7
3	192063193	1619_1	N	N]3:192063544]	.	.	SVTYPE=BND;STRANDS=++:5;EVENT=1619;MATEID=1619_2;CIPOS=-6,296;CIEND=-10,418;CIPOS95=0,166;CIEND95=-1,156;IMPRECISE;SU=5;PE=5;SR=0	GT:SU:PE:SR	./.:5:5:0
3	192063544	1619_2	N	N]3:192063193]	.	.	SVTYPE=BND;STRANDS=++:5;SECONDARY;EVENT=1619;MATEID=1619_1;CIPOS=-10,418;CIEND=-6,296;CIPOS95=-1,156;CIEND95=0,166;IMPRECISE;SU=5;PE=5;SR=0	GT:SU:PE:SR	./.:5:5:0
3	192063194	1620	N	<DEL>	.	.	SVTYPE=DEL;STRANDS=+-:18;SVLEN=-297;END=192063491;CIPOS=-4,2;CIEND=-3,2;CIPOS95=0,0;CIEND95=0,0;SU=18;PE=7;SR=11	GT:SU:PE:SR	./.:18:7:11
3	192673320	1621	N	<DEL>	.	.	SVTYPE=DEL;STRANDS=+-:19;SVLEN=-67;END=192673387;CIPOS=-1,0;CIEND=-1,0;CIPOS95=0,0;CIEND95=0,0;SU=19;PE=0;SR=19	GT:SU:PE:SR	./.:19:0:19
3	192744355	1622	N	<DEL>	.	.	SVTYPE=DEL;STRANDS=+-:32;SVLEN=-538;END=192744893;CIPOS=-3,9;CIEND=-10,9;CIPOS95=-1,2;CIEND95=-2,0;IMPRECISE;SU=32;PE=31;SR=1	GT:SU:PE:SR	./.:32:31:1
3	192875332	1623	N	<DEL>	.	.	SVTYPE=DEL;STRANDS=+-:37;SVLEN=-10073;END=192885405;CIPOS=-4,3;CIEND=-5,2;CIPOS95=0,0;CIEND95=0,0;SU=37;PE=29;SR=8	GT:SU:PE:SR	./.:37:29:8
3	187860489	1624_1	N	N]3:193080578]	.	.	SVTYPE=BND;STRANDS=++:7;EVENT=1624;MATEID=1624_2;CIPOS=-10,357;CIEND=-10,255;CIPOS95=-1,135;CIEND95=-2,57;IMPRECISE;SU=7;PE=7;SR=0	GT:SU:PE:SR	./.:7:7:0
3	193080578	1624_2	N	N]3:187860489]	.	.	SVTYPE=BND;STRANDS=++:7;SECONDARY;EVENT=1624;MATEID=1624_1;CIPOS=-10,255;CIEND=-10,357;CIPOS95=-2,57;CIEND95=-1,135;IMPRECISE;SU=7;PE=7;SR=0	GT:SU:PE:SR	./.:7:7:0
3	194068506	1625	N	<DEL>	.	.	SVTYPE=DEL;STRANDS=+-:4;SVLEN=-524;END=194069030;CIPOS=-10,338;CIEND=-385,9;CIPOS95=-2,126;CIEND95=-133,1;IMPRECISE;SU=4;PE=4;SR=0	GT:SU:PE:SR	./.:4:4:0
3	194384148	1626	N	<DEL>	.	.	SVTYPE=DEL;STRANDS=+-:20;SVLEN=-327;END=194384475;CIPOS=-10,267;CIEND=-162,9;CIPOS95=-3,26;CIEND95=-35,2;IMPRECISE;SU=20;PE=20;SR=0	GT:SU:PE:SR	./.:20:20:0
3	194398738	1627	N	<DEL>	.	.	SVTYPE=DEL;STRANDS=+-:27;SVLEN=-1553;END=194400291;CIPOS=-10,114;CIEND=-166,9;CIPOS95=-3,18;CIEND95=-21,3;IMPRECISE;SU=27;PE=27;SR=0	GT:SU:PE:SR	./.:27:27:0
3	194543294	1628	N	<DEL>	.	.	SVTYPE=DEL;STRANDS=+-:36;SVLEN=-2962;END=194546256;CIPOS=-2,0;CIEND=-10,9;CIPOS95=0,0;CIEND95=0,0;SU=36;PE=18;SR=18	GT:SU:PE:SR	./.:36:18:18
3	194543309	1629	N	<DUP>	.	.	SVTYPE=DUP;STRANDS=-+:40;SVLEN=3122;END=194546431;CIPOS=-3,1;CIEND=-2,1;CIPOS95=0,0;CIEND95=0,0;SU=40;PE=27;SR=13	GT:SU:PE:SR	./.:40:27:13
3	194555650	1630	N	<DEL>	.	.	SVTYPE=DEL;STRANDS=+-:25;SVLEN=-634;END=194556284;CIPOS=-4,9;CIEND=-10,1;CIPOS95=0,1;CIEND95=-1,0;IMPRECISE;SU=25;PE=22;SR=3	GT:SU:PE:SR	./.:25:22:3
3	194614739	1631	N	<DEL>	.	.	SVTYPE=DEL;STRANDS=+-:21;SVLEN=-300;END=194615039;CIPOS=-3,1;CIEND=-10,9;CIPOS95=0,0;CIEND95=0,0;SU=21;PE=9;SR=12	GT:SU:PE:SR	./.:21:9:12
3	194663992	1632	N	<DUP>	.	.	SVTYPE=DUP;STRANDS=-+:12;SVLEN=415;END=194664407;CIPOS=-264,8;CIEND=-10,278;CIPOS95=-93,0;CIEND95=-2,36;IMPRECISE;SU=12;PE=12;SR=0	GT:SU:PE:SR	./.:12:12:0
3	194786303	1633	N	<DEL>	.	.	SVTYPE=DEL;STRANDS=+-:8;SVLEN=-1102;END=194787405;CIPOS=-10,353;CIEND=-264,9;CIPOS95=-1,110;CIEND95=-64,2;IMPRECISE;SU=8;PE=8;SR=0	GT:SU:PE:SR	./.:8:8:0
3	194830986	1634	N	<DUP>	.	.	SVTYPE=DUP;STRANDS=-+:7;SVLEN=639;END=194831625;CIPOS=-10,9;CIEND=-5,9;CIPOS95=-1,1;CIEND95=0,1;IMPRECISE;SU=7;PE=4;SR=3	GT:SU:PE:SR	./.:7:4:3
3	195199042	1635	N	<DEL>	.	.	SVTYPE=DEL;STRANDS=+-:7;SVLEN=-23553;END=195222595;CIPOS=-10,323;CIEND=-471,9;CIPOS95=-2,87;CIEND95=-145,1;IMPRECISE;SU=7;PE=7;SR=0	GT:SU:PE:SR	./.:7:7:0
3	195217556	1636	N	<DUP>	.	.	SVTYPE=DUP;STRANDS=-+:5;SVLEN=7494;END=195225050;CIPOS=-429,9;CIEND=-10,408;CIPOS95=-156,1;CIEND95=-1,147;IMPRECISE;SU=5;PE=5;SR=0	GT:SU:PE:SR	./.:5:5:0
3	195224257	1637	N	<DEL>	.	.	SVTYPE=DEL;STRANDS=+-:27;SVLEN=-631;END=195224888;CIPOS=-10,308;CIEND=-289,9;CIPOS95=-2,42;CIEND95=-43,1;IMPRECISE;SU=27;PE=27;SR=0	GT:SU:PE:SR	./.:27:27:0
3	195413963	1638	N	<DEL>	.	.	SVTYPE=DEL;STRANDS=+-:8;SVLEN=-483;END=195414446;CIPOS=-10,209;CIEND=-271,9;CIPOS95=-3,34;CIEND95=-72,2;IMPRECISE;SU=8;PE=8;SR=0	GT:SU:PE:SR	./.:8:8:0
3	195437298	1639	N	<DUP>	.	.	SVTYPE=DUP;STRANDS=-+:6;SVLEN=813;END=195438111;CIPOS=-172,9;CIEND=-10,339;CIPOS95=-28,3;CIEND95=-2,117;IMPRECISE;SU=6;PE=6;SR=0	GT:SU:PE:SR	./.:6:6:0
3	195437211	1640	N	<DEL>	.	.	SVTYPE=DEL;STRANDS=+-:6;SVLEN=-792;END=195438003;CIPOS=-10,385;CIEND=-401,9;CIPOS95=-1,119;CIEND95=-145,1;IMPRECISE;SU=6;PE=6;SR=0	GT:SU:PE:SR	./.:6:6:0
3	195440603	1641	N	<DUP>	.	.	SVTYPE=DUP;STRANDS=-+:5;SVLEN=266;END=195440869;CIPOS=-414,9;CIEND=-10,491;CIPOS95=-153,1;CIEND95=-1,187;IMPRECISE;SU=5;PE=5;SR=0	GT:SU:PE:SR	./.:5:5:0
3	195341728	1642	N	<DEL>	.	.	SVTYPE=DEL;STRANDS=+-:7;SVLEN=-106125;END=195447853;CIPOS=-10,330;CIEND=-474,9;CIPOS95=-1,107;CIEND95=-145,1;IMPRECISE;SU=7;PE=7;SR=0	GT:SU:PE:SR	./.:7:7:0
3	195457276	1643	N	<DEL>	.	.	SVTYPE=DEL;STRANDS=+-:15;SVLEN=-13745;END=195471021;CIPOS=-10,212;CIEND=-151,9;CIPOS95=-2,51;CIEND95=-26,3;IMPRECISE;SU=15;PE=15;SR=0	GT:SU:PE:SR	./.:15:15:0
3	195499601	1644	N	<DUP>	.	.	SVTYPE=DUP;STRANDS=-+:4;SVLEN=426;END=195500027;CIPOS=-474,9;CIEND=-10,356;CIPOS95=-173,1;CIEND95=-2,87;IMPRECISE;SU=4;PE=4;SR=0	GT:SU:PE:SR	./.:4:4:0
3	195505768	1645	N	<DEL>	.	.	SVTYPE=DEL;STRANDS=+-:10;SVLEN=-1262;END=195507030;CIPOS=-10,315;CIEND=-273,9;CIPOS95=-1,67;CIEND95=-55,2;IMPRECISE;SU=10;PE=10;SR=0	GT:SU:PE:SR	./.:10:10:0
3	195506077	1646	N	<DEL>	.	.	SVTYPE=DEL;STRANDS=+-:4;SVLEN=-1695;END=195507772;CIPOS=-10,447;CIEND=-426,9;CIPOS95=-1,161;CIEND95=-143,1;IMPRECISE;SU=4;PE=4;SR=0	GT:SU:PE:SR	./.:4:4:0
3	195506759	1647	N	<DUP>	.	.	SVTYPE=DUP;STRANDS=-+:9;SVLEN=8563;END=195515322;CIPOS=-189,9;CIEND=-10,404;CIPOS95=-40,1;CIEND95=-1,110;IMPRECISE;SU=9;PE=9;SR=0	GT:SU:PE:SR	./.:9:9:0
3	195513188	1648	N	<DEL>	.	.	SVTYPE=DEL;STRANDS=+-:18;SVLEN=-1823;END=195515011;CIPOS=-10,181;CIEND=-197,9;CIPOS95=-2,41;CIEND95=-29,3;IMPRECISE;SU=18;PE=18;SR=0	GT:SU:PE:SR	./.:18:18:0
3	195569217	1649	N	<DEL>	.	.	SVTYPE=DEL;STRANDS=+-:38;SVLEN=-715;END=195569932;CIPOS=-10,9;CIEND=-10,1;CIPOS95=-1,1;CIEND95=-1,0;IMPRECISE;SU=38;PE=35;SR=3	GT:SU:PE:SR	./.:38:35:3
3	195409761	1650_1	N	N]3:195693275]	.	.	SVTYPE=BND;STRANDS=++:6;EVENT=1650;MATEID=1650_2;CIPOS=-10,356;CIEND=-10,367;CIPOS95=-1,125;CIEND95=-1,129;IMPRECISE;SU=6;PE=6;SR=0	GT:SU:PE:SR	./.:6:6:0
3	195693275	1650_2	N	N]3:195409761]	.	.	SVTYPE=BND;STRANDS=++:6;SECONDARY;EVENT=1650;MATEID=1650_1;CIPOS=-10,367;CIEND=-10,356;CIPOS95=-1,129;CIEND95=-1,125;IMPRECISE;SU=6;PE=6;SR=0	GT:SU:PE:SR	./.:6:6:0
3	195825724	1651	N	<DEL>	.	.	SVTYPE=DEL;STRANDS=+-:9;SVLEN=-790;END=195826514;CIPOS=-10,272;CIEND=-303,9;CIPOS95=-2,89;CIEND95=-106,1;IMPRECISE;SU=9;PE=9;SR=0	GT:SU:PE:SR	./.:9:9:0
3	195891936	1652	N	<DUP>	.	.	SVTYPE=DUP;STRANDS=-+:4;SVLEN=445;END=195892381;CIPOS=-9,8;CIEND=-9,8;CIPOS95=0,0;CIEND95=0,0;SU=4;PE=0;SR=4	GT:SU:PE:SR	./.:4:0:4
3	196055948	1653	N	<DEL>	.	.	SVTYPE=DEL;STRANDS=+-:21;SVLEN=-900;END=196056848;CIPOS=-10,168;CIEND=-257,9;CIPOS95=-3,35;CIEND95=-31,3;IMPRECISE;SU=21;PE=21;SR=0	GT:SU:PE:SR	./.:21:21:0
3	196934572	1654_1	N	N]3:196939297]	.	.	SVTYPE=BND;STRANDS=++:4;EVENT=1654;MATEID=1654_2;CIPOS=-8,469;CIEND=-10,464;CIPOS95=0,175;CIEND95=-1,169;IMPRECISE;SU=4;PE=4;SR=0	GT:SU:PE:SR	./.:4:4:0
3	196939297	1654_2	N	N]3:196934572]	.	.	SVTYPE=BND;STRANDS=++:4;SECONDARY;EVENT=1654;MATEID=1654_1;CIPOS=-10,464;CIEND=-8,469;CIPOS95=-1,169;CIEND95=0,175;IMPRECISE;SU=4;PE=4;SR=0	GT:SU:PE:SR	./.:4:4:0
3	196934573	1655	N	<DEL>	.	.	SVTYPE=DEL;STRANDS=+-:35;SVLEN=-4682;END=196939255;CIPOS=-10,9;CIEND=-3,1;CIPOS95=0,0;CIEND95=0,0;SU=35;PE=21;SR=14	GT:SU:PE:SR	./.:35:21:14
3	197110973	1656	N	<DUP>	.	.	SVTYPE=DUP;STRANDS=-+:19;SVLEN=367;END=197111340;CIPOS=-199,9;CIEND=-8,246;CIPOS95=-55,2;CIEND95=0,91;IMPRECISE;SU=19;PE=19;SR=0	GT:SU:PE:SR	./.:19:19:0
3	197111843	1657	N	<DEL>	.	.	SVTYPE=DEL;STRANDS=+-:7;SVLEN=-732;END=197112575;CIPOS=-10,122;CIEND=-4,9;CIPOS95=-3,51;CIEND95=-4,1;IMPRECISE;SU=7;PE=7;SR=0	GT:SU:PE:SR	./.:7:7:0
3	197112960	1658	N	<DEL>	.	.	SVTYPE=DEL;STRANDS=+-:5;SVLEN=-1973;END=197114933;CIPOS=-10,221;CIEND=-467,9;CIPOS95=-3,33;CIEND95=-155,1;IMPRECISE;SU=5;PE=5;SR=0	GT:SU:PE:SR	./.:5:5:0
3	197111808	1659	N	<DEL>	.	.	SVTYPE=DEL;STRANDS=+-:4;SVLEN=-2828;END=197114636;CIPOS=-10,448;CIEND=-162,9;CIPOS95=-1,162;CIEND95=-39,3;IMPRECISE;SU=4;PE=4;SR=0	GT:SU:PE:SR	./.:4:4:0
3	197111296	1660	N	<DUP>	.	.	SVTYPE=DUP;STRANDS=-+:5;SVLEN=6517;END=197117813;CIPOS=-312,9;CIEND=-10,422;CIPOS95=-84,2;CIEND95=-1,156;IMPRECISE;SU=5;PE=5;SR=0	GT:SU:PE:SR	./.:5:5:0
3	197117297	1661	N	<DEL>	.	.	SVTYPE=DEL;STRANDS=+-:4;SVLEN=-413;END=197117710;CIPOS=-10,361;CIEND=-411,9;CIPOS95=-2,107;CIEND95=-125,1;IMPRECISE;SU=4;PE=4;SR=0	GT:SU:PE:SR	./.:4:4:0
3	197117058	1662	N	<DUP>	.	.	SVTYPE=DUP;STRANDS=-+:20;SVLEN=832;END=197117890;CIPOS=-76,9;CIEND=-10,55;CIPOS95=-50,1;CIEND95=-3,19;IMPRECISE;SU=20;PE=20;SR=0	GT:SU:PE:SR	./.:20:20:0
3	197117504	1663	N	<DUP>	.	.	SVTYPE=DUP;STRANDS=-+:8;SVLEN=1021;END=197118525;CIPOS=-217,9;CIEND=-10,72;CIPOS95=-39,1;CIEND95=-2,24;IMPRECISE;SU=8;PE=8;SR=0	GT:SU:PE:SR	./.:8:8:0
3	195672019	1664	N	<DEL>	.	.	SVTYPE=DEL;STRANDS=+-:5;SVLEN=-1696242;END=197368261;CIPOS=-10,408;CIEND=-475,9;CIPOS95=-1,140;CIEND95=-156,1;IMPRECISE;SU=5;PE=5;SR=0	GT:SU:PE:SR	./.:5:5:0
3	195364166	1665_1	N	N]3:197379426]	.	.	SVTYPE=BND;STRANDS=++:4;EVENT=1665;MATEID=1665_2;CIPOS=-10,438;CIEND=-10,428;CIPOS95=-1,153;CIEND95=-1,140;IMPRECISE;SU=4;PE=4;SR=0	GT:SU:PE:SR	./.:4:4:0
3	197379426	1665_2	N	N]3:195364166]	.	.	SVTYPE=BND;STRANDS=++:4;SECONDARY;EVENT=1665;MATEID=1665_1;CIPOS=-10,428;CIEND=-10,438;CIPOS95=-1,140;CIEND95=-1,153;IMPRECISE;SU=4;PE=4;SR=0	GT:SU:PE:SR	./.:4:4:0
4	752274	1666	N	<DEL>	.	.	SVTYPE=DEL;STRANDS=+-:14;SVLEN=-1425;END=753699;CIPOS=-10,178;CIEND=-328,9;CIPOS95=-3,38;CIEND95=-50,2;IMPRECISE;SU=14;PE=14;SR=0	GT:SU:PE:SR	./.:14:14:0
4	46837	1667	N	<DEL>	.	.	SVTYPE=DEL;STRANDS=+-:46;SVLEN=-394;END=47231;CIPOS=-2,1;CIEND=-2,0;CIPOS95=0,0;CIEND95=0,0;SU=46;PE=32;SR=14	GT:SU:PE:SR	./.:46:32:14
4	57371	1668	N	<DEL>	.	.	SVTYPE=DEL;STRANDS=+-:12;SVLEN=-290;END=57661;CIPOS=-7,7;CIEND=-9,5;CIPOS95=0,0;CIEND95=0,0;SU=12;PE=8;SR=4	GT:SU:PE:SR	./.:12:8:4
4	85974	1669	N	<DEL>	.	.	SVTYPE=DEL;STRANDS=+-:11;SVLEN=-281159;END=367133;CIPOS=-10,209;CIEND=-298,9;CIPOS95=-2,45;CIEND95=-120,0;IMPRECISE;SU=11;PE=11;SR=0	GT:SU:PE:SR	./.:11:11:0
4	86074	1670	N	<DUP>	.	.	SVTYPE=DUP;STRANDS=-+:17;SVLEN=281203;END=367277;CIPOS=-154,9;CIEND=-10,443;CIPOS95=-28,3;CIEND95=-1,97;IMPRECISE;SU=17;PE=17;SR=0	GT:SU:PE:SR	./.:17:17:0
4	401035	1671	N	<DEL>	.	.	SVTYPE=DEL;STRANDS=+-:17;SVLEN=-334;END=401369;CIPOS=-10,167;CIEND=-308,9;CIPOS95=-2,37;CIEND95=-42,1;IMPRECISE;SU=17;PE=17;SR=0	GT:SU:PE:SR	./.:17:17:0
4	1040100	1672	N	<DUP>	.	.	SVTYPE=DUP;STRANDS=-+:5;SVLEN=502;END=1040602;CIPOS=-235,9;CIEND=-10,407;CIPOS95=-38,3;CIEND95=-1,145;IMPRECISE;SU=5;PE=5;SR=0	GT:SU:PE:SR	./.:5:5:0
4	1086777	1673	N	<DEL>	.	.	SVTYPE=DEL;STRANDS=+-:15;SVLEN=-50;END=1086827;CIPOS=-10,9;CIEND=-10,9;CIPOS95=0,0;CIEND95=0,0;SU=15;PE=0;SR=15	GT:SU:PE:SR	./.:15:0:15
4	1276882	1674	N	<DUP>	.	.	SVTYPE=DUP;STRANDS=-+:5;SVLEN=482;END=1277364;CIPOS=-473,9;CIEND=-10,384;CIPOS95=-156,1;CIEND95=-1,128;IMPRECISE;SU=5;PE=5;SR=0	GT:SU:PE:SR	./.:5:5:0
4	1277009	1675	N	<DEL>	.	.	SVTYPE=DEL;STRANDS=+-:6;SVLEN=-514;END=1277523;CIPOS=-10,383;CIEND=-380,9;CIPOS95=-1,149;CIEND95=-102,2;IMPRECISE;SU=6;PE=6;SR=0	GT:SU:PE:SR	./.:6:6:0
4	1602959	1676	N	<DEL>	.	.	SVTYPE=DEL;STRANDS=+-:23;SVLEN=-710;END=1603669;CIPOS=-10,9;CIEND=-10,9;CIPOS95=0,0;CIEND95=0,0;SU=23;PE=13;SR=10	GT:SU:PE:SR	./.:23:13:10
4	2329000	1677	N	<DEL>	.	.	SVTYPE=DEL;STRANDS=+-:4;SVLEN=-14;END=2329014;CIPOS=-9,8;CIEND=-9,8;CIPOS95=0,0;CIEND95=0,0;SU=4;PE=0;SR=4	GT:SU:PE:SR	./.:4:0:4
4	2397865	1678	N	<DEL>	.	.	SVTYPE=DEL;STRANDS=+-:33;SVLEN=-560;END=2398425;CIPOS=-10,125;CIEND=-83,9;CIPOS95=-2,23;CIEND95=-14,3;IMPRECISE;SU=33;PE=33;SR=0	GT:SU:PE:SR	./.:33:33:0
4	2550382	1679	N	<DEL>	.	.	SVTYPE=DEL;STRANDS=+-:13;SVLEN=-957;END=2551339;CIPOS=-10,226;CIEND=-208,9;CIPOS95=-1,59;CIEND95=-46,2;IMPRECISE;SU=13;PE=13;SR=0	GT:SU:PE:SR	./.:13:13:0
4	2629112	1680	N	<DEL>	.	.	SVTYPE=DEL;STRANDS=+-:4;SVLEN=-147;END=2629259;CIPOS=-9,8;CIEND=-9,8;CIPOS95=0,0;CIEND95=0,0;SU=4;PE=0;SR=4	GT:SU:PE:SR	./.:4:0:4
4	3480243	1681	N	<DEL>	.	.	SVTYPE=DEL;STRANDS=+-:4;SVLEN=-50;END=3480293;CIPOS=-9,8;CIEND=-9,8;CIPOS95=0,0;CIEND95=0,0;SU=4;PE=0;SR=4	GT:SU:PE:SR	./.:4:0:4
4	3491745	1682	N	<DUP>	.	.	SVTYPE=DUP;STRANDS=-+:6;SVLEN=227;END=3491972;CIPOS=-6,5;CIEND=-10,5;CIPOS95=0,0;CIEND95=0,0;SU=6;PE=0;SR=6	GT:SU:PE:SR	./.:6:0:6
4	3492636	1683	N	<DUP>	.	.	SVTYPE=DUP;STRANDS=-+:5;SVLEN=486;END=3493122;CIPOS=-10,9;CIEND=-10,9;CIPOS95=0,0;CIEND95=0,0;SU=5;PE=0;SR=5	GT:SU:PE:SR	./.:5:0:5
4	3565860	1684	N	<DEL>	.	.	SVTYPE=DEL;STRANDS=+-:6;SVLEN=-734;END=3566594;CIPOS=-10,386;CIEND=-441,9;CIPOS95=-1,146;CIEND95=-135,1;IMPRECISE;SU=6;PE=6;SR=0	GT:SU:PE:SR	./.:6:6:0
4	3576466	1685	N	<DEL>	.	.	SVTYPE=DEL;STRANDS=+-:7;SVLEN=-107;END=3576573;CIPOS=-5,4;CIEND=-5,4;CIPOS95=0,0;CIEND95=0,0;SU=7;PE=0;SR=7	GT:SU:PE:SR	./.:7:0:7
4	3582027	1686	N	<DEL>	.	.	SVTYPE=DEL;STRANDS=+-:18;SVLEN=-73;END=3582100;CIPOS=-2,1;CIEND=-2,1;CIPOS95=0,0;CIEND95=0,0;SU=18;PE=0;SR=18	GT:SU:PE:SR	./.:18:0:18
4	3596765	1687	N	<DEL>	.	.	SVTYPE=DEL;STRANDS=+-:9;SVLEN=-46;END=3596811;CIPOS=-4,3;CIEND=-4,3;CIPOS95=0,0;CIEND95=0,0;SU=9;PE=0;SR=9	GT:SU:PE:SR	./.:9:0:9
4	3601189	1688	N	<DEL>	.	.	SVTYPE=DEL;STRANDS=+-:6;SVLEN=-61;END=3601250;CIPOS=-10,9;CIEND=-10,9;CIPOS95=-1,1;CIEND95=-1,1;IMPRECISE;SU=6;PE=3;SR=3	GT:SU:PE:SR	./.:6:3:3
4	3612094	1689	N	<DEL>	.	.	SVTYPE=DEL;STRANDS=+-:10;SVLEN=-513;END=3612607;CIPOS=-10,258;CIEND=-290,9;CIPOS95=-2,77;CIEND95=-104,1;IMPRECISE;SU=10;PE=10;SR=0	GT:SU:PE:SR	./.:10:10:0
4	3613376	1690	N	<DEL>	.	.	SVTYPE=DEL;STRANDS=+-:43;SVLEN=-5242;END=3618618;CIPOS=-10,9;CIEND=-6,0;CIPOS95=0,0;CIEND95=0,0;SU=43;PE=37;SR=6	GT:SU:PE:SR	./.:43:37:6
4	3816501	1691	N	<DUP>	.	.	SVTYPE=DUP;STRANDS=-+:22;SVLEN=570;END=3817071;CIPOS=-169,9;CIEND=-10,96;CIPOS95=-33,1;CIEND95=-4,12;IMPRECISE;SU=22;PE=22;SR=0	GT:SU:PE:SR	./.:22:22:0
4	4359537	1692	N	<DUP>	.	.	SVTYPE=DUP;STRANDS=-+:7;SVLEN=135;END=4359672;CIPOS=-5,4;CIEND=-5,4;CIPOS95=0,0;CIEND95=0,0;SU=7;PE=0;SR=7	GT:SU:PE:SR	./.:7:0:7
4	5145497	1693	N	<DEL>	.	.	SVTYPE=DEL;STRANDS=+-:10;SVLEN=-62;END=5145559;CIPOS=-10,9;CIEND=-10,9;CIPOS95=0,0;CIEND95=0,0;SU=10;PE=0;SR=10	GT:SU:PE:SR	./.:10:0:10
4	6005646	1694	N	<DUP>	.	.	SVTYPE=DUP;STRANDS=-+:21;SVLEN=464;END=6006110;CIPOS=-346,9;CIEND=-10,287;CIPOS95=-60,2;CIEND95=-2,50;IMPRECISE;SU=21;PE=21;SR=0	GT:SU:PE:SR	./.:21:21:0
4	6651593	1695	N	<DEL>	.	.	SVTYPE=DEL;STRANDS=+-:14;SVLEN=-1317;END=6652910;CIPOS=-10,9;CIEND=-7,3;CIPOS95=0,0;CIEND95=0,0;SU=14;PE=9;SR=5	GT:SU:PE:SR	./.:14:9:5
4	6894865	1696	N	<DEL>	.	.	SVTYPE=DEL;STRANDS=+-:26;SVLEN=-1182;END=6896047;CIPOS=-10,136;CIEND=-157,9;CIPOS95=-1,28;CIEND95=-29,1;IMPRECISE;SU=26;PE=26;SR=0	GT:SU:PE:SR	./.:26:26:0
4	6897347	1697	N	<DEL>	.	.	SVTYPE=DEL;STRANDS=+-:21;SVLEN=-3044;END=6900391;CIPOS=-10,168;CIEND=-311,9;CIPOS95=-2,44;CIEND95=-53,1;IMPRECISE;SU=21;PE=21;SR=0	GT:SU:PE:SR	./.:21:21:0
4	7132586	1698	N	<DUP>	.	.	SVTYPE=DUP;STRANDS=-+:5;SVLEN=501;END=7133087;CIPOS=-497,9;CIEND=-10,380;CIPOS95=-166,0;CIEND95=-1,124;IMPRECISE;SU=5;PE=5;SR=0	GT:SU:PE:SR	./.:5:5:0
4	7405701	1699	N	<DEL>	.	.	SVTYPE=DEL;STRANDS=+-:5;SVLEN=-34;END=7405735;CIPOS=-10,9;CIEND=-10,9;CIPOS95=0,0;CIEND95=0,0;SU=5;PE=0;SR=5	GT:SU:PE:SR	./.:5:0:5
4	7567588	1700	N	<DEL>	.	.	SVTYPE=DEL;STRANDS=+-:4;SVLEN=-329;END=7567917;CIPOS=-9,8;CIEND=-9,8;CIPOS95=0,0;CIEND95=0,0;SU=4;PE=0;SR=4	GT:SU:PE:SR	./.:4:0:4
4	7726176	1701	N	<DUP>	.	.	SVTYPE=DUP;STRANDS=-+:8;SVLEN=441;END=7726617;CIPOS=-303,9;CIEND=-10,244;CIPOS95=-93,2;CIEND95=-1,73;IMPRECISE;SU=8;PE=8;SR=0	GT:SU:PE:SR	./.:8:8:0
4	7902063	1702	N	<DEL>	.	.	SVTYPE=DEL;STRANDS=+-:25;SVLEN=-43;END=7902106;CIPOS=-1,0;CIEND=-1,0;CIPOS95=0,0;CIEND95=0,0;SU=25;PE=0;SR=25	GT:SU:PE:SR	./.:25:0:25
4	7995809	1703	N	<DEL>	.	.	SVTYPE=DEL;STRANDS=+-:33;SVLEN=-1084;END=7996893;CIPOS=-2,1;CIEND=-10,9;CIPOS95=0,0;CIEND95=0,0;SU=33;PE=19;SR=14	GT:SU:PE:SR	./.:33:19:14
4	8554102	1704	N	<DUP>	.	.	SVTYPE=DUP;STRANDS=-+:5;SVLEN=121;END=8554223;CIPOS=-10,9;CIEND=-10,9;CIPOS95=0,0;CIEND95=0,0;SU=5;PE=0;SR=5	GT:SU:PE:SR	./.:5:0:5
4	9457135	1705	N	<DEL>	.	.	SVTYPE=DEL;STRANDS=+-:4;SVLEN=-24495;END=9481630;CIPOS=-10,365;CIEND=-416,9;CIPOS95=-2,111;CIEND95=-149,1;IMPRECISE;SU=4;PE=4;SR=0	GT:SU:PE:SR	./.:4:4:0
4	9492854	1706	N	<DEL>	.	.	SVTYPE=DEL;STRANDS=+-:5;SVLEN=-2148;END=9495002;CIPOS=-10,425;CIEND=-371,9;CIPOS95=-1,155;CIEND95=-89,2;IMPRECISE;SU=5;PE=5;SR=0	GT:SU:PE:SR	./.:5:5:0
4	9573066	1707	N	<DEL>	.	.	SVTYPE=DEL;STRANDS=+-:16;SVLEN=-104;END=9573170;CIPOS=-2,1;CIEND=-2,1;CIPOS95=0,0;CIEND95=0,0;SU=16;PE=0;SR=16	GT:SU:PE:SR	./.:16:0:16
4	9576976	1708	N	<DEL>	.	.	SVTYPE=DEL;STRANDS=+-:12;SVLEN=-475;END=9577451;CIPOS=-10,228;CIEND=-277,9;CIPOS95=-2,65;CIEND95=-103,1;IMPRECISE;SU=12;PE=12;SR=0	GT:SU:PE:SR	./.:12:12:0
4	4004299	1709_1	N	N]4:9643817]	.	.	SVTYPE=BND;STRANDS=++:15;EVENT=1709;MATEID=1709_2;CIPOS=-10,242;CIEND=-9,261;CIPOS95=-1,91;CIEND95=0,110;IMPRECISE;SU=15;PE=15;SR=0	GT:SU:PE:SR	./.:15:15:0
4	9643817	1709_2	N	N]4:4004299]	.	.	SVTYPE=BND;STRANDS=++:15;SECONDARY;EVENT=1709;MATEID=1709_1;CIPOS=-9,261;CIEND=-10,242;CIPOS95=0,110;CIEND95=-1,91;IMPRECISE;SU=15;PE=15;SR=0	GT:SU:PE:SR	./.:15:15:0
4	3928470	1710_1	N	[4:9733361[N	.	.	SVTYPE=BND;STRANDS=--:4;EVENT=1710;MATEID=1710_2;CIPOS=-462,9;CIEND=-442,9;CIPOS95=-154,1;CIEND95=-157,1;IMPRECISE;SU=4;PE=4;SR=0	GT:SU:PE:SR	./.:4:4:0
4	9733361	1710_2	N	[4:3928470[N	.	.	SVTYPE=BND;STRANDS=--:4;SECONDARY;EVENT=1710;MATEID=1710_1;CIPOS=-442,9;CIEND=-462,9;CIPOS95=-157,1;CIEND95=-154,1;IMPRECISE;SU=4;PE=4;SR=0	GT:SU:PE:SR	./.:4:4:0
4	9952309	1711	N	<DEL>	.	.	SVTYPE=DEL;STRANDS=+-:29;SVLEN=-231;END=9952540;CIPOS=-10,9;CIEND=-10,9;CIPOS95=0,0;CIEND95=0,0;SU=29;PE=5;SR=24	GT:SU:PE:SR	./.:29:5:24
4	9956834	1712	N	<DEL>	.	.	SVTYPE=DEL;STRANDS=+-:32;SVLEN=-305;END=9957139;CIPOS=-10,9;CIEND=-2,1;CIPOS95=0,0;CIEND95=0,0;SU=32;PE=14;SR=18	GT:SU:PE:SR	./.:32:14:18
4	10208654	1713	N	<INV>	.	.	SVTYPE=INV;STRANDS=++:4,--:3;SVLEN=33;END=10208687;CIPOS=-9,0;CIEND=-1,4;CIPOS95=-9,0;CIEND95=-1,0;IMPRECISE;SU=7;PE=0;SR=7	GT:SU:PE:SR	./.:7:0:7
4	10211266	1714_1	N	N]4:10234620]	.	.	SVTYPE=BND;STRANDS=++:7;EVENT=1714;MATEID=1714_2;CIPOS=-10,496;CIEND=-10,366;CIPOS95=0,153;CIEND95=-1,147;IMPRECISE;SU=7;PE=7;SR=0	GT:SU:PE:SR	./.:7:7:0
4	10234620	1714_2	N	N]4:10211266]	.	.	SVTYPE=BND;STRANDS=++:7;SECONDARY;EVENT=1714;MATEID=1714_1;CIPOS=-10,366;CIEND=-10,496;CIPOS95=-1,147;CIEND95=0,153;IMPRECISE;SU=7;PE=7;SR=0	GT:SU:PE:SR	./.:7:7:0
4	10211267	1715	N	<DEL>	.	.	SVTYPE=DEL;STRANDS=+-:64;SVLEN=-23300;END=10234567;CIPOS=-10,9;CIEND=-10,9;CIPOS95=0,0;CIEND95=0,0;SU=64;PE=36;SR=28	GT:SU:PE:SR	./.:64:36:28
4	11362206	1716	N	<DEL>	.	.	SVTYPE=DEL;STRANDS=+-:10;SVLEN=-32;END=11362238;CIPOS=-10,9;CIEND=-4,3;CIPOS95=0,0;CIEND95=0,0;SU=10;PE=1;SR=9	GT:SU:PE:SR	./.:10:1:9
4	13939150	1717	N	<DEL>	.	.	SVTYPE=DEL;STRANDS=+-:6;SVLEN=-8;END=13939158;CIPOS=-6,5;CIEND=-6,5;CIPOS95=0,0;CIEND95=-1,0;IMPRECISE;SU=6;PE=0;SR=6	GT:SU:PE:SR	./.:6:0:6
4	14916217	1718	N	<DEL>	.	.	SVTYPE=DEL;STRANDS=+-:6;SVLEN=-71;END=14916288;CIPOS=-6,5;CIEND=-6,5;CIPOS95=0,0;CIEND95=0,0;SU=6;PE=0;SR=6	GT:SU:PE:SR	./.:6:0:6
4	17202764	1719_1	N	N]4:17203114]	.	.	SVTYPE=BND;STRANDS=++:6;EVENT=1719;MATEID=1719_2;CIPOS=-5,300;CIEND=-10,389;CIPOS95=0,159;CIEND95=-1,149;IMPRECISE;SU=6;PE=6;SR=0	GT:SU:PE:SR	./.:6:6:0
4	17203114	1719_2	N	N]4:17202764]	.	.	SVTYPE=BND;STRANDS=++:6;SECONDARY;EVENT=1719;MATEID=1719_1;CIPOS=-10,389;CIEND=-5,300;CIPOS95=-1,149;CIEND95=0,159;IMPRECISE;SU=6;PE=6;SR=0	GT:SU:PE:SR	./.:6:6:0
4	16426953	1720	N	<DEL>	.	.	SVTYPE=DEL;STRANDS=+-:17;SVLEN=-46;END=16426999;CIPOS=-10,9;CIEND=-10,9;CIPOS95=0,0;CIEND95=0,0;SU=17;PE=0;SR=17	GT:SU:PE:SR	./.:17:0:17
4	17202765	1721	N	<DEL>	.	.	SVTYPE=DEL;STRANDS=+-:41;SVLEN=-301;END=17203066;CIPOS=-2,0;CIEND=-10,9;CIPOS95=0,0;CIEND95=0,0;SU=41;PE=14;SR=27	GT:SU:PE:SR	./.:41:14:27
4	18177097	1722_1	N	N]4:18271243]	.	.	SVTYPE=BND;STRANDS=++:4;EVENT=1722;MATEID=1722_2;CIPOS=-10,456;CIEND=-10,439;CIPOS95=-1,165;CIEND95=-1,155;IMPRECISE;SU=4;PE=4;SR=0	GT:SU:PE:SR	./.:4:4:0
4	18271243	1722_2	N	N]4:18177097]	.	.	SVTYPE=BND;STRANDS=++:4;SECONDARY;EVENT=1722;MATEID=1722_1;CIPOS=-10,439;CIEND=-10,456;CIPOS95=-1,155;CIEND95=-1,165;IMPRECISE;SU=4;PE=4;SR=0	GT:SU:PE:SR	./.:4:4:0
4	18176944	1723_1	N	[4:18271517[N	.	.	SVTYPE=BND;STRANDS=--:11;EVENT=1723;MATEID=1723_2;CIPOS=-442,9;CIEND=-208,9;CIPOS95=-111,1;CIEND95=-41,2;IMPRECISE;SU=11;PE=11;SR=0	GT:SU:PE:SR	./.:11:11:0
4	18271517	1723_2	N	[4:18176944[N	.	.	SVTYPE=BND;STRANDS=--:11;SECONDARY;EVENT=1723;MATEID=1723_1;CIPOS=-208,9;CIEND=-442,9;CIPOS95=-41,2;CIEND95=-111,1;IMPRECISE;SU=11;PE=11;SR=0	GT:SU:PE:SR	./.:11:11:0
4	18095820	1724	N	<DUP>	.	.	SVTYPE=DUP;STRANDS=-+:5;SVLEN=399689;END=18495509;CIPOS=-486,9;CIEND=-10,408;CIPOS95=-161,1;CIEND95=-1,122;IMPRECISE;SU=5;PE=5;SR=0	GT:SU:PE:SR	./.:5:5:0
4	19057471	1725	N	<DEL>	.	.	SVTYPE=DEL;STRANDS=+-:29;SVLEN=-498;END=19057969;CIPOS=-4,5;CIEND=-7,2;CIPOS95=0,0;CIEND95=0,0;SU=29;PE=24;SR=5	GT:SU:PE:SR	./.:29:24:5
4	19079465	1726	N	<DEL>	.	.	SVTYPE=DEL;STRANDS=+-:29;SVLEN=-6085;END=19085550;CIPOS=-3,2;CIEND=-10,9;CIPOS95=0,0;CIEND95=0,0;SU=29;PE=20;SR=9	GT:SU:PE:SR	./.:29:20:9
4	20933569	1727	N	<DEL>	.	.	SVTYPE=DEL;STRANDS=+-:7;SVLEN=-477;END=20934046;CIPOS=-10,339;CIEND=-299,9;CIPOS95=-1,118;CIEND95=-84,2;IMPRECISE;SU=7;PE=7;SR=0	GT:SU:PE:SR	./.:7:7:0
4	21161002	1728	N	<DEL>	.	.	SVTYPE=DEL;STRANDS=+-:28;SVLEN=-6095;END=21167097;CIPOS=-4,3;CIEND=-4,2;CIPOS95=0,0;CIEND95=0,0;SU=28;PE=20;SR=8	GT:SU:PE:SR	./.:28:20:8
4	21292928	1729	N	<DEL>	.	.	SVTYPE=DEL;STRANDS=+-:11;SVLEN=-119;END=21293047;CIPOS=-3,2;CIEND=-3,2;CIPOS95=0,0;CIEND95=0,0;SU=11;PE=0;SR=11	GT:SU:PE:SR	./.:11:0:11
4	21590805	1730	N	<DEL>	.	.	SVTYPE=DEL;STRANDS=+-:4;SVLEN=-6;END=21590811;CIPOS=-9,4;CIEND=-5,8;CIPOS95=0,0;CIEND95=0,0;SU=4;PE=0;SR=4	GT:SU:PE:SR	./.:4:0:4
4	21694730	1731	N	<DEL>	.	.	SVTYPE=DEL;STRANDS=+-:10;SVLEN=-120;END=21694850;CIPOS=-10,9;CIEND=-10,9;CIPOS95=0,0;CIEND95=0,0;SU=10;PE=0;SR=10	GT:SU:PE:SR	./.:10:0:10
4	22502065	1732	N	<DEL>	.	.	SVTYPE=DEL;STRANDS=+-:11;SVLEN=-97;END=22502162;CIPOS=-3,2;CIEND=-3,2;CIPOS95=0,0;CIEND95=0,0;SU=11;PE=0;SR=11	GT:SU:PE:SR	./.:11:0:11
4	23721682	1733_1	N	N]4:23722041]	.	.	SVTYPE=BND;STRANDS=++:8;EVENT=1733;MATEID=1733_2;CIPOS=-3,301;CIEND=-10,337;CIPOS95=0,148;CIEND95=-1,141;IMPRECISE;SU=8;PE=8;SR=0	GT:SU:PE:SR	./.:8:8:0
4	23722041	1733_2	N	N]4:23721682]	.	.	SVTYPE=BND;STRANDS=++:8;SECONDARY;EVENT=1733;MATEID=1733_1;CIPOS=-10,337;CIEND=-3,301;CIPOS95=-1,141;CIEND95=0,148;IMPRECISE;SU=8;PE=8;SR=0	GT:SU:PE:SR	./.:8:8:0
4	23721683	1734	N	<DEL>	.	.	SVTYPE=DEL;STRANDS=+-:27;SVLEN=-302;END=23721985;CIPOS=-10,9;CIEND=-2,0;CIPOS95=0,0;CIEND95=0,0;SU=27;PE=10;SR=17	GT:SU:PE:SR	./.:27:10:17
4	23759940	1735	N	<INV>	.	.	SVTYPE=INV;STRANDS=++:3,--:3;SVLEN=32;END=23759972;CIPOS=-7,1;CIEND=-1,6;CIPOS95=-2,1;CIEND95=-1,2;IMPRECISE;SU=6;PE=0;SR=6	GT:SU:PE:SR	./.:6:0:6
4	25441668	1736	N	<DEL>	.	.	SVTYPE=DEL;STRANDS=+-:5;SVLEN=-110;END=25441778;CIPOS=-10,93;CIEND=-104,9;CIPOS95=-3,37;CIEND95=-46,3;IMPRECISE;SU=5;PE=5;SR=0	GT:SU:PE:SR	./.:5:5:0
4	27208003	1737	N	<DUP>	.	.	SVTYPE=DUP;STRANDS=-+:9;SVLEN=184;END=27208187;CIPOS=-4,3;CIEND=-4,3;CIPOS95=0,0;CIEND95=0,0;SU=9;PE=0;SR=9	GT:SU:PE:SR	./.:9:0:9
4	27543894	1738	N	<DEL>	.	.	SVTYPE=DEL;STRANDS=+-:19;SVLEN=-61;END=27543955;CIPOS=-1,0;CIEND=-1,0;CIPOS95=0,0;CIEND95=0,0;SU=19;PE=0;SR=19	GT:SU:PE:SR	./.:19:0:19
4	28421591	1739	N	<DEL>	.	.	SVTYPE=DEL;STRANDS=+-:18;SVLEN=-349;END=28421940;CIPOS=-10,9;CIEND=-10,9;CIPOS95=0,0;CIEND95=0,0;SU=18;PE=8;SR=10	GT:SU:PE:SR	./.:18:8:10
4	29661122	1740	N	<DEL>	.	.	SVTYPE=DEL;STRANDS=+-:54;SVLEN=-315;END=29661437;CIPOS=-2,0;CIEND=-2,0;CIPOS95=0,0;CIEND95=0,0;SU=54;PE=30;SR=24	GT:SU:PE:SR	./.:54:30:24
4	30057533	1741	N	<DEL>	.	.	SVTYPE=DEL;STRANDS=+-:41;SVLEN=-359;END=30057892;CIPOS=-10,9;CIEND=-3,1;CIPOS95=0,0;CIEND95=0,0;SU=41;PE=28;SR=13	GT:SU:PE:SR	./.:41:28:13
4	31205826	1742_1	N	N]4:31206186]	.	.	SVTYPE=BND;STRANDS=++:4;EVENT=1742;MATEID=1742_2;CIPOS=-7,306;CIEND=-10,459;CIPOS95=0,175;CIEND95=0,169;IMPRECISE;SU=4;PE=4;SR=0	GT:SU:PE:SR	./.:4:4:0
4	31206186	1742_2	N	N]4:31205826]	.	.	SVTYPE=BND;STRANDS=++:4;SECONDARY;EVENT=1742;MATEID=1742_1;CIPOS=-10,459;CIEND=-7,306;CIPOS95=0,169;CIEND95=0,175;IMPRECISE;SU=4;PE=4;SR=0	GT:SU:PE:SR	./.:4:4:0
4	31205827	1743	N	<DEL>	.	.	SVTYPE=DEL;STRANDS=+-:46;SVLEN=-307;END=31206134;CIPOS=-9,9;CIEND=-10,9;CIPOS95=0,0;CIEND95=0,0;SU=46;PE=16;SR=30	GT:SU:PE:SR	./.:46:16:30
4	31338492	1744	N	<DEL>	.	.	SVTYPE=DEL;STRANDS=+-:16;SVLEN=-194;END=31338686;CIPOS=-2,1;CIEND=-2,1;CIPOS95=0,0;CIEND95=0,0;SU=16;PE=0;SR=16	GT:SU:PE:SR	./.:16:0:16
4	31355173	1745	N	<DEL>	.	.	SVTYPE=DEL;STRANDS=+-:15;SVLEN=-88;END=31355261;CIPOS=-10,9;CIEND=-10,9;CIPOS95=0,0;CIEND95=0,0;SU=15;PE=0;SR=15	GT:SU:PE:SR	./.:15:0:15
4	31406686	1746	N	<DEL>	.	.	SVTYPE=DEL;STRANDS=+-:25;SVLEN=-318;END=31407004;CIPOS=-3,2;CIEND=-5,2;CIPOS95=0,0;CIEND95=0,0;SU=25;PE=16;SR=9	GT:SU:PE:SR	./.:25:16:9
4	31492867	1747	N	<DEL>	.	.	SVTYPE=DEL;STRANDS=+-:43;SVLEN=-432;END=31493299;CIPOS=-10,9;CIEND=-3,1;CIPOS95=0,0;CIEND95=0,0;SU=43;PE=29;SR=14	GT:SU:PE:SR	./.:43:29:14
4	31841766	1748	N	<DUP>	.	.	SVTYPE=DUP;STRANDS=-+:4;SVLEN=125;END=31841891;CIPOS=-9,8;CIEND=-9,8;CIPOS95=0,0;CIEND95=0,0;SU=4;PE=0;SR=4	GT:SU:PE:SR	./.:4:0:4
4	49120662	1749	N	<DUP>	.	.	SVTYPE=DUP;STRANDS=-+:10;SVLEN=31064;END=49151726;CIPOS=-288,9;CIEND=-10,154;CIPOS95=-44,2;CIEND95=-3,20;IMPRECISE;SU=10;PE=10;SR=0	GT:SU:PE:SR	./.:10:10:0
4	49099674	1750	N	<DUP>	.	.	SVTYPE=DUP;STRANDS=-+:7;SVLEN=52158;END=49151832;CIPOS=-475,9;CIEND=-10,115;CIPOS95=-146,1;CIEND95=-3,24;IMPRECISE;SU=7;PE=7;SR=0	GT:SU:PE:SR	./.:7:7:0
4	49146178	1751	N	<DEL>	.	.	SVTYPE=DEL;STRANDS=+-:29;SVLEN=-5795;END=49151973;CIPOS=-10,160;CIEND=-195,9;CIPOS95=-2,43;CIEND95=-19,3;IMPRECISE;SU=29;PE=29;SR=0	GT:SU:PE:SR	./.:29:29:0
4	49147432	1752	N	<DEL>	.	.	SVTYPE=DEL;STRANDS=+-:11;SVLEN=-4669;END=49152101;CIPOS=-9,3;CIEND=-10,9;CIPOS95=-3,2;CIEND95=-3,3;IMPRECISE;SU=11;PE=10;SR=1	GT:SU:PE:SR	./.:11:10:1
4	49148518	1753_1	N	N]4:49643578]	.	.	SVTYPE=BND;STRANDS=++:4;EVENT=1753;MATEID=1753_2;CIPOS=-10,467;CIEND=-10,9;CIPOS95=0,174;CIEND95=-3,7;IMPRECISE;SU=4;PE=4;SR=0	GT:SU:PE:SR	./.:4:4:0
4	49643578	1753_2	N	N]4:49148518]	.	.	SVTYPE=BND;STRANDS=++:4;SECONDARY;EVENT=1753;MATEID=1753_1;CIPOS=-10,9;CIEND=-10,467;CIPOS95=-3,7;CIEND95=0,174;IMPRECISE;SU=4;PE=4;SR=0	GT:SU:PE:SR	./.:4:4:0
4	49107405	1754_1	N	[4:49643821[N	.	.	SVTYPE=BND;STRANDS=--:5;EVENT=1754;MATEID=1754_2;CIPOS=-492,9;CIEND=-443,5;CIPOS95=-163,1;CIEND95=-166,0;IMPRECISE;SU=5;PE=5;SR=0	GT:SU:PE:SR	./.:5:5:0
4	49643821	1754_2	N	[4:49107405[N	.	.	SVTYPE=BND;STRANDS=--:5;SECONDARY;EVENT=1754;MATEID=1754_1;CIPOS=-443,5;CIEND=-492,9;CIPOS95=-166,0;CIEND95=-163,1;IMPRECISE;SU=5;PE=5;SR=0	GT:SU:PE:SR	./.:5:5:0
4	49101519	1755_1	N	N]4:49659686]	.	.	SVTYPE=BND;STRANDS=++:13;EVENT=1755;MATEID=1755_2;CIPOS=-10,69;CIEND=-10,462;CIPOS95=-3,24;CIEND95=-1,116;IMPRECISE;SU=13;PE=13;SR=0	GT:SU:PE:SR	./.:13:13:0
4	49659686	1755_2	N	N]4:49101519]	.	.	SVTYPE=BND;STRANDS=++:13;SECONDARY;EVENT=1755;MATEID=1755_1;CIPOS=-10,462;CIEND=-10,69;CIPOS95=-1,116;CIEND95=-3,24;IMPRECISE;SU=13;PE=13;SR=0	GT:SU:PE:SR	./.:13:13:0
4	49094876	1756_1	N	N]4:49659668]	.	.	SVTYPE=BND;STRANDS=++:5;EVENT=1756;MATEID=1756_2;CIPOS=-10,69;CIEND=-10,419;CIPOS95=-1,50;CIEND95=-1,159;IMPRECISE;SU=5;PE=5;SR=0	GT:SU:PE:SR	./.:5:5:0
4	49659668	1756_2	N	N]4:49094876]	.	.	SVTYPE=BND;STRANDS=++:5;SECONDARY;EVENT=1756;MATEID=1756_1;CIPOS=-10,419;CIEND=-10,69;CIPOS95=-1,159;CIEND95=-1,50;IMPRECISE;SU=5;PE=5;SR=0	GT:SU:PE:SR	./.:5:5:0
4	49098283	1757_1	N	N]4:49659698]	.	.	SVTYPE=BND;STRANDS=++:22;EVENT=1757;MATEID=1757_2;CIPOS=-10,471;CIEND=-10,439;CIPOS95=-1,106;CIEND95=-1,85;IMPRECISE;SU=22;PE=22;SR=0	GT:SU:PE:SR	./.:22:22:0
4	49659698	1757_2	N	N]4:49098283]	.	.	SVTYPE=BND;STRANDS=++:22;SECONDARY;EVENT=1757;MATEID=1757_1;CIPOS=-10,439;CIEND=-10,471;CIPOS95=-1,85;CIEND95=-1,106;IMPRECISE;SU=22;PE=22;SR=0	GT:SU:PE:SR	./.:22:22:0
4	49096672	1758_1	N	N]4:49659694]	.	.	SVTYPE=BND;STRANDS=++:18;EVENT=1758;MATEID=1758_2;CIPOS=-10,249;CIEND=-10,448;CIPOS95=-1,112;CIEND95=-1,95;IMPRECISE;SU=18;PE=18;SR=0	GT:SU:PE:SR	./.:18:18:0
4	49659694	1758_2	N	N]4:49096672]	.	.	SVTYPE=BND;STRANDS=++:18;SECONDARY;EVENT=1758;MATEID=1758_1;CIPOS=-10,448;CIEND=-10,249;CIPOS95=-1,95;CIEND95=-1,112;IMPRECISE;SU=18;PE=18;SR=0	GT:SU:PE:SR	./.:18:18:0
4	49156682	1759_1	N	N]4:49659705]	.	.	SVTYPE=BND;STRANDS=++:20;EVENT=1759;MATEID=1759_2;CIPOS=-10,149;CIEND=-10,211;CIPOS95=-2,37;CIEND95=-1,83;IMPRECISE;SU=20;PE=20;SR=0	GT:SU:PE:SR	./.:20:20:0
4	49659705	1759_2	N	N]4:49156682]	.	.	SVTYPE=BND;STRANDS=++:20;SECONDARY;EVENT=1759;MATEID=1759_1;CIPOS=-10,211;CIEND=-10,149;CIPOS95=-1,83;CIEND95=-2,37;IMPRECISE;SU=20;PE=20;SR=0	GT:SU:PE:SR	./.:20:20:0
4	49108529	1760_1	N	N]4:49659701]	.	.	SVTYPE=BND;STRANDS=++:10;EVENT=1760;MATEID=1760_2;CIPOS=-10,210;CIEND=-10,435;CIPOS95=-2,92;CIEND95=-1,116;IMPRECISE;SU=10;PE=10;SR=0	GT:SU:PE:SR	./.:10:10:0
4	49659701	1760_2	N	N]4:49108529]	.	.	SVTYPE=BND;STRANDS=++:10;SECONDARY;EVENT=1760;MATEID=1760_1;CIPOS=-10,435;CIEND=-10,210;CIPOS95=-1,116;CIEND95=-2,92;IMPRECISE;SU=10;PE=10;SR=0	GT:SU:PE:SR	./.:10:10:0
4	49106539	1761_1	N	N]4:49659707]	.	.	SVTYPE=BND;STRANDS=++:17;EVENT=1761;MATEID=1761_2;CIPOS=-10,480;CIEND=-10,232;CIPOS95=-1,117;CIEND95=-1,94;IMPRECISE;SU=17;PE=17;SR=0	GT:SU:PE:SR	./.:17:17:0
4	49659707	1761_2	N	N]4:49106539]	.	.	SVTYPE=BND;STRANDS=++:17;SECONDARY;EVENT=1761;MATEID=1761_1;CIPOS=-10,232;CIEND=-10,480;CIPOS95=-1,94;CIEND95=-1,117;IMPRECISE;SU=17;PE=17;SR=0	GT:SU:PE:SR	./.:17:17:0
4	49100518	1762_1	N	N]4:49659710]	.	.	SVTYPE=BND;STRANDS=++:5;EVENT=1762;MATEID=1762_2;CIPOS=-10,222;CIEND=-10,374;CIPOS95=-3,60;CIEND95=-1,119;IMPRECISE;SU=5;PE=5;SR=0	GT:SU:PE:SR	./.:5:5:0
4	49659710	1762_2	N	N]4:49100518]	.	.	SVTYPE=BND;STRANDS=++:5;SECONDARY;EVENT=1762;MATEID=1762_1;CIPOS=-10,374;CIEND=-10,222;CIPOS95=-1,119;CIEND95=-3,60;IMPRECISE;SU=5;PE=5;SR=0	GT:SU:PE:SR	./.:5:5:0
4	49141813	1763_1	N	N]4:49659708]	.	.	SVTYPE=BND;STRANDS=++:11;EVENT=1763;MATEID=1763_2;CIPOS=-10,477;CIEND=-10,280;CIPOS95=-1,131;CIEND95=-1,104;IMPRECISE;SU=11;PE=11;SR=0	GT:SU:PE:SR	./.:11:11:0
4	49659708	1763_2	N	N]4:49141813]	.	.	SVTYPE=BND;STRANDS=++:11;SECONDARY;EVENT=1763;MATEID=1763_1;CIPOS=-10,280;CIEND=-10,477;CIPOS95=-1,104;CIEND95=-1,131;IMPRECISE;SU=11;PE=11;SR=0	GT:SU:PE:SR	./.:11:11:0
4	49105997	1764_1	N	N]4:49659710]	.	.	SVTYPE=BND;STRANDS=++:5;EVENT=1764;MATEID=1764_2;CIPOS=-10,418;CIEND=-10,392;CIPOS95=-1,156;CIEND95=-1,132;IMPRECISE;SU=5;PE=5;SR=0	GT:SU:PE:SR	./.:5:5:0
4	49659710	1764_2	N	N]4:49105997]	.	.	SVTYPE=BND;STRANDS=++:5;SECONDARY;EVENT=1764;MATEID=1764_1;CIPOS=-10,392;CIEND=-10,418;CIPOS95=-1,132;CIEND95=-1,156;IMPRECISE;SU=5;PE=5;SR=0	GT:SU:PE:SR	./.:5:5:0
4	49110550	1765_1	N	N]4:49659712]	.	.	SVTYPE=BND;STRANDS=++:14;EVENT=1765;MATEID=1765_2;CIPOS=-10,146;CIEND=-10,403;CIPOS95=-3,37;CIEND95=-1,97;IMPRECISE;SU=14;PE=14;SR=0	GT:SU:PE:SR	./.:14:14:0
4	49659712	1765_2	N	N]4:49110550]	.	.	SVTYPE=BND;STRANDS=++:14;SECONDARY;EVENT=1765;MATEID=1765_1;CIPOS=-10,403;CIEND=-10,146;CIPOS95=-1,97;CIEND95=-3,37;IMPRECISE;SU=14;PE=14;SR=0	GT:SU:PE:SR	./.:14:14:0
4	49107509	1766_1	N	N]4:49659882]	.	.	SVTYPE=BND;STRANDS=++:34;EVENT=1766;MATEID=1766_2;CIPOS=-10,110;CIEND=-10,50;CIPOS95=-1,58;CIEND95=-6,6;IMPRECISE;SU=34;PE=34;SR=0	GT:SU:PE:SR	./.:34:34:0
4	49659882	1766_2	N	N]4:49107509]	.	.	SVTYPE=BND;STRANDS=++:34;SECONDARY;EVENT=1766;MATEID=1766_1;CIPOS=-10,50;CIEND=-10,110;CIPOS95=-6,6;CIEND95=-1,58;IMPRECISE;SU=34;PE=34;SR=0	GT:SU:PE:SR	./.:34:34:0
4	49657825	1767	N	<DUP>	.	.	SVTYPE=DUP;STRANDS=-+:175;SVLEN=1887;END=49659712;CIPOS=-91,9;CIEND=-10,43;CIPOS95=-11,4;CIEND95=-2,9;IMPRECISE;SU=175;PE=173;SR=2	GT:SU:PE:SR	./.:175:173:2
4	49104624	1768_1	N	N]4:49659945]	.	.	SVTYPE=BND;STRANDS=++:4;EVENT=1768;MATEID=1768_2;CIPOS=-10,381;CIEND=-10,211;CIPOS95=0,142;CIEND95=-3,41;IMPRECISE;SU=4;PE=4;SR=0	GT:SU:PE:SR	./.:4:4:0
4	49659945	1768_2	N	N]4:49104624]	.	.	SVTYPE=BND;STRANDS=++:4;SECONDARY;EVENT=1768;MATEID=1768_1;CIPOS=-10,211;CIEND=-10,381;CIPOS95=-3,41;CIEND95=0,142;IMPRECISE;SU=4;PE=4;SR=0	GT:SU:PE:SR	./.:4:4:0
4	49149813	1769_1	N	N]4:49659900]	.	.	SVTYPE=BND;STRANDS=++:4;EVENT=1769;MATEID=1769_2;CIPOS=-10,88;CIEND=-10,348;CIPOS95=-3,33;CIEND95=0,131;IMPRECISE;SU=4;PE=4;SR=0	GT:SU:PE:SR	./.:4:4:0
4	49659900	1769_2	N	N]4:49149813]	.	.	SVTYPE=BND;STRANDS=++:4;SECONDARY;EVENT=1769;MATEID=1769_1;CIPOS=-10,348;CIEND=-10,88;CIPOS95=0,131;CIEND95=-3,33;IMPRECISE;SU=4;PE=4;SR=0	GT:SU:PE:SR	./.:4:4:0
4	49112962	1770_1	N	N]4:49659970]	.	.	SVTYPE=BND;STRANDS=++:6;EVENT=1770;MATEID=1770_2;CIPOS=-10,20;CIEND=-10,186;CIPOS95=-4,9;CIEND95=-3,30;IMPRECISE;SU=6;PE=6;SR=0	GT:SU:PE:SR	./.:6:6:0
4	49659970	1770_2	N	N]4:49112962]	.	.	SVTYPE=BND;STRANDS=++:6;SECONDARY;EVENT=1770;MATEID=1770_1;CIPOS=-10,186;CIEND=-10,20;CIPOS95=-3,30;CIEND95=-4,9;IMPRECISE;SU=6;PE=6;SR=0	GT:SU:PE:SR	./.:6:6:0
4	49151554	1771_1	N	N]4:49659972]	.	.	SVTYPE=BND;STRANDS=++:6;EVENT=1771;MATEID=1771_2;CIPOS=-10,348;CIEND=-10,138;CIPOS95=-1,107;CIEND95=-3,24;IMPRECISE;SU=6;PE=6;SR=0	GT:SU:PE:SR	./.:6:6:0
4	49659972	1771_2	N	N]4:49151554]	.	.	SVTYPE=BND;STRANDS=++:6;SECONDARY;EVENT=1771;MATEID=1771_1;CIPOS=-10,138;CIEND=-10,348;CIPOS95=-3,24;CIEND95=-1,107;IMPRECISE;SU=6;PE=6;SR=0	GT:SU:PE:SR	./.:6:6:0
4	49099332	1772_1	N	N]4:49659996]	.	.	SVTYPE=BND;STRANDS=++:5;EVENT=1772;MATEID=1772_2;CIPOS=-10,71;CIEND=-10,143;CIPOS95=-3,25;CIEND95=-3,31;IMPRECISE;SU=5;PE=5;SR=0	GT:SU:PE:SR	./.:5:5:0
4	49659996	1772_2	N	N]4:49099332]	.	.	SVTYPE=BND;STRANDS=++:5;SECONDARY;EVENT=1772;MATEID=1772_1;CIPOS=-10,143;CIEND=-10,71;CIPOS95=-3,31;CIEND95=-3,25;IMPRECISE;SU=5;PE=5;SR=0	GT:SU:PE:SR	./.:5:5:0
4	49121122	1773_1	N	N]4:49659614]	.	.	SVTYPE=BND;STRANDS=++:15;EVENT=1773;MATEID=1773_2;CIPOS=-10,9;CIEND=-9,0;CIPOS95=-3,3;CIEND95=-9,0;IMPRECISE;SU=15;PE=14;SR=1	GT:SU:PE:SR	./.:15:14:1
4	49659614	1773_2	N	N]4:49121122]	.	.	SVTYPE=BND;STRANDS=++:15;SECONDARY;EVENT=1773;MATEID=1773_1;CIPOS=-9,0;CIEND=-10,9;CIPOS95=-9,0;CIEND95=-3,3;IMPRECISE;SU=15;PE=14;SR=1	GT:SU:PE:SR	./.:15:14:1
4	49122583	1774_1	N	[4:49659910[N	.	.	SVTYPE=BND;STRANDS=--:8;EVENT=1774;MATEID=1774_2;CIPOS=-10,9;CIEND=-10,9;CIPOS95=0,0;CIEND95=0,0;SU=8;PE=0;SR=8	GT:SU:PE:SR	./.:8:0:8
4	49659910	1774_2	N	[4:49122583[N	.	.	SVTYPE=BND;STRANDS=--:8;SECONDARY;EVENT=1774;MATEID=1774_1;CIPOS=-10,9;CIEND=-10,9;CIPOS95=0,0;CIEND95=0,0;SU=8;PE=0;SR=8	GT:SU:PE:SR	./.:8:0:8
4	49123145	1775	N	<INV>	.	.	SVTYPE=INV;STRANDS=++:102,--:7;SVLEN=536741;END=49659886;CIPOS=-4,0;CIEND=-10,9;CIPOS95=-1,0;CIEND95=0,0;IMPRECISE;SU=109;PE=86;SR=23	GT:SU:PE:SR	./.:109:86:23
4	49659110	1776	N	<DUP>	.	.	SVTYPE=DUP;STRANDS=-+:10;SVLEN=934;END=49660044;CIPOS=-252,9;CIEND=-10,147;CIPOS95=-74,1;CIEND95=-3,26;IMPRECISE;SU=10;PE=10;SR=0	GT:SU:PE:SR	./.:10:10:0
4	32065769	1777	N	<DUP>	.	.	SVTYPE=DUP;STRANDS=-+:22;SVLEN=5282;END=32071051;CIPOS=-4,1;CIEND=-4,3;CIPOS95=0,0;CIEND95=0,0;SU=22;PE=14;SR=8	GT:SU:PE:SR	./.:22:14:8
4	32065876	1778	N	<DEL>	.	.	SVTYPE=DEL;STRANDS=+-:15;SVLEN=-5165;END=32071041;CIPOS=-3,270;CIEND=-234,6;CIPOS95=0,122;CIEND95=-68,0;IMPRECISE;SU=15;PE=15;SR=0	GT:SU:PE:SR	./.:15:15:0
4	32073064	1779	N	<DEL>	.	.	SVTYPE=DEL;STRANDS=+-:21;SVLEN=-47;END=32073111;CIPOS=-10,6;CIEND=-1,0;CIPOS95=0,0;CIEND95=0,0;SU=21;PE=0;SR=21	GT:SU:PE:SR	./.:21:0:21
4	32065877	1780	N	<DEL>	.	.	SVTYPE=DEL;STRANDS=+-:15;SVLEN=-8633;END=32074510;CIPOS=-10,9;CIEND=-10,9;CIPOS95=0,0;CIEND95=0,0;SU=15;PE=0;SR=15	GT:SU:PE:SR	./.:15:0:15
4	32071050	1781	N	<DEL>	.	.	SVTYPE=DEL;STRANDS=+-:5;SVLEN=-3460;END=32074510;CIPOS=-10,397;CIEND=-490,9;CIPOS95=0,133;CIEND95=-165,0;IMPRECISE;SU=5;PE=5;SR=0	GT:SU:PE:SR	./.:5:5:0
4	32071041	1782	N	<DUP>	.	.	SVTYPE=DUP;STRANDS=-+:22;SVLEN=3569;END=32074610;CIPOS=-2,5;CIEND=-3,3;CIPOS95=0,0;CIEND95=0,0;SU=22;PE=14;SR=8	GT:SU:PE:SR	./.:22:14:8
4	32540615	1783	N	<DEL>	.	.	SVTYPE=DEL;STRANDS=+-:21;SVLEN=-300;END=32540915;CIPOS=-8,6;CIEND=-10,9;CIPOS95=0,0;CIEND95=0,0;SU=21;PE=16;SR=5	GT:SU:PE:SR	./.:21:16:5
4	32544577	1784	N	<DEL>	.	.	SVTYPE=DEL;STRANDS=+-:7;SVLEN=-24;END=32544601;CIPOS=-5,4;CIEND=-5,4;CIPOS95=0,0;CIEND95=0,0;SU=7;PE=0;SR=7	GT:SU:PE:SR	./.:7:0:7
4	33846040	1785_1	N	N]4:33846391]	.	.	SVTYPE=BND;STRANDS=++:7;EVENT=1785;MATEID=1785_2;CIPOS=-10,296;CIEND=-10,477;CIPOS95=0,153;CIEND95=-1,145;IMPRECISE;SU=7;PE=7;SR=0	GT:SU:PE:SR	./.:7:7:0
4	33846391	1785_2	N	N]4:33846040]	.	.	SVTYPE=BND;STRANDS=++:7;SECONDARY;EVENT=1785;MATEID=1785_1;CIPOS=-10,477;CIEND=-10,296;CIPOS95=-1,145;CIEND95=0,153;IMPRECISE;SU=7;PE=7;SR=0	GT:SU:PE:SR	./.:7:7:0
4	33846041	1786	N	<DEL>	.	.	SVTYPE=DEL;STRANDS=+-:52;SVLEN=-297;END=33846338;CIPOS=0,0;CIEND=0,0;CIPOS95=0,0;CIEND95=0,0;SU=52;PE=3;SR=49	GT:SU:PE:SR	./.:52:3:49
4	33847169	1787_1	N	N]4:33848274]	.	.	SVTYPE=BND;STRANDS=++:7;EVENT=1787;MATEID=1787_2;CIPOS=-10,496;CIEND=-8,359;CIPOS95=0,153;CIEND95=-1,149;IMPRECISE;SU=7;PE=7;SR=0	GT:SU:PE:SR	./.:7:7:0
4	33848274	1787_2	N	N]4:33847169]	.	.	SVTYPE=BND;STRANDS=++:7;SECONDARY;EVENT=1787;MATEID=1787_1;CIPOS=-8,359;CIEND=-10,496;CIPOS95=-1,149;CIEND95=0,153;IMPRECISE;SU=7;PE=7;SR=0	GT:SU:PE:SR	./.:7:7:0
4	33847170	1788	N	<DEL>	.	.	SVTYPE=DEL;STRANDS=+-:120;SVLEN=-1051;END=33848221;CIPOS=-8,9;CIEND=-10,9;CIPOS95=0,0;CIEND95=0,0;SU=120;PE=87;SR=33	GT:SU:PE:SR	./.:120:87:33
4	34779855	1789	N	<DEL>	.	.	SVTYPE=DEL;STRANDS=+-:8;SVLEN=-49088;END=34828943;CIPOS=-10,305;CIEND=-274,9;CIPOS95=-1,103;CIEND95=-76,2;IMPRECISE;SU=8;PE=8;SR=0	GT:SU:PE:SR	./.:8:8:0
4	35015470	1790	N	<DEL>	.	.	SVTYPE=DEL;STRANDS=+-:8;SVLEN=-20;END=35015490;CIPOS=-10,9;CIEND=-10,9;CIPOS95=0,0;CIEND95=0,0;SU=8;PE=0;SR=8	GT:SU:PE:SR	./.:8:0:8
4	36469922	1791_1	N	N]4:36470291]	.	.	SVTYPE=BND;STRANDS=++:6;EVENT=1791;MATEID=1791_2;CIPOS=-10,313;CIEND=-10,390;CIPOS95=0,159;CIEND95=-1,154;IMPRECISE;SU=6;PE=6;SR=0	GT:SU:PE:SR	./.:6:6:0
4	36470291	1791_2	N	N]4:36469922]	.	.	SVTYPE=BND;STRANDS=++:6;SECONDARY;EVENT=1791;MATEID=1791_1;CIPOS=-10,390;CIEND=-10,313;CIPOS95=-1,154;CIEND95=0,159;IMPRECISE;SU=6;PE=6;SR=0	GT:SU:PE:SR	./.:6:6:0
4	36469923	1792	N	<DEL>	.	.	SVTYPE=DEL;STRANDS=+-:43;SVLEN=-314;END=36470237;CIPOS=-10,5;CIEND=-10,9;CIPOS95=0,0;CIEND95=0,0;SU=43;PE=17;SR=26	GT:SU:PE:SR	./.:43:17:26
4	36842759	1793_1	N	N]4:36843144]	.	.	SVTYPE=BND;STRANDS=++:8;EVENT=1793;MATEID=1793_2;CIPOS=-4,328;CIEND=-10,484;CIPOS95=0,148;CIEND95=-1,144;IMPRECISE;SU=8;PE=8;SR=0	GT:SU:PE:SR	./.:8:8:0
4	36843144	1793_2	N	N]4:36842759]	.	.	SVTYPE=BND;STRANDS=++:8;SECONDARY;EVENT=1793;MATEID=1793_1;CIPOS=-10,484;CIEND=-4,328;CIPOS95=-1,144;CIEND95=0,148;IMPRECISE;SU=8;PE=8;SR=0	GT:SU:PE:SR	./.:8:8:0
4	36842760	1794	N	<DEL>	.	.	SVTYPE=DEL;STRANDS=+-:38;SVLEN=-329;END=36843089;CIPOS=-10,4;CIEND=-1,0;CIPOS95=0,0;CIEND95=0,0;SU=38;PE=4;SR=34	GT:SU:PE:SR	./.:38:4:34
4	37332466	1795	N	<DEL>	.	.	SVTYPE=DEL;STRANDS=+-:11;SVLEN=-672;END=37333138;CIPOS=-10,274;CIEND=-270,9;CIPOS95=-1,94;CIEND95=-97,1;IMPRECISE;SU=11;PE=11;SR=0	GT:SU:PE:SR	./.:11:11:0
4	37603978	1796	N	<DEL>	.	.	SVTYPE=DEL;STRANDS=+-:5;SVLEN=-75;END=37604053;CIPOS=-10,9;CIEND=-10,9;CIPOS95=0,0;CIEND95=0,0;SU=5;PE=0;SR=5	GT:SU:PE:SR	./.:5:0:5
4	38994294	1797	N	<DEL>	.	.	SVTYPE=DEL;STRANDS=+-:4;SVLEN=-61;END=38994355;CIPOS=-9,8;CIEND=-9,8;CIPOS95=0,0;CIEND95=0,0;SU=4;PE=0;SR=4	GT:SU:PE:SR	./.:4:0:4
4	39031090	1798	N	<DEL>	.	.	SVTYPE=DEL;STRANDS=+-:14;SVLEN=-268;END=39031358;CIPOS=-5,3;CIEND=-10,9;CIPOS95=0,0;CIEND95=0,0;SU=14;PE=6;SR=8	GT:SU:PE:SR	./.:14:6:8
4	39775836	1799	N	<DEL>	.	.	SVTYPE=DEL;STRANDS=+-:6;SVLEN=-300;END=39776136;CIPOS=-10,282;CIEND=-299,9;CIPOS95=-2,59;CIEND95=-77,2;IMPRECISE;SU=6;PE=6;SR=0	GT:SU:PE:SR	./.:6:6:0
4	39814711	1800	N	<DUP>	.	.	SVTYPE=DUP;STRANDS=-+:8;SVLEN=522;END=39815233;CIPOS=-411,9;CIEND=-10,320;CIPOS95=-101,1;CIEND95=-1,121;IMPRECISE;SU=8;PE=8;SR=0	GT:SU:PE:SR	./.:8:8:0
4	39814871	1801	N	<DEL>	.	.	SVTYPE=DEL;STRANDS=+-:10;SVLEN=-191;END=39815062;CIPOS=-10,55;CIEND=-44,9;CIPOS95=-3,19;CIEND95=-23,3;IMPRECISE;SU=10;PE=10;SR=0	GT:SU:PE:SR	./.:10:10:0
4	39814546	1802	N	<DEL>	.	.	SVTYPE=DEL;STRANDS=+-:8;SVLEN=-1286;END=39815832;CIPOS=-10,328;CIEND=-203,9;CIPOS95=-1,132;CIEND95=-50,3;IMPRECISE;SU=8;PE=8;SR=0	GT:SU:PE:SR	./.:8:8:0
4	40296260	1803	N	<DUP>	.	.	SVTYPE=DUP;STRANDS=-+:6;SVLEN=1377;END=40297637;CIPOS=-406,7;CIEND=-10,327;CIPOS95=-157,1;CIEND95=-1,93;IMPRECISE;SU=6;PE=6;SR=0	GT:SU:PE:SR	./.:6:6:0
4	40296394	1804	N	<DEL>	.	.	SVTYPE=DEL;STRANDS=+-:26;SVLEN=-740;END=40297134;CIPOS=-10,276;CIEND=-65,9;CIPOS95=-3,41;CIEND95=-7,5;IMPRECISE;SU=26;PE=26;SR=0	GT:SU:PE:SR	./.:26:26:0
4	40297095	1805	N	<DUP>	.	.	SVTYPE=DUP;STRANDS=-+:16;SVLEN=552;END=40297647;CIPOS=-134,9;CIEND=-10,345;CIPOS95=-14,3;CIEND95=-1,66;IMPRECISE;SU=16;PE=16;SR=0	GT:SU:PE:SR	./.:16:16:0
4	40697281	1806	N	<DEL>	.	.	SVTYPE=DEL;STRANDS=+-:7;SVLEN=-234;END=40697515;CIPOS=-5,4;CIEND=-6,4;CIPOS95=0,0;CIEND95=0,0;SU=7;PE=0;SR=7	GT:SU:PE:SR	./.:7:0:7
4	43751805	1807	N	<DEL>	.	.	SVTYPE=DEL;STRANDS=+-:16;SVLEN=-324;END=43752129;CIPOS=-10,9;CIEND=-10,9;CIPOS95=0,0;CIEND95=0,0;SU=16;PE=4;SR=12	GT:SU:PE:SR	./.:16:4:12
4	43931496	1808	N	<DEL>	.	.	SVTYPE=DEL;STRANDS=+-:38;SVLEN=-340;END=43931836;CIPOS=-2,1;CIEND=-2,1;CIPOS95=0,0;CIEND95=0,0;SU=38;PE=24;SR=14	GT:SU:PE:SR	./.:38:24:14
4	44507279	1809	N	<DEL>	.	.	SVTYPE=DEL;STRANDS=+-:66;SVLEN=-450;END=44507729;CIPOS=-2,0;CIEND=-2,0;CIPOS95=0,0;CIEND95=0,0;SU=66;PE=46;SR=20	GT:SU:PE:SR	./.:66:46:20
4	44509394	1810	N	<DEL>	.	.	SVTYPE=DEL;STRANDS=+-:38;SVLEN=-301;END=44509695;CIPOS=-10,9;CIEND=-10,9;CIPOS95=0,0;CIEND95=0,0;SU=38;PE=18;SR=20	GT:SU:PE:SR	./.:38:18:20
4	44971997	1811	N	<DEL>	.	.	SVTYPE=DEL;STRANDS=+-:21;SVLEN=-171;END=44972168;CIPOS=-2,0;CIEND=-1,0;CIPOS95=0,0;CIEND95=0,0;SU=21;PE=1;SR=20	GT:SU:PE:SR	./.:21:1:20
4	46056003	1812_1	N	N]4:46058244]	.	.	SVTYPE=BND;STRANDS=++:8;EVENT=1812;MATEID=1812_2;CIPOS=-4,346;CIEND=-10,482;CIPOS95=0,148;CIEND95=-1,141;IMPRECISE;SU=8;PE=8;SR=0	GT:SU:PE:SR	./.:8:8:0
4	46058244	1812_2	N	N]4:46056003]	.	.	SVTYPE=BND;STRANDS=++:8;SECONDARY;EVENT=1812;MATEID=1812_1;CIPOS=-10,482;CIEND=-4,346;CIPOS95=-1,141;CIEND95=0,148;IMPRECISE;SU=8;PE=8;SR=0	GT:SU:PE:SR	./.:8:8:0
4	46056004	1813	N	<DEL>	.	.	SVTYPE=DEL;STRANDS=+-:81;SVLEN=-2190;END=46058194;CIPOS=-2,0;CIEND=0,0;CIPOS95=0,0;CIEND95=0,1;IMPRECISE;SU=81;PE=50;SR=31	GT:SU:PE:SR	./.:81:50:31
4	46202796	1814_1	N	N]4:46205073]	.	.	SVTYPE=BND;STRANDS=++:6;EVENT=1814;MATEID=1814_2;CIPOS=-6,412;CIEND=-10,394;CIPOS95=0,159;CIEND95=0,154;IMPRECISE;SU=6;PE=6;SR=0	GT:SU:PE:SR	./.:6:6:0
4	46205073	1814_2	N	N]4:46202796]	.	.	SVTYPE=BND;STRANDS=++:6;SECONDARY;EVENT=1814;MATEID=1814_1;CIPOS=-10,394;CIEND=-6,412;CIPOS95=0,154;CIEND95=0,159;IMPRECISE;SU=6;PE=6;SR=0	GT:SU:PE:SR	./.:6:6:0
4	46202797	1815	N	<DEL>	.	.	SVTYPE=DEL;STRANDS=+-:30;SVLEN=-2229;END=46205026;CIPOS=-2,1;CIEND=-10,9;CIPOS95=0,0;CIEND95=0,0;SU=30;PE=16;SR=14	GT:SU:PE:SR	./.:30:16:14
4	46275499	1816	N	<DEL>	.	.	SVTYPE=DEL;STRANDS=+-:7;SVLEN=-32;END=46275531;CIPOS=-5,4;CIEND=-5,4;CIPOS95=0,0;CIEND95=0,0;SU=7;PE=0;SR=7	GT:SU:PE:SR	./.:7:0:7
4	47619971	1817	N	<DEL>	.	.	SVTYPE=DEL;STRANDS=+-:13;SVLEN=-31;END=47620002;CIPOS=-10,9;CIEND=-10,9;CIPOS95=0,0;CIEND95=0,0;SU=13;PE=0;SR=13	GT:SU:PE:SR	./.:13:0:13
4	48094573	1818	N	<DEL>	.	.	SVTYPE=DEL;STRANDS=+-:14;SVLEN=-64;END=48094637;CIPOS=-10,9;CIEND=-10,9;CIPOS95=0,0;CIEND95=0,0;SU=14;PE=0;SR=14	GT:SU:PE:SR	./.:14:0:14
4	48364605	1819	N	<DEL>	.	.	SVTYPE=DEL;STRANDS=+-:4;SVLEN=-35;END=48364640;CIPOS=-9,8;CIEND=-9,8;CIPOS95=0,0;CIEND95=0,0;SU=4;PE=0;SR=4	GT:SU:PE:SR	./.:4:0:4
4	48414331	1820	N	<DEL>	.	.	SVTYPE=DEL;STRANDS=+-:18;SVLEN=-218;END=48414549;CIPOS=-2,1;CIEND=-2,1;CIPOS95=0,0;CIEND95=0,0;SU=18;PE=0;SR=18	GT:SU:PE:SR	./.:18:0:18
4	48661421	1821	N	<DEL>	.	.	SVTYPE=DEL;STRANDS=+-:9;SVLEN=-515;END=48661936;CIPOS=-9,309;CIEND=-264,9;CIPOS95=0,115;CIEND95=-73,2;IMPRECISE;SU=9;PE=9;SR=0	GT:SU:PE:SR	./.:9:9:0
4	48718135	1822	N	<DEL>	.	.	SVTYPE=DEL;STRANDS=+-:4;SVLEN=-4103;END=48722238;CIPOS=-10,459;CIEND=-332,9;CIPOS95=-1,169;CIEND95=-125,1;IMPRECISE;SU=4;PE=4;SR=0	GT:SU:PE:SR	./.:4:4:0
4	49094708	1823	N	<DUP>	.	.	SVTYPE=DUP;STRANDS=-+:12;SVLEN=397;END=49095105;CIPOS=-276,9;CIEND=-10,259;CIPOS95=-104,1;CIEND95=-2,81;IMPRECISE;SU=12;PE=12;SR=0	GT:SU:PE:SR	./.:12:12:0
4	49094846	1824	N	<DEL>	.	.	SVTYPE=DEL;STRANDS=+-:4;SVLEN=-2064;END=49096910;CIPOS=-10,448;CIEND=-466,9;CIPOS95=-1,158;CIEND95=-170,1;IMPRECISE;SU=4;PE=4;SR=0	GT:SU:PE:SR	./.:4:4:0
4	49095061	1825	N	<DEL>	.	.	SVTYPE=DEL;STRANDS=+-:5;SVLEN=-3317;END=49098378;CIPOS=-10,233;CIEND=-420,9;CIPOS95=-3,52;CIEND95=-118,1;IMPRECISE;SU=5;PE=5;SR=0	GT:SU:PE:SR	./.:5:5:0
4	49099383	1826	N	<DEL>	.	.	SVTYPE=DEL;STRANDS=+-:8;SVLEN=-555;END=49099938;CIPOS=-10,417;CIEND=-279,9;CIPOS95=-1,122;CIEND95=-100,2;IMPRECISE;SU=8;PE=8;SR=0	GT:SU:PE:SR	./.:8:8:0
4	49093909	1827	N	<DUP>	.	.	SVTYPE=DUP;STRANDS=-+:4;SVLEN=6392;END=49100301;CIPOS=-56,9;CIEND=-10,438;CIPOS95=-26,3;CIEND95=-1,150;IMPRECISE;SU=4;PE=4;SR=0	GT:SU:PE:SR	./.:4:4:0
4	49094903	1828	N	<DUP>	.	.	SVTYPE=DUP;STRANDS=-+:25;SVLEN=5187;END=49100090;CIPOS=-233,9;CIEND=-10,249;CIPOS95=-79,2;CIEND95=-1,97;IMPRECISE;SU=25;PE=25;SR=0	GT:SU:PE:SR	./.:25:25:0
4	49098363	1829	N	<DUP>	.	.	SVTYPE=DUP;STRANDS=-+:29;SVLEN=2329;END=49100692;CIPOS=-210,6;CIEND=-10,474;CIPOS95=-90,0;CIEND95=-1,99;IMPRECISE;SU=29;PE=29;SR=0	GT:SU:PE:SR	./.:29:29:0
4	49095088	1830	N	<DEL>	.	.	SVTYPE=DEL;STRANDS=+-:6;SVLEN=-5604;END=49100692;CIPOS=-10,377;CIEND=-482,9;CIPOS95=-1,132;CIEND95=-154,1;IMPRECISE;SU=6;PE=6;SR=0	GT:SU:PE:SR	./.:6:6:0
4	49099310	1831	N	<DUP>	.	.	SVTYPE=DUP;STRANDS=-+:10;SVLEN=2024;END=49101334;CIPOS=-10,2;CIEND=-5,3;CIPOS95=0,0;CIEND95=0,0;SU=10;PE=1;SR=9	GT:SU:PE:SR	./.:10:1:9
4	49100738	1832	N	<DEL>	.	.	SVTYPE=DEL;STRANDS=+-:4;SVLEN=-854;END=49101592;CIPOS=-10,443;CIEND=-481,9;CIPOS95=-1,160;CIEND95=-168,1;IMPRECISE;SU=4;PE=4;SR=0	GT:SU:PE:SR	./.:4:4:0
4	49100697	1833	N	<DEL>	.	.	SVTYPE=DEL;STRANDS=+-:7;SVLEN=-1622;END=49102319;CIPOS=-10,357;CIEND=-480,9;CIPOS95=-1,142;CIEND95=-147,1;IMPRECISE;SU=7;PE=7;SR=0	GT:SU:PE:SR	./.:7:7:0
4	49094876	1834	N	<DEL>	.	.	SVTYPE=DEL;STRANDS=+-:4;SVLEN=-8590;END=49103466;CIPOS=-8,469;CIEND=-481,9;CIPOS95=0,175;CIEND95=-167,1;IMPRECISE;SU=4;PE=4;SR=0	GT:SU:PE:SR	./.:4:4:0
4	49103457	1835	N	<DUP>	.	.	SVTYPE=DUP;STRANDS=-+:6;SVLEN=1447;END=49104904;CIPOS=-398,9;CIEND=-10,259;CIPOS95=-149,1;CIEND95=0,103;IMPRECISE;SU=6;PE=6;SR=0	GT:SU:PE:SR	./.:6:6:0
4	49095058	1836	N	<DEL>	.	.	SVTYPE=DEL;STRANDS=+-:4;SVLEN=-9505;END=49104563;CIPOS=-10,207;CIEND=-87,9;CIPOS95=-3,56;CIEND95=-49,1;IMPRECISE;SU=4;PE=4;SR=0	GT:SU:PE:SR	./.:4:4:0
4	49093517	1837	N	<DUP>	.	.	SVTYPE=DUP;STRANDS=-+:5;SVLEN=11852;END=49105369;CIPOS=-96,9;CIEND=-10,422;CIPOS95=-26,3;CIEND95=-1,155;IMPRECISE;SU=5;PE=5;SR=0	GT:SU:PE:SR	./.:5:5:0
4	49099135	1838	N	<DUP>	.	.	SVTYPE=DUP;STRANDS=-+:6;SVLEN=6609;END=49105744;CIPOS=-307,9;CIEND=-10,106;CIPOS95=-66,2;CIEND95=-3,28;IMPRECISE;SU=6;PE=6;SR=0	GT:SU:PE:SR	./.:6:6:0
4	49098259	1839	N	<DEL>	.	.	SVTYPE=DEL;STRANDS=+-:7;SVLEN=-7634;END=49105893;CIPOS=-10,492;CIEND=-464,9;CIPOS95=0,174;CIEND95=-165,1;IMPRECISE;SU=7;PE=7;SR=0	GT:SU:PE:SR	./.:7:7:0
4	49105663	1840	N	<DEL>	.	.	SVTYPE=DEL;STRANDS=+-:6;SVLEN=-764;END=49106427;CIPOS=-6,412;CIEND=-399,8;CIPOS95=0,159;CIEND95=-154,1;IMPRECISE;SU=6;PE=6;SR=0	GT:SU:PE:SR	./.:6:6:0
4	49099390	1841	N	<DEL>	.	.	SVTYPE=DEL;STRANDS=+-:15;SVLEN=-6517;END=49105907;CIPOS=-8,270;CIEND=-286,9;CIPOS95=-2,71;CIEND95=-72,2;IMPRECISE;SU=15;PE=15;SR=0	GT:SU:PE:SR	./.:15:15:0
4	49102276	1842	N	<DEL>	.	.	SVTYPE=DEL;STRANDS=+-:13;SVLEN=-4482;END=49106758;CIPOS=-10,9;CIEND=-10,9;CIPOS95=0,0;CIEND95=0,0;SU=13;PE=0;SR=13	GT:SU:PE:SR	./.:13:0:13
4	49099186	1843	N	<DUP>	.	.	SVTYPE=DUP;STRANDS=-+:4;SVLEN=7671;END=49106857;CIPOS=-397,9;CIEND=-10,454;CIPOS95=-116,1;CIEND95=-1,162;IMPRECISE;SU=4;PE=4;SR=0	GT:SU:PE:SR	./.:4:4:0
4	49093622	1844	N	<DUP>	.	.	SVTYPE=DUP;STRANDS=-+:8;SVLEN=13228;END=49106850;CIPOS=-55,9;CIEND=-8,347;CIPOS95=-22,3;CIEND95=-1,146;IMPRECISE;SU=8;PE=8;SR=0	GT:SU:PE:SR	./.:8:8:0
4	49101735	1845	N	<DEL>	.	.	SVTYPE=DEL;STRANDS=+-:12;SVLEN=-5669;END=49107404;CIPOS=-10,251;CIEND=-297,5;CIPOS95=-2,80;CIEND95=-129,0;IMPRECISE;SU=12;PE=12;SR=0	GT:SU:PE:SR	./.:12:12:0
4	49101985	1846	N	<DUP>	.	.	SVTYPE=DUP;STRANDS=-+:4;SVLEN=5517;END=49107502;CIPOS=-3,3;CIEND=-8,4;CIPOS95=-3,3;CIEND95=-1,1;IMPRECISE;SU=4;PE=0;SR=4	GT:SU:PE:SR	./.:4:0:4
4	49106294	1847	N	<DUP>	.	.	SVTYPE=DUP;STRANDS=-+:15;SVLEN=972;END=49107266;CIPOS=-22,9;CIEND=-10,188;CIPOS95=-18,2;CIEND95=-3,47;IMPRECISE;SU=15;PE=15;SR=0	GT:SU:PE:SR	./.:15:15:0
4	49098150	1848	N	<DUP>	.	.	SVTYPE=DUP;STRANDS=-+:5;SVLEN=9399;END=49107549;CIPOS=-449,9;CIEND=-10,401;CIPOS95=-152,1;CIEND95=-1,141;IMPRECISE;SU=5;PE=5;SR=0	GT:SU:PE:SR	./.:5:5:0
4	49094252	1849	N	<DEL>	.	.	SVTYPE=DEL;STRANDS=+-:11;SVLEN=-13149;END=49107401;CIPOS=-10,46;CIEND=-282,9;CIPOS95=-2,31;CIEND95=-109,1;IMPRECISE;SU=11;PE=11;SR=0	GT:SU:PE:SR	./.:11:11:0
4	49101142	1850	N	<DEL>	.	.	SVTYPE=DEL;STRANDS=+-:4;SVLEN=-6411;END=49107553;CIPOS=-10,30;CIEND=-345,9;CIPOS95=-3,17;CIEND95=-84,2;IMPRECISE;SU=4;PE=4;SR=0	GT:SU:PE:SR	./.:4:4:0
4	49099310	1851	N	<DUP>	.	.	SVTYPE=DUP;STRANDS=-+:7;SVLEN=8538;END=49107848;CIPOS=-5,4;CIEND=-5,4;CIPOS95=0,0;CIEND95=0,0;SU=7;PE=0;SR=7	GT:SU:PE:SR	./.:7:0:7
4	49106705	1852	N	<DUP>	.	.	SVTYPE=DUP;STRANDS=-+:4;SVLEN=1604;END=49108309;CIPOS=-94,9;CIEND=-10,285;CIPOS95=-59,2;CIEND95=-2,74;IMPRECISE;SU=4;PE=4;SR=0	GT:SU:PE:SR	./.:4:4:0
4	49102577	1853	N	<DEL>	.	.	SVTYPE=DEL;STRANDS=+-:5;SVLEN=-5538;END=49108115;CIPOS=-10,328;CIEND=-192,9;CIPOS95=-2,80;CIEND95=-57,2;IMPRECISE;SU=5;PE=5;SR=0	GT:SU:PE:SR	./.:5:5:0
4	49099416	1854	N	<DEL>	.	.	SVTYPE=DEL;STRANDS=+-:4;SVLEN=-8582;END=49107998;CIPOS=-10,426;CIEND=-64,9;CIPOS95=-1,151;CIEND95=-47,2;IMPRECISE;SU=4;PE=4;SR=0	GT:SU:PE:SR	./.:4:4:0
4	49101135	1855	N	<DEL>	.	.	SVTYPE=DEL;STRANDS=+-:8;SVLEN=-7296;END=49108431;CIPOS=-10,41;CIEND=-167,9;CIPOS95=-4,12;CIEND95=-16,4;IMPRECISE;SU=8;PE=8;SR=0	GT:SU:PE:SR	./.:8:8:0
4	49103457	1856	N	<DUP>	.	.	SVTYPE=DUP;STRANDS=-+:4;SVLEN=6041;END=49109498;CIPOS=-417,9;CIEND=-10,457;CIPOS95=-151,1;CIEND95=-1,164;IMPRECISE;SU=4;PE=4;SR=0	GT:SU:PE:SR	./.:4:4:0
4	49104720	1857	N	<DEL>	.	.	SVTYPE=DEL;STRANDS=+-:28;SVLEN=-4635;END=49109355;CIPOS=-10,409;CIEND=-9,9;CIPOS95=-2,63;CIEND95=-4,2;IMPRECISE;SU=28;PE=28;SR=0	GT:SU:PE:SR	./.:28:28:0
4	49103572	1858	N	<DEL>	.	.	SVTYPE=DEL;STRANDS=+-:6;SVLEN=-5779;END=49109351;CIPOS=-10,428;CIEND=-141,8;CIPOS95=-1,162;CIEND95=-87,1;IMPRECISE;SU=6;PE=6;SR=0	GT:SU:PE:SR	./.:6:6:0
4	49109732	1859	N	<DUP>	.	.	SVTYPE=DUP;STRANDS=-+:11;SVLEN=743;END=49110475;CIPOS=-237,9;CIEND=-10,165;CIPOS95=-20,3;CIEND95=-3,25;IMPRECISE;SU=11;PE=11;SR=0	GT:SU:PE:SR	./.:11:11:0
4	49100589	1860	N	<DUP>	.	.	SVTYPE=DUP;STRANDS=-+:7;SVLEN=9948;END=49110537;CIPOS=-358,9;CIEND=-9,351;CIPOS95=-137,1;CIEND95=0,131;IMPRECISE;SU=7;PE=7;SR=0	GT:SU:PE:SR	./.:7:7:0
4	49104548	1861	N	<DUP>	.	.	SVTYPE=DUP;STRANDS=-+:33;SVLEN=6001;END=49110549;CIPOS=-185,9;CIEND=-10,116;CIPOS95=-37,3;CIEND95=-3,20;IMPRECISE;SU=33;PE=33;SR=0	GT:SU:PE:SR	./.:33:33:0
4	49103537	1862	N	<DUP>	.	.	SVTYPE=DUP;STRANDS=-+:12;SVLEN=7079;END=49110616;CIPOS=-288,9;CIEND=-10,313;CIPOS95=-117,1;CIEND95=-2,51;IMPRECISE;SU=12;PE=12;SR=0	GT:SU:PE:SR	./.:12:12:0
4	49104716	1863	N	<DEL>	.	.	SVTYPE=DEL;STRANDS=+-:41;SVLEN=-5656;END=49110372;CIPOS=-10,150;CIEND=-201,9;CIPOS95=-2,46;CIEND95=-12,4;IMPRECISE;SU=41;PE=41;SR=0	GT:SU:PE:SR	./.:41:41:0
4	49109321	1864	N	<DUP>	.	.	SVTYPE=DUP;STRANDS=-+:8;SVLEN=1515;END=49110836;CIPOS=-312,9;CIEND=-10,137;CIPOS95=-98,2;CIEND95=-3,36;IMPRECISE;SU=8;PE=8;SR=0	GT:SU:PE:SR	./.:8:8:0
4	49109733	1865	N	<DUP>	.	.	SVTYPE=DUP;STRANDS=-+:6;SVLEN=2322;END=49112055;CIPOS=-386,9;CIEND=-10,222;CIPOS95=-110,1;CIEND95=-2,97;IMPRECISE;SU=6;PE=6;SR=0	GT:SU:PE:SR	./.:6:6:0
4	49109547	1866	N	<DEL>	.	.	SVTYPE=DEL;STRANDS=+-:45;SVLEN=-2394;END=49111941;CIPOS=-10,389;CIEND=-449,9;CIPOS95=-2,47;CIEND95=-83,1;IMPRECISE;SU=45;PE=45;SR=0	GT:SU:PE:SR	./.:45:45:0
4	49104743	1867	N	<DEL>	.	.	SVTYPE=DEL;STRANDS=+-:32;SVLEN=-7017;END=49111760;CIPOS=-10,166;CIEND=-75,9;CIPOS95=-2,59;CIEND95=-10,3;IMPRECISE;SU=32;PE=32;SR=0	GT:SU:PE:SR	./.:32:32:0
4	49105363	1868	N	<DEL>	.	.	SVTYPE=DEL;STRANDS=+-:8;SVLEN=-6574;END=49111937;CIPOS=-8,337;CIEND=-439,9;CIPOS95=-1,138;CIEND95=-121,1;IMPRECISE;SU=8;PE=8;SR=0	GT:SU:PE:SR	./.:8:8:0
4	49104537	1869	N	<DUP>	.	.	SVTYPE=DUP;STRANDS=-+:15;SVLEN=7167;END=49111704;CIPOS=-441,9;CIEND=-10,282;CIPOS95=-119,1;CIEND95=-2,86;IMPRECISE;SU=15;PE=15;SR=0	GT:SU:PE:SR	./.:15:15:0
4	49110502	1870	N	<DEL>	.	.	SVTYPE=DEL;STRANDS=+-:65;SVLEN=-1371;END=49111873;CIPOS=-5,167;CIEND=-295,9;CIPOS95=-1,68;CIEND95=-27,3;IMPRECISE;SU=65;PE=65;SR=0	GT:SU:PE:SR	./.:65:65:0
4	49110502	1871	N	<DEL>	.	.	SVTYPE=DEL;STRANDS=+-:24;SVLEN=-2148;END=49112650;CIPOS=-10,438;CIEND=-471,9;CIPOS95=0,98;CIEND95=-102,1;IMPRECISE;SU=24;PE=24;SR=0	GT:SU:PE:SR	./.:24:24:0
4	49112166	1872	N	<DEL>	.	.	SVTYPE=DEL;STRANDS=+-:11;SVLEN=-2061;END=49114227;CIPOS=-10,240;CIEND=-270,9;CIPOS95=-2,63;CIEND95=-87,2;IMPRECISE;SU=11;PE=11;SR=0	GT:SU:PE:SR	./.:11:11:0
4	49105103	1873	N	<DEL>	.	.	SVTYPE=DEL;STRANDS=+-:6;SVLEN=-9247;END=49114350;CIPOS=-10,26;CIEND=-419,9;CIPOS95=-3,12;CIEND95=-113,1;IMPRECISE;SU=6;PE=6;SR=0	GT:SU:PE:SR	./.:6:6:0
4	49100149	1874	N	<DUP>	.	.	SVTYPE=DUP;STRANDS=-+:10;SVLEN=14601;END=49114750;CIPOS=-487,9;CIEND=-9,316;CIPOS95=-139,0;CIEND95=-1,134;IMPRECISE;SU=10;PE=10;SR=0	GT:SU:PE:SR	./.:10:10:0
4	49105441	1875	N	<DEL>	.	.	SVTYPE=DEL;STRANDS=+-:11;SVLEN=-10647;END=49116088;CIPOS=-3,2;CIEND=-3,2;CIPOS95=0,0;CIEND95=0,0;SU=11;PE=0;SR=11	GT:SU:PE:SR	./.:11:0:11
4	49104679	1876	N	<DEL>	.	.	SVTYPE=DEL;STRANDS=+-:5;SVLEN=-12272;END=49116951;CIPOS=-10,452;CIEND=-497,9;CIPOS95=-1,142;CIEND95=-166,0;IMPRECISE;SU=5;PE=5;SR=0	GT:SU:PE:SR	./.:5:5:0
4	49104547	1877	N	<DUP>	.	.	SVTYPE=DUP;STRANDS=-+:4;SVLEN=14156;END=49118703;CIPOS=-483,9;CIEND=-10,454;CIPOS95=-169,1;CIEND95=-1,162;IMPRECISE;SU=4;PE=4;SR=0	GT:SU:PE:SR	./.:4:4:0
4	49118565	1878	N	<DUP>	.	.	SVTYPE=DUP;STRANDS=-+:17;SVLEN=1921;END=49120486;CIPOS=-231,9;CIEND=-10,75;CIPOS95=-77,2;CIEND95=-4,8;IMPRECISE;SU=17;PE=17;SR=0	GT:SU:PE:SR	./.:17:17:0
4	49112056	1879	N	<DEL>	.	.	SVTYPE=DEL;STRANDS=+-:4;SVLEN=-8535;END=49120591;CIPOS=-10,58;CIEND=-416,9;CIPOS95=-2,38;CIEND95=-134,1;IMPRECISE;SU=4;PE=4;SR=0	GT:SU:PE:SR	./.:4:4:0
4	49120114	1880	N	<DEL>	.	.	SVTYPE=DEL;STRANDS=+-:4;SVLEN=-515;END=49120629;CIPOS=-10,159;CIEND=-414,9;CIPOS95=-3,56;CIEND95=-131,1;IMPRECISE;SU=4;PE=4;SR=0	GT:SU:PE:SR	./.:4:4:0
4	49104706	1881	N	<DEL>	.	.	SVTYPE=DEL;STRANDS=+-:13;SVLEN=-15850;END=49120556;CIPOS=-10,259;CIEND=-175,9;CIPOS95=-1,105;CIEND95=-22,3;IMPRECISE;SU=13;PE=13;SR=0	GT:SU:PE:SR	./.:13:13:0
4	49112753	1882	N	<DEL>	.	.	SVTYPE=DEL;STRANDS=+-:5;SVLEN=-8082;END=49120835;CIPOS=-10,430;CIEND=-460,9;CIPOS95=-1,163;CIEND95=-149,1;IMPRECISE;SU=5;PE=5;SR=0	GT:SU:PE:SR	./.:5:5:0
4	49109511	1883	N	<DEL>	.	.	SVTYPE=DEL;STRANDS=+-:15;SVLEN=-11503;END=49121014;CIPOS=-10,9;CIEND=-10,9;CIPOS95=0,0;CIEND95=0,0;SU=15;PE=0;SR=15	GT:SU:PE:SR	./.:15:0:15
4	49111941	1884	N	<DUP>	.	.	SVTYPE=DUP;STRANDS=-+:10;SVLEN=8711;END=49120652;CIPOS=-362,9;CIEND=-10,496;CIPOS95=-135,1;CIEND95=0,153;IMPRECISE;SU=10;PE=10;SR=0	GT:SU:PE:SR	./.:10:10:0
4	49113988	1885	N	<DUP>	.	.	SVTYPE=DUP;STRANDS=-+:8;SVLEN=7208;END=49121196;CIPOS=-9,8;CIEND=-10,8;CIPOS95=0,0;CIEND95=0,0;SU=8;PE=4;SR=4	GT:SU:PE:SR	./.:8:4:4
4	49119019	1886	N	<DEL>	.	.	SVTYPE=DEL;STRANDS=+-:6;SVLEN=-1886;END=49120905;CIPOS=-10,492;CIEND=-495,9;CIPOS95=-1,187;CIEND95=-188,0;IMPRECISE;SU=6;PE=6;SR=0	GT:SU:PE:SR	./.:6:6:0
4	49110837	1887	N	<DEL>	.	.	SVTYPE=DEL;STRANDS=+-:79;SVLEN=-10171;END=49121008;CIPOS=-10,387;CIEND=-313,9;CIPOS95=0,46;CIEND95=-38,1;IMPRECISE;SU=79;PE=79;SR=0	GT:SU:PE:SR	./.:79:79:0
[truncated: 3,123,993 more chars]
