# Supplementary material for: Discovery of large genomic inversions using long range information
Source: BMC Genomics. 2017 Jan 10;18:65. doi: 10.1186/s12864-016-3444-1 (PMC5223412; doi:10.1186/s12864-016-3444-1)
Supplement: Additional file 2: — Call sets. Call sets generated by Valor, DELLY, LUMPY, and GASVPro using both real data and simulations. (ZIP 72710 kb) [file 12864_2016_3444_MOESM2_ESM.zip › supplementary/NA12882/lumpy_NA12882_platinum.bed]

1	21701060	21701217	157
1	44059296	44059886	590
1	89233688	89233732	44
1	93262273	93262356	83
1	105104857	105104974	117
1	121484727	121484902	175
1	121485077	121485432	355
1	147392542	147392749	207
1	121138248	148854597	27716349
1	148855406	148855577	171
1	17225491	149220913	131995422
1	155119794	155119924	130
1	177614384	177614424	40
1	192799405	193043193	243788
1	205178628	205178774	146
1	237566101	237566211	110
2	51973988	51974300	312
2	87623962	90485222	2861260
2	87645458	91696489	4051031
2	87449869	112500659	25050790
2	130737275	132121710	1384435
2	169578007	169578162	155
2	189666215	189666351	136
2	208509992	208510192	200
3	34708109	34708141	32
3	44741020	44742254	1234
3	107109907	107110101	194
3	161354921	161355065	144
4	10208654	10208687	33
4	23759940	23759972	32
4	49123145	49659886	536741
4	49123069	49650319	527250
4	49153552	49659431	505879
4	49105798	49659486	553688
4	49120913	49659527	538614
4	127022474	127022654	180
4	132174383	132174502	119
4	190585813	190613116	27303
5	38990727	38990884	157
5	96568071	96568199	128
5	127875506	127875645	139
5	136044806	136044895	89
6	28894782	28894981	199
6	67492484	67492725	241
6	81331639	81331754	115
6	131884796	131884964	168
6	154463291	154463414	123
6	170429039	170429173	134
7	19865168	19865378	210
7	40879375	40880469	1094
7	49589354	49589441	87
7	64901246	64901293	47
7	117357036	117357068	32
7	121162426	121162580	154
7	142032806	142034023	1217
7	149720325	153771200	4050875
8	25912353	25912443	90
8	43093173	43095164	1991
8	43095233	43096164	931
8	43093204	43097484	4280
8	86174253	86174297	44
8	138003784	138004022	238
9	76723893	76723945	52
9	105219752	105220002	250
9	118010644	118010755	111
10	12867171	12867245	74
10	13105037	13105272	235
10	39111793	39137982	26189
10	42408797	42527775	118978
10	42398245	42529631	131386
10	42399933	42529737	129804
10	42400480	42530416	129936
10	38874703	42810787	3936084
10	47023102	47059580	36478
10	53947863	53948165	302
10	67428567	67428763	196
10	128265227	128265363	136
11	10548909	10549012	103
11	23968142	23968179	37
11	39616762	39616990	228
11	106313899	106314008	109
12	12544867	12546602	1735
12	14052475	14052906	431
12	43654572	43655034	462
12	47290477	47309751	19274
12	50182610	50182912	302
12	71939909	71941581	1672
12	78084471	78084543	72
12	125792231	125792406	175
12	131711078	131923557	212479
13	23023737	23023885	148
13	69418193	69418227	34
13	82356872	82356964	92
14	46521650	46521688	38
14	49407795	49407907	112
14	65288985	65289109	124
14	93926199	93926442	243
15	34086452	34086608	156
15	61640611	61640680	69
15	95481618	95481783	165
15	97899456	97899564	108
16	29238165	29238632	467
16	33919425	33983105	63680
16	33895480	46417184	12521704
16	34192267	46436364	12244097
16	60062610	60062947	337
16	80797130	80797244	114
16	85188713	85189801	1088
17	5594699	5595556	857
17	31683986	31684103	117
18	18517234	18518186	952
18	18516698	18518655	1957
18	18516622	18519171	2549
18	18514644	18519307	4663
18	18512937	18519012	6075
18	18512656	18519912	7256
18	18517505	18520228	2723
18	53797256	53797331	75
19	34882628	34883022	394
19	56389842	56389877	35
20	49257345	49385577	128232
20	49706488	49706530	42
21	22781176	22781331	155
21	25764076	25764379	303
21	27374158	27374705	547
22	18955009	20258816	1303807
X	14729540	14731319	1779
X	46810771	46830706	19935
X	117612339	117612469	130
MT	9807	9920	113
GL000220.1	141148	141630	482
GL000220.1	143319	145214	1895
