# Supplementary material for: Discovery of large genomic inversions using long range information
Source: BMC Genomics. 2017 Jan 10;18:65. doi: 10.1186/s12864-016-3444-1 (PMC5223412; doi:10.1186/s12864-016-3444-1)
Supplement: Additional file 2: — Call sets. Call sets generated by Valor, DELLY, LUMPY, and GASVPro using both real data and simulations. (ZIP 72710 kb) [file 12864_2016_3444_MOESM2_ESM.zip › supplementary/NA12882/gasVPRO_NA12882_platinum_outer.bed]

1	725480	224202667	44	-1	V	c147
1	1531127	1532060	9	-1	V	c825
1	1588473	1654065	11	131.9	V	c873
1	1594727	1661045	12	216.5	V	c881
1	2037712	2038650	4	291.5	V	c1252
1	2583456	2629446	41	128.1	V	c1699
1	2583622	2622267	5	46.3	V	c1690
1	2584247	2627939	8	-1	V	c1695
1	2584254	2616221	10	-1	V	c1684
1	2584256	2586910	8	-1	V	c1682
1	2584789	2629607	5	37.5	V	c1722
1	2584924	2624007	22	-1	V	c1707
1	2585636	2615654	11	49.8	V	c1729
1	2585760	2623550	7	-1	V	c1719
1	2585909	2586888	20	-1	V	c1726
1	2586275	2629718	10	-1	V	c1737
1	2586469	2623223	5	-1	V	c1733
1	2586684	2629602	6	264.7	V	c1738
1	2615123	2624663	5	278.7	V	c1760
1	2619891	2629729	7	-1	V	c1769
1	2620713	2623156	7	215.2	V	c1772
1	2622381	2623486	4	280.2	V	c1781
1	2628102	2629693	4	310.5	V	c1794
1	3092259	3093218	4	308.5	V	c2118
1	3098233	3098797	32	-1	V	c2124
1	4124476	4125094	11	49.5	V	c2845
1	4195918	4196914	10	187	V	c2909
1	4204216	4205153	13	283.2	V	c2917
1	4999163	5000087	11	280.8	V	c3579
1	6997031	6997922	8	260.4	V	c5221
1	11051860	11055063	28	-1	V	c8597
1	11099478	11101870	8	122.6	V	c8640
1	11433859	11434597	6	107.2	V	c8916
1	12910682	13187444	4	311.7	V	c10159
1	12942307	13220097	10	224.2	V	c10188
1	14436914	14439039	17	-1	V	c10882
1	16366039	16389001	5	241.2	V	c12507
1	16376427	16386511	5	144	V	c12518
1	16890625	16893912	12	62.9	V	c12948
1	17012517	21739722	4	306.6	V	c13005
1	17053704	17188602	5	137.5	V	c13038
1	18375885	18376761	8	232.2	V	c14084
1	22023779	22287753	6	166.5	V	c17071
1	22312538	22335480	8	98.6	V	c17304
1	22926130	22926867	9	160.4	V	c17801
1	23718553	23719463	8	260.2	V	c18449
1	24960944	24961807	12	231.6	V	c19393
1	25613381	25732349	12	263.2	V	c19914
1	26094541	26095658	5	209.6	V	c20307
1	29721445	30879034	19	-1	V	c23322
1	30569302	30965588	4	161.2	V	c23907
1	31124127	31125013	6	241.1	V	c24358
1	32582701	33204289	4	239.5	V	c25543
1	32966120	33005423	10	89	V	c25845
1	33278822	174907198	6	239.2	V	c26107
1	37422942	37425922	8	268.5	V	c29518
1	39969834	39970687	17	205	V	c31614
1	41992002	41993231	4	202.5	V	c33267
1	42010436	42011231	4	199.2	V	c33284
1	56995763	56996639	6	257.8	V	c45410
1	60655829	235799163	4	299.7	V	c48374
1	61060450	61062733	31	68.4	V	c48701
1	67979427	100730389	4	282.2	V	c54302
1	70911852	70912624	24	157.1	V	c56693
1	76111742	79481490	4	246.8	V	c60928
1	85979972	144849621	4	247.6	V	c68890
1	91561036	93514530	7	191.5	V	c73428
1	91757677	91767079	4	321	V	c73581
1	95627780	95680441	8	245.6	V	c76727
1	96071407	244512057	5	271.4	V	c77084
1	103913723	208553356	6	202.5	V	c83301
1	117571450	192525991	6	267.7	V	c94135
1	118861510	189532063	4	342.1	V	c95195
1	121137861	121138470	7	55.9	V	c96825
1	121351630	121355507	59	220.3	V	c96998
1	121354553	121355694	4	-1	V	c97010
1	121355363	121429814	6	290.7	V	c97025
1	121355693	121483770	20	320.2	V	c97032
1	121356302	121482437	6	-1	V	c97028
1	121357682	121358851	6	244.2	V	c97036
1	121357827	121485537	6	109.7	V	c97047
1	121358083	121480609	19	315.4	V	c97050
1	121358089	121386727	19	309.1	V	c97048
1	121358111	121483214	170	288.4	V	c97053
1	121362988	121365602	4	250.7	V	c97061
1	121472289	121474740	6	275.7	V	c97105
1	121478013	121483244	129	306.2	V	c97109
1	121478237	121480590	16	293.7	V	c97108
1	121478393	121482003	9	56.6	V	c97110
1	121481871	121484209	33	258.3	V	c97116
1	121484594	121485911	30537	-1	V	c97165
1	142535486	142539295	14	34.6	V	c97190
1	142536049	142541601	9	-1	V	c97192
1	142538200	142539981	175	-1	V	c97210
1	142538330	142542816	13	-1	V	c97208
1	144837740	145378249	5	273.2	V	c97989
1	147858071	149221862	4	306.5	V	c99584
1	148848616	148850856	6	277	V	c99807
1	148849530	148850742	59	-1	V	c99809
1	148854511	148855192	6	55.4	V	c99811
1	149033985	149034610	35	39.8	V	c99878
1	149034538	149035531	7	325.8	V	c99877
1	152276574	152281722	12	163.2	V	c102286
1	154687040	154687471	33	-1	V	c104223
1	167025603	167026606	5	333.9	V	c114105
1	187466071	187467166	8	290.7	V	c130501
1	201178563	201180208	6	164.8	V	c141439
1	202173992	202175035	5	-1	V	c142246
1	202593663	202594488	12	179.2	V	c142582
1	207097271	207098018	71	131	V	c145889
1	207291942	207293632	8	290.7	V	c146056
1	210826947	210827877	8	252.2	V	c148830
1	225133080	225248607	6	243.6	V	c160109
1	231007515	245347579	4	253.7	V	c164732
1	234383401	234384321	15	213.9	V	c167385
1	246407075	246410987	11	204.9	V	c176852
2	740522	741261	56	-1	V	c251769
2	1529317	1536648	23	153.4	V	c252421
2	1531168	1537379	9	-1	V	c252428
2	1533307	1535193	6	164.2	V	c252435
2	1533996	1539991	29	-1	V	c252441
2	1536308	1537177	17	183.4	V	c252450
2	1541002	1542003	5	306.9	V	c252455
2	1599667	1601219	8	173.8	V	c252505
2	1600120	1602074	8	-1	V	c252507
2	3184775	3185383	35	-1	V	c253815
2	3244495	3245301	7	-1	V	c253866
2	9445432	9446274	4	218.7	V	c258880
2	10151628	10153407	22	40.3	V	c259455
2	10152958	10155528	22	128	V	c259459
2	16406274	16408136	34	137.8	V	c264542
2	18906032	18907812	30	147	V	c266600
2	25293828	25299044	21	144.2	V	c271718
2	32045973	180894434	4	203.9	V	c277252
2	45537356	45538276	10	213.7	V	c288810
2	53456885	129929689	4	212	V	c295261
2	62957651	133024903	6	299.2	V	c303028
2	63549181	63555533	7	174.8	V	c303524
2	65827310	65828521	5	304	V	c305385
2	71798608	71799365	4	147.3	V	c310264
2	71845160	71846112	10	300.8	V	c310303
2	73876715	73940307	5	287.7	V	c311985
2	87623526	87656146	4	325.2	V	c323038
2	87623541	87644852	7	247.6	V	c323036
2	87624296	87626157	5	-1	V	c323030
2	87624296	87643027	61	-1	V	c323033
2	88429557	88430313	12	165.5	V	c323543
2	89077122	97835080	8	294.3	V	c324072
2	89837635	89839449	20	98.2	V	c324325
2	89841952	89845039	18	206.9	V	c324342
2	89851141	89854018	4	-1	V	c324358
2	89852030	89853666	4	301.6	V	c324367
2	89867208	89868454	70	184.9	V	c324412
2	89867697	89869187	6	271.7	V	c324432
2	89867799	89871683	4	203.5	V	c324435
2	89868427	89872464	48	253.7	V	c324450
2	89868615	89873374	6	-1	V	c324437
2	89869042	89870395	5	-1	V	c324446
2	89871683	89872994	4	329.9	V	c324479
2	89875720	89878983	14	-1	V	c324493
2	89876874	89877614	61	136.1	V	c324496
2	89877600	89880402	31	-1	V	c324498
2	90448419	90450153	8	195.4	V	c324823
2	90448486	91671330	18	-1	V	c324819
2	90448973	91671258	14	116.8	V	c324827
2	90449179	90450083	4	-1	V	c324822
2	90449467	90450131	8	67.9	V	c324828
2	90449523	91671390	4	233.4	V	c324832
2	90449683	91670797	27	-1	V	c324830
2	90450954	91671896	11	-1	V	c324838
2	90464602	91680259	14	269.7	V	c324851
2	90481802	90485559	7	286.4	V	c324873
2	90482274	90482813	29	-1	V	c324871
2	90482876	90485668	6	160.1	V	c324876
2	91696036	91697570	15	244.2	V	c324947
2	91696632	91697775	6	226	V	c324950
2	92276335	92279826	44	49.9	V	c325290
2	92277326	92306186	4	300.5	V	c325296
2	92280397	92307242	48	296.5	V	c325308
2	92280901	92307264	5	322.1	V	c325317
2	92280919	92306081	7	302	V	c325315
2	92280949	92309416	7	274	V	c325320
2	92280967	92319581	4	266.7	V	c325322
2	92281069	92316576	125	182.3	V	c325321
2	92281081	92297122	376	168.2	V	c325314
2	92281215	92291395	14	55.9	V	c325313
2	92281342	92306592	42	-1	V	c325316
2	92281873	92308917	5	-1	V	c325319
2	92283902	132997116	38	342.1	V	c325338
2	92290121	92306197	4	305	V	c325353
2	92290142	92310131	27	287.9	V	c325357
2	92290295	92317494	7	42.6	V	c325361
2	92290695	92309906	4	194.7	V	c325367
2	92290910	92301179	17	83.1	V	c325365
2	92290949	92296614	10	132.2	V	c325364
2	92296494	92301473	9	-1	V	c325372
2	92305245	92321494	13	301.2	V	c325410
2	92305251	92306203	76	297.7	V	c325394
2	92305335	92322496	6	245.4	V	c325412
2	92305337	92307166	12	244	V	c325396
2	92305349	92320425	4	248.5	V	c325409
2	92305362	92317691	38	220.5	V	c325406
2	92305376	92316600	4	222	V	c325404
2	92305506	92309938	51	92.5	V	c325399
2	92305547	133002730	5	162.1	V	c325418
2	92306503	92310007	5	221.1	V	c325424
2	92309186	92309791	33	59	V	c325441
2	96210313	96211846	5	342.1	V	c326119
2	97859027	97874543	4	240.7	V	c327367
2	120417040	120418500	24	70.7	V	c344739
2	125051355	125053356	7	294.5	V	c348434
2	125766429	125768579	18	150.8	V	c349013
2	131423388	131426305	11	-1	V	c353447
2	133001986	133004278	8	280.7	V	c354685
2	135260488	135262109	7	89.6	V	c356530
2	144087571	238252419	4	175.1	V	c363684
2	159706090	159743427	4	164	V	c376074
2	188649706	195456021	4	209.2	V	c399278
2	190609442	216814231	4	315.6	V	c400854
2	233191234	233305233	5	267.4	V	c434864
2	233859431	233860357	4	260.6	V	c435415
2	235919265	235920093	13	196.4	V	c437001
2	239778471	239779543	6	290.3	V	c440090
2	240564221	240565001	26	180.4	V	c440679
2	240640641	240641660	18	108.9	V	c440733
2	241248840	241249688	36	-1	V	c441197
2	241467044	241467665	16	-1	V	c441365
2	241565650	241566194	7	-1	V	c441443
2	241725664	241726657	6	328	V	c441571
2	241751874	241752642	28	166.4	V	c441585
2	242530309	242531059	11	-1	V	c442217
3	60015	75279386	25	125.7	V	c518062
3	1032147	1032964	25	202.4	V	c518865
3	10035512	10089406	4	144.4	V	c526209
3	10037814	11916466	7	228.9	V	c526215
3	10407231	132600996	19	243	V	c526535
3	11955907	12913723	12	156.9	V	c527821
3	33722329	33723205	5	254.1	V	c545432
3	38125535	38126467	4	282.7	V	c549039
3	42024419	42027432	8	183.4	V	c552188
3	43705365	43725093	14	105	V	c553519
3	50348815	50349778	8	228.8	V	c558917
3	54024718	54025567	9	229.2	V	c561880
3	75272031	130708665	5	232.8	V	c578914
3	77338889	77341355	9	184.9	V	c580488
3	77342658	77343341	5	64.8	V	c580493
3	90399728	90400803	21	119.6	V	c590906
3	90452027	90452918	24	114.5	V	c590951
3	90453560	90504953	19	84.4	V	c590954
3	90478934	90488867	5	300	V	c590980
3	90503693	90504712	4	150.9	V	c591013
3	95467929	95471201	22	194.8	V	c592589
3	96340362	96341282	10	259.7	V	c593282
3	97859584	97902436	23	116.2	V	c594544
3	97881855	97921559	8	177.3	V	c594567
3	98407590	98408682	4	248.4	V	c594969
3	125439341	125462516	4	253.9	V	c616576
3	130816922	160765809	6	132.2	V	c620811
3	137475618	171482978	4	296.3	V	c626118
3	140621005	140622507	24	134.2	V	c628690
3	146390305	146395308	46	133.5	V	c633338
3	163728475	163729589	6	247.9	V	c647223
3	172172923	172174152	5	299	V	c653906
3	176542001	177833277	5	237.7	V	c657333
3	183675038	183675885	13	116	V	c663058
3	184471740	184472719	5	224.5	V	c663709
3	194543226	194546540	28	111	V	c671767
3	194663799	194664557	13	173.3	V	c671877
3	194830784	194831979	4	280.2	V	c672017
3	195217230	195225378	5	285.7	V	c672322
3	195437242	195438154	7	99.8	V	c672514
3	195440760	195441308	5	-1	V	c672515
3	195499342	195500288	4	233.3	V	c672561
3	195507365	195515728	9	-1	V	c672576
3	195508015	195513954	4	189.4	V	c672579
3	197111228	197117915	14	86.2	V	c673924
3	197111579	197112228	24	-1	V	c673919
3	197112150	197116316	4	-1	V	c673922
3	197112717	197115107	6	55.1	V	c673932
3	197115495	197117805	6	275.7	V	c673943
3	197117664	197118931	45	-1	V	c673947
4	85983	367370	17	99.9	V	c724625
4	1039976	1040730	5	140	V	c725407
4	1047952	1049462	5	285.1	V	c725414
4	1276580	1277668	6	268.2	V	c725590
4	3492413	3493321	5	204.9	V	c727387
4	3816461	3817113	29	88.8	V	c727651
4	6005799	6006657	24	-1	V	c729415
4	7132280	7133397	5	268.9	V	c730349
4	7726030	7726784	10	148.9	V	c730829
4	9151157	9690574	5	192.9	V	c731980
4	9492571	9495047	4	145.7	V	c732106
4	12109839	12111007	4	305.7	V	c734226
4	18095546	18495812	6	241.5	V	c739070
4	32065573	32071172	12	193	V	c750526
4	32070865	32074843	17	196.8	V	c750535
4	39814423	39815523	8	262.1	V	c756897
4	40296112	40297768	21	136.1	V	c757301
4	40297014	40297732	24	108.9	V	c757303
4	41051131	68503206	5	229	V	c757902
4	49093042	49101562	5	251	V	c764427
4	49093533	49105747	8	319.7	V	c764454
4	49093921	49108709	11	-1	V	c764459
4	49093924	49107293	22	-1	V	c764457
4	49093940	49099288	9	-1	V	c764446
4	49093998	49102833	10	-1	V	c764451
4	49094063	49095341	4	-1	V	c764442
4	49094226	49123435	12	-1	V	c764466
4	49094419	49099782	4	328	V	c764507
4	49094479	49095330	14	213.1	V	c764500
4	49094515	49101211	52	-1	V	c764508
4	49094692	49105036	6	69.3	V	c764514
4	49094960	49121426	9	-1	V	c764534
4	49095090	49110949	4	-1	V	c764523
4	49095367	49112420	5	-1	V	c764525
4	49095372	49152503	6	-1	V	c764552
4	49096177	49107897	4	327.3	V	c764582
4	49098046	49123034	6	114	V	c764641
4	49098084	49102064	7	123.7	V	c764623
4	49098111	49106067	5	98.3	V	c764627
4	49098744	49101683	44	-1	V	c764622
4	49098756	49107955	13	-1	V	c764631
4	49098760	49157429	19	-1	V	c764759
4	49098789	49152313	29	-1	V	c764754
4	49098899	49122607	4	24	V	c764692
4	49099177	49107823	4	95.7	V	c764672
4	49099310	49143028	6	315.5	V	c764745
4	49099394	49156991	8	-1	V	c764757
4	49099406	49121846	21	-1	V	c764795
4	49099413	49105357	6	-1	V	c764668
4	49099432	49110972	12	-1	V	c764737
4	49099741	49106431	12	-1	V	c764670
4	49099779	49102858	6	-1	V	c764666
4	49099792	49107265	10	-1	V	c764671
4	49099823	49102434	4	77.8	V	c764729
4	49099824	49101950	4	-1	V	c764728
4	49100008	49108460	6	186.3	V	c764736
4	49100010	49107678	5	153.5	V	c764733
4	49100111	49114872	27	84.9	V	c764792
4	49100257	49105027	8	288.5	V	c764779
4	49100283	49110855	8	271.7	V	c764786
4	49100747	49107971	9	-1	V	c764782
4	49100995	49152270	4	-1	V	c764806
4	49101039	49139688	4	328.2	V	c764839
4	49101460	49121301	10	289.2	V	c764835
4	49101613	49123433	5	-1	V	c764837
4	49101917	49107774	5	226.8	V	c764860
4	49102074	49122873	5	84.6	V	c764867
4	49103191	49109822	6	242.9	V	c764903
4	49103222	49156968	4	157.3	V	c764910
4	49103342	49110768	17	162.8	V	c764904
4	49103361	49105024	9	94.5	V	c764899
4	49104038	49122096	55	-1	V	c764906
4	49104210	49119052	13	292.2	V	c764942
4	49104235	49105713	6	281.7	V	c764927
4	49104455	49151930	4	58.6	V	c764969
4	49104915	49113177	39	-1	V	c764998
4	49104921	49122310	16	-1	V	c764945
4	49105014	49110975	61	-1	V	c764995
4	49105040	49122560	6	204.6	V	c765002
4	49105068	49108520	7	-1	V	c764930
4	49105101	49115153	9	-1	V	c764937
4	49105124	49156212	7	-1	V	c764973
4	49105138	49123611	24	-1	V	c765005
4	49105169	49156199	4	314.4	V	c765020
4	49105425	49121244	5	12	V	c765001
4	49105491	49143034	4	326.5	V	c765065
4	49105519	49149515	4	95.9	V	c765070
4	49106160	49152258	6	-1	V	c765074
4	49106166	49157031	11	-1	V	c765078
4	49106366	49121133	9	81.7	V	c765087
4	49106497	49107921	26	-1	V	c765080
4	49106508	49108937	35	-1	V	c765118
4	49107028	49157029	15	-1	V	c765099
4	49107040	49149570	8	131.3	V	c765139
4	49108005	49152258	14	-1	V	c765142
4	49108012	49123433	7	-1	V	c765176
4	49108012	49157232	13	-1	V	c765189
4	49108095	49121401	4	113.8	V	c765172
4	49109904	49112463	13	-1	V	c765234
4	49109917	49111286	67	-1	V	c765232
4	49109920	49122292	81	-1	V	c765237
4	49110012	49116962	4	324.7	V	c765273
4	49110075	49141860	4	68.4	V	c765285
4	49110325	49114519	5	53.1	V	c765271
4	49110331	49123655	36	-1	V	c765279
4	49110448	49157226	18	-1	V	c765298
4	49110701	49113199	4	-1	V	c765269
4	49110824	49152249	9	-1	V	c765292
4	49110936	49112506	9	-1	V	c765267
4	49110981	49122148	105	-1	V	c765277
4	49111126	49155695	4	322.5	V	c765339
4	49111155	49112478	5	289.7	V	c765312
4	49111323	49142818	5	171	V	c765329
4	49111434	49121301	4	120	V	c765320
4	49111589	49121028	7	304.4	V	c765357
4	49111609	49142161	10	277.7	V	c765364
4	49111955	49142625	4	62.9	V	c765365
4	49112000	49157029	5	341.3	V	c765372
4	49112100	49122701	6	-1	V	c765359
4	49112118	49123624	16	-1	V	c765361
4	49112121	49152338	38	-1	V	c765369
4	49112225	49114781	8	252.7	V	c765353
4	49112509	49153656	5	-1	V	c765370
4	49112861	49158575	4	215.1	V	c765421
4	49113265	49123558	8	-1	V	c765401
4	49113268	49122095	10	-1	V	c765399
4	49113288	49152266	13	-1	V	c765415
4	49114077	49122456	10	172.2	V	c765451
4	49114082	49121273	12	242.2	V	c765449
4	49115242	49152262	7	-1	V	c765464
4	49116282	49123244	6	123.3	V	c765503
4	49118950	49121742	60	-1	V	c765547
4	49119171	49121040	21	-1	V	c765546
4	49119265	49158208	5	329.3	V	c765582
4	49120025	49125275	8	293.6	V	c765595
4	49120346	49132587	12	87.7	V	c765597
4	49120582	49152901	6	248.8	V	c765659
4	49120590	49145967	5	-1	V	c765604
4	49120746	49142800	7	149.8	V	c765650
4	49120767	49156655	7	60	V	c765665
4	49120919	49123618	23	-1	V	c765637
4	49121123	49139757	6	-1	V	c765644
4	49121136	49152988	37	-1	V	c765689
4	49121299	49142247	4	-1	V	c765648
4	49121334	49123290	6	233.3	V	c765639
4	49121515	49157009	15	-1	V	c765692
4	49121561	49143001	4	91.9	V	c765683
4	49121977	49149852	4	-1	V	c765685
4	49122636	49154914	9	253.7	V	c765745
4	49122653	49147028	6	248.4	V	c765735
4	49122938	49157262	7	-1	V	c765751
4	49123032	49123613	67	-1	V	c765716
4	49123222	49150275	5	-1	V	c765737
4	49123473	49146143	18	-1	V	c765733
4	49123567	49153512	149	-1	V	c765743
4	49131581	49143036	9	329.5	V	c765810
4	49139801	49152294	6	-1	V	c765904
4	49140032	49151866	7	57.8	V	c765926
4	49142258	49152257	5	-1	V	c765940
4	49142448	49151909	9	66.9	V	c765967
4	49142702	49149786	4	280	V	c765979
4	49143889	49149787	4	193.7	V	c765991
4	49144087	49151944	5	69.1	V	c765992
4	49145590	49151370	4	325	V	c766027
4	49149872	49156187	6	-1	V	c766111
4	49149895	49152295	8	-1	V	c766096
4	49149914	49157246	4	-1	V	c766100
4	49151317	49152299	7	-1	V	c766153
4	49151953	49157321	14	-1	V	c766159
4	49152378	49156912	8	127.7	V	c766173
4	49153087	49153495	36	-1	V	c766184
4	49634279	49652053	5	-1	V	c766486
4	49634414	49660016	14	202.5	V	c766491
4	49635852	49660046	5	309.8	V	c766510
4	49636832	49660064	6	295.8	V	c766534
4	49637340	49643554	5	-1	V	c766524
4	49639325	49660030	4	37.5	V	c766553
4	49639866	49659887	4	153.5	V	c766551
4	49642901	49654590	4	68.7	V	c766580
4	49644658	49660269	6	163.9	V	c766598
4	49644717	49648752	5	257	V	c766593
4	49644794	49659375	8	96.4	V	c766596
4	49645425	49646664	19	202.8	V	c766599
4	49645734	49651546	24	-1	V	c766601
4	49646738	49654942	5	307.2	V	c766613
4	49649734	49658069	11	273.2	V	c766628
4	49650605	49652244	18	134.7	V	c766632
4	49651227	49660107	13	-1	V	c766633
4	49653247	49658620	6	231.6	V	c766637
4	49653822	49654783	4	270.5	V	c766640
4	49657844	49659586	9	264.2	V	c766649
4	49658397	49660535	294	-1	V	c766651
4	49659716	49660476	19	-1	V	c766657
4	59428888	59435859	30	90.1	V	c772115
4	68264818	68266474	168	-1	V	c779124
4	68264818	68267244	114	-1	V	c779125
4	69446025	69542011	5	256.5	V	c780040
4	69861615	114815649	4	276.2	V	c780356
4	72550371	72551351	4	301.2	V	c782562
4	91933148	91934301	12	318.4	V	c798179
4	91934128	91936607	40	-1	V	c798181
4	105877994	136338436	4	239.9	V	c809371
4	112258072	112816242	4	208	V	c814390
4	144736826	144863338	5	171.8	V	c840372
4	144756388	144877567	5	101.7	V	c840391
4	144920782	145040693	5	311.6	V	c840530
4	147207819	147208526	7	-1	V	c842340
4	160452731	160534534	4	268.2	V	c852986
4	187246027	188427541	15	211.2	V	c874306
4	189424943	189427151	8	174.3	V	c876055
4	189427377	189429447	18	-1	V	c876064
4	189825959	189826677	7	93	V	c876370
4	190154740	190156706	19	276	V	c876638
4	190386325	190387281	7	282.5	V	c876831
4	190606011	190609195	6	182.1	V	c876993
4	190606758	190607859	41	-1	V	c876995
4	190608462	190609149	33	111.2	V	c877001
4	190769577	190770454	6	185.3	V	c877099
5	164313	165167	4	220	V	c925243
5	682259	774967	5	218.2	V	c925678
5	697204	789157	5	304.7	V	c925691
5	743220	835257	4	-1	V	c925733
5	746483	839058	10	217.7	V	c925738
5	750230	843336	6	284.9	V	c925741
5	751459	844290	4	201.7	V	c925744
5	754746	755153	68	-1	V	c925747
5	754810	847597	15	-1	V	c925749
5	1045320	1045888	78	-1	V	c925983
5	1539753	1540475	14	143.4	V	c926390
5	1845505	1846134	53	60.7	V	c926630
5	3324360	3324815	46	-1	V	c927825
5	3659773	3660655	33	248	V	c928104
5	3785358	3786154	9	50.6	V	c928206
5	5810112	5810979	8	231.5	V	c929884
5	6830553	6831469	7	284.5	V	c930720
5	10906148	10908419	7	193.7	V	c934076
5	15100332	22361018	5	232	V	c937478
5	17712796	17715897	42	10.9	V	c939540
5	32855710	32856636	4	263.2	V	c951870
5	43665903	43824665	39	66.6	V	c960519
5	45967277	46055174	9	213.9	V	c962408
5	46323387	49473303	11	336.9	V	c962758
5	46326133	49535429	23	291	V	c962767
5	46339826	46365149	13	307.2	V	c962786
5	49448180	49508509	4	313.1	V	c962870
5	69315413	70191081	5	297.2	V	c978564
5	75552652	75553579	4	287.7	V	c982709
5	79049436	79052101	27	151.6	V	c985587
5	90573996	90575988	14	143.1	V	c994837
5	125496352	125498598	20	116.5	V	c1022767
5	133831309	178087944	6	215.7	V	c1029411
5	137455926	142648003	4	342.1	V	c1032262
5	140558089	140594762	6	276.2	V	c1034697
5	141011461	141579571	14	199.2	V	c1035074
5	143513094	143515484	17	-1	V	c1037071
5	147553835	147555227	7	299.7	V	c1040289
5	160671769	160680894	4	166.2	V	c1050626
5	163755049	163756653	5	280.2	V	c1053074
5	166854310	166855212	5	241.3	V	c1055552
5	169597312	169599012	5	149.2	V	c1057764
5	177387916	177389133	4	306.4	V	c1063865
5	178012157	178013092	6	283.7	V	c1064359
5	180061907	180062852	4	26.2	V	c1065996
6	1053660	1054598	6	269	V	c1105087
6	2376263	150521656	8	202.2	V	c1106146
6	10517739	11200397	7	256.7	V	c1112793
6	13434203	13435113	6	269.5	V	c1115180
6	23734314	23758982	6	265.7	V	c1123610
6	29765759	29922551	9	198.9	V	c1128480
6	29798403	29977705	5	248.5	V	c1128513
6	29855786	29910888	5	163.3	V	c1128567
6	29856557	29895821	6	281.8	V	c1128569
6	29856635	29911859	6	216.7	V	c1128571
6	29884363	29970400	5	242.2	V	c1128598
6	29895635	29912194	4	238.9	V	c1128611
6	31249419	31329620	18	184.5	V	c1129733
6	31296637	31305506	6	138.6	V	c1129774
6	31356337	31453515	18	102.1	V	c1129823
6	31377170	31472194	11	139	V	c1129838
6	31489735	32621841	6	268.9	V	c1129935
6	32413507	32457131	11	106.2	V	c1130654
6	32439145	32539371	5	276.6	V	c1130679
6	32439204	32496246	11	79.9	V	c1130678
6	32440240	32497297	4	211.4	V	c1130681
6	32449579	32537886	4	281.6	V	c1130700
6	32450464	32499060	7	249.9	V	c1130703
6	32453482	32474399	14	-1	V	c1130715
6	32453903	32514292	7	288	V	c1130721
6	32453909	32540331	5	230.5	V	c1130722
6	32458207	32505243	13	-1	V	c1130731
6	32459325	32505794	8	144.4	V	c1130734
6	32469588	32507989	39	89.9	V	c1130742
6	32471581	32510362	21	-1	V	c1130754
6	32472371	32508986	18	180	V	c1130753
6	32473773	32512863	15	-1	V	c1130759
6	32479775	32542899	15	-1	V	c1130769
6	32481737	32544025	15	-1	V	c1130775
6	32482544	32518525	14	-1	V	c1130776
6	32484392	32546119	8	184.8	V	c1130783
6	32486132	32548896	5	282.5	V	c1130790
6	32490532	32526941	21	171.7	V	c1130802
6	32491253	32527599	5	174.3	V	c1130805
6	32491751	32536152	8	191.2	V	c1130807
6	32496423	32539469	23	-1	V	c1130823
6	32496500	32556376	11	160.8	V	c1130825
6	32502007	32540362	11	172.4	V	c1130834
6	32524644	32550987	18	130.6	V	c1130877
6	32526072	32552949	7	-1	V	c1130881
6	32594410	32596763	17	121.8	V	c1130948
6	32609010	32713348	7	222.1	V	c1130960
6	32619957	32719559	31	188.1	V	c1130974
6	32631174	32728167	5	106.9	V	c1130992
6	32644194	135884380	5	202.3	V	c1131007
6	32779608	32853738	11	268.2	V	c1131131
6	34039789	34040373	36	-1	V	c1132155
6	34040300	34041476	49	-1	V	c1132158
6	35137009	35138007	4	326.3	V	c1133052
6	35754447	35766887	16	138.9	V	c1133565
6	44012886	44013463	35	-1	V	c1140283
6	52650802	52691556	40	101.5	V	c1147264
6	52652364	52691754	9	252.7	V	c1147266
6	53925200	53929177	33	-1	V	c1148309
6	58596444	62065996	5	259	V	c1152003
6	58773621	58777063	4	71.3	V	c1152166
6	58776649	58779749	3666	-1	V	c1152185
6	58778861	58779758	35	-1	V	c1152190
6	61911265	61913672	6	136.3	V	c1152232
6	61913532	61914823	8	-1	V	c1152235
6	62178286	62223283	4	259	V	c1152394
6	65022604	65023491	6	247.6	V	c1154734
6	67492082	67493189	4	310.9	V	c1156727
6	80071506	80073841	24	182	V	c1166984
6	119011639	119014029	36	89.5	V	c1198074
6	119261739	119262594	18	229.3	V	c1198285
6	132921692	132922635	9	293.6	V	c1209250
6	150305468	150306115	25	-1	V	c1223262
6	154462889	154463850	7	290	V	c1226562
6	157640763	157641648	10	247.6	V	c1229056
6	157732002	157732731	5	-1	V	c1229086
6	157732049	157735161	35	-1	V	c1229091
6	157732192	157735785	6	-1	V	c1229089
6	157733795	157734452	29	89.1	V	c1229094
6	160639563	160640340	21	144.9	V	c1231382
6	160877698	160956741	21	115.3	V	c1231574
6	160928258	161082527	11	192.1	V	c1231620
6	161486820	161852086	8	179	V	c1232035
6	166162395	166163274	12	234.2	V	c1235703
6	166252933	166253858	5	278.9	V	c1235783
6	166829139	166830094	8	300.9	V	c1236250
6	167410729	167411709	6	323.3	V	c1236703
6	167662465	167821528	7	195.2	V	c1236901
6	167846441	167847015	4	33.2	V	c1237051
6	168052109	168052724	55	70	V	c1237132
6	168520101	168520893	6	165.5	V	c1237501
6	168890134	168890964	10	177.9	V	c1237813
6	169015930	169016729	4	-1	V	c1237920
6	169060133	169060748	46	60.6	V	c1237954
6	169115661	169116359	4	78.9	V	c1238004
6	169332051	169332992	5	277.2	V	c1238186
6	170483812	170485853	4	115	V	c1239048
6	170708262	170709795	11	-1	V	c1239226
6	170761667	170762648	6	287.7	V	c1239269
7	498915	499789	5	237.6	V	c1272731
7	507360	508208	4	236.1	V	c1272742
7	523107	523710	27	-1	V	c1272755
7	605751	606651	10	257.7	V	c1272823
7	944954	946282	4	156.3	V	c1273105
7	4168195	4169157	7	152.7	V	c1275739
7	4536920	9661820	9	201	V	c1276046
7	7351864	124066258	8	139.1	V	c1278295
7	8191919	8192782	11	239.1	V	c1278984
7	31183726	97769585	4	184.5	V	c1297640
7	35543183	101955888	5	305	V	c1301205
7	35974721	56413361	6	259.9	V	c1301543
7	45650102	45650952	17	230.4	V	c1309357
7	45850981	45852891	9	267.8	V	c1309519
7	52171127	52397687	19	160.4	V	c1314577
7	55830614	62518977	10	136.6	V	c1317508
7	56557236	57478035	64	138.2	V	c1318112
7	57284260	57284914	18	76.8	V	c1318631
7	57478495	63636227	43	-1	V	c1318798
7	57548204	61740084	6	297.6	V	c1318881
7	57548479	61785710	4	311.7	V	c1318886
7	57550184	57556976	5	271.2	V	c1318894
7	57550310	57556316	4	172.7	V	c1318893
7	57551090	57557024	4	303.5	V	c1318908
7	57553793	61758699	7	307.6	V	c1318926
7	57990525	57997182	34	111.9	V	c1319361
7	61053972	61749409	4	310.9	V	c1319449
7	61054006	61798215	4	311.7	V	c1319456
7	61054063	61756811	10	239.9	V	c1319452
7	61054135	61754944	8	207.8	V	c1319451
7	61054253	61802845	7	324.7	V	c1319457
7	61054939	61788960	19	-1	V	c1319453
7	61739650	61744256	17	195.4	V	c1319703
7	61740210	61780566	15	-1	V	c1319713
7	61740233	61785528	7	218.9	V	c1319717
7	61740636	61781054	14	252.5	V	c1319729
7	61742554	61752936	6	157.8	V	c1319738
7	61742842	61783242	16	-1	V	c1319746
7	61743312	61757398	8	220.5	V	c1319759
7	61743604	61780471	30	247.4	V	c1319768
7	61744979	61785044	25	-1	V	c1319779
7	61745177	61746438	50	108.9	V	c1319785
7	61746433	61757463	11	210	V	c1319797
7	61747707	61784457	5	284.7	V	c1319817
7	61748549	61780927	14	155.9	V	c1319824
7	61748710	61754711	9	177.2	V	c1319822
7	61749918	61790338	5	-1	V	c1319835
7	61750415	61787195	10	-1	V	c1319847
7	61752237	61787482	5	294.3	V	c1319860
7	61752277	61780797	5	97.3	V	c1319857
7	61753040	61784423	5	243	V	c1319869
7	61753094	61754054	6	303.3	V	c1319865
7	61753223	61790290	60	-1	V	c1319872
7	61753238	61796176	15	218	V	c1319879
7	61753242	61792608	9	139.3	V	c1319876
7	61755266	61787193	41	-1	V	c1319905
7	61756023	61784592	7	-1	V	c1319903
7	61756495	61800496	5	249.7	V	c1319921
7	61758610	61791347	30	-1	V	c1319928
7	61781437	61784525	5	336.1	V	c1319962
7	61782803	61798426	4	300.5	V	c1319970
7	61788332	61789267	22	-1	V	c1320003
7	61790176	61797726	11	-1	V	c1320017
7	61791973	61799680	6	-1	V	c1320033
7	61792239	61793053	4	-1	V	c1320029
7	61802148	61803363	7	278.5	V	c1320055
7	61967997	61970028	120	-1	V	c1320139
7	61968811	61971148	7077	-1	V	c1320178
7	61969441	61971848	7	-1	V	c1320162
7	61970255	61976456	16	91.1	V	c1320188
7	61970261	61971491	6	88	V	c1320183
7	61971254	61973493	6	-1	V	c1320189
7	62341619	62342514	9	123.3	V	c1320501
7	63296345	67428006	13	141.8	V	c1321101
7	64544508	65238977	7	226.2	V	c1322119
7	64563655	65258426	4	313.9	V	c1322139
7	65262225	65263078	15	235.2	V	c1322648
7	65859869	75717093	4	288.7	V	c1323135
7	65941935	66054485	25	149.7	V	c1323198
7	66193436	73382279	24	153.5	V	c1323413
7	76127865	76627518	8	222.1	V	c1330790
7	76626896	76627739	14	-1	V	c1331163
7	76627776	76628599	4	203.7	V	c1331167
7	88516375	88519176	15	157.4	V	c1340631
7	93542214	93546161	5	247	V	c1344742
7	96546435	96550196	16	156	V	c1347158
7	98177242	98177951	28	110.5	V	c1348484
7	98408632	98409425	5	165.4	V	c1348663
7	100550649	100551273	22	60.1	V	c1350396
7	100677196	100679717	5	37.6	V	c1350468
7	106621774	106622656	10	246.7	V	c1355169
7	121162013	121163086	4	342.1	V	c1366820
7	131338936	131339854	6	272.7	V	c1374830
7	140181380	140189408	16	200.1	V	c1381860
7	142012100	142044881	9	196.5	V	c1383251
7	142013416	142046109	7	187.9	V	c1383252
7	142097996	142156374	4	240.7	V	c1383303
7	142098091	142175207	10	134.3	V	c1383304
7	142098800	142118890	10	-1	V	c1383301
7	142098800	142138307	12	-1	V	c1383302
7	142107065	142147009	4	230.7	V	c1383313
7	142107158	142164242	7	170	V	c1383314
7	142108544	142128977	12	196.8	V	c1383317
7	142111811	142132210	5	201.7	V	c1383331
7	142112987	142133243	7	194.9	V	c1383334
7	142114674	142134387	6	38.9	V	c1383339
7	142115838	142172877	6	258.2	V	c1383343
7	142127164	142164328	5	203.8	V	c1383358
7	142133557	142170960	33	203	V	c1383367
7	142177059	142248068	4	118.1	V	c1383415
7	142191140	142217080	40	142.3	V	c1383428
7	142197137	142223995	8	259.2	V	c1383434
7	142206103	142231867	4	335.4	V	c1383443
7	142358855	142362463	5	300.5	V	c1383532
7	142358896	142360910	4	268.2	V	c1383531
7	142461014	142472116	10	59.4	V	c1383621
7	142462496	142484408	5	217.6	V	c1383627
7	142465062	142486650	6	240.7	V	c1383634
7	142473880	142484705	8	119.6	V	c1383643
7	142475629	142486557	11	194.8	V	c1383647
7	148028191	148028886	4	93.7	V	c1387791
7	149281921	149306060	9	249.5	V	c1388784
7	149731548	149736728	10	209.6	V	c1389139
7	149736770	149739457	15	-1	V	c1389152
7	155126011	155128365	4	111.3	V	c1393307
7	155127564	155128689	24	-1	V	c1393310
7	155407558	155408428	7	229.9	V	c1393541
7	156124226	156125162	10	289.2	V	c1394109
7	157272581	157273562	5	260.2	V	c1395010
7	157841053	157842106	9	295.2	V	c1395468
7	157881812	157882826	12	299.9	V	c1395506
7	158066468	158067137	7	93	V	c1395636
7	158123677	158124318	6	94	V	c1395690
7	158127730	158130893	10	-1	V	c1395705
7	158129246	158133809	6	122.6	V	c1395709
7	158133181	158134388	5	296	V	c1395721
7	158233939	158234830	5	203.2	V	c1395802
7	158460869	158461466	7	-1	V	c1396000
7	158707766	158709051	6	289.2	V	c1396190
8	751708	752629	5	279	V	c1429096
8	1113794	1114711	4	266.6	V	c1429384
8	1236456	1237324	12	193.4	V	c1429485
8	1296078	1296906	9	220.2	V	c1429533
8	1903217	1904084	5	247.4	V	c1430008
8	2726631	138075542	15	197.7	V	c1430690
8	5297708	8920783	11	163.7	V	c1432793
8	10662699	10663675	10	242.2	V	c1436673
8	11313307	11314200	8	247.4	V	c1437208
8	11788174	11893417	34	102	V	c1437598
8	11870348	12522216	13	266.7	V	c1437673
8	12427356	12485907	4	222.7	V	c1437929
8	28542301	63677601	14	197.7	V	c1450949
8	29677285	29678238	9	223.3	V	c1451871
8	43092642	43095632	6	213.3	V	c1462642
8	43093361	43094404	129	-1	V	c1462640
8	43093449	43097490	4	-1	V	c1462645
8	43094339	43097986	738	-1	V	c1462674
8	43604681	43707561	4	339.1	V	c1463178
8	46846752	46854952	5	334.1	V	c1463446
8	52608868	52609818	4	292.2	V	c1467944
8	58116022	58127785	5	227.6	V	c1472426
8	58116227	58123171	53	120	V	c1472425
8	58118874	58128462	70	-1	V	c1472429
8	58122099	58126913	4	221.8	V	c1472434
8	91705497	91734015	30	-1	V	c1499074
8	116780427	116781253	5	190.4	V	c1519189
8	118874814	118876038	11	296.7	V	c1520853
8	134878625	135683319	6	218.9	V	c1533497
8	139704396	139704980	14	-1	V	c1537313
8	139754305	139755164	12	227.3	V	c1537350
8	141428999	142999171	8	193	V	c1538694
8	142358282	142358888	13	-1	V	c1539440
8	142952832	142953789	10	242	V	c1539859
8	142955286	142956024	25	159.7	V	c1539861
8	143065574	143066441	6	186.5	V	c1539936
8	143093854	143094778	5	282.5	V	c1539959
8	143244133	143245950	6	200.4	V	c1540081
8	143583322	143584071	8	168.6	V	c1540367
8	143601320	143602101	6	57.6	V	c1540379
8	144403398	144404260	4	218.3	V	c1541015
8	144403608	144405307	4	332.6	V	c1541017
8	144424078	144425030	6	289.2	V	c1541034
8	145180312	145181191	11	193.1	V	c1541652
9	400294	401078	7	24.2	V	c1565412
9	1045104	3424898	4	289.2	V	c1565922
9	4713618	4714488	23	240.2	V	c1568871
9	34681396	34682090	51	108.2	V	c1592946
9	35913560	35914580	4	259.7	V	c1593915
9	66469748	68388803	22	183	V	c1598813
9	66832766	66834310	4	325	V	c1598996
9	69786485	70403865	23	-1	V	c1600028
9	70152071	70403231	4	1.4	V	c1600180
9	72652901	72653697	41	169	V	c1601680
9	72853880	72860875	4	308	V	c1601833
9	79769821	79777692	15	167	V	c1607385
9	89155438	89156386	19	293	V	c1614850
9	90030404	93180028	4	297.8	V	c1615528
9	91589127	91589792	11	-1	V	c1616771
9	91868866	91869773	5	246.7	V	c1617003
9	93670374	96381467	16	203.3	V	c1618227
9	107363100	107369580	44	142.5	V	c1629073
9	107816232	107817784	7	290.7	V	c1629438
9	111009826	111010601	7	134.2	V	c1632008
9	112285800	112286638	36	72.5	V	c1633010
9	118010248	118011185	5	294.5	V	c1637548
9	124226802	124227955	23	118.2	V	c1642415
9	132158555	132159361	35	174	V	c1648731
9	136130190	136130863	5	108.2	V	c1651783
9	136258004	136258968	5	271.2	V	c1651902
9	137577428	137577987	41	-1	V	c1652874
9	137606033	137606979	4	284	V	c1652902
9	138010600	138011472	8	253.2	V	c1653225
9	139526703	139527816	6	292	V	c1654386
9	139996891	139998742	38	-1	V	c1654746
9	140222761	140223339	21	-1	V	c1654928
9	140815465	140816533	6	278.7	V	c1655415
10	242580	243515	6	296	V	c1671897
10	493040	493826	21	177.1	V	c1672106
10	1369594	1370573	4	299.9	V	c1672838
10	3499822	3500371	6	-1	V	c1674562
10	3500354	3500913	12	31.1	V	c1674564
10	5201868	5325213	12	244.5	V	c1675939
10	5618837	5619765	4	275	V	c1676288
10	6672687	6840183	4	23.9	V	c1677136
10	7568340	7569274	4	247.7	V	c1677878
10	11326421	11326946	8	-1	V	c1680902
10	14610083	14610947	11	223.8	V	c1683587
10	18545060	18545889	20	183.9	V	c1686482
10	27224536	27229386	31	88.8	V	c1693584
10	29999994	30000916	48	88.5	V	c1695885
10	36443607	36445239	4	258.3	V	c1701034
10	38560416	42891941	8	232.5	V	c1702712
10	38772644	38818138	6	286.2	V	c1702874
10	38776114	39121917	23	324.3	V	c1702923
10	38776118	39126065	7	321.3	V	c1702925
10	38776374	38815732	5	327.5	V	c1702922
10	38788861	39144497	5	319.1	V	c1703027
10	38789081	38816894	6	278	V	c1703035
10	38789305	38818936	78	78.3	V	c1703036
10	38789555	38873630	4	313.4	V	c1703037
10	38791821	39129331	6	319.1	V	c1703062
10	38791949	39137258	6	307.2	V	c1703063
10	38791950	39125932	7	221.4	V	c1703061
10	38815542	39144385	6	176.8	V	c1703225
10	38816271	38819126	32	-1	V	c1703222
10	38817594	38819304	108	-1	V	c1703234
10	38818252	38818854	41	-1	V	c1703233
10	38870847	38872636	5	134.3	V	c1703262
10	38872816	39124932	5	341.3	V	c1703281
10	38873697	39129312	4	303.5	V	c1703291
10	38876217	42601798	6	294.5	V	c1703309
10	38877140	42662390	5	325.9	V	c1703320
10	38877448	42601788	5	286.7	V	c1703317
10	38882904	42663196	8	-1	V	c1703355
10	38884131	42666150	6	-1	V	c1703357
10	38885825	42665865	5	140.5	V	c1703367
10	39078191	39079944	5	-1	V	c1703550
10	39079618	39086429	6	-1	V	c1703629
10	39079818	39112777	8	-1	V	c1703649
10	39081161	39083498	5	328	V	c1703719
10	39084654	39094500	7	216.7	V	c1703784
10	39085904	39107650	4	239.2	V	c1703839
10	39088261	39107883	4	340.6	V	c1703876
10	39092486	39107753	8	301.2	V	c1703906
10	39093052	39094768	6	299.7	V	c1703911
10	39095387	39101797	5	342.1	V	c1703977
10	39100069	39102319	15	202.2	V	c1704027
10	39100891	39106812	4	339.1	V	c1704048
10	39100950	39102323	9	231.5	V	c1704047
10	39101592	39110688	5	322.1	V	c1704051
10	39106237	39107472	18	63.5	V	c1704121
10	39106901	42359611	13	320.6	V	c1704145
10	39107131	39112518	18	140.5	V	c1704144
10	39113738	39135951	7	283.5	V	c1704261
10	39117356	39125911	6	253.2	V	c1704280
10	39118671	39134724	5	327.3	V	c1704307
10	39121057	39139315	6	313.2	V	c1704334
10	39121163	39126042	4	325.2	V	c1704329
10	39122641	39137235	4	301	V	c1704346
10	39124034	39136026	12	333.6	V	c1704365
10	39124251	39137088	23	193.1	V	c1704367
10	39124258	39125859	8	156.3	V	c1704362
10	39125193	39136813	7	280.8	V	c1704404
10	39125299	39150861	5	155.1	V	c1704423
10	39125341	39138549	8	162.5	V	c1704407
10	39125475	39129051	4	98.9	V	c1704397
10	39128196	39138632	8	327.4	V	c1704462
10	39128441	39139303	12	292.2	V	c1704463
10	39128451	39135858	7	313.9	V	c1704459
10	39128453	39134025	8	314.6	V	c1704457
10	39136372	39137786	8	221.4	V	c1704529
10	39136812	39147554	5	322.1	V	c1704547
10	39137748	39140475	6	152	V	c1704560
10	39137751	39149563	7	324.7	V	c1704563
10	39139285	39151242	4	180	V	c1704579
10	39141024	39146793	5	309.5	V	c1704599
10	42354635	42355554	6	264.6	V	c1704668
10	42354712	42376495	4	299.7	V	c1704695
10	42354908	42380524	15	54.7	V	c1704702
10	42355011	42377101	5	225.4	V	c1704697
10	42355065	42378594	4	24	V	c1704700
10	42355285	42357945	19	108.7	V	c1704715
10	42355541	42381979	65	-1	V	c1704704
10	42355938	42361087	4	142.3	V	c1704737
10	42355977	42363901	7	136.7	V	c1704719
10	42356066	42365604	5	-1	V	c1704682
10	42356596	42361044	4	114.5	V	c1704735
10	42356600	42370770	7	320	V	c1704751
10	42356641	42369891	14	128.8	V	c1704749
10	42356661	42357764	21	-1	V	c1704730
10	42356760	42380859	29	-1	V	c1704777
10	42357155	42379767	5	-1	V	c1704761
10	42357296	42365528	26	-1	V	c1704743
10	42357407	42359657	16	-1	V	c1704771
10	42357861	42363961	8	170.4	V	c1704787
10	42357968	42364758	9	269.2	V	c1704788
10	42357975	42369738	11	152.9	V	c1704793
10	42358081	42371733	46	-1	V	c1704829
10	42358267	42377781	8	2.8	V	c1704840
10	42358357	42372369	5	-1	V	c1704796
10	42358391	42369878	4	314.6	V	c1704826
10	42358466	42359840	14	-1	V	c1704783
10	42358591	42381077	20	-1	V	c1704803
10	42358667	42363014	16	-1	V	c1704815
10	42358734	42366904	36	-1	V	c1704822
10	42358738	42362778	8	329.2	V	c1704814
10	42358748	42366299	95	-1	V	c1704821
10	42358748	42382717	9	-1	V	c1704847
10	42358908	42371670	4	310.1	V	c1704830
10	42359223	42362175	27	-1	V	c1704886
10	42359364	42380885	17	-1	V	c1704843
10	42359367	42379396	55	-1	V	c1704965
10	42359421	42379636	4	91.9	V	c1704881
10	42359540	42375989	11	58	V	c1704878
10	42359770	42370204	4	-1	V	c1704867
10	42359843	42380509	16	91.2	V	c1704904
10	42360466	42382320	18	-1	V	c1704906
10	42360569	42371693	13	304.2	V	c1704931
10	42360668	42365059	85	84.9	V	c1704921
10	42360766	42377593	5	14.8	V	c1704937
10	42360774	42363769	6	168.5	V	c1704918
10	42360963	42366904	16	-1	V	c1704922
10	42361113	42381069	61	-1	V	c1704939
10	42361430	42374774	8	-1	V	c1704933
10	42361437	42383587	4	-1	V	c1704943
10	42361531	42373958	7	-1	V	c1704932
10	42361658	42380739	8	-1	V	c1704969
10	42361954	42364792	5	266.8	V	c1704947
10	42362007	42377653	5	-1	V	c1704962
10	42362104	42380632	5	195.8	V	c1704967
10	42362206	42363858	5	108	V	c1704946
10	42362479	42369445	7	314.6	V	c1704977
10	42362503	42379344	11	301.7	V	c1704986
10	42362560	42370091	12	257.5	V	c1704978
10	42362995	42383389	4	-1	V	c1704991
10	42363334	42364898	5	47.4	V	c1704996
10	42363352	42383120	4	117.4	V	c1705024
10	42363361	42815176	4	316.8	V	c1705025
10	42363421	42369512	9	82	V	c1705003
10	42363452	42365826	17	-1	V	c1704997
10	42363557	42380943	44	-1	V	c1705035
10	42363947	42382819	14	-1	V	c1705023
10	42363956	42378388	5	-1	V	c1705016
10	42363994	42378921	25	-1	V	c1705017
10	42364357	42379008	5	307.4	V	c1705057
10	42364398	42365728	34	257.7	V	c1705040
10	42364910	42381070	237	-1	V	c1705059
10	42365300	42378398	8	-1	V	c1705055
10	42365320	42370052	14	152.1	V	c1705070
10	42365874	42366897	6	-1	V	c1705067
10	42366039	42369684	4	210.4	V	c1705088
10	42366330	42382564	5	-1	V	c1705104
10	42366371	42381070	49	-1	V	c1705110
10	42366496	42378006	5	287.2	V	c1705095
10	42366852	42369410	5	54.4	V	c1705109
10	42366889	42378875	4	-1	V	c1705098
10	42366927	42383439	6	-1	V	c1705105
10	42368128	42380856	6	322.8	V	c1705136
10	42368325	42368989	4	12	V	c1705120
10	42369043	42377905	18	13.4	V	c1705155
10	42369111	42379069	16	-1	V	c1705134
10	42369256	42379932	5	317.7	V	c1705158
10	42369330	42379326	8	291.6	V	c1705157
10	42369331	42381210	157	-1	V	c1705160
10	42369402	42370888	19	53.3	V	c1705144
10	42369490	42374402	5	-1	V	c1705124
10	42369507	42382220	39	-1	V	c1705161
10	42370837	42381072	31	-1	V	c1705183
10	42373078	42378723	4	308.7	V	c1705198
10	42373460	42379617	5	-1	V	c1705199
10	42373851	42375039	4	72.7	V	c1705205
10	42374493	42378007	5	290	V	c1705224
10	42374797	42377121	11	40.5	V	c1705221
10	42374994	42379352	17	-1	V	c1705235
10	42375985	42382017	5	211.6	V	c1705250
10	42376069	42379319	6	-1	V	c1705234
10	42376440	42381512	23	-1	V	c1705249
10	42376447	42378884	20	-1	V	c1705244
10	42377869	42380216	15	-1	V	c1705263
10	42378476	42382275	137	-1	V	c1705315
10	42378651	42383588	14	-1	V	c1705273
10	42378836	42379725	13	-1	V	c1705269
10	42379801	42800478	14	328	V	c1705297
10	42379861	42382220	4	-1	V	c1705287
10	42380800	42383614	14	-1	V	c1705316
10	42381767	42382402	6	-1	V	c1705318
10	42382519	42383198	4	81.3	V	c1705321
10	42383257	42597936	11	199	V	c1705353
10	42383443	42392838	13	53.1	V	c1705348
10	42383817	42385743	349	-1	V	c1705343
10	42384809	42388968	62	-1	V	c1705378
10	42384839	42386042	30	-1	V	c1705361
10	42384839	42598654	225	-1	V	c1705389
10	42384844	42600861	196	-1	V	c1705406
10	42384845	42397177	9	-1	V	c1705364
10	42384860	42598749	4	230	V	c1705390
10	42385063	42392342	41	-1	V	c1705396
10	42385073	42394578	229	-1	V	c1705384
10	42385078	42391169	39	-1	V	c1705380
10	42385151	42395693	20	-1	V	c1705386
10	42385660	42397371	94	-1	V	c1705388
10	42385915	42597325	4	189	V	c1705402
10	42386573	42389989	4	324.5	V	c1705410
10	42386873	42396573	4	291.5	V	c1705417
10	42387435	42600486	4	-1	V	c1705420
10	42387558	42393208	74	-1	V	c1705412
10	42387558	42597624	85	-1	V	c1705443
10	42387914	42389918	7	52.5	V	c1705423
10	42387977	42600651	90	-1	V	c1705444
10	42388272	42396941	37	-1	V	c1705429
10	42388292	42392771	16	-1	V	c1705437
10	42388301	42395693	20	-1	V	c1705441
10	42389054	42397069	13	298.1	V	c1705459
10	42389108	42391394	5	268.9	V	c1705449
10	42389633	42598293	20	-1	V	c1705460
10	42389737	42393350	18	-1	V	c1705452
10	42389876	42600657	16	-1	V	c1705488
10	42389940	42397162	33	-1	V	c1705479
10	42390412	42597619	53	-1	V	c1705473
10	42390558	42599493	10	323.2	V	c1705484
10	42390645	42395357	4	316.9	V	c1705477
10	42390903	42393591	23	-1	V	c1705493
10	42391476	42395005	7	60.8	V	c1705495
10	42391522	42598966	44	-1	V	c1705499
10	42391843	42397168	17	-1	V	c1705515
10	42391852	42598282	30	-1	V	c1705517
10	42392002	42600637	33	-1	V	c1705507
10	42392846	42600647	35	-1	V	c1705533
10	42393246	42394655	8	-1	V	c1705511
10	42393253	42598007	40	-1	V	c1705522
10	42393263	42396666	11	-1	V	c1705513
10	42393718	42397322	7	118.8	V	c1705520
10	42393992	42396432	14	183.7	V	c1705529
10	42394040	42598557	4	312	V	c1705531
10	42394780	42597637	47	-1	V	c1705535
10	42395317	42600655	19	-1	V	c1705536
10	42396538	42598656	99	-1	V	c1705540
10	42396538	42600651	24	-1	V	c1705551
10	42396591	42597379	4	175.3	V	c1705547
10	42396695	42397699	32	-1	V	c1705537
10	42398221	42402436	7	317.6	V	c1705565
10	42398253	42409633	10	285.5	V	c1705572
10	42398262	42399208	16	294.6	V	c1705563
10	42398270	42408609	41	224.5	V	c1705569
10	42398724	42399925	18	-1	V	c1705579
10	42398874	42818632	5	319.3	V	c1705586
10	42398918	42401178	705	-1	V	c1705604
10	42398954	42408684	338	275	V	c1705584
10	42398959	42402379	37	273.2	V	c1705580
10	42399199	42404891	31	-1	V	c1705583
10	42399817	42409724	10	-1	V	c1705594
10	42400060	42404722	76	220	V	c1705608
10	42400493	42402469	16	-1	V	c1705606
10	42400788	42409032	102	-1	V	c1705612
10	42401661	42409699	5	242.6	V	c1705626
10	42408105	42818368	55	107.8	V	c1705663
10	42527812	42535430	6	157.4	V	c1705795
10	42527936	42532949	22	16	V	c1705793
10	42528554	42531153	1397	-1	V	c1705802
10	42528590	42540214	34	-1	V	c1705799
10	42529168	42536455	7	300	V	c1705812
10	42529782	42532437	1974	-1	V	c1705826
10	42529816	42533883	1466	-1	V	c1705829
10	42529821	42535947	207	-1	V	c1705831
10	42529870	42540249	32	-1	V	c1705817
10	42530433	42531863	8	-1	V	c1705827
10	42531630	42535050	159	203.6	V	c1705850
10	42531763	42532948	13	111.2	V	c1705847
10	42532199	42533036	9	208.1	V	c1705855
10	42532203	42539496	26	263.2	V	c1705859
10	42533058	42535662	359	-1	V	c1705857
10	42534305	42535616	18	307.9	V	c1705865
10	42535997	42539542	8	246.2	V	c1705867
10	42596605	42597420	33	200.4	V	c1705874
10	42597469	42600511	102	-1	V	c1705882
10	42597485	42598620	15	-1	V	c1705879
10	42597562	42599397	13	230.6	V	c1705884
10	42599970	42600645	119	-1	V	c1705887
10	42661764	42667678	8	142.3	V	c1705942
10	42666955	42667788	17	224.4	V	c1705947
10	42673275	42673814	5	-1	V	c1705954
10	42673452	42739562	8	-1	V	c1705956
10	48357478	51487806	9	133.6	V	c1709428
10	51509910	51510721	20	-1	V	c1711230
10	58302653	58303551	4	262.2	V	c1716498
10	86492678	86493554	17	121	V	c1739013
10	90794656	90802422	19	164.6	V	c1742404
10	98163000	99459915	27	186.7	V	c1748322
10	116065058	116066034	4	238.6	V	c1762614
10	121186185	121186979	8	183	V	c1766657
10	125014474	125015233	42	-1	V	c1769661
10	127190655	127201386	13	141.4	V	c1771312
10	127513141	127513961	22	200	V	c1771575
10	127939934	127940890	27	124.9	V	c1771921
10	129595661	129596298	5	50.9	V	c1773084
10	130381302	130382244	6	252.7	V	c1773687
10	132098942	132100100	4	200.4	V	c1775030
10	132271740	132272648	5	254.5	V	c1775166
10	132588892	132589791	38	-1	V	c1775403
10	132975258	132975849	47	-1	V	c1775707
10	133284499	133285379	14	235.7	V	c1775964
10	133730293	133733374	4	164.9	V	c1776238
10	133730711	133732938	28	-1	V	c1776241
10	134177773	134178390	26	52.1	V	c1776602
10	134745149	134746014	5	166.8	V	c1777070
10	134824545	134825376	8	172.5	V	c1777132
11	194281	195221	8	275.2	V	c1800223
11	308340	314541	14	135.6	V	c1800318
11	356156	357804	5	284	V	c1800363
11	711485	712441	5	303.7	V	c1800648
11	1017189	1018900	60	-1	V	c1800891
11	1018074	1018754	5	-1	V	c1800895
11	1092991	1094000	23	-1	V	c1800953
11	1213396	1214035	22	-1	V	c1801014
11	1531009	1532187	5	324.6	V	c1801264
11	1892819	1893760	5	249.2	V	c1801557
11	2208945	60884414	10	195.3	V	c1801810
11	10548496	10549461	5	299.7	V	c1808463
11	21750966	21752031	12	243.9	V	c1817429
11	26205772	26478364	4	326.2	V	c1821026
11	36330756	36331952	8	302	V	c1829201
11	48387232	48388195	15	175.6	V	c1838774
11	48609056	55241799	4	262.8	V	c1838954
11	48748590	54893082	43	107.5	V	c1839086
11	48834559	48858248	11	-1	V	c1839196
11	48853778	48855623	31	79.6	V	c1839230
11	48932185	48941021	8	233.8	V	c1839327
11	48940470	48964064	5	174.3	V	c1839350
11	49839194	49874182	12	198.3	V	c1840102
11	50668891	50675245	5	81.7	V	c1840804
11	50694388	50696103	5	276	V	c1840841
11	51569058	51580080	4	324.3	V	c1841300
11	51569860	51580027	4	288	V	c1841302
11	51572386	51579997	23	264	V	c1841310
11	51572739	51574797	142	-1	V	c1841309
11	51577185	51580102	24	-1	V	c1841322
11	51578612	51580037	10	285.2	V	c1841331
11	51579301	51581108	23	54.4	V	c1841332
11	51579357	51580509	10	164.5	V	c1841329
11	51579384	51591556	90	140.4	V	c1841343
11	54696950	54704949	4	279.7	V	c1841358
11	55084534	55196595	14	157.5	V	c1841634
11	60867023	60867676	19	21.2	V	c1846280
11	61777085	61778115	19	134.2	V	c1846997
11	63698801	63702028	57	100.2	V	c1848564
11	67974406	67975857	15	126.9	V	c1852047
11	68282397	68411699	8	247.1	V	c1852305
11	68877536	68878798	5	293.7	V	c1852774
11	68950102	68953460	9	249.9	V	c1852838
11	70217073	70218037	10	307.9	V	c1853743
11	71237017	71275570	6	189.3	V	c1854568
11	95366165	95367297	4	230.5	V	c1873532
11	118292349	118294105	11	254.1	V	c1891695
11	119518725	133224439	4	255.2	V	c1892663
11	119932064	119932789	45	110.3	V	c1892985
11	125654075	125735691	8	186.2	V	c1897533
11	131550100	131550925	6	207.2	V	c1902159
12	620254	621073	5	200.8	V	c1921367
12	1230885	1231995	4	86.3	V	c1921892
12	8541617	8549077	4	189.7	V	c1927722
12	8575669	8596630	26	171.3	V	c1927739
12	8938918	76912613	4	339.8	V	c1928044
12	9548477	31264037	10	292.1	V	c1928538
12	9558434	31273842	28	169	V	c1928561
12	9559253	31272399	6	256.2	V	c1928563
12	11167944	11223299	16	-1	V	c1929877
12	11169480	11225499	16	183.8	V	c1929881
12	11173788	11200828	6	198.3	V	c1929891
12	11180877	11211470	6	190.1	V	c1929904
12	11182326	11213920	4	299.5	V	c1929906
12	11203210	11231771	8	44.7	V	c1929926
12	11207121	11278376	13	119.2	V	c1929939
12	11208292	11238345	48	-1	V	c1929940
12	11236024	11278912	6	136.5	V	c1929976
12	19450049	98886590	4	192.9	V	c1936606
12	25956010	104359935	12	163.5	V	c1941803
12	25956412	104373964	11	173.6	V	c1941806
12	25956914	104378897	7	217	V	c1941808
12	33620160	33650847	6	221.6	V	c1948023
12	34184771	38720419	4	258.2	V	c1948475
12	34202743	38740125	15	220.6	V	c1948493
12	34590014	34656601	6	311.8	V	c1948815
12	34829863	38367031	5	180.3	V	c1949020
12	34831327	38002451	5	312.6	V	c1949027
12	34833262	34837322	10	302.7	V	c1949052
12	34833272	34842240	5	302.7	V	c1949055
12	34834292	34835065	18	-1	V	c1949049
12	34837216	34854073	4	297.2	V	c1949089
12	34837598	34842253	4	323.6	V	c1949092
12	34851823	34853186	4	298.2	V	c1949153
12	34852663	34856974	6	261.9	V	c1949158
12	34854631	34856830	8	167.7	V	c1949161
12	37991677	38000022	5	194.5	V	c1949271
12	38000478	38039748	4	336.9	V	c1949302
12	38006574	38016598	8	97.4	V	c1949320
12	38006740	38008975	28	243	V	c1949318
12	38008237	38016820	10	285.5	V	c1949330
12	38008460	38009266	18	210.1	V	c1949328
12	38039216	38109091	17	327.2	V	c1949373
12	38317802	38318746	9	117	V	c1949681
12	38357487	38419205	5	341.3	V	c1949726
12	48334460	48335380	5	257.4	V	c1957769
12	50272378	50274192	11	213.8	V	c1959374
12	59946552	59953110	18	113.3	V	c1967185
12	63923354	64119625	10	188.9	V	c1970368
12	63938537	64134013	7	268.5	V	c1970380
12	78084038	78085017	6	318.4	V	c1981721
12	80154815	80162862	25	98	V	c1983393
12	87204750	87206000	32	134.7	V	c1989053
12	109158479	109162094	17	240.2	V	c2006659
12	110099232	110099851	27	72.8	V	c2007387
12	111975804	111980430	5	326.5	V	c2008910
12	111979496	111980449	7	293.7	V	c2008915
12	112077079	112078131	30	148.3	V	c2008991
12	116077256	116080098	15	191.7	V	c2012229
12	121365579	121366531	12	298.2	V	c2016435
12	124923088	124924198	14	205.7	V	c2019249
12	125574416	125575601	4	313.1	V	c2019753
12	128181302	128182164	20	243.2	V	c2021822
12	128957321	128958256	7	282.7	V	c2022459
12	131266546	131267512	5	299.1	V	c2024301
12	132067130	132068006	6	249	V	c2024942
12	132958686	132959926	10	228.3	V	c2025560
12	132964338	132965043	10	106.8	V	c2025565
12	133040593	133041426	8	218.3	V	c2025621
13	19777107	20278963	6	252.2	V	c2040858
13	23508230	24930519	8	-1	V	c2043851
13	23518619	24940450	7	46.7	V	c2043865
13	23519301	24941547	6	241.4	V	c2043867
13	27546785	27547842	26	137.5	V	c2047113
13	28508556	28509318	19	147.1	V	c2047909
13	29785236	29920855	11	196.6	V	c2048931
13	29786722	29922092	10	68.8	V	c2048933
13	36530627	36532533	13	113.7	V	c2054408
13	36531864	36532633	29	140.5	V	c2054412
13	41579699	41580626	4	271.9	V	c2058412
13	42947067	42947883	24	211.1	V	c2059540
13	50378095	50379286	24	75.3	V	c2065497
13	57714186	57733959	5	270.4	V	c2071257
13	70411603	93038033	6	280.5	V	c2081280
13	74915089	74917166	21	195	V	c2084882
13	82356419	82357465	4	331	V	c2090830
13	98504686	98505539	12	226.5	V	c2103513
13	111962342	111963195	9	234.5	V	c2114187
13	112220022	112221050	5	217.9	V	c2114398
13	113762622	113763924	4	280.2	V	c2115524
13	114001400	114002150	11	62.2	V	c2115733
13	114455146	114455888	6	92.6	V	c2116028
13	114754727	114755556	17	-1	V	c2116181
14	19009417	19010808	6	169.4	V	c2124043
14	22266766	65796938	4	342.1	V	c2126322
14	25076460	25101496	7	191.7	V	c2128604
14	41375647	41377047	10	177.6	V	c2141640
14	41669364	69744893	9	272.7	V	c2141878
14	50191792	50192647	23	236.2	V	c2148695
14	51412102	51412979	7	249.7	V	c2149705
14	83141041	83142371	5	317	V	c2174943
14	94829972	94846826	39	137.7	V	c2184216
14	100992741	100993684	14	292.1	V	c2189081
14	104362560	104363502	10	289.8	V	c2191752
14	104681441	104682211	9	160	V	c2192012
14	105628431	105629412	8	316.1	V	c2192755
14	106035613	106155735	12	66.7	V	c2193077
14	106048676	106168567	4	306.2	V	c2193093
14	106048752	106049652	40	248.4	V	c2193092
14	106082541	106227489	6	172.3	V	c2193124
14	106085459	106230127	4	300.9	V	c2193129
14	106090526	106134808	9	246.9	V	c2193139
14	106093862	106112985	6	223.1	V	c2193145
14	106096916	106115782	34	38.5	V	c2193148
14	106347481	106376841	7	231.5	V	c2193291
14	106785707	106810616	7	-1	V	c2193556
14	107087119	107099407	7	195	V	c2193719
15	20546110	20549738	363	-1	V	c2200850
15	22823131	22827349	6	312.6	V	c2201712
15	22823139	22831006	4	294.2	V	c2201713
15	22826803	22830809	13	121.2	V	c2201718
15	23685611	23686556	36	-1	V	c2202291
15	24341793	24667417	16	105.1	V	c2202826
15	24366229	24529933	8	181.7	V	c2202843
15	24454562	24761875	6	250.8	V	c2202933
15	24478130	24620400	5	262.3	V	c2202954
15	24569498	24777410	5	297.5	V	c2203025
15	30464954	30465894	6	288.2	V	c2207478
15	30924348	32914629	13	181.6	V	c2207651
15	40342551	40343448	8	235	V	c2214902
15	61609700	61610581	11	248.5	V	c2231956
15	69242365	77911309	6	293.7	V	c2238005
15	70594937	70595801	30	124.5	V	c2239077
15	71491702	71492403	13	137.9	V	c2239775
15	77991344	77992477	5	305.7	V	c2244919
15	79220635	79234206	5	176.6	V	c2245898
15	84921615	85727330	7	260.7	V	c2249976
15	92292380	92293368	7	223.7	V	c2255709
15	95844959	96978864	9	172.9	V	c2258530
15	97899052	97900001	9	290.7	V	c2260170
15	100686725	100693344	9	185.7	V	c2262363
15	100983750	101616383	8	184.7	V	c2262611
15	101250210	101251147	7	286.5	V	c2262827
16	620923	621797	4	198.1	V	c2269653
16	1004898	1005670	4	113.8	V	c2269963
16	1235399	1236351	8	188.8	V	c2270157
16	1389611	1390479	11	232	V	c2270287
16	6422680	6423590	9	271.8	V	c2274290
16	8613277	8614931	9	166.9	V	c2276006
16	10770792	10771684	16	83.4	V	c2277688
16	13773906	13774740	26	212.6	V	c2280089
16	21946573	29119428	5	189.4	V	c2285880
16	25066665	25137758	19	36.8	V	c2288320
16	26385335	26386330	49	77.6	V	c2289389
16	29238556	88226788	12	148.1	V	c2291555
16	29284371	88281050	4	230.7	V	c2291606
16	29316637	88044942	13	-1	V	c2291628
16	32097179	33040762	4	-1	V	c2293628
16	32296616	33239475	4	260.6	V	c2293761
16	32346044	33343646	9	216.6	V	c2293804
16	32552749	32603822	10	260.7	V	c2293930
16	32600611	32601776	4	261.1	V	c2293963
16	32817731	32819065	32	-1	V	c2294014
16	33237772	33241673	96	-1	V	c2294197
16	33237795	33238566	7	-1	V	c2294189
16	33238404	33294825	93	-1	V	c2294195
16	33238884	33239777	4	60.8	V	c2294199
16	33239002	33294285	7	256.8	V	c2294201
16	33239486	33241668	13	-1	V	c2294200
16	33241473	33294826	117	-1	V	c2294209
16	33294373	33295177	103	-1	V	c2294212
16	33576753	33857538	7	171.8	V	c2294410
16	33864856	33865987	5	295.2	V	c2294602
16	33865296	33867828	7	33.2	V	c2294606
16	33866057	33868813	4	63.4	V	c2294616
16	33882730	46444855	7	304.5	V	c2294723
16	33883142	46499675	4	290.7	V	c2294740
16	33887293	33902172	5	298.9	V	c2294764
16	33896089	34192255	5	247.5	V	c2294835
16	33900362	33902053	4	259.2	V	c2294852
16	33971909	33972841	10	256.9	V	c2294914
16	33972984	33973816	12	224.2	V	c2294917
16	33973309	33977311	5	282.5	V	c2294919
16	33973468	33976272	20	280.7	V	c2294918
16	33974085	33977247	10	208.5	V	c2294926
16	33978061	33979087	24	176.1	V	c2294933
16	33984612	33986364	8	248.7	V	c2294941
16	33997501	33998423	9	198.9	V	c2294959
16	34000683	34004464	39	202.4	V	c2294969
16	34002254	34006027	6	274.7	V	c2294976
16	34003775	34005144	10	208.4	V	c2294977
16	34009027	34009781	12	144.4	V	c2294989
16	34021858	34023081	5	278.6	V	c2295004
16	34183507	34193009	5	312.4	V	c2295070
16	34184470	34193053	28	-1	V	c2295088
16	34184662	34185560	76	-1	V	c2295066
16	34191037	34191977	11	258.5	V	c2295162
16	34193750	34195247	14	-1	V	c2295195
16	35228804	35275396	4	325.1	V	c2296035
16	46386193	46393532	6	248.4	V	c2296096
16	46388365	46394484	5	48.2	V	c2296122
16	46388945	46403891	100	91	V	c2296133
16	46389006	46391987	21	65.7	V	c2296130
16	46390360	46404011	7	231.9	V	c2296145
16	46390622	46409041	4	258.7	V	c2296146
16	46391536	46405343	4	272.6	V	c2296174
16	46391562	46402160	9	248.1	V	c2296170
16	46392175	46404260	17	-1	V	c2296172
16	46393799	46402202	11	285.4	V	c2296187
16	46393994	46400441	6	278.7	V	c2296186
16	46396365	46404090	9	277.2	V	c2296203
16	46417460	46426983	46	-1	V	c2296287
16	46425258	46435742	9	223.3	V	c2296315
16	46427513	46428210	181	-1	V	c2296319
16	46435554	46437973	11	232.7	V	c2296338
16	46435718	46439257	6	129	V	c2296339
16	46435809	46440458	5	297.5	V	c2296340
16	46437040	46437864	30	211.3	V	c2296347
16	46438001	46454679	10	-1	V	c2296353
16	46438124	46440405	13	-1	V	c2296358
16	46438849	46452121	5	117.9	V	c2296372
16	46439043	46445102	7	220.1	V	c2296370
16	46440717	46499555	5	204.3	V	c2296383
16	46443903	46454029	8	208.8	V	c2296413
16	46447827	46499871	4	328.7	V	c2296427
16	46447881	46500399	4	152	V	c2296428
16	46449160	46450510	7	121.6	V	c2296432
16	46449929	46455537	8	-1	V	c2296434
16	46450029	46454879	9	213	V	c2296441
16	46451968	46499037	9	246.4	V	c2296449
16	48280820	48281526	64	119.1	V	c2297917
16	48905406	48906683	6	299	V	c2298418
16	72088222	72097424	4	302	V	c2316863
16	78038399	78041555	16	152.6	V	c2321615
16	81610607	81611868	6	161.6	V	c2324463
16	86497594	86498550	4	280.2	V	c2328384
16	87220679	87221524	4	102.8	V	c2328953
16	87251660	87252596	6	73.7	V	c2328977
16	87535809	87536513	10	110.6	V	c2329223
16	88086566	88087572	33	140	V	c2329664
16	89068354	89069903	4	248.9	V	c2330373
16	89074941	89075710	4	147.2	V	c2330379
16	89974355	89975673	22	-1	V	c2331104
17	47810	48764	7	302.2	V	c2337359
17	69618	70602	6	314.7	V	c2337377
17	165006	166736	24	-1	V	c2337453
17	165076	166423	24	-1	V	c2337452
17	216614	217478	24	211.4	V	c2337494
17	992655	41382706	4	259.6	V	c2338051
17	6464563	6465544	36	-1	V	c2342521
17	15723082	20541444	13	176.4	V	c2350039
17	21328830	25311044	4	322.9	V	c2354237
17	21329059	25310229	7	-1	V	c2354233
17	21329614	25311340	5	126.9	V	c2354238
17	21555080	22213599	6	221	V	c2354411
17	22223499	22224307	13	208.7	V	c2354824
17	22251629	22253637	5	310.2	V	c2354850
17	25263612	25268428	887	-1	V	c2354870
17	30276385	45402575	4	259.8	V	c2358897
17	33304600	72774099	6	202.5	V	c2361345
17	39202807	39211390	6	271.4	V	c2365813
17	39243539	39264090	7	225.3	V	c2365852
17	39254022	39274661	16	213.8	V	c2365863
17	39382570	39411887	5	275	V	c2365974
17	39788924	39789612	21	76.2	V	c2366310
17	39789462	39790418	4	299	V	c2366312
17	44287695	45176071	16	202.6	V	c2369925
17	46615428	46617427	14	193	V	c2371525
17	48101478	48102476	5	296.7	V	c2372720
17	63495851	63496699	9	204.7	V	c2384898
17	65854192	66211576	13	188	V	c2386783
17	67957497	67958299	15	185.4	V	c2388492
17	72729276	72730138	12	-1	V	c2392285
17	77995397	77998994	8	209.5	V	c2396315
17	77997863	77998708	34	220.4	V	c2396320
17	78288079	78289985	13	-1	V	c2396538
17	78903724	78904563	16	212	V	c2397022
17	79399368	79400284	14	-1	V	c2397408
18	7144309	7146784	11	129.4	V	c2408773
18	13673073	13674321	4	85.7	V	c2413988
18	15404924	15408383	12	155.1	V	c2415300
18	15405621	15408396	10	186.3	V	c2415303
18	18511503	18516715	554	-1	V	c2415326
18	18511511	18518200	84	-1	V	c2415327
18	18511597	18516012	14	-1	V	c2415315
18	18511614	18513363	189	-1	V	c2415321
18	18511654	18514627	20	-1	V	c2415324
18	18512000	18515488	23	-1	V	c2415325
18	18512456	18513688	4	315.4	V	c2415330
18	18513415	18516665	113	-1	V	c2415340
18	18513415	18517828	68	-1	V	c2415342
18	18513460	18516002	5	-1	V	c2415337
18	18513751	18515439	7	277.5	V	c2415346
18	18514419	18518330	4	-1	V	c2415348
18	18514704	18518321	1722	-1	V	c2415353
18	18515190	18516668	385	-1	V	c2415349
18	18518662	18520767	1731	-1	V	c2415363
18	19812525	19813189	12	-1	V	c2416418
18	28729736	28730622	4	240.9	V	c2423642
18	46593134	46594145	9	283.2	V	c2437893
18	48657027	48657889	9	166.2	V	c2439530
18	56217244	56218145	8	257.1	V	c2445443
18	61308071	61325846	19	91.8	V	c2449474
18	62883890	75877528	9	204.1	V	c2450697
18	65037835	65598826	4	238.4	V	c2452387
18	74323364	74324125	8	162.5	V	c2459693
18	75260742	75261664	4	249.2	V	c2460445
18	76799213	76799912	20	-1	V	c2461645
18	77378121	77380389	5	307.2	V	c2462092
18	77831813	77832287	24	-1	V	c2462469
19	433961	434813	7	211.2	V	c2465651
19	465686	466574	7	245.5	V	c2465677
19	816164	816930	8	173.4	V	c2465952
19	877638	879610	7	140.3	V	c2465997
19	878073	880190	6	271.5	V	c2466002
19	879466	880283	11	-1	V	c2466004
19	1141666	1142633	5	304.1	V	c2466214
19	3332127	3332773	10	94	V	c2467978
19	4511839	4512348	52	-1	V	c2468902
19	5486966	5488352	20	114.2	V	c2469686
19	7152936	7153633	22	125.5	V	c2471028
19	7395802	7396599	33	169.4	V	c2471169
19	7515809	7516380	51	-1	V	c2471268
19	9007005	9016420	5	227.9	V	c2472424
19	9007846	9010781	7	-1	V	c2472423
19	9007922	9028635	6	330.1	V	c2472428
19	11848581	12404962	4	250.7	V	c2474732
19	12404593	12551090	7	144.3	V	c2475172
19	14706190	14707190	4	293	V	c2477023
19	14962760	15014297	16	153.1	V	c2477237
19	17424121	18800395	8	138.1	V	c2479226
19	20082547	20760354	4	244.3	V	c2481356
19	20323013	21744694	4	319.8	V	c2481538
19	20874771	20986392	4	331.7	V	c2481946
19	21268112	21328021	14	133.9	V	c2482280
19	21272680	21334792	38	41.1	V	c2482283
19	21565501	22271293	4	299.4	V	c2482534
19	21607370	21608345	13	69.7	V	c2482568
19	21756488	24211090	4	316.1	V	c2482716
19	22252169	22485474	4	241.5	V	c2483124
19	23481867	28310347	20	120	V	c2484073
19	23506285	23651403	48	-1	V	c2484093
19	23935837	23936540	46	124.2	V	c2484438
19	24055877	24151160	24	109.6	V	c2484532
19	27732388	27735167	2484	-1	V	c2484979
19	27732416	27739776	208	-1	V	c2484986
19	27732611	27737193	46	-1	V	c2484971
19	27732667	27740703	5	-1	V	c2484989
19	27733018	27735572	4	141.3	V	c2484980
19	27733271	27737974	52	-1	V	c2484982
19	27733585	27738773	12	217.6	V	c2484992
19	27734312	27738737	12	164.9	V	c2485002
19	27734539	27737218	5	-1	V	c2484998
19	27735744	27737195	6	-1	V	c2485005
19	27736771	27737340	207	-1	V	c2485011
19	27736811	27739420	38	-1	V	c2485012
19	27736920	27739374	7	-1	V	c2485015
19	27737510	27740347	6	77.1	V	c2485019
19	27739023	27740102	4	-1	V	c2485021
19	27739347	27740483	8	208.3	V	c2485023
19	27801335	27806708	23	112.6	V	c2485086
19	27830011	27830836	34	219.7	V	c2485114
19	27833071	27857110	13	220.5	V	c2485121
19	27854420	27889119	25	151.9	V	c2485144
19	27868689	27869671	61	82.6	V	c2485155
19	33741242	33741727	21	-1	V	c2489767
19	34882800	34884198	64	-1	V	c2490695
19	40373682	40406030	16	182.3	V	c2495064
19	41453690	41521903	4	307.9	V	c2495920
19	43227558	43513950	8	218.7	V	c2497368
19	43347676	43761833	7	188.9	V	c2497474
19	43356077	43418902	4	286.2	V	c2497484
19	43419997	43439630	10	200.7	V	c2497535
19	43538217	43594806	4	252.5	V	c2497631
19	44183421	44184101	39	82	V	c2498136
19	51314436	51315393	4	295.7	V	c2503728
19	51484047	51484791	49	61.2	V	c2503865
19	52887776	52941832	4	259	V	c2504979
19	53022187	53350735	5	239.2	V	c2505092
19	53186731	53482139	22	92.8	V	c2505239
19	53319801	53357016	9	168.3	V	c2505345
19	53322698	53359397	8	209.8	V	c2505351
19	53323407	53359838	6	246.3	V	c2505350
19	53352587	53419560	4	271.5	V	c2505377
19	53361222	53446585	9	162.7	V	c2505389
19	53899939	53973861	11	174.4	V	c2505829
19	53941242	53979177	6	278	V	c2505871
19	53945870	53983716	25	173.2	V	c2505876
19	54217331	54247409	4	305.7	V	c2506099
19	54493391	54494682	4	293.7	V	c2506326
19	55274711	55354016	8	183.4	V	c2506929
19	56272732	56283123	8	224.9	V	c2507682
19	56834807	57839131	4	255.2	V	c2508136
19	59051004	59051688	6	-1	V	c2509862
20	2359517	2360812	13	182.1	V	c2513907
20	16239373	16240244	7	-1	V	c2525044
20	18189649	18190530	11	237.2	V	c2526584
20	18241714	18243210	22	67.8	V	c2526628
20	20317631	20318545	7	283.6	V	c2528310
20	20335952	20336785	5	201.7	V	c2528326
20	23103732	23104138	10	-1	V	c2530534
20	23683994	23746620	20	-1	V	c2530995
20	24412007	24412744	4	119.3	V	c2531570
20	25198088	25198984	8	251.6	V	c2532200
20	25922832	29472570	10	210	V	c2532758
20	25932065	29483135	4	308.1	V	c2532767
20	25935415	29486329	5	267.2	V	c2532771
20	26317663	26319807	72	-1	V	c2533039
20	29816129	29830863	4	284.4	V	c2533213
20	37092215	37092794	5	38.2	V	c2539056
20	37281396	37282234	9	229.6	V	c2539204
20	42325059	42325736	61	76.8	V	c2543154
20	43033149	43033980	8	207.5	V	c2543721
20	46523532	46524069	37	13.9	V	c2546535
20	47132066	47133346	400	-1	V	c2546996
20	48579530	48580422	8	258.2	V	c2548173
20	52098991	52099915	9	179.2	V	c2550983
20	57269790	57270716	15	252.2	V	c2555044
20	58889245	58890026	14	152.9	V	c2556319
20	59677523	59677977	17	-1	V	c2556948
20	59848646	59849711	10	68.9	V	c2557080
20	59965108	59966076	5	293.6	V	c2557180
20	60494561	60495502	4	289.2	V	c2557596
20	60523402	60523921	4	-1	V	c2557624
20	60556901	60557865	7	290.3	V	c2557652
20	62073681	62074657	4	245.5	V	c2558788
20	62123355	62124104	45	140	V	c2558832
20	62719662	62720586	16	257.9	V	c2559295
21	10084605	10820069	7	276	V	c2561486
21	10698901	10699836	9	200.3	V	c2561756
21	10699876	10704025	17	265	V	c2561762
21	10706393	10707065	97	93	V	c2561775
21	10713232	10716614	10	98.7	V	c2561781
21	10716363	10723520	10	218.4	V	c2561785
21	10717491	10723157	11	84.1	V	c2561787
21	10717564	10721454	56	56.9	V	c2561786
21	10721222	10722561	4	252.7	V	c2561794
21	10722126	10723677	58	-1	V	c2561795
21	10729174	10730806	32	138.5	V	c2561817
21	10731752	10733635	6	158	V	c2561826
21	10744002	10745648	14	182.3	V	c2561855
21	10750636	10753397	97	-1	V	c2561874
21	10750889	10752874	4	277.2	V	c2561876
21	10756246	10757072	29	215.4	V	c2561883
21	10756933	10757941	4	315.4	V	c2561886
21	10761896	10762803	17	125	V	c2561891
21	10765125	10765753	147	59	V	c2561896
21	10765739	10773308	10	272	V	c2561901
21	10765849	10773702	8	129.6	V	c2561903
21	10772741	10773881	4	325.6	V	c2561908
21	10780544	10806685	4	317.6	V	c2561994
21	10782270	10788237	14	265.7	V	c2562018
21	10784700	10789218	4	303.5	V	c2562034
21	10789760	10797426	6	183.3	V	c2562078
21	10791104	10796121	4	235.3	V	c2562087
21	10795655	10807385	11	185.7	V	c2562119
21	10798178	10854120	4	328	V	c2562135
21	10804612	10806651	7	316.4	V	c2562170
21	10805457	10806585	4	264	V	c2562172
21	14345234	14345961	45	103.5	V	c2562457
21	15250760	15270446	5	116.8	V	c2562963
21	22783401	22784791	24	107.2	V	c2568915
21	23275708	25180751	4	277.2	V	c2569324
21	27373754	27375136	5	290	V	c2572594
21	28999131	29000017	12	246.6	V	c2573885
21	31942830	31943853	5	310.2	V	c2576244
21	32114074	32114836	7	176	V	c2576371
21	33157443	33158296	13	98.6	V	c2577173
21	33402258	33403088	24	218.2	V	c2577373
21	34694547	34695540	6	280.9	V	c2578417
21	40285401	40286297	15	262.5	V	c2582820
21	41719737	41720683	8	294.2	V	c2583944
21	43226597	43227217	16	-1	V	c2585105
21	45631578	45632419	12	235.8	V	c2586956
21	45839101	45840013	13	267.7	V	c2587138
21	46575736	46576530	21	176.2	V	c2587716
21	47217922	47218890	17	-1	V	c2588214
21	47316320	47316976	14	96.2	V	c2588287
21	47467467	47468490	4	294.7	V	c2588407
21	47802730	47804017	5	162.7	V	c2588697
22	18360148	18360768	12	-1	V	c2592628
22	18588657	18589495	31	124.1	V	c2592809
22	18717915	20326175	6	191.7	V	c2592884
22	18879588	18884111	61	313.9	V	c2592960
22	19713401	19714161	7	121.3	V	c2593625
22	20062492	20063379	11	217.8	V	c2593900
22	20239179	45476528	4	229.9	V	c2594039
22	20709969	20713389	6	248.2	V	c2594196
22	20710432	20715007	4	252.1	V	c2594203
22	20710798	20714709	8	229	V	c2594202
22	23049544	23108284	5	300.4	V	c2595913
22	23686860	25071044	6	110.3	V	c2596406
22	25684549	25981428	7	173.5	V	c2597950
22	25692160	25988888	25	104.7	V	c2597958
22	32298838	32299813	4	247.6	V	c2603228
22	35859154	35860057	6	270.9	V	c2606028
22	36087096	36094076	4	289.4	V	c2606211
22	37075897	37076835	9	199	V	c2607010
22	43895705	43896453	7	146.4	V	c2612447
22	45048514	45049410	4	225.2	V	c2613357
22	49034081	49034785	7	135.6	V	c2616534
22	49387337	51195976	9	229.9	V	c2616819
22	49780851	49781442	51	-1	V	c2617129
X	163233	166243	5	-1	V	c2618656
X	323824	324628	7	184.9	V	c2618741
X	387031	387985	4	299.5	V	c2618793
X	417762	418547	13	131.6	V	c2618815
X	459929	460396	21	-1	V	c2618846
X	685309	686459	5	254.8	V	c2619022
X	721433	722232	11	201.5	V	c2619057
X	1413461	1414288	14	210.7	V	c2619512
X	1449908	1453528	11	143.8	V	c2619549
X	2365633	2398640	7	265.2	V	c2620257
X	2549850	2551103	5	281	V	c2620415
X	2694156	2808906	10	174.6	V	c2620538
X	25842070	66635779	34	336.1	V	c2635521
X	30813253	30814657	6	247.5	V	c2638669
X	48036915	48134465	4	278.4	V	c2649791
X	48057638	48167592	7	254.5	V	c2649803
X	48140647	52642254	10	182.6	V	c2649859
X	52886600	55679102	15	146.2	V	c2652273
X	56828442	56829607	26	88.3	V	c2654729
X	61726188	61731524	11	297.5	V	c2655966
X	61726364	61729731	11	164.1	V	c2655963
X	61727137	61733774	10	-1	V	c2655968
X	61727387	61734918	5	328	V	c2655981
X	61728360	61733775	15	-1	V	c2655978
X	61729165	61733801	34	-1	V	c2656007
X	61729818	61735129	31	-1	V	c2656004
X	61729832	61730641	17	-1	V	c2655996
X	61729832	61731584	35	-1	V	c2655999
X	61730399	61734813	4	249.1	V	c2656012
X	61730657	61734571	11	308.9	V	c2656021
X	61730677	61731942	5	57.2	V	c2656018
X	61730772	61731587	41	-1	V	c2656010
X	61731238	61733773	60	-1	V	c2656019
X	61850511	61891102	5	307.2	V	c2656169
X	88458863	88462603	6	46.1	V	c2672840
X	88459057	88461612	5	14.1	V	c2672838
X	88461418	88462587	4	192.7	V	c2672847
X	88461563	88462936	18	-1	V	c2672845
X	101055201	101067923	22	135.1	V	c2680367
X	134988148	134988975	19	213.3	V	c2701743
X	152648534	152649195	4	41.4	V	c2712461
X	154870933	155188088	18	202.9	V	c2713785
X	155033194	155216876	40	138.3	V	c2713905
X	155238330	155239157	15	224.3	V	c2714069
Y	6401769	6403935	4	229.8	V	c2716282
Y	10056436	10057417	4	301.2	V	c2718295
Y	10066512	10067487	5	277.5	V	c2718306
Y	13137786	13447854	11	309.4	V	c2718370
Y	13139415	58977780	8	288.5	V	c2718405
Y	13140376	58982672	4	-1	V	c2718453
Y	13140731	13450655	5	-1	V	c2718433
Y	13194586	58980349	4	237.9	V	c2718565
Y	13195564	58980137	5	-1	V	c2718594
Y	13446247	13451820	5	314.6	V	c2718797
Y	13446278	58976057	5	230.7	V	c2718801
Y	13447057	13459109	7	306	V	c2718821
Y	13447212	13459742	4	322.8	V	c2718822
Y	13447487	13450370	41	72.8	V	c2718816
Y	13447539	13449372	6	104.5	V	c2718814
Y	13447987	58981248	32	-1	V	c2718877
Y	13448101	58980067	18	-1	V	c2718903
Y	13448396	58983673	5	305.7	V	c2718910
Y	13448477	13458941	6	167.1	V	c2718897
Y	13448567	58980872	9	69.1	V	c2718905
Y	13448671	13451168	17	33.9	V	c2718895
Y	13448790	13450154	26	-1	V	c2718856
Y	13449142	13449687	16	24.7	V	c2718894
Y	13449259	58979247	17	-1	V	c2718902
Y	13449286	13459088	14	267.2	V	c2718937
Y	13449289	58981112	4	287.8	V	c2718947
Y	13449440	58979740	6	125.3	V	c2718946
Y	13449594	13450573	14	145.7	V	c2718932
Y	13450753	13451569	37	191.3	V	c2718980
Y	13452214	58979830	5	267	V	c2719033
Y	13452719	58978869	4	328.2	V	c2719029
Y	13453916	13459164	7	-1	V	c2719056
Y	13458509	13459769	6	-1	V	c2719179
Y	13470214	13488111	7	222.1	V	c2719237
Y	13471678	13489331	5	119.8	V	c2719246
Y	13645688	13846932	5	324.3	V	c2719382
Y	13645690	13815946	5	324.4	V	c2719379
Y	13647737	13681419	24	308.4	V	c2719396
Y	13647739	13832350	4	328.7	V	c2719405
Y	13649279	13801538	15	311.1	V	c2719420
Y	13650350	13805292	5	330.2	V	c2719448
Y	13650404	13801569	4	341.3	V	c2719443
Y	13650404	13832178	4	339.1	V	c2719455
Y	13650406	13861939	9	288.5	V	c2719472
Y	13650430	13802673	10	271	V	c2719444
Y	13650436	13804567	19	265.9	V	c2719446
Y	13650467	13852029	64	242.2	V	c2719464
Y	13650624	13846473	65	8.5	V	c2719461
Y	13650936	13681441	10	327.9	V	c2719485
Y	13650957	13811098	7	318.4	V	c2719492
Y	13650959	13867717	5	297.5	V	c2719507
Y	13651003	13866934	16	260.1	V	c2719505
Y	13651185	13833823	65	-1	V	c2719456
Y	13658691	13805584	39	142.1	V	c2719580
Y	13658754	13683911	4	284	V	c2719573
Y	13658816	13846934	5	325.8	V	c2719604
Y	13658849	13852011	4	235.2	V	c2719606
Y	13658886	13821162	4	311.7	V	c2719599
Y	13664400	13870187	5	-1	V	c2719668
Y	13665649	13870491	8	341.3	V	c2719693
Y	13669102	13857214	4	342.1	V	c2719737
Y	13669234	13860366	8	236.3	V	c2719738
Y	13670112	13867807	32	-1	V	c2719741
Y	13674344	13801513	50	287.3	V	c2719764
Y	13678459	13852089	5	302.7	V	c2719812
Y	13680495	13813163	6	336.1	V	c2719849
Y	13680532	13707140	6	315.1	V	c2719839
Y	13680545	13804629	4	307.9	V	c2719843
Y	13680557	13861935	12	329.3	V	c2719877
Y	13680563	13854724	9	288	V	c2719872
Y	13680573	13833740	4	286.9	V	c2719861
Y	13680583	13846875	43	280.8	V	c2719867
Y	13680603	13805248	14	294.5	V	c2719844
Y	13680777	13825396	114	115.1	V	c2719857
Y	13681317	28800762	4	342.1	V	c2719894
Y	13682528	13825428	11	292.2	V	c2719907
Y	13684979	13868288	12	316.8	V	c2719939
Y	13686779	13820288	5	208	V	c2719945
Y	13687478	13722661	8	264.4	V	c2719954
Y	13687502	13705905	32	269.5	V	c2719951
Y	13687507	13814390	104	-1	V	c2719960
Y	13687571	13693551	26	232.3	V	c2719950
Y	13688958	13713257	4	323.6	V	c2719972
Y	13689520	13695277	73	115	V	c2719977
Y	13706491	13801569	11	325	V	c2720037
Y	13798530	13800727	6	321.3	V	c2720083
Y	13800660	13867398	7	296.7	V	c2720173
Y	13800683	13827310	6	287	V	c2720135
Y	13800692	13819143	30	274.7	V	c2720129
Y	13800700	13847644	9	311.9	V	c2720157
Y	13800715	13869512	137	268.8	V	c2720177
Y	13800717	13821122	28	261.4	V	c2720130
Y	13800729	13860396	15	244.5	V	c2720169
Y	13800743	13851715	24	240.2	V	c2720162
Y	13801614	13818432	30	-1	V	c2720127
Y	13801648	13868876	55	-1	V	c2720174
Y	13801889	13833482	21	302.5	V	c2720183
Y	13801923	13852033	11	257.6	V	c2720185
Y	13802876	13867706	5	196.3	V	c2720204
Y	13803759	13849670	13	317.6	V	c2720214
Y	13803826	13852055	63	265.1	V	c2720215
Y	13805307	13869945	22	-1	V	c2720245
Y	13805362	13867795	95	-1	V	c2720243
Y	13806095	13867430	4	65.6	V	c2720263
Y	13809637	13845625	8	64.3	V	c2720326
Y	13810789	13842877	4	79.5	V	c2720349
Y	13811424	28787510	4	-1	V	c2720354
Y	13812466	13815412	7	311.7	V	c2720365
Y	13812712	13867459	7	336.1	V	c2720405
Y	13813029	13852098	9	314.6	V	c2720393
Y	13813261	13839741	8	301.2	V	c2720412
Y	13813555	13870107	6	278.6	V	c2720419
Y	13813672	13869130	5	27.6	V	c2720418
Y	13815203	13846775	10	212	V	c2720440
Y	13818456	13861711	4	70.5	V	c2720482
Y	13819571	13868654	4	331.3	V	c2720504
Y	13820307	13858451	5	305.7	V	c2720514
Y	13822410	13858274	5	267.4	V	c2720528
Y	13825364	13867859	13	-1	V	c2720551
Y	13825540	13869946	144	-1	V	c2720561
Y	13830866	13843640	6	317.1	V	c2720627
Y	13832661	13869533	20	282.7	V	c2720661
Y	13832921	13846899	192	299.2	V	c2720668
Y	13832924	13861951	30	298.7	V	c2720671
Y	13832931	13868950	4	309.9	V	c2720659
Y	13833239	13854710	5	57.5	V	c2720649
Y	13833837	13852487	348	-1	V	c2720670
Y	13836977	13867740	4	306.5	V	c2720701
Y	13838374	13868635	5	104.4	V	c2720720
Y	13842276	13865020	10	312.6	V	c2720755
Y	13842327	13868788	31	271.5	V	c2720758
Y	13846082	13852073	6	290.1	V	c2720792
Y	13846101	13869350	12	142.4	V	c2720806
Y	13847004	13867858	11	-1	V	c2720802
Y	13847150	13870148	10	302.7	V	c2720816
Y	13849803	13867934	4	-1	V	c2720835
Y	13850637	13866502	4	315.6	V	c2720847
Y	13851262	13869539	66	286.2	V	c2720862
Y	13852999	13868732	4	269.7	V	c2720869
Y	13854545	13869945	5	-1	V	c2720878
Y	13854759	13867855	14	-1	V	c2720876
Y	13856975	13869608	4	-1	V	c2720892
Y	13857100	13858297	4	276.5	V	c2720894
Y	13860419	13869614	6	-1	V	c2720922
Y	13861735	13869945	12	-1	V	c2720930
Y	13862048	13867797	29	-1	V	c2720928
Y	13864228	13868696	11	217	V	c2720947
Y	13868346	13869620	4	-1	V	c2720972
Y	13869282	13870417	4	318.6	V	c2720981
Y	22258566	22288728	9	-1	V	c2725299
Y	22259645	22269714	53	-1	V	c2725302
Y	22269021	22353592	21	255	V	c2725313
Y	22298244	22303757	5	222.1	V	c2725334
Y	22430033	22440388	4	290.3	V	c2725370
Y	28784628	28787880	4	253	V	c2726799
Y	28794844	28813447	7	280.2	V	c2726864
Y	28798674	28801676	9	256	V	c2726885
Y	28812704	28817027	4	239.9	V	c2726934
Y	28815123	28818094	7	142	V	c2726939
Y	58971648	58981023	4	336.1	V	c2727020
Y	58975630	58979897	31	162.3	V	c2727033
Y	58976778	58979307	6	-1	V	c2727039
Y	58976835	58981672	41	-1	V	c2727042
Y	58976948	58982521	4	288.5	V	c2727053
Y	58977508	58980677	43	-1	V	c2727059
Y	58978276	58982703	236	-1	V	c2727061
Y	58980538	58982698	13	-1	V	c2727065
Y	58981513	58983342	4	229.1	V	c2727070
Y	58983892	58991002	18	190.5	V	c2727075
Y	58985667	58990908	54	182.8	V	c2727081
Y	58989760	58995204	14	140.3	V	c2727088
Y	58994595	58997590	6	182.2	V	c2727091
