# Supplementary material for: Discovery of large genomic inversions using long range information
Source: BMC Genomics. 2017 Jan 10;18:65. doi: 10.1186/s12864-016-3444-1 (PMC5223412; doi:10.1186/s12864-016-3444-1)
Supplement: Additional file 2: — Call sets. Call sets generated by Valor, DELLY, LUMPY, and GASVPro using both real data and simulations. (ZIP 72710 kb) [file 12864_2016_3444_MOESM2_ESM.zip › supplementary/NA12882/gasVPRO_NA12882_platinum_inner.bed]

1	725664	224202342	44	-1	V	c147
1	1532015	1531188	9	-1	V	c825
1	1588688	1653850	11	131.9	V	c873
1	1595052	1660720	12	216.5	V	c881
1	2038144	2038218	4	291.5	V	c1252
1	2583668	2629234	41	128.1	V	c1699
1	2583715	2622174	5	46.3	V	c1690
1	2584428	2616017	10	-1	V	c1684
1	2584454	2586025	8	-1	V	c1682
1	2584672	2627906	8	-1	V	c1695
1	2584842	2629554	5	37.5	V	c1722
1	2585376	2623960	22	-1	V	c1707
1	2585776	2615514	11	49.8	V	c1729
1	2586133	2623190	7	-1	V	c1719
1	2586609	2622665	5	-1	V	c1733
1	2586719	2585989	20	-1	V	c1726
1	2587073	2629213	6	264.7	V	c1738
1	2587125	2629590	10	-1	V	c1737
1	2615540	2624246	5	278.7	V	c1760
1	2620384	2629642	7	-1	V	c1769
1	2621031	2622838	7	215.2	V	c1772
1	2622803	2623064	4	280.2	V	c1781
1	2628562	2629233	4	310.5	V	c1794
1	3092712	3092765	4	308.5	V	c2118
1	3098555	3098456	32	-1	V	c2124
1	4124546	4125024	11	49.5	V	c2845
1	4196211	4196621	10	187	V	c2909
1	4204642	4204727	13	283.2	V	c2917
1	4999579	4999671	11	280.8	V	c3579
1	6997408	6997545	8	260.4	V	c5221
1	11052273	11054601	28	-1	V	c8597
1	11099704	11101644	8	122.6	V	c8640
1	11434044	11434412	6	107.2	V	c8916
1	12911146	13186980	4	311.7	V	c10159
1	12942641	13219763	10	224.2	V	c10188
1	14437404	14438795	17	-1	V	c10882
1	16366399	16388641	5	241.2	V	c12507
1	16376673	16386265	5	144	V	c12518
1	16890714	16893823	12	62.9	V	c12948
1	17012973	21739266	4	306.6	V	c13005
1	17053943	17188363	5	137.5	V	c13038
1	18376232	18376414	8	232.2	V	c14084
1	22024034	22287498	6	166.5	V	c17071
1	22312737	22335281	8	98.6	V	c17304
1	22926359	22926638	9	160.4	V	c17801
1	23718944	23719072	8	260.2	V	c18449
1	24961299	24961452	12	231.6	V	c19393
1	25613778	25731952	12	263.2	V	c19914
1	26094871	26095328	5	209.6	V	c20307
1	29721862	30879018	19	-1	V	c23322
1	30569569	30965321	4	161.2	V	c23907
1	31124484	31124656	6	241.1	V	c24358
1	32583069	33203921	4	239.5	V	c25543
1	32966267	33005276	10	89	V	c25845
1	33279190	174906830	6	239.2	V	c26107
1	37423345	37425519	8	268.5	V	c29518
1	39970137	39970384	17	205	V	c31614
1	41992323	41992910	4	202.5	V	c33267
1	42010718	42010949	4	199.2	V	c33284
1	56996133	56996269	6	257.8	V	c45410
1	60656277	235798715	4	299.7	V	c48374
1	61060595	61062588	31	68.4	V	c48701
1	67979850	100729966	4	282.2	V	c54302
1	70912099	70912377	24	157.1	V	c56693
1	76112120	79481112	4	246.8	V	c60928
1	85980351	144849242	4	247.6	V	c68890
1	91561331	93514235	7	191.5	V	c73428
1	91758149	91766607	4	321	V	c73581
1	95628144	95680077	8	245.6	V	c76727
1	96071811	244511653	5	271.4	V	c77084
1	103914044	208553035	6	202.5	V	c83301
1	117571852	192525589	6	267.7	V	c94135
1	118862015	189531558	4	342.1	V	c95195
1	121137940	121138391	7	55.9	V	c96825
1	121351968	121355169	59	220.3	V	c96998
1	121354954	121355590	4	-1	V	c97010
1	121355799	121429378	6	290.7	V	c97025
1	121356167	121483296	20	320.2	V	c97032
1	121356675	121482416	6	-1	V	c97028
1	121358034	121485330	6	109.7	V	c97047
1	121358050	121358483	6	244.2	V	c97036
1	121358537	121482788	170	288.4	V	c97053
1	121358548	121386268	19	309.1	V	c97048
1	121358552	121480140	19	315.4	V	c97050
1	121363366	121365224	4	250.7	V	c97061
1	121472704	121474325	6	275.7	V	c97105
1	121478469	121482788	129	306.2	V	c97109
1	121478473	121481923	9	56.6	V	c97110
1	121478671	121480156	16	293.7	V	c97108
1	121482264	121483816	33	258.3	V	c97116
1	121485897	121484663	30537	-1	V	c97165
1	142535535	142539246	14	34.6	V	c97190
1	142536447	142541020	9	-1	V	c97192
1	142538784	142542807	13	-1	V	c97208
1	142539345	142539155	175	-1	V	c97210
1	144838149	145377840	5	273.2	V	c97989
1	147858528	149221405	4	306.5	V	c99584
1	148849030	148850442	6	277	V	c99807
1	148850224	148850139	59	-1	V	c99809
1	148854596	148855107	6	55.4	V	c99811
1	149034071	149034524	35	39.8	V	c99878
1	149035017	149035052	7	325.8	V	c99877
1	152276819	152281477	12	163.2	V	c102286
1	154687434	154687148	33	-1	V	c104223
1	167026097	167026112	5	333.9	V	c114105
1	187466507	187466730	8	290.7	V	c130501
1	201178819	201179952	6	164.8	V	c141439
1	202174377	202175011	5	-1	V	c142246
1	202593955	202594196	12	179.2	V	c142582
1	207097489	207097800	71	131	V	c145889
1	207292378	207293196	8	290.7	V	c146056
1	210827332	210827492	8	252.2	V	c148830
1	225133450	225248237	6	243.6	V	c160109
1	231007902	245347192	4	253.7	V	c164732
1	234383736	234383986	15	213.9	V	c167385
1	246407393	246410669	11	204.9	V	c176852
2	741081	740614	56	-1	V	c251769
2	1529534	1536431	23	153.4	V	c252421
2	1531438	1537017	9	-1	V	c252428
2	1533561	1534939	6	164.2	V	c252435
2	1534796	1539169	29	-1	V	c252441
2	1536586	1536899	17	183.4	V	c252450
2	1541458	1541547	5	306.9	V	c252455
2	1599914	1600972	8	173.8	V	c252505
2	1600514	1601850	8	-1	V	c252507
2	3185244	3185241	35	-1	V	c253815
2	3244904	3244925	7	-1	V	c253866
2	9445743	9445963	4	218.7	V	c258880
2	10151685	10153350	22	40.3	V	c259455
2	10153161	10155325	22	128	V	c259459
2	16406493	16407917	34	137.8	V	c264542
2	18906261	18907583	30	147	V	c266600
2	25294043	25298829	21	144.2	V	c271718
2	32046294	180894113	4	203.9	V	c277252
2	45537685	45537947	10	213.7	V	c288810
2	53457218	129929356	4	212	V	c295261
2	62958098	133024456	6	299.2	V	c303028
2	63549458	63555256	7	174.8	V	c303524
2	65827760	65828071	5	304	V	c305385
2	71798844	71799129	4	147.3	V	c310264
2	71845604	71845668	10	300.8	V	c310303
2	73877140	73939882	5	287.7	V	c311985
2	87623917	87644476	7	247.6	V	c323036
2	87624007	87655665	4	325.2	V	c323038
2	87624431	87625908	5	-1	V	c323030
2	87624525	87642473	61	-1	V	c323033
2	88429806	88430064	12	165.5	V	c323543
2	89077559	97834643	8	294.3	V	c324072
2	89837784	89839300	20	98.2	V	c324325
2	89842266	89844725	18	206.9	V	c324342
2	89851435	89853674	4	-1	V	c324358
2	89852478	89853218	4	301.6	V	c324367
2	89867494	89868168	70	184.9	V	c324412
2	89868105	89868779	6	271.7	V	c324432
2	89868105	89871377	4	203.5	V	c324435
2	89868810	89872081	48	253.7	V	c324450
2	89868875	89872621	6	-1	V	c324437
2	89869466	89870248	5	-1	V	c324446
2	89872171	89872506	4	329.9	V	c324479
2	89876496	89878932	14	-1	V	c324493
2	89877104	89877384	61	136.1	V	c324496
2	89877792	89879632	31	-1	V	c324498
2	90448724	90449848	8	195.4	V	c324823
2	90448814	91671039	18	-1	V	c324819
2	90449164	91671067	14	116.8	V	c324827
2	90449557	90449665	4	-1	V	c324822
2	90449563	90450035	8	67.9	V	c324828
2	90449862	91671051	4	233.4	V	c324832
2	90450407	91670435	27	-1	V	c324830
2	90451424	91671441	11	-1	V	c324838
2	90465008	91679853	14	269.7	V	c324851
2	90482229	90485132	7	286.4	V	c324873
2	90482764	90482694	29	-1	V	c324871
2	90483111	90485433	6	160.1	V	c324876
2	91696409	91697197	15	244.2	V	c324947
2	91696971	91697436	6	226	V	c324950
2	92276433	92279728	44	49.9	V	c325290
2	92277775	92305737	4	300.5	V	c325296
2	92280836	92306803	48	296.5	V	c325308
2	92281357	92291253	14	55.9	V	c325313
2	92281357	92296846	376	168.2	V	c325314
2	92281361	92316284	125	182.3	V	c325321
2	92281362	92309003	7	274	V	c325320
2	92281364	92305636	7	302	V	c325315
2	92281369	92319179	4	266.7	V	c325322
2	92281379	92306786	5	322.1	V	c325317
2	92281870	92306102	42	-1	V	c325316
2	92281890	92308496	5	-1	V	c325319
2	92284407	132996611	38	342.1	V	c325338
2	92290452	92317337	7	42.6	V	c325361
2	92290571	92309702	27	287.9	V	c325357
2	92290573	92305745	4	305	V	c325353
2	92290995	92309606	4	194.7	V	c325367
2	92291086	92301003	17	83.1	V	c325365
2	92291182	92296381	10	132.2	V	c325364
2	92297073	92300962	9	-1	V	c325372
2	92305694	92309750	51	92.5	V	c325399
2	92305694	92317359	38	220.5	V	c325406
2	92305695	92305759	76	297.7	V	c325394
2	92305695	92321044	13	301.2	V	c325410
2	92305702	92306801	12	244	V	c325396
2	92305706	92320068	4	248.5	V	c325409
2	92305706	92322125	6	245.4	V	c325412
2	92305721	92316255	4	222	V	c325404
2	92305813	133002464	5	162.1	V	c325418
2	92306829	92309681	5	221.1	V	c325424
2	92309271	92309706	33	59	V	c325441
2	96210818	96211341	5	342.1	V	c326119
2	97859397	97874173	4	240.7	V	c327367
2	120417180	120418360	24	70.7	V	c344739
2	125051796	125052915	7	294.5	V	c348434
2	125766662	125768346	18	150.8	V	c349013
2	131423455	131425978	11	-1	V	c353447
2	133002408	133003856	8	280.7	V	c354685
2	135260650	135261947	7	89.6	V	c356530
2	144087858	238252132	4	175.1	V	c363684
2	159706362	159743155	4	164	V	c376074
2	188650030	195455697	4	209.2	V	c399278
2	190609911	216813762	4	315.6	V	c400854
2	233191639	233304828	5	267.4	V	c434864
2	233859827	233859961	4	260.6	V	c435415
2	235919570	235919788	13	196.4	V	c437001
2	239778902	239779112	6	290.3	V	c440090
2	240564494	240564728	26	180.4	V	c440679
2	240640840	240641461	18	108.9	V	c440733
2	241249561	241249198	36	-1	V	c441197
2	241467460	241467440	16	-1	V	c441365
2	241565706	241565755	7	-1	V	c441443
2	241726148	241726173	6	328	V	c441571
2	241752135	241752381	28	166.4	V	c441585
2	242530729	242530615	11	-1	V	c442217
3	60237	75279164	25	125.7	V	c518062
3	1032454	1032657	25	202.4	V	c518865
3	10035744	10089174	4	144.4	V	c526209
3	10038149	11916131	7	228.9	V	c526215
3	10407604	132600623	19	243	V	c526535
3	11956150	12913480	12	156.9	V	c527821
3	33722697	33722837	5	254.1	V	c545432
3	38125960	38126042	4	282.7	V	c549039
3	42024689	42027162	8	183.4	V	c552188
3	43705544	43724914	14	105	V	c553519
3	50349152	50349441	8	228.8	V	c558917
3	54025060	54025225	9	229.2	V	c561880
3	75272388	130708308	5	232.8	V	c578914
3	77339159	77341085	9	184.9	V	c580488
3	77342813	77343186	5	64.8	V	c580493
3	90399913	90400618	21	119.6	V	c590906
3	90452194	90452751	24	114.5	V	c590951
3	90453738	90504775	19	84.4	V	c590954
3	90479382	90488419	5	300	V	c590980
3	90503951	90504454	4	150.9	V	c591013
3	95468215	95470915	22	194.8	V	c592589
3	96340754	96340890	10	259.7	V	c593282
3	97859759	97902261	23	116.2	V	c594544
3	97882130	97921284	8	177.3	V	c594567
3	98407970	98408302	4	248.4	V	c594969
3	125439718	125462139	4	253.9	V	c616576
3	130817142	160765589	6	132.2	V	c620811
3	137476055	171482541	4	296.3	V	c626118
3	140621208	140622304	24	134.2	V	c628690
3	146390505	146395108	46	133.5	V	c633338
3	163728844	163729220	6	247.9	V	c647223
3	172173370	172173705	5	299	V	c653906
3	176542364	177832914	5	237.7	V	c657333
3	183675202	183675721	13	116	V	c663058
3	184472089	184472370	5	224.5	V	c663709
3	194543410	194546356	28	111	V	c671767
3	194664048	194664308	13	173.3	V	c671877
3	194831206	194831557	4	280.2	V	c672017
3	195217657	195224951	5	285.7	V	c672322
3	195437384	195438012	7	99.8	V	c672514
3	195441292	195441101	5	-1	V	c672515
3	195499702	195499928	4	233.3	V	c672561
3	195507673	195515636	9	-1	V	c672576
3	195508294	195513675	4	189.4	V	c672579
3	197111397	197117746	14	86.2	V	c673924
3	197112190	197115934	4	-1	V	c673922
3	197112204	197111621	24	-1	V	c673919
3	197112872	197114952	6	55.1	V	c673932
3	197115911	197117389	6	275.7	V	c673943
3	197118382	197117764	45	-1	V	c673947
4	86175	367178	17	99.9	V	c724625
4	1040201	1040505	5	140	V	c725407
4	1048376	1049038	5	285.1	V	c725414
4	1276983	1277265	6	268.2	V	c725590
4	3492737	3492997	5	204.9	V	c727387
4	3816602	3816972	29	88.8	V	c727651
4	6006403	6006167	24	-1	V	c729415
4	7132687	7132990	5	268.9	V	c730349
4	7726277	7726537	10	148.9	V	c730829
4	9151460	9690271	5	192.9	V	c731980
4	9492823	9494795	4	145.7	V	c732106
4	12110295	12110551	4	305.7	V	c734226
4	18095917	18495441	6	241.5	V	c739070
4	32065870	32070875	12	193	V	c750526
4	32071173	32074535	17	196.8	V	c750535
4	39814812	39815134	8	262.1	V	c756897
4	40296342	40297538	21	136.1	V	c757301
4	40297196	40297550	24	108.9	V	c757303
4	41051483	68502854	5	229	V	c757902
4	49093421	49101183	5	251	V	c764427
4	49094006	49105274	8	319.7	V	c764454
4	49094549	49095197	4	-1	V	c764442
4	49094640	49102673	10	-1	V	c764451
4	49094688	49107250	22	-1	V	c764457
4	49094693	49098733	9	-1	V	c764446
4	49094803	49095006	14	213.1	V	c764500
4	49094867	49104861	6	69.3	V	c764514
4	49094905	49099296	4	328	V	c764507
4	49094958	49108184	11	-1	V	c764459
4	49094976	49123065	12	-1	V	c764466
4	49095392	49151928	6	-1	V	c764552
4	49095413	49110813	4	-1	V	c764523
4	49095541	49112222	5	-1	V	c764525
4	49095589	49120880	9	-1	V	c764534
4	49095626	49100182	52	-1	V	c764508
4	49096662	49107412	4	327.3	V	c764582
4	49098250	49105928	5	98.3	V	c764627
4	49098250	49122830	6	114	V	c764641
4	49098284	49101864	7	123.7	V	c764623
4	49098933	49122573	4	24	V	c764692
4	49099011	49107661	13	-1	V	c764631
4	49099297	49101088	44	-1	V	c764622
4	49099321	49107679	4	95.7	V	c764672
4	49099777	49142561	6	315.5	V	c764745
4	49099892	49106942	10	-1	V	c764671
4	49099894	49105767	12	-1	V	c764670
4	49099904	49105035	6	-1	V	c764668
4	49099933	49102324	4	77.8	V	c764729
4	49099935	49102320	6	-1	V	c764666
4	49100249	49114734	27	84.9	V	c764792
4	49100263	49107425	5	153.5	V	c764733
4	49100288	49101329	4	-1	V	c764728
4	49100290	49156708	19	-1	V	c764759
4	49100304	49108164	6	186.3	V	c764736
4	49100304	49151678	29	-1	V	c764754
4	49100324	49155708	8	-1	V	c764757
4	49100476	49110590	12	-1	V	c764737
4	49100690	49104594	8	288.5	V	c764779
4	49100690	49110448	8	271.7	V	c764786
4	49101192	49121400	21	-1	V	c764795
4	49101200	49151944	4	-1	V	c764806
4	49101523	49139204	4	328.2	V	c764839
4	49101752	49106886	9	-1	V	c764782
4	49101894	49120867	10	289.2	V	c764835
4	49102003	49123083	5	-1	V	c764837
4	49102204	49122743	5	84.6	V	c764867
4	49102267	49107424	5	226.8	V	c764860
4	49103446	49156744	4	157.3	V	c764910
4	49103556	49104829	9	94.5	V	c764899
4	49103558	49109455	6	242.9	V	c764903
4	49103593	49110517	17	162.8	V	c764904
4	49104168	49121557	55	-1	V	c764906
4	49104622	49151763	4	58.6	V	c764969
4	49104648	49118614	13	292.2	V	c764942
4	49104652	49105296	6	281.7	V	c764927
4	49105153	49107913	7	-1	V	c764930
4	49105204	49114795	9	-1	V	c764937
4	49105356	49122244	6	204.6	V	c765002
4	49105427	49155483	7	-1	V	c764973
4	49105432	49121229	16	-1	V	c764945
4	49105442	49121227	5	12	V	c765001
4	49105596	49112003	39	-1	V	c764998
4	49105616	49110234	61	-1	V	c764995
4	49105621	49123067	24	-1	V	c765005
4	49105632	49155736	4	314.4	V	c765020
4	49105674	49149360	4	95.9	V	c765070
4	49105975	49142550	4	326.5	V	c765065
4	49106529	49151928	6	-1	V	c765074
4	49106529	49120970	9	81.7	V	c765087
4	49106533	49156914	11	-1	V	c765078
4	49107269	49149341	8	131.3	V	c765139
4	49107308	49156914	15	-1	V	c765099
4	49107375	49106872	26	-1	V	c765080
4	49108194	49151475	14	-1	V	c765142
4	49108256	49121240	4	113.8	V	c765172
4	49108284	49107907	35	-1	V	c765118
4	49108770	49123093	7	-1	V	c765176
4	49109054	49156850	13	-1	V	c765189
4	49110220	49141715	4	68.4	V	c765285
4	49110450	49111998	13	-1	V	c765234
4	49110476	49114368	5	53.1	V	c765271
4	49110493	49116481	4	324.7	V	c765273
4	49110837	49121086	81	-1	V	c765237
4	49110846	49110321	67	-1	V	c765232
4	49111075	49113024	4	-1	V	c765269
4	49111174	49151934	9	-1	V	c765292
4	49111283	49112009	9	-1	V	c765267
4	49111291	49156635	18	-1	V	c765298
4	49111326	49122952	36	-1	V	c765279
4	49111344	49121086	105	-1	V	c765277
4	49111589	49112044	5	289.7	V	c765312
4	49111604	49121131	4	120	V	c765320
4	49111604	49142537	5	171	V	c765329
4	49111604	49155217	4	322.5	V	c765339
4	49112027	49141743	10	277.7	V	c765364
4	49112042	49120575	7	304.4	V	c765357
4	49112044	49142536	4	62.9	V	c765365
4	49112504	49156525	5	341.3	V	c765372
4	49112583	49151858	38	-1	V	c765369
4	49112595	49153362	5	-1	V	c765370
4	49112603	49122204	6	-1	V	c765359
4	49112604	49114402	8	252.7	V	c765353
4	49112697	49123083	16	-1	V	c765361
4	49113198	49158238	4	215.1	V	c765421
4	49113351	49121071	10	-1	V	c765399
4	49113371	49151678	13	-1	V	c765415
4	49113404	49123105	8	-1	V	c765401
4	49114325	49122208	10	172.2	V	c765451
4	49114454	49120901	12	242.2	V	c765449
4	49115365	49151851	7	-1	V	c765464
4	49116471	49123055	6	123.3	V	c765503
4	49119256	49121494	60	-1	V	c765547
4	49119389	49120480	21	-1	V	c765546
4	49119751	49157722	5	329.3	V	c765582
4	49120461	49124839	8	293.6	V	c765595
4	49120470	49132463	12	87.7	V	c765597
4	49120935	49156487	7	60	V	c765665
4	49120945	49152538	6	248.8	V	c765659
4	49121001	49142545	7	149.8	V	c765650
4	49121220	49145245	5	-1	V	c765604
4	49121517	49139704	6	-1	V	c765644
4	49121691	49142871	4	91.9	V	c765683
4	49121692	49122932	6	233.3	V	c765639
4	49121701	49142209	4	-1	V	c765648
4	49121736	49121588	23	-1	V	c765637
4	49122269	49151864	37	-1	V	c765689
4	49122549	49155703	15	-1	V	c765692
4	49122569	49149793	4	-1	V	c765685
4	49123023	49154527	9	253.7	V	c765745
4	49123033	49146648	6	248.4	V	c765735
4	49123591	49123409	67	-1	V	c765716
4	49123606	49156962	7	-1	V	c765751
4	49123652	49145627	18	-1	V	c765733
4	49123697	49153071	149	-1	V	c765743
4	49123715	49149815	5	-1	V	c765737
4	49132069	49142548	9	329.5	V	c765810
4	49139839	49151915	6	-1	V	c765904
4	49140145	49151753	7	57.8	V	c765926
4	49142337	49151948	5	-1	V	c765940
4	49142604	49151753	9	66.9	V	c765967
4	49143121	49149367	4	280	V	c765979
4	49144199	49149477	4	193.7	V	c765991
4	49144261	49151770	5	69.1	V	c765992
4	49146072	49150888	4	325	V	c766027
4	49149980	49151913	8	-1	V	c766096
4	49150079	49156954	4	-1	V	c766100
4	49150445	49155818	6	-1	V	c766111
4	49151886	49151918	7	-1	V	c766153
4	49152370	49156653	14	-1	V	c766159
4	49152574	49156716	8	127.7	V	c766173
4	49153429	49153138	36	-1	V	c766184
4	49634735	49659695	14	202.5	V	c766491
4	49634767	49651196	5	-1	V	c766486
4	49636312	49659586	5	309.8	V	c766510
4	49637271	49659625	6	295.8	V	c766534
4	49637782	49643280	5	-1	V	c766524
4	49639378	49659977	4	37.5	V	c766553
4	49640127	49659626	4	153.5	V	c766551
4	49643019	49654472	4	68.7	V	c766580
4	49644898	49660029	6	163.9	V	c766598
4	49644975	49659194	8	96.4	V	c766596
4	49645104	49648365	5	257	V	c766593
4	49645734	49646355	19	202.8	V	c766599
4	49646259	49651171	24	-1	V	c766601
4	49647196	49654484	5	307.2	V	c766613
4	49650144	49657659	11	273.2	V	c766628
4	49650812	49652037	18	134.7	V	c766632
4	49651846	49659616	13	-1	V	c766633
4	49653604	49658263	6	231.6	V	c766637
4	49654228	49654377	4	270.5	V	c766640
4	49658244	49659186	9	264.2	V	c766649
4	49658884	49660029	294	-1	V	c766651
4	49660227	49659833	19	-1	V	c766657
4	59429028	59435719	30	90.1	V	c772115
4	68266197	68266351	114	-1	V	c779125
4	68266455	68264824	168	-1	V	c779124
4	69446411	69541625	5	256.5	V	c780040
4	69862029	114815235	4	276.2	V	c780356
4	72550821	72550901	4	301.2	V	c782562
4	91933621	91933828	12	318.4	V	c798179
4	91934397	91936341	40	-1	V	c798181
4	105878363	136338067	4	239.9	V	c809371
4	112258400	112815914	4	208	V	c814390
4	144737109	144863055	5	171.8	V	c840372
4	144756576	144877379	5	101.7	V	c840391
4	144921242	145040233	5	311.6	V	c840530
4	147208261	147208387	7	-1	V	c842340
4	160453137	160534128	4	268.2	V	c852986
4	187246352	188427216	15	211.2	V	c874306
4	189425229	189426865	8	174.3	V	c876055
4	189428176	189429041	18	-1	V	c876064
4	189826099	189826537	7	93	V	c876370
4	190155155	190156291	19	276	V	c876638
4	190386743	190386863	7	282.5	V	c876831
4	190606288	190608918	6	182.1	V	c876993
4	190607224	190606889	41	-1	V	c876995
4	190608628	190608983	33	111.2	V	c877001
4	190769839	190770192	6	185.3	V	c877099
5	164645	164835	4	220	V	c925243
5	682600	774626	5	218.2	V	c925678
5	697647	788714	5	304.7	V	c925691
5	743369	834811	4	-1	V	c925733
5	746811	838730	10	217.7	V	c925738
5	750651	842915	6	284.9	V	c925741
5	751779	843970	4	201.7	V	c925744
5	754951	754786	68	-1	V	c925747
5	755252	847524	15	-1	V	c925749
5	1045879	1045508	78	-1	V	c925983
5	1539966	1540262	14	143.4	V	c926390
5	1845619	1846020	53	60.7	V	c926630
5	3324769	3324383	46	-1	V	c927825
5	3660147	3660281	33	248	V	c928104
5	3785502	3786010	9	50.6	V	c928206
5	5810470	5810621	8	231.5	V	c929884
5	6830963	6831059	7	284.5	V	c930720
5	10906458	10908109	7	193.7	V	c934076
5	15100688	22360662	5	232	V	c937478
5	17712916	17715777	42	10.9	V	c939540
5	32856103	32856243	4	263.2	V	c951870
5	43666034	43824534	39	66.6	V	c960519
5	45967612	46054839	9	213.9	V	c962408
5	46323885	49472805	11	336.9	V	c962758
5	46326568	49534994	23	291	V	c962767
5	46340284	46364691	13	307.2	V	c962786
5	49448639	49508050	4	313.1	V	c962870
5	69315857	70190637	5	297.2	V	c978564
5	75553073	75553158	4	287.7	V	c982709
5	79049667	79051870	27	151.6	V	c985587
5	90574236	90575748	14	143.1	V	c994837
5	125496527	125498423	20	116.5	V	c1022767
5	133831645	178087608	6	215.7	V	c1029411
5	137456431	142647498	4	342.1	V	c1032262
5	140558497	140594354	6	276.2	V	c1034697
5	141011770	141579262	14	199.2	V	c1035074
5	143513326	143515206	17	-1	V	c1037071
5	147554283	147554779	7	299.7	V	c1040289
5	160672026	160680637	4	166.2	V	c1050626
5	163755470	163756232	5	280.2	V	c1053074
5	166854677	166854845	5	241.3	V	c1055552
5	169597568	169598756	5	149.2	V	c1057764
5	177388369	177388680	4	306.4	V	c1063865
5	178012580	178012669	6	283.7	V	c1064359
5	180061944	180062815	4	26.2	V	c1065996
6	1054062	1054196	6	269	V	c1105087
6	2376581	150521338	8	202.2	V	c1106146
6	10518121	11200015	7	256.7	V	c1112793
6	13434605	13434711	6	269.5	V	c1115180
6	23734715	23758581	6	265.7	V	c1123610
6	29766061	29922249	9	198.9	V	c1128480
6	29798777	29977331	5	248.5	V	c1128513
6	29856050	29910624	5	163.3	V	c1128567
6	29856960	29911534	6	216.7	V	c1128571
6	29856971	29895407	6	281.8	V	c1128569
6	29884729	29970034	5	242.2	V	c1128598
6	29895996	29911833	4	238.9	V	c1128611
6	31249691	31329348	18	184.5	V	c1129733
6	31296833	31305310	6	138.6	V	c1129774
6	31356503	31453349	18	102.1	V	c1129823
6	31377391	31471973	11	139	V	c1129838
6	31490142	32621434	6	268.9	V	c1129935
6	32413713	32456925	11	106.2	V	c1130654
6	32439317	32496133	11	79.9	V	c1130678
6	32439550	32538966	5	276.6	V	c1130679
6	32440566	32496971	4	211.4	V	c1130681
6	32449997	32537468	4	281.6	V	c1130700
6	32450846	32498678	7	249.9	V	c1130703
6	32454063	32473924	14	-1	V	c1130715
6	32454260	32539980	5	230.5	V	c1130722
6	32454334	32513861	7	288	V	c1130721
6	32458973	32504441	13	-1	V	c1130731
6	32459552	32505567	8	144.4	V	c1130734
6	32469751	32507826	39	89.9	V	c1130742
6	32472662	32508695	18	180	V	c1130753
6	32472790	32509409	21	-1	V	c1130754
6	32474517	32512158	15	-1	V	c1130759
6	32480449	32542180	15	-1	V	c1130769
6	32482263	32543470	15	-1	V	c1130775
6	32483181	32517766	14	-1	V	c1130776
6	32484680	32545831	8	184.8	V	c1130783
6	32486557	32548471	5	282.5	V	c1130790
6	32490797	32526676	21	171.7	V	c1130802
6	32491504	32527348	5	174.3	V	c1130805
6	32492048	32535855	8	191.2	V	c1130807
6	32496737	32539133	23	-1	V	c1130823
6	32496753	32556123	11	160.8	V	c1130825
6	32502281	32540088	11	172.4	V	c1130834
6	32524877	32550754	18	130.6	V	c1130877
6	32527281	32551912	7	-1	V	c1130881
6	32594616	32596557	17	121.8	V	c1130948
6	32609356	32713002	7	222.1	V	c1130960
6	32620243	32719273	31	188.1	V	c1130974
6	32631367	32727974	5	106.9	V	c1130992
6	32644513	135884061	5	202.3	V	c1131007
6	32780009	32853337	11	268.2	V	c1131131
6	34040344	34039821	36	-1	V	c1132155
6	34041036	34040986	49	-1	V	c1132158
6	35137489	35137527	4	326.3	V	c1133052
6	35754661	35766673	16	138.9	V	c1133565
6	44013290	44012905	35	-1	V	c1140283
6	52650995	52691363	40	101.5	V	c1147264
6	52652744	52691374	9	252.7	V	c1147266
6	53925356	53928729	33	-1	V	c1148309
6	58596838	62065602	5	259	V	c1152003
6	58773771	58776913	4	71.3	V	c1152166
6	58778630	58778623	3666	-1	V	c1152185
6	58779413	58778875	35	-1	V	c1152190
6	61911490	61913447	6	136.3	V	c1152232
6	61914065	61914683	8	-1	V	c1152235
6	62178667	62222902	4	259	V	c1152394
6	65022983	65023112	6	247.6	V	c1154734
6	67492545	67492726	4	310.9	V	c1156727
6	80071771	80073576	24	182	V	c1166984
6	119011819	119013849	36	89.5	V	c1198074
6	119262088	119262245	18	229.3	V	c1198285
6	132922125	132922202	9	293.6	V	c1209250
6	150306068	150305683	25	-1	V	c1223262
6	154463324	154463415	7	290	V	c1226562
6	157641142	157641269	10	247.6	V	c1229056
6	157732469	157732350	5	-1	V	c1229086
6	157732532	157735708	6	-1	V	c1229089
6	157732863	157733748	35	-1	V	c1229091
6	157733921	157734326	29	89.1	V	c1229094
6	160639814	160640089	21	144.9	V	c1231382
6	160877901	160956538	21	115.3	V	c1231574
6	160928555	161082230	11	192.1	V	c1231620
6	161487106	161851800	8	179	V	c1232035
6	166162746	166162923	12	234.2	V	c1235703
6	166253336	166253455	5	278.9	V	c1235783
6	166829586	166829647	8	300.9	V	c1236250
6	167411203	167411235	6	323.3	V	c1236703
6	167662766	167821227	7	195.2	V	c1236901
6	167846488	167846968	4	33.2	V	c1237051
6	168052208	168052625	55	70	V	c1237132
6	168520360	168520634	6	165.5	V	c1237501
6	168890407	168890691	10	177.9	V	c1237813
6	169016396	169016649	4	-1	V	c1237920
6	169060237	169060644	46	60.6	V	c1237954
6	169115844	169116176	4	78.9	V	c1238004
6	169332469	169332574	5	277.2	V	c1238186
6	170483979	170485686	4	115	V	c1239048
6	170708904	170709647	11	-1	V	c1239226
6	170762097	170762218	6	287.7	V	c1239269
7	499267	499437	5	237.6	V	c1272731
7	507699	507869	4	236.1	V	c1272742
7	523276	523142	27	-1	V	c1272755
7	606141	606261	10	257.7	V	c1272823
7	945175	946061	4	156.3	V	c1273105
7	4168411	4168941	7	152.7	V	c1275739
7	4537233	9661507	9	201	V	c1276046
7	7352106	124066016	8	139.1	V	c1278295
7	8192271	8192430	11	239.1	V	c1278984
7	31184012	97769299	4	184.5	V	c1297640
7	35543638	101955433	5	305	V	c1301205
7	35975105	56412977	6	259.9	V	c1301543
7	45650445	45650609	17	230.4	V	c1309357
7	45851372	45852500	9	267.8	V	c1309519
7	52171370	52397444	19	160.4	V	c1314577
7	55830843	62518748	10	136.6	V	c1317508
7	56557446	57477825	64	138.2	V	c1318112
7	57284380	57284794	18	76.8	V	c1318631
7	57478848	63635992	43	-1	V	c1318798
7	57548643	61739645	6	297.6	V	c1318881
7	57548943	61785246	4	311.7	V	c1318886
7	57550594	57556032	4	172.7	V	c1318893
7	57550594	57556566	5	271.2	V	c1318894
7	57551543	57556571	4	303.5	V	c1318908
7	57554247	61758245	7	307.6	V	c1318926
7	57990688	57997019	34	111.9	V	c1319361
7	61054432	61756442	10	239.9	V	c1319452
7	61054434	61754645	8	207.8	V	c1319451
7	61054435	61748946	4	310.9	V	c1319449
7	61054470	61797751	4	311.7	V	c1319456
7	61054734	61802364	7	324.7	V	c1319457
7	61055377	61788221	19	-1	V	c1319453
7	61739955	61743951	17	195.4	V	c1319703
7	61740572	61785189	7	218.9	V	c1319717
7	61740922	61779911	15	-1	V	c1319713
7	61741017	61780673	14	252.5	V	c1319729
7	61742818	61752672	6	157.8	V	c1319738
7	61743348	61782958	16	-1	V	c1319746
7	61743653	61757057	8	220.5	V	c1319759
7	61743972	61780103	30	247.4	V	c1319768
7	61745359	61746256	50	108.9	V	c1319785
7	61745722	61784098	25	-1	V	c1319779
7	61746763	61757133	11	210	V	c1319797
7	61748132	61784032	5	284.7	V	c1319817
7	61748803	61780673	14	155.9	V	c1319824
7	61748981	61754440	9	177.2	V	c1319822
7	61750057	61790044	5	-1	V	c1319835
7	61750719	61786392	10	-1	V	c1319847
7	61752420	61780654	5	97.3	V	c1319857
7	61752671	61787048	5	294.3	V	c1319860
7	61753413	61784050	5	243	V	c1319869
7	61753486	61792364	9	139.3	V	c1319876
7	61753544	61753604	6	303.3	V	c1319865
7	61753565	61795849	15	218	V	c1319879
7	61753574	61789978	60	-1	V	c1319872
7	61756031	61786288	41	-1	V	c1319905
7	61756483	61784543	7	-1	V	c1319903
7	61756871	61800120	5	249.7	V	c1319921
7	61758829	61790887	30	-1	V	c1319928
7	61781934	61784028	5	336.1	V	c1319962
7	61783252	61797977	4	300.5	V	c1319970
7	61788887	61788515	22	-1	V	c1320003
7	61790700	61797508	11	-1	V	c1320017
7	61792492	61799316	6	-1	V	c1320033
7	61792654	61793035	4	-1	V	c1320029
7	61802567	61802944	7	278.5	V	c1320055
7	61968157	61969447	120	-1	V	c1320139
7	61969822	61971649	7	-1	V	c1320162
7	61970118	61969389	7077	-1	V	c1320178
7	61970409	61971343	6	88	V	c1320183
7	61970438	61976273	16	91.1	V	c1320188
7	61971761	61973090	6	-1	V	c1320189
7	62341801	62342332	9	123.3	V	c1320501
7	63296566	67427785	13	141.8	V	c1321101
7	64544848	65238637	7	226.2	V	c1322119
7	64564122	65257959	4	313.9	V	c1322139
7	65262568	65262735	15	235.2	V	c1322648
7	65860302	75716660	4	288.7	V	c1323135
7	65942167	66054253	25	149.7	V	c1323198
7	66193668	73382047	24	153.5	V	c1323413
7	76128211	76627172	8	222.1	V	c1330790
7	76627309	76627278	14	-1	V	c1331163
7	76628080	76628295	4	203.7	V	c1331167
7	88516639	88518912	15	157.4	V	c1340631
7	93542590	93545785	5	247	V	c1344742
7	96546699	96549932	16	156	V	c1347158
7	98177439	98177754	28	110.5	V	c1348484
7	98408894	98409163	5	165.4	V	c1348663
7	100550756	100551166	22	60.1	V	c1350396
7	100677330	100679583	5	37.6	V	c1350468
7	106622138	106622292	10	246.7	V	c1355169
7	121162518	121162581	4	342.1	V	c1366820
7	131339348	131339442	6	272.7	V	c1374830
7	140181687	140189101	16	200.1	V	c1381860
7	142012406	142044575	9	196.5	V	c1383251
7	142013708	142045817	7	187.9	V	c1383252
7	142098296	142175002	10	134.3	V	c1383304
7	142098366	142156004	4	240.7	V	c1383303
7	142098976	142138102	12	-1	V	c1383302
7	142099188	142118713	10	-1	V	c1383301
7	142107411	142163989	7	170	V	c1383314
7	142107422	142146652	4	230.7	V	c1383313
7	142108844	142128677	12	196.8	V	c1383317
7	142112098	142131923	5	201.7	V	c1383331
7	142113297	142132933	7	194.9	V	c1383334
7	142114729	142134332	6	38.9	V	c1383339
7	142116228	142172487	6	258.2	V	c1383343
7	142127481	142164011	5	203.8	V	c1383358
7	142133863	142170654	33	203	V	c1383367
7	142177259	142247868	4	118.1	V	c1383415
7	142191378	142216842	40	142.3	V	c1383428
7	142197529	142223603	8	259.2	V	c1383434
7	142206599	142231371	4	335.4	V	c1383443
7	142359302	142360504	4	268.2	V	c1383531
7	142359304	142362014	5	300.5	V	c1383532
7	142461098	142472032	10	59.4	V	c1383621
7	142462804	142484100	5	217.6	V	c1383627
7	142465432	142486280	6	240.7	V	c1383634
7	142474088	142484497	8	119.6	V	c1383643
7	142475938	142486248	11	194.8	V	c1383647
7	148028331	148028746	4	93.7	V	c1387791
7	149282297	149305684	9	249.5	V	c1388784
7	149731867	149736409	10	209.6	V	c1389139
7	149736942	149738957	15	-1	V	c1389152
7	155126225	155128151	4	111.3	V	c1393307
7	155128653	155128249	24	-1	V	c1393310
7	155407914	155408072	7	229.9	V	c1393541
7	156124650	156124738	10	289.2	V	c1394109
7	157272974	157273169	5	260.2	V	c1395010
7	157841495	157841664	9	295.2	V	c1395468
7	157882259	157882379	12	299.9	V	c1395506
7	158066616	158066989	7	93	V	c1395636
7	158123810	158124185	6	94	V	c1395690
7	158127798	158130266	10	-1	V	c1395705
7	158129467	158133588	6	122.6	V	c1395709
7	158133624	158133945	5	296	V	c1395721
7	158234250	158234519	5	203.2	V	c1395802
7	158461414	158461354	7	-1	V	c1396000
7	158708199	158708618	6	289.2	V	c1396190
8	752121	752216	5	279	V	c1429096
8	1114198	1114307	4	266.6	V	c1429384
8	1236749	1237031	12	193.4	V	c1429485
8	1296392	1296592	9	220.2	V	c1429533
8	1903571	1903730	5	247.4	V	c1430008
8	2726945	138075228	15	197.7	V	c1430690
8	5297967	8920524	11	163.7	V	c1432793
8	10663071	10663303	10	242.2	V	c1436673
8	11313685	11313822	8	247.4	V	c1437208
8	11788333	11893258	34	102	V	c1437598
8	11870745	12521819	13	266.7	V	c1437673
8	12427671	12485592	4	222.7	V	c1437929
8	28542616	63677286	14	197.7	V	c1450949
8	29677616	29677907	9	223.3	V	c1451871
8	43092975	43095299	6	213.3	V	c1462642
8	43093778	43097169	4	-1	V	c1462645
8	43093822	43093387	129	-1	V	c1462640
8	43097481	43095169	738	-1	V	c1462674
8	43605182	43707060	4	339.1	V	c1463178
8	46847246	46854458	5	334.1	V	c1463446
8	52609306	52609380	4	292.2	V	c1467944
8	58116375	58127432	5	227.6	V	c1472426
8	58116421	58122977	53	120	V	c1472425
8	58119130	58128047	70	-1	V	c1472429
8	58122424	58126588	4	221.8	V	c1472434
8	91705735	91733729	30	-1	V	c1499074
8	116780721	116780959	5	190.4	V	c1519189
8	118875258	118875594	11	296.7	V	c1520853
8	134878946	135682998	6	218.9	V	c1533497
8	139704951	139704607	14	-1	V	c1537313
8	139754656	139754813	12	227.3	V	c1537350
8	141429290	142998880	8	193	V	c1538694
8	142358690	142358325	13	-1	V	c1539440
8	142953195	142953426	10	242	V	c1539859
8	142955515	142955795	25	159.7	V	c1539861
8	143065868	143066147	6	186.5	V	c1539936
8	143094272	143094360	5	282.5	V	c1539959
8	143244431	143245652	6	200.4	V	c1540081
8	143583561	143583832	8	168.6	V	c1540367
8	143601465	143601956	6	57.6	V	c1540379
8	144403735	144403923	4	218.3	V	c1541015
8	144404099	144404816	4	332.6	V	c1541017
8	144424512	144424596	6	289.2	V	c1541034
8	145180618	145180885	11	193.1	V	c1541652
9	400443	400929	7	24.2	V	c1565412
9	1045535	3424467	4	289.2	V	c1565922
9	4713979	4714127	23	240.2	V	c1568871
9	34681581	34681905	51	108.2	V	c1592946
9	35913951	35914189	4	259.7	V	c1593915
9	66470022	68388529	22	183	V	c1598813
9	66833248	66833828	4	325	V	c1598996
9	69787182	70403248	23	-1	V	c1600028
9	70152073	70403229	4	1.4	V	c1600180
9	72653168	72653430	41	169	V	c1601680
9	72854334	72860421	4	308	V	c1601833
9	79770072	79777441	15	167	V	c1607385
9	89155877	89155947	19	293	V	c1614850
9	90030845	93179587	4	297.8	V	c1615528
9	91589473	91589689	11	-1	V	c1616771
9	91869238	91869401	5	246.7	V	c1617003
9	93670696	96381145	16	203.3	V	c1618227
9	107363314	107369366	44	142.5	V	c1629073
9	107816668	107817348	7	290.7	V	c1629438
9	111010041	111010386	7	134.2	V	c1632008
9	112285946	112286492	36	72.5	V	c1633010
9	118010677	118010756	5	294.5	V	c1637548
9	124227009	124227748	23	118.2	V	c1642415
9	132158818	132159098	35	174	V	c1648731
9	136130344	136130709	5	108.2	V	c1651783
9	136258414	136258558	5	271.2	V	c1651902
9	137577981	137577553	41	-1	V	c1652874
9	137606460	137606552	4	284	V	c1652902
9	138010964	138011108	8	253.2	V	c1653225
9	139527132	139527387	6	292	V	c1654386
9	139997819	139997680	38	-1	V	c1654746
9	140223296	140222881	21	-1	V	c1654928
9	140815885	140816113	6	278.7	V	c1655415
10	243009	243086	6	296	V	c1671897
10	493316	493550	21	177.1	V	c1672106
10	1370040	1370127	4	299.9	V	c1672838
10	3499951	3499889	6	-1	V	c1674562
10	3500398	3500869	12	31.1	V	c1674564
10	5202243	5324838	12	244.5	V	c1675939
10	5619251	5619351	4	275	V	c1676288
10	6672832	6840038	4	23.9	V	c1677136
10	7568718	7568896	4	247.7	V	c1677878
10	11326945	11326809	8	-1	V	c1680902
10	14610409	14610621	11	223.8	V	c1683587
10	18545325	18545624	20	183.9	V	c1686482
10	27224663	27229259	31	88.8	V	c1693584
10	30000162	30000748	48	88.5	V	c1695885
10	36444000	36444846	4	258.3	V	c1701034
10	38560770	42891587	8	232.5	V	c1702712
10	38773074	38817708	6	286.2	V	c1702874
10	38776595	39121436	23	324.3	V	c1702923
10	38776595	39125588	7	321.3	V	c1702925
10	38776859	38815247	5	327.5	V	c1702922
10	38789335	39144023	5	319.1	V	c1703027
10	38789449	38818792	78	78.3	V	c1703036
10	38789500	38816475	6	278	V	c1703035
10	38790021	38873164	4	313.4	V	c1703037
10	38792295	39125587	7	221.4	V	c1703061
10	38792295	39128857	6	319.1	V	c1703062
10	38792407	39136800	6	307.2	V	c1703063
10	38815831	39144096	6	176.8	V	c1703225
10	38816572	38818806	32	-1	V	c1703222
10	38818316	38818823	108	-1	V	c1703234
10	38818644	38818461	41	-1	V	c1703233
10	38871086	38872397	5	134.3	V	c1703262
10	38873320	39124428	5	341.3	V	c1703281
10	38874150	39128859	4	303.5	V	c1703291
10	38876658	42601357	6	294.5	V	c1703309
10	38877622	42661908	5	325.9	V	c1703320
10	38877877	42601359	5	286.7	V	c1703317
10	38883812	42662141	8	-1	V	c1703355
10	38884498	42666135	6	-1	V	c1703357
10	38886026	42665664	5	140.5	V	c1703367
10	39078715	39079715	5	-1	V	c1703550
10	39080049	39112452	8	-1	V	c1703649
10	39080050	39086353	6	-1	V	c1703629
10	39081647	39083012	5	328	V	c1703719
10	39084993	39094161	7	216.7	V	c1703784
10	39086272	39107282	4	239.2	V	c1703839
10	39088764	39107380	4	340.6	V	c1703876
10	39092936	39107303	8	301.2	V	c1703906
10	39093500	39094320	6	299.7	V	c1703911
10	39095892	39101292	5	342.1	V	c1703977
10	39100357	39102031	15	202.2	V	c1704027
10	39101298	39101975	9	231.5	V	c1704047
10	39101392	39106311	4	339.1	V	c1704048
10	39102070	39110210	5	322.1	V	c1704051
10	39106405	39107304	18	63.5	V	c1704121
10	39107377	39112272	18	140.5	V	c1704144
10	39107377	42359135	13	320.6	V	c1704145
10	39114164	39135525	7	283.5	V	c1704261
10	39117726	39125541	6	253.2	V	c1704280
10	39119156	39134239	5	327.3	V	c1704307
10	39121523	39138849	6	313.2	V	c1704334
10	39121644	39125561	4	325.2	V	c1704329
10	39123078	39136798	4	301	V	c1704346
10	39124515	39125602	8	156.3	V	c1704362
10	39124525	39136814	23	193.1	V	c1704367
10	39124527	39135533	12	333.6	V	c1704365
10	39125552	39150608	5	155.1	V	c1704423
10	39125573	39138317	8	162.5	V	c1704407
10	39125605	39136401	7	280.8	V	c1704404
10	39125668	39128858	4	98.9	V	c1704397
10	39128680	39138148	8	327.4	V	c1704462
10	39128879	39138865	12	292.2	V	c1704463
10	39128918	39135391	7	313.9	V	c1704459
10	39128921	39133557	8	314.6	V	c1704457
10	39136717	39137441	8	221.4	V	c1704529
10	39137290	39147076	5	322.1	V	c1704547
10	39137963	39140260	6	152	V	c1704560
10	39138231	39149083	7	324.7	V	c1704563
10	39139578	39150949	4	180	V	c1704579
10	39141483	39146334	5	309.5	V	c1704599
10	42355036	42355153	6	264.6	V	c1704668
10	42355036	42380396	15	54.7	V	c1704702
10	42355099	42378560	4	24	V	c1704700
10	42355153	42376054	4	299.7	V	c1704695
10	42355360	42376752	5	225.4	V	c1704697
10	42355470	42357760	19	108.7	V	c1704715
10	42355765	42381670	65	-1	V	c1704704
10	42356081	42365223	5	-1	V	c1704682
10	42356178	42363700	7	136.7	V	c1704719
10	42356186	42360839	4	142.3	V	c1704737
10	42356812	42360828	4	114.5	V	c1704735
10	42356842	42369690	14	128.8	V	c1704749
10	42357074	42370296	7	320	V	c1704751
10	42357360	42379319	5	-1	V	c1704761
10	42357456	42357141	21	-1	V	c1704730
10	42357616	42365194	26	-1	V	c1704743
10	42357896	42359222	16	-1	V	c1704771
10	42357899	42380714	29	-1	V	c1704777
10	42358102	42363720	8	170.4	V	c1704787
10	42358212	42369501	11	152.9	V	c1704793
10	42358271	42377777	8	2.8	V	c1704840
10	42358357	42364369	9	269.2	V	c1704788
10	42358598	42359266	14	-1	V	c1704783
10	42358824	42380531	20	-1	V	c1704803
10	42358859	42369410	4	314.6	V	c1704826
10	42358936	42371939	5	-1	V	c1704796
10	42359225	42362291	8	329.2	V	c1704814
10	42359369	42371209	4	310.1	V	c1704830
10	42359374	42362240	16	-1	V	c1704815
10	42359376	42370304	46	-1	V	c1704829
10	42359615	42379442	4	91.9	V	c1704881
10	42359622	42375907	11	58	V	c1704878
10	42359765	42366645	36	-1	V	c1704822
10	42359784	42380543	17	-1	V	c1704843
10	42359817	42381945	9	-1	V	c1704847
10	42359909	42365346	95	-1	V	c1704821
10	42359972	42380380	16	91.2	V	c1704904
10	42360504	42369417	4	-1	V	c1704867
10	42360759	42381410	18	-1	V	c1704906
10	42360787	42377572	5	14.8	V	c1704937
10	42360788	42364939	85	84.9	V	c1704921
10	42361023	42371239	13	304.2	V	c1704931
10	42361027	42363516	6	168.5	V	c1704918
10	42361410	42360411	27	-1	V	c1704886
10	42361540	42365812	16	-1	V	c1704922
10	42361683	42380617	61	-1	V	c1704939
10	42361701	42374387	8	-1	V	c1704933
10	42361711	42373647	7	-1	V	c1704932
10	42361832	42383264	4	-1	V	c1704943
10	42362340	42377365	55	-1	V	c1704965
10	42362347	42364399	5	266.8	V	c1704947
10	42362367	42380248	8	-1	V	c1704969
10	42362368	42363696	5	108	V	c1704946
10	42362388	42380348	5	195.8	V	c1704967
10	42362832	42376992	5	-1	V	c1704962
10	42362946	42369705	12	257.5	V	c1704978
10	42362947	42368977	7	314.6	V	c1704977
10	42362952	42378895	11	301.7	V	c1704986
10	42363491	42364741	5	47.4	V	c1704996
10	42363518	42382954	4	117.4	V	c1705024
10	42363537	42369396	9	82	V	c1705003
10	42363597	42383208	4	-1	V	c1704991
10	42363831	42814706	4	316.8	V	c1705025
10	42363947	42365538	17	-1	V	c1704997
10	42364295	42378567	25	-1	V	c1705017
10	42364296	42381831	14	-1	V	c1705023
10	42364324	42377838	5	-1	V	c1705016
10	42364783	42365343	34	257.7	V	c1705040
10	42364814	42378551	5	307.4	V	c1705057
10	42364884	42380332	44	-1	V	c1705035
10	42365341	42377653	8	-1	V	c1705055
10	42365536	42369836	14	152.1	V	c1705070
10	42365970	42379935	237	-1	V	c1705059
10	42366270	42366800	6	-1	V	c1705067
10	42366370	42369353	4	210.4	V	c1705088
10	42366900	42381956	5	-1	V	c1705104
10	42366926	42377576	5	287.2	V	c1705095
10	42366929	42369333	5	54.4	V	c1705109
10	42367235	42378371	4	-1	V	c1705098
10	42367415	42383207	6	-1	V	c1705105
10	42367848	42380550	49	-1	V	c1705110
10	42368342	42368972	4	12	V	c1705120
10	42368607	42380377	6	322.8	V	c1705136
10	42369062	42377886	18	13.4	V	c1705155
10	42369479	42370811	19	53.3	V	c1705144
10	42369647	42378731	16	-1	V	c1705134
10	42369726	42379462	5	317.7	V	c1705158
10	42369737	42373904	5	-1	V	c1705124
10	42369763	42378893	8	291.6	V	c1705157
10	42370014	42379592	157	-1	V	c1705160
10	42370014	42381833	39	-1	V	c1705161
10	42371839	42380653	31	-1	V	c1705183
10	42373538	42378263	4	308.7	V	c1705198
10	42374011	42378884	5	-1	V	c1705199
10	42374016	42374874	4	72.7	V	c1705205
10	42374919	42377581	5	290	V	c1705224
10	42374940	42376978	11	40.5	V	c1705221
10	42375911	42378816	17	-1	V	c1705235
10	42376291	42381711	5	211.6	V	c1705250
10	42376586	42378836	6	-1	V	c1705234
10	42376652	42381070	23	-1	V	c1705249
10	42377351	42377698	20	-1	V	c1705244
10	42378489	42379033	15	-1	V	c1705263
10	42379452	42379066	13	-1	V	c1705269
10	42379502	42382230	14	-1	V	c1705273
10	42380287	42799992	14	328	V	c1705297
10	42380398	42381972	4	-1	V	c1705287
10	42381170	42380288	137	-1	V	c1705315
10	42381282	42382796	14	-1	V	c1705316
10	42382154	42382362	6	-1	V	c1705318
10	42382634	42383083	4	81.3	V	c1705321
10	42383570	42597623	11	199	V	c1705353
10	42383588	42392693	13	53.1	V	c1705348
10	42384269	42385294	349	-1	V	c1705343
10	42385189	42598420	4	230	V	c1705390
10	42385294	42384938	30	-1	V	c1705361
10	42385311	42396599	9	-1	V	c1705364
10	42386126	42389632	39	-1	V	c1705380
10	42386127	42394824	20	-1	V	c1705386
10	42386132	42392739	229	-1	V	c1705384
10	42386135	42597367	225	-1	V	c1705389
10	42386136	42387791	62	-1	V	c1705378
10	42386214	42597026	4	189	V	c1705402
10	42386233	42396498	94	-1	V	c1705388
10	42386581	42391919	41	-1	V	c1705396
10	42387054	42389508	4	324.5	V	c1705410
10	42387136	42599743	196	-1	V	c1705406
10	42387310	42396136	4	291.5	V	c1705417
10	42387807	42600110	4	-1	V	c1705420
10	42387906	42393147	74	-1	V	c1705412
10	42387990	42389842	7	52.5	V	c1705423
10	42388480	42396466	37	-1	V	c1705429
10	42389049	42394903	20	-1	V	c1705441
10	42389060	42600056	90	-1	V	c1705444
10	42389062	42391461	16	-1	V	c1705437
10	42389173	42597386	85	-1	V	c1705443
10	42389496	42396627	13	298.1	V	c1705459
10	42389500	42391002	5	268.9	V	c1705449
10	42390053	42392922	18	-1	V	c1705452
10	42390086	42597511	20	-1	V	c1705460
10	42390947	42597382	53	-1	V	c1705473
10	42391036	42599015	10	323.2	V	c1705484
10	42391116	42394886	4	316.9	V	c1705477
10	42391179	42600075	16	-1	V	c1705488
10	42391284	42396595	33	-1	V	c1705479
10	42391562	42394919	7	60.8	V	c1705495
10	42392072	42391928	23	-1	V	c1705493
10	42392439	42598108	44	-1	V	c1705499
10	42392892	42599763	33	-1	V	c1705507
10	42393279	42597398	30	-1	V	c1705517
10	42393289	42396601	17	-1	V	c1705515
10	42393296	42394258	8	-1	V	c1705511
10	42393668	42396102	11	-1	V	c1705513
10	42393886	42397154	7	118.8	V	c1705520
10	42394279	42396145	14	183.7	V	c1705529
10	42394498	42598099	4	312	V	c1705531
10	42394739	42597385	40	-1	V	c1705522
10	42394800	42599629	35	-1	V	c1705533
10	42395647	42597398	47	-1	V	c1705535
10	42395912	42600056	19	-1	V	c1705536
10	42396751	42396894	32	-1	V	c1705537
10	42396850	42597120	4	175.3	V	c1705547
10	42397026	42597389	99	-1	V	c1705540
10	42397469	42599617	24	-1	V	c1705551
10	42398609	42408270	41	224.5	V	c1705569
10	42398681	42409205	10	285.5	V	c1705572
10	42398693	42401964	7	317.6	V	c1705565
10	42398694	42398776	16	294.6	V	c1705563
10	42399347	42818159	5	319.3	V	c1705586
10	42399366	42408272	338	275	V	c1705584
10	42399369	42401969	37	273.2	V	c1705580
10	42399892	42404850	31	-1	V	c1705583
10	42399903	42399748	18	-1	V	c1705579
10	42400274	42409697	10	-1	V	c1705594
10	42400388	42404394	76	220	V	c1705608
10	42400949	42402348	16	-1	V	c1705606
10	42401169	42400687	705	-1	V	c1705604
10	42401170	42408719	102	-1	V	c1705612
10	42402029	42409331	5	242.6	V	c1705626
10	42408314	42818159	55	107.8	V	c1705663
10	42528064	42535178	6	157.4	V	c1705795
10	42528065	42532820	22	16	V	c1705793
10	42528674	42539845	34	-1	V	c1705799
10	42528840	42529794	1397	-1	V	c1705802
10	42529616	42536007	7	300	V	c1705812
10	42530120	42539488	32	-1	V	c1705817
10	42530499	42529793	1974	-1	V	c1705826
10	42530499	42532950	1466	-1	V	c1705829
10	42530862	42535056	207	-1	V	c1705831
10	42530872	42531832	8	-1	V	c1705827
10	42531951	42534729	159	203.6	V	c1705850
10	42531967	42532744	13	111.2	V	c1705847
10	42532494	42532741	9	208.1	V	c1705855
10	42532601	42539098	26	263.2	V	c1705859
10	42533149	42535157	359	-1	V	c1705857
10	42534764	42535157	18	307.9	V	c1705865
10	42536367	42539172	8	246.2	V	c1705867
10	42596912	42597113	33	200.4	V	c1705874
10	42597696	42598119	15	-1	V	c1705879
10	42597722	42600056	102	-1	V	c1705882
10	42597912	42599047	13	230.6	V	c1705884
10	42600516	42600093	119	-1	V	c1705887
10	42661991	42667451	8	142.3	V	c1705942
10	42667278	42667465	17	224.4	V	c1705947
10	42673680	42673294	5	-1	V	c1705954
10	42673871	42739434	8	-1	V	c1705956
10	48357715	51487569	9	133.6	V	c1709428
10	51510143	51510313	20	-1	V	c1711230
10	58303045	58303159	4	262.2	V	c1716498
10	86492860	86493372	17	121	V	c1739013
10	90794895	90802183	19	164.6	V	c1742404
10	98163279	99459636	27	186.7	V	c1748322
10	116065423	116065669	4	238.6	V	c1762614
10	121186467	121186697	8	183	V	c1766657
10	125015139	125014544	42	-1	V	c1769661
10	127190898	127201143	13	141.4	V	c1771312
10	127513436	127513666	22	200	V	c1771575
10	127940135	127940689	27	124.9	V	c1771921
10	129595781	129596178	5	50.9	V	c1773084
10	130381682	130381864	6	252.7	V	c1773687
10	132099237	132099805	4	200.4	V	c1775030
10	132272128	132272260	5	254.5	V	c1775166
10	132589459	132589194	38	-1	V	c1775403
10	132975509	132975329	47	-1	V	c1775707
10	133284859	133285019	14	235.7	V	c1775964
10	133730565	133733102	4	164.9	V	c1776238
10	133731457	133732482	28	-1	V	c1776241
10	134177881	134178282	26	52.1	V	c1776602
10	134745415	134745748	5	166.8	V	c1777070
10	134824821	134825100	8	172.5	V	c1777132
11	194696	194806	8	275.2	V	c1800223
11	308570	314311	14	135.6	V	c1800318
11	356583	357377	5	284	V	c1800363
11	711931	711995	5	303.7	V	c1800648
11	1017567	1017281	60	-1	V	c1800891
11	1018708	1018371	5	-1	V	c1800895
11	1093802	1093123	23	-1	V	c1800953
11	1213701	1213489	22	-1	V	c1801014
11	1531488	1531708	5	324.6	V	c1801264
11	1893196	1893383	5	249.2	V	c1801557
11	2209256	60884103	10	195.3	V	c1801810
11	10548944	10549013	5	299.7	V	c1808463
11	21751323	21751674	12	243.9	V	c1817429
11	26206253	26477883	4	326.2	V	c1821026
11	36331207	36331501	8	302	V	c1829201
11	48387489	48387938	15	175.6	V	c1838774
11	48609455	55241400	4	262.8	V	c1838954
11	48748747	54892925	43	107.5	V	c1839086
11	48835020	48858048	11	-1	V	c1839196
11	48853924	48855477	31	79.6	V	c1839230
11	48932546	48940660	8	233.8	V	c1839327
11	48940756	48963778	5	174.3	V	c1839350
11	49839496	49873880	12	198.3	V	c1840102
11	50669071	50675065	5	81.7	V	c1840804
11	50694803	50695688	5	276	V	c1840841
11	51569539	51579599	4	324.3	V	c1841300
11	51570287	51579600	4	288	V	c1841302
11	51572777	51579606	23	264	V	c1841310
11	51573090	51574445	142	-1	V	c1841309
11	51577589	51579948	24	-1	V	c1841322
11	51579039	51579610	10	285.2	V	c1841331
11	51579378	51581031	23	54.4	V	c1841332
11	51579616	51591324	90	140.4	V	c1841343
11	51579628	51580238	10	164.5	V	c1841329
11	54697360	54704539	4	279.7	V	c1841358
11	55084782	55196347	14	157.5	V	c1841634
11	60867053	60867646	19	21.2	V	c1846280
11	61777293	61777907	19	134.2	V	c1846997
11	63698948	63701881	57	100.2	V	c1848564
11	67974611	67975652	15	126.9	V	c1852047
11	68282772	68411324	8	247.1	V	c1852305
11	68877976	68878358	5	293.7	V	c1852774
11	68950484	68953078	9	249.9	V	c1852838
11	70217531	70217579	10	307.9	V	c1853743
11	71237312	71275275	6	189.3	V	c1854568
11	95366521	95366941	4	230.5	V	c1873532
11	118292735	118293719	11	254.1	V	c1891695
11	119519114	133224050	4	255.2	V	c1892663
11	119932277	119932576	45	110.3	V	c1892985
11	125654366	125735400	8	186.2	V	c1897533
11	131550393	131550632	6	207.2	V	c1902159
12	620560	620767	5	200.8	V	c1921367
12	1231064	1231816	4	86.3	V	c1921892
12	8541922	8548772	4	189.7	V	c1927722
12	8575917	8596382	26	171.3	V	c1927739
12	8939420	76912111	4	339.8	V	c1928044
12	9548910	31263604	10	292.1	V	c1928538
12	9558688	31273588	28	169	V	c1928561
12	9559638	31272014	6	256.2	V	c1928563
12	11168449	11222816	16	-1	V	c1929877
12	11169750	11225229	16	183.8	V	c1929881
12	11174098	11200518	6	198.3	V	c1929891
12	11181176	11211171	6	190.1	V	c1929904
12	11182773	11213473	4	299.5	V	c1929906
12	11203351	11231630	8	44.7	V	c1929926
12	11207313	11278184	13	119.2	V	c1929939
12	11208583	11237730	48	-1	V	c1929940
12	11236217	11278719	6	136.5	V	c1929976
12	19450358	98886281	4	192.9	V	c1936606
12	25956257	104359688	12	163.5	V	c1941803
12	25956684	104373692	11	173.6	V	c1941806
12	25957239	104378572	7	217	V	c1941808
12	33620496	33650511	6	221.6	V	c1948023
12	34185159	38720031	4	258.2	V	c1948475
12	34203068	38739800	15	220.6	V	c1948493
12	34590472	34656143	6	311.8	V	c1948815
12	34830151	38366743	5	180.3	V	c1949020
12	34831791	38001987	5	312.6	V	c1949027
12	34833714	34836870	10	302.7	V	c1949052
12	34833724	34841788	5	302.7	V	c1949055
12	34834568	34834431	18	-1	V	c1949049
12	34837659	34853630	4	297.2	V	c1949089
12	34838078	34841773	4	323.6	V	c1949092
12	34852269	34852740	4	298.2	V	c1949153
12	34853060	34856577	6	261.9	V	c1949158
12	34854878	34856583	8	167.7	V	c1949161
12	37991988	37999711	5	194.5	V	c1949271
12	38000976	38039250	4	336.9	V	c1949302
12	38006774	38016398	8	97.4	V	c1949320
12	38007106	38008609	28	243	V	c1949318
12	38008664	38016393	10	285.5	V	c1949330
12	38008758	38008968	18	210.1	V	c1949328
12	38039700	38108607	17	327.2	V	c1949373
12	38318022	38318526	9	117	V	c1949681
12	38357991	38418701	5	341.3	V	c1949726
12	48334838	48335002	5	257.4	V	c1957769
12	50272706	50273864	11	213.8	V	c1959374
12	59946743	59952919	18	113.3	V	c1967185
12	63923649	64119330	10	188.9	V	c1970368
12	63938934	64133616	7	268.5	V	c1970380
12	78084511	78084544	6	318.4	V	c1981721
12	80154961	80162716	25	98	V	c1983393
12	87204957	87205793	32	134.7	V	c1989053
12	109158841	109161732	17	240.2	V	c2006659
12	110099335	110099748	27	72.8	V	c2007387
12	111976288	111979946	5	326.5	V	c2008910
12	111979936	111980009	7	293.7	V	c2008915
12	112077292	112077918	30	148.3	V	c2008991
12	116077546	116079808	15	191.7	V	c2012229
12	121366024	121366086	12	298.2	V	c2016435
12	124923405	124923881	14	205.7	V	c2019249
12	125574881	125575136	4	313.1	V	c2019753
12	128181658	128181808	20	243.2	V	c2021822
12	128957743	128957834	7	282.7	V	c2022459
12	131266990	131267068	5	299.1	V	c2024301
12	132067490	132067646	6	249	V	c2024942
12	132959024	132959588	10	228.3	V	c2025560
12	132964526	132964855	10	106.8	V	c2025565
12	133040910	133041109	8	218.3	V	c2025621
13	19777492	20278578	6	252.2	V	c2040858
13	23508553	24929942	8	-1	V	c2043851
13	23518729	24940340	7	46.7	V	c2043865
13	23519657	24941191	6	241.4	V	c2043867
13	27547005	27547622	26	137.5	V	c2047113
13	28508804	28509070	19	147.1	V	c2047909
13	29785540	29920551	11	196.6	V	c2048931
13	29786886	29921928	10	68.8	V	c2048933
13	36530819	36532341	13	113.7	V	c2054408
13	36532110	36532387	29	140.5	V	c2054412
13	41580110	41580215	4	271.9	V	c2058412
13	42947369	42947581	24	211.1	V	c2059540
13	50378214	50379167	24	75.3	V	c2065497
13	57714595	57733550	5	270.4	V	c2071257
13	70412025	93037611	6	280.5	V	c2081280
13	74915382	74916873	21	195	V	c2084882
13	82356909	82356975	4	331	V	c2090830
13	98505031	98505194	12	226.5	V	c2103513
13	111962689	111962848	9	234.5	V	c2114187
13	112220352	112220720	5	217.9	V	c2114398
13	113763044	113763502	4	280.2	V	c2115524
13	114001488	114002062	11	62.2	V	c2115733
13	114455277	114455757	6	92.6	V	c2116028
13	114755115	114755511	17	-1	V	c2116181
14	19009697	19010528	6	169.4	V	c2124043
14	22267271	65796433	4	342.1	V	c2126322
14	25076753	25101203	7	191.7	V	c2128604
14	41375937	41376757	10	177.6	V	c2141640
14	41669765	69744492	9	272.7	V	c2141878
14	50192141	50192298	23	236.2	V	c2148695
14	51412460	51412621	7	249.7	V	c2149705
14	83141511	83141901	5	317	V	c2174943
14	94830204	94846594	39	137.7	V	c2184216
14	100993175	100993250	14	292.1	V	c2189081
14	104362990	104363072	10	289.8	V	c2191752
14	104681704	104681948	9	160	V	c2192012
14	105628900	105628943	8	316.1	V	c2192755
14	106035786	106155562	12	66.7	V	c2193077
14	106049132	106049272	40	248.4	V	c2193092
14	106049132	106168111	4	306.2	V	c2193093
14	106082804	106227226	6	172.3	V	c2193124
14	106085902	106229684	4	300.9	V	c2193129
14	106090900	106134434	9	246.9	V	c2193139
14	106094208	106112639	6	223.1	V	c2193145
14	106097029	106115669	34	38.5	V	c2193148
14	106347839	106376483	7	231.5	V	c2193291
14	106786174	106810088	7	-1	V	c2193556
14	107087395	107099131	7	195	V	c2193719
15	20548340	20546734	363	-1	V	c2200850
15	22823577	22830568	4	294.2	V	c2201713
15	22823593	22826887	6	312.6	V	c2201712
15	22827001	22830611	13	121.2	V	c2201718
15	23686341	23685653	36	-1	V	c2202291
15	24341975	24667235	16	105.1	V	c2202826
15	24366502	24529660	8	181.7	V	c2202843
15	24454931	24761506	6	250.8	V	c2202933
15	24478511	24620019	5	262.3	V	c2202954
15	24569936	24776972	5	297.5	V	c2203025
15	30465383	30465465	6	288.2	V	c2207478
15	30924640	32914337	13	181.6	V	c2207651
15	40342891	40343108	8	235	V	c2214902
15	61610073	61610208	11	248.5	V	c2231956
15	69242805	77910869	6	293.7	V	c2238005
15	70595124	70595614	30	124.5	V	c2239077
15	71491897	71492208	13	137.9	V	c2239775
15	77991800	77992021	5	305.7	V	c2244919
15	79220910	79233931	5	176.6	V	c2245898
15	84922009	85726936	7	260.7	V	c2249976
15	92292724	92293024	7	223.7	V	c2255709
15	95845231	96978592	9	172.9	V	c2258530
15	97899488	97899565	9	290.7	V	c2260170
15	100687025	100693044	9	185.7	V	c2262363
15	100984030	101616103	8	184.7	V	c2262611
15	101250639	101250718	7	286.5	V	c2262827
16	621210	621510	4	198.1	V	c2269653
16	1005059	1005509	4	113.8	V	c2269963
16	1235678	1236072	8	188.8	V	c2270157
16	1389960	1390130	11	232	V	c2270287
16	6423076	6423194	9	271.8	V	c2274290
16	8613520	8614688	9	166.9	V	c2276006
16	10770941	10771535	16	83.4	V	c2277688
16	13774232	13774414	26	212.6	V	c2280089
16	21946863	29119138	5	189.4	V	c2285880
16	25066717	25137706	19	36.8	V	c2288320
16	26385472	26386193	49	77.6	V	c2289389
16	29238786	88226558	12	148.1	V	c2291555
16	29284717	88280704	4	230.7	V	c2291606
16	29316662	88044514	13	-1	V	c2291628
16	32097805	33040182	4	-1	V	c2293628
16	32297012	33239079	4	260.6	V	c2293761
16	32346378	33343312	9	216.6	V	c2293804
16	32553143	32603428	10	260.7	V	c2293930
16	32601007	32601380	4	261.1	V	c2293963
16	32818387	32818021	32	-1	V	c2294014
16	33238190	33238502	7	-1	V	c2294189
16	33238661	33294212	93	-1	V	c2294195
16	33238865	33241511	96	-1	V	c2294197
16	33238970	33239691	4	60.8	V	c2294199
16	33239393	33293894	7	256.8	V	c2294201
16	33239923	33241336	13	-1	V	c2294200
16	33241747	33294335	117	-1	V	c2294209
16	33294734	33294771	103	-1	V	c2294212
16	33577036	33857255	7	171.8	V	c2294410
16	33865289	33865554	5	295.2	V	c2294602
16	33865343	33867781	7	33.2	V	c2294606
16	33866210	33868660	4	63.4	V	c2294616
16	33883181	46444404	7	304.5	V	c2294723
16	33883578	46499239	4	290.7	V	c2294740
16	33887738	33901727	5	298.9	V	c2294764
16	33896466	34191878	5	247.5	V	c2294835
16	33900745	33901670	4	259.2	V	c2294852
16	33972298	33972452	10	256.9	V	c2294914
16	33973302	33973498	12	224.2	V	c2294917
16	33973734	33976886	5	282.5	V	c2294919
16	33973890	33975850	20	280.7	V	c2294918
16	33974398	33976934	10	208.5	V	c2294926
16	33978332	33978816	24	176.1	V	c2294933
16	33984988	33985988	8	248.7	V	c2294941
16	33997802	33998122	9	198.9	V	c2294959
16	34000995	34004152	39	202.4	V	c2294969
16	34002663	34005618	6	274.7	V	c2294976
16	34004100	34004819	10	208.4	V	c2294977
16	34009274	34009534	12	144.4	V	c2294989
16	34022271	34022668	5	278.6	V	c2295004
16	34183969	34192547	5	312.4	V	c2295070
16	34184933	34184984	76	-1	V	c2295066
16	34186200	34191801	28	-1	V	c2295088
16	34191426	34191588	11	258.5	V	c2295162
16	34194428	34194278	14	-1	V	c2295195
16	35229284	35274916	4	325.1	V	c2296035
16	46386573	46393152	6	248.4	V	c2296096
16	46388462	46394387	5	48.2	V	c2296122
16	46389112	46391881	21	65.7	V	c2296130
16	46389115	46403721	100	91	V	c2296133
16	46390715	46403656	7	231.9	V	c2296145
16	46391008	46408655	4	258.7	V	c2296146
16	46391938	46404941	4	272.6	V	c2296174
16	46391939	46401783	9	248.1	V	c2296170
16	46392823	46404119	17	-1	V	c2296172
16	46394223	46401778	11	285.4	V	c2296187
16	46394413	46400022	6	278.7	V	c2296186
16	46396775	46403680	9	277.2	V	c2296203
16	46417846	46426218	46	-1	V	c2296287
16	46425603	46435397	9	223.3	V	c2296315
16	46428079	46427901	181	-1	V	c2296319
16	46435912	46437615	11	232.7	V	c2296338
16	46435951	46439024	6	129	V	c2296339
16	46436254	46440013	5	297.5	V	c2296340
16	46437353	46437551	30	211.3	V	c2296347
16	46438390	46454224	10	-1	V	c2296353
16	46438980	46439529	13	-1	V	c2296358
16	46439051	46451919	5	117.9	V	c2296372
16	46439377	46444768	7	220.1	V	c2296370
16	46441038	46499234	5	204.3	V	c2296383
16	46444232	46453700	8	208.8	V	c2296413
16	46448096	46500184	4	152	V	c2296428
16	46448314	46499384	4	328.7	V	c2296427
16	46449383	46450287	7	121.6	V	c2296432
16	46450289	46455080	8	-1	V	c2296434
16	46450349	46454559	9	213	V	c2296441
16	46452345	46498660	9	246.4	V	c2296449
16	48281019	48281327	64	119.1	V	c2297917
16	48905853	48906236	6	299	V	c2298418
16	72088673	72096973	4	302	V	c2316863
16	78038639	78041315	16	152.6	V	c2321615
16	81610838	81611637	6	161.6	V	c2324463
16	86498016	86498128	4	280.2	V	c2328384
16	87220844	87221359	4	102.8	V	c2328953
16	87251813	87252443	6	73.7	V	c2328977
16	87535991	87536331	10	110.6	V	c2329223
16	88086770	88087368	33	140	V	c2329664
16	89068708	89069549	4	248.9	V	c2330373
16	89075150	89075501	4	147.2	V	c2330379
16	89975112	89975230	22	-1	V	c2331104
17	48257	48317	7	302.2	V	c2337359
17	70079	70141	6	314.7	V	c2337377
17	165637	165995	24	-1	V	c2337453
17	166190	165080	24	-1	V	c2337452
17	216938	217154	24	211.4	V	c2337494
17	993049	41382312	4	259.6	V	c2338051
17	6465186	6464608	36	-1	V	c2342521
17	15723369	20541157	13	176.4	V	c2350039
17	21329123	25309847	7	-1	V	c2354233
17	21329304	25310570	4	322.9	V	c2354237
17	21329838	25311116	5	126.9	V	c2354238
17	21555420	22213259	6	221	V	c2354411
17	22223801	22224005	13	208.7	V	c2354824
17	22252091	22253175	5	310.2	V	c2354850
17	25268135	25265252	887	-1	V	c2354870
17	30276780	45402180	4	259.8	V	c2358897
17	33304921	72773778	6	202.5	V	c2361345
17	39203217	39210980	6	271.4	V	c2365813
17	39243882	39263747	7	225.3	V	c2365852
17	39254350	39274333	16	213.8	V	c2365863
17	39382985	39411472	5	275	V	c2365974
17	39789086	39789450	21	76.2	V	c2366310
17	39789909	39789971	4	299	V	c2366312
17	44288013	45175753	16	202.6	V	c2369925
17	46615732	46617123	14	193	V	c2371525
17	48101922	48102032	5	296.7	V	c2372720
17	63496170	63496380	9	204.7	V	c2384898
17	65854476	66211292	13	188	V	c2386783
17	67957785	67958011	15	185.4	V	c2388492
17	72729523	72729897	12	-1	V	c2392285
17	77995726	77998665	8	209.5	V	c2396315
17	77998200	77998371	34	220.4	V	c2396320
17	78288623	78289531	13	-1	V	c2396538
17	78904057	78904230	16	212	V	c2397022
17	79400052	79399594	14	-1	V	c2397408
18	7144519	7146574	11	129.4	V	c2408773
18	13673262	13674132	4	85.7	V	c2413988
18	15405177	15408130	12	155.1	V	c2415300
18	15405917	15408100	10	186.3	V	c2415303
18	18512072	18515148	14	-1	V	c2415315
18	18512234	18514329	20	-1	V	c2415324
18	18512307	18512533	189	-1	V	c2415321
18	18512733	18515040	23	-1	V	c2415325
18	18512880	18517325	84	-1	V	c2415327
18	18512891	18516204	554	-1	V	c2415326
18	18512922	18513222	4	315.4	V	c2415330
18	18513773	18517270	68	-1	V	c2415342
18	18513851	18515160	5	-1	V	c2415337
18	18513958	18516403	113	-1	V	c2415340
18	18514158	18515032	7	277.5	V	c2415346
18	18514728	18517827	4	-1	V	c2415348
18	18515627	18515442	385	-1	V	c2415349
18	18517879	18516260	1722	-1	V	c2415353
18	18520431	18519350	1731	-1	V	c2415363
18	19812844	19812707	12	-1	V	c2416418
18	28730104	28730254	4	240.9	V	c2423642
18	46593551	46593728	9	283.2	V	c2437893
18	48657272	48657644	9	166.2	V	c2439530
18	56217617	56217772	8	257.1	V	c2445443
18	61308259	61325658	19	91.8	V	c2449474
18	62884213	75877205	9	204.1	V	c2450697
18	65038189	65598472	4	238.4	V	c2452387
18	74323597	74323892	8	162.5	V	c2459693
18	75261113	75261293	4	249.2	V	c2460445
18	76799362	76799454	20	-1	V	c2461645
18	77378578	77379932	5	307.2	V	c2462092
18	77832120	77831821	24	-1	V	c2462469
19	434273	434501	7	211.2	V	c2465651
19	466054	466206	7	245.5	V	c2465677
19	816421	816673	8	173.4	V	c2465952
19	877882	879366	7	140.3	V	c2465997
19	878469	879794	6	271.5	V	c2466002
19	880269	879781	11	-1	V	c2466004
19	1142117	1142182	5	304.1	V	c2466214
19	3332260	3332640	10	94	V	c2467978
19	4512214	4511981	52	-1	V	c2468902
19	5487139	5488179	20	114.2	V	c2469686
19	7153124	7153445	22	125.5	V	c2471028
19	7396079	7396322	33	169.4	V	c2471169
19	7516281	7515862	51	-1	V	c2471268
19	9007341	9016084	5	227.9	V	c2472424
19	9007971	9010509	7	-1	V	c2472423
19	9008410	9028147	6	330.1	V	c2472428
19	11848964	12404579	4	250.7	V	c2474732
19	12404823	12550860	7	144.3	V	c2475172
19	14706629	14706751	4	293	V	c2477023
19	14963012	15014045	16	153.1	V	c2477237
19	17424354	18800162	8	138.1	V	c2479226
19	20082919	20759982	4	244.3	V	c2481356
19	20323488	21744219	4	319.8	V	c2481538
19	20875262	20985901	4	331.7	V	c2481946
19	21268344	21327789	14	133.9	V	c2482280
19	21272788	21334684	38	41.1	V	c2482283
19	21565947	22270847	4	299.4	V	c2482534
19	21607530	21608185	13	69.7	V	c2482568
19	21756958	24210620	4	316.1	V	c2482716
19	22252540	22485103	4	241.5	V	c2483124
19	23482062	28310152	20	120	V	c2484073
19	23506704	23651116	48	-1	V	c2484093
19	23936023	23936354	46	124.2	V	c2484438
19	24056078	24150959	24	109.6	V	c2484532
19	27732831	27736691	46	-1	V	c2484971
19	27733245	27740532	5	-1	V	c2484989
19	27733262	27735328	4	141.3	V	c2484980
19	27733796	27732578	2484	-1	V	c2484979
19	27733900	27736703	52	-1	V	c2484982
19	27733908	27737969	208	-1	V	c2484986
19	27733921	27738437	12	217.6	V	c2484992
19	27734584	27738465	12	164.9	V	c2485002
19	27735046	27736601	5	-1	V	c2484998
19	27736077	27736732	6	-1	V	c2485005
19	27737015	27738914	38	-1	V	c2485012
19	27737285	27736854	207	-1	V	c2485011
19	27737689	27740168	6	77.1	V	c2485019
19	27738207	27737970	7	-1	V	c2485015
19	27739459	27739363	4	-1	V	c2485021
19	27739671	27740159	8	208.3	V	c2485023
19	27801532	27806511	23	112.6	V	c2485086
19	27830329	27830518	34	219.7	V	c2485114
19	27833412	27856769	13	220.5	V	c2485121
19	27854657	27888882	25	151.9	V	c2485144
19	27868830	27869530	61	82.6	V	c2485155
19	33741721	33741480	21	-1	V	c2489767
19	34884053	34883349	64	-1	V	c2490695
19	40373952	40405760	16	182.3	V	c2495064
19	41454143	41521450	4	307.9	V	c2495920
19	43227889	43513619	8	218.7	V	c2497368
19	43347980	43761529	7	188.9	V	c2497474
19	43356506	43418473	4	286.2	V	c2497484
19	43420304	43439323	10	200.7	V	c2497535
19	43538596	43594427	4	252.5	V	c2497631
19	44183566	44183956	39	82	V	c2498136
19	51314877	51314952	4	295.7	V	c2503728
19	51484204	51484634	49	61.2	V	c2503865
19	52888170	52941438	4	259	V	c2504979
19	53022555	53350367	5	239.2	V	c2505092
19	53186893	53481977	22	92.8	V	c2505239
19	53320068	53356749	9	168.3	V	c2505345
19	53323017	53359078	8	209.8	V	c2505351
19	53323770	53359475	6	246.3	V	c2505350
19	53352993	53419154	4	271.5	V	c2505377
19	53361477	53446330	9	162.7	V	c2505389
19	53900203	53973597	11	174.4	V	c2505829
19	53941660	53978759	6	278	V	c2505871
19	53946127	53983459	25	173.2	V	c2505876
19	54217787	54246953	4	305.7	V	c2506099
19	54493831	54494242	4	293.7	V	c2506326
19	55274998	55353729	8	183.4	V	c2506929
19	56273064	56282791	8	224.9	V	c2507682
19	56835196	57838742	4	255.2	V	c2508136
19	59051506	59051138	6	-1	V	c2509862
20	2359802	2360527	13	182.1	V	c2513907
20	16239873	16239408	7	-1	V	c2525044
20	18190014	18190165	11	237.2	V	c2526584
20	18241825	18243099	22	67.8	V	c2526628
20	20318039	20318137	7	283.6	V	c2528310
20	20336256	20336481	5	201.7	V	c2528326
20	23103801	23103767	10	-1	V	c2530534
20	23684056	23746200	20	-1	V	c2530995
20	24412220	24412531	4	119.3	V	c2531570
20	25198461	25198611	8	251.6	V	c2532200
20	25923162	29472240	10	210	V	c2532758
20	25932523	29482677	4	308.1	V	c2532767
20	25935814	29485930	5	267.2	V	c2532771
20	26319005	26318504	72	-1	V	c2533039
20	29816552	29830440	4	284.4	V	c2533213
20	37092272	37092737	5	38.2	V	c2539056
20	37281725	37281905	9	229.6	V	c2539204
20	42325215	42325580	61	76.8	V	c2543154
20	43033470	43033659	8	207.5	V	c2543721
20	46523563	46524038	37	13.9	V	c2546535
20	47133329	47132217	400	-1	V	c2546996
20	48579902	48580050	8	258.2	V	c2548173
20	52099271	52099635	9	179.2	V	c2550983
20	57270175	57270331	15	252.2	V	c2555044
20	58889477	58889794	14	152.9	V	c2556319
20	59677806	59677666	17	-1	V	c2556948
20	59848774	59849583	10	68.9	V	c2557080
20	59965544	59965640	5	293.6	V	c2557180
20	60494995	60495068	4	289.2	V	c2557596
20	60523463	60523566	4	-1	V	c2557624
20	60557329	60557437	7	290.3	V	c2557652
20	62074049	62074289	4	245.5	V	c2558788
20	62123586	62123873	45	140	V	c2558832
20	62720053	62720195	16	257.9	V	c2559295
21	10085021	10819653	7	276	V	c2561486
21	10699217	10699520	9	200.3	V	c2561756
21	10700274	10703627	17	265	V	c2561762
21	10706549	10706909	97	93	V	c2561775
21	10713390	10716456	10	98.7	V	c2561781
21	10716703	10723180	10	218.4	V	c2561785
21	10717677	10722971	11	84.1	V	c2561787
21	10717687	10721331	56	56.9	V	c2561786
21	10721603	10722180	4	252.7	V	c2561794
21	10722638	10723547	58	-1	V	c2561795
21	10729383	10730597	32	138.5	V	c2561817
21	10732011	10733376	6	158	V	c2561826
21	10744294	10745356	14	182.3	V	c2561855
21	10750934	10752932	97	-1	V	c2561874
21	10751305	10752458	4	277.2	V	c2561876
21	10756562	10756756	29	215.4	V	c2561883
21	10757402	10757472	4	315.4	V	c2561886
21	10762078	10762621	17	125	V	c2561891
21	10765247	10765631	147	59	V	c2561896
21	10766036	10773515	8	129.6	V	c2561903
21	10766148	10772899	10	272	V	c2561901
21	10773222	10773400	4	325.6	V	c2561908
21	10781016	10806213	4	317.6	V	c2561994
21	10782672	10787835	14	265.7	V	c2562018
21	10785153	10788765	4	303.5	V	c2562034
21	10790057	10797129	6	183.3	V	c2562078
21	10791467	10795758	4	235.3	V	c2562087
21	10795955	10807085	11	185.7	V	c2562119
21	10798664	10853634	4	328	V	c2562135
21	10805082	10806181	7	316.4	V	c2562170
21	10805853	10806189	4	264	V	c2562172
21	14345413	14345782	45	103.5	V	c2562457
21	15250959	15270247	5	116.8	V	c2562963
21	22783563	22784629	24	107.2	V	c2568915
21	23276124	25180335	4	277.2	V	c2569324
21	27374189	27374701	5	290	V	c2572594
21	28999492	28999656	12	246.6	V	c2573885
21	31943289	31943394	5	310.2	V	c2576244
21	32114327	32114583	7	176	V	c2576371
21	33157585	33158154	13	98.6	V	c2577173
21	33402576	33402770	24	218.2	V	c2577373
21	34694962	34695125	6	280.9	V	c2578417
21	40285790	40285908	15	262.5	V	c2582820
21	41720176	41720244	8	294.2	V	c2583944
21	43227087	43227077	16	-1	V	c2585105
21	45631913	45632084	12	235.8	V	c2586956
21	45839504	45839610	13	267.7	V	c2587138
21	46576001	46576265	21	176.2	V	c2587716
21	47218539	47218074	17	-1	V	c2588214
21	47316456	47316840	14	96.2	V	c2588287
21	47467893	47468064	4	294.7	V	c2588407
21	47802968	47803779	5	162.7	V	c2588697
22	18360724	18360391	12	-1	V	c2592628
22	18588862	18589290	31	124.1	V	c2592809
22	18718188	20325902	6	191.7	V	c2592884
22	18880052	18883647	61	313.9	V	c2592960
22	19713615	19713947	7	121.3	V	c2593625
22	20062824	20063047	11	217.8	V	c2593900
22	20239535	45476172	4	229.9	V	c2594039
22	20710340	20713018	6	248.2	V	c2594196
22	20710806	20714633	4	252.1	V	c2594203
22	20711140	20714367	8	229	V	c2594202
22	23049980	23107848	5	300.4	V	c2595913
22	23687065	25070839	6	110.3	V	c2596406
22	25684834	25981143	7	173.5	V	c2597950
22	25692345	25988703	25	104.7	V	c2597958
22	32299217	32299434	4	247.6	V	c2603228
22	35859551	35859660	6	270.9	V	c2606028
22	36087526	36093646	4	289.4	V	c2606211
22	37076195	37076537	9	199	V	c2607010
22	43895912	43896246	7	146.4	V	c2612447
22	45048864	45049060	4	225.2	V	c2613357
22	49034273	49034593	7	135.6	V	c2616534
22	49387693	51195620	9	229.9	V	c2616819
22	49781280	49781024	51	-1	V	c2617129
X	163698	166182	5	-1	V	c2618656
X	324113	324339	7	184.9	V	c2618741
X	387478	387538	4	299.5	V	c2618793
X	417956	418353	13	131.6	V	c2618815
X	460306	460077	21	-1	V	c2618846
X	685697	686071	5	254.8	V	c2619022
X	721726	721939	11	201.5	V	c2619057
X	1413777	1413972	14	210.7	V	c2619512
X	1450151	1453285	11	143.8	V	c2619549
X	2366028	2398245	7	265.2	V	c2620257
X	2550273	2550680	5	281	V	c2620415
X	2694431	2808631	10	174.6	V	c2620538
X	25842567	66635282	34	336.1	V	c2635521
X	30813622	30814288	6	247.5	V	c2638669
X	48037324	48134056	4	278.4	V	c2649791
X	48058015	48167215	7	254.5	V	c2649803
X	48140933	52641968	10	182.6	V	c2649859
X	52886821	55678881	15	146.2	V	c2652273
X	56828581	56829468	26	88.3	V	c2654729
X	61726632	61729463	11	164.1	V	c2655963
X	61726633	61731079	11	297.5	V	c2655966
X	61727643	61733205	10	-1	V	c2655968
X	61727873	61734432	5	328	V	c2655981
X	61728393	61733333	15	-1	V	c2655978
X	61730031	61729922	17	-1	V	c2655996
X	61730068	61731186	35	-1	V	c2655999
X	61730068	61734602	31	-1	V	c2656004
X	61730248	61732876	34	-1	V	c2656007
X	61730780	61734432	4	249.1	V	c2656012
X	61730784	61731835	5	57.2	V	c2656018
X	61731114	61734114	11	308.9	V	c2656021
X	61731455	61731303	41	-1	V	c2656010
X	61731898	61733665	60	-1	V	c2656019
X	61850969	61890644	5	307.2	V	c2656169
X	88459022	88462444	6	46.1	V	c2672840
X	88459077	88461592	5	14.1	V	c2672838
X	88461715	88462290	4	192.7	V	c2672847
X	88461886	88462805	18	-1	V	c2672845
X	101055418	101067706	22	135.1	V	c2680367
X	134988453	134988670	19	213.3	V	c2701743
X	152648683	152649046	4	41.4	V	c2712461
X	154871244	155187777	18	202.9	V	c2713785
X	155033405	155216665	40	138.3	V	c2713905
X	155238649	155238838	15	224.3	V	c2714069
Y	6402124	6403580	4	229.8	V	c2716282
Y	10056885	10056968	4	301.2	V	c2718295
Y	10066930	10067069	5	277.5	V	c2718306
Y	13138247	13447393	11	309.4	V	c2718370
Y	13139848	58977347	8	288.5	V	c2718405
Y	13141069	58982593	4	-1	V	c2718453
Y	13141073	13450096	5	-1	V	c2718433
Y	13194925	58980010	4	237.9	V	c2718565
Y	13196076	58979871	5	-1	V	c2718594
Y	13446623	58975712	5	230.7	V	c2718801
Y	13446715	13451352	5	314.6	V	c2718797
Y	13447508	13458658	7	306	V	c2718821
Y	13447656	13450201	41	72.8	V	c2718816
Y	13447691	13459263	4	322.8	V	c2718822
Y	13447746	13449165	6	104.5	V	c2718814
Y	13448719	13451120	17	33.9	V	c2718895
Y	13448741	58980698	9	69.1	V	c2718905
Y	13448743	13458675	6	167.1	V	c2718897
Y	13448753	58981182	32	-1	V	c2718877
Y	13448852	58983217	5	305.7	V	c2718910
Y	13449177	13449652	16	24.7	V	c2718894
Y	13449313	13449861	26	-1	V	c2718856
Y	13449519	58979613	18	-1	V	c2718903
Y	13449669	58979511	6	125.3	V	c2718946
Y	13449690	13458684	14	267.2	V	c2718937
Y	13449713	58980688	4	287.8	V	c2718947
Y	13449807	13450360	14	145.7	V	c2718932
Y	13449974	58978932	17	-1	V	c2718902
Y	13451059	13451263	37	191.3	V	c2718980
Y	13452616	58979428	5	267	V	c2719033
Y	13453205	58978383	4	328.2	V	c2719029
Y	13454431	13458887	7	-1	V	c2719056
Y	13459275	13459135	6	-1	V	c2719179
Y	13470560	13487765	7	222.1	V	c2719237
Y	13471901	13489108	5	119.8	V	c2719246
Y	13646169	13846451	5	324.3	V	c2719382
Y	13646170	13815466	5	324.4	V	c2719379
Y	13648193	13680963	24	308.4	V	c2719396
Y	13648226	13831863	4	328.7	V	c2719405
Y	13649738	13801079	15	311.1	V	c2719420
Y	13650636	13846461	65	8.5	V	c2719461
Y	13650839	13802264	10	271	V	c2719444
Y	13650839	13804164	19	265.9	V	c2719446
Y	13650839	13804803	5	330.2	V	c2719448
Y	13650839	13851657	64	242.2	V	c2719464
Y	13650839	13861506	9	288.5	V	c2719472
Y	13650905	13831677	4	339.1	V	c2719455
Y	13650908	13801065	4	341.3	V	c2719443
Y	13651397	13866540	16	260.1	V	c2719505
Y	13651403	13867273	5	297.5	V	c2719507
Y	13651421	13680956	10	327.9	V	c2719485
Y	13651422	13833491	65	-1	V	c2719456
Y	13651430	13810625	7	318.4	V	c2719492
Y	13658892	13805383	39	142.1	V	c2719580
Y	13659181	13683484	4	284	V	c2719573
Y	13659208	13851652	4	235.2	V	c2719606
Y	13659299	13846451	5	325.8	V	c2719604
Y	13659350	13820698	4	311.7	V	c2719599
Y	13664411	13869741	5	-1	V	c2719668
Y	13666153	13869987	8	341.3	V	c2719693
Y	13669593	13860007	8	236.3	V	c2719738
Y	13669607	13856709	4	342.1	V	c2719737
Y	13670156	13867438	32	-1	V	c2719741
Y	13674768	13801089	50	287.3	V	c2719764
Y	13678911	13851637	5	302.7	V	c2719812
Y	13680992	13812666	6	336.1	V	c2719849
Y	13680995	13825178	114	115.1	V	c2719857
Y	13680995	13833318	4	286.9	V	c2719861
Y	13680995	13854292	9	288	V	c2719872
Y	13680997	13846461	43	280.8	V	c2719867
Y	13681000	13706672	6	315.1	V	c2719839
Y	13681004	13804170	4	307.9	V	c2719843
Y	13681043	13861449	12	329.3	V	c2719877
Y	13681044	13804807	14	294.5	V	c2719844
Y	13681822	28800257	4	342.1	V	c2719894
Y	13682966	13824990	11	292.2	V	c2719907
Y	13685449	13867818	12	316.8	V	c2719939
Y	13687107	13819960	5	208	V	c2719945
Y	13687879	13722260	8	264.4	V	c2719954
Y	13687907	13705500	32	269.5	V	c2719951
Y	13687927	13693195	26	232.3	V	c2719950
Y	13688037	13813946	104	-1	V	c2719960
Y	13689438	13712777	4	323.6	V	c2719972
Y	13689704	13695093	73	115	V	c2719977
Y	13706973	13801087	11	325	V	c2720037
Y	13799007	13800250	6	321.3	V	c2720083
Y	13801104	13860021	15	244.5	V	c2720169
Y	13801104	13866954	7	296.7	V	c2720173
Y	13801106	13818729	30	274.7	V	c2720129
Y	13801112	13851346	24	240.2	V	c2720162
Y	13801113	13820726	28	261.4	V	c2720130
Y	13801113	13869114	137	268.8	V	c2720177
Y	13801114	13826879	6	287	V	c2720135
Y	13801164	13847180	9	311.9	V	c2720157
Y	13801690	13818064	30	-1	V	c2720127
Y	13801698	13868420	55	-1	V	c2720174
Y	13802301	13851655	11	257.6	V	c2720185
Y	13802337	13833034	21	302.5	V	c2720183
Y	13803154	13867428	5	196.3	V	c2720204
Y	13804220	13851661	63	265.1	V	c2720215
Y	13804231	13849198	13	317.6	V	c2720214
Y	13805371	13869541	22	-1	V	c2720245
Y	13805406	13867239	95	-1	V	c2720243
Y	13806242	13867283	4	65.6	V	c2720263
Y	13809728	13845534	8	64.3	V	c2720326
Y	13810922	13842744	4	79.5	V	c2720349
Y	13811468	28787152	4	-1	V	c2720354
Y	13812930	13814948	7	311.7	V	c2720365
Y	13813209	13866962	7	336.1	V	c2720405
Y	13813497	13851630	9	314.6	V	c2720393
Y	13813711	13839291	8	301.2	V	c2720412
Y	13813711	13869091	5	27.6	V	c2720418
Y	13813968	13869694	6	278.6	V	c2720419
Y	13815531	13846447	10	212	V	c2720440
Y	13818632	13861535	4	70.5	V	c2720482
Y	13820060	13868165	4	331.3	V	c2720504
Y	13820759	13857999	5	305.7	V	c2720514
Y	13822815	13857869	5	267.4	V	c2720528
Y	13825582	13866967	13	-1	V	c2720551
Y	13825613	13869584	144	-1	V	c2720561
Y	13831334	13843172	6	317.1	V	c2720627
Y	13833085	13869109	20	282.7	V	c2720661
Y	13833368	13846452	192	299.2	V	c2720668
Y	13833369	13861506	30	298.7	V	c2720671
Y	13833389	13854560	5	57.5	V	c2720649
Y	13833392	13868489	4	309.9	V	c2720659
Y	13833926	13852097	348	-1	V	c2720670
Y	13837431	13867286	4	306.5	V	c2720701
Y	13838527	13868482	5	104.4	V	c2720720
Y	13842734	13868381	31	271.5	V	c2720758
Y	13842740	13864556	10	312.6	V	c2720755
Y	13846337	13869114	12	142.4	V	c2720806
Y	13846510	13851645	6	290.1	V	c2720792
Y	13847061	13867437	11	-1	V	c2720802
Y	13847602	13869696	10	302.7	V	c2720816
Y	13849827	13867462	4	-1	V	c2720835
Y	13851106	13866033	4	315.6	V	c2720847
Y	13851692	13869109	66	286.2	V	c2720862
Y	13853407	13868324	4	269.7	V	c2720869
Y	13854896	13869587	5	-1	V	c2720878
Y	13854918	13867458	14	-1	V	c2720876
Y	13857267	13868883	4	-1	V	c2720892
Y	13857517	13857880	4	276.5	V	c2720894
Y	13860894	13869150	6	-1	V	c2720922
Y	13862048	13867239	29	-1	V	c2720928
Y	13862111	13869172	12	-1	V	c2720930
Y	13864536	13868388	11	217	V	c2720947
Y	13869087	13869199	4	-1	V	c2720972
Y	13869749	13869950	4	318.6	V	c2720981
Y	22258667	22288246	9	-1	V	c2725299
Y	22260209	22269422	53	-1	V	c2725302
Y	22269405	22353208	21	255	V	c2725313
Y	22298590	22303411	5	222.1	V	c2725334
Y	22430461	22439960	4	290.3	V	c2725370
Y	28785014	28787494	4	253	V	c2726799
Y	28795266	28813025	7	280.2	V	c2726864
Y	28799053	28801297	9	256	V	c2726885
Y	28813073	28816658	4	239.9	V	c2726934
Y	28815369	28817848	7	142	V	c2726939
Y	58972145	58980526	4	336.1	V	c2727020
Y	58975882	58979645	31	162.3	V	c2727033
Y	58977071	58979221	6	-1	V	c2727039
Y	58977381	58982088	4	288.5	V	c2727053
Y	58977431	58980707	41	-1	V	c2727042
Y	58979977	58978489	43	-1	V	c2727059
Y	58980221	58980803	236	-1	V	c2727061
Y	58981392	58982148	13	-1	V	c2727065
Y	58981868	58982987	4	229.1	V	c2727070
Y	58984198	58990696	18	190.5	V	c2727075
Y	58985952	58990623	54	182.8	V	c2727081
Y	58990000	58994964	14	140.3	V	c2727088
Y	58994885	58997300	6	182.2	V	c2727091
