# Supplementary material for: Discovery of large genomic inversions using long range information
Source: BMC Genomics. 2017 Jan 10;18:65. doi: 10.1186/s12864-016-3444-1 (PMC5223412; doi:10.1186/s12864-016-3444-1)
Supplement: Additional file 2: — Call sets. Call sets generated by Valor, DELLY, LUMPY, and GASVPro using both real data and simulations. (ZIP 72710 kb) [file 12864_2016_3444_MOESM2_ESM.zip › supplementary/NA12882/delly_NA12882_platinum.vcf]

##fileformat=VCFv4.1
##fileDate=20160330
##ALT=<ID=DEL,Description="Deletion">
##ALT=<ID=DUP,Description="Duplication">
##ALT=<ID=INV,Description="Inversion">
##ALT=<ID=TRA,Description="Translocation">
##ALT=<ID=INS,Description="Insertion">
##FILTER=<ID=LowQual,Description="PE support below 3 or mapping quality below 20.">
##INFO=<ID=CIEND,Number=2,Type=Integer,Description="PE confidence interval around END">
##INFO=<ID=CIPOS,Number=2,Type=Integer,Description="PE confidence interval around POS">
##INFO=<ID=CHR2,Number=1,Type=String,Description="Chromosome for END coordinate in case of a translocation">
##INFO=<ID=END,Number=1,Type=Integer,Description="End position of the structural variant">
##INFO=<ID=PE,Number=1,Type=Integer,Description="Paired-end support of the structural variant">
##INFO=<ID=MAPQ,Number=1,Type=Integer,Description="Median mapping quality of paired-ends">
##INFO=<ID=SR,Number=1,Type=Integer,Description="Split-read support">
##INFO=<ID=SRQ,Number=1,Type=Float,Description="Split-read consensus alignment quality">
##INFO=<ID=CONSENSUS,Number=1,Type=String,Description="Split-read consensus sequence">
##INFO=<ID=CT,Number=1,Type=String,Description="Paired-end signature induced connection type">
##INFO=<ID=IMPRECISE,Number=0,Type=Flag,Description="Imprecise structural variation">
##INFO=<ID=PRECISE,Number=0,Type=Flag,Description="Precise structural variation">
##INFO=<ID=SVTYPE,Number=1,Type=String,Description="Type of structural variant">
##INFO=<ID=SVMETHOD,Number=1,Type=String,Description="Type of approach used to detect SV">
##INFO=<ID=INSLEN,Number=1,Type=Integer,Description="Predicted length of the insertion">
##FORMAT=<ID=GT,Number=1,Type=String,Description="Genotype">
##FORMAT=<ID=GL,Number=G,Type=Float,Description="Log10-scaled genotype likelihoods for RR,RA,AA genotypes">
##FORMAT=<ID=GQ,Number=1,Type=Integer,Description="Genotype Quality">
##FORMAT=<ID=FT,Number=1,Type=String,Description="Per-sample genotype filter">
##FORMAT=<ID=RC,Number=1,Type=Integer,Description="Raw high-quality read counts for the SV">
##FORMAT=<ID=RCL,Number=1,Type=Integer,Description="Raw high-quality read counts for the left control region">
##FORMAT=<ID=RCR,Number=1,Type=Integer,Description="Raw high-quality read counts for the right control region">
##FORMAT=<ID=CN,Number=1,Type=Integer,Description="Read-depth based copy-number estimate for autosomal sites">
##FORMAT=<ID=DR,Number=1,Type=Integer,Description="# high-quality reference pairs">
##FORMAT=<ID=DV,Number=1,Type=Integer,Description="# high-quality variant pairs">
##FORMAT=<ID=RR,Number=1,Type=Integer,Description="# high-quality reference junction reads">
##FORMAT=<ID=RV,Number=1,Type=Integer,Description="# high-quality variant junction reads">
#CHROM	POS	ID	REF	ALT	QUAL	FILTER	INFO	FORMAT	NA12882.recal
1	10456	INV00000002	N	<INV>	.	LowQual	IMPRECISE;CIEND=-125,125;CIPOS=-125,125;SVTYPE=INV;SVMETHOD=EMBL.DELLYv0.6.7;CHR2=1;END=249239256;CT=3to3;INSLEN=0;PE=3;MAPQ=2	GT:GL:GQ:FT:RCL:RC:RCR:CN:DR:DV:RR:RV	0/0:0,-19.2445,-233.2:10000:PASS:1717:120600389:2057:63911:67:1:0:0
1	10465	INV00000001	N	<INV>	.	LowQual	IMPRECISE;CIEND=-108,108;CIPOS=-108,108;SVTYPE=INV;SVMETHOD=EMBL.DELLYv0.6.7;CHR2=1;END=249240405;CT=3to3;INSLEN=0;PE=4;MAPQ=9	GT:GL:GQ:FT:RCL:RC:RCR:CN:DR:DV:RR:RV	0/0:0,-16.1799,-147.023:10000:PASS:1722:120602229:212:124718:64:2:0:0
1	725047	INV00000003	N	<INV>	.	LowQual	IMPRECISE;CIEND=-421,421;CIPOS=-421,421;SVTYPE=INV;SVMETHOD=EMBL.DELLYv0.6.7;CHR2=1;END=4363154;CT=5to5;INSLEN=0;PE=2;MAPQ=9	GT:GL:GQ:FT:RCL:RC:RCR:CN:DR:DV:RR:RV	0/0:0,-10.685,-163.696:107:PASS:75432:1709869:913370:3:41:2:0:0
1	1647969	INV00000004	N	<INV>	.	LowQual	IMPRECISE;CIEND=-307,307;CIPOS=-307,307;SVTYPE=INV;SVMETHOD=EMBL.DELLYv0.6.7;CHR2=1;END=228422159;CT=3to3;INSLEN=0;PE=2;MAPQ=9	GT:GL:GQ:FT:RCL:RC:RCR:CN:DR:DV:RR:RV	0/0:0,-13.5519,-281.616:136:PASS:526958:109289992:10787213:19:49:2:0:0
1	1648040	INV00000005	N	<INV>	.	LowQual	IMPRECISE;CIEND=-319,319;CIPOS=-319,319;SVTYPE=INV;SVMETHOD=EMBL.DELLYv0.6.7;CHR2=1;END=12720799;CT=3to3;INSLEN=0;PE=2;MAPQ=1	GT:GL:GQ:FT:RCL:RC:RCR:CN:DR:DV:RR:RV	0/0:0,-17.4595,-329.3:10000:PASS:527017:5623010:2689109:3:58:0:0:0
1	6064988	INV00000006	N	<INV>	.	LowQual	IMPRECISE;CIEND=-206,206;CIPOS=-206,206;SVTYPE=INV;SVMETHOD=EMBL.DELLYv0.6.7;CHR2=1;END=6066438;CT=3to3;INSLEN=0;PE=2;MAPQ=10	GT:GL:GQ:FT:RCL:RC:RCR:CN:DR:DV:RR:RV	0/0:0,-0.428295,-12.2643:5:LowQual:340:450:247:2:7:3:0:0
1	6065518	INV00000007	N	<INV>	.	PASS	IMPRECISE;CIEND=-173,173;CIPOS=-173,173;SVTYPE=INV;SVMETHOD=EMBL.DELLYv0.6.7;CHR2=1;END=6066146;CT=5to5;INSLEN=0;PE=4;MAPQ=31	GT:GL:GQ:FT:RCL:RC:RCR:CN:DR:DV:RR:RV	0/1:-4.97756,0,-44.5648:50:PASS:37:250:98:4:15:4:0:0
1	6364372	INV00000008	N	<INV>	.	PASS	IMPRECISE;CIEND=-290,290;CIPOS=-290,290;SVTYPE=INV;SVMETHOD=EMBL.DELLYv0.6.7;CHR2=1;END=231007849;CT=3to3;INSLEN=0;PE=5;MAPQ=28	GT:GL:GQ:FT:RCL:RC:RCR:CN:DR:DV:RR:RV	0/0:0,-2.81675,-209.244:28:PASS:2789383:108376628:9438152:18:42:5:0:0
1	6507202	INV00000009	N	<INV>	.	LowQual	IMPRECISE;CIEND=-412,412;CIPOS=-412,412;SVTYPE=INV;SVMETHOD=EMBL.DELLYv0.6.7;CHR2=1;END=17028074;CT=5to5;INSLEN=0;PE=2;MAPQ=22	GT:GL:GQ:FT:RCL:RC:RCR:CN:DR:DV:RR:RV	0/0:0,-14.7628,-349.32:148:PASS:2526846:5332447:2728278:2:59:2:0:0
1	6515301	INV00000011	N	<INV>	.	PASS	IMPRECISE;CIEND=-293,293;CIPOS=-293,293;SVTYPE=INV;SVMETHOD=EMBL.DELLYv0.6.7;CHR2=1;END=17019761;CT=5to5;INSLEN=0;PE=4;MAPQ=56	GT:GL:GQ:FT:RCL:RC:RCR:CN:DR:DV:RR:RV	0/1:-8.55833,0,-206.558:86:PASS:2523070:5320858:2727532:2:37:4:0:0
1	6515424	INV00000010	N	<INV>	.	LowQual	IMPRECISE;CIEND=-306,306;CIPOS=-306,306;SVTYPE=INV;SVMETHOD=EMBL.DELLYv0.6.7;CHR2=1;END=17019567;CT=3to3;INSLEN=0;PE=2;MAPQ=60	GT:GL:GQ:FT:RCL:RC:RCR:CN:DR:DV:RR:RV	0/0:0,-2.74887,-261.199:27:PASS:2523006:5320607:2727488:2:46:2:0:0
1	6618882	INV00000012	N	<INV>	.	PASS	IMPRECISE;CIEND=-255,255;CIPOS=-255,255;SVTYPE=INV;SVMETHOD=EMBL.DELLYv0.6.7;CHR2=1;END=6619784;CT=3to3;INSLEN=0;PE=4;MAPQ=60	GT:GL:GQ:FT:RCL:RC:RCR:CN:DR:DV:RR:RV	0/1:-1.94961,0,-251.972:19:PASS:220:439:184:2:45:4:0:0
1	6619017	INV00000013	N	<INV>	.	PASS	IMPRECISE;CIEND=-164,164;CIPOS=-164,164;SVTYPE=INV;SVMETHOD=EMBL.DELLYv0.6.7;CHR2=1;END=6619681;CT=5to5;INSLEN=0;PE=7;MAPQ=51	GT:GL:GQ:FT:RCL:RC:RCR:CN:DR:DV:RR:RV	0/1:-19.5197,0,-194.16:10000:PASS:160:313:161:2:39:7:0:0
1	8034947	INV00000014	N	<INV>	.	LowQual	IMPRECISE;CIEND=-423,423;CIPOS=-423,423;SVTYPE=INV;SVMETHOD=EMBL.DELLYv0.6.7;CHR2=1;END=179651145;CT=5to5;INSLEN=0;PE=2;MAPQ=18	GT:GL:GQ:FT:RCL:RC:RCR:CN:DR:DV:RR:RV	0/0:0,-1.21307,-59.8339:12:LowQual:3649674:80014934:36939555:4:12:2:0:0
1	8382435	INV00000015	N	<INV>	.	LowQual	IMPRECISE;CIEND=-306,306;CIPOS=-306,306;SVTYPE=INV;SVMETHOD=EMBL.DELLYv0.6.7;CHR2=1;END=203573091;CT=5to5;INSLEN=0;PE=2;MAPQ=19	GT:GL:GQ:FT:RCL:RC:RCR:CN:DR:DV:RR:RV	0/0:0,-2.61396,-100.405:26:PASS:3834177:92841575:23928411:7:19:2:0:0
1	9684058	INV00000016	N	<INV>	.	PASS	IMPRECISE;CIEND=-358,358;CIPOS=-358,358;SVTYPE=INV;SVMETHOD=EMBL.DELLYv0.6.7;CHR2=1;END=110412152;CT=3to3;INSLEN=0;PE=3;MAPQ=33	GT:GL:GQ:FT:RCL:RC:RCR:CN:DR:DV:RR:RV	0/1:-5.47598,0,-24.1249:55:PASS:4535991:53083620:15811300:5:8:3:0:0
1	9786481	INV00000017	N	<INV>	.	LowQual	IMPRECISE;CIEND=-402,402;CIPOS=-402,402;SVTYPE=INV;SVMETHOD=EMBL.DELLYv0.6.7;CHR2=1;END=59862096;CT=3to3;INSLEN=0;PE=3;MAPQ=4	GT:GL:GQ:FT:RCL:RC:RCR:CN:DR:DV:RR:RV	0/0:0,-15.3525,-300.8:154:PASS:4589777:26235835:13253462:3:51:0:0:0
1	11101794	INV00000019	N	<INV>	.	LowQual	IMPRECISE;CIEND=-282,282;CIPOS=-282,282;SVTYPE=INV;SVMETHOD=EMBL.DELLYv0.6.7;CHR2=1;END=114467303;CT=5to5;INSLEN=0;PE=7;MAPQ=6	GT:GL:GQ:FT:RCL:RC:RCR:CN:DR:DV:RR:RV	0/0:0,-2.38909,-46.6872:24:PASS:5289850:54556469:16438219:5:13:4:0:0
1	11101823	INV00000018	N	<INV>	.	LowQual	IMPRECISE;CIEND=-335,335;CIPOS=-335,335;SVTYPE=INV;SVMETHOD=EMBL.DELLYv0.6.7;CHR2=1;END=114467371;CT=3to3;INSLEN=0;PE=10;MAPQ=6	GT:GL:GQ:FT:RCL:RC:RCR:CN:DR:DV:RR:RV	0/0:0,-2.59564,-61.9873:26:PASS:5289859:54556506:16438217:5:15:5:0:0
1	11931661	INV00000020	N	<INV>	.	LowQual	IMPRECISE;CIEND=-426,426;CIPOS=-426,426;SVTYPE=INV;SVMETHOD=EMBL.DELLYv0.6.7;CHR2=1;END=116480137;CT=3to3;INSLEN=0;PE=2;MAPQ=8	GT:GL:GQ:FT:RCL:RC:RCR:CN:DR:DV:RR:RV	0/0:0,-15.7563,-316.775:157:PASS:5726168:55195503:16800475:5:54:1:0:0
1	12909376	INV00000021	N	<INV>	.	LowQual	IMPRECISE;CIEND=-189,189;CIPOS=-189,189;SVTYPE=INV;SVMETHOD=EMBL.DELLYv0.6.7;CHR2=1;END=12950028;CT=3to3;INSLEN=0;PE=21;MAPQ=7	GT:GL:GQ:FT:RCL:RC:RCR:CN:DR:DV:RR:RV	0/0:0,-8.02487,-158.978:80:PASS:12476:24991:5992:3:52:17:0:0
1	12988747	INV00000022	N	<INV>	.	LowQual	IMPRECISE;CIEND=-315,315;CIPOS=-315,315;SVTYPE=INV;SVMETHOD=EMBL.DELLYv0.6.7;CHR2=1;END=13378453;CT=5to5;INSLEN=0;PE=2;MAPQ=10	GT:GL:GQ:FT:RCL:RC:RCR:CN:DR:DV:RR:RV	0/0:0,-4.2581,-38.7853:43:PASS:102110:43182:5901:1:17:1:0:0
1	13173756	INV00000023	N	<INV>	.	LowQual	IMPRECISE;CIEND=-281,281;CIPOS=-281,281;SVTYPE=INV;SVMETHOD=EMBL.DELLYv0.6.7;CHR2=1;END=13736744;CT=5to5;INSLEN=0;PE=3;MAPQ=9	GT:GL:GQ:FT:RCL:RC:RCR:CN:DR:DV:RR:RV	0/0:0,-5.85047,-62.9959:59:PASS:67646:33213:126121:0:26:3:0:0
1	13454648	INV00000024	N	<INV>	.	LowQual	IMPRECISE;CIEND=-316,316;CIPOS=-316,316;SVTYPE=INV;SVMETHOD=EMBL.DELLYv0.6.7;CHR2=1;END=205532702;CT=5to5;INSLEN=0;PE=2;MAPQ=10	GT:GL:GQ:FT:RCL:RC:RCR:CN:DR:DV:RR:RV	0/0:0,-7.41763,-73.0335:74:PASS:6337487:91377221:22889455:6:28:1:0:0
1	13796701	INV00000025	N	<INV>	.	LowQual	IMPRECISE;CIEND=-113,113;CIPOS=-113,113;SVTYPE=INV;SVMETHOD=EMBL.DELLYv0.6.7;CHR2=1;END=40483003;CT=5to5;INSLEN=0;PE=2;MAPQ=12	GT:GL:GQ:FT:RCL:RC:RCR:CN:DR:DV:RR:RV	0/0:0,-2.99013,-58.2352:30:PASS:6323812:14115619:7189496:2:12:1:0:0
1	15436936	INV00000027	N	<INV>	.	LowQual	IMPRECISE;CIEND=-309,309;CIPOS=-309,309;SVTYPE=INV;SVMETHOD=EMBL.DELLYv0.6.7;CHR2=1;END=245961743;CT=5to5;INSLEN=0;PE=3;MAPQ=15	GT:GL:GQ:FT:RCL:RC:RCR:CN:DR:DV:RR:RV	0/0:0,-3.28394,-79.2757:33:PASS:7201786:111801313:1601064:25:22:3:0:0
1	15437035	INV00000026	N	<INV>	.	LowQual	IMPRECISE;CIEND=-397,397;CIPOS=-397,397;SVTYPE=INV;SVMETHOD=EMBL.DELLYv0.6.7;CHR2=1;END=245961733;CT=3to3;INSLEN=0;PE=5;MAPQ=8	GT:GL:GQ:FT:RCL:RC:RCR:CN:DR:DV:RR:RV	0/0:0,-3.35799,-61.5576:34:PASS:7201870:111801214:1601079:25:20:5:0:0
1	15829723	INV00000028	N	<INV>	.	LowQual	IMPRECISE;CIEND=-407,407;CIPOS=-407,407;SVTYPE=INV;SVMETHOD=EMBL.DELLYv0.6.7;CHR2=1;END=236154925;CT=3to3;INSLEN=0;PE=3;MAPQ=19	GT:GL:GQ:FT:RCL:RC:RCR:CN:DR:DV:RR:RV	0/0:0,-12.4587,-317.606:125:PASS:7406473:106514943:6682747:15:54:3:0:0
1	16415255	INV00000029	N	<INV>	.	PASS	IMPRECISE;CIEND=-275,275;CIPOS=-275,275;SVTYPE=INV;SVMETHOD=EMBL.DELLYv0.6.7;CHR2=1;END=16416146;CT=5to5;INSLEN=0;PE=8;MAPQ=60	GT:GL:GQ:FT:RCL:RC:RCR:CN:DR:DV:RR:RV	0/1:-27.8537,0,-208.259:10000:PASS:217:463:146:3:37:8:0:0
1	16415317	INV00000030	N	<INV>	.	PASS	IMPRECISE;CIEND=-263,263;CIPOS=-263,263;SVTYPE=INV;SVMETHOD=EMBL.DELLYv0.6.7;CHR2=1;END=16416091;CT=3to3;INSLEN=0;PE=4;MAPQ=60	GT:GL:GQ:FT:RCL:RC:RCR:CN:DR:DV:RR:RV	0/1:-11.1629,0,-181.063:112:PASS:219:387:122:2:32:4:0:0
1	16830442	INV00000031	N	<INV>	.	LowQual	IMPRECISE;CIEND=-62,62;CIPOS=-62,62;SVTYPE=INV;SVMETHOD=EMBL.DELLYv0.6.7;CHR2=1;END=17236159;CT=5to5;INSLEN=0;PE=2;MAPQ=14	GT:GL:GQ:FT:RCL:RC:RCR:CN:DR:DV:RR:RV	0/0:0,-27.4087,-452.014:10000:PASS:106496:398307:101131:4:92:0:0:0
1	16831913	INV00000032	N	<INV>	.	PASS	IMPRECISE;CIEND=-249,249;CIPOS=-249,249;SVTYPE=INV;SVMETHOD=EMBL.DELLYv0.6.7;CHR2=1;END=17234961;CT=5to5;INSLEN=0;PE=5;MAPQ=21	GT:GL:GQ:FT:RCL:RC:RCR:CN:DR:DV:RR:RV	0/0:0,-6.12675,-255.552:61:PASS:105794:396575:100759:4:46:5:0:0
1	16833693	INV00000033	N	<INV>	.	LowQual	IMPRECISE;CIEND=-417,417;CIPOS=-417,417;SVTYPE=INV;SVMETHOD=EMBL.DELLYv0.6.7;CHR2=1;END=145382197;CT=3to3;INSLEN=0;PE=2;MAPQ=5	GT:GL:GQ:FT:RCL:RC:RCR:CN:DR:DV:RR:RV	0/0:0,-36.7648,-596.265:10000:PASS:7936095:58099018:33714866:3:124:2:0:0
1	16834120	INV00000034	N	<INV>	.	LowQual	IMPRECISE;CIEND=-414,414;CIPOS=-414,414;SVTYPE=INV;SVMETHOD=EMBL.DELLYv0.6.7;CHR2=1;END=145381954;CT=5to5;INSLEN=0;PE=2;MAPQ=6	GT:GL:GQ:FT:RCL:RC:RCR:CN:DR:DV:RR:RV	0/0:0,-23.0901,-404.958:10000:PASS:7936615:58098226:33714843:3:79:2:0:0
1	16834121	INV00000036	N	<INV>	.	LowQual	IMPRECISE;CIEND=-124,124;CIPOS=-124,124;SVTYPE=INV;SVMETHOD=EMBL.DELLYv0.6.7;CHR2=1;END=17229156;CT=5to5;INSLEN=0;PE=4;MAPQ=6	GT:GL:GQ:FT:RCL:RC:RCR:CN:DR:DV:RR:RV	0/0:0,-27.0255,-417.349:10000:PASS:104966:388439:101489:4:100:4:0:0
1	16834415	INV00000035	N	<INV>	.	LowQual	IMPRECISE;CIEND=-376,376;CIPOS=-376,376;SVTYPE=INV;SVMETHOD=EMBL.DELLYv0.6.7;CHR2=1;END=145381298;CT=5to5;INSLEN=0;PE=5;MAPQ=5	GT:GL:GQ:FT:RCL:RC:RCR:CN:DR:DV:RR:RV	0/0:0,-28.7085,-558.899:10000:PASS:7937030:58097098:33714981:3:104:3:0:0
1	16835506	INV00000037	N	<INV>	.	LowQual	IMPRECISE;CIEND=-408,408;CIPOS=-408,408;SVTYPE=INV;SVMETHOD=EMBL.DELLYv0.6.7;CHR2=1;END=17226889;CT=3to3;INSLEN=0;PE=3;MAPQ=6	GT:GL:GQ:FT:RCL:RC:RCR:CN:DR:DV:RR:RV	0/0:0,-17.8375,-358.996:10000:PASS:105197:385183:100782:4:63:3:0:0
1	16836541	INV00000038	N	<INV>	.	LowQual	IMPRECISE;CIEND=-410,410;CIPOS=-410,410;SVTYPE=INV;SVMETHOD=EMBL.DELLYv0.6.7;CHR2=1;END=91164248;CT=3to3;INSLEN=0;PE=2;MAPQ=3	GT:GL:GQ:FT:RCL:RC:RCR:CN:DR:DV:RR:RV	0/0:0,-16.2549,-300.299:10000:PASS:7940640:39584921:16889994:3:54:0:0:0
1	16839929	INV00000039	N	<INV>	.	LowQual	IMPRECISE;CIEND=-57,57;CIPOS=-57,57;SVTYPE=INV;SVMETHOD=EMBL.DELLYv0.6.7;CHR2=1;END=17223463;CT=3to3;INSLEN=0;PE=14;MAPQ=19	GT:GL:GQ:FT:RCL:RC:RCR:CN:DR:DV:RR:RV	0/0:0,-5.35594,-368.032:54:PASS:109391:373733:99740:4:71:13:0:0
1	16839971	INV00000040	N	<INV>	.	PASS	IMPRECISE;CIEND=-335,335;CIPOS=-335,335;SVTYPE=INV;SVMETHOD=EMBL.DELLYv0.6.7;CHR2=1;END=17223307;CT=5to5;INSLEN=0;PE=4;MAPQ=25	GT:GL:GQ:FT:RCL:RC:RCR:CN:DR:DV:RR:RV	0/0:0,-12.1909,-297.279:122:PASS:109344:373568:99727:4:59:4:0:0
1	16849970	INV00000041	N	<INV>	.	LowQual	IMPRECISE;CIEND=-243,243;CIPOS=-243,243;SVTYPE=INV;SVMETHOD=EMBL.DELLYv0.6.7;CHR2=1;END=17234536;CT=3to3;INSLEN=0;PE=3;MAPQ=14	GT:GL:GQ:FT:RCL:RC:RCR:CN:DR:DV:RR:RV	0/0:0,-17.8731,-408.921:10000:PASS:112298:374713:96235:4:69:2:0:0
1	16858538	INV00000042	N	<INV>	.	LowQual	IMPRECISE;CIEND=-326,326;CIPOS=-326,326;SVTYPE=INV;SVMETHOD=EMBL.DELLYv0.6.7;CHR2=1;END=17202044;CT=3to3;INSLEN=0;PE=2;MAPQ=8	GT:GL:GQ:FT:RCL:RC:RCR:CN:DR:DV:RR:RV	0/0:0,-75.0596,-1000:10000:PASS:103542:343789:93294:3:253:2:0:0
1	16869823	INV00000043	N	<INV>	.	LowQual	IMPRECISE;CIEND=-362,362;CIPOS=-362,362;SVTYPE=INV;SVMETHOD=EMBL.DELLYv0.6.7;CHR2=1;END=17056549;CT=5to5;INSLEN=0;PE=2;MAPQ=15	GT:GL:GQ:FT:RCL:RC:RCR:CN:DR:DV:RR:RV	0/0:0,-23.5625,-325.002:10000:PASS:67410:255439:59141:4:87:2:0:0
1	16870257	INV00000044	N	<INV>	.	LowQual	IMPRECISE;CIEND=-81,81;CIPOS=-81,81;SVTYPE=INV;SVMETHOD=EMBL.DELLYv0.6.7;CHR2=1;END=17056124;CT=5to5;INSLEN=0;PE=2;MAPQ=27	GT:GL:GQ:FT:RCL:RC:RCR:CN:DR:DV:RR:RV	0/0:0,-42.8809,-519.987:10000:PASS:67348:253925:60249:4:147:1:0:0
1	16885172	INV00000045	N	<INV>	.	PASS	IMPRECISE;CIEND=-351,351;CIPOS=-351,351;SVTYPE=INV;SVMETHOD=EMBL.DELLYv0.6.7;CHR2=1;END=146471526;CT=5to5;INSLEN=0;PE=7;MAPQ=20	GT:GL:GQ:FT:RCL:RC:RCR:CN:DR:DV:RR:RV	0/0:0,-15.7349,-306.713:157:PASS:7983121:58313599:34313702:3:87:7:0:0
1	16903540	INV00000046	N	<INV>	.	LowQual	IMPRECISE;CIEND=-375,375;CIPOS=-375,375;SVTYPE=INV;SVMETHOD=EMBL.DELLYv0.6.7;CHR2=1;END=144617422;CT=3to3;INSLEN=0;PE=2;MAPQ=10	GT:GL:GQ:FT:RCL:RC:RCR:CN:DR:DV:RR:RV	0/0:0,-15.4738,-188.434:157:PASS:8026024:57376090:33718487:3:57:2:0:0
1	16945669	INV00000047	N	<INV>	.	LowQual	IMPRECISE;CIEND=-273,273;CIPOS=-273,273;SVTYPE=INV;SVMETHOD=EMBL.DELLYv0.6.7;CHR2=1;END=17278451;CT=3to3;INSLEN=0;PE=12;MAPQ=10	GT:GL:GQ:FT:RCL:RC:RCR:CN:DR:DV:RR:RV	0/1:-7.24577,0,-226.66:72:PASS:195314:250521:83058:2:41:12:0:0
1	16947971	INV00000048	N	<INV>	.	PASS	IMPRECISE;CIEND=-101,101;CIPOS=-101,101;SVTYPE=INV;SVMETHOD=EMBL.DELLYv0.6.7;CHR2=1;END=17278133;CT=5to5;INSLEN=0;PE=14;MAPQ=58	GT:GL:GQ:FT:RCL:RC:RCR:CN:DR:DV:RR:RV	0/1:-43.2508,0,-338.085:10000:PASS:196700:246930:82466:2:65:13:0:0
1	17003815	INV00000049	N	<INV>	.	LowQual	IMPRECISE;CIEND=-361,361;CIPOS=-361,361;SVTYPE=INV;SVMETHOD=EMBL.DELLYv0.6.7;CHR2=1;END=17054687;CT=3to3;INSLEN=0;PE=2;MAPQ=10	GT:GL:GQ:FT:RCL:RC:RCR:CN:DR:DV:RR:RV	0/0:0,-14.7371,-265.023:147:PASS:10872:49576:16106:4:53:2:0:0
1	17051739	INV00000050	N	<INV>	.	PASS	IMPRECISE;CIEND=-126,126;CIPOS=-126,126;SVTYPE=INV;SVMETHOD=EMBL.DELLYv0.6.7;CHR2=1;END=234912187;CT=5to5;INSLEN=0;PE=124;MAPQ=39	GT:GL:GQ:FT:RCL:RC:RCR:CN:DR:DV:RR:RV	0/1:-443.915,0,-290.461:10000:PASS:8217305:105028279:7358579:13:58:122:0:0
1	17185930	INV00000051	N	<INV>	.	LowQual	IMPRECISE;CIEND=-296,296;CIPOS=-296,296;SVTYPE=INV;SVMETHOD=EMBL.DELLYv0.6.7;CHR2=1;END=145382590;CT=3to3;INSLEN=0;PE=16;MAPQ=8	GT:GL:GQ:FT:RCL:RC:RCR:CN:DR:DV:RR:RV	0/0:0,-5.66437,-213.856:57:PASS:8291597:57743922:33622456:3:49:16:0:0
1	17213411	INV00000052	N	<INV>	.	LowQual	IMPRECISE;CIEND=-394,394;CIPOS=-394,394;SVTYPE=INV;SVMETHOD=EMBL.DELLYv0.6.7;CHR2=1;END=143667842;CT=5to5;INSLEN=0;PE=3;MAPQ=6	GT:GL:GQ:FT:RCL:RC:RCR:CN:DR:DV:RR:RV	0/0:0,-5.08281,-58.0124:51:PASS:8315196:56882065:33068592:3:19:2:0:0
1	17216937	INV00000054	N	<INV>	.	PASS	IMPRECISE;CIEND=-366,366;CIPOS=-366,366;SVTYPE=INV;SVMETHOD=EMBL.DELLYv0.6.7;CHR2=1;END=149229911;CT=5to5;INSLEN=0;PE=4;MAPQ=20	GT:GL:GQ:FT:RCL:RC:RCR:CN:DR:DV:RR:RV	0/0:0,-6.34422,-225.377:63:PASS:8317125:58986640:35486832:3:39:4:0:0
1	17217059	INV00000053	N	<INV>	.	LowQual	IMPRECISE;CIEND=-401,401;CIPOS=-401,401;SVTYPE=INV;SVMETHOD=EMBL.DELLYv0.6.7;CHR2=1;END=149614792;CT=3to3;INSLEN=0;PE=2;MAPQ=5	GT:GL:GQ:FT:RCL:RC:RCR:CN:DR:DV:RR:RV	0/0:0,-11.238,-98.2619:112:PASS:8317238:59117344:35657509:3:39:1:0:0
1	17218374	INV00000055	N	<INV>	.	PASS	IMPRECISE;CIEND=-227,227;CIPOS=-227,227;SVTYPE=INV;SVMETHOD=EMBL.DELLYv0.6.7;CHR2=1;END=149228129;CT=3to3;INSLEN=0;PE=24;MAPQ=25	GT:GL:GQ:FT:RCL:RC:RCR:CN:DR:DV:RR:RV	0/1:-42.089,0,-226.216:10000:PASS:8318049:58984870:35485875:3:50:24:0:0
1	17220715	INV00000056	N	<INV>	.	LowQual	IMPRECISE;CIEND=-411,411;CIPOS=-411,411;SVTYPE=INV;SVMETHOD=EMBL.DELLYv0.6.7;CHR2=1;END=149226160;CT=5to5;INSLEN=0;PE=3;MAPQ=1	GT:GL:GQ:FT:RCL:RC:RCR:CN:DR:DV:RR:RV	0/0:0,-21.9,-364.225:10000:PASS:8319308:58981571:35485815:3:73:0:0:0
1	17224083	INV00000057	N	<INV>	.	LowQual	IMPRECISE;CIEND=-185,185;CIPOS=-185,185;SVTYPE=INV;SVMETHOD=EMBL.DELLYv0.6.7;CHR2=1;END=149222277;CT=5to5;INSLEN=0;PE=3;MAPQ=6	GT:GL:GQ:FT:RCL:RC:RCR:CN:DR:DV:RR:RV	0/0:0,-12.6454,-213.449:126:PASS:8321419:58974125:35487231:3:44:2:0:0
1	17225486	INV00000058	N	<INV>	.	PASS	IMPRECISE;CIEND=-7,7;CIPOS=-7,7;SVTYPE=INV;SVMETHOD=EMBL.DELLYv0.6.7;CHR2=1;END=149220651;CT=5to5;INSLEN=0;PE=7;MAPQ=37	GT:GL:GQ:FT:RCL:RC:RCR:CN:DR:DV:RR:RV	0/0:0,-2.40924,-317.74:24:PASS:8322657:58971266:35487191:3:66:5:0:0
1	17225604	INV00000059	N	<INV>	.	LowQual	IMPRECISE;CIEND=-414,414;CIPOS=-414,414;SVTYPE=INV;SVMETHOD=EMBL.DELLYv0.6.7;CHR2=1;END=149220646;CT=3to3;INSLEN=0;PE=2;MAPQ=43	GT:GL:GQ:FT:RCL:RC:RCR:CN:DR:DV:RR:RV	0/0:0,-9.30834,-220.725:93:PASS:8322750:58971171:35487163:3:45:2:0:0
1	17229115	INV00000060	N	<INV>	.	LowQual	IMPRECISE;CIEND=-349,349;CIPOS=-349,349;SVTYPE=INV;SVMETHOD=EMBL.DELLYv0.6.7;CHR2=1;END=149217387;CT=5to5;INSLEN=0;PE=3;MAPQ=9	GT:GL:GQ:FT:RCL:RC:RCR:CN:DR:DV:RR:RV	0/0:0,-24.0244,-436.493:10000:PASS:8325028:58966618:35485885:3:89:2:0:0
1	17229329	INV00000061	N	<INV>	.	LowQual	IMPRECISE;CIEND=-335,335;CIPOS=-335,335;SVTYPE=INV;SVMETHOD=EMBL.DELLYv0.6.7;CHR2=1;END=149224739;CT=3to3;INSLEN=0;PE=3;MAPQ=17	GT:GL:GQ:FT:RCL:RC:RCR:CN:DR:DV:RR:RV	0/0:0,-33.9616,-446.812:10000:PASS:8325313:58973697:35484303:3:129:3:0:0
1	17229889	INV00000062	N	<INV>	.	PASS	IMPRECISE;CIEND=-106,106;CIPOS=-106,106;SVTYPE=INV;SVMETHOD=EMBL.DELLYv0.6.7;CHR2=1;END=149216606;CT=3to3;INSLEN=0;PE=8;MAPQ=32	GT:GL:GQ:FT:RCL:RC:RCR:CN:DR:DV:RR:RV	0/1:-6.90297,0,-290.74:69:PASS:8325987:58965171:35485505:3:59:7:0:0
1	17229993	INV00000063	N	<INV>	.	PASS	IMPRECISE;CIEND=-193,193;CIPOS=-193,193;SVTYPE=INV;SVMETHOD=EMBL.DELLYv0.6.7;CHR2=1;END=149216269;CT=5to5;INSLEN=0;PE=27;MAPQ=45	GT:GL:GQ:FT:RCL:RC:RCR:CN:DR:DV:RR:RV	0/1:-85.1303,0,-248.579:10000:PASS:8326063:58964791:35485508:3:47:25:0:0
1	17231406	INV00000064	N	<INV>	.	PASS	IMPRECISE;CIEND=-352,352;CIPOS=-352,352;SVTYPE=INV;SVMETHOD=EMBL.DELLYv0.6.7;CHR2=1;END=149215744;CT=5to5;INSLEN=0;PE=4;MAPQ=27	GT:GL:GQ:FT:RCL:RC:RCR:CN:DR:DV:RR:RV	0/0:0,-14.3111,-336.298:143:PASS:8327386:58962929:35485235:3:74:4:0:0
1	17233795	INV00000065	N	<INV>	.	LowQual	IMPRECISE;CIEND=-383,383;CIPOS=-383,383;SVTYPE=INV;SVMETHOD=EMBL.DELLYv0.6.7;CHR2=1;END=147856311;CT=5to5;INSLEN=0;PE=2;MAPQ=6	GT:GL:GQ:FT:RCL:RC:RCR:CN:DR:DV:RR:RV	0/0:0,-12.239,-101.643:122:PASS:8329479:58533570:34809232:3:44:2:0:0
1	17234239	INV00000066	N	<INV>	.	LowQual	IMPRECISE;CIEND=-230,230;CIPOS=-230,230;SVTYPE=INV;SVMETHOD=EMBL.DELLYv0.6.7;CHR2=1;END=147855625;CT=5to5;INSLEN=0;PE=5;MAPQ=3	GT:GL:GQ:FT:RCL:RC:RCR:CN:DR:DV:RR:RV	0/0:0,-9.45649,-129.652:95:PASS:8330023:58532826:34808691:3:47:2:0:0
1	17235179	INV00000067	N	<INV>	.	LowQual	IMPRECISE;CIEND=-399,399;CIPOS=-399,399;SVTYPE=INV;SVMETHOD=EMBL.DELLYv0.6.7;CHR2=1;END=116517092;CT=3to3;INSLEN=0;PE=2;MAPQ=3	GT:GL:GQ:FT:RCL:RC:RCR:CN:DR:DV:RR:RV	0/0:0,-20.169,-402:10000:PASS:8330970:52610849:15346941:4:67:0:0:0
1	17235875	INV00000070	N	<INV>	.	LowQual	IMPRECISE;CIEND=-99,99;CIPOS=-99,99;SVTYPE=INV;SVMETHOD=EMBL.DELLYv0.6.7;CHR2=1;END=149213966;CT=5to5;INSLEN=0;PE=3;MAPQ=6	GT:GL:GQ:FT:RCL:RC:RCR:CN:DR:DV:RR:RV	0/0:0,-17.3659,-363.266:10000:PASS:8331367:58957927:35483733:3:61:3:0:0
1	17236315	INV00000068	N	<INV>	.	LowQual	IMPRECISE;CIEND=-403,403;CIPOS=-403,403;SVTYPE=INV;SVMETHOD=EMBL.DELLYv0.6.7;CHR2=1;END=147852796;CT=3to3;INSLEN=0;PE=2;MAPQ=7	GT:GL:GQ:FT:RCL:RC:RCR:CN:DR:DV:RR:RV	0/0:0,-11.7417,-102.595:117:PASS:8331723:58530689:34805961:3:41:1:0:0
1	17236623	INV00000069	N	<INV>	.	LowQual	IMPRECISE;CIEND=-37,37;CIPOS=-37,37;SVTYPE=INV;SVMETHOD=EMBL.DELLYv0.6.7;CHR2=1;END=149213745;CT=3to3;INSLEN=0;PE=2;MAPQ=5	GT:GL:GQ:FT:RCL:RC:RCR:CN:DR:DV:RR:RV	0/0:0,-14.7504,-294:148:PASS:8331909:58957240:35483554:3:49:0:0:0
1	18829454	INV00000071	N	<INV>	.	LowQual	IMPRECISE;CIEND=-242,242;CIPOS=-242,242;SVTYPE=INV;SVMETHOD=EMBL.DELLYv0.6.7;CHR2=1;END=164839511;CT=5to5;INSLEN=0;PE=2;MAPQ=2	GT:GL:GQ:FT:RCL:RC:RCR:CN:DR:DV:RR:RV	0/0:0,-3.00098,-39.1907:30:PASS:9122254:66471774:39233802:3:10:0:0:0
1	21701023	INV00000072	N	<INV>	.	PASS	IMPRECISE;CIEND=-355,355;CIPOS=-355,355;SVTYPE=INV;SVMETHOD=EMBL.DELLYv0.6.7;CHR2=1;END=21701199;CT=3to3;INSLEN=0;PE=3;MAPQ=27	GT:GL:GQ:FT:RCL:RC:RCR:CN:DR:DV:RR:RV	0/1:-5.19526,0,-91.8257:52:PASS:48:55:37:1:20:6:0:0
1	21701111	INV00000073	N	<INV>	.	PASS	IMPRECISE;CIEND=-173,173;CIPOS=-173,173;SVTYPE=INV;SVMETHOD=EMBL.DELLYv0.6.7;CHR2=1;END=21701218;CT=5to5;INSLEN=0;PE=9;MAPQ=31	GT:GL:GQ:FT:RCL:RC:RCR:CN:DR:DV:RR:RV	0/1:-36.9734,0,-42.8488:10000:PASS:20:23:28:1:10:18:0:0
1	21754021	INV00000075	N	<INV>	.	PASS	IMPRECISE;CIEND=-364,364;CIPOS=-364,364;SVTYPE=INV;SVMETHOD=EMBL.DELLYv0.6.7;CHR2=1;END=21807059;CT=5to5;INSLEN=0;PE=16;MAPQ=38	GT:GL:GQ:FT:RCL:RC:RCR:CN:DR:DV:RR:RV	0/1:-44.7538,0,-83.0565:10000:PASS:14436:28184:11973:2:34:16:0:0
1	21754443	INV00000074	N	<INV>	.	PASS	IMPRECISE;CIEND=-80,80;CIPOS=-80,80;SVTYPE=INV;SVMETHOD=EMBL.DELLYv0.6.7;CHR2=1;END=21806580;CT=3to3;INSLEN=0;PE=14;MAPQ=49	GT:GL:GQ:FT:RCL:RC:RCR:CN:DR:DV:RR:RV	0/1:-41.2115,0,-85.3569:10000:PASS:14299:27730:11536:2:31:12:0:0
1	21790641	INV00000077	N	<INV>	.	LowQual	IMPRECISE;CIEND=-392,392;CIPOS=-392,392;SVTYPE=INV;SVMETHOD=EMBL.DELLYv0.6.7;CHR2=1;END=120391848;CT=5to5;INSLEN=0;PE=3;MAPQ=8	GT:GL:GQ:FT:RCL:RC:RCR:CN:DR:DV:RR:RV	0/0:0,-20.395,-355.463:10000:PASS:10667361:52346699:15234100:4:73:3:0:0
1	21790643	INV00000076	N	<INV>	.	LowQual	IMPRECISE;CIEND=-399,399;CIPOS=-399,399;SVTYPE=INV;SVMETHOD=EMBL.DELLYv0.6.7;CHR2=1;END=149110766;CT=5to5;INSLEN=0;PE=3;MAPQ=8	GT:GL:GQ:FT:RCL:RC:RCR:CN:DR:DV:RR:RV	0/0:0,-18.0404,-358.395:10000:PASS:10667362:56568197:34216646:3:65:3:0:0
1	21790823	INV00000078	N	<INV>	.	LowQual	IMPRECISE;CIEND=-227,227;CIPOS=-227,227;SVTYPE=INV;SVMETHOD=EMBL.DELLYv0.6.7;CHR2=1;END=120391553;CT=3to3;INSLEN=0;PE=12;MAPQ=8	GT:GL:GQ:FT:RCL:RC:RCR:CN:DR:DV:RR:RV	0/0:0,-8.95816,-213.844:90:PASS:10667522:52346316:15234031:4:54:11:0:0
1	21816543	INV00000079	N	<INV>	.	LowQual	IMPRECISE;CIEND=-218,218;CIPOS=-218,218;SVTYPE=INV;SVMETHOD=EMBL.DELLYv0.6.7;CHR2=1;END=231007797;CT=5to5;INSLEN=0;PE=3;MAPQ=5	GT:GL:GQ:FT:RCL:RC:RCR:CN:DR:DV:RR:RV	0/0:0,-4.69581,-125.732:47:PASS:10679502:100484652:9440009:10:26:2:0:0
1	24210837	INV00000080	N	<INV>	.	LowQual	IMPRECISE;CIEND=-420,420;CIPOS=-420,420;SVTYPE=INV;SVMETHOD=EMBL.DELLYv0.6.7;CHR2=1;END=32068803;CT=3to3;INSLEN=0;PE=3;MAPQ=7	GT:GL:GQ:FT:RCL:RC:RCR:CN:DR:DV:RR:RV	0/0:0,-0.874247,-28.8539:10:LowQual:2064785:4060855:2083175:2:7:3:0:0
1	25610188	INV00000081	N	<INV>	.	PASS	IMPRECISE;CIEND=-243,243;CIPOS=-243,243;SVTYPE=INV;SVMETHOD=EMBL.DELLYv0.6.7;CHR2=1;END=25736310;CT=5to5;INSLEN=0;PE=11;MAPQ=51	GT:GL:GQ:FT:RCL:RC:RCR:CN:DR:DV:RR:RV	0/1:-40.1663,0,-156.142:10000:PASS:33149:57593:34692:2:45:11:0:0
1	25613746	INV00000082	N	<INV>	.	PASS	IMPRECISE;CIEND=-317,317;CIPOS=-317,317;SVTYPE=INV;SVMETHOD=EMBL.DELLYv0.6.7;CHR2=1;END=25614292;CT=3to3;INSLEN=0;PE=8;MAPQ=48	GT:GL:GQ:FT:RCL:RC:RCR:CN:DR:DV:RR:RV	0/1:-2.78178,0,-392.704:28:PASS:301:605:144:3:79:8:0:0
1	25614292	INV00000083	N	<INV>	.	PASS	IMPRECISE;CIEND=-275,275;CIPOS=-275,275;SVTYPE=INV;SVMETHOD=EMBL.DELLYv0.6.7;CHR2=1;END=25732091;CT=3to3;INSLEN=0;PE=16;MAPQ=46	GT:GL:GQ:FT:RCL:RC:RCR:CN:DR:DV:RR:RV	0/1:-57.0847,0,-42.7865:10000:PASS:32651:53184:30085:2:14:16:0:0
1	27357086	INV00000084	N	<INV>	.	LowQual	IMPRECISE;CIEND=-385,385;CIPOS=-385,385;SVTYPE=INV;SVMETHOD=EMBL.DELLYv0.6.7;CHR2=1;END=79152194;CT=5to5;INSLEN=0;PE=4;MAPQ=4	GT:GL:GQ:FT:RCL:RC:RCR:CN:DR:DV:RR:RV	0/0:0,-4.92194,-110.5:49:PASS:13114225:27541866:13778816:2:23:1:0:0
1	27412987	INV00000086	N	<INV>	.	LowQual	IMPRECISE;CIEND=-316,316;CIPOS=-316,316;SVTYPE=INV;SVMETHOD=EMBL.DELLYv0.6.7;CHR2=1;END=154686746;CT=5to5;INSLEN=0;PE=10;MAPQ=7	GT:GL:GQ:FT:RCL:RC:RCR:CN:DR:DV:RR:RV	0/1:-0.776231,0,-56.1022:9:LowQual:13583586:56557529:34241010:2:21:9:0:0
1	27413014	INV00000085	N	<INV>	.	LowQual	IMPRECISE;CIEND=-392,392;CIPOS=-392,392;SVTYPE=INV;SVMETHOD=EMBL.DELLYv0.6.7;CHR2=1;END=167026139;CT=3to3;INSLEN=0;PE=2;MAPQ=14	GT:GL:GQ:FT:RCL:RC:RCR:CN:DR:DV:RR:RV	0/0:0,-3.41831,-61.5416:34:PASS:13583607:63179442:37530844:2:20:2:0:0
1	28515592	INV00000087	N	<INV>	.	LowQual	IMPRECISE;CIEND=-448,448;CIPOS=-448,448;SVTYPE=INV;SVMETHOD=EMBL.DELLYv0.6.7;CHR2=1;END=231007801;CT=5to5;INSLEN=0;PE=2;MAPQ=23	GT:GL:GQ:FT:RCL:RC:RCR:CN:DR:DV:RR:RV	0/0:0,-11.5928,-236.547:116:PASS:14182442:96981716:9440005:8:46:1:0:0
1	29720839	INV00000088	N	<INV>	.	PASS	IMPRECISE;CIEND=-236,236;CIPOS=-236,236;SVTYPE=INV;SVMETHOD=EMBL.DELLYv0.6.7;CHR2=1;END=30878817;CT=5to5;INSLEN=0;PE=23;MAPQ=60	GT:GL:GQ:FT:RCL:RC:RCR:CN:DR:DV:RR:RV	0/1:-116.674,0,-13.1715:132:PASS:311378:522251:304757:2:6:23:0:0
1	29878069	INV00000089	N	<INV>	.	PASS	IMPRECISE;CIEND=-182,182;CIPOS=-182,182;SVTYPE=INV;SVMETHOD=EMBL.DELLYv0.6.7;CHR2=1;END=31129392;CT=3to3;INSLEN=0;PE=40;MAPQ=48	GT:GL:GQ:FT:RCL:RC:RCR:CN:DR:DV:RR:RV	0/1:-156.052,0,-19.9542:10000:PASS:334995:572755:333305:2:8:39:0:0
1	30569405	INV00000090	N	<INV>	.	PASS	IMPRECISE;CIEND=-227,227;CIPOS=-227,227;SVTYPE=INV;SVMETHOD=EMBL.DELLYv0.6.7;CHR2=1;END=30569506;CT=5to5;INSLEN=0;PE=5;MAPQ=38	GT:GL:GQ:FT:RCL:RC:RCR:CN:DR:DV:RR:RV	0/1:-19.7673,0,-128.268:10000:PASS:34:67:22:2:24:8:0:0
1	30878513	INV00000091	N	<INV>	.	PASS	IMPRECISE;CIEND=-284,284;CIPOS=-284,284;SVTYPE=INV;SVMETHOD=EMBL.DELLYv0.6.7;CHR2=1;END=30878857;CT=5to5;INSLEN=0;PE=16;MAPQ=33	GT:GL:GQ:FT:RCL:RC:RCR:CN:DR:DV:RR:RV	0/1:-67.0752,0,-9.40928:94:PASS:103:149:82:2:5:25:0:0
1	31308490	INV00000092	N	<INV>	.	LowQual	IMPRECISE;CIEND=-373,373;CIPOS=-373,373;SVTYPE=INV;SVMETHOD=EMBL.DELLYv0.6.7;CHR2=1;END=45510396;CT=5to5;INSLEN=0;PE=2;MAPQ=34	GT:GL:GQ:FT:RCL:RC:RCR:CN:DR:DV:RR:RV	0/1:-2.41179,0,-39.6861:24:PASS:3649527:7593420:3825132:2:12:2:0:0
1	31631898	INV00000093	N	<INV>	.	LowQual	IMPRECISE;CIEND=-421,421;CIPOS=-421,421;SVTYPE=INV;SVMETHOD=EMBL.DELLYv0.6.7;CHR2=1;END=46360807;CT=5to5;INSLEN=0;PE=2;MAPQ=6	GT:GL:GQ:FT:RCL:RC:RCR:CN:DR:DV:RR:RV	0/0:0,-19.2678,-378.025:10000:PASS:3796836:7892626:3958887:2:65:1:0:0
1	31971542	INV00000094	N	<INV>	.	PASS	IMPRECISE;CIEND=-340,340;CIPOS=-340,340;SVTYPE=INV;SVMETHOD=EMBL.DELLYv0.6.7;CHR2=1;END=31971648;CT=5to5;INSLEN=0;PE=11;MAPQ=42	GT:GL:GQ:FT:RCL:RC:RCR:CN:DR:DV:RR:RV	0/1:-90.371,0,-33.3682:10000:PASS:34:55:26:2:10:22:0:0
1	33204098	INV00000095	N	<INV>	.	LowQual	IMPRECISE;CIEND=-372,372;CIPOS=-372,372;SVTYPE=INV;SVMETHOD=EMBL.DELLYv0.6.7;CHR2=1;END=226240579;CT=3to3;INSLEN=0;PE=2;MAPQ=24	GT:GL:GQ:FT:RCL:RC:RCR:CN:DR:DV:RR:RV	0/0:0,-3.29645,-88.3786:33:PASS:16610090:92029675:11964398:6:18:1:0:0
1	33974163	INV00000096	N	<INV>	.	LowQual	IMPRECISE;CIEND=-300,300;CIPOS=-300,300;SVTYPE=INV;SVMETHOD=EMBL.DELLYv0.6.7;CHR2=1;END=64882560;CT=3to3;INSLEN=0;PE=3;MAPQ=7	GT:GL:GQ:FT:RCL:RC:RCR:CN:DR:DV:RR:RV	0/0:0,-14.083,-229.632:141:PASS:8049981:16488901:8229309:2:54:3:0:0
1	34456691	INV00000097	N	<INV>	.	LowQual	IMPRECISE;CIEND=-462,462;CIPOS=-462,462;SVTYPE=INV;SVMETHOD=EMBL.DELLYv0.6.7;CHR2=1;END=142538220;CT=3to3;INSLEN=0;PE=2;MAPQ=15	GT:GL:GQ:FT:RCL:RC:RCR:CN:DR:DV:RR:RV	0/0:0,-18.5721,-404.06:10000:PASS:17270563:47188878:28387109:2:68:2:0:0
1	35267829	INV00000098	N	<INV>	.	PASS	IMPRECISE;CIEND=-249,249;CIPOS=-249,249;SVTYPE=INV;SVMETHOD=EMBL.DELLYv0.6.7;CHR2=1;END=54976290;CT=5to5;INSLEN=0;PE=19;MAPQ=60	GT:GL:GQ:FT:RCL:RC:RCR:CN:DR:DV:RR:RV	0/1:-100.756,0,-130.455:10000:PASS:5149594:10581597:5216759:2:25:19:0:0
1	35268049	INV00000099	N	<INV>	.	PASS	IMPRECISE;CIEND=-237,237;CIPOS=-237,237;SVTYPE=INV;SVMETHOD=EMBL.DELLYv0.6.7;CHR2=1;END=54976340;CT=3to3;INSLEN=0;PE=11;MAPQ=60	GT:GL:GQ:FT:RCL:RC:RCR:CN:DR:DV:RR:RV	0/1:-54.9661,0,-119.065:10000:PASS:5149520:10581515:5216716:2:23:11:0:0
1	35622362	INV00000100	N	<INV>	.	LowQual	IMPRECISE;CIEND=-376,376;CIPOS=-376,376;SVTYPE=INV;SVMETHOD=EMBL.DELLYv0.6.7;CHR2=1;END=44629267;CT=5to5;INSLEN=0;PE=3;MAPQ=8	GT:GL:GQ:FT:RCL:RC:RCR:CN:DR:DV:RR:RV	0/0:0,-17.4455,-364.902:10000:PASS:2387893:4833657:2401735:2:63:3:0:0
1	35945388	INV00000101	N	<INV>	.	LowQual	IMPRECISE;CIEND=-373,373;CIPOS=-373,373;SVTYPE=INV;SVMETHOD=EMBL.DELLYv0.6.7;CHR2=1;END=105904464;CT=3to3;INSLEN=0;PE=2;MAPQ=19	GT:GL:GQ:FT:RCL:RC:RCR:CN:DR:DV:RR:RV	0/0:0,-4.51486,-79.9112:45:PASS:17851233:37270045:9093359:3:24:2:0:0
1	36733211	INV00000102	N	<INV>	.	PASS	IMPRECISE;CIEND=-225,225;CIPOS=-225,225;SVTYPE=INV;SVMETHOD=EMBL.DELLYv0.6.7;CHR2=1;END=36734644;CT=3to3;INSLEN=0;PE=14;MAPQ=60	GT:GL:GQ:FT:RCL:RC:RCR:CN:DR:DV:RR:RV	0/1:-68.1506,0,-186.751:10000:PASS:447:692:433:2:34:14:0:0
1	36733645	INV00000103	N	<INV>	.	PASS	IMPRECISE;CIEND=-265,265;CIPOS=-265,265;SVTYPE=INV;SVMETHOD=EMBL.DELLYv0.6.7;CHR2=1;END=36734516;CT=5to5;INSLEN=0;PE=13;MAPQ=60	GT:GL:GQ:FT:RCL:RC:RCR:CN:DR:DV:RR:RV	0/1:-56.8568,0,-159.194:10000:PASS:130:470:262:2:29:13:0:0
1	37259437	INV00000104	N	<INV>	.	LowQual	IMPRECISE;CIEND=-328,328;CIPOS=-328,328;SVTYPE=INV;SVMETHOD=EMBL.DELLYv0.6.7;CHR2=1;END=203573098;CT=5to5;INSLEN=0;PE=2;MAPQ=35	GT:GL:GQ:FT:RCL:RC:RCR:CN:DR:DV:RR:RV	0/0:0,-1.34719,-100.925:13:LowQual:18757756:77917996:23928411:4:22:2:0:0
1	39195423	INV00000105	N	<INV>	.	LowQual	IMPRECISE;CIEND=-262,262;CIPOS=-262,262;SVTYPE=INV;SVMETHOD=EMBL.DELLYv0.6.7;CHR2=1;END=244135356;CT=5to5;INSLEN=0;PE=4;MAPQ=12	GT:GL:GQ:FT:RCL:RC:RCR:CN:DR:DV:RR:RV	0/0:0,-7.13438,-191.317:71:PASS:19778624:98262842:2562697:9:38:3:0:0
1	39224032	INV00000106	N	<INV>	.	LowQual	IMPRECISE;CIEND=-295,295;CIPOS=-295,295;SVTYPE=INV;SVMETHOD=EMBL.DELLYv0.6.7;CHR2=1;END=113342923;CT=5to5;INSLEN=0;PE=2;MAPQ=6	GT:GL:GQ:FT:RCL:RC:RCR:CN:DR:DV:RR:RV	0/0:0,-11.6514,-217.635:117:PASS:19005555:39437171:8593332:3:40:1:0:0
1	39762339	INV00000107	N	<INV>	.	LowQual	IMPRECISE;CIEND=-312,312;CIPOS=-312,312;SVTYPE=INV;SVMETHOD=EMBL.DELLYv0.6.7;CHR2=1;END=99002223;CT=3to3;INSLEN=0;PE=5;MAPQ=6	GT:GL:GQ:FT:RCL:RC:RCR:CN:DR:DV:RR:RV	0/0:0,-8.63753,-186.083:86:PASS:15305895:31627898:12700680:2:33:4:0:0
1	39762420	INV00000108	N	<INV>	.	LowQual	IMPRECISE;CIEND=-144,144;CIPOS=-144,144;SVTYPE=INV;SVMETHOD=EMBL.DELLYv0.6.7;CHR2=1;END=99002144;CT=5to5;INSLEN=0;PE=4;MAPQ=7	GT:GL:GQ:FT:RCL:RC:RCR:CN:DR:DV:RR:RV	0/0:0,-7.81977,-159.083:78:PASS:15305860:31627807:12700726:2:30:3:0:0
1	40472714	INV00000109	N	<INV>	.	PASS	IMPRECISE;CIEND=-358,358;CIPOS=-358,358;SVTYPE=INV;SVMETHOD=EMBL.DELLYv0.6.7;CHR2=1;END=40475006;CT=3to3;INSLEN=0;PE=5;MAPQ=45	GT:GL:GQ:FT:RCL:RC:RCR:CN:DR:DV:RR:RV	0/1:-5.14354,0,-253.239:51:PASS:694:1275:587:2:54:5:0:0
1	40475069	INV00000110	N	<INV>	.	LowQual	IMPRECISE;CIEND=-425,425;CIPOS=-425,425;SVTYPE=INV;SVMETHOD=EMBL.DELLYv0.6.7;CHR2=1;END=226239688;CT=5to5;INSLEN=0;PE=3;MAPQ=4	GT:GL:GQ:FT:RCL:RC:RCR:CN:DR:DV:RR:RV	0/0:0,-14.6509,-259.595:147:PASS:20468096:88171216:11964851:5:50:1:0:0
1	43174858	INV00000111	N	<INV>	.	LowQual	IMPRECISE;CIEND=-281,281;CIPOS=-281,281;SVTYPE=INV;SVMETHOD=EMBL.DELLYv0.6.7;CHR2=1;END=245928274;CT=3to3;INSLEN=0;PE=4;MAPQ=13	GT:GL:GQ:FT:RCL:RC:RCR:CN:DR:DV:RR:RV	0/0:0,-4.6272,-129.652:46:PASS:21946624:97038338:1619201:8:25:3:0:0
1	43877305	INV00000112	N	<INV>	.	LowQual	IMPRECISE;CIEND=-396,396;CIPOS=-396,396;SVTYPE=INV;SVMETHOD=EMBL.DELLYv0.6.7;CHR2=1;END=231007841;CT=3to3;INSLEN=0;PE=3;MAPQ=16	GT:GL:GQ:FT:RCL:RC:RCR:CN:DR:DV:RR:RV	0/0:0,-7.71674,-225.794:77:PASS:22315078:88850931:9438154:6:44:3:0:0
1	44059298	INV00000113	N	<INV>	.	PASS	IMPRECISE;CIEND=-114,114;CIPOS=-114,114;SVTYPE=INV;SVMETHOD=EMBL.DELLYv0.6.7;CHR2=1;END=44059887;CT=3to3;INSLEN=0;PE=46;MAPQ=60	GT:GL:GQ:FT:RCL:RC:RCR:CN:DR:DV:RR:RV	1/1:-260.4,-2.44938,0:24:PASS:143:273:117:2:2:46:0:0
1	44059889	INV00000114	N	<INV>	.	PASS	IMPRECISE;CIEND=-262,262;CIPOS=-262,262;SVTYPE=INV;SVMETHOD=EMBL.DELLYv0.6.7;CHR2=1;END=44060052;CT=5to5;INSLEN=0;PE=12;MAPQ=50	GT:GL:GQ:FT:RCL:RC:RCR:CN:DR:DV:RR:RV	1/1:-108.599,-1.52435,0:15:PASS:39:58:33:2:1:24:0:0
1	46803122	INV00000115	N	<INV>	.	LowQual	IMPRECISE;CIEND=-320,320;CIPOS=-320,320;SVTYPE=INV;SVMETHOD=EMBL.DELLYv0.6.7;CHR2=1;END=231007804;CT=5to5;INSLEN=0;PE=3;MAPQ=9	GT:GL:GQ:FT:RCL:RC:RCR:CN:DR:DV:RR:RV	0/0:0,-12.508,-240.638:125:PASS:23896544:87267619:9440000:5:47:3:0:0
1	47321532	INV00000116	N	<INV>	.	PASS	IMPRECISE;CIEND=-380,380;CIPOS=-380,380;SVTYPE=INV;SVMETHOD=EMBL.DELLYv0.6.7;CHR2=1;END=47575674;CT=3to3;INSLEN=0;PE=3;MAPQ=51	GT:GL:GQ:FT:RCL:RC:RCR:CN:DR:DV:RR:RV	0/1:-0.973795,0,-193.854:10:LowQual:69580:132495:67245:2:42:3:0:0
1	53555015	INV00000117	N	<INV>	.	LowQual	IMPRECISE;CIEND=-412,412;CIPOS=-412,412;SVTYPE=INV;SVMETHOD=EMBL.DELLYv0.6.7;CHR2=1;END=201411957;CT=3to3;INSLEN=0;PE=2;MAPQ=3	GT:GL:GQ:FT:RCL:RC:RCR:CN:DR:DV:RR:RV	0/0:0,-12.4107,-230.84:124:PASS:27522317:68006605:25075241:3:43:1:0:0
1	54271549	INV00000118	N	<INV>	.	LowQual	IMPRECISE;CIEND=-248,248;CIPOS=-248,248;SVTYPE=INV;SVMETHOD=EMBL.DELLYv0.6.7;CHR2=1;END=55705980;CT=5to5;INSLEN=0;PE=10;MAPQ=8	GT:GL:GQ:FT:RCL:RC:RCR:CN:DR:DV:RR:RV	0/1:-2.48237,0,-29.4691:25:PASS:372578:748395:376463:2:11:10:0:0
1	55023567	INV00000119	N	<INV>	.	LowQual	IMPRECISE;CIEND=-437,437;CIPOS=-437,437;SVTYPE=INV;SVMETHOD=EMBL.DELLYv0.6.7;CHR2=1;END=177467860;CT=3to3;INSLEN=0;PE=2;MAPQ=3	GT:GL:GQ:FT:RCL:RC:RCR:CN:DR:DV:RR:RV	0/0:0,-16.8555,-331.198:10000:PASS:28288564:54204934:32766971:2:56:0:0:0
1	57021107	INV00000120	N	<INV>	.	LowQual	IMPRECISE;CIEND=-412,412;CIPOS=-412,412;SVTYPE=INV;SVMETHOD=EMBL.DELLYv0.6.7;CHR2=1;END=93518927;CT=5to5;INSLEN=0;PE=2;MAPQ=5	GT:GL:GQ:FT:RCL:RC:RCR:CN:DR:DV:RR:RV	0/0:0,-13.1575,-238.775:132:PASS:9777225:19488086:9551843:2:45:1:0:0
1	62390939	INV00000121	N	<INV>	.	LowQual	IMPRECISE;CIEND=-400,400;CIPOS=-400,400;SVTYPE=INV;SVMETHOD=EMBL.DELLYv0.6.7;CHR2=1;END=68419419;CT=3to3;INSLEN=0;PE=2;MAPQ=6	GT:GL:GQ:FT:RCL:RC:RCR:CN:DR:DV:RR:RV	0/0:0,-3.31047,-48.5463:33:PASS:1622967:3271721:1595655:2:13:2:0:0
1	63866053	INV00000122	N	<INV>	.	LowQual	IMPRECISE;CIEND=-427,427;CIPOS=-427,427;SVTYPE=INV;SVMETHOD=EMBL.DELLYv0.6.7;CHR2=1;END=142599615;CT=3to3;INSLEN=0;PE=2;MAPQ=5	GT:GL:GQ:FT:RCL:RC:RCR:CN:DR:DV:RR:RV	0/0:0,-2.50327,-45.4581:25:PASS:20935991:31625238:20348826:2:9:1:0:0
1	64838920	INV00000123	N	<INV>	.	LowQual	IMPRECISE;CIEND=-288,288;CIPOS=-288,288;SVTYPE=INV;SVMETHOD=EMBL.DELLYv0.6.7;CHR2=1;END=64855334;CT=3to3;INSLEN=0;PE=4;MAPQ=10	GT:GL:GQ:FT:RCL:RC:RCR:CN:DR:DV:RR:RV	0/0:0,-15.051,-189.325:151:PASS:4390:8257:4335:2:58:3:0:0
1	64839538	INV00000124	N	<INV>	.	LowQual	IMPRECISE;CIEND=-168,168;CIPOS=-168,168;SVTYPE=INV;SVMETHOD=EMBL.DELLYv0.6.7;CHR2=1;END=64854703;CT=5to5;INSLEN=0;PE=9;MAPQ=10	GT:GL:GQ:FT:RCL:RC:RCR:CN:DR:DV:RR:RV	0/1:-11.0865,0,-70.7217:111:PASS:3879:7690:4115:2:19:9:0:0
1	64882561	INV00000125	N	<INV>	.	PASS	IMPRECISE;CIEND=-227,227;CIPOS=-227,227;SVTYPE=INV;SVMETHOD=EMBL.DELLYv0.6.7;CHR2=1;END=182709624;CT=3to3;INSLEN=0;PE=4;MAPQ=23	GT:GL:GQ:FT:RCL:RC:RCR:CN:DR:DV:RR:RV	0/0:0,-6.291,-206.375:63:PASS:30915533:51847389:31381437:2:45:4:0:0
1	72815603	INV00000126	N	<INV>	.	PASS	IMPRECISE;CIEND=-474,474;CIPOS=-474,474;SVTYPE=INV;SVMETHOD=EMBL.DELLYv0.6.7;CHR2=1;END=224334793;CT=3to3;INSLEN=0;PE=4;MAPQ=32	GT:GL:GQ:FT:RCL:RC:RCR:CN:DR:DV:RR:RV	0/0:0,-4.85663,-294.31:49:PASS:37756321:69834897:13012945:3:51:4:0:0
1	72910195	INV00000127	N	<INV>	.	LowQual	IMPRECISE;CIEND=-414,414;CIPOS=-414,414;SVTYPE=INV;SVMETHOD=EMBL.DELLYv0.6.7;CHR2=1;END=72911680;CT=3to3;INSLEN=0;PE=3;MAPQ=2	GT:GL:GQ:FT:RCL:RC:RCR:CN:DR:DV:RR:RV	0/0:0,-12.2484,-211.706:122:PASS:398:743:368:2:41:0:0:0
1	73594987	INV00000128	N	<INV>	.	LowQual	IMPRECISE;CIEND=-314,314;CIPOS=-314,314;SVTYPE=INV;SVMETHOD=EMBL.DELLYv0.6.7;CHR2=1;END=160661616;CT=5to5;INSLEN=0;PE=6;MAPQ=7	GT:GL:GQ:FT:RCL:RC:RCR:CN:DR:DV:RR:RV	0/0:0,-11.4595,-306.265:115:PASS:23217719:35210671:23642459:2:54:4:0:0
1	74261571	INV00000129	N	<INV>	.	LowQual	IMPRECISE;CIEND=-124,124;CIPOS=-124,124;SVTYPE=INV;SVMETHOD=EMBL.DELLYv0.6.7;CHR2=1;END=74261707;CT=5to5;INSLEN=0;PE=2;MAPQ=60	GT:GL:GQ:FT:RCL:RC:RCR:CN:DR:DV:RR:RV	0/1:-6.86487,0,-176.164:69:PASS:29:53:33:2:32:3:0:0
1	76951152	INV00000130	N	<INV>	.	LowQual	IMPRECISE;CIEND=-182,182;CIPOS=-182,182;SVTYPE=INV;SVMETHOD=EMBL.DELLYv0.6.7;CHR2=1;END=77205133;CT=5to5;INSLEN=0;PE=12;MAPQ=10	GT:GL:GQ:FT:RCL:RC:RCR:CN:DR:DV:RR:RV	0/1:-6.45866,0,-136.893:65:PASS:67560:134565:68295:2:30:12:0:0
1	76951530	INV00000131	N	<INV>	.	LowQual	IMPRECISE;CIEND=-131,131;CIPOS=-131,131;SVTYPE=INV;SVMETHOD=EMBL.DELLYv0.6.7;CHR2=1;END=77204773;CT=3to3;INSLEN=0;PE=8;MAPQ=7	GT:GL:GQ:FT:RCL:RC:RCR:CN:DR:DV:RR:RV	0/1:-0.478951,0,-45.6374:6:LowQual:67461:134227:67967:2:15:8:0:0
1	80794623	INV00000133	N	<INV>	.	PASS	IMPRECISE;CIEND=-143,143;CIPOS=-143,143;SVTYPE=INV;SVMETHOD=EMBL.DELLYv0.6.7;CHR2=1;END=80795108;CT=5to5;INSLEN=0;PE=30;MAPQ=60	GT:GL:GQ:FT:RCL:RC:RCR:CN:DR:DV:RR:RV	0/1:-166.558,0,-45.3578:10000:PASS:126:258:112:2:11:30:0:0
1	80794931	INV00000134	N	<INV>	.	LowQual	IMPRECISE;CIEND=-391,391;CIPOS=-391,391;SVTYPE=INV;SVMETHOD=EMBL.DELLYv0.6.7;CHR2=1;END=106505930;CT=5to5;INSLEN=0;PE=9;MAPQ=8	GT:GL:GQ:FT:RCL:RC:RCR:CN:DR:DV:RR:RV	0/1:-7.39828,0,-51.552:74:PASS:6778500:13657811:6840749:2:12:8:0:0
1	80794969	INV00000132	N	<INV>	.	LowQual	IMPRECISE;CIEND=-286,286;CIPOS=-286,286;SVTYPE=INV;SVMETHOD=EMBL.DELLYv0.6.7;CHR2=1;END=192192210;CT=3to3;INSLEN=0;PE=2;MAPQ=18	GT:GL:GQ:FT:RCL:RC:RCR:CN:DR:DV:RR:RV	0/0:0,-2.92116,-71.9835:29:PASS:29612623:48500118:29541130:2:17:2:0:0
1	81660352	INV00000135	N	<INV>	.	PASS	IMPRECISE;CIEND=-242,242;CIPOS=-242,242;SVTYPE=INV;SVMETHOD=EMBL.DELLYv0.6.7;CHR2=1;END=81661559;CT=3to3;INSLEN=0;PE=23;MAPQ=60	GT:GL:GQ:FT:RCL:RC:RCR:CN:DR:DV:RR:RV	0/1:-121.946,0,-155.246:10000:PASS:285:706:340:2:29:23:0:0
1	81660357	INV00000136	N	<INV>	.	PASS	IMPRECISE;CIEND=-280,280;CIPOS=-280,280;SVTYPE=INV;SVMETHOD=EMBL.DELLYv0.6.7;CHR2=1;END=81661371;CT=5to5;INSLEN=0;PE=18;MAPQ=60	GT:GL:GQ:FT:RCL:RC:RCR:CN:DR:DV:RR:RV	0/1:-92.9523,0,-162.15:10000:PASS:241:567:306:2:31:18:0:0
1	83074201	INV00000137	N	<INV>	.	LowQual	IMPRECISE;CIEND=-269,269;CIPOS=-269,269;SVTYPE=INV;SVMETHOD=EMBL.DELLYv0.6.7;CHR2=1;END=198475823;CT=5to5;INSLEN=0;PE=8;MAPQ=17	GT:GL:GQ:FT:RCL:RC:RCR:CN:DR:DV:RR:RV	0/0:0,-0.287783,-197.197:5:LowQual:30625804:50746636:26719796:2:37:8:0:0
1	86809945	INV00000138	N	<INV>	.	PASS	IMPRECISE;CIEND=-294,294;CIPOS=-294,294;SVTYPE=INV;SVMETHOD=EMBL.DELLYv0.6.7;CHR2=1;END=89719713;CT=3to3;INSLEN=0;PE=7;MAPQ=60	GT:GL:GQ:FT:RCL:RC:RCR:CN:DR:DV:RR:RV	0/1:-28.9253,0,-114.257:10000:PASS:798440:1594118:812735:2:35:7:0:0
1	86810185	INV00000139	N	<INV>	.	PASS	IMPRECISE;CIEND=-240,240;CIPOS=-240,240;SVTYPE=INV;SVMETHOD=EMBL.DELLYv0.6.7;CHR2=1;END=89719542;CT=5to5;INSLEN=0;PE=5;MAPQ=60	GT:GL:GQ:FT:RCL:RC:RCR:CN:DR:DV:RR:RV	0/1:-12.1647,0,-148.157:122:PASS:798297:1593920:812650:2:40:5:0:0
1	87074846	INV00000140	N	<INV>	.	LowQual	IMPRECISE;CIEND=-461,461;CIPOS=-461,461;SVTYPE=INV;SVMETHOD=EMBL.DELLYv0.6.7;CHR2=1;END=163931881;CT=5to5;INSLEN=0;PE=2;MAPQ=7	GT:GL:GQ:FT:RCL:RC:RCR:CN:DR:DV:RR:RV	0/0:0,-10.9422,-231.693:109:PASS:20412269:29857395:20897961:1:39:2:0:0
1	87451201	INV00000141	N	<INV>	.	LowQual	IMPRECISE;CIEND=-350,350;CIPOS=-350,350;SVTYPE=INV;SVMETHOD=EMBL.DELLYv0.6.7;CHR2=1;END=192192185;CT=3to3;INSLEN=0;PE=2;MAPQ=6	GT:GL:GQ:FT:RCL:RC:RCR:CN:DR:DV:RR:RV	0/0:0,-14.093,-195.367:141:PASS:27885248:45002050:27787549:2:49:1:0:0
1	88807926	INV00000142	N	<INV>	.	LowQual	IMPRECISE;CIEND=-416,416;CIPOS=-416,416;SVTYPE=INV;SVMETHOD=EMBL.DELLYv0.6.7;CHR2=1;END=90218272;CT=5to5;INSLEN=0;PE=2;MAPQ=25	GT:GL:GQ:FT:RCL:RC:RCR:CN:DR:DV:RR:RV	0/0:0,-6.65616,-91.7672:67:PASS:381137:787612:394069:2:33:2:0:0
1	93262247	INV00000144	N	<INV>	.	PASS	IMPRECISE;CIEND=-172,172;CIPOS=-172,172;SVTYPE=INV;SVMETHOD=EMBL.DELLYv0.6.7;CHR2=1;END=93262381;CT=5to5;INSLEN=0;PE=9;MAPQ=54	GT:GL:GQ:FT:RCL:RC:RCR:CN:DR:DV:RR:RV	0/1:-41.6681,0,-115.768:10000:PASS:41:26:28:1:21:10:0:0
1	93262254	INV00000143	N	<INV>	.	PASS	IMPRECISE;CIEND=-193,193;CIPOS=-193,193;SVTYPE=INV;SVMETHOD=EMBL.DELLYv0.6.7;CHR2=1;END=93262357;CT=3to3;INSLEN=0;PE=7;MAPQ=60	GT:GL:GQ:FT:RCL:RC:RCR:CN:DR:DV:RR:RV	0/1:-39.3756,0,-75.4755:10000:PASS:32:25:0:2:15:9:0:0
1	101978992	INV00000145	N	<INV>	.	LowQual	IMPRECISE;CIEND=-434,434;CIPOS=-434,434;SVTYPE=INV;SVMETHOD=EMBL.DELLYv0.6.7;CHR2=1;END=224247212;CT=3to3;INSLEN=0;PE=2;MAPQ=18	GT:GL:GQ:FT:RCL:RC:RCR:CN:DR:DV:RR:RV	0/0:0,-0.707114,-15.8048:8:LowQual:32711595:54157560:13061715:2:8:1:0:0
1	102892312	INV00000146	N	<INV>	.	PASS	IMPRECISE;CIEND=-179,179;CIPOS=-179,179;SVTYPE=INV;SVMETHOD=EMBL.DELLYv0.6.7;CHR2=1;END=102970229;CT=3to3;INSLEN=0;PE=10;MAPQ=20	GT:GL:GQ:FT:RCL:RC:RCR:CN:DR:DV:RR:RV	0/1:-8.03217,0,-79.3582:80:PASS:21953:42603:21328:2:27:9:0:0
1	102892513	INV00000147	N	<INV>	.	LowQual	IMPRECISE;CIEND=-262,262;CIPOS=-262,262;SVTYPE=INV;SVMETHOD=EMBL.DELLYv0.6.7;CHR2=1;END=102970088;CT=5to5;INSLEN=0;PE=15;MAPQ=9	GT:GL:GQ:FT:RCL:RC:RCR:CN:DR:DV:RR:RV	0/1:-9.39901,0,-95.7643:94:PASS:21809:42439:21252:2:34:14:0:0
1	105104857	INV00000148	N	<INV>	.	PASS	IMPRECISE;CIEND=-268,268;CIPOS=-268,268;SVTYPE=INV;SVMETHOD=EMBL.DELLYv0.6.7;CHR2=1;END=105104959;CT=3to3;INSLEN=0;PE=3;MAPQ=36	GT:GL:GQ:FT:RCL:RC:RCR:CN:DR:DV:RR:RV	0/1:-15.3827,0,-60.3824:154:PASS:20:58:12:4:12:6:0:0
1	109720208	INV00000149	N	<INV>	.	LowQual	IMPRECISE;CIEND=-412,412;CIPOS=-412,412;SVTYPE=INV;SVMETHOD=EMBL.DELLYv0.6.7;CHR2=1;END=154259913;CT=5to5;INSLEN=0;PE=2;MAPQ=8	GT:GL:GQ:FT:RCL:RC:RCR:CN:DR:DV:RR:RV	0/0:0,-9.68404,-150.423:97:PASS:11784432:12650852:12104422:1:34:1:0:0
1	111106983	INV00000150	N	<INV>	.	LowQual	IMPRECISE;CIEND=-386,386;CIPOS=-386,386;SVTYPE=INV;SVMETHOD=EMBL.DELLYv0.6.7;CHR2=1;END=181869122;CT=3to3;INSLEN=0;PE=7;MAPQ=12	GT:GL:GQ:FT:RCL:RC:RCR:CN:DR:DV:RR:RV	0/0:0,-8.65972,-297.479:87:PASS:18732084:26904947:18934986:1:51:7:0:0
1	111136961	INV00000151	N	<INV>	.	LowQual	IMPRECISE;CIEND=-457,457;CIPOS=-457,457;SVTYPE=INV;SVMETHOD=EMBL.DELLYv0.6.7;CHR2=1;END=154686948;CT=5to5;INSLEN=0;PE=2;MAPQ=16	GT:GL:GQ:FT:RCL:RC:RCR:CN:DR:DV:RR:RV	0/0:0,-12.0484,-265.876:120:PASS:11489638:12134562:11837245:1:45:2:0:0
1	113206345	INV00000152	N	<INV>	.	LowQual	IMPRECISE;CIEND=-275,275;CIPOS=-275,275;SVTYPE=INV;SVMETHOD=EMBL.DELLYv0.6.7;CHR2=1;END=167175287;CT=5to5;INSLEN=0;PE=12;MAPQ=16	GT:GL:GQ:FT:RCL:RC:RCR:CN:DR:DV:RR:RV	0/1:-10.3743,0,-70.6882:104:PASS:14353184:17684549:14737480:1:13:12:0:0
1	113542304	INV00000153	N	<INV>	.	LowQual	IMPRECISE;CIEND=-313,313;CIPOS=-313,313;SVTYPE=INV;SVMETHOD=EMBL.DELLYv0.6.7;CHR2=1;END=155523708;CT=5to5;INSLEN=0;PE=4;MAPQ=3	GT:GL:GQ:FT:RCL:RC:RCR:CN:DR:DV:RR:RV	0/0:0,-8.12186,-154.118:81:PASS:11072327:11250139:11418568:1:28:1:0:0
1	113959135	INV00000154	N	<INV>	.	LowQual	IMPRECISE;CIEND=-290,290;CIPOS=-290,290;SVTYPE=INV;SVMETHOD=EMBL.DELLYv0.6.7;CHR2=1;END=220134148;CT=5to5;INSLEN=0;PE=2;MAPQ=5	GT:GL:GQ:FT:RCL:RC:RCR:CN:DR:DV:RR:RV	0/0:0,-1.38688,-10.5448:14:LowQual:28186566:45782018:15259655:2:6:1:0:0
1	114645955	INV00000155	N	<INV>	.	PASS	IMPRECISE;CIEND=-215,215;CIPOS=-215,215;SVTYPE=INV;SVMETHOD=EMBL.DELLYv0.6.7;CHR2=1;END=114654419;CT=5to5;INSLEN=0;PE=6;MAPQ=60	GT:GL:GQ:FT:RCL:RC:RCR:CN:DR:DV:RR:RV	0/1:-20.7485,0,-245.849:10000:PASS:2252:4278:2086:2:44:6:0:0
1	114646032	INV00000156	N	<INV>	.	PASS	IMPRECISE;CIEND=-148,148;CIPOS=-148,148;SVTYPE=INV;SVMETHOD=EMBL.DELLYv0.6.7;CHR2=1;END=114654352;CT=3to3;INSLEN=0;PE=25;MAPQ=60	GT:GL:GQ:FT:RCL:RC:RCR:CN:DR:DV:RR:RV	0/1:-128.229,0,-239.629:10000:PASS:2242:4171:2048:2:44:25:0:0
1	119694875	INV00000157	N	<INV>	.	PASS	IMPRECISE;CIEND=-391,391;CIPOS=-391,391;SVTYPE=INV;SVMETHOD=EMBL.DELLYv0.6.7;CHR2=1;END=156728210;CT=3to3;INSLEN=0;PE=3;MAPQ=24	GT:GL:GQ:FT:RCL:RC:RCR:CN:DR:DV:RR:RV	0/0:0,-7.07708,-203.542:71:PASS:9729367:8575157:10107515:1:44:3:0:0
1	120391409	INV00000158	N	<INV>	.	PASS	IMPRECISE;CIEND=-205,205;CIPOS=-205,205;SVTYPE=INV;SVMETHOD=EMBL.DELLYv0.6.7;CHR2=1;END=145289086;CT=5to5;INSLEN=0;PE=30;MAPQ=36	GT:GL:GQ:FT:RCL:RC:RCR:CN:DR:DV:RR:RV	0/1:-70.1283,0,-255.938:10000:PASS:6625937:2974084:5785845:0:47:28:0:0
1	120603086	INV00000159	N	<INV>	.	LowQual	IMPRECISE;CIEND=-255,255;CIPOS=-255,255;SVTYPE=INV;SVMETHOD=EMBL.DELLYv0.6.7;CHR2=1;END=145218366;CT=3to3;INSLEN=0;PE=2;MAPQ=12	GT:GL:GQ:FT:RCL:RC:RCR:CN:DR:DV:RR:RV	0/0:0,-16.1634,-217.932:10000:PASS:6566299:2769826:5741582:0:57:1:0:0
1	120611979	INV00000160	N	<INV>	.	LowQual	IMPRECISE;CIEND=-267,267;CIPOS=-267,267;SVTYPE=INV;SVMETHOD=EMBL.DELLYv0.6.7;CHR2=1;END=145209398;CT=5to5;INSLEN=0;PE=2;MAPQ=14	GT:GL:GQ:FT:RCL:RC:RCR:CN:DR:DV:RR:RV	0/0:0,-24.913,-375.182:10000:PASS:6563666:2751309:5743423:0:90:2:0:0
1	120675940	INV00000161	N	<INV>	.	LowQual	IMPRECISE;CIEND=-341,341;CIPOS=-341,341;SVTYPE=INV;SVMETHOD=EMBL.DELLYv0.6.7;CHR2=1;END=145142609;CT=3to3;INSLEN=0;PE=9;MAPQ=10	GT:GL:GQ:FT:RCL:RC:RCR:CN:DR:DV:RR:RV	0/0:0,-0.214183,-63.8205:4:LowQual:6528364:2660762:5726558:0:21:9:0:0
1	120676689	INV00000162	N	<INV>	.	LowQual	IMPRECISE;CIEND=-307,307;CIPOS=-307,307;SVTYPE=INV;SVMETHOD=EMBL.DELLYv0.6.7;CHR2=1;END=145143579;CT=5to5;INSLEN=0;PE=4;MAPQ=9	GT:GL:GQ:FT:RCL:RC:RCR:CN:DR:DV:RR:RV	0/0:0,-2.50784,-32.215:25:PASS:6528250:2660737:5726987:0:16:4:0:0
1	120690692	INV00000163	N	<INV>	.	LowQual	IMPRECISE;CIEND=-303,303;CIPOS=-303,303;SVTYPE=INV;SVMETHOD=EMBL.DELLYv0.6.7;CHR2=1;END=145183437;CT=5to5;INSLEN=0;PE=14;MAPQ=9	GT:GL:GQ:FT:RCL:RC:RCR:CN:DR:DV:RR:RV	0/1:-4.24347,0,-27.815:42:PASS:6535111:2682511:5726696:0:14:14:0:0
1	121134031	INV00000164	N	<INV>	.	LowQual	IMPRECISE;CIEND=-387,387;CIPOS=-387,387;SVTYPE=INV;SVMETHOD=EMBL.DELLYv0.6.7;CHR2=1;END=148859503;CT=3to3;INSLEN=0;PE=3;MAPQ=10	GT:GL:GQ:FT:RCL:RC:RCR:CN:DR:DV:RR:RV	0/0:0,-39.6637,-595.138:10000:PASS:7243488:3758738:7451078:1:143:3:0:0
1	121137929	INV00000165	N	<INV>	.	PASS	IMPRECISE;CIEND=-110,110;CIPOS=-110,110;SVTYPE=INV;SVMETHOD=EMBL.DELLYv0.6.7;CHR2=1;END=148855445;CT=3to3;INSLEN=0;PE=11;MAPQ=20	GT:GL:GQ:FT:RCL:RC:RCR:CN:DR:DV:RR:RV	0/1:-16.3809,0,-213.353:10000:PASS:7244007:3748476:7452315:1:67:20:0:0
1	121138066	INV00000166	N	<INV>	.	LowQual	IMPRECISE;CIEND=-62,62;CIPOS=-62,62;SVTYPE=INV;SVMETHOD=EMBL.DELLYv0.6.7;CHR2=1;END=148854840;CT=5to5;INSLEN=0;PE=31;MAPQ=17	GT:GL:GQ:FT:RCL:RC:RCR:CN:DR:DV:RR:RV	0/1:-26.0332,0,-269.546:10000:PASS:7243907:3747319:7452792:1:102:29:0:0
1	121142148	INV00000167	N	<INV>	.	LowQual	IMPRECISE;CIEND=-412,412;CIPOS=-412,412;SVTYPE=INV;SVMETHOD=EMBL.DELLYv0.6.7;CHR2=1;END=148850718;CT=3to3;INSLEN=0;PE=2;MAPQ=29	GT:GL:GQ:FT:RCL:RC:RCR:CN:DR:DV:RR:RV	0/0:0,-14.6109,-332.547:146:PASS:7244691:3733855:7457320:1:64:2:0:0
1	121142231	INV00000169	N	<INV>	.	LowQual	IMPRECISE;CIEND=-26,26;CIPOS=-26,26;SVTYPE=INV;SVMETHOD=EMBL.DELLYv0.6.7;CHR2=1;END=148850583;CT=5to5;INSLEN=0;PE=9;MAPQ=4	GT:GL:GQ:FT:RCL:RC:RCR:CN:DR:DV:RR:RV	0/0:0,-21.8228,-395.941:10000:PASS:7244615:3733422:7457598:1:75:1:0:0
1	121142563	INV00000168	N	<INV>	.	LowQual	IMPRECISE;CIEND=-189,189;CIPOS=-189,189;SVTYPE=INV;SVMETHOD=EMBL.DELLYv0.6.7;CHR2=1;END=148849955;CT=5to5;INSLEN=0;PE=2;MAPQ=4	GT:GL:GQ:FT:RCL:RC:RCR:CN:DR:DV:RR:RV	0/0:0,-30.6979,-444.191:10000:PASS:7244420:3731093:7459081:1:104:0:0:0
1	121142956	INV00000170	N	<INV>	.	LowQual	IMPRECISE;CIEND=-167,167;CIPOS=-167,167;SVTYPE=INV;SVMETHOD=EMBL.DELLYv0.6.7;CHR2=1;END=148848592;CT=3to3;INSLEN=0;PE=2;MAPQ=24	GT:GL:GQ:FT:RCL:RC:RCR:CN:DR:DV:RR:RV	0/0:0,-38.1084,-496.429:10000:PASS:7244390:3727597:7460745:1:140:2:0:0
1	121143095	INV00000172	N	<INV>	.	LowQual	IMPRECISE;CIEND=-357,357;CIPOS=-357,357;SVTYPE=INV;SVMETHOD=EMBL.DELLYv0.6.7;CHR2=1;END=148850068;CT=3to3;INSLEN=0;PE=4;MAPQ=3	GT:GL:GQ:FT:RCL:RC:RCR:CN:DR:DV:RR:RV	0/0:0,-23.0334,-347.553:10000:PASS:7244817:3730751:7458593:1:78:0:0:0
1	121143097	INV00000171	N	<INV>	.	LowQual	IMPRECISE;CIEND=-391,391;CIPOS=-391,391;SVTYPE=INV;SVMETHOD=EMBL.DELLYv0.6.7;CHR2=1;END=148849195;CT=3to3;INSLEN=0;PE=3;MAPQ=3	GT:GL:GQ:FT:RCL:RC:RCR:CN:DR:DV:RR:RV	0/0:0,-22.1344,-346.381:10000:PASS:7244586:3728669:7459988:1:78:1:0:0
1	121484859	INV00000173	N	<INV>	.	LowQual	IMPRECISE;CIEND=-8,8;CIPOS=-8,8;SVTYPE=INV;SVMETHOD=EMBL.DELLYv0.6.7;CHR2=1;END=121485105;CT=5to5;INSLEN=0;PE=22;MAPQ=11	GT:GL:GQ:FT:RCL:RC:RCR:CN:DR:DV:RR:RV	0/0:0,-1000,-1000:10000:PASS:77134:136720:111844:1:52854:27:0:0
1	142536196	INV00000174	N	<INV>	.	LowQual	IMPRECISE;CIEND=-474,474;CIPOS=-474,474;SVTYPE=INV;SVMETHOD=EMBL.DELLYv0.6.7;CHR2=1;END=142967650;CT=5to5;INSLEN=0;PE=2;MAPQ=4	GT:GL:GQ:FT:RCL:RC:RCR:CN:DR:DV:RR:RV	0/0:0,-23.5924,-154.5:10000:PASS:13374:494851:54296:15:90:0:0:0
1	142543579	INV00000175	N	<INV>	.	LowQual	IMPRECISE;CIEND=-350,350;CIPOS=-350,350;SVTYPE=INV;SVMETHOD=EMBL.DELLYv0.6.7;CHR2=1;END=143544498;CT=3to3;INSLEN=0;PE=5;MAPQ=7	GT:GL:GQ:FT:RCL:RC:RCR:CN:DR:DV:RR:RV	0/0:0,-2.05387,-53.1591:21:PASS:89270:690389:115093:7:16:4:0:0
1	142546026	INV00000177	N	<INV>	.	LowQual	IMPRECISE;CIEND=-362,362;CIPOS=-362,362;SVTYPE=INV;SVMETHOD=EMBL.DELLYv0.6.7;CHR2=1;END=143540692;CT=5to5;INSLEN=0;PE=7;MAPQ=8	GT:GL:GQ:FT:RCL:RC:RCR:CN:DR:DV:RR:RV	0/0:0,-31.8869,-367.468:10000:PASS:95042:677652:118964:6:121:7:0:0
1	142546156	INV00000176	N	<INV>	.	LowQual	IMPRECISE;CIEND=-361,361;CIPOS=-361,361;SVTYPE=INV;SVMETHOD=EMBL.DELLYv0.6.7;CHR2=1;END=143540477;CT=3to3;INSLEN=0;PE=16;MAPQ=9	GT:GL:GQ:FT:RCL:RC:RCR:CN:DR:DV:RR:RV	0/0:0,-59.8288,-701.699:10000:PASS:95494:676828:119027:6:233:15:0:0
1	142552389	INV00000178	N	<INV>	.	LowQual	IMPRECISE;CIEND=-409,409;CIPOS=-409,409;SVTYPE=INV;SVMETHOD=EMBL.DELLYv0.6.7;CHR2=1;END=143534294;CT=3to3;INSLEN=0;PE=3;MAPQ=9	GT:GL:GQ:FT:RCL:RC:RCR:CN:DR:DV:RR:RV	0/0:0,-43.3819,-656.196:10000:PASS:104973:653402:126529:6:153:3:0:0
1	142569715	INV00000179	N	<INV>	.	LowQual	IMPRECISE;CIEND=-418,418;CIPOS=-418,418;SVTYPE=INV;SVMETHOD=EMBL.DELLYv0.6.7;CHR2=1;END=143516684;CT=3to3;INSLEN=0;PE=2;MAPQ=8	GT:GL:GQ:FT:RCL:RC:RCR:CN:DR:DV:RR:RV	0/0:0,-28.5581,-301.731:10000:PASS:134730:607403:107700:5:98:1:0:0
1	142589796	INV00000180	N	<INV>	.	LowQual	IMPRECISE;CIEND=-402,402;CIPOS=-402,402;SVTYPE=INV;SVMETHOD=EMBL.DELLYv0.6.7;CHR2=1;END=142920205;CT=5to5;INSLEN=0;PE=5;MAPQ=10	GT:GL:GQ:FT:RCL:RC:RCR:CN:DR:DV:RR:RV	0/0:0,-5.82845,-80.999:58:PASS:169145:319586:19649:3:32:5:0:0
1	142607517	INV00000181	N	<INV>	.	LowQual	IMPRECISE;CIEND=-402,402;CIPOS=-402,402;SVTYPE=INV;SVMETHOD=EMBL.DELLYv0.6.7;CHR2=1;END=193398753;CT=5to5;INSLEN=0;PE=3;MAPQ=3	GT:GL:GQ:FT:RCL:RC:RCR:CN:DR:DV:RR:RV	0/0:0,-16.2565,-259.424:10000:PASS:3297561:26552927:13458393:3:55:1:0:0
1	142647552	INV00000182	N	<INV>	.	LowQual	IMPRECISE;CIEND=-412,412;CIPOS=-412,412;SVTYPE=INV;SVMETHOD=EMBL.DELLYv0.6.7;CHR2=1;END=143353849;CT=3to3;INSLEN=0;PE=2;MAPQ=9	GT:GL:GQ:FT:RCL:RC:RCR:CN:DR:DV:RR:RV	0/1:-0.303115,0,-3.27994:5:LowQual:273289:364494:144555:2:2:2:0:0
1	142668268	INV00000183	N	<INV>	.	LowQual	IMPRECISE;CIEND=-255,255;CIPOS=-255,255;SVTYPE=INV;SVMETHOD=EMBL.DELLYv0.6.7;CHR2=1;END=143165077;CT=5to5;INSLEN=0;PE=13;MAPQ=8	GT:GL:GQ:FT:RCL:RC:RCR:CN:DR:DV:RR:RV	0/0:0,-18.4646,-331.596:10000:PASS:308367:235510:127773:1:99:13:0:0
1	142668449	INV00000184	N	<INV>	.	LowQual	IMPRECISE;CIEND=-316,316;CIPOS=-316,316;SVTYPE=INV;SVMETHOD=EMBL.DELLYv0.6.7;CHR2=1;END=143163732;CT=3to3;INSLEN=0;PE=6;MAPQ=8	GT:GL:GQ:FT:RCL:RC:RCR:CN:DR:DV:RR:RV	0/0:0,-45.8801,-610.294:10000:PASS:308707:233518:126497:1:164:6:0:0
1	142865438	INV00000185	N	<INV>	.	LowQual	IMPRECISE;CIEND=-424,424;CIPOS=-424,424;SVTYPE=INV;SVMETHOD=EMBL.DELLYv0.6.7;CHR2=1;END=143142497;CT=3to3;INSLEN=0;PE=2;MAPQ=9	GT:GL:GQ:FT:RCL:RC:RCR:CN:DR:DV:RR:RV	0/0:0,-12.5095,-132.374:125:PASS:107131:59055:104015:1:49:2:0:0
1	143979012	INV00000186	N	<INV>	.	PASS	IMPRECISE;CIEND=-354,354;CIPOS=-354,354;SVTYPE=INV;SVMETHOD=EMBL.DELLYv0.6.7;CHR2=1;END=206072760;CT=5to5;INSLEN=0;PE=5;MAPQ=25	GT:GL:GQ:FT:RCL:RC:RCR:CN:DR:DV:RR:RV	0/1:-5.4148,0,-17.6523:54:PASS:6251853:32666475:16524076:3:6:4:0:0
1	144470063	INV00000187	N	<INV>	.	LowQual	IMPRECISE;CIEND=-377,377;CIPOS=-377,377;SVTYPE=INV;SVMETHOD=EMBL.DELLYv0.6.7;CHR2=1;END=149239959;CT=3to3;INSLEN=0;PE=2;MAPQ=3	GT:GL:GQ:FT:RCL:RC:RCR:CN:DR:DV:RR:RV	0/0:0,-1.01258,-6.30846:10:LowQual:931318:1966009:1178360:2:4:0:0:0
1	144526644	INV00000188	N	<INV>	.	PASS	IMPRECISE;CIEND=-320,320;CIPOS=-320,320;SVTYPE=INV;SVMETHOD=EMBL.DELLYv0.6.7;CHR2=1;END=149203662;CT=5to5;INSLEN=0;PE=11;MAPQ=20	GT:GL:GQ:FT:RCL:RC:RCR:CN:DR:DV:RR:RV	0/1:-1.93293,0,-299.795:19:PASS:936600:1928656:1166111:2:56:11:0:0
1	144614295	INV00000189	N	<INV>	.	LowQual	IMPRECISE;CIEND=-401,401;CIPOS=-401,401;SVTYPE=INV;SVMETHOD=EMBL.DELLYv0.6.7;CHR2=1;END=148347671;CT=5to5;INSLEN=0;PE=2;MAPQ=10	GT:GL:GQ:FT:RCL:RC:RCR:CN:DR:DV:RR:RV	0/0:0,-9.50349,-121.636:95:PASS:624452:1521243:799285:2:36:2:0:0
1	144862774	INV00000190	N	<INV>	.	LowQual	IMPRECISE;CIEND=-288,288;CIPOS=-288,288;SVTYPE=INV;SVMETHOD=EMBL.DELLYv0.6.7;CHR2=1;END=149051182;CT=3to3;INSLEN=0;PE=2;MAPQ=41	GT:GL:GQ:FT:RCL:RC:RCR:CN:DR:DV:RR:RV	0/0:0,-7.25378,-266.504:73:PASS:690640:1739930:1025765:2:47:2:0:0
1	145109010	INV00000191	N	<INV>	.	LowQual	IMPRECISE;CIEND=-92,92;CIPOS=-92,92;SVTYPE=INV;SVMETHOD=EMBL.DELLYv0.6.7;CHR2=1;END=148183899;CT=5to5;INSLEN=0;PE=11;MAPQ=10	GT:GL:GQ:FT:RCL:RC:RCR:CN:DR:DV:RR:RV	0/0:0,-4.40613,-104.193:44:PASS:608215:1084110:588704:2:34:9:0:0
1	145833119	INV00000192	N	<INV>	.	PASS	IMPRECISE;CIEND=-131,131;CIPOS=-131,131;SVTYPE=INV;SVMETHOD=EMBL.DELLYv0.6.7;CHR2=1;END=147394569;CT=3to3;INSLEN=0;PE=48;MAPQ=60	GT:GL:GQ:FT:RCL:RC:RCR:CN:DR:DV:RR:RV	1/1:-270.099,-10.8498,0:108:PASS:556965:518858:99736:2:1:48:0:0
1	146701616	INV00000193	N	<INV>	.	LowQual	IMPRECISE;CIEND=-113,113;CIPOS=-113,113;SVTYPE=INV;SVMETHOD=EMBL.DELLYv0.6.7;CHR2=1;END=146818878;CT=3to3;INSLEN=0;PE=18;MAPQ=6	GT:GL:GQ:FT:RCL:RC:RCR:CN:DR:DV:RR:RV	0/1:-14.028,0,-6.61527:66:PASS:30353:60771:31750:2:4:16:0:0
1	146702265	INV00000194	N	<INV>	.	LowQual	IMPRECISE;CIEND=-266,266;CIPOS=-266,266;SVTYPE=INV;SVMETHOD=EMBL.DELLYv0.6.7;CHR2=1;END=146818253;CT=5to5;INSLEN=0;PE=12;MAPQ=10	GT:GL:GQ:FT:RCL:RC:RCR:CN:DR:DV:RR:RV	0/1:-6.60941,0,-27.0532:66:PASS:29749:60069:31785:2:9:10:0:0
1	147392544	INV00000195	N	<INV>	.	PASS	IMPRECISE;CIEND=-326,326;CIPOS=-326,326;SVTYPE=INV;SVMETHOD=EMBL.DELLYv0.6.7;CHR2=1;END=147392695;CT=3to3;INSLEN=0;PE=5;MAPQ=22	GT:GL:GQ:FT:RCL:RC:RCR:CN:DR:DV:RR:RV	0/1:-8.68365,0,-155.382:87:PASS:87:80:31:1:35:10:0:0
1	147392601	INV00000196	N	<INV>	.	PASS	IMPRECISE;CIEND=-282,282;CIPOS=-282,282;SVTYPE=INV;SVMETHOD=EMBL.DELLYv0.6.7;CHR2=1;END=147392750;CT=5to5;INSLEN=0;PE=3;MAPQ=23	GT:GL:GQ:FT:RCL:RC:RCR:CN:DR:DV:RR:RV	0/0:0,-3.30542,-152.077:33:PASS:42:68:38:2:31:3:0:0
1	147752836	INV00000197	N	<INV>	.	PASS	IMPRECISE;CIEND=-215,215;CIPOS=-215,215;SVTYPE=INV;SVMETHOD=EMBL.DELLYv0.6.7;CHR2=1;END=147775497;CT=5to5;INSLEN=0;PE=9;MAPQ=51	GT:GL:GQ:FT:RCL:RC:RCR:CN:DR:DV:RR:RV	0/1:-23.5577,0,-143.435:10000:PASS:5820:7139:5885:1:33:9:0:0
1	147998411	INV00000198	N	<INV>	.	LowQual	IMPRECISE;CIEND=-409,409;CIPOS=-409,409;SVTYPE=INV;SVMETHOD=EMBL.DELLYv0.6.7;CHR2=1;END=149509967;CT=3to3;INSLEN=0;PE=2;MAPQ=8	GT:GL:GQ:FT:RCL:RC:RCR:CN:DR:DV:RR:RV	0/0:0,-3.06731,-34.2997:31:PASS:169023:553234:324568:2:15:2:0:0
1	148176172	INV00000199	N	<INV>	.	LowQual	IMPRECISE;CIEND=-412,412;CIPOS=-412,412;SVTYPE=INV;SVMETHOD=EMBL.DELLYv0.6.7;CHR2=1;END=149576712;CT=5to5;INSLEN=0;PE=2;MAPQ=7	GT:GL:GQ:FT:RCL:RC:RCR:CN:DR:DV:RR:RV	0/0:0,-7.28106,-84.3445:73:PASS:86028:542290:329020:3:27:2:0:0
1	149985883	INV00000200	N	<INV>	.	LowQual	IMPRECISE;CIEND=-273,273;CIPOS=-273,273;SVTYPE=INV;SVMETHOD=EMBL.DELLYv0.6.7;CHR2=1;END=149986029;CT=3to3;INSLEN=0;PE=2;MAPQ=3	GT:GL:GQ:FT:RCL:RC:RCR:CN:DR:DV:RR:RV	0/0:0,-7.22445,-130.8:72:PASS:21:46:20:2:24:0:0:0
1	150904115	INV00000201	N	<INV>	.	LowQual	IMPRECISE;CIEND=-392,392;CIPOS=-392,392;SVTYPE=INV;SVMETHOD=EMBL.DELLYv0.6.7;CHR2=1;END=231007840;CT=3to3;INSLEN=0;PE=2;MAPQ=42	GT:GL:GQ:FT:RCL:RC:RCR:CN:DR:DV:RR:RV	0/0:0,-6.94598,-236.799:69:PASS:10249528:43063614:9438155:4:44:2:0:0
1	157348349	INV00000202	N	<INV>	.	PASS	IMPRECISE;CIEND=-344,344;CIPOS=-344,344;SVTYPE=INV;SVMETHOD=EMBL.DELLYv0.6.7;CHR2=1;END=157458048;CT=5to5;INSLEN=0;PE=3;MAPQ=45	GT:GL:GQ:FT:RCL:RC:RCR:CN:DR:DV:RR:RV	0/0:0,-4.35877,-264.199:44:PASS:30112:60649:29838:2:55:3:0:0
1	157348496	INV00000203	N	<INV>	.	PASS	IMPRECISE;CIEND=-256,256;CIPOS=-256,256;SVTYPE=INV;SVMETHOD=EMBL.DELLYv0.6.7;CHR2=1;END=157457751;CT=3to3;INSLEN=0;PE=8;MAPQ=54	GT:GL:GQ:FT:RCL:RC:RCR:CN:DR:DV:RR:RV	0/1:-22.7484,0,-280.732:10000:PASS:30013:60393:29698:2:58:8:0:0
1	159428668	INV00000204	N	<INV>	.	PASS	IMPRECISE;CIEND=-216,216;CIPOS=-216,216;SVTYPE=INV;SVMETHOD=EMBL.DELLYv0.6.7;CHR2=1;END=159494954;CT=3to3;INSLEN=0;PE=5;MAPQ=25	GT:GL:GQ:FT:RCL:RC:RCR:CN:DR:DV:RR:RV	0/0:0,-0.765889,-188.52:9:LowQual:17958:37702:18499:2:43:4:0:0
1	165552465	INV00000206	N	<INV>	.	PASS	IMPRECISE;CIEND=-169,169;CIPOS=-169,169;SVTYPE=INV;SVMETHOD=EMBL.DELLYv0.6.7;CHR2=1;END=165552835;CT=5to5;INSLEN=0;PE=7;MAPQ=40	GT:GL:GQ:FT:RCL:RC:RCR:CN:DR:DV:RR:RV	0/1:-37.8749,0,-189.041:10000:PASS:91:240:142:2:44:14:0:0
1	165552466	INV00000205	N	<INV>	.	PASS	IMPRECISE;CIEND=-32,32;CIPOS=-32,32;SVTYPE=INV;SVMETHOD=EMBL.DELLYv0.6.7;CHR2=1;END=165552875;CT=3to3;INSLEN=0;PE=9;MAPQ=40	GT:GL:GQ:FT:RCL:RC:RCR:CN:DR:DV:RR:RV	0/1:-8.28317,0,-191.449:83:PASS:91:289:122:3:44:6:0:0
1	165950958	INV00000207	N	<INV>	.	LowQual	IMPRECISE;CIEND=-235,235;CIPOS=-235,235;SVTYPE=INV;SVMETHOD=EMBL.DELLYv0.6.7;CHR2=1;END=208301922;CT=3to3;INSLEN=0;PE=2;MAPQ=2	GT:GL:GQ:FT:RCL:RC:RCR:CN:DR:DV:RR:RV	0/0:0,-14.1474,-244.099:141:PASS:10755630:22848931:11324833:2:47:0:0:0
1	168186186	INV00000208	N	<INV>	.	PASS	IMPRECISE;CIEND=-142,142;CIPOS=-142,142;SVTYPE=INV;SVMETHOD=EMBL.DELLYv0.6.7;CHR2=1;END=182274316;CT=5to5;INSLEN=0;PE=21;MAPQ=60	GT:GL:GQ:FT:RCL:RC:RCR:CN:DR:DV:RR:RV	0/1:-111.551,0,-147.551:10000:PASS:3776866:7710223:3814444:2:27:21:0:0
1	174312160	INV00000209	N	<INV>	.	LowQual	IMPRECISE;CIEND=-256,256;CIPOS=-256,256;SVTYPE=INV;SVMETHOD=EMBL.DELLYv0.6.7;CHR2=1;END=232869251;CT=3to3;INSLEN=0;PE=12;MAPQ=14	GT:GL:GQ:FT:RCL:RC:RCR:CN:DR:DV:RR:RV	0/1:-10.4825,0,-28.5241:105:PASS:15143149:31317440:8469457:3:6:11:0:0
1	175200570	INV00000210	N	<INV>	.	PASS	IMPRECISE;CIEND=-242,242;CIPOS=-242,242;SVTYPE=INV;SVMETHOD=EMBL.DELLYv0.6.7;CHR2=1;END=175201938;CT=3to3;INSLEN=0;PE=30;MAPQ=54	GT:GL:GQ:FT:RCL:RC:RCR:CN:DR:DV:RR:RV	0/1:-121.351,0,-2.95782:30:PASS:239:793:403:2:7:28:0:0
1	175200799	INV00000211	N	<INV>	.	LowQual	IMPRECISE;CIEND=-345,345;CIPOS=-345,345;SVTYPE=INV;SVMETHOD=EMBL.DELLYv0.6.7;CHR2=1;END=175201754;CT=5to5;INSLEN=0;PE=21;MAPQ=7	GT:GL:GQ:FT:RCL:RC:RCR:CN:DR:DV:RR:RV	0/1:-11.2059,0,-4.39124:44:PASS:117:587:367:2:7:13:0:0
1	182893945	INV00000212	N	<INV>	.	LowQual	IMPRECISE;CIEND=-241,241;CIPOS=-241,241;SVTYPE=INV;SVMETHOD=EMBL.DELLYv0.6.7;CHR2=1;END=244071261;CT=3to3;INSLEN=0;PE=2;MAPQ=2	GT:GL:GQ:FT:RCL:RC:RCR:CN:DR:DV:RR:RV	0/0:0,-9.80767,-164.074:98:PASS:16600692:32549898:2596015:3:33:0:0:0
1	185963184	INV00000213	N	<INV>	.	LowQual	IMPRECISE;CIEND=-304,304;CIPOS=-304,304;SVTYPE=INV;SVMETHOD=EMBL.DELLYv0.6.7;CHR2=1;END=187106944;CT=3to3;INSLEN=0;PE=3;MAPQ=13	GT:GL:GQ:FT:RCL:RC:RCR:CN:DR:DV:RR:RV	0/0:0,-5.52894,-144.469:55:PASS:311479:627344:298992:2:26:3:0:0
1	186826181	INV00000214	N	<INV>	.	PASS	IMPRECISE;CIEND=-142,142;CIPOS=-142,142;SVTYPE=INV;SVMETHOD=EMBL.DELLYv0.6.7;CHR2=1;END=186826405;CT=3to3;INSLEN=0;PE=22;MAPQ=60	GT:GL:GQ:FT:RCL:RC:RCR:CN:DR:DV:RR:RV	1/1:-117.968,-4.52452,0:45:PASS:35:65:34:2:2:22:0:0
1	187464829	INV00000215	N	<INV>	.	PASS	IMPRECISE;CIEND=-152,152;CIPOS=-152,152;SVTYPE=INV;SVMETHOD=EMBL.DELLYv0.6.7;CHR2=1;END=187466728;CT=3to3;INSLEN=0;PE=28;MAPQ=60	GT:GL:GQ:FT:RCL:RC:RCR:CN:DR:DV:RR:RV	0/1:-149.744,0,-139.744:10000:PASS:518:572:525:1:26:28:0:0
1	187466476	INV00000216	N	<INV>	.	PASS	IMPRECISE;CIEND=-221,221;CIPOS=-221,221;SVTYPE=INV;SVMETHOD=EMBL.DELLYv0.6.7;CHR2=1;END=187466730;CT=5to5;INSLEN=0;PE=20;MAPQ=60	GT:GL:GQ:FT:RCL:RC:RCR:CN:DR:DV:RR:RV	0/1:-111.852,0,-141.852:10000:PASS:47:163:67:3:26:21:0:0
1	192799273	INV00000217	N	<INV>	.	LowQual	IMPRECISE;CIEND=-238,238;CIPOS=-238,238;SVTYPE=INV;SVMETHOD=EMBL.DELLYv0.6.7;CHR2=1;END=193043213;CT=3to3;INSLEN=0;PE=2;MAPQ=25	GT:GL:GQ:FT:RCL:RC:RCR:CN:DR:DV:RR:RV	0/0:0,-7.43545,-165.026:74:PASS:71042:138166:69848:2:33:2:0:0
1	192799457	INV00000218	N	<INV>	.	PASS	IMPRECISE;CIEND=-141,141;CIPOS=-141,141;SVTYPE=INV;SVMETHOD=EMBL.DELLYv0.6.7;CHR2=1;END=193043083;CT=5to5;INSLEN=0;PE=7;MAPQ=20	GT:GL:GQ:FT:RCL:RC:RCR:CN:DR:DV:RR:RV	0/0:0,-2.31881,-198.371:23:PASS:70899:138039:69763:2:40:6:0:0
1	193087136	INV00000219	N	<INV>	.	PASS	IMPRECISE;CIEND=-389,389;CIPOS=-389,389;SVTYPE=INV;SVMETHOD=EMBL.DELLYv0.6.7;CHR2=1;END=245775359;CT=5to5;INSLEN=0;PE=3;MAPQ=28	GT:GL:GQ:FT:RCL:RC:RCR:CN:DR:DV:RR:RV	0/0:0,-6.03992,-200.501:60:PASS:14386182:27913590:1698186:3:37:2:0:0
1	205178630	INV00000221	N	<INV>	.	PASS	IMPRECISE;CIEND=-103,103;CIPOS=-103,103;SVTYPE=INV;SVMETHOD=EMBL.DELLYv0.6.7;CHR2=1;END=205178794;CT=5to5;INSLEN=0;PE=36;MAPQ=60	GT:GL:GQ:FT:RCL:RC:RCR:CN:DR:DV:RR:RV	0/1:-207.852,0,-41.6516:10000:PASS:27:70:45:2:10:37:0:0
1	205178633	INV00000220	N	<INV>	.	PASS	IMPRECISE;CIEND=-90,90;CIPOS=-90,90;SVTYPE=INV;SVMETHOD=EMBL.DELLYv0.6.7;CHR2=1;END=205178775;CT=3to3;INSLEN=0;PE=24;MAPQ=60	GT:GL:GQ:FT:RCL:RC:RCR:CN:DR:DV:RR:RV	0/1:-258.048,0,-38.4413:10000:PASS:21:70:34:3:11:46:0:0
1	205562610	INV00000222	N	<INV>	.	LowQual	IMPRECISE;CIEND=-283,283;CIPOS=-283,283;SVTYPE=INV;SVMETHOD=EMBL.DELLYv0.6.7;CHR2=1;END=210559573;CT=5to5;INSLEN=0;PE=5;MAPQ=6	GT:GL:GQ:FT:RCL:RC:RCR:CN:DR:DV:RR:RV	0/0:0,-10.2662,-157.489:103:PASS:1323502:2499040:1384173:2:39:5:0:0
1	207292347	INV00000223	N	<INV>	.	PASS	IMPRECISE;CIEND=-254,254;CIPOS=-254,254;SVTYPE=INV;SVMETHOD=EMBL.DELLYv0.6.7;CHR2=1;END=207293225;CT=5to5;INSLEN=0;PE=13;MAPQ=60	GT:GL:GQ:FT:RCL:RC:RCR:CN:DR:DV:RR:RV	0/1:-70.8835,0,-13.1835:132:PASS:236:44:233:0:3:13:0:0
1	211578085	INV00000224	N	<INV>	.	LowQual	IMPRECISE;CIEND=-296,296;CIPOS=-296,296;SVTYPE=INV;SVMETHOD=EMBL.DELLYv0.6.7;CHR2=1;END=211630438;CT=5to5;INSLEN=0;PE=5;MAPQ=5	GT:GL:GQ:FT:RCL:RC:RCR:CN:DR:DV:RR:RV	0/0:0,-7.6171,-155.989:76:PASS:14758:30099:14493:2:36:3:0:0
1	212898185	INV00000225	N	<INV>	.	LowQual	IMPRECISE;CIEND=-317,317;CIPOS=-317,317;SVTYPE=INV;SVMETHOD=EMBL.DELLYv0.6.7;CHR2=1;END=224537729;CT=3to3;INSLEN=0;PE=3;MAPQ=12	GT:GL:GQ:FT:RCL:RC:RCR:CN:DR:DV:RR:RV	0/0:0,-9.6302,-202.073:96:PASS:3155354:6180104:3125299:2:43:3:0:0
1	212898397	INV00000226	N	<INV>	.	LowQual	IMPRECISE;CIEND=-271,271;CIPOS=-271,271;SVTYPE=INV;SVMETHOD=EMBL.DELLYv0.6.7;CHR2=1;END=224537624;CT=5to5;INSLEN=0;PE=2;MAPQ=18	GT:GL:GQ:FT:RCL:RC:RCR:CN:DR:DV:RR:RV	0/0:0,-3.70792,-99.6012:37:PASS:3155226:6179964:3125225:2:22:2:0:0
1	222144407	INV00000227	N	<INV>	.	LowQual	IMPRECISE;CIEND=-407,407;CIPOS=-407,407;SVTYPE=INV;SVMETHOD=EMBL.DELLYv0.6.7;CHR2=1;END=223198444;CT=5to5;INSLEN=0;PE=2;MAPQ=7	GT:GL:GQ:FT:RCL:RC:RCR:CN:DR:DV:RR:RV	0/0:0,-13.6325,-200.474:136:PASS:299643:573378:272126:2:48:2:0:0
1	229552141	INV00000228	N	<INV>	.	PASS	IMPRECISE;CIEND=-177,177;CIPOS=-177,177;SVTYPE=INV;SVMETHOD=EMBL.DELLYv0.6.7;CHR2=1;END=231967659;CT=3to3;INSLEN=0;PE=15;MAPQ=21	GT:GL:GQ:FT:RCL:RC:RCR:CN:DR:DV:RR:RV	0/1:-17.7573,0,-140.685:10000:PASS:617036:1278017:620026:2:28:14:0:0
1	229552525	INV00000229	N	<INV>	.	PASS	IMPRECISE;CIEND=-36,36;CIPOS=-36,36;SVTYPE=INV;SVMETHOD=EMBL.DELLYv0.6.7;CHR2=1;END=231967024;CT=5to5;INSLEN=0;PE=7;MAPQ=36	GT:GL:GQ:FT:RCL:RC:RCR:CN:DR:DV:RR:RV	0/0:0,-9.33445,-174.829:93:PASS:616737:1277539:619787:2:35:2:0:0
1	231007796	INV00000230	N	<INV>	.	LowQual	IMPRECISE;CIEND=-407,407;CIPOS=-407,407;SVTYPE=INV;SVMETHOD=EMBL.DELLYv0.6.7;CHR2=1;END=234608249;CT=5to5;INSLEN=0;PE=2;MAPQ=39	GT:GL:GQ:FT:RCL:RC:RCR:CN:DR:DV:RR:RV	0/0:0,-7.01616,-236.367:70:PASS:954095:1913311:984398:2:46:2:0:0
1	231739040	INV00000231	N	<INV>	.	LowQual	IMPRECISE;CIEND=-393,393;CIPOS=-393,393;SVTYPE=INV;SVMETHOD=EMBL.DELLYv0.6.7;CHR2=1;END=237809365;CT=3to3;INSLEN=0;PE=3;MAPQ=3	GT:GL:GQ:FT:RCL:RC:RCR:CN:DR:DV:RR:RV	0/0:0,-12.0391,-216.398:120:PASS:1593622:3256629:1527572:2:40:0:0:0
1	232257114	INV00000232	N	<INV>	.	LowQual	IMPRECISE;CIEND=-408,408;CIPOS=-408,408;SVTYPE=INV;SVMETHOD=EMBL.DELLYv0.6.7;CHR2=1;END=232368176;CT=5to5;INSLEN=0;PE=2;MAPQ=3	GT:GL:GQ:FT:RCL:RC:RCR:CN:DR:DV:RR:RV	0/0:0,-11.7091,-152.369:117:PASS:29068:55532:27887:2:39:0:0:0
1	236127942	INV00000233	N	<INV>	.	LowQual	IMPRECISE;CIEND=-357,357;CIPOS=-357,357;SVTYPE=INV;SVMETHOD=EMBL.DELLYv0.6.7;CHR2=1;END=237449861;CT=3to3;INSLEN=0;PE=5;MAPQ=4	GT:GL:GQ:FT:RCL:RC:RCR:CN:DR:DV:RR:RV	0/0:0,-4.06855,-54.8172:41:PASS:367948:711606:346583:2:15:1:0:0
1	237566023	INV00000234	N	<INV>	.	PASS	IMPRECISE;CIEND=-364,364;CIPOS=-364,364;SVTYPE=INV;SVMETHOD=EMBL.DELLYv0.6.7;CHR2=1;END=237566208;CT=3to3;INSLEN=0;PE=4;MAPQ=60	GT:GL:GQ:FT:RCL:RC:RCR:CN:DR:DV:RR:RV	0/1:-35.1609,0,-168.261:10000:PASS:46:83:52:2:30:8:0:0
1	237566104	INV00000235	N	<INV>	.	PASS	IMPRECISE;CIEND=-112,112;CIPOS=-112,112;SVTYPE=INV;SVMETHOD=EMBL.DELLYv0.6.7;CHR2=1;END=237566221;CT=5to5;INSLEN=0;PE=8;MAPQ=60	GT:GL:GQ:FT:RCL:RC:RCR:CN:DR:DV:RR:RV	0/1:-45.2701,0,-111.27:10000:PASS:25:49:34:2:20:9:0:0
1	246798147	INV00000236	N	<INV>	.	LowQual	IMPRECISE;CIEND=-388,388;CIPOS=-388,388;SVTYPE=INV;SVMETHOD=EMBL.DELLYv0.6.7;CHR2=1;END=247453873;CT=3to3;INSLEN=0;PE=3;MAPQ=10	GT:GL:GQ:FT:RCL:RC:RCR:CN:DR:DV:RR:RV	0/0:0,-9.34188,-186.437:93:PASS:174130:344538:171675:2:38:3:0:0
1	246798370	INV00000237	N	<INV>	.	LowQual	IMPRECISE;CIEND=-385,385;CIPOS=-385,385;SVTYPE=INV;SVMETHOD=EMBL.DELLYv0.6.7;CHR2=1;END=247453774;CT=5to5;INSLEN=0;PE=3;MAPQ=10	GT:GL:GQ:FT:RCL:RC:RCR:CN:DR:DV:RR:RV	0/0:0,-11.1841,-200.162:112:PASS:174043:344377:171569:2:45:3:0:0
1	248594029	INV00000238	N	<INV>	.	LowQual	IMPRECISE;CIEND=-179,179;CIPOS=-179,179;SVTYPE=INV;SVMETHOD=EMBL.DELLYv0.6.7;CHR2=1;END=248824502;CT=3to3;INSLEN=0;PE=2;MAPQ=20	GT:GL:GQ:FT:RCL:RC:RCR:CN:DR:DV:RR:RV	0/0:0,-17.8604,-326.497:10000:PASS:62754:75118:44894:1:65:1:0:0
1	248596360	INV00000239	N	<INV>	.	PASS	IMPRECISE;CIEND=-253,253;CIPOS=-253,253;SVTYPE=INV;SVMETHOD=EMBL.DELLYv0.6.7;CHR2=1;END=248822224;CT=3to3;INSLEN=0;PE=3;MAPQ=39	GT:GL:GQ:FT:RCL:RC:RCR:CN:DR:DV:RR:RV	0/1:-2.48504,0,-132.066:25:PASS:61752:72576:46066:1:30:3:0:0
1	248603461	INV00000240	N	<INV>	.	PASS	IMPRECISE;CIEND=-141,141;CIPOS=-141,141;SVTYPE=INV;SVMETHOD=EMBL.DELLYv0.6.7;CHR2=1;END=248815313;CT=5to5;INSLEN=0;PE=8;MAPQ=43	GT:GL:GQ:FT:RCL:RC:RCR:CN:DR:DV:RR:RV	0/1:-17.7495,0,-205.343:10000:PASS:57687:66444:48392:1:48:8:0:0
1	248607857	INV00000241	N	<INV>	.	PASS	IMPRECISE;CIEND=-373,373;CIPOS=-373,373;SVTYPE=INV;SVMETHOD=EMBL.DELLYv0.6.7;CHR2=1;END=248810881;CT=5to5;INSLEN=0;PE=3;MAPQ=38	GT:GL:GQ:FT:RCL:RC:RCR:CN:DR:DV:RR:RV	0/1:-1.43881,0,-88.9652:14:LowQual:56277:62227:49550:1:31:3:0:0
2	10251	INV00000242	N	<INV>	.	LowQual	IMPRECISE;CIEND=-212,212;CIPOS=-212,212;SVTYPE=INV;SVMETHOD=EMBL.DELLYv0.6.7;CHR2=2;END=33141304;CT=5to5;INSLEN=0;PE=2;MAPQ=1	GT:GL:GQ:FT:RCL:RC:RCR:CN:DR:DV:RR:RV	0/0:0,-1.66642,-21.5602:17:PASS:10:17312343:9055305:4:6:0:0:0
2	289035	INV00000243	N	<INV>	.	PASS	IMPRECISE;CIEND=-182,182;CIPOS=-182,182;SVTYPE=INV;SVMETHOD=EMBL.DELLYv0.6.7;CHR2=2;END=33141318;CT=5to5;INSLEN=0;PE=3;MAPQ=29	GT:GL:GQ:FT:RCL:RC:RCR:CN:DR:DV:RR:RV	0/1:-4.98822,0,-53.5872:50:PASS:140627:17171915:8981106:4:11:2:0:0
2	527240	INV00000244	N	<INV>	.	LowQual	IMPRECISE;CIEND=-425,425;CIPOS=-425,425;SVTYPE=INV;SVMETHOD=EMBL.DELLYv0.6.7;CHR2=2;END=239778941;CT=5to5;INSLEN=0;PE=2;MAPQ=2	GT:GL:GQ:FT:RCL:RC:RCR:CN:DR:DV:RR:RV	0/0:0,-18.2821,-326.118:10000:PASS:257426:125732534:1635076:133:62:0:0:0
2	1217864	INV00000245	N	<INV>	.	LowQual	IMPRECISE;CIEND=-239,239;CIPOS=-239,239;SVTYPE=INV;SVMETHOD=EMBL.DELLYv0.6.7;CHR2=2;END=62957998;CT=5to5;INSLEN=0;PE=9;MAPQ=6	GT:GL:GQ:FT:RCL:RC:RCR:CN:DR:DV:RR:RV	0/1:-0.310396,0,-34.6507:5:LowQual:602332:32905111:15764184:4:9:6:0:0
2	1442572	INV00000246	N	<INV>	.	LowQual	IMPRECISE;CIEND=-329,329;CIPOS=-329,329;SVTYPE=INV;SVMETHOD=EMBL.DELLYv0.6.7;CHR2=2;END=33141319;CT=5to5;INSLEN=0;PE=2;MAPQ=1	GT:GL:GQ:FT:RCL:RC:RCR:CN:DR:DV:RR:RV	0/0:0,-8.49101,-49.657:85:PASS:707111:16605522:8673487:4:33:0:0:0
2	1956508	INV00000247	N	<INV>	.	LowQual	IMPRECISE;CIEND=-237,237;CIPOS=-237,237;SVTYPE=INV;SVMETHOD=EMBL.DELLYv0.6.7;CHR2=2;END=33141327;CT=5to5;INSLEN=0;PE=3;MAPQ=1	GT:GL:GQ:FT:RCL:RC:RCR:CN:DR:DV:RR:RV	0/0:0,-3.42069,-21.8083:34:PASS:947524:16366357:8536144:3:12:0:0:0
2	3737905	INV00000248	N	<INV>	.	LowQual	IMPRECISE;CIEND=-131,131;CIPOS=-131,131;SVTYPE=INV;SVMETHOD=EMBL.DELLYv0.6.7;CHR2=2;END=33141317;CT=5to5;INSLEN=0;PE=2;MAPQ=10	GT:GL:GQ:FT:RCL:RC:RCR:CN:DR:DV:RR:RV	1/1:-0.954243,-0.255273,0:4:LowQual:1809532:15502935:8039603:3:0:1:0:0
2	3889016	INV00000249	N	<INV>	.	PASS	IMPRECISE;CIEND=-494,494;CIPOS=-494,494;SVTYPE=INV;SVMETHOD=EMBL.DELLYv0.6.7;CHR2=2;END=185124049;CT=3to3;INSLEN=0;PE=3;MAPQ=26	GT:GL:GQ:FT:RCL:RC:RCR:CN:DR:DV:RR:RV	0/0:0,-6.54184,-234.616:65:PASS:1886809:94651317:31086910:6:41:3:0:0
2	4205268	INV00000250	N	<INV>	.	PASS	IMPRECISE;CIEND=-99,99;CIPOS=-99,99;SVTYPE=INV;SVMETHOD=EMBL.DELLYv0.6.7;CHR2=2;END=4223480;CT=5to5;INSLEN=0;PE=18;MAPQ=60	GT:GL:GQ:FT:RCL:RC:RCR:CN:DR:DV:RR:RV	0/1:-86.9619,0,-107.464:10000:PASS:4768:5934:4682:1:20:17:0:0
2	4205437	INV00000251	N	<INV>	.	PASS	IMPRECISE;CIEND=-229,229;CIPOS=-229,229;SVTYPE=INV;SVMETHOD=EMBL.DELLYv0.6.7;CHR2=2;END=4212677;CT=3to3;INSLEN=0;PE=16;MAPQ=60	GT:GL:GQ:FT:RCL:RC:RCR:CN:DR:DV:RR:RV	0/1:-73.4526,0,-165.353:10000:PASS:1811:2882:991:2:30:16:0:0
2	4660175	INV00000252	N	<INV>	.	LowQual	IMPRECISE;CIEND=-241,241;CIPOS=-241,241;SVTYPE=INV;SVMETHOD=EMBL.DELLYv0.6.7;CHR2=2;END=114954569;CT=3to3;INSLEN=0;PE=2;MAPQ=27	GT:GL:GQ:FT:RCL:RC:RCR:CN:DR:DV:RR:RV	0/1:-0.884556,0,-73.2863:10:LowQual:2281891:56608013:29311255:4:13:2:0:0
2	5144055	INV00000253	N	<INV>	.	LowQual	IMPRECISE;CIEND=-282,282;CIPOS=-282,282;SVTYPE=INV;SVMETHOD=EMBL.DELLYv0.6.7;CHR2=2;END=8015559;CT=3to3;INSLEN=0;PE=5;MAPQ=4	GT:GL:GQ:FT:RCL:RC:RCR:CN:DR:DV:RR:RV	0/0:0,-6.20407,-114.174:62:PASS:676927:1477596:776822:2:28:2:0:0
2	7995868	INV00000254	N	<INV>	.	LowQual	IMPRECISE;CIEND=-420,420;CIPOS=-420,420;SVTYPE=INV;SVMETHOD=EMBL.DELLYv0.6.7;CHR2=2;END=76593490;CT=5to5;INSLEN=0;PE=2;MAPQ=6	GT:GL:GQ:FT:RCL:RC:RCR:CN:DR:DV:RR:RV	0/0:0,-6.79819,-126.098:68:PASS:3940193:37028622:16027250:4:24:1:0:0
2	8822016	INV00000255	N	<INV>	.	LowQual	IMPRECISE;CIEND=-371,371;CIPOS=-371,371;SVTYPE=INV;SVMETHOD=EMBL.DELLYv0.6.7;CHR2=2;END=33141310;CT=5to5;INSLEN=0;PE=2;MAPQ=5	GT:GL:GQ:FT:RCL:RC:RCR:CN:DR:DV:RR:RV	0/0:0,-4.01543,-81.8651:40:PASS:4384749:12927614:6659301:2:14:1:0:0
2	9540710	INV00000256	N	<INV>	.	LowQual	IMPRECISE;CIEND=-363,363;CIPOS=-363,363;SVTYPE=INV;SVMETHOD=EMBL.DELLYv0.6.7;CHR2=2;END=33141483;CT=5to5;INSLEN=0;PE=3;MAPQ=8	GT:GL:GQ:FT:RCL:RC:RCR:CN:DR:DV:RR:RV	0/0:0,-7.83586,-190.98:78:PASS:4774391:12550189:6461467:2:33:2:0:0
2	9877731	INV00000257	N	<INV>	.	LowQual	IMPRECISE;CIEND=-55,55;CIPOS=-55,55;SVTYPE=INV;SVMETHOD=EMBL.DELLYv0.6.7;CHR2=2;END=33141314;CT=5to5;INSLEN=0;PE=7;MAPQ=9	GT:GL:GQ:FT:RCL:RC:RCR:CN:DR:DV:RR:RV	0/1:-2.09815,0,-24.2767:21:PASS:4958788:12353597:6380462:2:12:6:0:0
2	10138576	INV00000259	N	<INV>	.	LowQual	IMPRECISE;CIEND=-242,242;CIPOS=-242,242;SVTYPE=INV;SVMETHOD=EMBL.DELLYv0.6.7;CHR2=2;END=29423576;CT=5to5;INSLEN=0;PE=5;MAPQ=9	GT:GL:GQ:FT:RCL:RC:RCR:CN:DR:DV:RR:RV	0/0:0,-8.75422,-190.153:88:PASS:4857677:10220796:5249207:2:36:4:0:0
2	10138585	INV00000258	N	<INV>	.	LowQual	IMPRECISE;CIEND=-317,317;CIPOS=-317,317;SVTYPE=INV;SVMETHOD=EMBL.DELLYv0.6.7;CHR2=2;END=29423681;CT=3to3;INSLEN=0;PE=5;MAPQ=11	GT:GL:GQ:FT:RCL:RC:RCR:CN:DR:DV:RR:RV	0/0:0,-6.65285,-179.495:67:PASS:4857692:10220883:5249180:2:35:4:0:0
2	10826039	INV00000260	N	<INV>	.	PASS	IMPRECISE;CIEND=-150,150;CIPOS=-150,150;SVTYPE=INV;SVMETHOD=EMBL.DELLYv0.6.7;CHR2=2;END=10827196;CT=3to3;INSLEN=0;PE=24;MAPQ=60	GT:GL:GQ:FT:RCL:RC:RCR:CN:DR:DV:RR:RV	0/1:-121.231,0,-232.331:10000:PASS:334:692:287:2:43:24:0:0
2	10826046	INV00000261	N	<INV>	.	PASS	IMPRECISE;CIEND=-144,144;CIPOS=-144,144;SVTYPE=INV;SVMETHOD=EMBL.DELLYv0.6.7;CHR2=2;END=10827022;CT=5to5;INSLEN=0;PE=24;MAPQ=60	GT:GL:GQ:FT:RCL:RC:RCR:CN:DR:DV:RR:RV	0/1:-117.231,0,-232.338:10000:PASS:280:539:276:2:43:24:0:0
2	10958801	INV00000262	N	<INV>	.	LowQual	IMPRECISE;CIEND=-378,378;CIPOS=-378,378;SVTYPE=INV;SVMETHOD=EMBL.DELLYv0.6.7;CHR2=2;END=26476683;CT=5to5;INSLEN=0;PE=2;MAPQ=3	GT:GL:GQ:FT:RCL:RC:RCR:CN:DR:DV:RR:RV	0/0:0,-13.5419,-263.096:135:PASS:3960490:8228703:4167145:2:45:0:0:0
2	11043028	INV00000263	N	<INV>	.	LowQual	IMPRECISE;CIEND=-425,425;CIPOS=-425,425;SVTYPE=INV;SVMETHOD=EMBL.DELLYv0.6.7;CHR2=2;END=170184300;CT=3to3;INSLEN=0;PE=2;MAPQ=10	GT:GL:GQ:FT:RCL:RC:RCR:CN:DR:DV:RR:RV	0/0:0,-3.74008,-55.01:37:PASS:5572616:82671080:39381340:4:19:2:0:0
2	11226546	INV00000264	N	<INV>	.	LowQual	IMPRECISE;CIEND=-385,385;CIPOS=-385,385;SVTYPE=INV;SVMETHOD=EMBL.DELLYv0.6.7;CHR2=2;END=238252221;CT=3to3;INSLEN=0;PE=2;MAPQ=1	GT:GL:GQ:FT:RCL:RC:RCR:CN:DR:DV:RR:RV	0/0:0,-11.0054,-208.267:110:PASS:5665519:119529962:2429555:30:37:0:0:0
2	11423891	INV00000265	N	<INV>	.	LowQual	IMPRECISE;CIEND=-420,420;CIPOS=-420,420;SVTYPE=INV;SVMETHOD=EMBL.DELLYv0.6.7;CHR2=2;END=33091964;CT=5to5;INSLEN=0;PE=2;MAPQ=12	GT:GL:GQ:FT:RCL:RC:RCR:CN:DR:DV:RR:RV	0/1:-1.14714,0,-0.08262:3:LowQual:5484064:11511010:5936603:2:2:2:0:0
2	12015499	INV00000266	N	<INV>	.	LowQual	IMPRECISE;CIEND=-238,238;CIPOS=-238,238;SVTYPE=INV;SVMETHOD=EMBL.DELLYv0.6.7;CHR2=2;END=33141437;CT=5to5;INSLEN=0;PE=3;MAPQ=6	GT:GL:GQ:FT:RCL:RC:RCR:CN:DR:DV:RR:RV	0/0:0,-9.44118,-219.669:94:PASS:5378943:11233039:5772942:2:37:3:0:0
2	12142488	INV00000267	N	<INV>	.	LowQual	IMPRECISE;CIEND=-152,152;CIPOS=-152,152;SVTYPE=INV;SVMETHOD=EMBL.DELLYv0.6.7;CHR2=2;END=60080882;CT=3to3;INSLEN=0;PE=7;MAPQ=14	GT:GL:GQ:FT:RCL:RC:RCR:CN:DR:DV:RR:RV	0/0:0,-9.9626,-298.137:100:PASS:6160865:25746944:12835586:3:54:7:0:0
2	12142598	INV00000268	N	<INV>	.	LowQual	IMPRECISE;CIEND=-361,361;CIPOS=-361,361;SVTYPE=INV;SVMETHOD=EMBL.DELLYv0.6.7;CHR2=2;END=60080792;CT=5to5;INSLEN=0;PE=3;MAPQ=13	GT:GL:GQ:FT:RCL:RC:RCR:CN:DR:DV:RR:RV	0/0:0,-14.7635,-325.568:148:PASS:6160926:25746818:12835566:3:59:3:0:0
2	12498209	INV00000269	N	<INV>	.	LowQual	IMPRECISE;CIEND=-383,383;CIPOS=-383,383;SVTYPE=INV;SVMETHOD=EMBL.DELLYv0.6.7;CHR2=2;END=12498431;CT=3to3;INSLEN=0;PE=4;MAPQ=14	GT:GL:GQ:FT:RCL:RC:RCR:CN:DR:DV:RR:RV	0/0:0,-1.75888,-272.614:18:PASS:61:193:49:4:57:8:0:0
2	14956429	INV00000270	N	<INV>	.	LowQual	IMPRECISE;CIEND=-446,446;CIPOS=-446,446;SVTYPE=INV;SVMETHOD=EMBL.DELLYv0.6.7;CHR2=2;END=98538744;CT=5to5;INSLEN=0;PE=2;MAPQ=11	GT:GL:GQ:FT:RCL:RC:RCR:CN:DR:DV:RR:RV	0/0:0,-17.3669,-375.472:10000:PASS:7676649:43164091:21328336:3:63:2:0:0
2	15668934	INV00000271	N	<INV>	.	LowQual	IMPRECISE;CIEND=-260,260;CIPOS=-260,260;SVTYPE=INV;SVMETHOD=EMBL.DELLYv0.6.7;CHR2=2;END=162623764;CT=3to3;INSLEN=0;PE=3;MAPQ=13	GT:GL:GQ:FT:RCL:RC:RCR:CN:DR:DV:RR:RV	0/0:0,-6.73359,-170.332:67:PASS:8044717:76179271:39876915:3:31:3:0:0
2	15669159	INV00000272	N	<INV>	.	LowQual	IMPRECISE;CIEND=-410,410;CIPOS=-410,410;SVTYPE=INV;SVMETHOD=EMBL.DELLYv0.6.7;CHR2=2;END=162623703;CT=5to5;INSLEN=0;PE=2;MAPQ=15	GT:GL:GQ:FT:RCL:RC:RCR:CN:DR:DV:RR:RV	0/0:0,-9.03599,-200.514:90:PASS:8044816:76179147:39876857:3:34:1:0:0
2	16406393	INV00000273	N	<INV>	.	PASS	IMPRECISE;CIEND=-316,316;CIPOS=-316,316;SVTYPE=INV;SVMETHOD=EMBL.DELLYv0.6.7;CHR2=2;END=16407765;CT=5to5;INSLEN=0;PE=11;MAPQ=57	GT:GL:GQ:FT:RCL:RC:RCR:CN:DR:DV:RR:RV	0/1:-50.4881,0,-28.5819:10000:PASS:321:675:386:2:7:11:0:0
2	16756444	INV00000274	N	<INV>	.	LowQual	IMPRECISE;CIEND=-419,419;CIPOS=-419,419;SVTYPE=INV;SVMETHOD=EMBL.DELLYv0.6.7;CHR2=2;END=136210349;CT=5to5;INSLEN=0;PE=2;MAPQ=7	GT:GL:GQ:FT:RCL:RC:RCR:CN:DR:DV:RR:RV	0/0:0,-9.23397,-190.297:92:PASS:8560467:61392492:32451378:3:32:1:0:0
2	23190976	INV00000275	N	<INV>	.	LowQual	IMPRECISE;CIEND=-269,269;CIPOS=-269,269;SVTYPE=INV;SVMETHOD=EMBL.DELLYv0.6.7;CHR2=2;END=88206980;CT=3to3;INSLEN=0;PE=4;MAPQ=9	GT:GL:GQ:FT:RCL:RC:RCR:CN:DR:DV:RR:RV	0/0:0,-6.53177,-161.262:65:PASS:11948331:34783115:15143259:3:28:3:0:0
2	23607848	INV00000276	N	<INV>	.	LowQual	IMPRECISE;CIEND=-154,154;CIPOS=-154,154;SVTYPE=INV;SVMETHOD=EMBL.DELLYv0.6.7;CHR2=2;END=33141693;CT=3to3;INSLEN=0;PE=2;MAPQ=4	GT:GL:GQ:FT:RCL:RC:RCR:CN:DR:DV:RR:RV	0/0:0,-3.06741,-12.653:31:PASS:2484149:5159852:2584955:2:14:0:0:0
2	24739781	INV00000277	N	<INV>	.	LowQual	IMPRECISE;CIEND=-313,313;CIPOS=-313,313;SVTYPE=INV;SVMETHOD=EMBL.DELLYv0.6.7;CHR2=2;END=24739958;CT=5to5;INSLEN=0;PE=7;MAPQ=16	GT:GL:GQ:FT:RCL:RC:RCR:CN:DR:DV:RR:RV	0/1:-2.94391,0,-205.1:29:PASS:57:108:54:2:44:14:0:0
2	25503396	INV00000278	N	<INV>	.	LowQual	IMPRECISE;CIEND=-327,327;CIPOS=-327,327;SVTYPE=INV;SVMETHOD=EMBL.DELLYv0.6.7;CHR2=2;END=33141311;CT=5to5;INSLEN=0;PE=2;MAPQ=7	GT:GL:GQ:FT:RCL:RC:RCR:CN:DR:DV:RR:RV	0/0:0,-6.15436,-39.9242:62:PASS:2065394:4093690:2064665:2:25:1:0:0
2	27896446	INV00000279	N	<INV>	.	LowQual	IMPRECISE;CIEND=-321,321;CIPOS=-321,321;SVTYPE=INV;SVMETHOD=EMBL.DELLYv0.6.7;CHR2=2;END=33141350;CT=5to5;INSLEN=0;PE=2;MAPQ=5	GT:GL:GQ:FT:RCL:RC:RCR:CN:DR:DV:RR:RV	0/0:0,-9.47581,-53.6997:95:PASS:1411139:2813591:1416602:2:39:1:0:0
2	27922784	INV00000280	N	<INV>	.	LowQual	IMPRECISE;CIEND=-128,128;CIPOS=-128,128;SVTYPE=INV;SVMETHOD=EMBL.DELLYv0.6.7;CHR2=2;END=206935974;CT=5to5;INSLEN=0;PE=6;MAPQ=6	GT:GL:GQ:FT:RCL:RC:RCR:CN:DR:DV:RR:RV	0/0:0,-15.2509,-307.44:154:PASS:14520840:93916077:19188119:6:54:3:0:0
2	28470969	INV00000281	N	<INV>	.	LowQual	IMPRECISE;CIEND=-401,401;CIPOS=-401,401;SVTYPE=INV;SVMETHOD=EMBL.DELLYv0.6.7;CHR2=2;END=34704409;CT=3to3;INSLEN=0;PE=3;MAPQ=6	GT:GL:GQ:FT:RCL:RC:RCR:CN:DR:DV:RR:RV	0/0:0,-11.8236,-254.183:118:PASS:1681980:3352740:1691041:2:45:3:0:0
2	28683590	INV00000282	N	<INV>	.	LowQual	IMPRECISE;CIEND=-328,328;CIPOS=-328,328;SVTYPE=INV;SVMETHOD=EMBL.DELLYv0.6.7;CHR2=2;END=240335297;CT=3to3;INSLEN=0;PE=3;MAPQ=4	GT:GL:GQ:FT:RCL:RC:RCR:CN:DR:DV:RR:RV	0/0:0,-18.9649,-378:10000:PASS:14930028:111318183:1376825:14:63:0:0:0
2	30668826	INV00000283	N	<INV>	.	LowQual	IMPRECISE;CIEND=-317,317;CIPOS=-317,317;SVTYPE=INV;SVMETHOD=EMBL.DELLYv0.6.7;CHR2=2;END=33091955;CT=5to5;INSLEN=0;PE=2;MAPQ=13	GT:GL:GQ:FT:RCL:RC:RCR:CN:DR:DV:RR:RV	0/1:-1.14714,0,-0.0931511:3:LowQual:637310:1308995:677329:2:2:2:0:0
2	32046233	INV00000284	N	<INV>	.	LowQual	IMPRECISE;CIEND=-404,404;CIPOS=-404,404;SVTYPE=INV;SVMETHOD=EMBL.DELLYv0.6.7;CHR2=2;END=241221525;CT=5to5;INSLEN=0;PE=3;MAPQ=4	GT:GL:GQ:FT:RCL:RC:RCR:CN:DR:DV:RR:RV	0/0:0,-3.71542,-79.6749:37:PASS:16703358:109972303:949375:12:14:1:0:0
2	32048407	INV00000285	N	<INV>	.	LowQual	IMPRECISE;CIEND=-298,298;CIPOS=-298,298;SVTYPE=INV;SVMETHOD=EMBL.DELLYv0.6.7;CHR2=2;END=65894061;CT=3to3;INSLEN=0;PE=6;MAPQ=17	GT:GL:GQ:FT:RCL:RC:RCR:CN:DR:DV:RR:RV	0/0:0,-0.50754,-85.1303:6:LowQual:8941570:18458869:8943232:2:18:4:0:0
2	32235914	INV00000286	N	<INV>	.	PASS	IMPRECISE;CIEND=-109,109;CIPOS=-109,109;SVTYPE=INV;SVMETHOD=EMBL.DELLYv0.6.7;CHR2=2;END=33141308;CT=5to5;INSLEN=0;PE=3;MAPQ=22	GT:GL:GQ:FT:RCL:RC:RCR:CN:DR:DV:RR:RV	0/1:-0.260723,0,-29.4131:5:LowQual:251557:502335:263684:2:22:3:0:0
2	33091885	INV00000288	N	<INV>	.	PASS	IMPRECISE;CIEND=-270,270;CIPOS=-270,270;SVTYPE=INV;SVMETHOD=EMBL.DELLYv0.6.7;CHR2=2;END=153116502;CT=5to5;INSLEN=0;PE=4;MAPQ=20	GT:GL:GQ:FT:RCL:RC:RCR:CN:DR:DV:RR:RV	1/1:-5.45607,-0.434558,0:5:LowQual:17283445:61691964:32794211:2:1:3:0:0
2	33091885	INV00000291	N	<INV>	.	LowQual	IMPRECISE;CIEND=-395,395;CIPOS=-395,395;SVTYPE=INV;SVMETHOD=EMBL.DELLYv0.6.7;CHR2=2;END=174009408;CT=5to5;INSLEN=0;PE=2;MAPQ=19	GT:GL:GQ:FT:RCL:RC:RCR:CN:DR:DV:RR:RV	0/1:-1.42357,0,-0.00344216:3:LowQual:17283445:73100211:37241380:3:1:1:0:0
2	33091891	INV00000297	N	<INV>	.	PASS	IMPRECISE;CIEND=-291,291;CIPOS=-291,291;SVTYPE=INV;SVMETHOD=EMBL.DELLYv0.6.7;CHR2=2;END=69612030;CT=5to5;INSLEN=0;PE=3;MAPQ=25	GT:GL:GQ:FT:RCL:RC:RCR:CN:DR:DV:RR:RV	1/1:-6.40975,-0.588242,0:7:LowQual:9670646:19922879:9435285:2:1:3:0:0
2	33091897	INV00000298	N	<INV>	.	PASS	IMPRECISE;CIEND=-277,277;CIPOS=-277,277;SVTYPE=INV;SVMETHOD=EMBL.DELLYv0.6.7;CHR2=2;END=221599809;CT=5to5;INSLEN=0;PE=3;MAPQ=23	GT:GL:GQ:FT:RCL:RC:RCR:CN:DR:DV:RR:RV	1/1:-6.91452,-0.593012,0:7:LowQual:17283531:99082024:11259481:7:1:3:0:0
2	33091910	INV00000300	N	<INV>	.	PASS	IMPRECISE;CIEND=-263,263;CIPOS=-263,263;SVTYPE=INV;SVMETHOD=EMBL.DELLYv0.6.7;CHR2=2;END=102630098;CT=5to5;INSLEN=0;PE=10;MAPQ=21	GT:GL:GQ:FT:RCL:RC:RCR:CN:DR:DV:RR:RV	1/1:-17.1481,-1.93179,0:19:PASS:17283565:35709280:17618640:2:1:8:0:0
2	33091920	INV00000290	N	<INV>	.	LowQual	IMPRECISE;CIEND=-222,222;CIPOS=-222,222;SVTYPE=INV;SVMETHOD=EMBL.DELLYv0.6.7;CHR2=2;END=38706979;CT=5to5;INSLEN=0;PE=4;MAPQ=12	GT:GL:GQ:FT:RCL:RC:RCR:CN:DR:DV:RR:RV	1/1:-3.63114,-0.409634,0:5:LowQual:1509411:3089713:1535159:2:1:3:0:0
2	33091929	INV00000289	N	<INV>	.	LowQual	IMPRECISE;CIEND=-325,325;CIPOS=-325,325;SVTYPE=INV;SVMETHOD=EMBL.DELLYv0.6.7;CHR2=2;END=37388465;CT=5to5;INSLEN=0;PE=2;MAPQ=13	GT:GL:GQ:FT:RCL:RC:RCR:CN:DR:DV:RR:RV	1/1:-1.13821,-0.115671,0:3:LowQual:1160581:2334368:1217151:2:1:2:0:0
2	33091930	INV00000294	N	<INV>	.	LowQual	IMPRECISE;CIEND=-288,288;CIPOS=-288,288;SVTYPE=INV;SVMETHOD=EMBL.DELLYv0.6.7;CHR2=2;END=105563724;CT=5to5;INSLEN=0;PE=2;MAPQ=19	GT:GL:GQ:FT:RCL:RC:RCR:CN:DR:DV:RR:RV	1/1:-2.37437,-0.25183,0:5:LowQual:17283665:37235250:18404924:2:1:2:0:0
2	33091930	INV00000293	N	<INV>	.	LowQual	IMPRECISE;CIEND=-405,405;CIPOS=-405,405;SVTYPE=INV;SVMETHOD=EMBL.DELLYv0.6.7;CHR2=2;END=215765923;CT=5to5;INSLEN=0;PE=2;MAPQ=21	GT:GL:GQ:FT:RCL:RC:RCR:CN:DR:DV:RR:RV	1/1:-3.21112,-0.288578,0:5:LowQual:17283665:95971406:14369965:6:1:2:0:0
2	33091933	INV00000299	N	<INV>	.	LowQual	IMPRECISE;CIEND=-411,411;CIPOS=-411,411;SVTYPE=INV;SVMETHOD=EMBL.DELLYv0.6.7;CHR2=2;END=105182772;CT=5to5;INSLEN=0;PE=2;MAPQ=20	GT:GL:GQ:FT:RCL:RC:RCR:CN:DR:DV:RR:RV	0/1:-1.52357,0,-0.00230481:3:LowQual:17283682:37042200:18302369:2:1:1:0:0
2	33091936	INV00000296	N	<INV>	.	LowQual	IMPRECISE;CIEND=-399,399;CIPOS=-399,399;SVTYPE=INV;SVMETHOD=EMBL.DELLYv0.6.7;CHR2=2;END=217239668;CT=5to5;INSLEN=0;PE=2;MAPQ=21	GT:GL:GQ:FT:RCL:RC:RCR:CN:DR:DV:RR:RV	1/1:-2.34722,-0.224686,0:4:LowQual:17283710:96781316:13560010:6:1:2:0:0
2	33091957	INV00000292	N	<INV>	.	LowQual	IMPRECISE;CIEND=-296,296;CIPOS=-296,296;SVTYPE=INV;SVMETHOD=EMBL.DELLYv0.6.7;CHR2=2;END=79863484;CT=5to5;INSLEN=0;PE=3;MAPQ=2	GT:GL:GQ:FT:RCL:RC:RCR:CN:DR:DV:RR:RV	0/0:0,-0.350805,-0.948745:5:LowQual:12418184:25338183:10702716:2:2:0:0:0
2	33091978	INV00000295	N	<INV>	.	LowQual	IMPRECISE;CIEND=-401,401;CIPOS=-401,401;SVTYPE=INV;SVMETHOD=EMBL.DELLYv0.6.7;CHR2=2;END=171736768;CT=5to5;INSLEN=0;PE=2;MAPQ=13	GT:GL:GQ:FT:RCL:RC:RCR:CN:DR:DV:RR:RV	0/1:-0.648165,0,-0.319241:4:LowQual:17285072:71829529:37480713:3:2:1:0:0
2	33092020	INV00000287	N	<INV>	.	LowQual	IMPRECISE;CIEND=-346,346;CIPOS=-346,346;SVTYPE=INV;SVMETHOD=EMBL.DELLYv0.6.7;CHR2=2;END=135946852;CT=3to3;INSLEN=0;PE=2;MAPQ=23	GT:GL:GQ:FT:RCL:RC:RCR:CN:DR:DV:RR:RV	0/1:-1.96006,0,-1.25547:12:LowQual:17286730:52519567:27934973:2:3:2:0:0
2	33141297	INV00000328	N	<INV>	.	LowQual	IMPRECISE;CIEND=-174,174;CIPOS=-174,174;SVTYPE=INV;SVMETHOD=EMBL.DELLYv0.6.7;CHR2=2;END=220253065;CT=5to5;INSLEN=0;PE=2;MAPQ=15	GT:GL:GQ:FT:RCL:RC:RCR:CN:DR:DV:RR:RV	0/0:0,-0.7962,-14.1019:9:LowQual:17312352:98349898:11962786:7:7:1:0:0
2	33141298	INV00000317	N	<INV>	.	LowQual	IMPRECISE;CIEND=-319,319;CIPOS=-319,319;SVTYPE=INV;SVMETHOD=EMBL.DELLYv0.6.7;CHR2=2;END=136500171;CT=5to5;INSLEN=0;PE=2;MAPQ=6	GT:GL:GQ:FT:RCL:RC:RCR:CN:DR:DV:RR:RV	0/0:0,-2.1503,-16.8656:22:PASS:17312352:52804667:28057447:2:9:1:0:0
2	33141298	INV00000319	N	<INV>	.	LowQual	IMPRECISE;CIEND=-395,395;CIPOS=-395,395;SVTYPE=INV;SVMETHOD=EMBL.DELLYv0.6.7;CHR2=2;END=242815938;CT=5to5;INSLEN=0;PE=2;MAPQ=39	GT:GL:GQ:FT:RCL:RC:RCR:CN:DR:DV:RR:RV	0/1:-1.44867,0,-14.4144:14:LowQual:17312352:110161883:150801:13:9:2:0:0
2	33141300	INV00000325	N	<INV>	.	LowQual	IMPRECISE;CIEND=-125,125;CIPOS=-125,125;SVTYPE=INV;SVMETHOD=EMBL.DELLYv0.6.7;CHR2=2;END=91669858;CT=5to5;INSLEN=0;PE=6;MAPQ=17	GT:GL:GQ:FT:RCL:RC:RCR:CN:DR:DV:RR:RV	0/1:-4.94654,0,-18.3368:49:PASS:15431468:30551787:14135136:2:11:5:0:0
2	33141306	INV00000327	N	<INV>	.	LowQual	IMPRECISE;CIEND=-353,353;CIPOS=-353,353;SVTYPE=INV;SVMETHOD=EMBL.DELLYv0.6.7;CHR2=2;END=195041482;CT=5to5;INSLEN=0;PE=2;MAPQ=4	GT:GL:GQ:FT:RCL:RC:RCR:CN:DR:DV:RR:RV	0/0:0,-4.29404,-28.2776:43:PASS:17312355:84609093:25703588:4:16:0:0:0
2	33141306	INV00000329	N	<INV>	.	LowQual	IMPRECISE;CIEND=-81,81;CIPOS=-81,81;SVTYPE=INV;SVMETHOD=EMBL.DELLYv0.6.7;CHR2=2;END=240659610;CT=5to5;INSLEN=0;PE=4;MAPQ=4	GT:GL:GQ:FT:RCL:RC:RCR:CN:DR:DV:RR:RV	0/0:0,-0.174676,-4.16824:4:LowQual:17312355:109094904:1217777:12:2:1:0:0
2	33141307	INV00000321	N	<INV>	.	LowQual	IMPRECISE;CIEND=-402,402;CIPOS=-402,402;SVTYPE=INV;SVMETHOD=EMBL.DELLYv0.6.7;CHR2=2;END=241855990;CT=5to5;INSLEN=0;PE=3;MAPQ=18	GT:GL:GQ:FT:RCL:RC:RCR:CN:DR:DV:RR:RV	0/1:-2.9836,0,-75.9905:30:PASS:17312356:109669791:642889:12:14:2:0:0
2	33141309	INV00000322	N	<INV>	.	LowQual	IMPRECISE;CIEND=-231,231;CIPOS=-231,231;SVTYPE=INV;SVMETHOD=EMBL.DELLYv0.6.7;CHR2=2;END=37901069;CT=5to5;INSLEN=0;PE=2;MAPQ=31	GT:GL:GQ:FT:RCL:RC:RCR:CN:DR:DV:RR:RV	0/0:0,-2.96434,-33.304:30:PASS:1286632:2598849:1333617:2:23:2:0:0
2	33141309	INV00000305	N	<INV>	.	LowQual	IMPRECISE;CIEND=-415,415;CIPOS=-415,415;SVTYPE=INV;SVMETHOD=EMBL.DELLYv0.6.7;CHR2=2;END=241446904;CT=5to5;INSLEN=0;PE=2;MAPQ=29	GT:GL:GQ:FT:RCL:RC:RCR:CN:DR:DV:RR:RV	0/0:0,-1.96434,-32.1479:20:PASS:17312362:109474254:838420:12:23:2:0:0
2	33141311	INV00000311	N	<INV>	.	LowQual	IMPRECISE;CIEND=-262,262;CIPOS=-262,262;SVTYPE=INV;SVMETHOD=EMBL.DELLYv0.6.7;CHR2=2;END=167641280;CT=5to5;INSLEN=0;PE=2;MAPQ=29	GT:GL:GQ:FT:RCL:RC:RCR:CN:DR:DV:RR:RV	0/0:0,-2.85539,-36.2458:29:PASS:17312363:69551462:36616157:3:25:2:0:0
2	33141312	INV00000318	N	<INV>	.	LowQual	IMPRECISE;CIEND=-132,132;CIPOS=-132,132;SVTYPE=INV;SVMETHOD=EMBL.DELLYv0.6.7;CHR2=2;END=91670925;CT=5to5;INSLEN=0;PE=3;MAPQ=10	GT:GL:GQ:FT:RCL:RC:RCR:CN:DR:DV:RR:RV	0/0:0,-4.09799,-38.1171:41:PASS:15431774:30553619:14134132:2:26:2:0:0
2	33141313	INV00000335	N	<INV>	.	PASS	IMPRECISE;CIEND=-321,321;CIPOS=-321,321;SVTYPE=INV;SVMETHOD=EMBL.DELLYv0.6.7;CHR2=2;END=219724636;CT=5to5;INSLEN=0;PE=3;MAPQ=32	GT:GL:GQ:FT:RCL:RC:RCR:CN:DR:DV:RR:RV	0/0:0,-0.344467,-35.8307:5:LowQual:17312376:98073561:12239099:7:28:3:0:0
2	33141313	INV00000336	N	<INV>	.	PASS	IMPRECISE;CIEND=-58,58;CIPOS=-58,58;SVTYPE=INV;SVMETHOD=EMBL.DELLYv0.6.7;CHR2=2;END=242820104;CT=5to5;INSLEN=0;PE=6;MAPQ=54	GT:GL:GQ:FT:RCL:RC:RCR:CN:DR:DV:RR:RV	0/1:-10.0964,0,-9.15891:91:PASS:17312376:110163840:148820:13:3:3:0:0
2	33141315	INV00000302	N	<INV>	.	LowQual	IMPRECISE;CIEND=-223,223;CIPOS=-223,223;SVTYPE=INV;SVMETHOD=EMBL.DELLYv0.6.7;CHR2=2;END=116892392;CT=5to5;INSLEN=0;PE=2;MAPQ=5	GT:GL:GQ:FT:RCL:RC:RCR:CN:DR:DV:RR:RV	0/0:0,-7.27835,-43.7125:73:PASS:17312407:42584760:22146566:2:29:1:0:0
2	33141318	INV00000307	N	<INV>	.	LowQual	IMPRECISE;CIEND=-196,196;CIPOS=-196,196;SVTYPE=INV;SVMETHOD=EMBL.DELLYv0.6.7;CHR2=2;END=100721224;CT=5to5;INSLEN=0;PE=2;MAPQ=4	GT:GL:GQ:FT:RCL:RC:RCR:CN:DR:DV:RR:RV	0/0:0,-4.21215,-64.3977:42:PASS:17312542:34701791:17025492:2:14:0:0:0
2	33141318	INV00000308	N	<INV>	.	LowQual	IMPRECISE;CIEND=-261,261;CIPOS=-261,261;SVTYPE=INV;SVMETHOD=EMBL.DELLYv0.6.7;CHR2=2;END=120107811;CT=5to5;INSLEN=0;PE=2;MAPQ=7	GT:GL:GQ:FT:RCL:RC:RCR:CN:DR:DV:RR:RV	0/0:0,-8.09204,-49.0537:81:PASS:17312542:44229161:23208630:2:33:1:0:0
2	33141320	INV00000323	N	<INV>	.	LowQual	IMPRECISE;CIEND=-347,347;CIPOS=-347,347;SVTYPE=INV;SVMETHOD=EMBL.DELLYv0.6.7;CHR2=2;END=241276990;CT=5to5;INSLEN=0;PE=2;MAPQ=60	GT:GL:GQ:FT:RCL:RC:RCR:CN:DR:DV:RR:RV	0/1:-0.979195,0,-123.774:10:LowQual:17312744:109391021:921271:12:24:2:0:0
2	33141323	INV00000324	N	<INV>	.	LowQual	IMPRECISE;CIEND=-265,265;CIPOS=-265,265;SVTYPE=INV;SVMETHOD=EMBL.DELLYv0.6.7;CHR2=2;END=105469320;CT=5to5;INSLEN=0;PE=2;MAPQ=4	GT:GL:GQ:FT:RCL:RC:RCR:CN:DR:DV:RR:RV	0/0:0,-6.02058,-117.8:60:PASS:17313169:37157990:18366308:2:20:0:0:0
2	33141328	INV00000310	N	<INV>	.	LowQual	IMPRECISE;CIEND=-275,275;CIPOS=-275,275;SVTYPE=INV;SVMETHOD=EMBL.DELLYv0.6.7;CHR2=2;END=62246485;CT=5to5;INSLEN=0;PE=2;MAPQ=6	GT:GL:GQ:FT:RCL:RC:RCR:CN:DR:DV:RR:RV	0/0:0,-7.99307,-48.8477:80:PASS:7763588:15798296:7962310:2:33:2:0:0
2	33141338	INV00000314	N	<INV>	.	LowQual	IMPRECISE;CIEND=-218,218;CIPOS=-218,218;SVTYPE=INV;SVMETHOD=EMBL.DELLYv0.6.7;CHR2=2;END=90450594;CT=5to5;INSLEN=0;PE=2;MAPQ=19	GT:GL:GQ:FT:RCL:RC:RCR:CN:DR:DV:RR:RV	0/0:0,-7.42948,-49.2969:74:PASS:15125367:30444081:13263340:2:36:1:0:0
2	33141351	INV00000332	N	<INV>	.	LowQual	IMPRECISE;CIEND=-414,414;CIPOS=-414,414;SVTYPE=INV;SVMETHOD=EMBL.DELLYv0.6.7;CHR2=2;END=136499851;CT=3to3;INSLEN=0;PE=2;MAPQ=13	GT:GL:GQ:FT:RCL:RC:RCR:CN:DR:DV:RR:RV	0/0:0,-8.67581,-52.7569:87:PASS:17320046:52796832:28057347:2:39:1:0:0
2	33141352	INV00000303	N	<INV>	.	LowQual	IMPRECISE;CIEND=-337,337;CIPOS=-337,337;SVTYPE=INV;SVMETHOD=EMBL.DELLYv0.6.7;CHR2=2;END=45270780;CT=5to5;INSLEN=0;PE=2;MAPQ=4	GT:GL:GQ:FT:RCL:RC:RCR:CN:DR:DV:RR:RV	0/0:0,-7.2247,-142.8:72:PASS:3247802:6638675:3250693:2:24:0:0:0
2	33141362	INV00000313	N	<INV>	.	LowQual	IMPRECISE;CIEND=-337,337;CIPOS=-337,337;SVTYPE=INV;SVMETHOD=EMBL.DELLYv0.6.7;CHR2=2;END=102923802;CT=5to5;INSLEN=0;PE=3;MAPQ=14	GT:GL:GQ:FT:RCL:RC:RCR:CN:DR:DV:RR:RV	0/0:0,-4.52551,-122.728:45:PASS:17321604:35831249:17684940:2:23:2:0:0
2	33141372	INV00000301	N	<INV>	.	LowQual	IMPRECISE;CIEND=-339,339;CIPOS=-339,339;SVTYPE=INV;SVMETHOD=EMBL.DELLYv0.6.7;CHR2=2;END=148264506;CT=3to3;INSLEN=0;PE=2;MAPQ=12	GT:GL:GQ:FT:RCL:RC:RCR:CN:DR:DV:RR:RV	0/0:0,-9.93803,-212.628:99:PASS:17322004:59101629:31436254:2:36:1:0:0
2	33141376	INV00000331	N	<INV>	.	LowQual	IMPRECISE;CIEND=-218,218;CIPOS=-218,218;SVTYPE=INV;SVMETHOD=EMBL.DELLYv0.6.7;CHR2=2;END=109150724;CT=3to3;INSLEN=0;PE=4;MAPQ=7	GT:GL:GQ:FT:RCL:RC:RCR:CN:DR:DV:RR:RV	0/0:0,-5.92528,-118.455:59:PASS:17322095:39010016:19508055:2:23:2:0:0
2	33141389	INV00000306	N	<INV>	.	LowQual	IMPRECISE;CIEND=-411,411;CIPOS=-411,411;SVTYPE=INV;SVMETHOD=EMBL.DELLYv0.6.7;CHR2=2;END=46928954;CT=3to3;INSLEN=0;PE=2;MAPQ=3	GT:GL:GQ:FT:RCL:RC:RCR:CN:DR:DV:RR:RV	0/0:0,-9.33192,-186:93:PASS:3691075:7536006:3632638:2:31:0:0:0
2	33141416	INV00000334	N	<INV>	.	LowQual	IMPRECISE;CIEND=-345,345;CIPOS=-345,345;SVTYPE=INV;SVMETHOD=EMBL.DELLYv0.6.7;CHR2=2;END=235074214;CT=5to5;INSLEN=0;PE=2;MAPQ=39	GT:GL:GQ:FT:RCL:RC:RCR:CN:DR:DV:RR:RV	0/0:0,-6.63299,-192.697:66:PASS:17323124:106254785:4047127:10:34:1:0:0
2	33141420	INV00000304	N	<INV>	.	LowQual	IMPRECISE;CIEND=-337,337;CIPOS=-337,337;SVTYPE=INV;SVMETHOD=EMBL.DELLYv0.6.7;CHR2=2;END=103694355;CT=5to5;INSLEN=0;PE=2;MAPQ=20	GT:GL:GQ:FT:RCL:RC:RCR:CN:DR:DV:RR:RV	0/0:0,-2.91817,-83.2691:29:PASS:17323144:36235072:17892751:2:16:2:0:0
2	33141422	INV00000333	N	<INV>	.	LowQual	IMPRECISE;CIEND=-403,403;CIPOS=-403,403;SVTYPE=INV;SVMETHOD=EMBL.DELLYv0.6.7;CHR2=2;END=74439232;CT=3to3;INSLEN=0;PE=2;MAPQ=4	GT:GL:GQ:FT:RCL:RC:RCR:CN:DR:DV:RR:RV	0/0:0,-13.8312,-237.484:138:PASS:10967785:22477545:9470930:2:46:0:0:0
2	33141450	INV00000315	N	<INV>	.	LowQual	IMPRECISE;CIEND=-273,273;CIPOS=-273,273;SVTYPE=INV;SVMETHOD=EMBL.DELLYv0.6.7;CHR2=2;END=97525856;CT=5to5;INSLEN=0;PE=2;MAPQ=3	GT:GL:GQ:FT:RCL:RC:RCR:CN:DR:DV:RR:RV	0/0:0,-8.42182,-155.293:84:PASS:16855284:33071703:16173033:2:28:0:0:0
2	33141463	INV00000320	N	<INV>	.	LowQual	IMPRECISE;CIEND=-295,295;CIPOS=-295,295;SVTYPE=INV;SVMETHOD=EMBL.DELLYv0.6.7;CHR2=2;END=62639612;CT=5to5;INSLEN=0;PE=3;MAPQ=4	GT:GL:GQ:FT:RCL:RC:RCR:CN:DR:DV:RR:RV	0/0:0,-2.91324,-49.6029:29:PASS:7879710:16006221:8046632:2:10:0:0:0
2	33141512	INV00000326	N	<INV>	.	LowQual	IMPRECISE;CIEND=-259,259;CIPOS=-259,259;SVTYPE=INV;SVMETHOD=EMBL.DELLYv0.6.7;CHR2=2;END=37900820;CT=3to3;INSLEN=0;PE=2;MAPQ=10	GT:GL:GQ:FT:RCL:RC:RCR:CN:DR:DV:RR:RV	0/0:0,-10.7432,-232.304:107:PASS:1299165:2586004:1333429:2:40:2:0:0
2	33141596	INV00000309	N	<INV>	.	LowQual	IMPRECISE;CIEND=-236,236;CIPOS=-236,236;SVTYPE=INV;SVMETHOD=EMBL.DELLYv0.6.7;CHR2=2;END=112897662;CT=3to3;INSLEN=0;PE=2;MAPQ=3	GT:GL:GQ:FT:RCL:RC:RCR:CN:DR:DV:RR:RV	0/0:0,-5.80578,-56.0842:58:PASS:17328330:40479174:20978221:2:21:0:0:0
2	33141627	INV00000312	N	<INV>	.	LowQual	IMPRECISE;CIEND=-221,221;CIPOS=-221,221;SVTYPE=INV;SVMETHOD=EMBL.DELLYv0.6.7;CHR2=2;END=154078858;CT=3to3;INSLEN=0;PE=2;MAPQ=5	GT:GL:GQ:FT:RCL:RC:RCR:CN:DR:DV:RR:RV	0/0:0,-6.2912,-110.533:63:PASS:17329421:62179956:33075076:2:22:1:0:0
2	33141640	INV00000316	N	<INV>	.	LowQual	IMPRECISE;CIEND=-180,180;CIPOS=-180,180;SVTYPE=INV;SVMETHOD=EMBL.DELLYv0.6.7;CHR2=2;END=239779161;CT=3to3;INSLEN=0;PE=2;MAPQ=6	GT:GL:GQ:FT:RCL:RC:RCR:CN:DR:DV:RR:RV	0/0:0,-16.0607,-190.191:10000:PASS:17329746:108660503:1634787:11:57:2:0:0
2	33141686	INV00000330	N	<INV>	.	LowQual	IMPRECISE;CIEND=-98,98;CIPOS=-98,98;SVTYPE=INV;SVMETHOD=EMBL.DELLYv0.6.7;CHR2=2;END=99757250;CT=3to3;INSLEN=0;PE=4;MAPQ=9	GT:GL:GQ:FT:RCL:RC:RCR:CN:DR:DV:RR:RV	0/0:0,-2.77184,-13.9756:28:PASS:17330517:34176571:16731634:2:17:1:0:0
2	33818201	INV00000337	N	<INV>	.	LowQual	IMPRECISE;CIEND=-427,427;CIPOS=-427,427;SVTYPE=INV;SVMETHOD=EMBL.DELLYv0.6.7;CHR2=2;END=88551188;CT=3to3;INSLEN=0;PE=2;MAPQ=18	GT:GL:GQ:FT:RCL:RC:RCR:CN:DR:DV:RR:RV	0/0:0,-12.0157,-279.276:120:PASS:14572385:29190622:12511240:2:50:2:0:0
2	34775547	INV00000338	N	<INV>	.	LowQual	IMPRECISE;CIEND=-375,375;CIPOS=-375,375;SVTYPE=INV;SVMETHOD=EMBL.DELLYv0.6.7;CHR2=2;END=226046795;CT=5to5;INSLEN=0;PE=2;MAPQ=7	GT:GL:GQ:FT:RCL:RC:RCR:CN:DR:DV:RR:RV	0/0:0,-3.11544,-76.7933:31:PASS:18211457:100529449:8884130:7:13:2:0:0
2	37950783	INV00000339	N	<INV>	.	LowQual	IMPRECISE;CIEND=-355,355;CIPOS=-355,355;SVTYPE=INV;SVMETHOD=EMBL.DELLYv0.6.7;CHR2=2;END=38365213;CT=3to3;INSLEN=0;PE=2;MAPQ=22	GT:GL:GQ:FT:RCL:RC:RCR:CN:DR:DV:RR:RV	0/0:0,-8.43295,-167.571:84:PASS:118961:244226:116215:2:36:2:0:0
2	37951061	INV00000340	N	<INV>	.	LowQual	IMPRECISE;CIEND=-391,391;CIPOS=-391,391;SVTYPE=INV;SVMETHOD=EMBL.DELLYv0.6.7;CHR2=2;END=38365085;CT=5to5;INSLEN=0;PE=2;MAPQ=22	GT:GL:GQ:FT:RCL:RC:RCR:CN:DR:DV:RR:RV	0/0:0,-11.2349,-195.186:112:PASS:118736:244041:116094:2:45:2:0:0
2	39064898	INV00000341	N	<INV>	.	LowQual	IMPRECISE;CIEND=-293,293;CIPOS=-293,293;SVTYPE=INV;SVMETHOD=EMBL.DELLYv0.6.7;CHR2=2;END=204159653;CT=5to5;INSLEN=0;PE=2;MAPQ=11	GT:GL:GQ:FT:RCL:RC:RCR:CN:DR:DV:RR:RV	0/0:0,-11.6404,-257.665:116:PASS:20569317:86392729:20662990:4:44:2:0:0
2	43070089	INV00000342	N	<INV>	.	LowQual	IMPRECISE;CIEND=-427,427;CIPOS=-427,427;SVTYPE=INV;SVMETHOD=EMBL.DELLYv0.6.7;CHR2=2;END=133006610;CT=5to5;INSLEN=0;PE=2;MAPQ=2	GT:GL:GQ:FT:RCL:RC:RCR:CN:DR:DV:RR:RV	0/0:0,-13.8473,-268.9:138:PASS:22757374:45403660:24377281:2:46:0:0:0
2	43216603	INV00000343	N	<INV>	.	LowQual	IMPRECISE;CIEND=-382,382;CIPOS=-382,382;SVTYPE=INV;SVMETHOD=EMBL.DELLYv0.6.7;CHR2=2;END=45292653;CT=3to3;INSLEN=0;PE=2;MAPQ=38	GT:GL:GQ:FT:RCL:RC:RCR:CN:DR:DV:RR:RV	0/0:0,-1.62895,-103.398:16:PASS:562879:1132932:564419:2:28:2:0:0
2	44138537	INV00000344	N	<INV>	.	LowQual	IMPRECISE;CIEND=-423,423;CIPOS=-423,423;SVTYPE=INV;SVMETHOD=EMBL.DELLYv0.6.7;CHR2=2;END=172471200;CT=3to3;INSLEN=0;PE=2;MAPQ=25	GT:GL:GQ:FT:RCL:RC:RCR:CN:DR:DV:RR:RV	0/0:0,-9.24136,-255.496:92:PASS:23339909:66197955:34827650:2:45:2:0:0
2	50814200	INV00000346	N	<INV>	.	PASS	IMPRECISE;CIEND=-187,187;CIPOS=-187,187;SVTYPE=INV;SVMETHOD=EMBL.DELLYv0.6.7;CHR2=2;END=50816895;CT=5to5;INSLEN=0;PE=21;MAPQ=51	GT:GL:GQ:FT:RCL:RC:RCR:CN:DR:DV:RR:RV	0/1:-97.3967,0,-38.6569:10000:PASS:583:1361:713:2:21:21:0:0
2	50814544	INV00000345	N	<INV>	.	PASS	IMPRECISE;CIEND=-97,97;CIPOS=-97,97;SVTYPE=INV;SVMETHOD=EMBL.DELLYv0.6.7;CHR2=2;END=50816631;CT=3to3;INSLEN=0;PE=32;MAPQ=56	GT:GL:GQ:FT:RCL:RC:RCR:CN:DR:DV:RR:RV	0/1:-152.564,0,-32.6497:10000:PASS:556:1074:457:2:18:31:0:0
2	51768080	INV00000347	N	<INV>	.	LowQual	IMPRECISE;CIEND=-217,217;CIPOS=-217,217;SVTYPE=INV;SVMETHOD=EMBL.DELLYv0.6.7;CHR2=2;END=51783999;CT=3to3;INSLEN=0;PE=4;MAPQ=5	GT:GL:GQ:FT:RCL:RC:RCR:CN:DR:DV:RR:RV	0/0:0,-11.0858,-180.761:111:PASS:4077:7827:4003:2:40:4:0:0
2	51768248	INV00000348	N	<INV>	.	LowQual	IMPRECISE;CIEND=-399,399;CIPOS=-399,399;SVTYPE=INV;SVMETHOD=EMBL.DELLYv0.6.7;CHR2=2;END=51783890;CT=5to5;INSLEN=0;PE=2;MAPQ=6	GT:GL:GQ:FT:RCL:RC:RCR:CN:DR:DV:RR:RV	0/0:0,-14.7633,-231.559:148:PASS:3991:7691:3926:2:52:2:0:0
2	61700754	INV00000349	N	<INV>	.	PASS	IMPRECISE;CIEND=-198,198;CIPOS=-198,198;SVTYPE=INV;SVMETHOD=EMBL.DELLYv0.6.7;CHR2=2;END=61703459;CT=3to3;INSLEN=0;PE=24;MAPQ=60	GT:GL:GQ:FT:RCL:RC:RCR:CN:DR:DV:RR:RV	0/1:-104.308,0,-210.306:10000:PASS:702:1534:704:2:41:24:0:0
2	61700767	INV00000350	N	<INV>	.	PASS	IMPRECISE;CIEND=-206,206;CIPOS=-206,206;SVTYPE=INV;SVMETHOD=EMBL.DELLYv0.6.7;CHR2=2;END=61703148;CT=5to5;INSLEN=0;PE=38;MAPQ=60	GT:GL:GQ:FT:RCL:RC:RCR:CN:DR:DV:RR:RV	0/1:-196.697,0,-188.987:10000:PASS:622:1249:768:2:38:38:0:0
2	62076224	INV00000351	N	<INV>	.	LowQual	IMPRECISE;CIEND=-253,253;CIPOS=-253,253;SVTYPE=INV;SVMETHOD=EMBL.DELLYv0.6.7;CHR2=2;END=104009142;CT=5to5;INSLEN=0;PE=2;MAPQ=20	GT:GL:GQ:FT:RCL:RC:RCR:CN:DR:DV:RR:RV	0/1:-1.09568,0,-12.6566:11:LowQual:11327269:20705417:10380705:2:4:2:0:0
2	64803156	INV00000352	N	<INV>	.	LowQual	IMPRECISE;CIEND=-326,326;CIPOS=-326,326;SVTYPE=INV;SVMETHOD=EMBL.DELLYv0.6.7;CHR2=2;END=242535939;CT=3to3;INSLEN=0;PE=4;MAPQ=1	GT:GL:GQ:FT:RCL:RC:RCR:CN:DR:DV:RR:RV	0/0:0,-0.601083,-6.29902:7:LowQual:34553991:92780013:291032:5:2:0:0:0
2	70523612	INV00000353	N	<INV>	.	LowQual	IMPRECISE;CIEND=-434,434;CIPOS=-434,434;SVTYPE=INV;SVMETHOD=EMBL.DELLYv0.6.7;CHR2=2;END=179315142;CT=3to3;INSLEN=0;PE=4;MAPQ=12	GT:GL:GQ:FT:RCL:RC:RCR:CN:DR:DV:RR:RV	0/0:0,-9.44427,-236.593:94:PASS:29445334:55572259:29579148:2:40:3:0:0
2	70523612	INV00000354	N	<INV>	.	LowQual	IMPRECISE;CIEND=-284,284;CIPOS=-284,284;SVTYPE=INV;SVMETHOD=EMBL.DELLYv0.6.7;CHR2=2;END=179315910;CT=3to3;INSLEN=0;PE=9;MAPQ=11	GT:GL:GQ:FT:RCL:RC:RCR:CN:DR:DV:RR:RV	0/0:0,-4.4556,-269.767:45:PASS:29445531:55572662:29579347:2:47:7:0:0
2	70523615	INV00000355	N	<INV>	.	LowQual	IMPRECISE;CIEND=-279,279;CIPOS=-279,279;SVTYPE=INV;SVMETHOD=EMBL.DELLYv0.6.7;CHR2=2;END=179296141;CT=5to5;INSLEN=0;PE=7;MAPQ=7	GT:GL:GQ:FT:RCL:RC:RCR:CN:DR:DV:RR:RV	0/0:0,-14.2659,-349.389:143:PASS:29440914:55560901:29574985:2:59:5:0:0
2	71316735	INV00000356	N	<INV>	.	LowQual	IMPRECISE;CIEND=-420,420;CIPOS=-420,420;SVTYPE=INV;SVMETHOD=EMBL.DELLYv0.6.7;CHR2=2;END=77316680;CT=5to5;INSLEN=0;PE=2;MAPQ=9	GT:GL:GQ:FT:RCL:RC:RCR:CN:DR:DV:RR:RV	0/0:0,-8.33377,-170.255:83:PASS:1674899:3189432:1508359:2:31:2:0:0
2	71387091	INV00000357	N	<INV>	.	LowQual	IMPRECISE;CIEND=-415,415;CIPOS=-415,415;SVTYPE=INV;SVMETHOD=EMBL.DELLYv0.6.7;CHR2=2;END=225093526;CT=3to3;INSLEN=0;PE=2;MAPQ=6	GT:GL:GQ:FT:RCL:RC:RCR:CN:DR:DV:RR:RV	0/0:0,-11.4406,-199.925:114:PASS:38188025:80036970:9400041:3:39:1:0:0
2	72635293	INV00000359	N	<INV>	.	LowQual	IMPRECISE;CIEND=-273,273;CIPOS=-273,273;SVTYPE=INV;SVMETHOD=EMBL.DELLYv0.6.7;CHR2=2;END=168662528;CT=5to5;INSLEN=0;PE=5;MAPQ=5	GT:GL:GQ:FT:RCL:RC:RCR:CN:DR:DV:RR:RV	0/0:0,-10.3413,-167.922:103:PASS:26102896:48572154:26352331:2:38:5:0:0
2	72635408	INV00000358	N	<INV>	.	LowQual	IMPRECISE;CIEND=-258,258;CIPOS=-258,258;SVTYPE=INV;SVMETHOD=EMBL.DELLYv0.6.7;CHR2=2;END=168662438;CT=3to3;INSLEN=0;PE=4;MAPQ=5	GT:GL:GQ:FT:RCL:RC:RCR:CN:DR:DV:RR:RV	0/0:0,-10.1286,-154.043:101:PASS:26102861:48572049:26352227:2:37:3:0:0
2	75443065	INV00000360	N	<INV>	.	PASS	IMPRECISE;CIEND=-347,347;CIPOS=-347,347;SVTYPE=INV;SVMETHOD=EMBL.DELLYv0.6.7;CHR2=2;END=77318912;CT=3to3;INSLEN=0;PE=5;MAPQ=44	GT:GL:GQ:FT:RCL:RC:RCR:CN:DR:DV:RR:RV	0/1:-4.36863,0,-172.353:44:PASS:512158:992110:474409:2:43:5:0:0
2	76250848	INV00000361	N	<INV>	.	LowQual	IMPRECISE;CIEND=-408,408;CIPOS=-408,408;SVTYPE=INV;SVMETHOD=EMBL.DELLYv0.6.7;CHR2=2;END=238252220;CT=3to3;INSLEN=0;PE=2;MAPQ=1	GT:GL:GQ:FT:RCL:RC:RCR:CN:DR:DV:RR:RV	0/0:0,-13.8379,-249.591:138:PASS:40789732:84405749:2429555:4:46:0:0:0
2	77007989	INV00000362	N	<INV>	.	LowQual	IMPRECISE;CIEND=-281,281;CIPOS=-281,281;SVTYPE=INV;SVMETHOD=EMBL.DELLYv0.6.7;CHR2=2;END=77023943;CT=5to5;INSLEN=0;PE=2;MAPQ=25	GT:GL:GQ:FT:RCL:RC:RCR:CN:DR:DV:RR:RV	0/0:0,-7.66353,-136.43:77:PASS:3441:8237:3431:2:33:1:0:0
2	77008643	INV00000363	N	<INV>	.	PASS	IMPRECISE;CIEND=-358,358;CIPOS=-358,358;SVTYPE=INV;SVMETHOD=EMBL.DELLYv0.6.7;CHR2=2;END=77022990;CT=3to3;INSLEN=0;PE=4;MAPQ=60	GT:GL:GQ:FT:RCL:RC:RCR:CN:DR:DV:RR:RV	0/1:-1.05516,0,-189.648:11:LowQual:3034:7608:2846:3:44:4:0:0
2	78711786	INV00000364	N	<INV>	.	PASS	IMPRECISE;CIEND=-320,320;CIPOS=-320,320;SVTYPE=INV;SVMETHOD=EMBL.DELLYv0.6.7;CHR2=2;END=78720474;CT=3to3;INSLEN=0;PE=4;MAPQ=25	GT:GL:GQ:FT:RCL:RC:RCR:CN:DR:DV:RR:RV	0/0:0,-9.31355,-196.992:93:PASS:2360:4443:2166:2:56:4:0:0
2	79253959	INV00000365	N	<INV>	.	PASS	IMPRECISE;CIEND=-213,213;CIPOS=-213,213;SVTYPE=INV;SVMETHOD=EMBL.DELLYv0.6.7;CHR2=2;END=79385816;CT=3to3;INSLEN=0;PE=15;MAPQ=50	GT:GL:GQ:FT:RCL:RC:RCR:CN:DR:DV:RR:RV	0/1:-64.4163,0,-131.058:10000:PASS:31914:63160:31999:2:26:15:0:0
2	79254132	INV00000366	N	<INV>	.	PASS	IMPRECISE;CIEND=-215,215;CIPOS=-215,215;SVTYPE=INV;SVMETHOD=EMBL.DELLYv0.6.7;CHR2=2;END=79385634;CT=5to5;INSLEN=0;PE=4;MAPQ=46	GT:GL:GQ:FT:RCL:RC:RCR:CN:DR:DV:RR:RV	0/1:-9.9755,0,-128.371:100:PASS:31821:63012:31934:2:24:4:0:0
2	80306935	INV00000367	N	<INV>	.	LowQual	IMPRECISE;CIEND=-190,190;CIPOS=-190,190;SVTYPE=INV;SVMETHOD=EMBL.DELLYv0.6.7;CHR2=2;END=213729193;CT=5to5;INSLEN=0;PE=5;MAPQ=8	GT:GL:GQ:FT:RCL:RC:RCR:CN:DR:DV:RR:RV	0/0:0,-8.24022,-178.884:82:PASS:35882995:69268729:15513331:3:36:5:0:0
2	82270481	INV00000368	N	<INV>	.	LowQual	IMPRECISE;CIEND=-430,430;CIPOS=-430,430;SVTYPE=INV;SVMETHOD=EMBL.DELLYv0.6.7;CHR2=2;END=226952812;CT=5to5;INSLEN=0;PE=2;MAPQ=4	GT:GL:GQ:FT:RCL:RC:RCR:CN:DR:DV:RR:RV	0/0:0,-14.7504,-294:148:PASS:38843484:75396718:8399841:3:49:0:0:0
2	84835293	INV00000369	N	<INV>	.	LowQual	IMPRECISE;CIEND=-334,334;CIPOS=-334,334;SVTYPE=INV;SVMETHOD=EMBL.DELLYv0.6.7;CHR2=2;END=186963052;CT=3to3;INSLEN=0;PE=7;MAPQ=5	GT:GL:GQ:FT:RCL:RC:RCR:CN:DR:DV:RR:RV	0/0:0,-17.771,-387.373:10000:PASS:27496055:52351775:27554203:2:65:4:0:0
2	84835472	INV00000370	N	<INV>	.	LowQual	IMPRECISE;CIEND=-317,317;CIPOS=-317,317;SVTYPE=INV;SVMETHOD=EMBL.DELLYv0.6.7;CHR2=2;END=186962976;CT=5to5;INSLEN=0;PE=3;MAPQ=6	GT:GL:GQ:FT:RCL:RC:RCR:CN:DR:DV:RR:RV	0/0:0,-15.6597,-328.577:157:PASS:27496028:52351598:27554153:2:55:3:0:0
2	85235419	INV00000371	N	<INV>	.	LowQual	IMPRECISE;CIEND=-338,338;CIPOS=-338,338;SVTYPE=INV;SVMETHOD=EMBL.DELLYv0.6.7;CHR2=2;END=85235543;CT=3to3;INSLEN=0;PE=4;MAPQ=7	GT:GL:GQ:FT:RCL:RC:RCR:CN:DR:DV:RR:RV	0/0:0,-5.20763,-103.15:52:PASS:25:76:32:3:22:3:0:0
2	85235436	INV00000372	N	<INV>	.	LowQual	IMPRECISE;CIEND=-391,391;CIPOS=-391,391;SVTYPE=INV;SVMETHOD=EMBL.DELLYv0.6.7;CHR2=2;END=85235586;CT=5to5;INSLEN=0;PE=2;MAPQ=10	GT:GL:GQ:FT:RCL:RC:RCR:CN:DR:DV:RR:RV	0/0:0,-1.50796,-120.469:15:PASS:39:79:35:2:27:4:0:0
2	87093533	INV00000373	N	<INV>	.	LowQual	IMPRECISE;CIEND=-198,198;CIPOS=-198,198;SVTYPE=INV;SVMETHOD=EMBL.DELLYv0.6.7;CHR2=2;END=107098963;CT=3to3;INSLEN=0;PE=2;MAPQ=20	GT:GL:GQ:FT:RCL:RC:RCR:CN:DR:DV:RR:RV	0/0:0,-13.2819,-228.257:133:PASS:5155746:8906931:4717838:2:51:2:0:0
2	87141163	INV00000374	N	<INV>	.	LowQual	IMPRECISE;CIEND=-3,3;CIPOS=-3,3;SVTYPE=INV;SVMETHOD=EMBL.DELLYv0.6.7;CHR2=2;END=111334453;CT=5to5;INSLEN=0;PE=10;MAPQ=12	GT:GL:GQ:FT:RCL:RC:RCR:CN:DR:DV:RR:RV	0/1:-8.47304,0,-4.60921:46:PASS:6271061:10671674:6225234:2:4:7:0:0
2	87423346	INV00000375	N	<INV>	.	LowQual	IMPRECISE;CIEND=-331,331;CIPOS=-331,331;SVTYPE=INV;SVMETHOD=EMBL.DELLYv0.6.7;CHR2=2;END=112527407;CT=5to5;INSLEN=0;PE=4;MAPQ=5	GT:GL:GQ:FT:RCL:RC:RCR:CN:DR:DV:RR:RV	0/0:0,-9.05028,-106.306:91:PASS:6432886:11149982:6538807:2:32:2:0:0
2	87449871	INV00000376	N	<INV>	.	PASS	IMPRECISE;CIEND=-313,313;CIPOS=-313,313;SVTYPE=INV;SVMETHOD=EMBL.DELLYv0.6.7;CHR2=2;END=112500660;CT=3to3;INSLEN=0;PE=5;MAPQ=46	GT:GL:GQ:FT:RCL:RC:RCR:CN:DR:DV:RR:RV	0/1:-11.5903,0,-156.961:116:PASS:6413139:11130242:6522250:2:33:5:0:0
2	87457398	INV00000377	N	<INV>	.	LowQual	IMPRECISE;CIEND=-213,213;CIPOS=-213,213;SVTYPE=INV;SVMETHOD=EMBL.DELLYv0.6.7;CHR2=2;END=96524008;CT=5to5;INSLEN=0;PE=7;MAPQ=6	GT:GL:GQ:FT:RCL:RC:RCR:CN:DR:DV:RR:RV	0/0:0,-9.92241,-143.534:99:PASS:2317679:3362563:2342060:1:39:4:0:0
2	87457533	INV00000378	N	<INV>	.	LowQual	IMPRECISE;CIEND=-357,357;CIPOS=-357,357;SVTYPE=INV;SVMETHOD=EMBL.DELLYv0.6.7;CHR2=2;END=96523840;CT=3to3;INSLEN=0;PE=13;MAPQ=6	GT:GL:GQ:FT:RCL:RC:RCR:CN:DR:DV:RR:RV	0/0:0,-7.84326,-174.691:78:PASS:2317574:3362344:2342027:1:42:12:0:0
2	87515672	INV00000379	N	<INV>	.	LowQual	IMPRECISE;CIEND=-408,408;CIPOS=-408,408;SVTYPE=INV;SVMETHOD=EMBL.DELLYv0.6.7;CHR2=2;END=112330633;CT=3to3;INSLEN=0;PE=2;MAPQ=60	GT:GL:GQ:FT:RCL:RC:RCR:CN:DR:DV:RR:RV	0/1:-0.167725,0,-136.467:4:LowQual:6336545:11026910:6457921:2:30:2:0:0
2	87519942	INV00000380	N	<INV>	.	LowQual	IMPRECISE;CIEND=-303,303;CIPOS=-303,303;SVTYPE=INV;SVMETHOD=EMBL.DELLYv0.6.7;CHR2=2;END=112326242;CT=3to3;INSLEN=0;PE=6;MAPQ=2	GT:GL:GQ:FT:RCL:RC:RCR:CN:DR:DV:RR:RV	0/0:0,-12.6789,-171.935:127:PASS:6333926:11023372:6455307:2:43:0:0:0
2	87527824	INV00000381	N	<INV>	.	PASS	IMPRECISE;CIEND=-399,399;CIPOS=-399,399;SVTYPE=INV;SVMETHOD=EMBL.DELLYv0.6.7;CHR2=2;END=112318455;CT=5to5;INSLEN=0;PE=3;MAPQ=48	GT:GL:GQ:FT:RCL:RC:RCR:CN:DR:DV:RR:RV	0/1:-1.36911,0,-165.053:14:LowQual:6328169:11016996:6450551:2:43:3:0:0
2	87531199	INV00000382	N	<INV>	.	PASS	IMPRECISE;CIEND=-313,313;CIPOS=-313,313;SVTYPE=INV;SVMETHOD=EMBL.DELLYv0.6.7;CHR2=2;END=112315048;CT=3to3;INSLEN=0;PE=3;MAPQ=43	GT:GL:GQ:FT:RCL:RC:RCR:CN:DR:DV:RR:RV	0/1:-2.20827,0,-114.463:22:PASS:6325830:11014587:6447991:2:33:3:0:0
2	87575802	INV00000383	N	<INV>	.	LowQual	IMPRECISE;CIEND=-284,284;CIPOS=-284,284;SVTYPE=INV;SVMETHOD=EMBL.DELLYv0.6.7;CHR2=2;END=91759766;CT=5to5;INSLEN=0;PE=10;MAPQ=19	GT:GL:GQ:FT:RCL:RC:RCR:CN:DR:DV:RR:RV	0/0:0,-12.6497,-271.646:126:PASS:1005979:1405599:1337890:1:90:8:0:0
2	87587051	INV00000384	N	<INV>	.	PASS	IMPRECISE;CIEND=-28,28;CIPOS=-28,28;SVTYPE=INV;SVMETHOD=EMBL.DELLYv0.6.7;CHR2=2;END=91739976;CT=3to3;INSLEN=0;PE=3;MAPQ=20	GT:GL:GQ:FT:RCL:RC:RCR:CN:DR:DV:RR:RV	0/0:0,-29.4962,-379.861:10000:PASS:1003272:1381590:1350194:1:107:2:0:0
2	87587219	INV00000385	N	<INV>	.	LowQual	IMPRECISE;CIEND=-420,420;CIPOS=-420,420;SVTYPE=INV;SVMETHOD=EMBL.DELLYv0.6.7;CHR2=2;END=91737540;CT=5to5;INSLEN=0;PE=2;MAPQ=6	GT:GL:GQ:FT:RCL:RC:RCR:CN:DR:DV:RR:RV	0/0:0,-42.9415,-536.84:10000:PASS:1002663:1375002:1356609:1:146:2:0:0
2	87587368	INV00000386	N	<INV>	.	PASS	IMPRECISE;CIEND=-396,396;CIPOS=-396,396;SVTYPE=INV;SVMETHOD=EMBL.DELLYv0.6.7;CHR2=2;END=91739782;CT=5to5;INSLEN=0;PE=4;MAPQ=38	GT:GL:GQ:FT:RCL:RC:RCR:CN:DR:DV:RR:RV	0/0:0,-79.7086,-1000:10000:PASS:1003630:1380348:1350806:1:298:4:0:0
2	87587950	INV00000387	N	<INV>	.	LowQual	IMPRECISE;CIEND=-373,373;CIPOS=-373,373;SVTYPE=INV;SVMETHOD=EMBL.DELLYv0.6.7;CHR2=2;END=91739739;CT=3to3;INSLEN=0;PE=7;MAPQ=8	GT:GL:GQ:FT:RCL:RC:RCR:CN:DR:DV:RR:RV	0/0:0,-18.4568,-232.018:10000:PASS:1003908:1379491:1350878:1:74:6:0:0
2	87588201	INV00000388	N	<INV>	.	LowQual	IMPRECISE;CIEND=-365,365;CIPOS=-365,365;SVTYPE=INV;SVMETHOD=EMBL.DELLYv0.6.7;CHR2=2;END=91738982;CT=5to5;INSLEN=0;PE=4;MAPQ=7	GT:GL:GQ:FT:RCL:RC:RCR:CN:DR:DV:RR:RV	0/0:0,-55.3733,-650.971:10000:PASS:1003792:1377504:1352579:1:188:2:0:0
2	87623691	INV00000396	N	<INV>	.	LowQual	IMPRECISE;CIEND=-80,80;CIPOS=-80,80;SVTYPE=INV;SVMETHOD=EMBL.DELLYv0.6.7;CHR2=2;END=90485087;CT=5to5;INSLEN=0;PE=6;MAPQ=5	GT:GL:GQ:FT:RCL:RC:RCR:CN:DR:DV:RR:RV	0/0:0,-12.1892,-162.199:122:PASS:667257:1245152:395205:2:57:3:0:0
2	87623732	INV00000390	N	<INV>	.	LowQual	IMPRECISE;CIEND=-202,202;CIPOS=-202,202;SVTYPE=INV;SVMETHOD=EMBL.DELLYv0.6.7;CHR2=2;END=90476780;CT=5to5;INSLEN=0;PE=3;MAPQ=6	GT:GL:GQ:FT:RCL:RC:RCR:CN:DR:DV:RR:RV	0/0:0,-23.5452,-255.887:10000:PASS:665180:1224540:404610:2:88:2:0:0
2	87623734	INV00000389	N	<INV>	.	LowQual	IMPRECISE;CIEND=-29,29;CIPOS=-29,29;SVTYPE=INV;SVMETHOD=EMBL.DELLYv0.6.7;CHR2=2;END=90480986;CT=5to5;INSLEN=0;PE=4;MAPQ=19	GT:GL:GQ:FT:RCL:RC:RCR:CN:DR:DV:RR:RV	0/0:0,-25.5427,-260.551:10000:PASS:666111:1233309:400584:2:89:0:0:0
2	87623774	INV00000394	N	<INV>	.	LowQual	IMPRECISE;CIEND=-3,3;CIPOS=-3,3;SVTYPE=INV;SVMETHOD=EMBL.DELLYv0.6.7;CHR2=2;END=90481893;CT=5to5;INSLEN=0;PE=17;MAPQ=6	GT:GL:GQ:FT:RCL:RC:RCR:CN:DR:DV:RR:RV	0/0:0,-41.8291,-531.673:10000:PASS:666501:1236772:398530:2:182:14:0:0
2	87623804	INV00000391	N	<INV>	.	LowQual	IMPRECISE;CIEND=-420,420;CIPOS=-420,420;SVTYPE=INV;SVMETHOD=EMBL.DELLYv0.6.7;CHR2=2;END=91706966;CT=5to5;INSLEN=0;PE=3;MAPQ=5	GT:GL:GQ:FT:RCL:RC:RCR:CN:DR:DV:RR:RV	0/0:0,-14.9009,-139.304:149:PASS:992297:1332488:1372656:1:55:2:0:0
2	87623993	INV00000393	N	<INV>	.	LowQual	IMPRECISE;CIEND=-312,312;CIPOS=-312,312;SVTYPE=INV;SVMETHOD=EMBL.DELLYv0.6.7;CHR2=2;END=91694632;CT=3to3;INSLEN=0;PE=21;MAPQ=4	GT:GL:GQ:FT:RCL:RC:RCR:CN:DR:DV:RR:RV	0/0:0,-40.146,-620.223:10000:PASS:990984:1323984:1378897:1:174:9:0:0
2	87624033	INV00000395	N	<INV>	.	LowQual	IMPRECISE;CIEND=-95,95;CIPOS=-95,95;SVTYPE=INV;SVMETHOD=EMBL.DELLYv0.6.7;CHR2=2;END=90485487;CT=3to3;INSLEN=0;PE=88;MAPQ=9	GT:GL:GQ:FT:RCL:RC:RCR:CN:DR:DV:RR:RV	0/1:-58.3445,0,-141.747:10000:PASS:670279:1244023:393598:2:61:79:0:0
2	87624114	INV00000392	N	<INV>	.	LowQual	IMPRECISE;CIEND=-14,14;CIPOS=-14,14;SVTYPE=INV;SVMETHOD=EMBL.DELLYv0.6.7;CHR2=2;END=90481924;CT=3to3;INSLEN=0;PE=10;MAPQ=9	GT:GL:GQ:FT:RCL:RC:RCR:CN:DR:DV:RR:RV	0/0:0,-150.38,-1000:10000:PASS:669620:1233418:398451:2:553:9:0:0
2	87625419	INV00000397	N	<INV>	.	LowQual	IMPRECISE;CIEND=-379,379;CIPOS=-379,379;SVTYPE=INV;SVMETHOD=EMBL.DELLYv0.6.7;CHR2=2;END=90485359;CT=5to5;INSLEN=0;PE=5;MAPQ=10	GT:GL:GQ:FT:RCL:RC:RCR:CN:DR:DV:RR:RV	0/0:0,-45.1589,-425.114:10000:PASS:671527:1240427:393514:2:182:5:0:0
2	87625441	INV00000399	N	<INV>	.	LowQual	IMPRECISE;CIEND=-318,318;CIPOS=-318,318;SVTYPE=INV;SVMETHOD=EMBL.DELLYv0.6.7;CHR2=2;END=90482616;CT=5to5;INSLEN=0;PE=2;MAPQ=10	GT:GL:GQ:FT:RCL:RC:RCR:CN:DR:DV:RR:RV	0/0:0,-30.5638,-288.895:10000:PASS:670977:1237234:392637:2:110:1:0:0
2	87625445	INV00000398	N	<INV>	.	LowQual	IMPRECISE;CIEND=-298,298;CIPOS=-298,298;SVTYPE=INV;SVMETHOD=EMBL.DELLYv0.6.7;CHR2=2;END=90482045;CT=5to5;INSLEN=0;PE=2;MAPQ=11	GT:GL:GQ:FT:RCL:RC:RCR:CN:DR:DV:RR:RV	0/0:0,-68.5672,-605.346:10000:PASS:670855:1232867:396605:2:249:1:0:0
2	87625852	INV00000400	N	<INV>	.	LowQual	IMPRECISE;CIEND=-454,454;CIPOS=-454,454;SVTYPE=INV;SVMETHOD=EMBL.DELLYv0.6.7;CHR2=2;END=91706325;CT=5to5;INSLEN=0;PE=3;MAPQ=2	GT:GL:GQ:FT:RCL:RC:RCR:CN:DR:DV:RR:RV	0/0:0,-9.2893,-109.056:93:PASS:997003:1325683:1372863:1:32:0:0:0
2	87628820	INV00000402	N	<INV>	.	LowQual	IMPRECISE;CIEND=-131,131;CIPOS=-131,131;SVTYPE=INV;SVMETHOD=EMBL.DELLYv0.6.7;CHR2=2;END=91702494;CT=5to5;INSLEN=0;PE=2;MAPQ=38	GT:GL:GQ:FT:RCL:RC:RCR:CN:DR:DV:RR:RV	0/0:0,-9.07043,-200.15:91:PASS:995652:1321295:1375248:1:43:2:0:0
2	87628892	INV00000401	N	<INV>	.	PASS	IMPRECISE;CIEND=-118,118;CIPOS=-118,118;SVTYPE=INV;SVMETHOD=EMBL.DELLYv0.6.7;CHR2=2;END=91703778;CT=3to3;INSLEN=0;PE=12;MAPQ=51	GT:GL:GQ:FT:RCL:RC:RCR:CN:DR:DV:RR:RV	0/1:-36.1667,0,-166.642:10000:PASS:995948:1322189:1374321:1:46:11:0:0
2	87633670	INV00000403	N	<INV>	.	LowQual	IMPRECISE;CIEND=-327,327;CIPOS=-327,327;SVTYPE=INV;SVMETHOD=EMBL.DELLYv0.6.7;CHR2=2;END=90485301;CT=5to5;INSLEN=0;PE=22;MAPQ=6	GT:GL:GQ:FT:RCL:RC:RCR:CN:DR:DV:RR:RV	0/0:0,-6.08803,-132.418:61:PASS:670188:1235039:389755:2:48:15:0:0
2	87634008	INV00000404	N	<INV>	.	LowQual	IMPRECISE;CIEND=-420,420;CIPOS=-420,420;SVTYPE=INV;SVMETHOD=EMBL.DELLYv0.6.7;CHR2=2;END=91707054;CT=3to3;INSLEN=0;PE=3;MAPQ=1	GT:GL:GQ:FT:RCL:RC:RCR:CN:DR:DV:RR:RV	0/0:0,-11.3051,-134.265:113:PASS:994730:1322079:1372487:1:39:0:0:0
2	87634209	INV00000405	N	<INV>	.	LowQual	IMPRECISE;CIEND=-319,319;CIPOS=-319,319;SVTYPE=INV;SVMETHOD=EMBL.DELLYv0.6.7;CHR2=2;END=90485492;CT=3to3;INSLEN=0;PE=22;MAPQ=6	GT:GL:GQ:FT:RCL:RC:RCR:CN:DR:DV:RR:RV	0/1:-2.05443,0,-152.444:21:PASS:670475:1235743:388349:2:58:18:0:0
2	87641960	INV00000409	N	<INV>	.	LowQual	IMPRECISE;CIEND=-135,135;CIPOS=-135,135;SVTYPE=INV;SVMETHOD=EMBL.DELLYv0.6.7;CHR2=2;END=90481633;CT=5to5;INSLEN=0;PE=23;MAPQ=9	GT:GL:GQ:FT:RCL:RC:RCR:CN:DR:DV:RR:RV	0/0:0,-36.0369,-509.73:10000:PASS:665088:1221080:392850:2:189:18:0:0
2	87642136	INV00000408	N	<INV>	.	LowQual	IMPRECISE;CIEND=-384,384;CIPOS=-384,384;SVTYPE=INV;SVMETHOD=EMBL.DELLYv0.6.7;CHR2=2;END=90485213;CT=3to3;INSLEN=0;PE=4;MAPQ=11	GT:GL:GQ:FT:RCL:RC:RCR:CN:DR:DV:RR:RV	0/0:0,-46.8004,-461.289:10000:PASS:667103:1231078:386281:2:178:4:0:0
2	87642139	INV00000407	N	<INV>	.	LowQual	IMPRECISE;CIEND=-277,277;CIPOS=-277,277;SVTYPE=INV;SVMETHOD=EMBL.DELLYv0.6.7;CHR2=2;END=91696392;CT=3to3;INSLEN=0;PE=2;MAPQ=6	GT:GL:GQ:FT:RCL:RC:RCR:CN:DR:DV:RR:RV	0/0:0,-6.45278,-55.3516:65:PASS:988642:1313491:1377709:1:25:1:0:0
2	87642219	INV00000410	N	<INV>	.	LowQual	IMPRECISE;CIEND=-147,147;CIPOS=-147,147;SVTYPE=INV;SVMETHOD=EMBL.DELLYv0.6.7;CHR2=2;END=90482440;CT=3to3;INSLEN=0;PE=50;MAPQ=13	GT:GL:GQ:FT:RCL:RC:RCR:CN:DR:DV:RR:RV	0/1:-1.69049,0,-411.328:17:PASS:666433:1227880:386175:2:171:43:0:0
2	87642364	INV00000406	N	<INV>	.	LowQual	IMPRECISE;CIEND=-207,207;CIPOS=-207,207;SVTYPE=INV;SVMETHOD=EMBL.DELLYv0.6.7;CHR2=2;END=90485302;CT=5to5;INSLEN=0;PE=10;MAPQ=7	GT:GL:GQ:FT:RCL:RC:RCR:CN:DR:DV:RR:RV	0/0:0,-22.2146,-273.869:10000:PASS:667282:1230871:386172:2:95:6:0:0
2	87643679	INV00000411	N	<INV>	.	PASS	IMPRECISE;CIEND=-376,376;CIPOS=-376,376;SVTYPE=INV;SVMETHOD=EMBL.DELLYv0.6.7;CHR2=2;END=90475733;CT=3to3;INSLEN=0;PE=6;MAPQ=22	GT:GL:GQ:FT:RCL:RC:RCR:CN:DR:DV:RR:RV	0/0:0,-26.5972,-329.387:10000:PASS:665849:1206329:394762:2:132:6:0:0
2	87644353	INV00000412	N	<INV>	.	LowQual	IMPRECISE;CIEND=-202,202;CIPOS=-202,202;SVTYPE=INV;SVMETHOD=EMBL.DELLYv0.6.7;CHR2=2;END=90481699;CT=5to5;INSLEN=0;PE=6;MAPQ=10	GT:GL:GQ:FT:RCL:RC:RCR:CN:DR:DV:RR:RV	0/0:0,-93.0325,-969.752:10000:PASS:667709:1217385:391748:2:344:5:0:0
2	87644366	INV00000414	N	<INV>	.	LowQual	IMPRECISE;CIEND=-130,130;CIPOS=-130,130;SVTYPE=INV;SVMETHOD=EMBL.DELLYv0.6.7;CHR2=2;END=90485079;CT=5to5;INSLEN=0;PE=4;MAPQ=6	GT:GL:GQ:FT:RCL:RC:RCR:CN:DR:DV:RR:RV	0/0:0,-37.3633,-420.147:10000:PASS:668487:1227346:385821:2:133:2:0:0
2	87644572	INV00000415	N	<INV>	.	LowQual	IMPRECISE;CIEND=-214,214;CIPOS=-214,214;SVTYPE=INV;SVMETHOD=EMBL.DELLYv0.6.7;CHR2=2;END=90482389;CT=3to3;INSLEN=0;PE=147;MAPQ=8	GT:GL:GQ:FT:RCL:RC:RCR:CN:DR:DV:RR:RV	0/1:-23.4219,0,-228.913:10000:PASS:668834:1223521:384849:2:139:116:0:0
2	87644726	INV00000413	N	<INV>	.	LowQual	IMPRECISE;CIEND=-117,117;CIPOS=-117,117;SVTYPE=INV;SVMETHOD=EMBL.DELLYv0.6.7;CHR2=2;END=90485493;CT=3to3;INSLEN=0;PE=15;MAPQ=8	GT:GL:GQ:FT:RCL:RC:RCR:CN:DR:DV:RR:RV	0/0:0,-6.33939,-160.089:63:PASS:669640:1228147:384240:2:58:12:0:0
2	87645098	INV00000416	N	<INV>	.	PASS	IMPRECISE;CIEND=-272,272;CIPOS=-272,272;SVTYPE=INV;SVMETHOD=EMBL.DELLYv0.6.7;CHR2=2;END=90475467;CT=5to5;INSLEN=0;PE=3;MAPQ=26	GT:GL:GQ:FT:RCL:RC:RCR:CN:DR:DV:RR:RV	0/0:0,-6.23409,-145.015:62:PASS:666915:1203308:394676:2:42:3:0:0
2	87645386	INV00000417	N	<INV>	.	PASS	IMPRECISE;CIEND=-188,188;CIPOS=-188,188;SVTYPE=INV;SVMETHOD=EMBL.DELLYv0.6.7;CHR2=2;END=91696171;CT=3to3;INSLEN=0;PE=17;MAPQ=50	GT:GL:GQ:FT:RCL:RC:RCR:CN:DR:DV:RR:RV	0/1:-67.1153,0,-0.987399:10:LowQual:990820:1308629:1377767:1:4:17:0:0
2	87645911	INV00000418	N	<INV>	.	LowQual	IMPRECISE;CIEND=-167,167;CIPOS=-167,167;SVTYPE=INV;SVMETHOD=EMBL.DELLYv0.6.7;CHR2=2;END=91696862;CT=5to5;INSLEN=0;PE=7;MAPQ=10	GT:GL:GQ:FT:RCL:RC:RCR:CN:DR:DV:RR:RV	0/1:-0.370424,0,-64.6092:5:LowQual:991075:1308429:1377491:1:33:6:0:0
2	87646176	INV00000419	N	<INV>	.	LowQual	IMPRECISE;CIEND=-227,227;CIPOS=-227,227;SVTYPE=INV;SVMETHOD=EMBL.DELLYv0.6.7;CHR2=2;END=91697704;CT=3to3;INSLEN=0;PE=3;MAPQ=8	GT:GL:GQ:FT:RCL:RC:RCR:CN:DR:DV:RR:RV	0/0:0,-5.75717,-49.6018:58:PASS:991509:1308539:1376962:1:27:3:0:0
2	87647127	INV00000420	N	<INV>	.	LowQual	IMPRECISE;CIEND=-422,422;CIPOS=-422,422;SVTYPE=INV;SVMETHOD=EMBL.DELLYv0.6.7;CHR2=2;END=90485456;CT=3to3;INSLEN=0;PE=3;MAPQ=6	GT:GL:GQ:FT:RCL:RC:RCR:CN:DR:DV:RR:RV	0/0:0,-21.5655,-205.425:10000:PASS:669771:1226055:383401:2:83:3:0:0
2	87651670	INV00000421	N	<INV>	.	LowQual	IMPRECISE;CIEND=-317,317;CIPOS=-317,317;SVTYPE=INV;SVMETHOD=EMBL.DELLYv0.6.7;CHR2=2;END=90485279;CT=5to5;INSLEN=0;PE=11;MAPQ=9	GT:GL:GQ:FT:RCL:RC:RCR:CN:DR:DV:RR:RV	0/0:0,-22.1472,-286.409:10000:PASS:666811:1223723:382491:2:109:11:0:0
2	87654906	INV00000422	N	<INV>	.	LowQual	IMPRECISE;CIEND=-400,400;CIPOS=-400,400;SVTYPE=INV;SVMETHOD=EMBL.DELLYv0.6.7;CHR2=2;END=90482279;CT=3to3;INSLEN=0;PE=2;MAPQ=10	GT:GL:GQ:FT:RCL:RC:RCR:CN:DR:DV:RR:RV	0/0:0,-4.99395,-36.0106:50:PASS:664806:1218256:379391:2:23:2:0:0
2	87655660	INV00000424	N	<INV>	.	LowQual	IMPRECISE;CIEND=-148,148;CIPOS=-148,148;SVTYPE=INV;SVMETHOD=EMBL.DELLYv0.6.7;CHR2=2;END=90485123;CT=5to5;INSLEN=0;PE=8;MAPQ=6	GT:GL:GQ:FT:RCL:RC:RCR:CN:DR:DV:RR:RV	0/0:0,-37.0219,-356.3:10000:PASS:665363:1221296:381495:2:145:5:0:0
2	87655901	INV00000423	N	<INV>	.	LowQual	IMPRECISE;CIEND=-264,264;CIPOS=-264,264;SVTYPE=INV;SVMETHOD=EMBL.DELLYv0.6.7;CHR2=2;END=90485489;CT=3to3;INSLEN=0;PE=10;MAPQ=9	GT:GL:GQ:FT:RCL:RC:RCR:CN:DR:DV:RR:RV	0/0:0,-7.51166,-166.032:75:PASS:666062:1222533:379649:2:60:8:0:0
2	87656127	INV00000425	N	<INV>	.	LowQual	IMPRECISE;CIEND=-146,146;CIPOS=-146,146;SVTYPE=INV;SVMETHOD=EMBL.DELLYv0.6.7;CHR2=2;END=90481922;CT=5to5;INSLEN=0;PE=4;MAPQ=5	GT:GL:GQ:FT:RCL:RC:RCR:CN:DR:DV:RR:RV	0/0:0,-39.8902,-329.498:10000:PASS:665331:1211995:383505:2:147:2:0:0
2	87720006	INV00000426	N	<INV>	.	PASS	IMPRECISE;CIEND=-231,231;CIPOS=-231,231;SVTYPE=INV;SVMETHOD=EMBL.DELLYv0.6.7;CHR2=2;END=90477325;CT=3to3;INSLEN=0;PE=3;MAPQ=35	GT:GL:GQ:FT:RCL:RC:RCR:CN:DR:DV:RR:RV	0/1:-7.94517,0,-2.6915:27:PASS:613955:1198867:363652:2:6:3:0:0
2	87781987	INV00000427	N	<INV>	.	LowQual	IMPRECISE;CIEND=-136,136;CIPOS=-136,136;SVTYPE=INV;SVMETHOD=EMBL.DELLYv0.6.7;CHR2=2;END=112225564;CT=5to5;INSLEN=0;PE=3;MAPQ=3	GT:GL:GQ:FT:RCL:RC:RCR:CN:DR:DV:RR:RV	0/0:0,-8.21204,-126.387:82:PASS:6197346:10875387:6349624:2:32:1:0:0
2	87855305	INV00000428	N	<INV>	.	PASS	IMPRECISE;CIEND=-335,335;CIPOS=-335,335;SVTYPE=INV;SVMETHOD=EMBL.DELLYv0.6.7;CHR2=2;END=112152754;CT=5to5;INSLEN=0;PE=5;MAPQ=20	GT:GL:GQ:FT:RCL:RC:RCR:CN:DR:DV:RR:RV	0/1:-1.89605,0,-58.4759:19:PASS:6140904:10825493:6298493:2:19:5:0:0
2	87940772	INV00000429	N	<INV>	.	PASS	IMPRECISE;CIEND=-379,379;CIPOS=-379,379;SVTYPE=INV;SVMETHOD=EMBL.DELLYv0.6.7;CHR2=2;END=112067277;CT=5to5;INSLEN=0;PE=5;MAPQ=50	GT:GL:GQ:FT:RCL:RC:RCR:CN:DR:DV:RR:RV	0/1:-15.4773,0,-85.3681:157:PASS:6077174:10772024:6234297:2:26:5:0:0
2	87988534	INV00000430	N	<INV>	.	LowQual	IMPRECISE;CIEND=-336,336;CIPOS=-336,336;SVTYPE=INV;SVMETHOD=EMBL.DELLYv0.6.7;CHR2=2;END=112019566;CT=5to5;INSLEN=0;PE=2;MAPQ=4	GT:GL:GQ:FT:RCL:RC:RCR:CN:DR:DV:RR:RV	0/0:0,-13.7665,-190.319:138:PASS:6040339:10739562:6200268:2:46:0:0:0
2	89072870	INV00000431	N	<INV>	.	LowQual	IMPRECISE;CIEND=-358,358;CIPOS=-358,358;SVTYPE=INV;SVMETHOD=EMBL.DELLYv0.6.7;CHR2=2;END=96604502;CT=5to5;INSLEN=0;PE=2;MAPQ=32	GT:GL:GQ:FT:RCL:RC:RCR:CN:DR:DV:RR:RV	0/0:0,-41.0071,-578.509:10000:PASS:1740410:2727454:1940408:1:150:2:0:0
2	89073004	INV00000432	N	<INV>	.	PASS	IMPRECISE;CIEND=-250,250;CIPOS=-250,250;SVTYPE=INV;SVMETHOD=EMBL.DELLYv0.6.7;CHR2=2;END=96604142;CT=3to3;INSLEN=0;PE=5;MAPQ=22	GT:GL:GQ:FT:RCL:RC:RCR:CN:DR:DV:RR:RV	0/0:0,-16.0414,-386.197:10000:PASS:1740690:2726664:1940441:1:77:5:0:0
2	89073303	INV00000433	N	<INV>	.	PASS	IMPRECISE;CIEND=-341,341;CIPOS=-341,341;SVTYPE=INV;SVMETHOD=EMBL.DELLYv0.6.7;CHR2=2;END=96603852;CT=5to5;INSLEN=0;PE=6;MAPQ=33	GT:GL:GQ:FT:RCL:RC:RCR:CN:DR:DV:RR:RV	0/0:0,-9.12331,-347.532:91:PASS:1741065:2725650:1940391:1:86:6:0:0
2	89073473	INV00000434	N	<INV>	.	PASS	IMPRECISE;CIEND=-286,286;CIPOS=-286,286;SVTYPE=INV;SVMETHOD=EMBL.DELLYv0.6.7;CHR2=2;END=96603553;CT=3to3;INSLEN=0;PE=5;MAPQ=36	GT:GL:GQ:FT:RCL:RC:RCR:CN:DR:DV:RR:RV	0/0:0,-34.4392,-607.688:10000:PASS:1741334:2724802:1940420:1:158:5:0:0
2	89074229	INV00000435	N	<INV>	.	LowQual	IMPRECISE;CIEND=-399,399;CIPOS=-399,399;SVTYPE=INV;SVMETHOD=EMBL.DELLYv0.6.7;CHR2=2;END=96602846;CT=3to3;INSLEN=0;PE=9;MAPQ=19	GT:GL:GQ:FT:RCL:RC:RCR:CN:DR:DV:RR:RV	0/0:0,-21.355,-474.572:10000:PASS:1741695:2722247:1940973:1:122:9:0:0
2	89074998	INV00000436	N	<INV>	.	PASS	IMPRECISE;CIEND=-381,381;CIPOS=-381,381;SVTYPE=INV;SVMETHOD=EMBL.DELLYv0.6.7;CHR2=2;END=96602063;CT=3to3;INSLEN=0;PE=12;MAPQ=29	GT:GL:GQ:FT:RCL:RC:RCR:CN:DR:DV:RR:RV	0/0:0,-6.89902,-440.358:69:PASS:1741905:2720290:1940950:1:131:12:0:0
2	89076283	INV00000437	N	<INV>	.	LowQual	IMPRECISE;CIEND=-410,410;CIPOS=-410,410;SVTYPE=INV;SVMETHOD=EMBL.DELLYv0.6.7;CHR2=2;END=96601269;CT=5to5;INSLEN=0;PE=3;MAPQ=7	GT:GL:GQ:FT:RCL:RC:RCR:CN:DR:DV:RR:RV	0/0:0,-23.2332,-288.496:10000:PASS:1741822:2717808:1941254:1:83:3:0:0
2	89080494	INV00000439	N	<INV>	.	LowQual	IMPRECISE;CIEND=-170,170;CIPOS=-170,170;SVTYPE=INV;SVMETHOD=EMBL.DELLYv0.6.7;CHR2=2;END=96596801;CT=5to5;INSLEN=0;PE=18;MAPQ=3	GT:GL:GQ:FT:RCL:RC:RCR:CN:DR:DV:RR:RV	0/0:0,-30.8015,-506.17:10000:PASS:1742173:2706608:1942888:1:111:5:0:0
2	89080653	INV00000438	N	<INV>	.	PASS	IMPRECISE;CIEND=-184,184;CIPOS=-184,184;SVTYPE=INV;SVMETHOD=EMBL.DELLYv0.6.7;CHR2=2;END=98178793;CT=3to3;INSLEN=0;PE=12;MAPQ=22	GT:GL:GQ:FT:RCL:RC:RCR:CN:DR:DV:RR:RV	0/0:0,-4.92606,-275.488:49:PASS:2177503:3478476:2390110:2:80:11:0:0
2	89081776	INV00000441	N	<INV>	.	LowQual	IMPRECISE;CIEND=-290,290;CIPOS=-290,290;SVTYPE=INV;SVMETHOD=EMBL.DELLYv0.6.7;CHR2=2;END=98178066;CT=5to5;INSLEN=0;PE=4;MAPQ=9	GT:GL:GQ:FT:RCL:RC:RCR:CN:DR:DV:RR:RV	0/0:0,-54.5239,-629.667:10000:PASS:2177732:3475924:2390514:2:200:4:0:0
2	89081901	INV00000442	N	<INV>	.	LowQual	IMPRECISE;CIEND=-210,210;CIPOS=-210,210;SVTYPE=INV;SVMETHOD=EMBL.DELLYv0.6.7;CHR2=2;END=96595458;CT=3to3;INSLEN=0;PE=45;MAPQ=13	GT:GL:GQ:FT:RCL:RC:RCR:CN:DR:DV:RR:RV	0/1:-38.5651,0,-157.815:10000:PASS:1742645:2703310:1942758:1:57:44:0:0
2	89081914	INV00000440	N	<INV>	.	LowQual	IMPRECISE;CIEND=-343,343;CIPOS=-343,343;SVTYPE=INV;SVMETHOD=EMBL.DELLYv0.6.7;CHR2=2;END=98177673;CT=3to3;INSLEN=0;PE=37;MAPQ=6	GT:GL:GQ:FT:RCL:RC:RCR:CN:DR:DV:RR:RV	0/0:0,-12.7373,-336.181:127:PASS:2177827:3475179:2390568:2:76:33:0:0
2	89082403	INV00000443	N	<INV>	.	LowQual	IMPRECISE;CIEND=-383,383;CIPOS=-383,383;SVTYPE=INV;SVMETHOD=EMBL.DELLYv0.6.7;CHR2=2;END=96592983;CT=5to5;INSLEN=0;PE=4;MAPQ=19	GT:GL:GQ:FT:RCL:RC:RCR:CN:DR:DV:RR:RV	0/0:0,-11.3454,-286.989:113:PASS:1741856:2699652:1943916:1:53:4:0:0
2	89088511	INV00000445	N	<INV>	.	LowQual	IMPRECISE;CIEND=-328,328;CIPOS=-328,328;SVTYPE=INV;SVMETHOD=EMBL.DELLYv0.6.7;CHR2=2;END=98170658;CT=5to5;INSLEN=0;PE=12;MAPQ=5	GT:GL:GQ:FT:RCL:RC:RCR:CN:DR:DV:RR:RV	0/0:0,-12.4535,-264.212:125:PASS:2175698:3465086:2387913:2:46:6:0:0
2	89088695	INV00000444	N	<INV>	.	LowQual	IMPRECISE;CIEND=-236,236;CIPOS=-236,236;SVTYPE=INV;SVMETHOD=EMBL.DELLYv0.6.7;CHR2=2;END=96527744;CT=3to3;INSLEN=0;PE=4;MAPQ=1	GT:GL:GQ:FT:RCL:RC:RCR:CN:DR:DV:RR:RV	0/0:0,-17.0882,-327.692:10000:PASS:1724285:2664277:1921365:1:59:1:0:0
2	89830435	INV00000446	N	<INV>	.	LowQual	IMPRECISE;CIEND=-95,95;CIPOS=-95,95;SVTYPE=INV;SVMETHOD=EMBL.DELLYv0.6.7;CHR2=2;END=89848652;CT=5to5;INSLEN=0;PE=6;MAPQ=19	GT:GL:GQ:FT:RCL:RC:RCR:CN:DR:DV:RR:RV	0/1:-5.09485,0,-10.5065:51:PASS:0:33371:51767:1:2:3:0:0
2	89830464	INV00000447	N	<INV>	.	LowQual	IMPRECISE;CIEND=-197,197;CIPOS=-197,197;SVTYPE=INV;SVMETHOD=EMBL.DELLYv0.6.7;CHR2=2;END=89846654;CT=5to5;INSLEN=0;PE=3;MAPQ=6	GT:GL:GQ:FT:RCL:RC:RCR:CN:DR:DV:RR:RV	0/0:0,-2.18942,-52.2407:22:PASS:0:30716:48410:1:11:3:0:0
2	89830836	INV00000448	N	<INV>	.	LowQual	IMPRECISE;CIEND=-360,360;CIPOS=-360,360;SVTYPE=INV;SVMETHOD=EMBL.DELLYv0.6.7;CHR2=2;END=89842437;CT=3to3;INSLEN=0;PE=2;MAPQ=6	GT:GL:GQ:FT:RCL:RC:RCR:CN:DR:DV:RR:RV	0/0:0,-36.8788,-708.576:10000:PASS:749:20344:11862:3:124:1:0:0
2	89830848	INV00000449	N	<INV>	.	LowQual	IMPRECISE;CIEND=-368,368;CIPOS=-368,368;SVTYPE=INV;SVMETHOD=EMBL.DELLYv0.6.7;CHR2=2;END=89848834;CT=3to3;INSLEN=0;PE=5;MAPQ=4	GT:GL:GQ:FT:RCL:RC:RCR:CN:DR:DV:RR:RV	0/0:0,-36.868,-715.208:10000:PASS:768:33598:50856:1:126:2:0:0
2	89831638	INV00000451	N	<INV>	.	LowQual	IMPRECISE;CIEND=-248,248;CIPOS=-248,248;SVTYPE=INV;SVMETHOD=EMBL.DELLYv0.6.7;CHR2=2;END=89845213;CT=5to5;INSLEN=0;PE=3;MAPQ=4	GT:GL:GQ:FT:RCL:RC:RCR:CN:DR:DV:RR:RV	0/0:0,-51.3672,-822.248:10000:PASS:1821:25183:20911:2:178:1:0:0
2	89831678	INV00000452	N	<INV>	.	LowQual	IMPRECISE;CIEND=-432,432;CIPOS=-432,432;SVTYPE=INV;SVMETHOD=EMBL.DELLYv0.6.7;CHR2=2;END=89845759;CT=3to3;INSLEN=0;PE=3;MAPQ=7	GT:GL:GQ:FT:RCL:RC:RCR:CN:DR:DV:RR:RV	0/0:0,-32.2365,-638.313:10000:PASS:2078:26748:27204:2:116:3:0:0
2	89831686	INV00000450	N	<INV>	.	LowQual	IMPRECISE;CIEND=-37,37;CIPOS=-37,37;SVTYPE=INV;SVMETHOD=EMBL.DELLYv0.6.7;CHR2=2;END=89844796;CT=3to3;INSLEN=0;PE=5;MAPQ=11	GT:GL:GQ:FT:RCL:RC:RCR:CN:DR:DV:RR:RV	0/0:0,-61.2775,-956.781:10000:PASS:2129:23658:20048:2:226:4:0:0
2	89831870	INV00000453	N	<INV>	.	LowQual	IMPRECISE;CIEND=-241,241;CIPOS=-241,241;SVTYPE=INV;SVMETHOD=EMBL.DELLYv0.6.7;CHR2=2;END=89842366;CT=3to3;INSLEN=0;PE=4;MAPQ=5	GT:GL:GQ:FT:RCL:RC:RCR:CN:DR:DV:RR:RV	0/0:0,-57.3081,-847.919:10000:PASS:2654:18192:11433:3:204:2:0:0
2	89832312	INV00000454	N	<INV>	.	LowQual	IMPRECISE;CIEND=-413,413;CIPOS=-413,413;SVTYPE=INV;SVMETHOD=EMBL.DELLYv0.6.7;CHR2=2;END=89844810;CT=3to3;INSLEN=0;PE=2;MAPQ=3	GT:GL:GQ:FT:RCL:RC:RCR:CN:DR:DV:RR:RV	0/0:0,-41.9081,-783.264:10000:PASS:3507:22302:18993:2:140:0:0:0
2	89834728	INV00000455	N	<INV>	.	LowQual	IMPRECISE;CIEND=-403,403;CIPOS=-403,403;SVTYPE=INV;SVMETHOD=EMBL.DELLYv0.6.7;CHR2=2;END=89849530;CT=5to5;INSLEN=0;PE=2;MAPQ=10	GT:GL:GQ:FT:RCL:RC:RCR:CN:DR:DV:RR:RV	0/0:0,-37.3553,-633.464:10000:PASS:7118:28424:48461:1:132:1:0:0
2	89834743	INV00000457	N	<INV>	.	LowQual	IMPRECISE;CIEND=-55,55;CIPOS=-55,55;SVTYPE=INV;SVMETHOD=EMBL.DELLYv0.6.7;CHR2=2;END=89841996;CT=5to5;INSLEN=0;PE=4;MAPQ=6	GT:GL:GQ:FT:RCL:RC:RCR:CN:DR:DV:RR:RV	0/0:0,-33.3249,-688.535:10000:PASS:6165:11617:9696:1:117:2:0:0
2	89834776	INV00000456	N	<INV>	.	LowQual	IMPRECISE;CIEND=-445,445;CIPOS=-445,445;SVTYPE=INV;SVMETHOD=EMBL.DELLYv0.6.7;CHR2=2;END=89843374;CT=5to5;INSLEN=0;PE=2;MAPQ=3	GT:GL:GQ:FT:RCL:RC:RCR:CN:DR:DV:RR:RV	0/0:0,-43.8713,-724.117:10000:PASS:7407:15024:9898:2:150:0:0:0
2	89840179	INV00000458	N	<INV>	.	LowQual	IMPRECISE;CIEND=-398,398;CIPOS=-398,398;SVTYPE=INV;SVMETHOD=EMBL.DELLYv0.6.7;CHR2=2;END=89848611;CT=5to5;INSLEN=0;PE=2;MAPQ=6	GT:GL:GQ:FT:RCL:RC:RCR:CN:DR:DV:RR:RV	0/0:0,-29.8311,-597.016:10000:PASS:6593:17190:22803:1:101:2:0:0
2	89840179	INV00000460	N	<INV>	.	LowQual	IMPRECISE;CIEND=-425,425;CIPOS=-425,425;SVTYPE=INV;SVMETHOD=EMBL.DELLYv0.6.7;CHR2=2;END=89849795;CT=5to5;INSLEN=0;PE=5;MAPQ=2	GT:GL:GQ:FT:RCL:RC:RCR:CN:DR:DV:RR:RV	0/0:0,-41.25,-722.005:10000:PASS:7286:19882:42921:1:141:0:0:0
2	89840300	INV00000459	N	<INV>	.	LowQual	IMPRECISE;CIEND=-416,416;CIPOS=-416,416;SVTYPE=INV;SVMETHOD=EMBL.DELLYv0.6.7;CHR2=2;END=89849103;CT=3to3;INSLEN=0;PE=3;MAPQ=1	GT:GL:GQ:FT:RCL:RC:RCR:CN:DR:DV:RR:RV	0/0:0,-44.3106,-783.857:10000:PASS:6988:18545:38726:1:149:0:0:0
2	89840889	INV00000461	N	<INV>	.	LowQual	IMPRECISE;CIEND=-383,383;CIPOS=-383,383;SVTYPE=INV;SVMETHOD=EMBL.DELLYv0.6.7;CHR2=2;END=89843397;CT=5to5;INSLEN=0;PE=3;MAPQ=7	GT:GL:GQ:FT:RCL:RC:RCR:CN:DR:DV:RR:RV	0/0:0,-33.4046,-680.479:10000:PASS:2164:5215:2586:2:120:2:0:0
2	89842169	INV00000462	N	<INV>	.	LowQual	IMPRECISE;CIEND=-152,152;CIPOS=-152,152;SVTYPE=INV;SVMETHOD=EMBL.DELLYv0.6.7;CHR2=2;END=92269994;CT=5to5;INSLEN=0;PE=6;MAPQ=8	GT:GL:GQ:FT:RCL:RC:RCR:CN:DR:DV:RR:RV	0/0:0,-3.52601,-57.3885:35:PASS:377625:1111116:852798:2:26:3:0:0
2	89844093	INV00000463	N	<INV>	.	LowQual	IMPRECISE;CIEND=-312,312;CIPOS=-312,312;SVTYPE=INV;SVMETHOD=EMBL.DELLYv0.6.7;CHR2=2;END=92268985;CT=3to3;INSLEN=0;PE=3;MAPQ=2	GT:GL:GQ:FT:RCL:RC:RCR:CN:DR:DV:RR:RV	0/0:0,-37.8052,-692.285:10000:PASS:380432:1096890:862478:2:133:1:0:0
2	89844443	INV00000464	N	<INV>	.	LowQual	IMPRECISE;CIEND=-337,337;CIPOS=-337,337;SVTYPE=INV;SVMETHOD=EMBL.DELLYv0.6.7;CHR2=2;END=92270074;CT=5to5;INSLEN=0;PE=2;MAPQ=6	GT:GL:GQ:FT:RCL:RC:RCR:CN:DR:DV:RR:RV	0/0:0,-19.2245,-192.676:10000:PASS:381209:1105894:852711:2:71:1:0:0
2	89844679	INV00000465	N	<INV>	.	LowQual	IMPRECISE;CIEND=-390,390;CIPOS=-390,390;SVTYPE=INV;SVMETHOD=EMBL.DELLYv0.6.7;CHR2=2;END=92268688;CT=5to5;INSLEN=0;PE=5;MAPQ=5	GT:GL:GQ:FT:RCL:RC:RCR:CN:DR:DV:RR:RV	0/0:0,-103.89,-1000:10000:PASS:381371:1093591:864308:2:366:3:0:0
2	89844779	INV00000466	N	<INV>	.	LowQual	IMPRECISE;CIEND=-424,424;CIPOS=-424,424;SVTYPE=INV;SVMETHOD=EMBL.DELLYv0.6.7;CHR2=2;END=92272362;CT=5to5;INSLEN=0;PE=2;MAPQ=3	GT:GL:GQ:FT:RCL:RC:RCR:CN:DR:DV:RR:RV	0/0:0,-37.9779,-541.946:10000:PASS:382831:1109312:847990:2:128:0:0:0
2	89845252	INV00000467	N	<INV>	.	LowQual	IMPRECISE;CIEND=-417,417;CIPOS=-417,417;SVTYPE=INV;SVMETHOD=EMBL.DELLYv0.6.7;CHR2=2;END=92268589;CT=5to5;INSLEN=0;PE=3;MAPQ=5	GT:GL:GQ:FT:RCL:RC:RCR:CN:DR:DV:RR:RV	0/0:0,-94.5476,-1000:10000:PASS:382846:1091127:864807:2:327:2:0:0
2	89845759	INV00000468	N	<INV>	.	LowQual	IMPRECISE;CIEND=-156,156;CIPOS=-156,156;SVTYPE=INV;SVMETHOD=EMBL.DELLYv0.6.7;CHR2=2;END=92268942;CT=3to3;INSLEN=0;PE=4;MAPQ=15	GT:GL:GQ:FT:RCL:RC:RCR:CN:DR:DV:RR:RV	0/0:0,-30.4365,-636.352:10000:PASS:384221:1091516:862713:2:116:3:0:0
2	89846426	INV00000469	N	<INV>	.	LowQual	IMPRECISE;CIEND=-359,359;CIPOS=-359,359;SVTYPE=INV;SVMETHOD=EMBL.DELLYv0.6.7;CHR2=2;END=92271323;CT=5to5;INSLEN=0;PE=4;MAPQ=9	GT:GL:GQ:FT:RCL:RC:RCR:CN:DR:DV:RR:RV	0/0:0,-46.7619,-719.371:10000:PASS:385627:1102787:850150:2:165:3:0:0
2	89846973	INV00000470	N	<INV>	.	LowQual	IMPRECISE;CIEND=-41,41;CIPOS=-41,41;SVTYPE=INV;SVMETHOD=EMBL.DELLYv0.6.7;CHR2=2;END=92269879;CT=3to3;INSLEN=0;PE=4;MAPQ=10	GT:GL:GQ:FT:RCL:RC:RCR:CN:DR:DV:RR:RV	0/0:0,-27.6888,-388.317:10000:PASS:386256:1098455:853003:2:103:3:0:0
2	89848744	INV00000471	N	<INV>	.	LowQual	IMPRECISE;CIEND=-427,427;CIPOS=-427,427;SVTYPE=INV;SVMETHOD=EMBL.DELLYv0.6.7;CHR2=2;END=92271054;CT=3to3;INSLEN=0;PE=3;MAPQ=6	GT:GL:GQ:FT:RCL:RC:RCR:CN:DR:DV:RR:RV	0/0:0,-18.2388,-317.022:10000:PASS:387479:1098563:850541:2:64:2:0:0
2	89848856	INV00000472	N	<INV>	.	LowQual	IMPRECISE;CIEND=-221,221;CIPOS=-221,221;SVTYPE=INV;SVMETHOD=EMBL.DELLYv0.6.7;CHR2=2;END=92270001;CT=3to3;INSLEN=0;PE=3;MAPQ=7	GT:GL:GQ:FT:RCL:RC:RCR:CN:DR:DV:RR:RV	0/0:0,-5.91948,-56.0331:59:PASS:387545:1095859:852798:2:26:2:0:0
2	89849040	INV00000473	N	<INV>	.	LowQual	IMPRECISE;CIEND=-400,400;CIPOS=-400,400;SVTYPE=INV;SVMETHOD=EMBL.DELLYv0.6.7;CHR2=2;END=92271375;CT=5to5;INSLEN=0;PE=3;MAPQ=5	GT:GL:GQ:FT:RCL:RC:RCR:CN:DR:DV:RR:RV	0/0:0,-44.9513,-773.867:10000:PASS:388191:1098248:849996:2:157:2:0:0
2	89852195	INV00000474	N	<INV>	.	LowQual	IMPRECISE;CIEND=-426,426;CIPOS=-426,426;SVTYPE=INV;SVMETHOD=EMBL.DELLYv0.6.7;CHR2=2;END=109815863;CT=5to5;INSLEN=0;PE=2;MAPQ=6	GT:GL:GQ:FT:RCL:RC:RCR:CN:DR:DV:RR:RV	0/0:0,-19.6023,-92.9546:10000:PASS:4712693:9339167:4703331:2:94:2:0:0
2	89852367	INV00000475	N	<INV>	.	LowQual	IMPRECISE;CIEND=-460,460;CIPOS=-460,460;SVTYPE=INV;SVMETHOD=EMBL.DELLYv0.6.7;CHR2=2;END=89878782;CT=5to5;INSLEN=0;PE=2;MAPQ=2	GT:GL:GQ:FT:RCL:RC:RCR:CN:DR:DV:RR:RV	0/0:0,-66.2251,-820.074:10000:PASS:37901:183088:28902:5:244:0:0:0
2	89853165	INV00000477	N	<INV>	.	LowQual	IMPRECISE;CIEND=-422,422;CIPOS=-422,422;SVTYPE=INV;SVMETHOD=EMBL.DELLYv0.6.7;CHR2=2;END=89878782;CT=5to5;INSLEN=0;PE=7;MAPQ=4	GT:GL:GQ:FT:RCL:RC:RCR:CN:DR:DV:RR:RV	0/0:0,-64.4292,-817.422:10000:PASS:43022:175808:28902:5:244:4:0:0
2	89853169	INV00000476	N	<INV>	.	LowQual	IMPRECISE;CIEND=-425,425;CIPOS=-425,425;SVTYPE=INV;SVMETHOD=EMBL.DELLYv0.6.7;CHR2=2;END=109815963;CT=5to5;INSLEN=0;PE=2;MAPQ=7	GT:GL:GQ:FT:RCL:RC:RCR:CN:DR:DV:RR:RV	0/0:0,-45.5307,-239.318:10000:PASS:4721974:9330060:4702367:2:202:1:0:0
2	89860417	INV00000478	N	<INV>	.	LowQual	IMPRECISE;CIEND=-461,461;CIPOS=-461,461;SVTYPE=INV;SVMETHOD=EMBL.DELLYv0.6.7;CHR2=2;END=89874939;CT=5to5;INSLEN=0;PE=2;MAPQ=7	GT:GL:GQ:FT:RCL:RC:RCR:CN:DR:DV:RR:RV	0/0:0,-36.6932,-704.86:10000:PASS:28970:108279:58119:2:125:1:0:0
2	89860654	INV00000479	N	<INV>	.	LowQual	IMPRECISE;CIEND=-418,418;CIPOS=-418,418;SVTYPE=INV;SVMETHOD=EMBL.DELLYv0.6.7;CHR2=2;END=89879981;CT=3to3;INSLEN=0;PE=2;MAPQ=5	GT:GL:GQ:FT:RCL:RC:RCR:CN:DR:DV:RR:RV	0/0:0,-36.0298,-690.568:10000:PASS:44691:163337:10544:6:122:1:0:0
2	89865283	INV00000480	N	<INV>	.	LowQual	IMPRECISE;CIEND=-272,272;CIPOS=-272,272;SVTYPE=INV;SVMETHOD=EMBL.DELLYv0.6.7;CHR2=2;END=89875943;CT=5to5;INSLEN=0;PE=5;MAPQ=4	GT:GL:GQ:FT:RCL:RC:RCR:CN:DR:DV:RR:RV	0/0:0,-193.477,-1000:10000:PASS:6655:118271:41001:5:748:1:0:0
2	89865434	INV00000481	N	<INV>	.	LowQual	IMPRECISE;CIEND=-92,92;CIPOS=-92,92;SVTYPE=INV;SVMETHOD=EMBL.DELLYv0.6.7;CHR2=2;END=89879311;CT=5to5;INSLEN=0;PE=5;MAPQ=3	GT:GL:GQ:FT:RCL:RC:RCR:CN:DR:DV:RR:RV	0/0:0,-281.075,-1000:10000:PASS:10720:143753:18833:10:1066:0:0:0
2	89865495	INV00000483	N	<INV>	.	LowQual	IMPRECISE;CIEND=-277,277;CIPOS=-277,277;SVTYPE=INV;SVMETHOD=EMBL.DELLYv0.6.7;CHR2=2;END=89875335;CT=3to3;INSLEN=0;PE=2;MAPQ=22	GT:GL:GQ:FT:RCL:RC:RCR:CN:DR:DV:RR:RV	0/0:0,-205.248,-1000:10000:PASS:9344:107070:47565:4:796:2:0:0
2	89865531	INV00000482	N	<INV>	.	LowQual	IMPRECISE;CIEND=-403,403;CIPOS=-403,403;SVTYPE=INV;SVMETHOD=EMBL.DELLYv0.6.7;CHR2=2;END=89878561;CT=3to3;INSLEN=0;PE=3;MAPQ=4	GT:GL:GQ:FT:RCL:RC:RCR:CN:DR:DV:RR:RV	0/0:0,-136.65,-1000:10000:PASS:11470:135462:24267:8:525:1:0:0
2	89867113	INV00000489	N	<INV>	.	LowQual	IMPRECISE;CIEND=-123,123;CIPOS=-123,123;SVTYPE=INV;SVMETHOD=EMBL.DELLYv0.6.7;CHR2=2;END=89879800;CT=5to5;INSLEN=0;PE=5;MAPQ=5	GT:GL:GQ:FT:RCL:RC:RCR:CN:DR:DV:RR:RV	0/0:0,-68.0922,-863.886:10000:PASS:14312:141534:14143:10:251:3:0:0
2	89867389	INV00000504	N	<INV>	.	LowQual	IMPRECISE;CIEND=-402,402;CIPOS=-402,402;SVTYPE=INV;SVMETHOD=EMBL.DELLYv0.6.7;CHR2=2;END=89874197;CT=5to5;INSLEN=0;PE=2;MAPQ=18	GT:GL:GQ:FT:RCL:RC:RCR:CN:DR:DV:RR:RV	0/0:0,-49.6147,-756.435:10000:PASS:12939:88540:31856:4:180:1:0:0
2	89867399	INV00000495	N	<INV>	.	LowQual	IMPRECISE;CIEND=-401,401;CIPOS=-401,401;SVTYPE=INV;SVMETHOD=EMBL.DELLYv0.6.7;CHR2=2;END=89875282;CT=5to5;INSLEN=0;PE=8;MAPQ=8	GT:GL:GQ:FT:RCL:RC:RCR:CN:DR:DV:RR:RV	0/0:0,-477.597,-1000:10000:PASS:13372:95853:38413:4:1815:6:0:0
2	89867409	INV00000498	N	<INV>	.	LowQual	IMPRECISE;CIEND=-224,224;CIPOS=-224,224;SVTYPE=INV;SVMETHOD=EMBL.DELLYv0.6.7;CHR2=2;END=109815864;CT=5to5;INSLEN=0;PE=4;MAPQ=4	GT:GL:GQ:FT:RCL:RC:RCR:CN:DR:DV:RR:RV	0/0:0,-21.0772,-96.2753:10000:PASS:4756708:9283483:4699047:2:99:0:0:0
2	89867411	INV00000490	N	<INV>	.	LowQual	IMPRECISE;CIEND=-213,213;CIPOS=-213,213;SVTYPE=INV;SVMETHOD=EMBL.DELLYv0.6.7;CHR2=2;END=89879092;CT=5to5;INSLEN=0;PE=12;MAPQ=7	GT:GL:GQ:FT:RCL:RC:RCR:CN:DR:DV:RR:RV	0/0:0,-161.975,-1000:10000:PASS:14750:131307:21071:7:653:10:0:0
2	89867416	INV00000507	N	<INV>	.	LowQual	IMPRECISE;CIEND=-334,334;CIPOS=-334,334;SVTYPE=INV;SVMETHOD=EMBL.DELLYv0.6.7;CHR2=2;END=89878460;CT=5to5;INSLEN=0;PE=3;MAPQ=4	GT:GL:GQ:FT:RCL:RC:RCR:CN:DR:DV:RR:RV	0/0:0,-225.936,-1000:10000:PASS:14582:123593:27618:6:885:1:0:0
2	89867429	INV00000484	N	<INV>	.	LowQual	IMPRECISE;CIEND=-366,366;CIPOS=-366,366;SVTYPE=INV;SVMETHOD=EMBL.DELLYv0.6.7;CHR2=2;END=89877820;CT=5to5;INSLEN=0;PE=3;MAPQ=8	GT:GL:GQ:FT:RCL:RC:RCR:CN:DR:DV:RR:RV	0/0:0,-64.422,-842.58:10000:PASS:15031:120025:29602:5:239:3:0:0
2	89867513	INV00000513	N	<INV>	.	LowQual	IMPRECISE;CIEND=-437,437;CIPOS=-437,437;SVTYPE=INV;SVMETHOD=EMBL.DELLYv0.6.7;CHR2=2;END=89878482;CT=3to3;INSLEN=0;PE=2;MAPQ=16	GT:GL:GQ:FT:RCL:RC:RCR:CN:DR:DV:RR:RV	0/0:0,-263.583,-1000:10000:PASS:25049:113150:27505:4:1032:1:0:0
2	89867524	INV00000506	N	<INV>	.	LowQual	IMPRECISE;CIEND=-374,374;CIPOS=-374,374;SVTYPE=INV;SVMETHOD=EMBL.DELLYv0.6.7;CHR2=2;END=89874238;CT=3to3;INSLEN=0;PE=29;MAPQ=17	GT:GL:GQ:FT:RCL:RC:RCR:CN:DR:DV:RR:RV	0/0:0,-17.37,-760.019:10000:PASS:23675:77877:31613:3:195:26:0:0
2	89867530	INV00000492	N	<INV>	.	LowQual	IMPRECISE;CIEND=-418,418;CIPOS=-418,418;SVTYPE=INV;SVMETHOD=EMBL.DELLYv0.6.7;CHR2=2;END=89872402;CT=3to3;INSLEN=0;PE=4;MAPQ=16	GT:GL:GQ:FT:RCL:RC:RCR:CN:DR:DV:RR:RV	0/0:0,-214.802,-1000:10000:PASS:22750:70006:9701:4:812:4:0:0
2	89867530	INV00000512	N	<INV>	.	LowQual	IMPRECISE;CIEND=-380,380;CIPOS=-380,380;SVTYPE=INV;SVMETHOD=EMBL.DELLYv0.6.7;CHR2=2;END=89879957;CT=3to3;INSLEN=0;PE=6;MAPQ=3	GT:GL:GQ:FT:RCL:RC:RCR:CN:DR:DV:RR:RV	0/0:0,-326.909,-1000:10000:PASS:26250:136062:6956:8:1231:1:0:0
2	89867537	INV00000502	N	<INV>	.	LowQual	IMPRECISE;CIEND=-65,65;CIPOS=-65,65;SVTYPE=INV;SVMETHOD=EMBL.DELLYv0.6.7;CHR2=2;END=89879407;CT=3to3;INSLEN=0;PE=24;MAPQ=6	GT:GL:GQ:FT:RCL:RC:RCR:CN:DR:DV:RR:RV	0/0:0,-133.947,-1000:10000:PASS:25537:127540:14472:6:562:16:0:0
2	89867538	INV00000511	N	<INV>	.	LowQual	IMPRECISE;CIEND=-42,42;CIPOS=-42,42;SVTYPE=INV;SVMETHOD=EMBL.DELLYv0.6.7;CHR2=2;END=89875365;CT=3to3;INSLEN=0;PE=14;MAPQ=6	GT:GL:GQ:FT:RCL:RC:RCR:CN:DR:DV:RR:RV	0/0:0,-276.415,-1000:10000:PASS:24173:90755:33088:3:1068:8:0:0
2	89867541	INV00000486	N	<INV>	.	LowQual	IMPRECISE;CIEND=-96,96;CIPOS=-96,96;SVTYPE=INV;SVMETHOD=EMBL.DELLYv0.6.7;CHR2=2;END=89877873;CT=3to3;INSLEN=0;PE=3;MAPQ=5	GT:GL:GQ:FT:RCL:RC:RCR:CN:DR:DV:RR:RV	0/0:0,-54.1186,-753.183:10000:PASS:25013:110167:29424:4:194:1:0:0
2	89867980	INV00000494	N	<INV>	.	LowQual	IMPRECISE;CIEND=-125,125;CIPOS=-125,125;SVTYPE=INV;SVMETHOD=EMBL.DELLYv0.6.7;CHR2=2;END=89875267;CT=5to5;INSLEN=0;PE=5;MAPQ=2	GT:GL:GQ:FT:RCL:RC:RCR:CN:DR:DV:RR:RV	0/0:0,-220.106,-1000:10000:PASS:25223:83294:34820:3:828:0:0:0
2	89868004	INV00000497	N	<INV>	.	LowQual	IMPRECISE;CIEND=-178,178;CIPOS=-178,178;SVTYPE=INV;SVMETHOD=EMBL.DELLYv0.6.7;CHR2=2;END=89879854;CT=5to5;INSLEN=0;PE=12;MAPQ=4	GT:GL:GQ:FT:RCL:RC:RCR:CN:DR:DV:RR:RV	0/0:0,-275.369,-1000:10000:PASS:27200:127523:12998:6:1053:5:0:0
2	89868089	INV00000488	N	<INV>	.	LowQual	IMPRECISE;CIEND=-430,430;CIPOS=-430,430;SVTYPE=INV;SVMETHOD=EMBL.DELLYv0.6.7;CHR2=2;END=89876038;CT=3to3;INSLEN=0;PE=6;MAPQ=4	GT:GL:GQ:FT:RCL:RC:RCR:CN:DR:DV:RR:RV	0/0:0,-123.07,-797.687:10000:PASS:32358:91488:36181:3:496:2:0:0
2	89868271	INV00000485	N	<INV>	.	LowQual	IMPRECISE;CIEND=-175,175;CIPOS=-175,175;SVTYPE=INV;SVMETHOD=EMBL.DELLYv0.6.7;CHR2=2;END=109815885;CT=5to5;INSLEN=0;PE=2;MAPQ=3	GT:GL:GQ:FT:RCL:RC:RCR:CN:DR:DV:RR:RV	0/0:0,-27.629,-125.797:10000:PASS:4777448:9262132:4698760:2:128:0:0:0
2	89868324	INV00000500	N	<INV>	.	LowQual	IMPRECISE;CIEND=-192,192;CIPOS=-192,192;SVTYPE=INV;SVMETHOD=EMBL.DELLYv0.6.7;CHR2=2;END=89875401;CT=3to3;INSLEN=0;PE=11;MAPQ=4	GT:GL:GQ:FT:RCL:RC:RCR:CN:DR:DV:RR:RV	0/0:0,-209.62,-1000:10000:PASS:37593:76965:28538:2:814:6:0:0
2	89868334	INV00000491	N	<INV>	.	LowQual	IMPRECISE;CIEND=-242,242;CIPOS=-242,242;SVTYPE=INV;SVMETHOD=EMBL.DELLYv0.6.7;CHR2=2;END=89879995;CT=3to3;INSLEN=0;PE=3;MAPQ=5	GT:GL:GQ:FT:RCL:RC:RCR:CN:DR:DV:RR:RV	0/0:0,-158.77,-1000:10000:PASS:39370:121765:6383:5:593:3:0:0
2	89868336	INV00000487	N	<INV>	.	LowQual	IMPRECISE;CIEND=-128,128;CIPOS=-128,128;SVTYPE=INV;SVMETHOD=EMBL.DELLYv0.6.7;CHR2=2;END=89878622;CT=3to3;INSLEN=0;PE=5;MAPQ=8	GT:GL:GQ:FT:RCL:RC:RCR:CN:DR:DV:RR:RV	0/0:0,-210.366,-1000:10000:PASS:38921:103146:22670:3:817:3:0:0
2	89868468	INV00000514	N	<INV>	.	LowQual	IMPRECISE;CIEND=-89,89;CIPOS=-89,89;SVTYPE=INV;SVMETHOD=EMBL.DELLYv0.6.7;CHR2=2;END=89878926;CT=5to5;INSLEN=0;PE=11;MAPQ=3	GT:GL:GQ:FT:RCL:RC:RCR:CN:DR:DV:RR:RV	0/0:0,-115.872,-1000:10000:PASS:39252:104892:20968:3:445:2:0:0
2	89868730	INV00000503	N	<INV>	.	LowQual	IMPRECISE;CIEND=-376,376;CIPOS=-376,376;SVTYPE=INV;SVMETHOD=EMBL.DELLYv0.6.7;CHR2=2;END=89875932;CT=5to5;INSLEN=0;PE=23;MAPQ=4	GT:GL:GQ:FT:RCL:RC:RCR:CN:DR:DV:RR:RV	0/0:0,-199.76,-1000:10000:PASS:39363:80017:31098:2:803:12:0:0
2	89868731	INV00000493	N	<INV>	.	LowQual	IMPRECISE;CIEND=-404,404;CIPOS=-404,404;SVTYPE=INV;SVMETHOD=EMBL.DELLYv0.6.7;CHR2=2;END=89875282;CT=5to5;INSLEN=0;PE=5;MAPQ=6	GT:GL:GQ:FT:RCL:RC:RCR:CN:DR:DV:RR:RV	0/0:0,-207.882,-1000:10000:PASS:36014:68321:32504:2:820:5:0:0
2	89868814	INV00000496	N	<INV>	.	LowQual	IMPRECISE;CIEND=-360,360;CIPOS=-360,360;SVTYPE=INV;SVMETHOD=EMBL.DELLYv0.6.7;CHR2=2;END=89876992;CT=3to3;INSLEN=0;PE=2;MAPQ=5	GT:GL:GQ:FT:RCL:RC:RCR:CN:DR:DV:RR:RV	0/0:0,-158.37,-1000:10000:PASS:49459:77952:33404:2:592:1:0:0
2	89868829	INV00000509	N	<INV>	.	LowQual	IMPRECISE;CIEND=-426,426;CIPOS=-426,426;SVTYPE=INV;SVMETHOD=EMBL.DELLYv0.6.7;CHR2=2;END=89878561;CT=3to3;INSLEN=0;PE=20;MAPQ=6	GT:GL:GQ:FT:RCL:RC:RCR:CN:DR:DV:RR:RV	0/0:0,-152.161,-1000:10000:PASS:50532:90820:22527:2:603:12:0:0
2	89868863	INV00000505	N	<INV>	.	LowQual	IMPRECISE;CIEND=-204,204;CIPOS=-204,204;SVTYPE=INV;SVMETHOD=EMBL.DELLYv0.6.7;CHR2=2;END=89879410;CT=3to3;INSLEN=0;PE=29;MAPQ=4	GT:GL:GQ:FT:RCL:RC:RCR:CN:DR:DV:RR:RV	0/0:0,-138.729,-1000:10000:PASS:52073:99678:13721:3:558:14:0:0
2	89868864	INV00000510	N	<INV>	.	LowQual	IMPRECISE;CIEND=-312,312;CIPOS=-312,312;SVTYPE=INV;SVMETHOD=EMBL.DELLYv0.6.7;CHR2=2;END=89877586;CT=3to3;INSLEN=0;PE=12;MAPQ=4	GT:GL:GQ:FT:RCL:RC:RCR:CN:DR:DV:RR:RV	0/0:0,-146.645,-1000:10000:PASS:51397:81503:28959:2:581:6:0:0
2	89868886	INV00000508	N	<INV>	.	LowQual	IMPRECISE;CIEND=-60,60;CIPOS=-60,60;SVTYPE=INV;SVMETHOD=EMBL.DELLYv0.6.7;CHR2=2;END=89876042;CT=3to3;INSLEN=0;PE=9;MAPQ=2	GT:GL:GQ:FT:RCL:RC:RCR:CN:DR:DV:RR:RV	0/0:0,-123.084,-1000:10000:PASS:48328:71972:28394:2:475:2:0:0
2	89868889	INV00000499	N	<INV>	.	LowQual	IMPRECISE;CIEND=-108,108;CIPOS=-108,108;SVTYPE=INV;SVMETHOD=EMBL.DELLYv0.6.7;CHR2=2;END=109816055;CT=3to3;INSLEN=0;PE=12;MAPQ=7	GT:GL:GQ:FT:RCL:RC:RCR:CN:DR:DV:RR:RV	0/0:0,-24.7949,-132.968:10000:PASS:4794554:9246717:4696608:2:144:6:0:0
2	89868976	INV00000501	N	<INV>	.	LowQual	IMPRECISE;CIEND=-241,241;CIPOS=-241,241;SVTYPE=INV;SVMETHOD=EMBL.DELLYv0.6.7;CHR2=2;END=89879995;CT=3to3;INSLEN=0;PE=20;MAPQ=4	GT:GL:GQ:FT:RCL:RC:RCR:CN:DR:DV:RR:RV	0/0:0,-81.7032,-963.228:10000:PASS:52534:107960:5987:4:344:11:0:0
2	89869297	INV00000515	N	<INV>	.	LowQual	IMPRECISE;CIEND=-426,426;CIPOS=-426,426;SVTYPE=INV;SVMETHOD=EMBL.DELLYv0.6.7;CHR2=2;END=89874530;CT=5to5;INSLEN=0;PE=4;MAPQ=10	GT:GL:GQ:FT:RCL:RC:RCR:CN:DR:DV:RR:RV	0/0:0,-46.5852,-737.62:10000:PASS:44813:49249:26495:1:176:3:0:0
2	89869303	INV00000516	N	<INV>	.	LowQual	IMPRECISE;CIEND=-447,447;CIPOS=-447,447;SVTYPE=INV;SVMETHOD=EMBL.DELLYv0.6.7;CHR2=2;END=89879886;CT=5to5;INSLEN=0;PE=3;MAPQ=1	GT:GL:GQ:FT:RCL:RC:RCR:CN:DR:DV:RR:RV	0/0:0,-54.6631,-876.737:10000:PASS:53035:100579:12083:3:194:1:0:0
2	89869742	INV00000518	N	<INV>	.	LowQual	IMPRECISE;CIEND=-246,246;CIPOS=-246,246;SVTYPE=INV;SVMETHOD=EMBL.DELLYv0.6.7;CHR2=2;END=89879110;CT=5to5;INSLEN=0;PE=5;MAPQ=4	GT:GL:GQ:FT:RCL:RC:RCR:CN:DR:DV:RR:RV	0/0:0,-156.908,-1000:10000:PASS:54588:88812:19761:2:603:2:0:0
2	89869743	INV00000530	N	<INV>	.	LowQual	IMPRECISE;CIEND=-144,144;CIPOS=-144,144;SVTYPE=INV;SVMETHOD=EMBL.DELLYv0.6.7;CHR2=2;END=89876864;CT=5to5;INSLEN=0;PE=6;MAPQ=7	GT:GL:GQ:FT:RCL:RC:RCR:CN:DR:DV:RR:RV	0/0:0,-136.891,-1000:10000:PASS:48063:70349:34599:2:530:3:0:0
2	89869744	INV00000526	N	<INV>	.	LowQual	IMPRECISE;CIEND=-49,49;CIPOS=-49,49;SVTYPE=INV;SVMETHOD=EMBL.DELLYv0.6.7;CHR2=2;END=89877936;CT=5to5;INSLEN=0;PE=10;MAPQ=4	GT:GL:GQ:FT:RCL:RC:RCR:CN:DR:DV:RR:RV	0/0:0,-48.3955,-722.237:10000:PASS:48965:78707:27980:2:175:1:0:0
2	89869746	INV00000524	N	<INV>	.	LowQual	IMPRECISE;CIEND=-256,256;CIPOS=-256,256;SVTYPE=INV;SVMETHOD=EMBL.DELLYv0.6.7;CHR2=2;END=109815786;CT=5to5;INSLEN=0;PE=3;MAPQ=10	GT:GL:GQ:FT:RCL:RC:RCR:CN:DR:DV:RR:RV	0/0:0,-2.1448,-18.5305:21:PASS:4797486:9240701:4698515:2:18:3:0:0
2	89869748	INV00000531	N	<INV>	.	LowQual	IMPRECISE;CIEND=-278,278;CIPOS=-278,278;SVTYPE=INV;SVMETHOD=EMBL.DELLYv0.6.7;CHR2=2;END=89879867;CT=5to5;INSLEN=0;PE=10;MAPQ=4	GT:GL:GQ:FT:RCL:RC:RCR:CN:DR:DV:RR:RV	0/0:0,-325.575,-1000:10000:PASS:55136:97858:11930:3:1243:3:0:0
2	89869749	INV00000519	N	<INV>	.	LowQual	IMPRECISE;CIEND=-169,169;CIPOS=-169,169;SVTYPE=INV;SVMETHOD=EMBL.DELLYv0.6.7;CHR2=2;END=89875943;CT=5to5;INSLEN=0;PE=4;MAPQ=4	GT:GL:GQ:FT:RCL:RC:RCR:CN:DR:DV:RR:RV	0/0:0,-232.422,-1000:10000:PASS:47535:64906:23744:2:896:1:0:0
2	89869789	INV00000520	N	<INV>	.	LowQual	IMPRECISE;CIEND=-374,374;CIPOS=-374,374;SVTYPE=INV;SVMETHOD=EMBL.DELLYv0.6.7;CHR2=2;END=89874687;CT=5to5;INSLEN=0;PE=2;MAPQ=11	GT:GL:GQ:FT:RCL:RC:RCR:CN:DR:DV:RR:RV	0/0:0,-63.9744,-841.068:10000:PASS:44337:45643:25983:1:234:1:0:0
2	89869855	INV00000529	N	<INV>	.	LowQual	IMPRECISE;CIEND=-105,105;CIPOS=-105,105;SVTYPE=INV;SVMETHOD=EMBL.DELLYv0.6.7;CHR2=2;END=89878561;CT=3to3;INSLEN=0;PE=9;MAPQ=4	GT:GL:GQ:FT:RCL:RC:RCR:CN:DR:DV:RR:RV	0/0:0,-344.162,-1000:10000:PASS:60370:75195:22009:2:1342:4:0:0
2	89869949	INV00000522	N	<INV>	.	LowQual	IMPRECISE;CIEND=-250,250;CIPOS=-250,250;SVTYPE=INV;SVMETHOD=EMBL.DELLYv0.6.7;CHR2=2;END=89877553;CT=3to3;INSLEN=0;PE=5;MAPQ=6	GT:GL:GQ:FT:RCL:RC:RCR:CN:DR:DV:RR:RV	0/0:0,-185.278,-1000:10000:PASS:61341:64118:28660:1:705:3:0:0
2	89869999	INV00000528	N	<INV>	.	LowQual	IMPRECISE;CIEND=-89,89;CIPOS=-89,89;SVTYPE=INV;SVMETHOD=EMBL.DELLYv0.6.7;CHR2=2;END=89879996;CT=3to3;INSLEN=0;PE=17;MAPQ=4	GT:GL:GQ:FT:RCL:RC:RCR:CN:DR:DV:RR:RV	0/0:0,-148.672,-1000:10000:PASS:69024:90258:5408:2:570:6:0:0
2	89870289	INV00000527	N	<INV>	.	LowQual	IMPRECISE;CIEND=-62,62;CIPOS=-62,62;SVTYPE=INV;SVMETHOD=EMBL.DELLYv0.6.7;CHR2=2;END=89875393;CT=3to3;INSLEN=0;PE=9;MAPQ=2	GT:GL:GQ:FT:RCL:RC:RCR:CN:DR:DV:RR:RV	0/0:0,-101.926,-1000:10000:PASS:47978:42328:19369:1:383:1:0:0
2	89870647	INV00000521	N	<INV>	.	LowQual	IMPRECISE;CIEND=-428,428;CIPOS=-428,428;SVTYPE=INV;SVMETHOD=EMBL.DELLYv0.6.7;CHR2=2;END=109815958;CT=5to5;INSLEN=0;PE=2;MAPQ=10	GT:GL:GQ:FT:RCL:RC:RCR:CN:DR:DV:RR:RV	0/0:0,-44.7923,-238.731:10000:PASS:4815479:9222997:4697490:2:200:1:0:0
2	89870663	INV00000523	N	<INV>	.	LowQual	IMPRECISE;CIEND=-426,426;CIPOS=-426,426;SVTYPE=INV;SVMETHOD=EMBL.DELLYv0.6.7;CHR2=2;END=89879886;CT=5to5;INSLEN=0;PE=3;MAPQ=1	GT:GL:GQ:FT:RCL:RC:RCR:CN:DR:DV:RR:RV	0/0:0,-90.1965,-970.752:10000:PASS:66891:79287:11335:2:334:0:0:0
2	89870727	INV00000525	N	<INV>	.	LowQual	IMPRECISE;CIEND=-21,21;CIPOS=-21,21;SVTYPE=INV;SVMETHOD=EMBL.DELLYv0.6.7;CHR2=2;END=89878558;CT=3to3;INSLEN=0;PE=4;MAPQ=10	GT:GL:GQ:FT:RCL:RC:RCR:CN:DR:DV:RR:RV	0/0:0,-48.925,-733.845:10000:PASS:66466:65683:21486:1:177:2:0:0
2	89870737	INV00000517	N	<INV>	.	LowQual	IMPRECISE;CIEND=-290,290;CIPOS=-290,290;SVTYPE=INV;SVMETHOD=EMBL.DELLYv0.6.7;CHR2=2;END=89879996;CT=3to3;INSLEN=0;PE=2;MAPQ=4	GT:GL:GQ:FT:RCL:RC:RCR:CN:DR:DV:RR:RV	0/0:0,-56.7388,-768.031:10000:PASS:68206:84397:4981:2:202:0:0:0
2	89871078	INV00000532	N	<INV>	.	LowQual	IMPRECISE;CIEND=-453,453;CIPOS=-453,453;SVTYPE=INV;SVMETHOD=EMBL.DELLYv0.6.7;CHR2=2;END=89878475;CT=5to5;INSLEN=0;PE=3;MAPQ=5	GT:GL:GQ:FT:RCL:RC:RCR:CN:DR:DV:RR:RV	0/0:0,-169.358,-1000:10000:PASS:64246:59696:25649:1:657:2:0:0
2	89871655	INV00000534	N	<INV>	.	LowQual	IMPRECISE;CIEND=-5,5;CIPOS=-5,5;SVTYPE=INV;SVMETHOD=EMBL.DELLYv0.6.7;CHR2=2;END=89875618;CT=3to3;INSLEN=0;PE=6;MAPQ=5	GT:GL:GQ:FT:RCL:RC:RCR:CN:DR:DV:RR:RV	0/0:0,-63.8299,-782.352:10000:PASS:27057:36229:14643:2:247:3:0:0
2	89871668	INV00000542	N	<INV>	.	LowQual	IMPRECISE;CIEND=-5,5;CIPOS=-5,5;SVTYPE=INV;SVMETHOD=EMBL.DELLYv0.6.7;CHR2=2;END=89879836;CT=5to5;INSLEN=0;PE=5;MAPQ=1	GT:GL:GQ:FT:RCL:RC:RCR:CN:DR:DV:RR:RV	0/0:0,-62.3214,-769.181:10000:PASS:58532:70727:11134:2:233:0:0:0
2	89872039	INV00000539	N	<INV>	.	LowQual	IMPRECISE;CIEND=-174,174;CIPOS=-174,174;SVTYPE=INV;SVMETHOD=EMBL.DELLYv0.6.7;CHR2=2;END=89879092;CT=5to5;INSLEN=0;PE=13;MAPQ=3	GT:GL:GQ:FT:RCL:RC:RCR:CN:DR:DV:RR:RV	0/0:0,-119.055,-1000:10000:PASS:44452:60689:18604:2:462:5:0:0
2	89872071	INV00000535	N	<INV>	.	LowQual	IMPRECISE;CIEND=-195,195;CIPOS=-195,195;SVTYPE=INV;SVMETHOD=EMBL.DELLYv0.6.7;CHR2=2;END=89876622;CT=5to5;INSLEN=0;PE=3;MAPQ=3	GT:GL:GQ:FT:RCL:RC:RCR:CN:DR:DV:RR:RV	0/0:0,-53.2016,-800.71:10000:PASS:24039:41505:18356:2:186:0:0:0
2	89872071	INV00000536	N	<INV>	.	LowQual	IMPRECISE;CIEND=-386,386;CIPOS=-386,386;SVTYPE=INV;SVMETHOD=EMBL.DELLYv0.6.7;CHR2=2;END=89878457;CT=5to5;INSLEN=0;PE=5;MAPQ=2	GT:GL:GQ:FT:RCL:RC:RCR:CN:DR:DV:RR:RV	0/0:0,-163.897,-1000:10000:PASS:31911:52958:25254:2:623:3:0:0
2	89872112	INV00000543	N	<INV>	.	LowQual	IMPRECISE;CIEND=-94,94;CIPOS=-94,94;SVTYPE=INV;SVMETHOD=EMBL.DELLYv0.6.7;CHR2=2;END=109815865;CT=5to5;INSLEN=0;PE=4;MAPQ=3	GT:GL:GQ:FT:RCL:RC:RCR:CN:DR:DV:RR:RV	0/0:0,-21.2526,-96.7496:10000:PASS:4826348:9210377:4697727:2:100:0:0:0
2	89872169	INV00000544	N	<INV>	.	LowQual	IMPRECISE;CIEND=-351,351;CIPOS=-351,351;SVTYPE=INV;SVMETHOD=EMBL.DELLYv0.6.7;CHR2=2;END=109816045;CT=3to3;INSLEN=0;PE=2;MAPQ=3	GT:GL:GQ:FT:RCL:RC:RCR:CN:DR:DV:RR:RV	0/0:0,-34.458,-161.794:10000:PASS:4830936:9207954:4695677:2:159:0:0:0
2	89872207	INV00000541	N	<INV>	.	LowQual	IMPRECISE;CIEND=-8,8;CIPOS=-8,8;SVTYPE=INV;SVMETHOD=EMBL.DELLYv0.6.7;CHR2=2;END=89878562;CT=3to3;INSLEN=0;PE=15;MAPQ=6	GT:GL:GQ:FT:RCL:RC:RCR:CN:DR:DV:RR:RV	0/0:0,-336.46,-1000:10000:PASS:39157:49875:20671:2:1335:8:0:0
2	89872346	INV00000540	N	<INV>	.	LowQual	IMPRECISE;CIEND=-10,10;CIPOS=-10,10;SVTYPE=INV;SVMETHOD=EMBL.DELLYv0.6.7;CHR2=2;END=89875642;CT=3to3;INSLEN=0;PE=10;MAPQ=3	GT:GL:GQ:FT:RCL:RC:RCR:CN:DR:DV:RR:RV	0/0:0,-177.069,-1000:10000:PASS:18202:26096:10406:2:681:4:0:0
2	89872496	INV00000537	N	<INV>	.	LowQual	IMPRECISE;CIEND=-412,412;CIPOS=-412,412;SVTYPE=INV;SVMETHOD=EMBL.DELLYv0.6.7;CHR2=2;END=89875280;CT=5to5;INSLEN=0;PE=6;MAPQ=9	GT:GL:GQ:FT:RCL:RC:RCR:CN:DR:DV:RR:RV	0/0:0,-176.113,-1000:10000:PASS:16798:14793:16653:1:667:6:0:0
2	89872547	INV00000533	N	<INV>	.	LowQual	IMPRECISE;CIEND=-159,159;CIPOS=-159,159;SVTYPE=INV;SVMETHOD=EMBL.DELLYv0.6.7;CHR2=2;END=89876989;CT=3to3;INSLEN=0;PE=2;MAPQ=5	GT:GL:GQ:FT:RCL:RC:RCR:CN:DR:DV:RR:RV	0/0:0,-161.779,-1000:10000:PASS:23614:31559:19282:1:608:2:0:0
2	89872655	INV00000538	N	<INV>	.	LowQual	IMPRECISE;CIEND=-261,261;CIPOS=-261,261;SVTYPE=INV;SVMETHOD=EMBL.DELLYv0.6.7;CHR2=2;END=89878461;CT=5to5;INSLEN=0;PE=2;MAPQ=10	GT:GL:GQ:FT:RCL:RC:RCR:CN:DR:DV:RR:RV	0/0:0,-162.351,-1000:10000:PASS:40894:40231:24870:1:609:1:0:0
2	89873297	INV00000545	N	<INV>	.	LowQual	IMPRECISE;CIEND=-446,446;CIPOS=-446,446;SVTYPE=INV;SVMETHOD=EMBL.DELLYv0.6.7;CHR2=2;END=89875283;CT=5to5;INSLEN=0;PE=2;MAPQ=3	GT:GL:GQ:FT:RCL:RC:RCR:CN:DR:DV:RR:RV	0/0:0,-39.9367,-654.895:10000:PASS:7517:9173:15473:1:138:0:0:0
2	89873297	INV00000546	N	<INV>	.	LowQual	IMPRECISE;CIEND=-396,396;CIPOS=-396,396;SVTYPE=INV;SVMETHOD=EMBL.DELLYv0.6.7;CHR2=2;END=89878428;CT=5to5;INSLEN=0;PE=4;MAPQ=4	GT:GL:GQ:FT:RCL:RC:RCR:CN:DR:DV:RR:RV	0/0:0,-39.3377,-654.053:10000:PASS:23958:36448:25159:1:138:1:0:0
2	89873816	INV00000547	N	<INV>	.	LowQual	IMPRECISE;CIEND=-449,449;CIPOS=-449,449;SVTYPE=INV;SVMETHOD=EMBL.DELLYv0.6.7;CHR2=2;END=89875275;CT=5to5;INSLEN=0;PE=2;MAPQ=5	GT:GL:GQ:FT:RCL:RC:RCR:CN:DR:DV:RR:RV	0/0:0,-43.8678,-753.876:10000:PASS:1403:8084:14798:1:151:1:0:0
2	90430988	INV00000548	N	<INV>	.	LowQual	IMPRECISE;CIEND=-425,425;CIPOS=-425,425;SVTYPE=INV;SVMETHOD=EMBL.DELLYv0.6.7;CHR2=2;END=92248373;CT=3to3;INSLEN=0;PE=2;MAPQ=4	GT:GL:GQ:FT:RCL:RC:RCR:CN:DR:DV:RR:RV	0/0:0,-24.5558,-202.67:10000:PASS:486695:636197:885711:1:83:0:0:0
2	91653123	INV00000549	N	<INV>	.	LowQual	IMPRECISE;CIEND=-380,380;CIPOS=-380,380;SVTYPE=INV;SVMETHOD=EMBL.DELLYv0.6.7;CHR2=2;END=92248268;CT=5to5;INSLEN=0;PE=2;MAPQ=2	GT:GL:GQ:FT:RCL:RC:RCR:CN:DR:DV:RR:RV	0/0:0,-54.1962,-581:10000:PASS:26983:540646:885942:1:190:0:0:0
2	91737740	INV00000550	N	<INV>	.	LowQual	IMPRECISE;CIEND=-332,332;CIPOS=-332,332;SVTYPE=INV;SVMETHOD=EMBL.DELLYv0.6.7;CHR2=2;END=92179136;CT=5to5;INSLEN=0;PE=5;MAPQ=7	GT:GL:GQ:FT:RCL:RC:RCR:CN:DR:DV:RR:RV	0/0:0,-24.7726,-402.115:10000:PASS:97547:445728:910296:1:90:5:0:0
2	91739866	INV00000551	N	<INV>	.	LowQual	IMPRECISE;CIEND=-394,394;CIPOS=-394,394;SVTYPE=INV;SVMETHOD=EMBL.DELLYv0.6.7;CHR2=2;END=92179226;CT=3to3;INSLEN=0;PE=3;MAPQ=5	GT:GL:GQ:FT:RCL:RC:RCR:CN:DR:DV:RR:RV	0/0:0,-29.4164,-385.672:10000:PASS:103105:440309:910157:1:101:2:0:0
2	91775525	INV00000552	N	<INV>	.	LowQual	IMPRECISE;CIEND=-243,243;CIPOS=-243,243;SVTYPE=INV;SVMETHOD=EMBL.DELLYv0.6.7;CHR2=2;END=91783359;CT=5to5;INSLEN=0;PE=2;MAPQ=9	GT:GL:GQ:FT:RCL:RC:RCR:CN:DR:DV:RR:RV	0/0:0,-80.3684,-1000:10000:PASS:10997:20237:11315:2:269:1:0:0
2	92267770	INV00000553	N	<INV>	.	LowQual	IMPRECISE;CIEND=-409,409;CIPOS=-409,409;SVTYPE=INV;SVMETHOD=EMBL.DELLYv0.6.7;CHR2=2;END=92271340;CT=5to5;INSLEN=0;PE=3;MAPQ=3	GT:GL:GQ:FT:RCL:RC:RCR:CN:DR:DV:RR:RV	0/0:0,-45.7254,-559.862:10000:PASS:2199:17035:3489:6:159:0:0:0
2	92309638	INV00000554	N	<INV>	.	LowQual	IMPRECISE;CIEND=-422,422;CIPOS=-422,422;SVTYPE=INV;SVMETHOD=EMBL.DELLYv0.6.7;CHR2=2;END=92323157;CT=3to3;INSLEN=0;PE=2;MAPQ=21	GT:GL:GQ:FT:RCL:RC:RCR:CN:DR:DV:RR:RV	0/0:0,-250.26,-1000:10000:PASS:204200:357620:79077:3:888:1:0:0
2	96210717	INV00000555	N	<INV>	.	PASS	IMPRECISE;CIEND=-216,216;CIPOS=-216,216;SVTYPE=INV;SVMETHOD=EMBL.DELLYv0.6.7;CHR2=2;END=96211341;CT=5to5;INSLEN=0;PE=33;MAPQ=44	GT:GL:GQ:FT:RCL:RC:RCR:CN:DR:DV:RR:RV	0/1:-132.758,0,-33.726:10000:PASS:182:418:151:3:8:33:0:0
2	96210956	INV00000556	N	<INV>	.	PASS	IMPRECISE;CIEND=-174,174;CIPOS=-174,174;SVTYPE=INV;SVMETHOD=EMBL.DELLYv0.6.7;CHR2=2;END=96211306;CT=3to3;INSLEN=0;PE=42;MAPQ=51	GT:GL:GQ:FT:RCL:RC:RCR:CN:DR:DV:RR:RV	0/1:-285.928,0,-30.9304:10000:PASS:169:196:67:2:9:61:0:0
2	96554592	INV00000557	N	<INV>	.	LowQual	IMPRECISE;CIEND=-414,414;CIPOS=-414,414;SVTYPE=INV;SVMETHOD=EMBL.DELLYv0.6.7;CHR2=2;END=97853968;CT=3to3;INSLEN=0;PE=2;MAPQ=2	GT:GL:GQ:FT:RCL:RC:RCR:CN:DR:DV:RR:RV	0/0:0,-11.0759,-154.638:111:PASS:282188:713724:244177:3:37:0:0:0
2	96601928	INV00000558	N	<INV>	.	LowQual	IMPRECISE;CIEND=-85,85;CIPOS=-85,85;SVTYPE=INV;SVMETHOD=EMBL.DELLYv0.6.7;CHR2=2;END=97833175;CT=5to5;INSLEN=0;PE=2;MAPQ=7	GT:GL:GQ:FT:RCL:RC:RCR:CN:DR:DV:RR:RV	0/0:0,-34.9599,-375.262:10000:PASS:270212:669186:229045:3:119:1:0:0
2	96616191	INV00000559	N	<INV>	.	LowQual	IMPRECISE;CIEND=-373,373;CIPOS=-373,373;SVTYPE=INV;SVMETHOD=EMBL.DELLYv0.6.7;CHR2=2;END=97818956;CT=5to5;INSLEN=0;PE=2;MAPQ=6	GT:GL:GQ:FT:RCL:RC:RCR:CN:DR:DV:RR:RV	0/0:0,-75.5979,-932.058:10000:PASS:272869:642253:223723:3:257:1:0:0
2	96616815	INV00000560	N	<INV>	.	LowQual	IMPRECISE;CIEND=-350,350;CIPOS=-350,350;SVTYPE=INV;SVMETHOD=EMBL.DELLYv0.6.7;CHR2=2;END=233968918;CT=3to3;INSLEN=0;PE=2;MAPQ=2	GT:GL:GQ:FT:RCL:RC:RCR:CN:DR:DV:RR:RV	0/0:0,-15.3216,-288.369:154:PASS:35379633:73097752:4617463:4:51:0:0:0
2	96617052	INV00000561	N	<INV>	.	LowQual	IMPRECISE;CIEND=-50,50;CIPOS=-50,50;SVTYPE=INV;SVMETHOD=EMBL.DELLYv0.6.7;CHR2=2;END=97817755;CT=5to5;INSLEN=0;PE=2;MAPQ=10	GT:GL:GQ:FT:RCL:RC:RCR:CN:DR:DV:RR:RV	0/0:0,-24.2067,-306.764:10000:PASS:274146:638978:223493:3:85:1:0:0
2	97788935	INV00000562	N	<INV>	.	PASS	IMPRECISE;CIEND=-352,352;CIPOS=-352,352;SVTYPE=INV;SVMETHOD=EMBL.DELLYv0.6.7;CHR2=2;END=98196556;CT=3to3;INSLEN=0;PE=3;MAPQ=43	GT:GL:GQ:FT:RCL:RC:RCR:CN:DR:DV:RR:RV	0/1:-0.275148,0,-151.256:5:LowQual:105622:134924:97293:1:40:3:0:0
2	97789436	INV00000563	N	<INV>	.	PASS	IMPRECISE;CIEND=-204,204;CIPOS=-204,204;SVTYPE=INV;SVMETHOD=EMBL.DELLYv0.6.7;CHR2=2;END=98196219;CT=5to5;INSLEN=0;PE=21;MAPQ=43	GT:GL:GQ:FT:RCL:RC:RCR:CN:DR:DV:RR:RV	0/1:-68.4686,0,-103.394:10000:PASS:105236:134472:97199:1:30:21:0:0
2	97847738	INV00000564	N	<INV>	.	LowQual	IMPRECISE;CIEND=-178,178;CIPOS=-178,178;SVTYPE=INV;SVMETHOD=EMBL.DELLYv0.6.7;CHR2=2;END=98174808;CT=3to3;INSLEN=0;PE=2;MAPQ=25	GT:GL:GQ:FT:RCL:RC:RCR:CN:DR:DV:RR:RV	0/0:0,-10.793,-176.043:108:PASS:95704:79607:78167:1:45:2:0:0
2	97857931	INV00000565	N	<INV>	.	LowQual	IMPRECISE;CIEND=-75,75;CIPOS=-75,75;SVTYPE=INV;SVMETHOD=EMBL.DELLYv0.6.7;CHR2=2;END=98166753;CT=5to5;INSLEN=0;PE=10;MAPQ=5	GT:GL:GQ:FT:RCL:RC:RCR:CN:DR:DV:RR:RV	0/0:0,-12.4193,-176.76:124:PASS:90088:69963:74523:1:48:7:0:0
2	97860447	INV00000566	N	<INV>	.	LowQual	IMPRECISE;CIEND=-149,149;CIPOS=-149,149;SVTYPE=INV;SVMETHOD=EMBL.DELLYv0.6.7;CHR2=2;END=98162398;CT=5to5;INSLEN=0;PE=21;MAPQ=13	GT:GL:GQ:FT:RCL:RC:RCR:CN:DR:DV:RR:RV	1/1:-28.7392,-0.148683,0:4:LowQual:88040:66233:72798:1:2:18:0:0
2	97875286	INV00000567	N	<INV>	.	LowQual	IMPRECISE;CIEND=-287,287;CIPOS=-287,287;SVTYPE=INV;SVMETHOD=EMBL.DELLYv0.6.7;CHR2=2;END=98162493;CT=5to5;INSLEN=0;PE=7;MAPQ=6	GT:GL:GQ:FT:RCL:RC:RCR:CN:DR:DV:RR:RV	0/0:0,-4.96966,-95.0171:50:PASS:90826:51719:68730:1:24:7:0:0
2	97909827	INV00000568	N	<INV>	.	LowQual	IMPRECISE;CIEND=-407,407;CIPOS=-407,407;SVTYPE=INV;SVMETHOD=EMBL.DELLYv0.6.7;CHR2=2;END=98129694;CT=5to5;INSLEN=0;PE=4;MAPQ=5	GT:GL:GQ:FT:RCL:RC:RCR:CN:DR:DV:RR:RV	0/0:0,-16.3239,-179.918:10000:PASS:82311:25115:35847:0:57:3:0:0
2	97932396	INV00000569	N	<INV>	.	PASS	IMPRECISE;CIEND=-354,354;CIPOS=-354,354;SVTYPE=INV;SVMETHOD=EMBL.DELLYv0.6.7;CHR2=2;END=98106998;CT=3to3;INSLEN=0;PE=4;MAPQ=24	GT:GL:GQ:FT:RCL:RC:RCR:CN:DR:DV:RR:RV	0/1:-5.59072,0,-44.4892:56:PASS:54058:18425:21151:0:13:4:0:0
2	106977042	INV00000570	N	<INV>	.	PASS	IMPRECISE;CIEND=-183,183;CIPOS=-183,183;SVTYPE=INV;SVMETHOD=EMBL.DELLYv0.6.7;CHR2=2;END=109816306;CT=5to5;INSLEN=0;PE=11;MAPQ=22	GT:GL:GQ:FT:RCL:RC:RCR:CN:DR:DV:RR:RV	0/1:-23.0348,0,-12.4817:125:PASS:723206:1440936:392449:3:5:11:0:0
2	106977158	INV00000571	N	<INV>	.	PASS	IMPRECISE;CIEND=-264,264;CIPOS=-264,264;SVTYPE=INV;SVMETHOD=EMBL.DELLYv0.6.7;CHR2=2;END=109815717;CT=3to3;INSLEN=0;PE=15;MAPQ=22	GT:GL:GQ:FT:RCL:RC:RCR:CN:DR:DV:RR:RV	0/1:-25.0874,0,-92.4364:10000:PASS:723041:1438194:395106:3:19:15:0:0
2	106984611	INV00000572	N	<INV>	.	LowQual	IMPRECISE;CIEND=-319,319;CIPOS=-319,319;SVTYPE=INV;SVMETHOD=EMBL.DELLYv0.6.7;CHR2=2;END=112624267;CT=5to5;INSLEN=0;PE=2;MAPQ=25	GT:GL:GQ:FT:RCL:RC:RCR:CN:DR:DV:RR:RV	0/0:0,-10.3468,-212.397:103:PASS:1440040:2416363:1494773:2:49:2:0:0
2	106984799	INV00000573	N	<INV>	.	LowQual	IMPRECISE;CIEND=-426,426;CIPOS=-426,426;SVTYPE=INV;SVMETHOD=EMBL.DELLYv0.6.7;CHR2=2;END=112623794;CT=3to3;INSLEN=0;PE=2;MAPQ=10	GT:GL:GQ:FT:RCL:RC:RCR:CN:DR:DV:RR:RV	0/0:0,-13.3487,-240.388:133:PASS:1439895:2416042:1494550:2:49:2:0:0
2	107083270	INV00000574	N	<INV>	.	LowQual	IMPRECISE;CIEND=-348,348;CIPOS=-348,348;SVTYPE=INV;SVMETHOD=EMBL.DELLYv0.6.7;CHR2=2;END=108446051;CT=5to5;INSLEN=0;PE=3;MAPQ=4	GT:GL:GQ:FT:RCL:RC:RCR:CN:DR:DV:RR:RV	0/0:0,-12.7967,-151.452:128:PASS:326871:696002:346489:2:43:0:0:0
2	122236401	INV00000575	N	<INV>	.	LowQual	IMPRECISE;CIEND=-343,343;CIPOS=-343,343;SVTYPE=INV;SVMETHOD=EMBL.DELLYv0.6.7;CHR2=2;END=235423390;CT=5to5;INSLEN=0;PE=8;MAPQ=18	GT:GL:GQ:FT:RCL:RC:RCR:CN:DR:DV:RR:RV	0/1:-0.589213,0,-74.7903:7:LowQual:27639392:61096528:3863415:4:31:8:0:0
2	122236507	INV00000576	N	<INV>	.	LowQual	IMPRECISE;CIEND=-432,432;CIPOS=-432,432;SVTYPE=INV;SVMETHOD=EMBL.DELLYv0.6.7;CHR2=2;END=235423176;CT=3to3;INSLEN=0;PE=3;MAPQ=14	GT:GL:GQ:FT:RCL:RC:RCR:CN:DR:DV:RR:RV	0/0:0,-10.7371,-240.213:107:PASS:27639384:61096296:3863521:4:45:2:0:0
2	125051757	INV00000577	N	<INV>	.	PASS	IMPRECISE;CIEND=-156,156;CIPOS=-156,156;SVTYPE=INV;SVMETHOD=EMBL.DELLYv0.6.7;CHR2=2;END=125053241;CT=3to3;INSLEN=0;PE=42;MAPQ=60	GT:GL:GQ:FT:RCL:RC:RCR:CN:DR:DV:RR:RV	1/1:-242.7,-8.04426,0:80:PASS:364:878:399:2:1:42:0:0
2	125051760	INV00000578	N	<INV>	.	PASS	IMPRECISE;CIEND=-8,8;CIPOS=-8,8;SVTYPE=INV;SVMETHOD=EMBL.DELLYv0.6.7;CHR2=2;END=125052915;CT=5to5;INSLEN=0;PE=55;MAPQ=60	GT:GL:GQ:FT:RCL:RC:RCR:CN:DR:DV:RR:RV	0/1:-306.54,0,-4.54028:45:PASS:277:535:491:1:4:54:0:0
2	125267890	INV00000579	N	<INV>	.	PASS	IMPRECISE;CIEND=-222,222;CIPOS=-222,222;SVTYPE=INV;SVMETHOD=EMBL.DELLYv0.6.7;CHR2=2;END=203701560;CT=3to3;INSLEN=0;PE=5;MAPQ=20	GT:GL:GQ:FT:RCL:RC:RCR:CN:DR:DV:RR:RV	0/1:-1.37639,0,-107.051:14:LowQual:18427791:42454274:20823052:2:23:5:0:0
2	129685173	INV00000581	N	<INV>	.	PASS	IMPRECISE;CIEND=-228,228;CIPOS=-228,228;SVTYPE=INV;SVMETHOD=EMBL.DELLYv0.6.7;CHR2=2;END=129685815;CT=5to5;INSLEN=0;PE=28;MAPQ=60	GT:GL:GQ:FT:RCL:RC:RCR:CN:DR:DV:RR:RV	0/1:-128.633,0,-201.334:10000:PASS:175:378:272:2:37:28:0:0
2	129685178	INV00000580	N	<INV>	.	PASS	IMPRECISE;CIEND=-220,220;CIPOS=-220,220;SVTYPE=INV;SVMETHOD=EMBL.DELLYv0.6.7;CHR2=2;END=129686112;CT=3to3;INSLEN=0;PE=17;MAPQ=60	GT:GL:GQ:FT:RCL:RC:RCR:CN:DR:DV:RR:RV	0/1:-85.7444,0,-205.544:10000:PASS:251:638:268:2:37:17:0:0
2	129703735	INV00000582	N	<INV>	.	PASS	IMPRECISE;CIEND=-232,232;CIPOS=-232,232;SVTYPE=INV;SVMETHOD=EMBL.DELLYv0.6.7;CHR2=2;END=129722267;CT=3to3;INSLEN=0;PE=23;MAPQ=31	GT:GL:GQ:FT:RCL:RC:RCR:CN:DR:DV:RR:RV	0/1:-56.8535,0,-111.409:10000:PASS:4996:9584:4696:2:24:22:0:0
2	130737227	INV00000584	N	<INV>	.	PASS	IMPRECISE;CIEND=-280,280;CIPOS=-280,280;SVTYPE=INV;SVMETHOD=EMBL.DELLYv0.6.7;CHR2=2;END=132121734;CT=5to5;INSLEN=0;PE=9;MAPQ=51	GT:GL:GQ:FT:RCL:RC:RCR:CN:DR:DV:RR:RV	0/1:-31.1003,0,-226.241:10000:PASS:345351:566266:371541:2:48:9:0:0
2	130737381	INV00000583	N	<INV>	.	LowQual	IMPRECISE;CIEND=-411,411;CIPOS=-411,411;SVTYPE=INV;SVMETHOD=EMBL.DELLYv0.6.7;CHR2=2;END=132121487;CT=3to3;INSLEN=0;PE=2;MAPQ=50	GT:GL:GQ:FT:RCL:RC:RCR:CN:DR:DV:RR:RV	0/1:-1.78056,0,-77.4787:18:PASS:345246:566098:371380:2:19:2:0:0
2	130818543	INV00000585	N	<INV>	.	LowQual	IMPRECISE;CIEND=-370,370;CIPOS=-370,370;SVTYPE=INV;SVMETHOD=EMBL.DELLYv0.6.7;CHR2=2;END=132032005;CT=3to3;INSLEN=0;PE=3;MAPQ=15	GT:GL:GQ:FT:RCL:RC:RCR:CN:DR:DV:RR:RV	0/1:-2.594,0,-11.8072:26:PASS:300031:487171:300319:2:3:3:0:0
2	130924385	INV00000587	N	<INV>	.	PASS	IMPRECISE;CIEND=-330,330;CIPOS=-330,330;SVTYPE=INV;SVMETHOD=EMBL.DELLYv0.6.7;CHR2=2;END=132264756;CT=5to5;INSLEN=0;PE=7;MAPQ=46	GT:GL:GQ:FT:RCL:RC:RCR:CN:DR:DV:RR:RV	0/1:-17.4455,0,-214.443:10000:PASS:311814:564814:372399:2:48:7:0:0
2	130924566	INV00000586	N	<INV>	.	PASS	IMPRECISE;CIEND=-151,151;CIPOS=-151,151;SVTYPE=INV;SVMETHOD=EMBL.DELLYv0.6.7;CHR2=2;END=132264453;CT=3to3;INSLEN=0;PE=7;MAPQ=43	GT:GL:GQ:FT:RCL:RC:RCR:CN:DR:DV:RR:RV	0/1:-17.1582,0,-191.751:10000:PASS:311733:564582:372216:2:41:7:0:0
2	130927582	INV00000589	N	<INV>	.	PASS	IMPRECISE;CIEND=-313,313;CIPOS=-313,313;SVTYPE=INV;SVMETHOD=EMBL.DELLYv0.6.7;CHR2=2;END=132261525;CT=5to5;INSLEN=0;PE=5;MAPQ=41	GT:GL:GQ:FT:RCL:RC:RCR:CN:DR:DV:RR:RV	0/1:-9.96482,0,-165.86:100:PASS:310170:561651:370230:2:34:5:0:0
2	130927743	INV00000588	N	<INV>	.	PASS	IMPRECISE;CIEND=-69,69;CIPOS=-69,69;SVTYPE=INV;SVMETHOD=EMBL.DELLYv0.6.7;CHR2=2;END=132261286;CT=3to3;INSLEN=0;PE=3;MAPQ=41	GT:GL:GQ:FT:RCL:RC:RCR:CN:DR:DV:RR:RV	0/0:0,-6.471,-226.821:65:PASS:310069:561448:370103:2:47:2:0:0
2	130943014	INV00000590	N	<INV>	.	PASS	IMPRECISE;CIEND=-91,91;CIPOS=-91,91;SVTYPE=INV;SVMETHOD=EMBL.DELLYv0.6.7;CHR2=2;END=132246845;CT=3to3;INSLEN=0;PE=22;MAPQ=46	GT:GL:GQ:FT:RCL:RC:RCR:CN:DR:DV:RR:RV	0/1:-76.9863,0,-22.7917:10000:PASS:301148:547253:360412:2:7:20:0:0
2	130943356	INV00000591	N	<INV>	.	PASS	IMPRECISE;CIEND=-224,224;CIPOS=-224,224;SVTYPE=INV;SVMETHOD=EMBL.DELLYv0.6.7;CHR2=2;END=132246514;CT=5to5;INSLEN=0;PE=20;MAPQ=58	GT:GL:GQ:FT:RCL:RC:RCR:CN:DR:DV:RR:RV	0/1:-95.6763,0,-70.2622:10000:PASS:300812:546973:360332:2:17:20:0:0
2	130976621	INV00000592	N	<INV>	.	LowQual	IMPRECISE;CIEND=-156,156;CIPOS=-156,156;SVTYPE=INV;SVMETHOD=EMBL.DELLYv0.6.7;CHR2=2;END=132213017;CT=3to3;INSLEN=0;PE=3;MAPQ=3	GT:GL:GQ:FT:RCL:RC:RCR:CN:DR:DV:RR:RV	0/0:0,-9.03984,-73.1079:90:PASS:281853:516335:337595:2:31:0:0:0
2	131037075	INV00000593	N	<INV>	.	PASS	IMPRECISE;CIEND=-241,241;CIPOS=-241,241;SVTYPE=INV;SVMETHOD=EMBL.DELLYv0.6.7;CHR2=2;END=132130389;CT=3to3;INSLEN=0;PE=8;MAPQ=53	GT:GL:GQ:FT:RCL:RC:RCR:CN:DR:DV:RR:RV	0/1:-27.2569,0,-174.457:10000:PASS:247170:446035:274329:2:34:8:0:0
2	131037291	INV00000594	N	<INV>	.	PASS	IMPRECISE;CIEND=-195,195;CIPOS=-195,195;SVTYPE=INV;SVMETHOD=EMBL.DELLYv0.6.7;CHR2=2;END=132130220;CT=5to5;INSLEN=0;PE=23;MAPQ=60	GT:GL:GQ:FT:RCL:RC:RCR:CN:DR:DV:RR:RV	0/1:-113.512,0,-163.939:10000:PASS:247063:445844:274263:2:36:23:0:0
2	131040728	INV00000595	N	<INV>	.	PASS	IMPRECISE;CIEND=-388,388;CIPOS=-388,388;SVTYPE=INV;SVMETHOD=EMBL.DELLYv0.6.7;CHR2=2;END=132126748;CT=3to3;INSLEN=0;PE=6;MAPQ=43	GT:GL:GQ:FT:RCL:RC:RCR:CN:DR:DV:RR:RV	0/1:-15.4446,0,-74.9716:154:PASS:245393:442253:272445:2:22:6:0:0
2	131185548	INV00000596	N	<INV>	.	PASS	IMPRECISE;CIEND=-382,382;CIPOS=-382,382;SVTYPE=INV;SVMETHOD=EMBL.DELLYv0.6.7;CHR2=2;END=132057966;CT=5to5;INSLEN=0;PE=3;MAPQ=24	GT:GL:GQ:FT:RCL:RC:RCR:CN:DR:DV:RR:RV	0/0:0,-9.15596,-226.466:92:PASS:188735:338586:220785:2:47:3:0:0
2	131185747	INV00000597	N	<INV>	.	LowQual	IMPRECISE;CIEND=-248,248;CIPOS=-248,248;SVTYPE=INV;SVMETHOD=EMBL.DELLYv0.6.7;CHR2=2;END=132057434;CT=3to3;INSLEN=0;PE=2;MAPQ=9	GT:GL:GQ:FT:RCL:RC:RCR:CN:DR:DV:RR:RV	0/0:0,-14.9187,-184.745:149:PASS:188585:338264:220428:2:54:2:0:0
2	131886577	INV00000598	N	<INV>	.	PASS	IMPRECISE;CIEND=-184,184;CIPOS=-184,184;SVTYPE=INV;SVMETHOD=EMBL.DELLYv0.6.7;CHR2=2;END=131887345;CT=5to5;INSLEN=0;PE=9;MAPQ=60	GT:GL:GQ:FT:RCL:RC:RCR:CN:DR:DV:RR:RV	0/1:-37.7516,0,-212.952:10000:PASS:209:406:182:2:38:9:0:0
2	131886707	INV00000599	N	<INV>	.	PASS	IMPRECISE;CIEND=-254,254;CIPOS=-254,254;SVTYPE=INV;SVMETHOD=EMBL.DELLYv0.6.7;CHR2=2;END=131887302;CT=3to3;INSLEN=0;PE=13;MAPQ=60	GT:GL:GQ:FT:RCL:RC:RCR:CN:DR:DV:RR:RV	0/1:-59.345,0,-216.243:10000:PASS:169:292:136:2:42:13:0:0
2	132401843	INV00000600	N	<INV>	.	LowQual	IMPRECISE;CIEND=-238,238;CIPOS=-238,238;SVTYPE=INV;SVMETHOD=EMBL.DELLYv0.6.7;CHR2=2;END=181697415;CT=5to5;INSLEN=0;PE=3;MAPQ=3	GT:GL:GQ:FT:RCL:RC:RCR:CN:DR:DV:RR:RV	0/0:0,-16.2525,-291.697:10000:PASS:12172395:26829723:13513332:2:54:0:0:0
2	132528350	INV00000601	N	<INV>	.	LowQual	IMPRECISE;CIEND=-404,404;CIPOS=-404,404;SVTYPE=INV;SVMETHOD=EMBL.DELLYv0.6.7;CHR2=2;END=132549092;CT=3to3;INSLEN=0;PE=4;MAPQ=10	GT:GL:GQ:FT:RCL:RC:RCR:CN:DR:DV:RR:RV	0/0:0,-2.86383,-81.6751:29:PASS:2617:10571:4173:3:18:4:0:0
2	132528523	INV00000602	N	<INV>	.	PASS	IMPRECISE;CIEND=-83,83;CIPOS=-83,83;SVTYPE=INV;SVMETHOD=EMBL.DELLYv0.6.7;CHR2=2;END=132548952;CT=5to5;INSLEN=0;PE=11;MAPQ=23	GT:GL:GQ:FT:RCL:RC:RCR:CN:DR:DV:RR:RV	0/1:-14.7655,0,-111.468:148:PASS:2476:10439:4146:3:26:9:0:0
2	132534927	INV00000603	N	<INV>	.	PASS	IMPRECISE;CIEND=-281,281;CIPOS=-281,281;SVTYPE=INV;SVMETHOD=EMBL.DELLYv0.6.7;CHR2=2;END=132579354;CT=5to5;INSLEN=0;PE=24;MAPQ=25	GT:GL:GQ:FT:RCL:RC:RCR:CN:DR:DV:RR:RV	0/1:-45.3754,0,-6.90686:69:PASS:8104:22120:10868:2:3:23:0:0
2	132976028	INV00000604	N	<INV>	.	LowQual	IMPRECISE;CIEND=-224,224;CIPOS=-224,224;SVTYPE=INV;SVMETHOD=EMBL.DELLYv0.6.7;CHR2=2;END=132976247;CT=3to3;INSLEN=0;PE=18;MAPQ=8	GT:GL:GQ:FT:RCL:RC:RCR:CN:DR:DV:RR:RV	0/0:0,-16.8783,-429.385:10000:PASS:135:303:177:2:91:12:0:0
2	132976093	INV00000605	N	<INV>	.	LowQual	IMPRECISE;CIEND=-366,366;CIPOS=-366,366;SVTYPE=INV;SVMETHOD=EMBL.DELLYv0.6.7;CHR2=2;END=132976521;CT=5to5;INSLEN=0;PE=6;MAPQ=7	GT:GL:GQ:FT:RCL:RC:RCR:CN:DR:DV:RR:RV	0/0:0,-20.7481,-399.107:10000:PASS:298:510:215:2:81:6:0:0
2	133044219	INV00000606	N	<INV>	.	LowQual	IMPRECISE;CIEND=-421,421;CIPOS=-421,421;SVTYPE=INV;SVMETHOD=EMBL.DELLYv0.6.7;CHR2=2;END=162138644;CT=5to5;INSLEN=0;PE=2;MAPQ=1	GT:GL:GQ:FT:RCL:RC:RCR:CN:DR:DV:RR:RV	0/0:0,-41.8741,-541.525:10000:PASS:7503942:15726841:7885786:2:145:0:0:0
2	134202914	INV00000607	N	<INV>	.	LowQual	IMPRECISE;CIEND=-156,156;CIPOS=-156,156;SVTYPE=INV;SVMETHOD=EMBL.DELLYv0.6.7;CHR2=2;END=134203042;CT=3to3;INSLEN=0;PE=2;MAPQ=56	GT:GL:GQ:FT:RCL:RC:RCR:CN:DR:DV:RR:RV	0/1:-2.54234,0,-295.142:25:PASS:33:89:36:3:52:4:0:0
2	140705696	INV00000608	N	<INV>	.	LowQual	IMPRECISE;CIEND=-230,230;CIPOS=-230,230;SVTYPE=INV;SVMETHOD=EMBL.DELLYv0.6.7;CHR2=2;END=162135426;CT=3to3;INSLEN=0;PE=4;MAPQ=6	GT:GL:GQ:FT:RCL:RC:RCR:CN:DR:DV:RR:RV	0/0:0,-11.1438,-229.676:111:PASS:5650742:11557190:5836588:2:40:3:0:0
2	141857271	INV00000609	N	<INV>	.	LowQual	IMPRECISE;CIEND=-290,290;CIPOS=-290,290;SVTYPE=INV;SVMETHOD=EMBL.DELLYv0.6.7;CHR2=2;END=141857428;CT=5to5;INSLEN=0;PE=2;MAPQ=60	GT:GL:GQ:FT:RCL:RC:RCR:CN:DR:DV:RR:RV	0/1:-6.56088,0,-198.561:66:PASS:41:81:45:2:35:3:0:0
2	152706523	INV00000610	N	<INV>	.	LowQual	IMPRECISE;CIEND=-414,414;CIPOS=-414,414;SVTYPE=INV;SVMETHOD=EMBL.DELLYv0.6.7;CHR2=2;END=238252217;CT=3to3;INSLEN=0;PE=2;MAPQ=32	GT:GL:GQ:FT:RCL:RC:RCR:CN:DR:DV:RR:RV	0/0:0,-9.14512,-236.959:91:PASS:22008291:46448911:2429558:4:42:2:0:0
2	153939086	INV00000611	N	<INV>	.	LowQual	IMPRECISE;CIEND=-359,359;CIPOS=-359,359;SVTYPE=INV;SVMETHOD=EMBL.DELLYv0.6.7;CHR2=2;END=157606692;CT=5to5;INSLEN=0;PE=2;MAPQ=33	GT:GL:GQ:FT:RCL:RC:RCR:CN:DR:DV:RR:RV	0/0:0,-1.32659,-128.4:13:LowQual:1008383:1968024:1006317:2:24:2:0:0
2	155006887	INV00000612	N	<INV>	.	PASS	IMPRECISE;CIEND=-289,289;CIPOS=-289,289;SVTYPE=INV;SVMETHOD=EMBL.DELLYv0.6.7;CHR2=2;END=167547108;CT=5to5;INSLEN=0;PE=11;MAPQ=24	GT:GL:GQ:FT:RCL:RC:RCR:CN:DR:DV:RR:RV	0/1:-8.86109,0,-135.418:89:PASS:3326420:6814503:3463107:2:30:11:0:0
2	155007026	INV00000613	N	<INV>	.	LowQual	IMPRECISE;CIEND=-185,185;CIPOS=-185,185;SVTYPE=INV;SVMETHOD=EMBL.DELLYv0.6.7;CHR2=2;END=167545888;CT=3to3;INSLEN=0;PE=11;MAPQ=16	GT:GL:GQ:FT:RCL:RC:RCR:CN:DR:DV:RR:RV	0/1:-6.76396,0,-105.081:68:PASS:3326086:6814083:3462388:2:25:11:0:0
2	157422241	INV00000614	N	<INV>	.	LowQual	IMPRECISE;CIEND=-364,364;CIPOS=-364,364;SVTYPE=INV;SVMETHOD=EMBL.DELLYv0.6.7;CHR2=2;END=157422342;CT=5to5;INSLEN=0;PE=2;MAPQ=60	GT:GL:GQ:FT:RCL:RC:RCR:CN:DR:DV:RR:RV	0/1:-5.35058,0,-249.551:54:PASS:24:59:39:2:44:4:0:0
2	161282730	INV00000615	N	<INV>	.	LowQual	IMPRECISE;CIEND=-418,418;CIPOS=-418,418;SVTYPE=INV;SVMETHOD=EMBL.DELLYv0.6.7;CHR2=2;END=228293006;CT=5to5;INSLEN=0;PE=2;MAPQ=43	GT:GL:GQ:FT:RCL:RC:RCR:CN:DR:DV:RR:RV	0/0:0,-5.32296,-185.414:53:PASS:17888829:36505523:7685319:3:34:2:0:0
2	161282843	INV00000616	N	<INV>	.	PASS	IMPRECISE;CIEND=-372,372;CIPOS=-372,372;SVTYPE=INV;SVMETHOD=EMBL.DELLYv0.6.7;CHR2=2;END=228292814;CT=3to3;INSLEN=0;PE=3;MAPQ=43	GT:GL:GQ:FT:RCL:RC:RCR:CN:DR:DV:RR:RV	0/0:0,-0.25768,-165.12:5:LowQual:17888788:36505379:7685385:3:35:3:0:0
2	162692758	INV00000617	N	<INV>	.	LowQual	IMPRECISE;CIEND=-427,427;CIPOS=-427,427;SVTYPE=INV;SVMETHOD=EMBL.DELLYv0.6.7;CHR2=2;END=173357918;CT=5to5;INSLEN=0;PE=2;MAPQ=4	GT:GL:GQ:FT:RCL:RC:RCR:CN:DR:DV:RR:RV	0/0:0,-14.1482,-268.4:141:PASS:2998942:5765279:2915558:2:47:0:0:0
2	164897903	INV00000618	N	<INV>	.	LowQual	IMPRECISE;CIEND=-434,434;CIPOS=-434,434;SVTYPE=INV;SVMETHOD=EMBL.DELLYv0.6.7;CHR2=2;END=214194973;CT=5to5;INSLEN=0;PE=3;MAPQ=5	GT:GL:GQ:FT:RCL:RC:RCR:CN:DR:DV:RR:RV	0/0:0,-10.4673,-221.33:105:PASS:13307339:26948896:13120608:2:38:3:0:0
2	169578028	INV00000619	N	<INV>	.	PASS	IMPRECISE;CIEND=-229,229;CIPOS=-229,229;SVTYPE=INV;SVMETHOD=EMBL.DELLYv0.6.7;CHR2=2;END=169578163;CT=5to5;INSLEN=0;PE=10;MAPQ=60	GT:GL:GQ:FT:RCL:RC:RCR:CN:DR:DV:RR:RV	0/1:-91.2656,0,-213.837:10000:PASS:45:83:37:2:41:20:0:0
2	170324651	INV00000620	N	<INV>	.	LowQual	IMPRECISE;CIEND=-428,428;CIPOS=-428,428;SVTYPE=INV;SVMETHOD=EMBL.DELLYv0.6.7;CHR2=2;END=225983364;CT=3to3;INSLEN=0;PE=2;MAPQ=6	GT:GL:GQ:FT:RCL:RC:RCR:CN:DR:DV:RR:RV	0/0:0,-5.20737,-83.4349:52:PASS:15037359:30386055:8918492:3:21:2:0:0
2	170746960	INV00000621	N	<INV>	.	LowQual	IMPRECISE;CIEND=-413,413;CIPOS=-413,413;SVTYPE=INV;SVMETHOD=EMBL.DELLYv0.6.7;CHR2=2;END=183491587;CT=3to3;INSLEN=0;PE=2;MAPQ=6	GT:GL:GQ:FT:RCL:RC:RCR:CN:DR:DV:RR:RV	0/0:0,-3.22434,-56.7366:32:PASS:3392104:7096367:3418232:2:12:1:0:0
2	172043717	INV00000622	N	<INV>	.	LowQual	IMPRECISE;CIEND=-353,353;CIPOS=-353,353;SVTYPE=INV;SVMETHOD=EMBL.DELLYv0.6.7;CHR2=2;END=210934515;CT=5to5;INSLEN=0;PE=2;MAPQ=30	GT:GL:GQ:FT:RCL:RC:RCR:CN:DR:DV:RR:RV	0/0:0,-11.5105,-259.855:115:PASS:10606204:21300287:10458785:2:49:2:0:0
2	173054407	INV00000623	N	<INV>	.	LowQual	IMPRECISE;CIEND=-410,410;CIPOS=-410,410;SVTYPE=INV;SVMETHOD=EMBL.DELLYv0.6.7;CHR2=2;END=173516720;CT=3to3;INSLEN=0;PE=3;MAPQ=7	GT:GL:GQ:FT:RCL:RC:RCR:CN:DR:DV:RR:RV	0/0:0,-7.51795,-75.3576:75:PASS:125898:250390:126701:2:29:2:0:0
2	173870242	INV00000624	N	<INV>	.	LowQual	IMPRECISE;CIEND=-356,356;CIPOS=-356,356;SVTYPE=INV;SVMETHOD=EMBL.DELLYv0.6.7;CHR2=2;END=238252219;CT=3to3;INSLEN=0;PE=2;MAPQ=29	GT:GL:GQ:FT:RCL:RC:RCR:CN:DR:DV:RR:RV	0/0:0,-9.23994,-244.393:92:PASS:17446737:34887364:2429555:4:46:2:0:0
2	184569179	INV00000625	N	<INV>	.	PASS	IMPRECISE;CIEND=-141,141;CIPOS=-141,141;SVTYPE=INV;SVMETHOD=EMBL.DELLYv0.6.7;CHR2=2;END=184572011;CT=3to3;INSLEN=0;PE=23;MAPQ=60	GT:GL:GQ:FT:RCL:RC:RCR:CN:DR:DV:RR:RV	0/1:-123.754,0,-118.454:10000:PASS:779:1607:708:2:22:23:0:0
2	184569776	INV00000626	N	<INV>	.	PASS	IMPRECISE;CIEND=-89,89;CIPOS=-89,89;SVTYPE=INV;SVMETHOD=EMBL.DELLYv0.6.7;CHR2=2;END=184571063;CT=5to5;INSLEN=0;PE=18;MAPQ=60	GT:GL:GQ:FT:RCL:RC:RCR:CN:DR:DV:RR:RV	0/1:-83.8569,0,-132.857:10000:PASS:179:624:541:2:25:17:0:0
2	189666240	INV00000627	N	<INV>	.	PASS	IMPRECISE;CIEND=-387,387;CIPOS=-387,387;SVTYPE=INV;SVMETHOD=EMBL.DELLYv0.6.7;CHR2=2;END=189666387;CT=5to5;INSLEN=0;PE=3;MAPQ=60	GT:GL:GQ:FT:RCL:RC:RCR:CN:DR:DV:RR:RV	0/1:-14.6716,0,-144.768:147:PASS:28:67:36:2:27:4:0:0
2	200114286	INV00000628	N	<INV>	.	LowQual	IMPRECISE;CIEND=-319,319;CIPOS=-319,319;SVTYPE=INV;SVMETHOD=EMBL.DELLYv0.6.7;CHR2=2;END=204829827;CT=5to5;INSLEN=0;PE=3;MAPQ=10	GT:GL:GQ:FT:RCL:RC:RCR:CN:DR:DV:RR:RV	0/0:0,-5.99481,-116.37:60:PASS:1295122:2610669:1238260:2:32:3:0:0
2	203061128	INV00000629	N	<INV>	.	LowQual	IMPRECISE;CIEND=-375,375;CIPOS=-375,375;SVTYPE=INV;SVMETHOD=EMBL.DELLYv0.6.7;CHR2=2;END=203062411;CT=3to3;INSLEN=0;PE=2;MAPQ=59	GT:GL:GQ:FT:RCL:RC:RCR:CN:DR:DV:RR:RV	0/0:0,-3.03879,-191.598:30:PASS:332:591:301:2:38:2:0:0
2	206936044	INV00000630	N	<INV>	.	LowQual	IMPRECISE;CIEND=-423,423;CIPOS=-423,423;SVTYPE=INV;SVMETHOD=EMBL.DELLYv0.6.7;CHR2=2;END=219080158;CT=3to3;INSLEN=0;PE=2;MAPQ=11	GT:GL:GQ:FT:RCL:RC:RCR:CN:DR:DV:RR:RV	0/0:0,-12.3207,-255.11:123:PASS:3312335:6600852:3218910:2:44:1:0:0
2	208509954	INV00000631	N	<INV>	.	PASS	IMPRECISE;CIEND=-303,303;CIPOS=-303,303;SVTYPE=INV;SVMETHOD=EMBL.DELLYv0.6.7;CHR2=2;END=208510179;CT=3to3;INSLEN=0;PE=5;MAPQ=29	GT:GL:GQ:FT:RCL:RC:RCR:CN:DR:DV:RR:RV	0/1:-20.1212,0,-133.258:10000:PASS:36:93:41:2:27:10:0:0
2	209041632	INV00000632	N	<INV>	.	LowQual	IMPRECISE;CIEND=-265,265;CIPOS=-265,265;SVTYPE=INV;SVMETHOD=EMBL.DELLYv0.6.7;CHR2=2;END=209041735;CT=5to5;INSLEN=0;PE=5;MAPQ=18	GT:GL:GQ:FT:RCL:RC:RCR:CN:DR:DV:RR:RV	0/1:-12.4605,0,-215.915:125:PASS:31:109:38:3:50:12:0:0
2	216473271	INV00000633	N	<INV>	.	LowQual	IMPRECISE;CIEND=-426,426;CIPOS=-426,426;SVTYPE=INV;SVMETHOD=EMBL.DELLYv0.6.7;CHR2=2;END=216473774;CT=3to3;INSLEN=0;PE=2;MAPQ=8	GT:GL:GQ:FT:RCL:RC:RCR:CN:DR:DV:RR:RV	0/0:0,-7.5858,-78.4298:76:PASS:109:171:128:1:29:1:0:0
2	216762876	INV00000634	N	<INV>	.	LowQual	IMPRECISE;CIEND=-132,132;CIPOS=-132,132;SVTYPE=INV;SVMETHOD=EMBL.DELLYv0.6.7;CHR2=2;END=216763060;CT=3to3;INSLEN=0;PE=2;MAPQ=39	GT:GL:GQ:FT:RCL:RC:RCR:CN:DR:DV:RR:RV	0/0:0,-7.15148,-273.109:72:PASS:55:91:44:2:47:3:0:0
2	225292923	INV00000635	N	<INV>	.	PASS	IMPRECISE;CIEND=-218,218;CIPOS=-218,218;SVTYPE=INV;SVMETHOD=EMBL.DELLYv0.6.7;CHR2=2;END=225293083;CT=3to3;INSLEN=0;PE=11;MAPQ=60	GT:GL:GQ:FT:RCL:RC:RCR:CN:DR:DV:RR:RV	0/1:-54.5675,0,-115.865:10000:PASS:56:75:18:2:23:11:0:0
2	225292981	INV00000636	N	<INV>	.	PASS	IMPRECISE;CIEND=-245,245;CIPOS=-245,245;SVTYPE=INV;SVMETHOD=EMBL.DELLYv0.6.7;CHR2=2;END=225293952;CT=5to5;INSLEN=0;PE=7;MAPQ=60	GT:GL:GQ:FT:RCL:RC:RCR:CN:DR:DV:RR:RV	0/1:-33.6763,0,-89.0763:10000:PASS:264:247:189:1:16:7:0:0
2	226622891	INV00000637	N	<INV>	.	PASS	IMPRECISE;CIEND=-263,263;CIPOS=-263,263;SVTYPE=INV;SVMETHOD=EMBL.DELLYv0.6.7;CHR2=2;END=233515362;CT=5to5;INSLEN=0;PE=5;MAPQ=21	GT:GL:GQ:FT:RCL:RC:RCR:CN:DR:DV:RR:RV	0/0:0,-0.0540077,-122.336:4:LowQual:1859221:3711996:1765934:2:31:5:0:0
2	237265566	INV00000638	N	<INV>	.	LowQual	IMPRECISE;CIEND=-319,319;CIPOS=-319,319;SVTYPE=INV;SVMETHOD=EMBL.DELLYv0.6.7;CHR2=2;END=237267000;CT=3to3;INSLEN=0;PE=2;MAPQ=43	GT:GL:GQ:FT:RCL:RC:RCR:CN:DR:DV:RR:RV	0/1:-0.475974,0,-121.472:6:LowQual:361:452:280:1:25:2:0:0
2	242721114	INV00000639	N	<INV>	.	LowQual	IMPRECISE;CIEND=-269,269;CIPOS=-269,269;SVTYPE=INV;SVMETHOD=EMBL.DELLYv0.6.7;CHR2=2;END=242729376;CT=5to5;INSLEN=0;PE=8;MAPQ=19	GT:GL:GQ:FT:RCL:RC:RCR:CN:DR:DV:RR:RV	0/1:-3.06074,0,-169.21:31:PASS:2322:4724:2251:2:31:8:0:0
2	242722991	INV00000640	N	<INV>	.	LowQual	IMPRECISE;CIEND=-411,411;CIPOS=-411,411;SVTYPE=INV;SVMETHOD=EMBL.DELLYv0.6.7;CHR2=2;END=242729337;CT=3to3;INSLEN=0;PE=2;MAPQ=11	GT:GL:GQ:FT:RCL:RC:RCR:CN:DR:DV:RR:RV	0/0:0,-7.73187,-170.601:77:PASS:1929:3498:1704:2:29:2:0:0
3	1256081	INV00000641	N	<INV>	.	LowQual	IMPRECISE;CIEND=-283,283;CIPOS=-283,283;SVTYPE=INV;SVMETHOD=EMBL.DELLYv0.6.7;CHR2=3;END=75272260;CT=5to5;INSLEN=0;PE=7;MAPQ=8	GT:GL:GQ:FT:RCL:RC:RCR:CN:DR:DV:RR:RV	0/0:0,-9.45041,-252.285:95:PASS:670730:39453566:18115382:4:47:5:0:0
3	1256193	INV00000642	N	<INV>	.	LowQual	IMPRECISE;CIEND=-328,328;CIPOS=-328,328;SVTYPE=INV;SVMETHOD=EMBL.DELLYv0.6.7;CHR2=3;END=75272015;CT=3to3;INSLEN=0;PE=8;MAPQ=8	GT:GL:GQ:FT:RCL:RC:RCR:CN:DR:DV:RR:RV	0/0:0,-8.34029,-193.01:83:PASS:670782:39453362:18115318:4:36:6:0:0
3	1474384	INV00000643	N	<INV>	.	LowQual	IMPRECISE;CIEND=-400,400;CIPOS=-400,400;SVTYPE=INV;SVMETHOD=EMBL.DELLYv0.6.7;CHR2=3;END=1666466;CT=5to5;INSLEN=0;PE=4;MAPQ=8	GT:GL:GQ:FT:RCL:RC:RCR:CN:DR:DV:RR:RV	0/0:0,-8.2874,-166.42:83:PASS:50033:100942:49081:2:34:4:0:0
3	2465529	INV00000644	N	<INV>	.	PASS	IMPRECISE;CIEND=-124,124;CIPOS=-124,124;SVTYPE=INV;SVMETHOD=EMBL.DELLYv0.6.7;CHR2=3;END=2465955;CT=3to3;INSLEN=0;PE=9;MAPQ=43	GT:GL:GQ:FT:RCL:RC:RCR:CN:DR:DV:RR:RV	0/1:-23.5417,0,-264.254:10000:PASS:111:183:120:2:48:10:0:0
3	2465660	INV00000645	N	<INV>	.	PASS	IMPRECISE;CIEND=-290,290;CIPOS=-290,290;SVTYPE=INV;SVMETHOD=EMBL.DELLYv0.6.7;CHR2=3;END=2465846;CT=5to5;INSLEN=0;PE=4;MAPQ=53	GT:GL:GQ:FT:RCL:RC:RCR:CN:DR:DV:RR:RV	0/1:-22.9794,0,-197.355:10000:PASS:25:85:50:2:37:8:0:0
3	2788963	INV00000647	N	<INV>	.	PASS	IMPRECISE;CIEND=-344,344;CIPOS=-344,344;SVTYPE=INV;SVMETHOD=EMBL.DELLYv0.6.7;CHR2=3;END=3671347;CT=5to5;INSLEN=0;PE=4;MAPQ=21	GT:GL:GQ:FT:RCL:RC:RCR:CN:DR:DV:RR:RV	0/0:0,-6.22243,-126.115:62:PASS:227135:465692:233305:2:35:3:0:0
3	2789090	INV00000646	N	<INV>	.	LowQual	IMPRECISE;CIEND=-413,413;CIPOS=-413,413;SVTYPE=INV;SVMETHOD=EMBL.DELLYv0.6.7;CHR2=3;END=3671070;CT=3to3;INSLEN=0;PE=2;MAPQ=24	GT:GL:GQ:FT:RCL:RC:RCR:CN:DR:DV:RR:RV	0/0:0,-9.94059,-192:99:PASS:227003:465521:233154:2:40:1:0:0
3	6646214	INV00000648	N	<INV>	.	PASS	IMPRECISE;CIEND=-335,335;CIPOS=-335,335;SVTYPE=INV;SVMETHOD=EMBL.DELLYv0.6.7;CHR2=3;END=6654780;CT=5to5;INSLEN=0;PE=6;MAPQ=60	GT:GL:GQ:FT:RCL:RC:RCR:CN:DR:DV:RR:RV	0/1:-19.1434,0,-275.943:10000:PASS:2339:3488:2427:1:49:6:0:0
3	6646294	INV00000649	N	<INV>	.	PASS	IMPRECISE;CIEND=-220,220;CIPOS=-220,220;SVTYPE=INV;SVMETHOD=EMBL.DELLYv0.6.7;CHR2=3;END=6650155;CT=3to3;INSLEN=0;PE=21;MAPQ=60	GT:GL:GQ:FT:RCL:RC:RCR:CN:DR:DV:RR:RV	0/1:-107.845,0,-177.644:10000:PASS:1123:2116:463:3:33:21:0:0
3	6722436	INV00000650	N	<INV>	.	LowQual	IMPRECISE;CIEND=-338,338;CIPOS=-338,338;SVTYPE=INV;SVMETHOD=EMBL.DELLYv0.6.7;CHR2=3;END=22739189;CT=3to3;INSLEN=0;PE=3;MAPQ=6	GT:GL:GQ:FT:RCL:RC:RCR:CN:DR:DV:RR:RV	0/0:0,-13.1107,-256.632:131:PASS:3587994:8561132:4290742:2:47:2:0:0
3	12618388	INV00000651	N	<INV>	.	LowQual	IMPRECISE;CIEND=-325,325;CIPOS=-325,325;SVTYPE=INV;SVMETHOD=EMBL.DELLYv0.6.7;CHR2=3;END=22739189;CT=3to3;INSLEN=0;PE=2;MAPQ=10	GT:GL:GQ:FT:RCL:RC:RCR:CN:DR:DV:RR:RV	0/0:0,-13.4097,-257.106:134:PASS:2674382:5447320:2729229:2:47:1:0:0
3	15779056	INV00000652	N	<INV>	.	LowQual	IMPRECISE;CIEND=-396,396;CIPOS=-396,396;SVTYPE=INV;SVMETHOD=EMBL.DELLYv0.6.7;CHR2=3;END=169371144;CT=5to5;INSLEN=0;PE=2;MAPQ=4	GT:GL:GQ:FT:RCL:RC:RCR:CN:DR:DV:RR:RV	0/0:0,-10.9594,-155.321:110:PASS:8387143:80640313:15552456:7:37:0:0:0
3	16292459	INV00000653	N	<INV>	.	LowQual	IMPRECISE;CIEND=-423,423;CIPOS=-423,423;SVTYPE=INV;SVMETHOD=EMBL.DELLYv0.6.7;CHR2=3;END=46809597;CT=5to5;INSLEN=0;PE=3;MAPQ=12	GT:GL:GQ:FT:RCL:RC:RCR:CN:DR:DV:RR:RV	0/0:0,-15.6618,-344.657:157:PASS:8127047:16371065:8267307:2:58:2:0:0
3	17545608	INV00000654	N	<INV>	.	LowQual	IMPRECISE;CIEND=-404,404;CIPOS=-404,404;SVTYPE=INV;SVMETHOD=EMBL.DELLYv0.6.7;CHR2=3;END=17545722;CT=3to3;INSLEN=0;PE=2;MAPQ=41	GT:GL:GQ:FT:RCL:RC:RCR:CN:DR:DV:RR:RV	0/1:-9.38283,0,-53.082:94:PASS:34:58:11:3:14:4:0:0
3	18287501	INV00000655	N	<INV>	.	LowQual	IMPRECISE;CIEND=-462,462;CIPOS=-462,462;SVTYPE=INV;SVMETHOD=EMBL.DELLYv0.6.7;CHR2=3;END=97709662;CT=5to5;INSLEN=0;PE=2;MAPQ=6	GT:GL:GQ:FT:RCL:RC:RCR:CN:DR:DV:RR:RV	0/0:0,-14.4515,-292.426:145:PASS:9803604:40479264:21608477:3:49:1:0:0
3	18868698	INV00000656	N	<INV>	.	LowQual	IMPRECISE;CIEND=-415,415;CIPOS=-415,415;SVTYPE=INV;SVMETHOD=EMBL.DELLYv0.6.7;CHR2=3;END=182889798;CT=3to3;INSLEN=0;PE=2;MAPQ=9	GT:GL:GQ:FT:RCL:RC:RCR:CN:DR:DV:RR:RV	0/0:0,-0.906092,-25.1583:10:LowQual:10117926:86313236:8148750:9:5:1:0:0
3	21011081	INV00000657	N	<INV>	.	LowQual	IMPRECISE;CIEND=-314,314;CIPOS=-314,314;SVTYPE=INV;SVMETHOD=EMBL.DELLYv0.6.7;CHR2=3;END=147873053;CT=3to3;INSLEN=0;PE=2;MAPQ=3	GT:GL:GQ:FT:RCL:RC:RCR:CN:DR:DV:RR:RV	0/0:0,-13.2013,-223.656:132:PASS:11236515:66237089:27106308:3:44:0:0:0
3	22739189	INV00000658	N	<INV>	.	LowQual	IMPRECISE;CIEND=-294,294;CIPOS=-294,294;SVTYPE=INV;SVMETHOD=EMBL.DELLYv0.6.7;CHR2=3;END=112915370;CT=3to3;INSLEN=0;PE=4;MAPQ=6	GT:GL:GQ:FT:RCL:RC:RCR:CN:DR:DV:RR:RV	0/0:0,-13.4107,-256.983:134:PASS:12149126:46446625:24435681:3:47:2:0:0
3	22751230	INV00000659	N	<INV>	.	PASS	IMPRECISE;CIEND=-149,149;CIPOS=-149,149;SVTYPE=INV;SVMETHOD=EMBL.DELLYv0.6.7;CHR2=3;END=22782604;CT=3to3;INSLEN=0;PE=21;MAPQ=24	GT:GL:GQ:FT:RCL:RC:RCR:CN:DR:DV:RR:RV	0/1:-39.0187,0,-104.937:10000:PASS:9066:16865:8816:2:30:20:0:0
3	22751281	INV00000660	N	<INV>	.	PASS	IMPRECISE;CIEND=-47,47;CIPOS=-47,47;SVTYPE=INV;SVMETHOD=EMBL.DELLYv0.6.7;CHR2=3;END=22782441;CT=5to5;INSLEN=0;PE=15;MAPQ=21	GT:GL:GQ:FT:RCL:RC:RCR:CN:DR:DV:RR:RV	0/1:-7.68979,0,-117.623:77:PASS:8960:16741:8760:2:35:11:0:0
3	23828306	INV00000661	N	<INV>	.	LowQual	IMPRECISE;CIEND=-396,396;CIPOS=-396,396;SVTYPE=INV;SVMETHOD=EMBL.DELLYv0.6.7;CHR2=3;END=46809662;CT=3to3;INSLEN=0;PE=4;MAPQ=6	GT:GL:GQ:FT:RCL:RC:RCR:CN:DR:DV:RR:RV	0/0:0,-16.9649,-364.143:10000:PASS:6215403:12286341:6212694:2:61:2:0:0
3	23828505	INV00000662	N	<INV>	.	LowQual	IMPRECISE;CIEND=-424,424;CIPOS=-424,424;SVTYPE=INV;SVMETHOD=EMBL.DELLYv0.6.7;CHR2=3;END=98964600;CT=3to3;INSLEN=0;PE=2;MAPQ=8	GT:GL:GQ:FT:RCL:RC:RCR:CN:DR:DV:RR:RV	0/0:0,-13.9238,-269.872:139:PASS:12762785:38214907:20445501:2:49:2:0:0
3	27992404	INV00000663	N	<INV>	.	LowQual	IMPRECISE;CIEND=-466,466;CIPOS=-466,466;SVTYPE=INV;SVMETHOD=EMBL.DELLYv0.6.7;CHR2=3;END=98999290;CT=5to5;INSLEN=0;PE=2;MAPQ=12	GT:GL:GQ:FT:RCL:RC:RCR:CN:DR:DV:RR:RV	0/0:0,-12.5449,-275.769:125:PASS:14978955:36017126:19356525:2:47:2:0:0
3	31532883	INV00000664	N	<INV>	.	LowQual	IMPRECISE;CIEND=-377,377;CIPOS=-377,377;SVTYPE=INV;SVMETHOD=EMBL.DELLYv0.6.7;CHR2=3;END=142695144;CT=5to5;INSLEN=0;PE=2;MAPQ=2	GT:GL:GQ:FT:RCL:RC:RCR:CN:DR:DV:RR:RV	0/0:0,-12.94,-173.596:129:PASS:16851110:57878280:29850522:2:43:0:0:0
3	32986948	INV00000665	N	<INV>	.	PASS	IMPRECISE;CIEND=-417,417;CIPOS=-417,417;SVTYPE=INV;SVMETHOD=EMBL.DELLYv0.6.7;CHR2=3;END=57730467;CT=3to3;INSLEN=0;PE=3;MAPQ=20	GT:GL:GQ:FT:RCL:RC:RCR:CN:DR:DV:RR:RV	0/0:0,-12.6886,-332.839:127:PASS:6598775:13319530:6453823:2:61:3:0:0
3	33746094	INV00000666	N	<INV>	.	LowQual	IMPRECISE;CIEND=-262,262;CIPOS=-262,262;SVTYPE=INV;SVMETHOD=EMBL.DELLYv0.6.7;CHR2=3;END=49342724;CT=5to5;INSLEN=0;PE=5;MAPQ=9	GT:GL:GQ:FT:RCL:RC:RCR:CN:DR:DV:RR:RV	0/0:0,-0.0884648,-38.3422:4:LowQual:4131632:8367802:4203606:2:10:4:0:0
3	34432496	INV00000667	N	<INV>	.	LowQual	IMPRECISE;CIEND=-422,422;CIPOS=-422,422;SVTYPE=INV;SVMETHOD=EMBL.DELLYv0.6.7;CHR2=3;END=166150101;CT=3to3;INSLEN=0;PE=3;MAPQ=1	GT:GL:GQ:FT:RCL:RC:RCR:CN:DR:DV:RR:RV	0/0:0,-13.1483,-272.646:131:PASS:18423270:68859858:17296784:4:46:1:0:0
3	35041980	INV00000668	N	<INV>	.	LowQual	IMPRECISE;CIEND=-196,196;CIPOS=-196,196;SVTYPE=INV;SVMETHOD=EMBL.DELLYv0.6.7;CHR2=3;END=35042205;CT=5to5;INSLEN=0;PE=2;MAPQ=60	GT:GL:GQ:FT:RCL:RC:RCR:CN:DR:DV:RR:RV	0/1:-3.74028,0,-306.54:37:PASS:55:119:68:2:54:4:0:0
3	37316756	INV00000669	N	<INV>	.	LowQual	IMPRECISE;CIEND=-338,338;CIPOS=-338,338;SVTYPE=INV;SVMETHOD=EMBL.DELLYv0.6.7;CHR2=3;END=150027658;CT=3to3;INSLEN=0;PE=2;MAPQ=46	GT:GL:GQ:FT:RCL:RC:RCR:CN:DR:DV:RR:RV	0/0:0,-8.05121,-284.493:81:PASS:19957131:58682187:25940594:3:55:2:0:0
3	39288967	INV00000670	N	<INV>	.	LowQual	IMPRECISE;CIEND=-284,284;CIPOS=-284,284;SVTYPE=INV;SVMETHOD=EMBL.DELLYv0.6.7;CHR2=3;END=164278536;CT=3to3;INSLEN=0;PE=3;MAPQ=3	GT:GL:GQ:FT:RCL:RC:RCR:CN:DR:DV:RR:RV	0/0:0,-15.3534,-310.797:154:PASS:21009983:65313687:18256242:3:57:1:0:0
3	39288999	INV00000671	N	<INV>	.	LowQual	IMPRECISE;CIEND=-306,306;CIPOS=-306,306;SVTYPE=INV;SVMETHOD=EMBL.DELLYv0.6.7;CHR2=3;END=164278495;CT=5to5;INSLEN=0;PE=5;MAPQ=3	GT:GL:GQ:FT:RCL:RC:RCR:CN:DR:DV:RR:RV	0/0:0,-17.1503,-312.692:10000:PASS:21010010:65313636:18256266:3:57:0:0:0
3	41347610	INV00000672	N	<INV>	.	LowQual	IMPRECISE;CIEND=-355,355;CIPOS=-355,355;SVTYPE=INV;SVMETHOD=EMBL.DELLYv0.6.7;CHR2=3;END=61420171;CT=3to3;INSLEN=0;PE=2;MAPQ=23	GT:GL:GQ:FT:RCL:RC:RCR:CN:DR:DV:RR:RV	0/0:0,-9.43015,-173.316:94:PASS:5365188:10869377:5156458:2:39:2:0:0
3	44740985	INV00000674	N	<INV>	.	PASS	IMPRECISE;CIEND=-180,180;CIPOS=-180,180;SVTYPE=INV;SVMETHOD=EMBL.DELLYv0.6.7;CHR2=3;END=44742252;CT=5to5;INSLEN=0;PE=51;MAPQ=59	GT:GL:GQ:FT:RCL:RC:RCR:CN:DR:DV:RR:RV	0/1:-227.644,0,-5.64626:56:PASS:329:682:305:2:6:50:0:0
3	44741025	INV00000673	N	<INV>	.	PASS	IMPRECISE;CIEND=-98,98;CIPOS=-98,98;SVTYPE=INV;SVMETHOD=EMBL.DELLYv0.6.7;CHR2=3;END=44742296;CT=3to3;INSLEN=0;PE=47;MAPQ=36	GT:GL:GQ:FT:RCL:RC:RCR:CN:DR:DV:RR:RV	1/1:-173.16,-13.005,0:130:PASS:320:679:331:2:0:44:0:0
3	46088426	INV00000676	N	<INV>	.	LowQual	IMPRECISE;CIEND=-307,307;CIPOS=-307,307;SVTYPE=INV;SVMETHOD=EMBL.DELLYv0.6.7;CHR2=3;END=46474347;CT=5to5;INSLEN=0;PE=5;MAPQ=6	GT:GL:GQ:FT:RCL:RC:RCR:CN:DR:DV:RR:RV	0/0:0,-13.9445,-312.256:139:PASS:105967:214467:105163:2:54:3:0:0
3	46088528	INV00000675	N	<INV>	.	LowQual	IMPRECISE;CIEND=-363,363;CIPOS=-363,363;SVTYPE=INV;SVMETHOD=EMBL.DELLYv0.6.7;CHR2=3;END=46474158;CT=3to3;INSLEN=0;PE=2;MAPQ=13	GT:GL:GQ:FT:RCL:RC:RCR:CN:DR:DV:RR:RV	0/0:0,-16.6657,-354.744:10000:PASS:105901:214288:105074:2:62:2:0:0
3	48280605	INV00000677	N	<INV>	.	LowQual	IMPRECISE;CIEND=-263,263;CIPOS=-263,263;SVTYPE=INV;SVMETHOD=EMBL.DELLYv0.6.7;CHR2=3;END=120319030;CT=5to5;INSLEN=0;PE=4;MAPQ=3	GT:GL:GQ:FT:RCL:RC:RCR:CN:DR:DV:RR:RV	0/0:0,-2.8207,-68.102:28:PASS:19345615:36787933:19466944:2:18:1:0:0
3	49643560	INV00000678	N	<INV>	.	LowQual	IMPRECISE;CIEND=-290,290;CIPOS=-290,290;SVTYPE=INV;SVMETHOD=EMBL.DELLYv0.6.7;CHR2=3;END=159398525;CT=5to5;INSLEN=0;PE=4;MAPQ=8	GT:GL:GQ:FT:RCL:RC:RCR:CN:DR:DV:RR:RV	0/0:0,-1.1877,-53.3562:12:LowQual:26578867:57204545:20796500:2:11:2:0:0
3	50466989	INV00000679	N	<INV>	.	LowQual	IMPRECISE;CIEND=-283,283;CIPOS=-283,283;SVTYPE=INV;SVMETHOD=EMBL.DELLYv0.6.7;CHR2=3;END=184163778;CT=5to5;INSLEN=0;PE=3;MAPQ=10	GT:GL:GQ:FT:RCL:RC:RCR:CN:DR:DV:RR:RV	0/0:0,-8.7433,-216.207:87:PASS:27008302:70094536:7477074:4:43:3:0:0
3	57296213	INV00000680	N	<INV>	.	LowQual	IMPRECISE;CIEND=-329,329;CIPOS=-329,329;SVTYPE=INV;SVMETHOD=EMBL.DELLYv0.6.7;CHR2=3;END=136137255;CT=3to3;INSLEN=0;PE=2;MAPQ=22	GT:GL:GQ:FT:RCL:RC:RCR:CN:DR:DV:RR:RV	0/0:0,-14.9563,-307.9:150:PASS:21130428:40506016:21219300:2:56:1:0:0
3	65294360	INV00000681	N	<INV>	.	LowQual	IMPRECISE;CIEND=-302,302;CIPOS=-302,302;SVTYPE=INV;SVMETHOD=EMBL.DELLYv0.6.7;CHR2=3;END=165578908;CT=5to5;INSLEN=0;PE=4;MAPQ=10	GT:GL:GQ:FT:RCL:RC:RCR:CN:DR:DV:RR:RV	0/0:0,-3.61808,-70.353:36:PASS:26917428:52039673:17589463:2:18:3:0:0
3	66787466	INV00000682	N	<INV>	.	LowQual	IMPRECISE;CIEND=-426,426;CIPOS=-426,426;SVTYPE=INV;SVMETHOD=EMBL.DELLYv0.6.7;CHR2=3;END=171554437;CT=5to5;INSLEN=0;PE=2;MAPQ=10	GT:GL:GQ:FT:RCL:RC:RCR:CN:DR:DV:RR:RV	0/0:0,-13.1477,-257.545:131:PASS:28027723:54592405:14325167:3:46:1:0:0
3	68250258	INV00000683	N	<INV>	.	LowQual	IMPRECISE;CIEND=-440,440;CIPOS=-440,440;SVTYPE=INV;SVMETHOD=EMBL.DELLYv0.6.7;CHR2=3;END=191962919;CT=5to5;INSLEN=0;PE=2;MAPQ=24	GT:GL:GQ:FT:RCL:RC:RCR:CN:DR:DV:RR:RV	0/0:0,-18.07,-399.602:10000:PASS:33016583:64893920:3252922:4:67:1:0:0
3	69217442	INV00000684	N	<INV>	.	LowQual	IMPRECISE;CIEND=-332,332;CIPOS=-332,332;SVTYPE=INV;SVMETHOD=EMBL.DELLYv0.6.7;CHR2=3;END=174603673;CT=5to5;INSLEN=0;PE=3;MAPQ=13	GT:GL:GQ:FT:RCL:RC:RCR:CN:DR:DV:RR:RV	0/0:0,-8.54341,-195.151:85:PASS:28135063:54982626:12655425:3:40:3:0:0
3	75018925	INV00000685	N	<INV>	.	LowQual	IMPRECISE;CIEND=-340,340;CIPOS=-340,340;SVTYPE=INV;SVMETHOD=EMBL.DELLYv0.6.7;CHR2=3;END=105316386;CT=5to5;INSLEN=0;PE=3;MAPQ=4	GT:GL:GQ:FT:RCL:RC:RCR:CN:DR:DV:RR:RV	0/0:0,-9.23344,-163.896:92:PASS:7869991:14453978:8271378:2:32:1:0:0
3	75910366	INV00000686	N	<INV>	.	LowQual	IMPRECISE;CIEND=-425,425;CIPOS=-425,425;SVTYPE=INV;SVMETHOD=EMBL.DELLYv0.6.7;CHR2=3;END=81832450;CT=5to5;INSLEN=0;PE=2;MAPQ=8	GT:GL:GQ:FT:RCL:RC:RCR:CN:DR:DV:RR:RV	0/0:0,-14.3518,-296.847:144:PASS:1487163:3119095:1542635:2:51:2:0:0
3	80017672	INV00000687	N	<INV>	.	LowQual	IMPRECISE;CIEND=-385,385;CIPOS=-385,385;SVTYPE=INV;SVMETHOD=EMBL.DELLYv0.6.7;CHR2=3;END=80017873;CT=5to5;INSLEN=0;PE=2;MAPQ=60	GT:GL:GQ:FT:RCL:RC:RCR:CN:DR:DV:RR:RV	0/0:0,-0.944267,-232.9:10:LowQual:47:103:60:2:41:2:0:0
3	80062867	INV00000688	N	<INV>	.	PASS	IMPRECISE;CIEND=-299,299;CIPOS=-299,299;SVTYPE=INV;SVMETHOD=EMBL.DELLYv0.6.7;CHR2=3;END=80065277;CT=3to3;INSLEN=0;PE=9;MAPQ=60	GT:GL:GQ:FT:RCL:RC:RCR:CN:DR:DV:RR:RV	0/1:-42.2619,0,-156.862:10000:PASS:397:826:685:2:28:9:0:0
3	80064470	INV00000689	N	<INV>	.	PASS	IMPRECISE;CIEND=-246,246;CIPOS=-246,246;SVTYPE=INV;SVMETHOD=EMBL.DELLYv0.6.7;CHR2=3;END=80065102;CT=5to5;INSLEN=0;PE=18;MAPQ=60	GT:GL:GQ:FT:RCL:RC:RCR:CN:DR:DV:RR:RV	0/1:-94.7547,0,-142.755:10000:PASS:87:270:222:2:26:18:0:0
3	82420072	INV00000690	N	<INV>	.	LowQual	IMPRECISE;CIEND=-419,419;CIPOS=-419,419;SVTYPE=INV;SVMETHOD=EMBL.DELLYv0.6.7;CHR2=3;END=167734254;CT=5to5;INSLEN=0;PE=2;MAPQ=3	GT:GL:GQ:FT:RCL:RC:RCR:CN:DR:DV:RR:RV	0/0:0,-14.0344,-129.985:140:PASS:22580656:44270832:16462092:2:48:0:0:0
3	86590771	INV00000691	N	<INV>	.	LowQual	IMPRECISE;CIEND=-405,405;CIPOS=-405,405;SVTYPE=INV;SVMETHOD=EMBL.DELLYv0.6.7;CHR2=3;END=93658958;CT=3to3;INSLEN=0;PE=3;MAPQ=7	GT:GL:GQ:FT:RCL:RC:RCR:CN:DR:DV:RR:RV	0/0:0,-12.0458,-248.271:120:PASS:1807042:2165136:1851023:1:43:2:0:0
3	89883520	INV00000692	N	<INV>	.	LowQual	IMPRECISE;CIEND=-136,136;CIPOS=-136,136;SVTYPE=INV;SVMETHOD=EMBL.DELLYv0.6.7;CHR2=3;END=89932114;CT=3to3;INSLEN=0;PE=3;MAPQ=12	GT:GL:GQ:FT:RCL:RC:RCR:CN:DR:DV:RR:RV	0/0:0,-8.67916,-184.871:87:PASS:12167:23408:12355:2:38:2:0:0
3	97914940	INV00000693	N	<INV>	.	LowQual	IMPRECISE;CIEND=-351,351;CIPOS=-351,351;SVTYPE=INV;SVMETHOD=EMBL.DELLYv0.6.7;CHR2=3;END=172874461;CT=3to3;INSLEN=0;PE=2;MAPQ=5	GT:GL:GQ:FT:RCL:RC:RCR:CN:DR:DV:RR:RV	0/0:0,-10.9388,-195.865:109:PASS:17966515:40607787:13574212:3:37:1:0:0
3	98899153	INV00000694	N	<INV>	.	LowQual	IMPRECISE;CIEND=-426,426;CIPOS=-426,426;SVTYPE=INV;SVMETHOD=EMBL.DELLYv0.6.7;CHR2=3;END=190595470;CT=5to5;INSLEN=0;PE=2;MAPQ=2	GT:GL:GQ:FT:RCL:RC:RCR:CN:DR:DV:RR:RV	0/0:0,-1.5027,-20.6976:15:PASS:22530123:49616454:4021587:4:5:0:0:0
3	99529920	INV00000695	N	<INV>	.	LowQual	IMPRECISE;CIEND=-95,95;CIPOS=-95,95;SVTYPE=INV;SVMETHOD=EMBL.DELLYv0.6.7;CHR2=3;END=99530101;CT=3to3;INSLEN=0;PE=2;MAPQ=60	GT:GL:GQ:FT:RCL:RC:RCR:CN:DR:DV:RR:RV	0/0:0,-0.342208,-220.9:5:LowQual:44:86:49:2:39:2:0:0
3	101605783	INV00000696	N	<INV>	.	LowQual	IMPRECISE;CIEND=-315,315;CIPOS=-315,315;SVTYPE=INV;SVMETHOD=EMBL.DELLYv0.6.7;CHR2=3;END=125270055;CT=3to3;INSLEN=0;PE=2;MAPQ=10	GT:GL:GQ:FT:RCL:RC:RCR:CN:DR:DV:RR:RV	0/0:0,-10.9424,-227.89:109:PASS:4795351:12955478:6325319:2:41:2:0:0
3	103051550	INV00000697	N	<INV>	.	LowQual	IMPRECISE;CIEND=-31,31;CIPOS=-31,31;SVTYPE=INV;SVMETHOD=EMBL.DELLYv0.6.7;CHR2=3;END=103051678;CT=5to5;INSLEN=0;PE=2;MAPQ=60	GT:GL:GQ:FT:RCL:RC:RCR:CN:DR:DV:RR:RV	0/1:-4.7547,0,-232.755:48:PASS:37:80:42:2:41:3:0:0
3	107109900	INV00000698	N	<INV>	.	PASS	IMPRECISE;CIEND=-249,249;CIPOS=-249,249;SVTYPE=INV;SVMETHOD=EMBL.DELLYv0.6.7;CHR2=3;END=107110103;CT=3to3;INSLEN=0;PE=3;MAPQ=20	GT:GL:GQ:FT:RCL:RC:RCR:CN:DR:DV:RR:RV	0/0:0,-0.041173,-189.82:3:LowQual:43:134:44:3:36:6:0:0
3	107981708	INV00000699	N	<INV>	.	LowQual	IMPRECISE;CIEND=-377,377;CIPOS=-377,377;SVTYPE=INV;SVMETHOD=EMBL.DELLYv0.6.7;CHR2=3;END=109227961;CT=5to5;INSLEN=0;PE=5;MAPQ=19	GT:GL:GQ:FT:RCL:RC:RCR:CN:DR:DV:RR:RV	0/0:0,-3.17539,-83.1209:32:PASS:341658:664255:321748:2:32:5:0:0
3	108890772	INV00000700	N	<INV>	.	LowQual	IMPRECISE;CIEND=-334,334;CIPOS=-334,334;SVTYPE=INV;SVMETHOD=EMBL.DELLYv0.6.7;CHR2=3;END=183496056;CT=5to5;INSLEN=0;PE=2;MAPQ=11	GT:GL:GQ:FT:RCL:RC:RCR:CN:DR:DV:RR:RV	0/0:0,-11.2876,-201.88:113:PASS:18219563:40342129:7822767:3:41:1:0:0
3	109996920	INV00000701	N	<INV>	.	LowQual	IMPRECISE;CIEND=-354,354;CIPOS=-354,354;SVTYPE=INV;SVMETHOD=EMBL.DELLYv0.6.7;CHR2=3;END=109997055;CT=5to5;INSLEN=0;PE=2;MAPQ=14	GT:GL:GQ:FT:RCL:RC:RCR:CN:DR:DV:RR:RV	0/0:0,-6.33519,-150.728:63:PASS:25:81:22:3:31:4:0:0
3	120911830	INV00000702	N	<INV>	.	PASS	IMPRECISE;CIEND=-274,274;CIPOS=-274,274;SVTYPE=INV;SVMETHOD=EMBL.DELLYv0.6.7;CHR2=3;END=121577521;CT=3to3;INSLEN=0;PE=19;MAPQ=23	GT:GL:GQ:FT:RCL:RC:RCR:CN:DR:DV:RR:RV	0/1:-19.1469,0,-156.56:10000:PASS:189979:381611:188268:2:33:19:0:0
3	120912294	INV00000703	N	<INV>	.	PASS	IMPRECISE;CIEND=-161,161;CIPOS=-161,161;SVTYPE=INV;SVMETHOD=EMBL.DELLYv0.6.7;CHR2=3;END=121577021;CT=5to5;INSLEN=0;PE=14;MAPQ=31	GT:GL:GQ:FT:RCL:RC:RCR:CN:DR:DV:RR:RV	0/1:-28.5496,0,-195.527:10000:PASS:189569:381054:188132:2:36:13:0:0
3	121565864	INV00000704	N	<INV>	.	LowQual	IMPRECISE;CIEND=-330,330;CIPOS=-330,330;SVTYPE=INV;SVMETHOD=EMBL.DELLYv0.6.7;CHR2=3;END=121565987;CT=3to3;INSLEN=0;PE=2;MAPQ=60	GT:GL:GQ:FT:RCL:RC:RCR:CN:DR:DV:RR:RV	0/1:-10.4537,0,-232.454:105:PASS:34:65:28:2:41:4:0:0
3	122466224	INV00000705	N	<INV>	.	LowQual	IMPRECISE;CIEND=-274,274;CIPOS=-274,274;SVTYPE=INV;SVMETHOD=EMBL.DELLYv0.6.7;CHR2=3;END=122499587;CT=3to3;INSLEN=0;PE=15;MAPQ=9	GT:GL:GQ:FT:RCL:RC:RCR:CN:DR:DV:RR:RV	0/1:-3.1321,0,-84.7477:31:PASS:9682:19287:9358:2:27:15:0:0
3	123710569	INV00000706	N	<INV>	.	PASS	IMPRECISE;CIEND=-357,357;CIPOS=-357,357;SVTYPE=INV;SVMETHOD=EMBL.DELLYv0.6.7;CHR2=3;END=125688531;CT=5to5;INSLEN=0;PE=16;MAPQ=43	GT:GL:GQ:FT:RCL:RC:RCR:CN:DR:DV:RR:RV	0/1:-59.4064,0,-37.4674:10000:PASS:530490:1091068:513068:2:16:16:0:0
3	129287470	INV00000707	N	<INV>	.	LowQual	IMPRECISE;CIEND=-416,416;CIPOS=-416,416;SVTYPE=INV;SVMETHOD=EMBL.DELLYv0.6.7;CHR2=3;END=195168615;CT=5to5;INSLEN=0;PE=3;MAPQ=1	GT:GL:GQ:FT:RCL:RC:RCR:CN:DR:DV:RR:RV	0/0:0,-15.8577,-328.046:157:PASS:17967768:35505547:1555213:4:55:1:0:0
3	130816545	INV00000708	N	<INV>	.	PASS	IMPRECISE;CIEND=-263,263;CIPOS=-263,263;SVTYPE=INV;SVMETHOD=EMBL.DELLYv0.6.7;CHR2=3;END=130836413;CT=3to3;INSLEN=0;PE=17;MAPQ=41	GT:GL:GQ:FT:RCL:RC:RCR:CN:DR:DV:RR:RV	0/1:-50.2225,0,-110.748:10000:PASS:5644:11213:5271:2:40:17:0:0
3	130816934	INV00000709	N	<INV>	.	LowQual	IMPRECISE;CIEND=-295,295;CIPOS=-295,295;SVTYPE=INV;SVMETHOD=EMBL.DELLYv0.6.7;CHR2=3;END=130836106;CT=5to5;INSLEN=0;PE=8;MAPQ=8	GT:GL:GQ:FT:RCL:RC:RCR:CN:DR:DV:RR:RV	0/0:0,-5.18001,-118.928:52:PASS:5310:10871:5145:2:38:4:0:0
3	130836152	INV00000710	N	<INV>	.	LowQual	IMPRECISE;CIEND=-353,353;CIPOS=-353,353;SVTYPE=INV;SVMETHOD=EMBL.DELLYv0.6.7;CHR2=3;END=160765541;CT=5to5;INSLEN=0;PE=3;MAPQ=8	GT:GL:GQ:FT:RCL:RC:RCR:CN:DR:DV:RR:RV	0/0:0,-11.4488,-213.275:114:PASS:8120421:16188843:7984394:2:47:2:0:0
3	131511367	INV00000711	N	<INV>	.	LowQual	IMPRECISE;CIEND=-414,414;CIPOS=-414,414;SVTYPE=INV;SVMETHOD=EMBL.DELLYv0.6.7;CHR2=3;END=131511577;CT=3to3;INSLEN=0;PE=2;MAPQ=18	GT:GL:GQ:FT:RCL:RC:RCR:CN:DR:DV:RR:RV	0/0:0,-11.2422,-194.304:112:PASS:65:127:52:2:49:2:0:0
3	131708159	INV00000712	N	<INV>	.	PASS	IMPRECISE;CIEND=-322,322;CIPOS=-322,322;SVTYPE=INV;SVMETHOD=EMBL.DELLYv0.6.7;CHR2=3;END=131708413;CT=3to3;INSLEN=0;PE=6;MAPQ=54	GT:GL:GQ:FT:RCL:RC:RCR:CN:DR:DV:RR:RV	0/1:-52.4598,0,-150.26:10000:PASS:71:115:32:2:27:12:0:0
3	131708358	INV00000713	N	<INV>	.	PASS	IMPRECISE;CIEND=-315,315;CIPOS=-315,315;SVTYPE=INV;SVMETHOD=EMBL.DELLYv0.6.7;CHR2=3;END=131713484;CT=5to5;INSLEN=0;PE=4;MAPQ=54	GT:GL:GQ:FT:RCL:RC:RCR:CN:DR:DV:RR:RV	0/1:-11.666,0,-164.066:117:PASS:1348:1444:1372:1:29:4:0:0
3	132848735	INV00000714	N	<INV>	.	PASS	IMPRECISE;CIEND=-405,405;CIPOS=-405,405;SVTYPE=INV;SVMETHOD=EMBL.DELLYv0.6.7;CHR2=3;END=132848863;CT=5to5;INSLEN=0;PE=3;MAPQ=44	GT:GL:GQ:FT:RCL:RC:RCR:CN:DR:DV:RR:RV	0/1:-8.36079,0,-42.5795:84:PASS:38:68:39:2:17:3:0:0
3	133837632	INV00000715	N	<INV>	.	LowQual	IMPRECISE;CIEND=-150,150;CIPOS=-150,150;SVTYPE=INV;SVMETHOD=EMBL.DELLYv0.6.7;CHR2=3;END=133837849;CT=3to3;INSLEN=0;PE=2;MAPQ=52	GT:GL:GQ:FT:RCL:RC:RCR:CN:DR:DV:RR:RV	0/0:0,-3.46074,-320.6:35:PASS:73:144:66:2:56:3:0:0
3	135156988	INV00000716	N	<INV>	.	LowQual	IMPRECISE;CIEND=-421,421;CIPOS=-421,421;SVTYPE=INV;SVMETHOD=EMBL.DELLYv0.6.7;CHR2=3;END=136595076;CT=5to5;INSLEN=0;PE=2;MAPQ=5	GT:GL:GQ:FT:RCL:RC:RCR:CN:DR:DV:RR:RV	0/0:0,-13.8798,-147.894:139:PASS:376771:762557:380416:2:48:1:0:0
3	151748833	INV00000718	N	<INV>	.	LowQual	IMPRECISE;CIEND=-291,291;CIPOS=-291,291;SVTYPE=INV;SVMETHOD=EMBL.DELLYv0.6.7;CHR2=3;END=176444713;CT=5to5;INSLEN=0;PE=10;MAPQ=15	GT:GL:GQ:FT:RCL:RC:RCR:CN:DR:DV:RR:RV	0/1:-5.16087,0,-162.562:52:PASS:6670757:13308627:6647047:2:29:9:0:0
3	151748851	INV00000717	N	<INV>	.	LowQual	IMPRECISE;CIEND=-224,224;CIPOS=-224,224;SVTYPE=INV;SVMETHOD=EMBL.DELLYv0.6.7;CHR2=3;END=176444937;CT=3to3;INSLEN=0;PE=7;MAPQ=19	GT:GL:GQ:FT:RCL:RC:RCR:CN:DR:DV:RR:RV	0/1:-0.163963,0,-163.197:4:LowQual:6670814:13308788:6647055:2:29:6:0:0
3	155531926	INV00000719	N	<INV>	.	LowQual	IMPRECISE;CIEND=-329,329;CIPOS=-329,329;SVTYPE=INV;SVMETHOD=EMBL.DELLYv0.6.7;CHR2=3;END=155663026;CT=5to5;INSLEN=0;PE=4;MAPQ=8	GT:GL:GQ:FT:RCL:RC:RCR:CN:DR:DV:RR:RV	0/0:0,-4.57406,-64.0248:46:PASS:35316:72003:36489:2:21:3:0:0
3	161354953	INV00000720	N	<INV>	.	PASS	IMPRECISE;CIEND=-236,236;CIPOS=-236,236;SVTYPE=INV;SVMETHOD=EMBL.DELLYv0.6.7;CHR2=3;END=161355066;CT=5to5;INSLEN=0;PE=14;MAPQ=60	GT:GL:GQ:FT:RCL:RC:RCR:CN:DR:DV:RR:RV	0/1:-148.839,0,-157.839:10000:PASS:36:78:36:2:31:28:0:0
3	164810615	INV00000721	N	<INV>	.	PASS	IMPRECISE;CIEND=-347,347;CIPOS=-347,347;SVTYPE=INV;SVMETHOD=EMBL.DELLYv0.6.7;CHR2=3;END=164811003;CT=5to5;INSLEN=0;PE=7;MAPQ=60	GT:GL:GQ:FT:RCL:RC:RCR:CN:DR:DV:RR:RV	0/1:-54.2117,0,-27.6815:10000:PASS:56:83:88:1:8:10:0:0
3	166788049	INV00000722	N	<INV>	.	LowQual	IMPRECISE;CIEND=-357,357;CIPOS=-357,357;SVTYPE=INV;SVMETHOD=EMBL.DELLYv0.6.7;CHR2=3;END=174899555;CT=5to5;INSLEN=0;PE=5;MAPQ=1	GT:GL:GQ:FT:RCL:RC:RCR:CN:DR:DV:RR:RV	0/0:0,-7.23177,-163.139:72:PASS:2071351:4468002:2211156:2:29:2:0:0
3	169920841	INV00000723	N	<INV>	.	LowQual	IMPRECISE;CIEND=-408,408;CIPOS=-408,408;SVTYPE=INV;SVMETHOD=EMBL.DELLYv0.6.7;CHR2=3;END=171886757;CT=5to5;INSLEN=0;PE=2;MAPQ=5	GT:GL:GQ:FT:RCL:RC:RCR:CN:DR:DV:RR:RV	0/0:0,-2.78599,-37.5398:28:PASS:553354:1109067:557792:2:10:1:0:0
3	172173328	INV00000725	N	<INV>	.	PASS	IMPRECISE;CIEND=-241,241;CIPOS=-241,241;SVTYPE=INV;SVMETHOD=EMBL.DELLYv0.6.7;CHR2=3;END=172173705;CT=5to5;INSLEN=0;PE=22;MAPQ=60	GT:GL:GQ:FT:RCL:RC:RCR:CN:DR:DV:RR:RV	0/1:-154.728,0,-218.928:10000:PASS:149:241:182:1:40:30:0:0
3	172173328	INV00000724	N	<INV>	.	PASS	IMPRECISE;CIEND=-211,211;CIPOS=-211,211;SVTYPE=INV;SVMETHOD=EMBL.DELLYv0.6.7;CHR2=3;END=172174027;CT=3to3;INSLEN=0;PE=38;MAPQ=60	GT:GL:GQ:FT:RCL:RC:RCR:CN:DR:DV:RR:RV	0/1:-204.02,0,-216.52:10000:PASS:259:545:194:2:40:38:0:0
3	176542373	INV00000726	N	<INV>	.	LowQual	IMPRECISE;CIEND=-359,359;CIPOS=-359,359;SVTYPE=INV;SVMETHOD=EMBL.DELLYv0.6.7;CHR2=3;END=182438258;CT=5to5;INSLEN=0;PE=2;MAPQ=7	GT:GL:GQ:FT:RCL:RC:RCR:CN:DR:DV:RR:RV	0/0:0,-7.86584,-135.933:79:PASS:1565210:3216383:1570503:2:28:1:0:0
3	177038307	INV00000727	N	<INV>	.	LowQual	IMPRECISE;CIEND=-94,94;CIPOS=-94,94;SVTYPE=INV;SVMETHOD=EMBL.DELLYv0.6.7;CHR2=3;END=177038596;CT=3to3;INSLEN=0;PE=2;MAPQ=47	GT:GL:GQ:FT:RCL:RC:RCR:CN:DR:DV:RR:RV	0/0:0,-6.24426,-229.691:62:PASS:77:137:86:2:40:3:0:0
3	179772645	INV00000728	N	<INV>	.	LowQual	IMPRECISE;CIEND=-360,360;CIPOS=-360,360;SVTYPE=INV;SVMETHOD=EMBL.DELLYv0.6.7;CHR2=3;END=179772773;CT=3to3;INSLEN=0;PE=2;MAPQ=2	GT:GL:GQ:FT:RCL:RC:RCR:CN:DR:DV:RR:RV	0/0:0,-11.439,-219.6:114:PASS:37:79:28:2:38:0:0:0
3	183150116	INV00000729	N	<INV>	.	LowQual	IMPRECISE;CIEND=-389,389;CIPOS=-389,389;SVTYPE=INV;SVMETHOD=EMBL.DELLYv0.6.7;CHR2=3;END=183289331;CT=5to5;INSLEN=0;PE=4;MAPQ=1	GT:GL:GQ:FT:RCL:RC:RCR:CN:DR:DV:RR:RV	0/0:0,-11.3122,-203.573:113:PASS:38511:74945:36701:2:38:0:0:0
3	184924526	INV00000730	N	<INV>	.	LowQual	IMPRECISE;CIEND=-421,421;CIPOS=-421,421;SVTYPE=INV;SVMETHOD=EMBL.DELLYv0.6.7;CHR2=3;END=197658514;CT=3to3;INSLEN=0;PE=2;MAPQ=6	GT:GL:GQ:FT:RCL:RC:RCR:CN:DR:DV:RR:RV	0/0:0,-12.3439,-240.725:123:PASS:3432897:6941748:136191:4:42:1:0:0
3	187860349	INV00000732	N	<INV>	.	LowQual	IMPRECISE;CIEND=-196,196;CIPOS=-196,196;SVTYPE=INV;SVMETHOD=EMBL.DELLYv0.6.7;CHR2=3;END=193080561;CT=5to5;INSLEN=0;PE=6;MAPQ=8	GT:GL:GQ:FT:RCL:RC:RCR:CN:DR:DV:RR:RV	0/0:0,-7.44014,-204.479:74:PASS:1384088:2862291:1414423:2:35:4:0:0
3	187860491	INV00000731	N	<INV>	.	LowQual	IMPRECISE;CIEND=-198,198;CIPOS=-198,198;SVTYPE=INV;SVMETHOD=EMBL.DELLYv0.6.7;CHR2=3;END=193080580;CT=3to3;INSLEN=0;PE=18;MAPQ=17	GT:GL:GQ:FT:RCL:RC:RCR:CN:DR:DV:RR:RV	0/1:-9.84647,0,-211.262:98:PASS:1384038:2862238:1414398:2:38:14:0:0
3	189831605	INV00000733	N	<INV>	.	PASS	IMPRECISE;CIEND=-210,210;CIPOS=-210,210;SVTYPE=INV;SVMETHOD=EMBL.DELLYv0.6.7;CHR2=3;END=189832324;CT=5to5;INSLEN=0;PE=5;MAPQ=25	GT:GL:GQ:FT:RCL:RC:RCR:CN:DR:DV:RR:RV	0/0:0,-0.0894808,-202.121:4:LowQual:197:275:185:1:40:5:0:0
3	190696805	INV00000734	N	<INV>	.	LowQual	IMPRECISE;CIEND=-404,404;CIPOS=-404,404;SVTYPE=INV;SVMETHOD=EMBL.DELLYv0.6.7;CHR2=3;END=190999434;CT=3to3;INSLEN=0;PE=2;MAPQ=7	GT:GL:GQ:FT:RCL:RC:RCR:CN:DR:DV:RR:RV	0/0:0,-9.21146,-109.374:92:PASS:84792:173324:86579:2:32:1:0:0
3	195364157	INV00000735	N	<INV>	.	LowQual	IMPRECISE;CIEND=-362,362;CIPOS=-362,362;SVTYPE=INV;SVMETHOD=EMBL.DELLYv0.6.7;CHR2=3;END=195679125;CT=3to3;INSLEN=0;PE=2;MAPQ=25	GT:GL:GQ:FT:RCL:RC:RCR:CN:DR:DV:RR:RV	0/0:0,-5.29838,-98.5972:53:PASS:93380:199195:92889:2:28:2:0:0
3	195364168	INV00000736	N	<INV>	.	PASS	IMPRECISE;CIEND=-326,326;CIPOS=-326,326;SVTYPE=INV;SVMETHOD=EMBL.DELLYv0.6.7;CHR2=3;END=197379428;CT=3to3;INSLEN=0;PE=4;MAPQ=25	GT:GL:GQ:FT:RCL:RC:RCR:CN:DR:DV:RR:RV	0/1:-1.87935,0,-80.9777:19:PASS:544066:1155387:290073:3:23:4:0:0
3	195371807	INV00000737	N	<INV>	.	LowQual	IMPRECISE;CIEND=-316,316;CIPOS=-316,316;SVTYPE=INV;SVMETHOD=EMBL.DELLYv0.6.7;CHR2=3;END=197367844;CT=5to5;INSLEN=0;PE=10;MAPQ=9	GT:GL:GQ:FT:RCL:RC:RCR:CN:DR:DV:RR:RV	0/0:0,-10.9084,-260.276:109:PASS:540778:1142828:296826:3:61:10:0:0
3	195371811	INV00000738	N	<INV>	.	LowQual	IMPRECISE;CIEND=-287,287;CIPOS=-287,287;SVTYPE=INV;SVMETHOD=EMBL.DELLYv0.6.7;CHR2=3;END=195670516;CT=5to5;INSLEN=0;PE=4;MAPQ=9	GT:GL:GQ:FT:RCL:RC:RCR:CN:DR:DV:RR:RV	0/0:0,-12.7966,-249.113:128:PASS:93552:188103:89130:2:50:4:0:0
3	195373719	INV00000739	N	<INV>	.	LowQual	IMPRECISE;CIEND=-242,242;CIPOS=-242,242;SVTYPE=INV;SVMETHOD=EMBL.DELLYv0.6.7;CHR2=3;END=195727888;CT=5to5;INSLEN=0;PE=7;MAPQ=7	GT:GL:GQ:FT:RCL:RC:RCR:CN:DR:DV:RR:RV	0/0:0,-4.73259,-111.376:47:PASS:102398:224207:96497:2:25:7:0:0
3	195374835	INV00000740	N	<INV>	.	LowQual	IMPRECISE;CIEND=-413,413;CIPOS=-413,413;SVTYPE=INV;SVMETHOD=EMBL.DELLYv0.6.7;CHR2=3;END=197364957;CT=3to3;INSLEN=0;PE=2;MAPQ=10	GT:GL:GQ:FT:RCL:RC:RCR:CN:DR:DV:RR:RV	0/0:0,-17.5007,-279.125:10000:PASS:540008:1138680:298496:3:63:2:0:0
3	195376661	INV00000741	N	<INV>	.	PASS	IMPRECISE;CIEND=-332,332;CIPOS=-332,332;SVTYPE=INV;SVMETHOD=EMBL.DELLYv0.6.7;CHR2=3;END=197363152;CT=5to5;INSLEN=0;PE=3;MAPQ=46	GT:GL:GQ:FT:RCL:RC:RCR:CN:DR:DV:RR:RV	0/0:0,-15.748,-350.055:157:PASS:539770:1135791:299600:3:89:3:0:0
3	195378240	INV00000742	N	<INV>	.	LowQual	IMPRECISE;CIEND=-384,384;CIPOS=-384,384;SVTYPE=INV;SVMETHOD=EMBL.DELLYv0.6.7;CHR2=3;END=195723749;CT=3to3;INSLEN=0;PE=5;MAPQ=9	GT:GL:GQ:FT:RCL:RC:RCR:CN:DR:DV:RR:RV	0/0:0,-19.6583,-368.291:10000:PASS:105034:217956:94137:2:82:5:0:0
3	195409763	INV00000743	N	<INV>	.	PASS	IMPRECISE;CIEND=-325,325;CIPOS=-325,325;SVTYPE=INV;SVMETHOD=EMBL.DELLYv0.6.7;CHR2=3;END=195693277;CT=3to3;INSLEN=0;PE=6;MAPQ=54	GT:GL:GQ:FT:RCL:RC:RCR:CN:DR:DV:RR:RV	0/1:-8.1262,0,-325.022:81:PASS:89244:174686:84192:2:70:6:0:0
3	195414308	INV00000744	N	<INV>	.	LowQual	IMPRECISE;CIEND=-372,372;CIPOS=-372,372;SVTYPE=INV;SVMETHOD=EMBL.DELLYv0.6.7;CHR2=3;END=195688447;CT=3to3;INSLEN=0;PE=3;MAPQ=10	GT:GL:GQ:FT:RCL:RC:RCR:CN:DR:DV:RR:RV	0/0:0,-12.4544,-287.515:125:PASS:88870:166806:82178:2:50:3:0:0
3	195414420	INV00000745	N	<INV>	.	LowQual	IMPRECISE;CIEND=-246,246;CIPOS=-246,246;SVTYPE=INV;SVMETHOD=EMBL.DELLYv0.6.7;CHR2=3;END=195689161;CT=5to5;INSLEN=0;PE=6;MAPQ=10	GT:GL:GQ:FT:RCL:RC:RCR:CN:DR:DV:RR:RV	0/0:0,-6.15193,-164.797:62:PASS:89092:167087:82070:2:43:4:0:0
3	195414914	INV00000746	N	<INV>	.	LowQual	IMPRECISE;CIEND=-68,68;CIPOS=-68,68;SVTYPE=INV;SVMETHOD=EMBL.DELLYv0.6.7;CHR2=3;END=195687370;CT=3to3;INSLEN=0;PE=2;MAPQ=31	GT:GL:GQ:FT:RCL:RC:RCR:CN:DR:DV:RR:RV	0/0:0,-19.5772,-327.799:10000:PASS:88772:165531:81611:2:75:1:0:0
3	195416903	INV00000747	N	<INV>	.	LowQual	IMPRECISE;CIEND=-356,356;CIPOS=-356,356;SVTYPE=INV;SVMETHOD=EMBL.DELLYv0.6.7;CHR2=3;END=195685423;CT=3to3;INSLEN=0;PE=2;MAPQ=7	GT:GL:GQ:FT:RCL:RC:RCR:CN:DR:DV:RR:RV	0/0:0,-8.86204,-104.826:89:PASS:88258:162176:81008:2:31:1:0:0
3	195418002	INV00000748	N	<INV>	.	LowQual	IMPRECISE;CIEND=-269,269;CIPOS=-269,269;SVTYPE=INV;SVMETHOD=EMBL.DELLYv0.6.7;CHR2=3;END=195683473;CT=3to3;INSLEN=0;PE=6;MAPQ=7	GT:GL:GQ:FT:RCL:RC:RCR:CN:DR:DV:RR:RV	0/0:0,-14.4742,-235.975:145:PASS:87748:160014:80246:2:55:6:0:0
4	3598731	INV00000749	N	<INV>	.	PASS	IMPRECISE;CIEND=-310,310;CIPOS=-310,310;SVTYPE=INV;SVMETHOD=EMBL.DELLYv0.6.7;CHR2=4;END=3627529;CT=5to5;INSLEN=0;PE=5;MAPQ=20	GT:GL:GQ:FT:RCL:RC:RCR:CN:DR:DV:RR:RV	0/0:0,-9.17145,-385.712:92:PASS:14004:23535:10446:2:69:5:0:0
4	3897912	INV00000750	N	<INV>	.	LowQual	IMPRECISE;CIEND=-148,148;CIPOS=-148,148;SVTYPE=INV;SVMETHOD=EMBL.DELLYv0.6.7;CHR2=4;END=9478803;CT=3to3;INSLEN=0;PE=2;MAPQ=4	GT:GL:GQ:FT:RCL:RC:RCR:CN:DR:DV:RR:RV	0/0:0,-6.62056,-91.8979:66:PASS:1444681:2697986:1428875:2:22:0:0:0
4	3898993	INV00000751	N	<INV>	.	LowQual	IMPRECISE;CIEND=-421,421;CIPOS=-421,421;SVTYPE=INV;SVMETHOD=EMBL.DELLYv0.6.7;CHR2=4;END=9453497;CT=3to3;INSLEN=0;PE=3;MAPQ=6	GT:GL:GQ:FT:RCL:RC:RCR:CN:DR:DV:RR:RV	0/0:0,-17.0645,-325.948:10000:PASS:1437558:2689741:1417230:2:60:3:0:0
4	3928147	INV00000752	N	<INV>	.	LowQual	IMPRECISE;CIEND=-378,378;CIPOS=-378,378;SVTYPE=INV;SVMETHOD=EMBL.DELLYv0.6.7;CHR2=4;END=9733502;CT=3to3;INSLEN=0;PE=5;MAPQ=10	GT:GL:GQ:FT:RCL:RC:RCR:CN:DR:DV:RR:RV	0/0:0,-6.84333,-164.295:68:PASS:1501089:2808009:1489791:2:39:5:0:0
4	3928470	INV00000753	N	<INV>	.	PASS	IMPRECISE;CIEND=-373,373;CIPOS=-373,373;SVTYPE=INV;SVMETHOD=EMBL.DELLYv0.6.7;CHR2=4;END=9733361;CT=5to5;INSLEN=0;PE=4;MAPQ=47	GT:GL:GQ:FT:RCL:RC:RCR:CN:DR:DV:RR:RV	0/1:-0.84204,0,-249.841:9:LowQual:1500959:2807775:1489697:2:53:4:0:0
4	3935913	INV00000754	N	<INV>	.	LowQual	IMPRECISE;CIEND=-357,357;CIPOS=-357,357;SVTYPE=INV;SVMETHOD=EMBL.DELLYv0.6.7;CHR2=4;END=9713717;CT=5to5;INSLEN=0;PE=8;MAPQ=13	GT:GL:GQ:FT:RCL:RC:RCR:CN:DR:DV:RR:RV	0/0:0,-9.96889,-324.618:100:PASS:1494700:2793615:1483032:2:59:8:0:0
4	3995434	INV00000755	N	<INV>	.	LowQual	IMPRECISE;CIEND=-186,186;CIPOS=-186,186;SVTYPE=INV;SVMETHOD=EMBL.DELLYv0.6.7;CHR2=4;END=10491305;CT=3to3;INSLEN=0;PE=12;MAPQ=5	GT:GL:GQ:FT:RCL:RC:RCR:CN:DR:DV:RR:RV	0/0:0,-7.61428,-135.323:76:PASS:1669894:3157843:1672100:2:34:10:0:0
4	4004301	INV00000756	N	<INV>	.	PASS	IMPRECISE;CIEND=-340,340;CIPOS=-340,340;SVTYPE=INV;SVMETHOD=EMBL.DELLYv0.6.7;CHR2=4;END=9643819;CT=3to3;INSLEN=0;PE=15;MAPQ=25	GT:GL:GQ:FT:RCL:RC:RCR:CN:DR:DV:RR:RV	0/1:-29.9025,0,-96.6744:10000:PASS:1459469:2723449:1447229:2:28:15:0:0
4	6631771	INV00000757	N	<INV>	.	LowQual	IMPRECISE;CIEND=-326,326;CIPOS=-326,326;SVTYPE=INV;SVMETHOD=EMBL.DELLYv0.6.7;CHR2=4;END=131346398;CT=3to3;INSLEN=0;PE=2;MAPQ=33	GT:GL:GQ:FT:RCL:RC:RCR:CN:DR:DV:RR:RV	0/0:0,-10.7149,-179.485:107:PASS:3466264:65545375:31754920:4:49:2:0:0
4	9735974	INV00000758	N	<INV>	.	LowQual	IMPRECISE;CIEND=-312,312;CIPOS=-312,312;SVTYPE=INV;SVMETHOD=EMBL.DELLYv0.6.7;CHR2=4;END=165977702;CT=3to3;INSLEN=0;PE=2;MAPQ=26	GT:GL:GQ:FT:RCL:RC:RCR:CN:DR:DV:RR:RV	0/0:0,-9.11618,-177.177:91:PASS:4898436:82641691:13226432:9:38:1:0:0
4	9735975	INV00000759	N	<INV>	.	LowQual	IMPRECISE;CIEND=-346,346;CIPOS=-346,346;SVTYPE=INV;SVMETHOD=EMBL.DELLYv0.6.7;CHR2=4;END=23660749;CT=3to3;INSLEN=0;PE=2;MAPQ=14	GT:GL:GQ:FT:RCL:RC:RCR:CN:DR:DV:RR:RV	0/0:0,-11.845,-228.517:118:PASS:3434845:7153641:3666431:2:43:1:0:0
4	10539246	INV00000761	N	<INV>	.	LowQual	IMPRECISE;CIEND=-200,200;CIPOS=-200,200;SVTYPE=INV;SVMETHOD=EMBL.DELLYv0.6.7;CHR2=4;END=137344819;CT=5to5;INSLEN=0;PE=3;MAPQ=5	GT:GL:GQ:FT:RCL:RC:RCR:CN:DR:DV:RR:RV	0/0:0,-8.82587,-131.122:88:PASS:5306865:66759830:28699864:4:31:2:0:0
4	10539347	INV00000760	N	<INV>	.	LowQual	IMPRECISE;CIEND=-314,314;CIPOS=-314,314;SVTYPE=INV;SVMETHOD=EMBL.DELLYv0.6.7;CHR2=4;END=137344777;CT=3to3;INSLEN=0;PE=3;MAPQ=11	GT:GL:GQ:FT:RCL:RC:RCR:CN:DR:DV:RR:RV	0/0:0,-5.26355,-99.5762:53:PASS:5306910:66759768:28699881:4:26:2:0:0
4	12650095	INV00000762	N	<INV>	.	LowQual	IMPRECISE;CIEND=-355,355;CIPOS=-355,355;SVTYPE=INV;SVMETHOD=EMBL.DELLYv0.6.7;CHR2=4;END=12650280;CT=5to5;INSLEN=0;PE=3;MAPQ=18	GT:GL:GQ:FT:RCL:RC:RCR:CN:DR:DV:RR:RV	0/0:0,-8.96756,-174.125:90:PASS:44:299:33:8:46:2:0:0
4	14924838	INV00000763	N	<INV>	.	LowQual	IMPRECISE;CIEND=-412,412;CIPOS=-412,412;SVTYPE=INV;SVMETHOD=EMBL.DELLYv0.6.7;CHR2=4;END=14925053;CT=5to5;INSLEN=0;PE=3;MAPQ=7	GT:GL:GQ:FT:RCL:RC:RCR:CN:DR:DV:RR:RV	0/0:0,-1.7183,-41.7949:17:PASS:14:35:27:2:10:3:0:0
4	17696282	INV00000764	N	<INV>	.	LowQual	IMPRECISE;CIEND=-319,319;CIPOS=-319,319;SVTYPE=INV;SVMETHOD=EMBL.DELLYv0.6.7;CHR2=4;END=76625683;CT=5to5;INSLEN=0;PE=3;MAPQ=4	GT:GL:GQ:FT:RCL:RC:RCR:CN:DR:DV:RR:RV	0/0:0,-4.8891,-75.6346:49:PASS:8996700:30618129:15870900:2:18:1:0:0
4	17942096	INV00000765	N	<INV>	.	LowQual	IMPRECISE;CIEND=-471,471;CIPOS=-471,471;SVTYPE=INV;SVMETHOD=EMBL.DELLYv0.6.7;CHR2=4;END=151410364;CT=3to3;INSLEN=0;PE=3;MAPQ=13	GT:GL:GQ:FT:RCL:RC:RCR:CN:DR:DV:RR:RV	0/0:0,-4.52062,-87.2348:45:PASS:9128492:70483669:21154398:5:23:2:0:0
4	18176942	INV00000767	N	<INV>	.	PASS	IMPRECISE;CIEND=-178,178;CIPOS=-178,178;SVTYPE=INV;SVMETHOD=EMBL.DELLYv0.6.7;CHR2=4;END=18271517;CT=5to5;INSLEN=0;PE=13;MAPQ=33	GT:GL:GQ:FT:RCL:RC:RCR:CN:DR:DV:RR:RV	0/1:-32.4895,0,-100.971:10000:PASS:25821:49969:24752:2:26:13:0:0
4	18177099	INV00000766	N	<INV>	.	PASS	IMPRECISE;CIEND=-376,376;CIPOS=-376,376;SVTYPE=INV;SVMETHOD=EMBL.DELLYv0.6.7;CHR2=4;END=18271245;CT=3to3;INSLEN=0;PE=4;MAPQ=38	GT:GL:GQ:FT:RCL:RC:RCR:CN:DR:DV:RR:RV	0/1:-2.50072,0,-130.56:25:PASS:25733:49795:24575:2:36:4:0:0
4	20473756	INV00000768	N	<INV>	.	LowQual	IMPRECISE;CIEND=-334,334;CIPOS=-334,334;SVTYPE=INV;SVMETHOD=EMBL.DELLYv0.6.7;CHR2=4;END=20473944;CT=3to3;INSLEN=0;PE=2;MAPQ=23	GT:GL:GQ:FT:RCL:RC:RCR:CN:DR:DV:RR:RV	0/1:-2.85661,0,-51.4958:29:PASS:36:60:28:2:15:4:0:0
4	20473873	INV00000769	N	<INV>	.	PASS	IMPRECISE;CIEND=-313,313;CIPOS=-313,313;SVTYPE=INV;SVMETHOD=EMBL.DELLYv0.6.7;CHR2=4;END=135877659;CT=3to3;INSLEN=0;PE=4;MAPQ=22	GT:GL:GQ:FT:RCL:RC:RCR:CN:DR:DV:RR:RV	0/1:-1.82031,0,-57.1376:18:PASS:10435086:60884324:29447149:3:15:4:0:0
4	21293369	INV00000770	N	<INV>	.	LowQual	IMPRECISE;CIEND=-413,413;CIPOS=-413,413;SVTYPE=INV;SVMETHOD=EMBL.DELLYv0.6.7;CHR2=4;END=140406830;CT=3to3;INSLEN=0;PE=2;MAPQ=37	GT:GL:GQ:FT:RCL:RC:RCR:CN:DR:DV:RR:RV	0/0:0,-6.54198,-216.103:65:PASS:10843258:62846422:27076879:3:39:2:0:0
4	21293443	INV00000771	N	<INV>	.	LowQual	IMPRECISE;CIEND=-41,41;CIPOS=-41,41;SVTYPE=INV;SVMETHOD=EMBL.DELLYv0.6.7;CHR2=4;END=140406725;CT=5to5;INSLEN=0;PE=2;MAPQ=41	GT:GL:GQ:FT:RCL:RC:RCR:CN:DR:DV:RR:RV	0/0:0,-6.13485,-184.6:61:PASS:10843293:62846366:27076900:3:33:1:0:0
4	31948317	INV00000772	N	<INV>	.	LowQual	IMPRECISE;CIEND=-438,438;CIPOS=-438,438;SVTYPE=INV;SVMETHOD=EMBL.DELLYv0.6.7;CHR2=4;END=76184173;CT=5to5;INSLEN=0;PE=2;MAPQ=6	GT:GL:GQ:FT:RCL:RC:RCR:CN:DR:DV:RR:RV	0/0:0,-16.3597,-334.091:10000:PASS:11432890:22993821:11860103:2:56:2:0:0
4	32919591	INV00000773	N	<INV>	.	LowQual	IMPRECISE;CIEND=-264,264;CIPOS=-264,264;SVTYPE=INV;SVMETHOD=EMBL.DELLYv0.6.7;CHR2=4;END=53394812;CT=3to3;INSLEN=0;PE=3;MAPQ=1	GT:GL:GQ:FT:RCL:RC:RCR:CN:DR:DV:RR:RV	0/0:0,-15.4029,-266.148:154:PASS:5313584:10593472:5250856:2:53:0:0:0
4	38403695	INV00000774	N	<INV>	.	LowQual	IMPRECISE;CIEND=-273,273;CIPOS=-273,273;SVTYPE=INV;SVMETHOD=EMBL.DELLYv0.6.7;CHR2=4;END=162332094;CT=3to3;INSLEN=0;PE=5;MAPQ=6	GT:GL:GQ:FT:RCL:RC:RCR:CN:DR:DV:RR:RV	0/0:0,-14.4595,-312.687:145:PASS:19836606:65731094:15198859:4:56:5:0:0
4	40136490	INV00000775	N	<INV>	.	LowQual	IMPRECISE;CIEND=-285,285;CIPOS=-285,285;SVTYPE=INV;SVMETHOD=EMBL.DELLYv0.6.7;CHR2=4;END=106245686;CT=3to3;INSLEN=0;PE=5;MAPQ=19	GT:GL:GQ:FT:RCL:RC:RCR:CN:DR:DV:RR:RV	0/1:-0.968212,0,-140.098:10:LowQual:17121584:34753250:17520489:2:26:5:0:0
4	40136726	INV00000776	N	<INV>	.	LowQual	IMPRECISE;CIEND=-414,414;CIPOS=-414,414;SVTYPE=INV;SVMETHOD=EMBL.DELLYv0.6.7;CHR2=4;END=106245621;CT=5to5;INSLEN=0;PE=2;MAPQ=19	GT:GL:GQ:FT:RCL:RC:RCR:CN:DR:DV:RR:RV	0/0:0,-6.6308,-160.47:66:PASS:17121446:34753094:17520425:2:28:2:0:0
4	40649339	INV00000777	N	<INV>	.	LowQual	IMPRECISE;CIEND=-400,400;CIPOS=-400,400;SVTYPE=INV;SVMETHOD=EMBL.DELLYv0.6.7;CHR2=4;END=127022330;CT=5to5;INSLEN=0;PE=2;MAPQ=12	GT:GL:GQ:FT:RCL:RC:RCR:CN:DR:DV:RR:RV	0/0:0,-11.4424,-232.251:114:PASS:21108769:45606816:23083219:2:42:2:0:0
4	43386925	INV00000778	N	<INV>	.	LowQual	IMPRECISE;CIEND=-244,244;CIPOS=-244,244;SVTYPE=INV;SVMETHOD=EMBL.DELLYv0.6.7;CHR2=4;END=88299978;CT=5to5;INSLEN=0;PE=2;MAPQ=6	GT:GL:GQ:FT:RCL:RC:RCR:CN:DR:DV:RR:RV	0/0:0,-1.80817,-36.8256:18:PASS:11959586:23381418:11983946:2:7:1:0:0
4	44270181	INV00000779	N	<INV>	.	LowQual	IMPRECISE;CIEND=-344,344;CIPOS=-344,344;SVTYPE=INV;SVMETHOD=EMBL.DELLYv0.6.7;CHR2=4;END=44305090;CT=3to3;INSLEN=0;PE=4;MAPQ=10	GT:GL:GQ:FT:RCL:RC:RCR:CN:DR:DV:RR:RV	0/0:0,-12.5762,-177.86:126:PASS:9050:18356:8963:2:49:3:0:0
4	49093310	INV00000787	N	<INV>	.	LowQual	IMPRECISE;CIEND=-183,183;CIPOS=-183,183;SVTYPE=INV;SVMETHOD=EMBL.DELLYv0.6.7;CHR2=4;END=49652553;CT=5to5;INSLEN=0;PE=2;MAPQ=5	GT:GL:GQ:FT:RCL:RC:RCR:CN:DR:DV:RR:RV	0/0:0,-46.7763,-552.766:10000:PASS:154605:1344092:71606:12:169:1:0:0
4	49093397	INV00000811	N	<INV>	.	LowQual	IMPRECISE;CIEND=-428,428;CIPOS=-428,428;SVTYPE=INV;SVMETHOD=EMBL.DELLYv0.6.7;CHR2=4;END=49637545;CT=5to5;INSLEN=0;PE=3;MAPQ=3	GT:GL:GQ:FT:RCL:RC:RCR:CN:DR:DV:RR:RV	0/0:0,-106.074,-1000:10000:PASS:150807:1251610:163621:8:390:0:0:0
4	49093478	INV00000781	N	<INV>	.	LowQual	IMPRECISE;CIEND=-415,415;CIPOS=-415,415;SVTYPE=INV;SVMETHOD=EMBL.DELLYv0.6.7;CHR2=4;END=49644735;CT=3to3;INSLEN=0;PE=4;MAPQ=1	GT:GL:GQ:FT:RCL:RC:RCR:CN:DR:DV:RR:RV	0/0:0,-269.918,-1000:10000:PASS:154758:1308802:104404:10:987:0:0:0
4	49093498	INV00000818	N	<INV>	.	LowQual	IMPRECISE;CIEND=-423,423;CIPOS=-423,423;SVTYPE=INV;SVMETHOD=EMBL.DELLYv0.6.7;CHR2=4;END=49636030;CT=3to3;INSLEN=0;PE=2;MAPQ=8	GT:GL:GQ:FT:RCL:RC:RCR:CN:DR:DV:RR:RV	0/0:0,-171.755,-1000:10000:PASS:152368:1230485:182688:7:676:1:0:0
4	49093747	INV00000780	N	<INV>	.	LowQual	IMPRECISE;CIEND=-175,175;CIPOS=-175,175;SVTYPE=INV;SVMETHOD=EMBL.DELLYv0.6.7;CHR2=4;END=49639678;CT=3to3;INSLEN=0;PE=3;MAPQ=6	GT:GL:GQ:FT:RCL:RC:RCR:CN:DR:DV:RR:RV	0/0:0,-258.3,-1000:10000:PASS:155878:1266321:144143:8:930:3:0:0
4	49093956	INV00000788	N	<INV>	.	LowQual	IMPRECISE;CIEND=-14,14;CIPOS=-14,14;SVTYPE=INV;SVMETHOD=EMBL.DELLYv0.6.7;CHR2=4;END=49654085;CT=5to5;INSLEN=0;PE=5;MAPQ=8	GT:GL:GQ:FT:RCL:RC:RCR:CN:DR:DV:RR:RV	0/0:0,-66.1568,-499.812:10000:PASS:163621:1345641:60919:12:256:2:0:0
4	49094020	INV00000803	N	<INV>	.	LowQual	IMPRECISE;CIEND=-427,427;CIPOS=-427,427;SVTYPE=INV;SVMETHOD=EMBL.DELLYv0.6.7;CHR2=4;END=49636311;CT=3to3;INSLEN=0;PE=2;MAPQ=7	GT:GL:GQ:FT:RCL:RC:RCR:CN:DR:DV:RR:RV	0/0:0,-284.679,-1000:10000:PASS:160703:1224899:179533:7:1112:2:0:0
4	49094031	INV00000786	N	<INV>	.	LowQual	IMPRECISE;CIEND=-1,1;CIPOS=-1,1;SVTYPE=INV;SVMETHOD=EMBL.DELLYv0.6.7;CHR2=4;END=49648308;CT=5to5;INSLEN=0;PE=2;MAPQ=5	GT:GL:GQ:FT:RCL:RC:RCR:CN:DR:DV:RR:RV	0/0:0,-207.35,-1000:10000:PASS:164225:1317265:87048:10:793:1:0:0
4	49094031	INV00000791	N	<INV>	.	LowQual	IMPRECISE;CIEND=-450,450;CIPOS=-450,450;SVTYPE=INV;SVMETHOD=EMBL.DELLYv0.6.7;CHR2=4;END=49657874;CT=5to5;INSLEN=0;PE=2;MAPQ=2	GT:GL:GQ:FT:RCL:RC:RCR:CN:DR:DV:RR:RV	0/0:0,-62.1164,-617.581:10000:PASS:166756:1356108:48205:13:229:0:0:0
4	49094052	INV00000808	N	<INV>	.	LowQual	IMPRECISE;CIEND=-397,397;CIPOS=-397,397;SVTYPE=INV;SVMETHOD=EMBL.DELLYv0.6.7;CHR2=4;END=49634870;CT=5to5;INSLEN=0;PE=2;MAPQ=11	GT:GL:GQ:FT:RCL:RC:RCR:CN:DR:DV:RR:RV	0/0:0,-483.655,-1000:10000:PASS:160614:1211251:192813:7:1868:1:0:0
4	49094054	INV00000813	N	<INV>	.	LowQual	IMPRECISE;CIEND=-420,420;CIPOS=-420,420;SVTYPE=INV;SVMETHOD=EMBL.DELLYv0.6.7;CHR2=4;END=49639604;CT=5to5;INSLEN=0;PE=3;MAPQ=3	GT:GL:GQ:FT:RCL:RC:RCR:CN:DR:DV:RR:RV	0/0:0,-304.315,-1000:10000:PASS:162020:1257073:146968:8:1172:2:0:0
4	49094082	INV00000809	N	<INV>	.	LowQual	IMPRECISE;CIEND=-113,113;CIPOS=-113,113;SVTYPE=INV;SVMETHOD=EMBL.DELLYv0.6.7;CHR2=4;END=49641400;CT=5to5;INSLEN=0;PE=3;MAPQ=5	GT:GL:GQ:FT:RCL:RC:RCR:CN:DR:DV:RR:RV	0/0:0,-192.624,-1000:10000:PASS:163468:1271963:131165:9:756:0:0:0
4	49094155	INV00000782	N	<INV>	.	LowQual	IMPRECISE;CIEND=-161,161;CIPOS=-161,161;SVTYPE=INV;SVMETHOD=EMBL.DELLYv0.6.7;CHR2=4;END=49641101;CT=3to3;INSLEN=0;PE=3;MAPQ=5	GT:GL:GQ:FT:RCL:RC:RCR:CN:DR:DV:RR:RV	0/0:0,-243.71,-1000:10000:PASS:170710:1260723:134992:8:952:2:0:0
4	49094162	INV00000810	N	<INV>	.	LowQual	IMPRECISE;CIEND=-121,121;CIPOS=-121,121;SVTYPE=INV;SVMETHOD=EMBL.DELLYv0.6.7;CHR2=4;END=49659902;CT=3to3;INSLEN=0;PE=43;MAPQ=4	GT:GL:GQ:FT:RCL:RC:RCR:CN:DR:DV:RR:RV	0/0:0,-227.191,-1000:10000:PASS:175894:1394020:1564:16:943:20:0:0
4	49094174	INV00000800	N	<INV>	.	LowQual	IMPRECISE;CIEND=-59,59;CIPOS=-59,59;SVTYPE=INV;SVMETHOD=EMBL.DELLYv0.6.7;CHR2=4;END=49635046;CT=3to3;INSLEN=0;PE=5;MAPQ=5	GT:GL:GQ:FT:RCL:RC:RCR:CN:DR:DV:RR:RV	0/0:0,-88.5568,-690.071:10000:PASS:169146:1206276:189199:7:342:3:0:0
4	49094174	INV00000820	N	<INV>	.	LowQual	IMPRECISE;CIEND=-309,309;CIPOS=-309,309;SVTYPE=INV;SVMETHOD=EMBL.DELLYv0.6.7;CHR2=4;END=49640180;CT=3to3;INSLEN=0;PE=3;MAPQ=7	GT:GL:GQ:FT:RCL:RC:RCR:CN:DR:DV:RR:RV	0/0:0,-128.133,-1000:10000:PASS:170644:1256258:139217:8:489:2:0:0
4	49094343	INV00000806	N	<INV>	.	LowQual	IMPRECISE;CIEND=-363,363;CIPOS=-363,363;SVTYPE=INV;SVMETHOD=EMBL.DELLYv0.6.7;CHR2=4;END=49650654;CT=5to5;INSLEN=0;PE=4;MAPQ=2	GT:GL:GQ:FT:RCL:RC:RCR:CN:DR:DV:RR:RV	0/0:0,-42.6443,-343.975:10000:PASS:175111:1315781:78068:10:164:0:0:0
4	49094447	INV00000796	N	<INV>	.	LowQual	IMPRECISE;CIEND=-126,126;CIPOS=-126,126;SVTYPE=INV;SVMETHOD=EMBL.DELLYv0.6.7;CHR2=4;END=49648379;CT=3to3;INSLEN=0;PE=3;MAPQ=4	GT:GL:GQ:FT:RCL:RC:RCR:CN:DR:DV:RR:RV	0/0:0,-144.679,-912.433:10000:PASS:178290:1304585:85329:10:554:1:0:0
4	49094713	INV00000814	N	<INV>	.	LowQual	IMPRECISE;CIEND=-18,18;CIPOS=-18,18;SVTYPE=INV;SVMETHOD=EMBL.DELLYv0.6.7;CHR2=4;END=49637191;CT=5to5;INSLEN=0;PE=13;MAPQ=3	GT:GL:GQ:FT:RCL:RC:RCR:CN:DR:DV:RR:RV	0/0:0,-261.814,-1000:10000:PASS:177481:1214548:172736:7:1025:4:0:0
4	49094760	INV00000816	N	<INV>	.	LowQual	IMPRECISE;CIEND=-401,401;CIPOS=-401,401;SVTYPE=INV;SVMETHOD=EMBL.DELLYv0.6.7;CHR2=4;END=49647188;CT=5to5;INSLEN=0;PE=43;MAPQ=4	GT:GL:GQ:FT:RCL:RC:RCR:CN:DR:DV:RR:RV	0/0:0,-96.4013,-884.224:10000:PASS:180504:1294849:92185:9:392:27:0:0
4	49094762	INV00000807	N	<INV>	.	LowQual	IMPRECISE;CIEND=-216,216;CIPOS=-216,216;SVTYPE=INV;SVMETHOD=EMBL.DELLYv0.6.7;CHR2=4;END=49644439;CT=5to5;INSLEN=0;PE=15;MAPQ=2	GT:GL:GQ:FT:RCL:RC:RCR:CN:DR:DV:RR:RV	0/0:0,-164.112,-1000:10000:PASS:179840:1274234:112784:9:628:5:0:0
4	49094763	INV00000802	N	<INV>	.	LowQual	IMPRECISE;CIEND=-430,430;CIPOS=-430,430;SVTYPE=INV;SVMETHOD=EMBL.DELLYv0.6.7;CHR2=4;END=49648029;CT=5to5;INSLEN=0;PE=2;MAPQ=2	GT:GL:GQ:FT:RCL:RC:RCR:CN:DR:DV:RR:RV	0/0:0,-47.4457,-457.464:10000:PASS:180784:1298798:88213:10:176:0:0:0
4	49094764	INV00000817	N	<INV>	.	LowQual	IMPRECISE;CIEND=-302,302;CIPOS=-302,302;SVTYPE=INV;SVMETHOD=EMBL.DELLYv0.6.7;CHR2=4;END=49642943;CT=5to5;INSLEN=0;PE=16;MAPQ=6	GT:GL:GQ:FT:RCL:RC:RCR:CN:DR:DV:RR:RV	0/0:0,-105.887,-1000:10000:PASS:179422:1265523:121485:8:416:11:0:0
4	49094764	INV00000819	N	<INV>	.	LowQual	IMPRECISE;CIEND=-317,317;CIPOS=-317,317;SVTYPE=INV;SVMETHOD=EMBL.DELLYv0.6.7;CHR2=4;END=49659521;CT=5to5;INSLEN=0;PE=22;MAPQ=6	GT:GL:GQ:FT:RCL:RC:RCR:CN:DR:DV:RR:RV	0/0:0,-467.642,-1000:10000:PASS:183936:1349067:37941:12:1769:18:0:0
4	49094765	INV00000783	N	<INV>	.	LowQual	IMPRECISE;CIEND=-62,62;CIPOS=-62,62;SVTYPE=INV;SVMETHOD=EMBL.DELLYv0.6.7;CHR2=4;END=49652490;CT=5to5;INSLEN=0;PE=6;MAPQ=1	GT:GL:GQ:FT:RCL:RC:RCR:CN:DR:DV:RR:RV	0/0:0,-188.078,-1000:10000:PASS:182121:1314698:72306:10:732:0:0:0
4	49094766	INV00000793	N	<INV>	.	LowQual	IMPRECISE;CIEND=-151,151;CIPOS=-151,151;SVTYPE=INV;SVMETHOD=EMBL.DELLYv0.6.7;CHR2=4;END=49635377;CT=5to5;INSLEN=0;PE=3;MAPQ=5	GT:GL:GQ:FT:RCL:RC:RCR:CN:DR:DV:RR:RV	0/0:0,-82.9849,-616.55:10000:PASS:177149:1198537:188463:7:317:2:0:0
4	49094776	INV00000792	N	<INV>	.	LowQual	IMPRECISE;CIEND=-354,354;CIPOS=-354,354;SVTYPE=INV;SVMETHOD=EMBL.DELLYv0.6.7;CHR2=4;END=49653378;CT=5to5;INSLEN=0;PE=4;MAPQ=5	GT:GL:GQ:FT:RCL:RC:RCR:CN:DR:DV:RR:RV	0/0:0,-118.057,-797.864:10000:PASS:182469:1321580:65329:11:468:2:0:0
4	49094862	INV00000790	N	<INV>	.	LowQual	IMPRECISE;CIEND=-430,430;CIPOS=-430,430;SVTYPE=INV;SVMETHOD=EMBL.DELLYv0.6.7;CHR2=4;END=49643143;CT=3to3;INSLEN=0;PE=2;MAPQ=3	GT:GL:GQ:FT:RCL:RC:RCR:CN:DR:DV:RR:RV	0/0:0,-195.133,-1000:10000:PASS:190349:1258808:117228:8:745:0:0:0
4	49094879	INV00000815	N	<INV>	.	LowQual	IMPRECISE;CIEND=-190,190;CIPOS=-190,190;SVTYPE=INV;SVMETHOD=EMBL.DELLYv0.6.7;CHR2=4;END=49634979;CT=3to3;INSLEN=0;PE=4;MAPQ=1	GT:GL:GQ:FT:RCL:RC:RCR:CN:DR:DV:RR:RV	0/0:0,-160.245,-1000:10000:PASS:188228:1184923:190769:6:614:0:0:0
4	49094881	INV00000795	N	<INV>	.	LowQual	IMPRECISE;CIEND=-146,146;CIPOS=-146,146;SVTYPE=INV;SVMETHOD=EMBL.DELLYv0.6.7;CHR2=4;END=49655862;CT=3to3;INSLEN=0;PE=3;MAPQ=3	GT:GL:GQ:FT:RCL:RC:RCR:CN:DR:DV:RR:RV	0/0:0,-91.7976,-651.331:10000:PASS:194278:1321380:54250:11:356:0:0:0
4	49094883	INV00000798	N	<INV>	.	LowQual	IMPRECISE;CIEND=-430,430;CIPOS=-430,430;SVTYPE=INV;SVMETHOD=EMBL.DELLYv0.6.7;CHR2=4;END=49099776;CT=3to3;INSLEN=0;PE=2;MAPQ=7	GT:GL:GQ:FT:RCL:RC:RCR:CN:DR:DV:RR:RV	0/0:0,-196.046,-1000:10000:PASS:40712:66624:47556:2:759:2:0:0
4	49094883	INV00000784	N	<INV>	.	LowQual	IMPRECISE;CIEND=-108,108;CIPOS=-108,108;SVTYPE=INV;SVMETHOD=EMBL.DELLYv0.6.7;CHR2=4;END=49641195;CT=3to3;INSLEN=0;PE=3;MAPQ=13	GT:GL:GQ:FT:RCL:RC:RCR:CN:DR:DV:RR:RV	0/0:0,-345.658,-1000:10000:PASS:190262:1243045:132528:8:1370:0:0:0
4	49094884	INV00000799	N	<INV>	.	LowQual	IMPRECISE;CIEND=-289,289;CIPOS=-289,289;SVTYPE=INV;SVMETHOD=EMBL.DELLYv0.6.7;CHR2=4;END=49642677;CT=3to3;INSLEN=0;PE=6;MAPQ=3	GT:GL:GQ:FT:RCL:RC:RCR:CN:DR:DV:RR:RV	0/0:0,-75.0144,-801.235:10000:PASS:190669:1253329:122211:8:271:0:0:0
4	49094884	INV00000789	N	<INV>	.	LowQual	IMPRECISE;CIEND=-81,81;CIPOS=-81,81;SVTYPE=INV;SVMETHOD=EMBL.DELLYv0.6.7;CHR2=4;END=49647259;CT=3to3;INSLEN=0;PE=7;MAPQ=5	GT:GL:GQ:FT:RCL:RC:RCR:CN:DR:DV:RR:RV	0/0:0,-72.0651,-663.895:10000:PASS:191902:1285742:89798:9:271:2:0:0
4	49094885	INV00000794	N	<INV>	.	LowQual	IMPRECISE;CIEND=-404,404;CIPOS=-404,404;SVTYPE=INV;SVMETHOD=EMBL.DELLYv0.6.7;CHR2=4;END=49644736;CT=3to3;INSLEN=0;PE=8;MAPQ=4	GT:GL:GQ:FT:RCL:RC:RCR:CN:DR:DV:RR:RV	0/0:0,-504.048,-1000:10000:PASS:191326:1271119:104389:9:1934:3:0:0
4	49094888	INV00000804	N	<INV>	.	LowQual	IMPRECISE;CIEND=-415,415;CIPOS=-415,415;SVTYPE=INV;SVMETHOD=EMBL.DELLYv0.6.7;CHR2=4;END=49653539;CT=3to3;INSLEN=0;PE=4;MAPQ=9	GT:GL:GQ:FT:RCL:RC:RCR:CN:DR:DV:RR:RV	0/0:0,-140.849,-1000:10000:PASS:193920:1312738:62672:10:547:2:0:0
4	49094890	INV00000812	N	<INV>	.	LowQual	IMPRECISE;CIEND=-94,94;CIPOS=-94,94;SVTYPE=INV;SVMETHOD=EMBL.DELLYv0.6.7;CHR2=4;END=49639676;CT=3to3;INSLEN=0;PE=4;MAPQ=8	GT:GL:GQ:FT:RCL:RC:RCR:CN:DR:DV:RR:RV	0/0:0,-314.925,-1000:10000:PASS:190016:1231195:144149:7:1209:2:0:0
4	49094895	INV00000785	N	<INV>	.	LowQual	IMPRECISE;CIEND=-397,397;CIPOS=-397,397;SVTYPE=INV;SVMETHOD=EMBL.DELLYv0.6.7;CHR2=4;END=49649961;CT=3to3;INSLEN=0;PE=3;MAPQ=3	GT:GL:GQ:FT:RCL:RC:RCR:CN:DR:DV:RR:RV	0/0:0,-78.7688,-613.015:10000:PASS:193028:1294720:80529:9:302:1:0:0
4	49094895	INV00000805	N	<INV>	.	LowQual	IMPRECISE;CIEND=-383,383;CIPOS=-383,383;SVTYPE=INV;SVMETHOD=EMBL.DELLYv0.6.7;CHR2=4;END=49652628;CT=3to3;INSLEN=0;PE=5;MAPQ=4	GT:GL:GQ:FT:RCL:RC:RCR:CN:DR:DV:RR:RV	0/0:0,-286.01,-1000:10000:PASS:193796:1306751:68498:10:1117:2:0:0
4	49094939	INV00000801	N	<INV>	.	LowQual	IMPRECISE;CIEND=-50,50;CIPOS=-50,50;SVTYPE=INV;SVMETHOD=EMBL.DELLYv0.6.7;CHR2=4;END=49637642;CT=3to3;INSLEN=0;PE=7;MAPQ=8	GT:GL:GQ:FT:RCL:RC:RCR:CN:DR:DV:RR:RV	0/0:0,-248.794,-1000:10000:PASS:189785:1218199:156721:7:986:4:0:0
4	49094952	INV00000797	N	<INV>	.	LowQual	IMPRECISE;CIEND=-340,340;CIPOS=-340,340;SVTYPE=INV;SVMETHOD=EMBL.DELLYv0.6.7;CHR2=4;END=49643893;CT=3to3;INSLEN=0;PE=2;MAPQ=6	GT:GL:GQ:FT:RCL:RC:RCR:CN:DR:DV:RR:RV	0/0:0,-61.9081,-584.016:10000:PASS:191699:1260066:114783:8:234:2:0:0
4	49095393	INV00000821	N	<INV>	.	LowQual	IMPRECISE;CIEND=-135,135;CIPOS=-135,135;SVTYPE=INV;SVMETHOD=EMBL.DELLYv0.6.7;CHR2=4;END=49651336;CT=3to3;INSLEN=0;PE=2;MAPQ=10	GT:GL:GQ:FT:RCL:RC:RCR:CN:DR:DV:RR:RV	0/0:0,-43.1494,-546.038:10000:PASS:198028:1294885:75329:9:152:1:0:0
4	49096042	INV00000822	N	<INV>	.	LowQual	IMPRECISE;CIEND=-9,9;CIPOS=-9,9;SVTYPE=INV;SVMETHOD=EMBL.DELLYv0.6.7;CHR2=4;END=49659712;CT=3to3;INSLEN=0;PE=6;MAPQ=4	GT:GL:GQ:FT:RCL:RC:RCR:CN:DR:DV:RR:RV	0/1:-0.323568,0,-0.0728804:2:LowQual:201795:1362888:5326:13:1:1:0:0
4	49096427	INV00000832	N	<INV>	.	LowQual	IMPRECISE;CIEND=-241,241;CIPOS=-241,241;SVTYPE=INV;SVMETHOD=EMBL.DELLYv0.6.7;CHR2=4;END=49659554;CT=5to5;INSLEN=0;PE=18;MAPQ=6	GT:GL:GQ:FT:RCL:RC:RCR:CN:DR:DV:RR:RV	0/0:0,-60.4429,-413.476:10000:PASS:201757:1330234:37670:11:259:12:0:0
4	49096561	INV00000824	N	<INV>	.	LowQual	IMPRECISE;CIEND=-428,428;CIPOS=-428,428;SVTYPE=INV;SVMETHOD=EMBL.DELLYv0.6.7;CHR2=4;END=49653442;CT=5to5;INSLEN=0;PE=2;MAPQ=3	GT:GL:GQ:FT:RCL:RC:RCR:CN:DR:DV:RR:RV	0/0:0,-130.646,-768.81:10000:PASS:200255:1303513:64034:10:521:0:0:0
4	49096573	INV00000833	N	<INV>	.	LowQual	IMPRECISE;CIEND=-432,432;CIPOS=-432,432;SVTYPE=INV;SVMETHOD=EMBL.DELLYv0.6.7;CHR2=4;END=49657481;CT=5to5;INSLEN=0;PE=3;MAPQ=4	GT:GL:GQ:FT:RCL:RC:RCR:CN:DR:DV:RR:RV	0/0:0,-59.3078,-756.551:10000:PASS:201466:1317433:50094:10:214:1:0:0
4	49096575	INV00000823	N	<INV>	.	LowQual	IMPRECISE;CIEND=-264,264;CIPOS=-264,264;SVTYPE=INV;SVMETHOD=EMBL.DELLYv0.6.7;CHR2=4;END=49639127;CT=5to5;INSLEN=0;PE=3;MAPQ=8	GT:GL:GQ:FT:RCL:RC:RCR:CN:DR:DV:RR:RV	0/0:0,-133.346,-796.87:10000:PASS:196122:1213726:153796:7:539:2:0:0
4	49096580	INV00000834	N	<INV>	.	LowQual	IMPRECISE;CIEND=-82,82;CIPOS=-82,82;SVTYPE=INV;SVMETHOD=EMBL.DELLYv0.6.7;CHR2=4;END=49637162;CT=5to5;INSLEN=0;PE=5;MAPQ=2	GT:GL:GQ:FT:RCL:RC:RCR:CN:DR:DV:RR:RV	0/0:0,-139.18,-830.809:10000:PASS:195626:1194581:172930:6:554:0:0:0
4	49096596	INV00000828	N	<INV>	.	LowQual	IMPRECISE;CIEND=-102,102;CIPOS=-102,102;SVTYPE=INV;SVMETHOD=EMBL.DELLYv0.6.7;CHR2=4;END=49652278;CT=5to5;INSLEN=0;PE=2;MAPQ=7	GT:GL:GQ:FT:RCL:RC:RCR:CN:DR:DV:RR:RV	0/0:0,-45.1739,-420.296:10000:PASS:200175:1293605:73632:9:173:0:0:0
4	49096691	INV00000829	N	<INV>	.	LowQual	IMPRECISE;CIEND=-23,23;CIPOS=-23,23;SVTYPE=INV;SVMETHOD=EMBL.DELLYv0.6.7;CHR2=4;END=49640174;CT=3to3;INSLEN=0;PE=3;MAPQ=2	GT:GL:GQ:FT:RCL:RC:RCR:CN:DR:DV:RR:RV	0/0:0,-118.73,-981.971:10000:PASS:200432:1224179:139242:7:445:0:0:0
4	49096894	INV00000830	N	<INV>	.	LowQual	IMPRECISE;CIEND=-427,427;CIPOS=-427,427;SVTYPE=INV;SVMETHOD=EMBL.DELLYv0.6.7;CHR2=4;END=49647189;CT=5to5;INSLEN=0;PE=6;MAPQ=3	GT:GL:GQ:FT:RCL:RC:RCR:CN:DR:DV:RR:RV	0/0:0,-102.629,-881.995:10000:PASS:203113:1270531:92181:9:387:1:0:0
4	49096920	INV00000831	N	<INV>	.	LowQual	IMPRECISE;CIEND=-199,199;CIPOS=-199,199;SVTYPE=INV;SVMETHOD=EMBL.DELLYv0.6.7;CHR2=4;END=49634575;CT=5to5;INSLEN=0;PE=3;MAPQ=3	GT:GL:GQ:FT:RCL:RC:RCR:CN:DR:DV:RR:RV	0/0:0,-113.687,-849.451:10000:PASS:199770:1162544:199901:6:447:1:0:0
4	49096995	INV00000827	N	<INV>	.	LowQual	IMPRECISE;CIEND=-98,98;CIPOS=-98,98;SVTYPE=INV;SVMETHOD=EMBL.DELLYv0.6.7;CHR2=4;END=49636532;CT=3to3;INSLEN=0;PE=2;MAPQ=10	GT:GL:GQ:FT:RCL:RC:RCR:CN:DR:DV:RR:RV	0/0:0,-115.249,-771.991:10000:PASS:203767:1182245:176614:6:445:0:0:0
4	49097003	INV00000835	N	<INV>	.	LowQual	IMPRECISE;CIEND=-16,16;CIPOS=-16,16;SVTYPE=INV;SVMETHOD=EMBL.DELLYv0.6.7;CHR2=4;END=49659727;CT=3to3;INSLEN=0;PE=67;MAPQ=8	GT:GL:GQ:FT:RCL:RC:RCR:CN:DR:DV:RR:RV	0/0:0,-276.475,-1000:10000:PASS:210844:1354200:4240:13:1063:2:0:0
4	49097036	INV00000826	N	<INV>	.	LowQual	IMPRECISE;CIEND=-66,66;CIPOS=-66,66;SVTYPE=INV;SVMETHOD=EMBL.DELLYv0.6.7;CHR2=4;END=49637636;CT=3to3;INSLEN=0;PE=4;MAPQ=2	GT:GL:GQ:FT:RCL:RC:RCR:CN:DR:DV:RR:RV	0/0:0,-272.869,-1000:10000:PASS:204949:1201219:156731:7:1064:0:0:0
4	49097043	INV00000825	N	<INV>	.	LowQual	IMPRECISE;CIEND=-58,58;CIPOS=-58,58;SVTYPE=INV;SVMETHOD=EMBL.DELLYv0.6.7;CHR2=4;END=49641491;CT=3to3;INSLEN=0;PE=2;MAPQ=3	GT:GL:GQ:FT:RCL:RC:RCR:CN:DR:DV:RR:RV	0/0:0,-77.4805,-530.668:10000:PASS:206007:1228325:129593:7:303:0:0:0
4	49098144	INV00000945	N	<INV>	.	LowQual	IMPRECISE;CIEND=-189,189;CIPOS=-189,189;SVTYPE=INV;SVMETHOD=EMBL.DELLYv0.6.7;CHR2=4;END=49639409;CT=5to5;INSLEN=0;PE=3;MAPQ=9	GT:GL:GQ:FT:RCL:RC:RCR:CN:DR:DV:RR:RV	0/0:0,-156.393,-1000:10000:PASS:206946:1206839:148684:7:599:2:0:0
4	49098148	INV00000947	N	<INV>	.	LowQual	IMPRECISE;CIEND=-66,66;CIPOS=-66,66;SVTYPE=INV;SVMETHOD=EMBL.DELLYv0.6.7;CHR2=4;END=49659422;CT=5to5;INSLEN=0;PE=40;MAPQ=7	GT:GL:GQ:FT:RCL:RC:RCR:CN:DR:DV:RR:RV	0/0:0,-138.181,-1000:10000:PASS:212673:1316401:39120:10:611:27:0:0
4	49098162	INV00000949	N	<INV>	.	LowQual	IMPRECISE;CIEND=-407,407;CIPOS=-407,407;SVTYPE=INV;SVMETHOD=EMBL.DELLYv0.6.7;CHR2=4;END=49636217;CT=5to5;INSLEN=0;PE=2;MAPQ=7	GT:GL:GQ:FT:RCL:RC:RCR:CN:DR:DV:RR:RV	0/0:0,-194.521,-1000:10000:PASS:206109:1173917:181584:6:737:1:0:0
4	49098175	INV00000837	N	<INV>	.	LowQual	IMPRECISE;CIEND=-388,388;CIPOS=-388,388;SVTYPE=INV;SVMETHOD=EMBL.DELLYv0.6.7;CHR2=4;END=49641117;CT=5to5;INSLEN=0;PE=4;MAPQ=2	GT:GL:GQ:FT:RCL:RC:RCR:CN:DR:DV:RR:RV	0/0:0,-203.406,-1000:10000:PASS:207443:1220583:134888:7:767:0:0:0
4	49098176	INV00000922	N	<INV>	.	LowQual	IMPRECISE;CIEND=-390,390;CIPOS=-390,390;SVTYPE=INV;SVMETHOD=EMBL.DELLYv0.6.7;CHR2=4;END=49648305;CT=5to5;INSLEN=0;PE=2;MAPQ=7	GT:GL:GQ:FT:RCL:RC:RCR:CN:DR:DV:RR:RV	0/0:0,-203.272,-1000:10000:PASS:209521:1268391:87073:9:768:1:0:0
4	49098178	INV00000926	N	<INV>	.	LowQual	IMPRECISE;CIEND=-57,57;CIPOS=-57,57;SVTYPE=INV;SVMETHOD=EMBL.DELLYv0.6.7;CHR2=4;END=49637185;CT=5to5;INSLEN=0;PE=5;MAPQ=7	GT:GL:GQ:FT:RCL:RC:RCR:CN:DR:DV:RR:RV	0/0:0,-208.065,-1000:10000:PASS:206431:1182672:172785:6:786:0:0:0
4	49098183	INV00000929	N	<INV>	.	LowQual	IMPRECISE;CIEND=-428,428;CIPOS=-428,428;SVTYPE=INV;SVMETHOD=EMBL.DELLYv0.6.7;CHR2=4;END=49634179;CT=5to5;INSLEN=0;PE=2;MAPQ=7	GT:GL:GQ:FT:RCL:RC:RCR:CN:DR:DV:RR:RV	0/0:0,-48.0197,-479.192:10000:PASS:205556:1154572:200862:6:182:2:0:0
4	49098185	INV00000942	N	<INV>	.	LowQual	IMPRECISE;CIEND=-231,231;CIPOS=-231,231;SVTYPE=INV;SVMETHOD=EMBL.DELLYv0.6.7;CHR2=4;END=49657863;CT=5to5;INSLEN=0;PE=3;MAPQ=3	GT:GL:GQ:FT:RCL:RC:RCR:CN:DR:DV:RR:RV	0/0:0,-69.1276,-699.038:10000:PASS:212263:1306995:48404:10:256:1:0:0
4	49098284	INV00000932	N	<INV>	.	LowQual	IMPRECISE;CIEND=-428,428;CIPOS=-428,428;SVTYPE=INV;SVMETHOD=EMBL.DELLYv0.6.7;CHR2=4;END=49639807;CT=3to3;INSLEN=0;PE=2;MAPQ=4	GT:GL:GQ:FT:RCL:RC:RCR:CN:DR:DV:RR:RV	0/0:0,-214.649,-1000:10000:PASS:211644:1208171:142647:7:815:0:0:0
4	49098284	INV00000948	N	<INV>	.	LowQual	IMPRECISE;CIEND=-75,75;CIPOS=-75,75;SVTYPE=INV;SVMETHOD=EMBL.DELLYv0.6.7;CHR2=4;END=49641464;CT=3to3;INSLEN=0;PE=4;MAPQ=7	GT:GL:GQ:FT:RCL:RC:RCR:CN:DR:DV:RR:RV	0/0:0,-70.6834,-514.794:10000:PASS:212100:1221028:129790:7:282:2:0:0
4	49098284	INV00000938	N	<INV>	.	LowQual	IMPRECISE;CIEND=-392,392;CIPOS=-392,392;SVTYPE=INV;SVMETHOD=EMBL.DELLYv0.6.7;CHR2=4;END=49649962;CT=3to3;INSLEN=0;PE=2;MAPQ=7	GT:GL:GQ:FT:RCL:RC:RCR:CN:DR:DV:RR:RV	0/0:0,-79.1326,-615.416:10000:PASS:214576:1270293:80525:9:303:1:0:0
4	49098285	INV00000952	N	<INV>	.	LowQual	IMPRECISE;CIEND=-94,94;CIPOS=-94,94;SVTYPE=INV;SVMETHOD=EMBL.DELLYv0.6.7;CHR2=4;END=49644956;CT=3to3;INSLEN=0;PE=2;MAPQ=7	GT:GL:GQ:FT:RCL:RC:RCR:CN:DR:DV:RR:RV	0/0:0,-127.825,-1000:10000:PASS:213041:1248853:101959:8:477:1:0:0
4	49098365	INV00000853	N	<INV>	.	LowQual	IMPRECISE;CIEND=-414,414;CIPOS=-414,414;SVTYPE=INV;SVMETHOD=EMBL.DELLYv0.6.7;CHR2=4;END=49657199;CT=5to5;INSLEN=0;PE=2;MAPQ=3	GT:GL:GQ:FT:RCL:RC:RCR:CN:DR:DV:RR:RV	0/0:0,-55.492,-740.892:10000:PASS:216828:1299687:50794:10:194:0:0:0
4	49098484	INV00000840	N	<INV>	.	LowQual	IMPRECISE;CIEND=-396,396;CIPOS=-396,396;SVTYPE=INV;SVMETHOD=EMBL.DELLYv0.6.7;CHR2=4;END=49657312;CT=3to3;INSLEN=0;PE=5;MAPQ=15	GT:GL:GQ:FT:RCL:RC:RCR:CN:DR:DV:RR:RV	0/0:0,-54.4391,-747.949:10000:PASS:220181:1296664:50417:10:209:3:0:0
4	49098510	INV00000941	N	<INV>	.	LowQual	IMPRECISE;CIEND=-106,106;CIPOS=-106,106;SVTYPE=INV;SVMETHOD=EMBL.DELLYv0.6.7;CHR2=4;END=49659727;CT=3to3;INSLEN=0;PE=162;MAPQ=8	GT:GL:GQ:FT:RCL:RC:RCR:CN:DR:DV:RR:RV	0/0:0,-44.1511,-1000:10000:PASS:221002:1342692:4240:12:581:126:0:0
4	49098790	INV00000915	N	<INV>	.	LowQual	IMPRECISE;CIEND=-54,54;CIPOS=-54,54;SVTYPE=INV;SVMETHOD=EMBL.DELLYv0.6.7;CHR2=4;END=49637188;CT=5to5;INSLEN=0;PE=9;MAPQ=5	GT:GL:GQ:FT:RCL:RC:RCR:CN:DR:DV:RR:RV	0/0:0,-289.976,-1000:10000:PASS:215931:1172616:172766:6:1129:1:0:0
4	49098795	INV00000866	N	<INV>	.	LowQual	IMPRECISE;CIEND=-141,141;CIPOS=-141,141;SVTYPE=INV;SVMETHOD=EMBL.DELLYv0.6.7;CHR2=4;END=49640102;CT=5to5;INSLEN=0;PE=2;MAPQ=2	GT:GL:GQ:FT:RCL:RC:RCR:CN:DR:DV:RR:RV	0/0:0,-121.06,-1000:10000:PASS:216853:1204100:141236:7:449:0:0:0
4	49098795	INV00000881	N	<INV>	.	LowQual	IMPRECISE;CIEND=-20,20;CIPOS=-20,20;SVTYPE=INV;SVMETHOD=EMBL.DELLYv0.6.7;CHR2=4;END=49642602;CT=5to5;INSLEN=0;PE=4;MAPQ=5	GT:GL:GQ:FT:RCL:RC:RCR:CN:DR:DV:RR:RV	0/0:0,-157.992,-1000:10000:PASS:217476:1221712:123624:7:601:0:0:0
4	49098797	INV00000925	N	<INV>	.	LowQual	IMPRECISE;CIEND=-397,397;CIPOS=-397,397;SVTYPE=INV;SVMETHOD=EMBL.DELLYv0.6.7;CHR2=4;END=49656104;CT=5to5;INSLEN=0;PE=2;MAPQ=4	GT:GL:GQ:FT:RCL:RC:RCR:CN:DR:DV:RR:RV	0/0:0,-69.507,-606.534:10000:PASS:221427:1291867:53450:9:265:0:0:0
4	49098815	INV00000936	N	<INV>	.	LowQual	IMPRECISE;CIEND=-43,43;CIPOS=-43,43;SVTYPE=INV;SVMETHOD=EMBL.DELLYv0.6.7;CHR2=4;END=49650710;CT=5to5;INSLEN=0;PE=4;MAPQ=6	GT:GL:GQ:FT:RCL:RC:RCR:CN:DR:DV:RR:RV	0/0:0,-42.2285,-455.592:10000:PASS:220163:1267142:77834:9:156:1:0:0
4	49098904	INV00000901	N	<INV>	.	LowQual	IMPRECISE;CIEND=-418,418;CIPOS=-418,418;SVTYPE=INV;SVMETHOD=EMBL.DELLYv0.6.7;CHR2=4;END=49644740;CT=3to3;INSLEN=0;PE=5;MAPQ=4	GT:GL:GQ:FT:RCL:RC:RCR:CN:DR:DV:RR:RV	0/0:0,-520.639,-1000:10000:PASS:227078:1231890:104341:7:1996:2:0:0
4	49098914	INV00000930	N	<INV>	.	LowQual	IMPRECISE;CIEND=-410,410;CIPOS=-410,410;SVTYPE=INV;SVMETHOD=EMBL.DELLYv0.6.7;CHR2=4;END=49635754;CT=3to3;INSLEN=0;PE=3;MAPQ=3	GT:GL:GQ:FT:RCL:RC:RCR:CN:DR:DV:RR:RV	0/0:0,-65.4689,-501.727:10000:PASS:224638:1150983:185167:6:256:1:0:0
4	49098924	INV00000905	N	<INV>	.	LowQual	IMPRECISE;CIEND=-63,63;CIPOS=-63,63;SVTYPE=INV;SVMETHOD=EMBL.DELLYv0.6.7;CHR2=4;END=49639807;CT=3to3;INSLEN=0;PE=6;MAPQ=4	GT:GL:GQ:FT:RCL:RC:RCR:CN:DR:DV:RR:RV	0/0:0,-214.45,-1000:10000:PASS:226009:1193347:142647:6:815:1:0:0
4	49098925	INV00000921	N	<INV>	.	LowQual	IMPRECISE;CIEND=-394,394;CIPOS=-394,394;SVTYPE=INV;SVMETHOD=EMBL.DELLYv0.6.7;CHR2=4;END=49653520;CT=3to3;INSLEN=0;PE=2;MAPQ=4	GT:GL:GQ:FT:RCL:RC:RCR:CN:DR:DV:RR:RV	0/0:0,-143.681,-1000:10000:PASS:229888:1273275:62707:9:552:0:0:0
4	49099064	INV00000944	N	<INV>	.	LowQual	IMPRECISE;CIEND=-353,353;CIPOS=-353,353;SVTYPE=INV;SVMETHOD=EMBL.DELLYv0.6.7;CHR2=4;END=49650029;CT=5to5;INSLEN=0;PE=15;MAPQ=3	GT:GL:GQ:FT:RCL:RC:RCR:CN:DR:DV:RR:RV	0/0:0,-108.594,-863.446:10000:PASS:229832:1254516:80358:8:424:6:0:0
4	49099197	INV00000854	N	<INV>	.	LowQual	IMPRECISE;CIEND=-316,316;CIPOS=-316,316;SVTYPE=INV;SVMETHOD=EMBL.DELLYv0.6.7;CHR2=4;END=49657838;CT=5to5;INSLEN=0;PE=23;MAPQ=19	GT:GL:GQ:FT:RCL:RC:RCR:CN:DR:DV:RR:RV	0/0:0,-49.8593,-749.78:10000:PASS:234302:1284002:48575:9:294:21:0:0
4	49099201	INV00000946	N	<INV>	.	LowQual	IMPRECISE;CIEND=-360,360;CIPOS=-360,360;SVTYPE=INV;SVMETHOD=EMBL.DELLYv0.6.7;CHR2=4;END=49650178;CT=3to3;INSLEN=0;PE=5;MAPQ=7	GT:GL:GQ:FT:RCL:RC:RCR:CN:DR:DV:RR:RV	0/0:0,-90.5074,-870.993:10000:PASS:232195:1253066:79371:8:341:4:0:0
4	49099225	INV00000933	N	<INV>	.	LowQual	IMPRECISE;CIEND=-230,230;CIPOS=-230,230;SVTYPE=INV;SVMETHOD=EMBL.DELLYv0.6.7;CHR2=4;END=49639093;CT=5to5;INSLEN=0;PE=7;MAPQ=4	GT:GL:GQ:FT:RCL:RC:RCR:CN:DR:DV:RR:RV	0/0:0,-127.77,-1000:10000:PASS:229940:1177157:154393:6:479:4:0:0
4	49099230	INV00000884	N	<INV>	.	LowQual	IMPRECISE;CIEND=-341,341;CIPOS=-341,341;SVTYPE=INV;SVMETHOD=EMBL.DELLYv0.6.7;CHR2=4;END=49648287;CT=5to5;INSLEN=0;PE=4;MAPQ=4	GT:GL:GQ:FT:RCL:RC:RCR:CN:DR:DV:RR:RV	0/0:0,-195.329,-1000:10000:PASS:232601:1244201:87198:8:751:0:0:0
4	49099259	INV00000907	N	<INV>	.	LowQual	IMPRECISE;CIEND=-6,6;CIPOS=-6,6;SVTYPE=INV;SVMETHOD=EMBL.DELLYv0.6.7;CHR2=4;END=49652271;CT=5to5;INSLEN=0;PE=10;MAPQ=3	GT:GL:GQ:FT:RCL:RC:RCR:CN:DR:DV:RR:RV	0/0:0,-46.3374,-423.555:10000:PASS:235344:1256133:73716:8:177:0:0:0
4	49099260	INV00000919	N	<INV>	.	LowQual	IMPRECISE;CIEND=-64,64;CIPOS=-64,64;SVTYPE=INV;SVMETHOD=EMBL.DELLYv0.6.7;CHR2=4;END=49655731;CT=3to3;INSLEN=0;PE=2;MAPQ=7	GT:GL:GQ:FT:RCL:RC:RCR:CN:DR:DV:RR:RV	0/0:0,-87.4864,-696.135:10000:PASS:236417:1274749:55028:9:337:1:0:0
4	49099287	INV00000842	N	<INV>	.	LowQual	IMPRECISE;CIEND=-39,39;CIPOS=-39,39;SVTYPE=INV;SVMETHOD=EMBL.DELLYv0.6.7;CHR2=4;END=49641010;CT=5to5;INSLEN=0;PE=23;MAPQ=5	GT:GL:GQ:FT:RCL:RC:RCR:CN:DR:DV:RR:RV	0/0:0,-188.683,-1000:10000:PASS:234557:1190718:136769:6:731:2:0:0
4	49099294	INV00000856	N	<INV>	.	LowQual	IMPRECISE;CIEND=-40,40;CIPOS=-40,40;SVTYPE=INV;SVMETHOD=EMBL.DELLYv0.6.7;CHR2=4;END=49636217;CT=5to5;INSLEN=0;PE=4;MAPQ=3	GT:GL:GQ:FT:RCL:RC:RCR:CN:DR:DV:RR:RV	0/0:0,-303.396,-1000:10000:PASS:234068:1144961:181584:6:1199:1:0:0
4	49099304	INV00000895	N	<INV>	.	LowQual	IMPRECISE;CIEND=-25,25;CIPOS=-25,25;SVTYPE=INV;SVMETHOD=EMBL.DELLYv0.6.7;CHR2=4;END=49643146;CT=3to3;INSLEN=0;PE=3;MAPQ=10	GT:GL:GQ:FT:RCL:RC:RCR:CN:DR:DV:RR:RV	0/0:0,-193.991,-1000:10000:PASS:237023:1208293:117220:7:745:1:0:0
4	49099304	INV00000862	N	<INV>	.	LowQual	IMPRECISE;CIEND=-425,425;CIPOS=-425,425;SVTYPE=INV;SVMETHOD=EMBL.DELLYv0.6.7;CHR2=4;END=49643893;CT=3to3;INSLEN=0;PE=3;MAPQ=4	GT:GL:GQ:FT:RCL:RC:RCR:CN:DR:DV:RR:RV	0/0:0,-61.707,-583.901:10000:PASS:237238:1210730:114783:7:234:1:0:0
4	49099304	INV00000923	N	<INV>	.	LowQual	IMPRECISE;CIEND=-12,12;CIPOS=-12,12;SVTYPE=INV;SVMETHOD=EMBL.DELLYv0.6.7;CHR2=4;END=49648425;CT=3to3;INSLEN=0;PE=4;MAPQ=6	GT:GL:GQ:FT:RCL:RC:RCR:CN:DR:DV:RR:RV	0/0:0,-88.9986,-571.673:10000:PASS:238453:1240372:85141:8:340:1:0:0
4	49099313	INV00000873	N	<INV>	.	LowQual	IMPRECISE;CIEND=-178,178;CIPOS=-178,178;SVTYPE=INV;SVMETHOD=EMBL.DELLYv0.6.7;CHR2=4;END=49649538;CT=3to3;INSLEN=0;PE=2;MAPQ=5	GT:GL:GQ:FT:RCL:RC:RCR:CN:DR:DV:RR:RV	0/0:0,-95.176,-950.894:10000:PASS:239969:1241081:83264:8:336:1:0:0
4	49099315	INV00000928	N	<INV>	.	LowQual	IMPRECISE;CIEND=-2,2;CIPOS=-2,2;SVTYPE=INV;SVMETHOD=EMBL.DELLYv0.6.7;CHR2=4;END=49641488;CT=3to3;INSLEN=0;PE=4;MAPQ=1	GT:GL:GQ:FT:RCL:RC:RCR:CN:DR:DV:RR:RV	0/0:0,-76.4691,-524.961:10000:PASS:237988:1194557:129595:6:299:0:0:0
4	49099335	INV00000950	N	<INV>	.	LowQual	IMPRECISE;CIEND=-2,2;CIPOS=-2,2;SVTYPE=INV;SVMETHOD=EMBL.DELLYv0.6.7;CHR2=4;END=49636613;CT=3to3;INSLEN=0;PE=6;MAPQ=9	GT:GL:GQ:FT:RCL:RC:RCR:CN:DR:DV:RR:RV	0/0:0,-142.116,-1000:10000:PASS:238403:1146089:176188:6:576:6:0:0
4	49099419	INV00000913	N	<INV>	.	LowQual	IMPRECISE;CIEND=-293,293;CIPOS=-293,293;SVTYPE=INV;SVMETHOD=EMBL.DELLYv0.6.7;CHR2=4;END=49650848;CT=3to3;INSLEN=0;PE=7;MAPQ=4	GT:GL:GQ:FT:RCL:RC:RCR:CN:DR:DV:RR:RV	0/0:0,-62.3734,-800.914:10000:PASS:247520:1240763:76356:8:224:2:0:0
4	49099420	INV00000859	N	<INV>	.	LowQual	IMPRECISE;CIEND=-321,321;CIPOS=-321,321;SVTYPE=INV;SVMETHOD=EMBL.DELLYv0.6.7;CHR2=4;END=49634783;CT=3to3;INSLEN=0;PE=13;MAPQ=4	GT:GL:GQ:FT:RCL:RC:RCR:CN:DR:DV:RR:RV	0/0:0,-393.695,-1000:10000:PASS:242975:1124181:192933:5:1484:6:0:0
4	49099429	INV00000871	N	<INV>	.	LowQual	IMPRECISE;CIEND=-50,50;CIPOS=-50,50;SVTYPE=INV;SVMETHOD=EMBL.DELLYv0.6.7;CHR2=4;END=49657953;CT=3to3;INSLEN=0;PE=75;MAPQ=6	GT:GL:GQ:FT:RCL:RC:RCR:CN:DR:DV:RR:RV	0/0:0,-5.42661,-434.058:54:PASS:249666:1271614:45449:9:171:48:0:0
4	49099673	INV00000937	N	<INV>	.	LowQual	IMPRECISE;CIEND=-202,202;CIPOS=-202,202;SVTYPE=INV;SVMETHOD=EMBL.DELLYv0.6.7;CHR2=4;END=49644443;CT=5to5;INSLEN=0;PE=10;MAPQ=6	GT:GL:GQ:FT:RCL:RC:RCR:CN:DR:DV:RR:RV	0/0:0,-134.378,-1000:10000:PASS:246130:1203696:112766:7:522:6:0:0
4	49099677	INV00000898	N	<INV>	.	LowQual	IMPRECISE;CIEND=-188,188;CIPOS=-188,188;SVTYPE=INV;SVMETHOD=EMBL.DELLYv0.6.7;CHR2=4;END=49635412;CT=5to5;INSLEN=0;PE=3;MAPQ=4	GT:GL:GQ:FT:RCL:RC:RCR:CN:DR:DV:RR:RV	0/0:0,-97.9734,-700.699:10000:PASS:243628:1128051:188381:5:376:1:0:0
4	49099677	INV00000916	N	<INV>	.	LowQual	IMPRECISE;CIEND=-411,411;CIPOS=-411,411;SVTYPE=INV;SVMETHOD=EMBL.DELLYv0.6.7;CHR2=4;END=49643042;CT=5to5;INSLEN=0;PE=4;MAPQ=7	GT:GL:GQ:FT:RCL:RC:RCR:CN:DR:DV:RR:RV	0/0:0,-142.286,-1000:10000:PASS:245822:1195880:120552:7:551:3:0:0
4	49099677	INV00000896	N	<INV>	.	LowQual	IMPRECISE;CIEND=-419,419;CIPOS=-419,419;SVTYPE=INV;SVMETHOD=EMBL.DELLYv0.6.7;CHR2=4;END=49647189;CT=5to5;INSLEN=0;PE=2;MAPQ=6	GT:GL:GQ:FT:RCL:RC:RCR:CN:DR:DV:RR:RV	0/0:0,-102.529,-881.855:10000:PASS:246915:1224251:92181:7:387:1:0:0
4	49099683	INV00000851	N	<INV>	.	LowQual	IMPRECISE;CIEND=-139,139;CIPOS=-139,139;SVTYPE=INV;SVMETHOD=EMBL.DELLYv0.6.7;CHR2=4;END=49633652;CT=5to5;INSLEN=0;PE=2;MAPQ=6	GT:GL:GQ:FT:RCL:RC:RCR:CN:DR:DV:RR:RV	0/0:0,-33.9086,-330.9:10000:PASS:243205:1114311:202084:5:129:1:0:0
4	49099776	INV00000867	N	<INV>	.	LowQual	IMPRECISE;CIEND=-43,43;CIPOS=-43,43;SVTYPE=INV;SVMETHOD=EMBL.DELLYv0.6.7;CHR2=4;END=49647259;CT=3to3;INSLEN=0;PE=3;MAPQ=6	GT:GL:GQ:FT:RCL:RC:RCR:CN:DR:DV:RR:RV	0/0:0,-72.2651,-664.106:10000:PASS:254335:1219151:89798:7:271:2:0:0
4	49099780	INV00000911	N	<INV>	.	LowQual	IMPRECISE;CIEND=-135,135;CIPOS=-135,135;SVTYPE=INV;SVMETHOD=EMBL.DELLYv0.6.7;CHR2=4;END=49641491;CT=3to3;INSLEN=0;PE=6;MAPQ=11	GT:GL:GQ:FT:RCL:RC:RCR:CN:DR:DV:RR:RV	0/0:0,-72.1856,-524.048:10000:PASS:252799:1179343:129593:6:303:5:0:0
4	49099781	INV00000882	N	<INV>	.	LowQual	IMPRECISE;CIEND=-195,195;CIPOS=-195,195;SVTYPE=INV;SVMETHOD=EMBL.DELLYv0.6.7;CHR2=4;END=49640095;CT=3to3;INSLEN=0;PE=4;MAPQ=4	GT:GL:GQ:FT:RCL:RC:RCR:CN:DR:DV:RR:RV	0/0:0,-127.024,-1000:10000:PASS:252357:1167652:141281:6:474:1:0:0
4	49099783	INV00000940	N	<INV>	.	LowQual	IMPRECISE;CIEND=-32,32;CIPOS=-32,32;SVTYPE=INV;SVMETHOD=EMBL.DELLYv0.6.7;CHR2=4;END=49644768;CT=3to3;INSLEN=0;PE=7;MAPQ=5	GT:GL:GQ:FT:RCL:RC:RCR:CN:DR:DV:RR:RV	0/0:0,-197.374,-1000:10000:PASS:253673:1205109:103808:7:767:2:0:0
4	49099787	INV00000846	N	<INV>	.	LowQual	IMPRECISE;CIEND=-12,12;CIPOS=-12,12;SVTYPE=INV;SVMETHOD=EMBL.DELLYv0.6.7;CHR2=4;END=49654561;CT=3to3;INSLEN=0;PE=3;MAPQ=1	GT:GL:GQ:FT:RCL:RC:RCR:CN:DR:DV:RR:RV	0/0:0,-94.8803,-945.025:10000:PASS:256503:1251264:57648:8:345:0:0:0
4	49099797	INV00000838	N	<INV>	.	LowQual	IMPRECISE;CIEND=-400,400;CIPOS=-400,400;SVTYPE=INV;SVMETHOD=EMBL.DELLYv0.6.7;CHR2=4;END=49649961;CT=3to3;INSLEN=0;PE=4;MAPQ=5	GT:GL:GQ:FT:RCL:RC:RCR:CN:DR:DV:RR:RV	0/0:0,-78.7698,-612.918:10000:PASS:255104:1228362:80529:7:302:2:0:0
4	49100024	INV00000951	N	<INV>	.	LowQual	IMPRECISE;CIEND=-53,53;CIPOS=-53,53;SVTYPE=INV;SVMETHOD=EMBL.DELLYv0.6.7;CHR2=4;END=49637644;CT=3to3;INSLEN=0;PE=19;MAPQ=3	GT:GL:GQ:FT:RCL:RC:RCR:CN:DR:DV:RR:RV	0/0:0,-226.865,-1000:10000:PASS:254000:1149693:156717:6:849:5:0:0
4	49100092	INV00000847	N	<INV>	.	LowQual	IMPRECISE;CIEND=-115,115;CIPOS=-115,115;SVTYPE=INV;SVMETHOD=EMBL.DELLYv0.6.7;CHR2=4;END=49652873;CT=3to3;INSLEN=0;PE=10;MAPQ=5	GT:GL:GQ:FT:RCL:RC:RCR:CN:DR:DV:RR:RV	0/0:0,-87.0495,-519.731:10000:PASS:258427:1239417:66797:8:350:4:0:0
4	49100128	INV00000864	N	<INV>	.	LowQual	IMPRECISE;CIEND=-42,42;CIPOS=-42,42;SVTYPE=INV;SVMETHOD=EMBL.DELLYv0.6.7;CHR2=4;END=49640977;CT=5to5;INSLEN=0;PE=13;MAPQ=2	GT:GL:GQ:FT:RCL:RC:RCR:CN:DR:DV:RR:RV	0/0:0,-146.821,-1000:10000:PASS:255051:1169283:136907:6:561:2:0:0
4	49100163	INV00000904	N	<INV>	.	LowQual	IMPRECISE;CIEND=-148,148;CIPOS=-148,148;SVTYPE=INV;SVMETHOD=EMBL.DELLYv0.6.7;CHR2=4;END=49654454;CT=5to5;INSLEN=0;PE=5;MAPQ=5	GT:GL:GQ:FT:RCL:RC:RCR:CN:DR:DV:RR:RV	0/0:0,-159.518,-1000:10000:PASS:258869:1247165:59002:8:579:3:0:0
4	49100166	INV00000924	N	<INV>	.	LowQual	IMPRECISE;CIEND=-12,12;CIPOS=-12,12;SVTYPE=INV;SVMETHOD=EMBL.DELLYv0.6.7;CHR2=4;END=49639573;CT=5to5;INSLEN=0;PE=8;MAPQ=4	GT:GL:GQ:FT:RCL:RC:RCR:CN:DR:DV:RR:RV	0/0:0,-240.687,-1000:10000:PASS:254651:1158937:147221:6:888:1:0:0
4	49100187	INV00000927	N	<INV>	.	LowQual	IMPRECISE;CIEND=-230,230;CIPOS=-230,230;SVTYPE=INV;SVMETHOD=EMBL.DELLYv0.6.7;CHR2=4;END=49637505;CT=5to5;INSLEN=0;PE=17;MAPQ=3	GT:GL:GQ:FT:RCL:RC:RCR:CN:DR:DV:RR:RV	0/0:0,-207.562,-1000:10000:PASS:254255:1141606:164345:5:780:8:0:0
4	49100187	INV00000931	N	<INV>	.	LowQual	IMPRECISE;CIEND=-443,443;CIPOS=-443,443;SVTYPE=INV;SVMETHOD=EMBL.DELLYv0.6.7;CHR2=4;END=49643821;CT=5to5;INSLEN=0;PE=4;MAPQ=6	GT:GL:GQ:FT:RCL:RC:RCR:CN:DR:DV:RR:RV	0/0:0,-42.8721,-472.928:10000:PASS:256121:1190110:115841:6:162:3:0:0
4	49100187	INV00000935	N	<INV>	.	LowQual	IMPRECISE;CIEND=-428,428;CIPOS=-428,428;SVTYPE=INV;SVMETHOD=EMBL.DELLYv0.6.7;CHR2=4;END=49648287;CT=5to5;INSLEN=0;PE=2;MAPQ=4	GT:GL:GQ:FT:RCL:RC:RCR:CN:DR:DV:RR:RV	0/0:0,-194.73,-1000:10000:PASS:257276:1218753:87198:7:751:1:0:0
4	49100189	INV00000889	N	<INV>	.	LowQual	IMPRECISE;CIEND=-407,407;CIPOS=-407,407;SVTYPE=INV;SVMETHOD=EMBL.DELLYv0.6.7;CHR2=4;END=49635367;CT=5to5;INSLEN=0;PE=4;MAPQ=1	GT:GL:GQ:FT:RCL:RC:RCR:CN:DR:DV:RR:RV	0/0:0,-77.7975,-575.497:10000:PASS:253755:1117431:188475:5:292:0:0:0
4	49100189	INV00000943	N	<INV>	.	LowQual	IMPRECISE;CIEND=-38,38;CIPOS=-38,38;SVTYPE=INV;SVMETHOD=EMBL.DELLYv0.6.7;CHR2=4;END=49636217;CT=5to5;INSLEN=0;PE=6;MAPQ=5	GT:GL:GQ:FT:RCL:RC:RCR:CN:DR:DV:RR:RV	0/0:0,-212.213,-1000:10000:PASS:253956:1124322:181584:5:788:4:0:0
4	49100189	INV00000839	N	<INV>	.	LowQual	IMPRECISE;CIEND=-119,119;CIPOS=-119,119;SVTYPE=INV;SVMETHOD=EMBL.DELLYv0.6.7;CHR2=4;END=49643043;CT=5to5;INSLEN=0;PE=3;MAPQ=5	GT:GL:GQ:FT:RCL:RC:RCR:CN:DR:DV:RR:RV	0/0:0,-154.322,-1000:10000:PASS:255933:1185357:120549:6:581:1:0:0
4	49100189	INV00000848	N	<INV>	.	LowQual	IMPRECISE;CIEND=-445,445;CIPOS=-445,445;SVTYPE=INV;SVMETHOD=EMBL.DELLYv0.6.7;CHR2=4;END=49649141;CT=5to5;INSLEN=0;PE=2;MAPQ=8	GT:GL:GQ:FT:RCL:RC:RCR:CN:DR:DV:RR:RV	0/0:0,-32.7371,-380.49:10000:PASS:257546:1221570:84336:7:117:1:0:0
4	49100193	INV00000843	N	<INV>	.	LowQual	IMPRECISE;CIEND=-418,418;CIPOS=-418,418;SVTYPE=INV;SVMETHOD=EMBL.DELLYv0.6.7;CHR2=4;END=49657864;CT=5to5;INSLEN=0;PE=2;MAPQ=3	GT:GL:GQ:FT:RCL:RC:RCR:CN:DR:DV:RR:RV	0/0:0,-68.5278,-696.568:10000:PASS:260261:1257409:48355:8:252:0:0:0
4	49100197	INV00000857	N	<INV>	.	LowQual	IMPRECISE;CIEND=-50,50;CIPOS=-50,50;SVTYPE=INV;SVMETHOD=EMBL.DELLYv0.6.7;CHR2=4;END=49646776;CT=5to5;INSLEN=0;PE=3;MAPQ=3	GT:GL:GQ:FT:RCL:RC:RCR:CN:DR:DV:RR:RV	0/0:0,-155.911,-1000:10000:PASS:257242:1211031:94530:7:595:0:0:0
4	49100273	INV00000891	N	<INV>	.	LowQual	IMPRECISE;CIEND=-419,419;CIPOS=-419,419;SVTYPE=INV;SVMETHOD=EMBL.DELLYv0.6.7;CHR2=4;END=49649186;CT=3to3;INSLEN=0;PE=2;MAPQ=3	GT:GL:GQ:FT:RCL:RC:RCR:CN:DR:DV:RR:RV	0/0:0,-36.6297,-456.191:10000:PASS:264148:1215033:84214:7:130:1:0:0
4	49100274	INV00000939	N	<INV>	.	LowQual	IMPRECISE;CIEND=-193,193;CIPOS=-193,193;SVTYPE=INV;SVMETHOD=EMBL.DELLYv0.6.7;CHR2=4;END=49635750;CT=3to3;INSLEN=0;PE=2;MAPQ=6	GT:GL:GQ:FT:RCL:RC:RCR:CN:DR:DV:RR:RV	0/0:0,-61.4099,-470.589:10000:PASS:260443:1114014:185228:5:238:1:0:0
4	49100288	INV00000888	N	<INV>	.	LowQual	IMPRECISE;CIEND=-62,62;CIPOS=-62,62;SVTYPE=INV;SVMETHOD=EMBL.DELLYv0.6.7;CHR2=4;END=49639381;CT=3to3;INSLEN=0;PE=3;MAPQ=2	GT:GL:GQ:FT:RCL:RC:RCR:CN:DR:DV:RR:RV	0/0:0,-243.708,-1000:10000:PASS:261599:1150320:148736:6:935:1:0:0
4	49100307	INV00000934	N	<INV>	.	LowQual	IMPRECISE;CIEND=-409,409;CIPOS=-409,409;SVTYPE=INV;SVMETHOD=EMBL.DELLYv0.6.7;CHR2=4;END=49643901;CT=3to3;INSLEN=0;PE=12;MAPQ=2	GT:GL:GQ:FT:RCL:RC:RCR:CN:DR:DV:RR:RV	0/0:0,-74.0033,-661.904:10000:PASS:263011:1184203:114777:6:280:2:0:0
4	49100405	INV00000892	N	<INV>	.	LowQual	IMPRECISE;CIEND=-101,101;CIPOS=-101,101;SVTYPE=INV;SVMETHOD=EMBL.DELLYv0.6.7;CHR2=4;END=49651924;CT=5to5;INSLEN=0;PE=2;MAPQ=11	GT:GL:GQ:FT:RCL:RC:RCR:CN:DR:DV:RR:RV	0/0:0,-36.501,-431.868:10000:PASS:265194:1224373:74466:7:129:0:0:0
4	49100495	INV00000861	N	<INV>	.	LowQual	IMPRECISE;CIEND=-179,179;CIPOS=-179,179;SVTYPE=INV;SVMETHOD=EMBL.DELLYv0.6.7;CHR2=4;END=49644966;CT=3to3;INSLEN=0;PE=4;MAPQ=7	GT:GL:GQ:FT:RCL:RC:RCR:CN:DR:DV:RR:RV	0/0:0,-111.647,-994.112:10000:PASS:266190:1194177:101748:6:413:2:0:0
4	49100514	INV00000872	N	<INV>	.	LowQual	IMPRECISE;CIEND=-171,171;CIPOS=-171,171;SVTYPE=INV;SVMETHOD=EMBL.DELLYv0.6.7;CHR2=4;END=49643136;CT=3to3;INSLEN=0;PE=2;MAPQ=3	GT:GL:GQ:FT:RCL:RC:RCR:CN:DR:DV:RR:RV	0/0:0,-198.451,-1000:10000:PASS:265688:1178615:117258:6:755:0:0:0
4	49100593	INV00000909	N	<INV>	.	LowQual	IMPRECISE;CIEND=-400,400;CIPOS=-400,400;SVTYPE=INV;SVMETHOD=EMBL.DELLYv0.6.7;CHR2=4;END=49657197;CT=5to5;INSLEN=0;PE=3;MAPQ=2	GT:GL:GQ:FT:RCL:RC:RCR:CN:DR:DV:RR:RV	0/0:0,-55.1873,-736.089:10000:PASS:270789:1243905:50801:8:193:0:0:0
4	49100643	INV00000886	N	<INV>	.	LowQual	IMPRECISE;CIEND=-46,46;CIPOS=-46,46;SVTYPE=INV;SVMETHOD=EMBL.DELLYv0.6.7;CHR2=4;END=49636542;CT=3to3;INSLEN=0;PE=4;MAPQ=8	GT:GL:GQ:FT:RCL:RC:RCR:CN:DR:DV:RR:RV	0/0:0,-102.941,-697.903:10000:PASS:267775:1115261:176566:5:400:1:0:0
4	49100644	INV00000876	N	<INV>	.	LowQual	IMPRECISE;CIEND=-42,42;CIPOS=-42,42;SVTYPE=INV;SVMETHOD=EMBL.DELLYv0.6.7;CHR2=4;END=49635046;CT=3to3;INSLEN=0;PE=6;MAPQ=5	GT:GL:GQ:FT:RCL:RC:RCR:CN:DR:DV:RR:RV	0/0:0,-88.9557,-690.663:10000:PASS:267432:1102601:189199:5:342:2:0:0
4	49100644	INV00000878	N	<INV>	.	LowQual	IMPRECISE;CIEND=-464,464;CIPOS=-464,464;SVTYPE=INV;SVMETHOD=EMBL.DELLYv0.6.7;CHR2=4;END=49656181;CT=3to3;INSLEN=0;PE=2;MAPQ=2	GT:GL:GQ:FT:RCL:RC:RCR:CN:DR:DV:RR:RV	0/0:0,-75.6689,-753.375:10000:PASS:273335:1238579:53221:8:285:0:0:0
4	49100651	INV00000917	N	<INV>	.	LowQual	IMPRECISE;CIEND=-426,426;CIPOS=-426,426;SVTYPE=INV;SVMETHOD=EMBL.DELLYv0.6.7;CHR2=4;END=49642591;CT=5to5;INSLEN=0;PE=2;MAPQ=9	GT:GL:GQ:FT:RCL:RC:RCR:CN:DR:DV:RR:RV	0/0:0,-167.433,-1000:10000:PASS:269759:1167811:123688:6:642:2:0:0
4	49100666	INV00000869	N	<INV>	.	LowQual	IMPRECISE;CIEND=-176,176;CIPOS=-176,176;SVTYPE=INV;SVMETHOD=EMBL.DELLYv0.6.7;CHR2=4;END=49641464;CT=3to3;INSLEN=0;PE=4;MAPQ=3	GT:GL:GQ:FT:RCL:RC:RCR:CN:DR:DV:RR:RV	0/0:0,-72.5813,-517.191:10000:PASS:269858:1161291:129790:6:282:0:0:0
4	49100678	INV00000906	N	<INV>	.	LowQual	IMPRECISE;CIEND=-22,22;CIPOS=-22,22;SVTYPE=INV;SVMETHOD=EMBL.DELLYv0.6.7;CHR2=4;END=49654561;CT=3to3;INSLEN=0;PE=9;MAPQ=2	GT:GL:GQ:FT:RCL:RC:RCR:CN:DR:DV:RR:RV	0/0:0,-93.5814,-943.436:10000:PASS:273731:1233242:57648:7:345:1:0:0
4	49100714	INV00000855	N	<INV>	.	LowQual	IMPRECISE;CIEND=-416,416;CIPOS=-416,416;SVTYPE=INV;SVMETHOD=EMBL.DELLYv0.6.7;CHR2=4;END=49656083;CT=5to5;INSLEN=0;PE=2;MAPQ=8	GT:GL:GQ:FT:RCL:RC:RCR:CN:DR:DV:RR:RV	0/0:0,-61.8208,-549.715:10000:PASS:275540:1235981:53508:8:237:2:0:0
4	49100919	INV00000900	N	<INV>	.	LowQual	IMPRECISE;CIEND=-197,197;CIPOS=-197,197;SVTYPE=INV;SVMETHOD=EMBL.DELLYv0.6.7;CHR2=4;END=49657952;CT=3to3;INSLEN=0;PE=3;MAPQ=2	GT:GL:GQ:FT:RCL:RC:RCR:CN:DR:DV:RR:RV	0/0:0,-45.9761,-479.701:10000:PASS:281355:1238607:45451:8:170:0:0:0
4	49101067	INV00000880	N	<INV>	.	LowQual	IMPRECISE;CIEND=-77,77;CIPOS=-77,77;SVTYPE=INV;SVMETHOD=EMBL.DELLYv0.6.7;CHR2=4;END=49640325;CT=5to5;INSLEN=0;PE=3;MAPQ=5	GT:GL:GQ:FT:RCL:RC:RCR:CN:DR:DV:RR:RV	0/0:0,-93.5566,-748.346:10000:PASS:277526:1143831:138900:5:364:1:0:0
4	49101080	INV00000897	N	<INV>	.	LowQual	IMPRECISE;CIEND=-297,297;CIPOS=-297,297;SVTYPE=INV;SVMETHOD=EMBL.DELLYv0.6.7;CHR2=4;END=49657197;CT=5to5;INSLEN=0;PE=4;MAPQ=3	GT:GL:GQ:FT:RCL:RC:RCR:CN:DR:DV:RR:RV	0/0:0,-54.1884,-734.811:10000:PASS:282808:1231425:50801:7:193:1:0:0
4	49101153	INV00000845	N	<INV>	.	LowQual	IMPRECISE;CIEND=-27,27;CIPOS=-27,27;SVTYPE=INV;SVMETHOD=EMBL.DELLYv0.6.7;CHR2=4;END=49645354;CT=3to3;INSLEN=0;PE=2;MAPQ=3	GT:GL:GQ:FT:RCL:RC:RCR:CN:DR:DV:RR:RV	0/0:0,-67.6996,-881.552:10000:PASS:283155:1178892:99613:6:240:0:0:0
4	49101385	INV00000836	N	<INV>	.	LowQual	IMPRECISE;CIEND=-135,135;CIPOS=-135,135;SVTYPE=INV;SVMETHOD=EMBL.DELLYv0.6.7;CHR2=4;END=49649566;CT=5to5;INSLEN=0;PE=2;MAPQ=5	GT:GL:GQ:FT:RCL:RC:RCR:CN:DR:DV:RR:RV	0/0:0,-104.315,-1000:10000:PASS:286416:1193004:83168:6:371:1:0:0
4	49101417	INV00000875	N	<INV>	.	LowQual	IMPRECISE;CIEND=-33,33;CIPOS=-33,33;SVTYPE=INV;SVMETHOD=EMBL.DELLYv0.6.7;CHR2=4;END=49644625;CT=5to5;INSLEN=0;PE=4;MAPQ=8	GT:GL:GQ:FT:RCL:RC:RCR:CN:DR:DV:RR:RV	0/0:0,-302.592,-1000:10000:PASS:285212:1164492:111484:6:1177:1:0:0
4	49101421	INV00000883	N	<INV>	.	LowQual	IMPRECISE;CIEND=-421,421;CIPOS=-421,421;SVTYPE=INV;SVMETHOD=EMBL.DELLYv0.6.7;CHR2=4;END=49633421;CT=5to5;INSLEN=0;PE=2;MAPQ=10	GT:GL:GQ:FT:RCL:RC:RCR:CN:DR:DV:RR:RV	0/0:0,-25.2968,-383.114:10000:PASS:282163:1073433:202523:4:89:2:0:0
4	49101421	INV00000893	N	<INV>	.	LowQual	IMPRECISE;CIEND=-145,145;CIPOS=-145,145;SVTYPE=INV;SVMETHOD=EMBL.DELLYv0.6.7;CHR2=4;END=49637192;CT=5to5;INSLEN=0;PE=3;MAPQ=5	GT:GL:GQ:FT:RCL:RC:RCR:CN:DR:DV:RR:RV	0/0:0,-265.117,-1000:10000:PASS:283235:1103225:172731:5:1037:2:0:0
4	49101439	INV00000902	N	<INV>	.	LowQual	IMPRECISE;CIEND=-131,131;CIPOS=-131,131;SVTYPE=INV;SVMETHOD=EMBL.DELLYv0.6.7;CHR2=4;END=49657827;CT=5to5;INSLEN=0;PE=3;MAPQ=3	GT:GL:GQ:FT:RCL:RC:RCR:CN:DR:DV:RR:RV	0/0:0,-77.7742,-770.75:10000:PASS:289235:1227079:48586:7:289:1:0:0
4	49101463	INV00000850	N	<INV>	.	LowQual	IMPRECISE;CIEND=-454,454;CIPOS=-454,454;SVTYPE=INV;SVMETHOD=EMBL.DELLYv0.6.7;CHR2=4;END=49647188;CT=5to5;INSLEN=0;PE=3;MAPQ=1	GT:GL:GQ:FT:RCL:RC:RCR:CN:DR:DV:RR:RV	0/0:0,-104.274,-896.57:10000:PASS:287433:1182318:92185:6:392:0:0:0
4	49101492	INV00000868	N	<INV>	.	LowQual	IMPRECISE;CIEND=-58,58;CIPOS=-58,58;SVTYPE=INV;SVMETHOD=EMBL.DELLYv0.6.7;CHR2=4;END=49647235;CT=3to3;INSLEN=0;PE=3;MAPQ=1	GT:GL:GQ:FT:RCL:RC:RCR:CN:DR:DV:RR:RV	0/0:0,-94.5778,-789.109:10000:PASS:289157:1182887:89876:6:358:0:0:0
4	49101529	INV00000863	N	<INV>	.	PASS	IMPRECISE;CIEND=-393,393;CIPOS=-393,393;SVTYPE=INV;SVMETHOD=EMBL.DELLYv0.6.7;CHR2=4;END=49650179;CT=3to3;INSLEN=0;PE=6;MAPQ=21	GT:GL:GQ:FT:RCL:RC:RCR:CN:DR:DV:RR:RV	0/0:0,-84.7399,-866.203:10000:PASS:291257:1192013:79368:6:344:5:0:0
4	49101545	INV00000860	N	<INV>	.	LowQual	IMPRECISE;CIEND=-326,326;CIPOS=-326,326;SVTYPE=INV;SVMETHOD=EMBL.DELLYv0.6.7;CHR2=4;END=49652555;CT=5to5;INSLEN=0;PE=2;MAPQ=5	GT:GL:GQ:FT:RCL:RC:RCR:CN:DR:DV:RR:RV	0/0:0,-187.18,-1000:10000:PASS:292143:1199545:71593:7:722:1:0:0
4	49101589	INV00000885	N	<INV>	.	LowQual	IMPRECISE;CIEND=-327,327;CIPOS=-327,327;SVTYPE=INV;SVMETHOD=EMBL.DELLYv0.6.7;CHR2=4;END=49650712;CT=5to5;INSLEN=0;PE=2;MAPQ=11	GT:GL:GQ:FT:RCL:RC:RCR:CN:DR:DV:RR:RV	0/0:0,-41.5264,-454.402:10000:PASS:292239:1192676:77821:6:155:1:0:0
4	49101664	INV00000894	N	<INV>	.	LowQual	IMPRECISE;CIEND=-291,291;CIPOS=-291,291;SVTYPE=INV;SVMETHOD=EMBL.DELLYv0.6.7;CHR2=4;END=49639575;CT=5to5;INSLEN=0;PE=2;MAPQ=8	GT:GL:GQ:FT:RCL:RC:RCR:CN:DR:DV:RR:RV	0/0:0,-272.724,-1000:10000:PASS:290201:1122180:147217:5:1058:2:0:0
4	49101691	INV00000908	N	<INV>	.	LowQual	IMPRECISE;CIEND=-53,53;CIPOS=-53,53;SVTYPE=INV;SVMETHOD=EMBL.DELLYv0.6.7;CHR2=4;END=49659526;CT=5to5;INSLEN=0;PE=11;MAPQ=4	GT:GL:GQ:FT:RCL:RC:RCR:CN:DR:DV:RR:RV	0/0:0,-559.701,-1000:10000:PASS:296033:1231247:37905:7:2059:5:0:0
4	49101786	INV00000874	N	<INV>	.	LowQual	IMPRECISE;CIEND=-233,233;CIPOS=-233,233;SVTYPE=INV;SVMETHOD=EMBL.DELLYv0.6.7;CHR2=4;END=49644732;CT=3to3;INSLEN=0;PE=3;MAPQ=8	GT:GL:GQ:FT:RCL:RC:RCR:CN:DR:DV:RR:RV	0/0:0,-452.37,-1000:10000:PASS:295590:1160859:104450:6:1734:2:0:0
4	49101795	INV00000849	N	<INV>	.	LowQual	IMPRECISE;CIEND=-2,2;CIPOS=-2,2;SVTYPE=INV;SVMETHOD=EMBL.DELLYv0.6.7;CHR2=4;END=49640606;CT=3to3;INSLEN=0;PE=2;MAPQ=5	GT:GL:GQ:FT:RCL:RC:RCR:CN:DR:DV:RR:RV	0/0:0,-30.9112,-318.594:10000:PASS:294556:1127323:137871:5:114:0:0:0
4	49101813	INV00000844	N	<INV>	.	LowQual	IMPRECISE;CIEND=-394,394;CIPOS=-394,394;SVTYPE=INV;SVMETHOD=EMBL.DELLYv0.6.7;CHR2=4;END=49638261;CT=5to5;INSLEN=0;PE=2;MAPQ=5	GT:GL:GQ:FT:RCL:RC:RCR:CN:DR:DV:RR:RV	0/0:0,-31.529,-355.281:10000:PASS:294173:1109059:155928:5:109:1:0:0
4	49101862	INV00000914	N	<INV>	.	LowQual	IMPRECISE;CIEND=-196,196;CIPOS=-196,196;SVTYPE=INV;SVMETHOD=EMBL.DELLYv0.6.7;CHR2=4;END=49648122;CT=3to3;INSLEN=0;PE=3;MAPQ=3	GT:GL:GQ:FT:RCL:RC:RCR:CN:DR:DV:RR:RV	0/0:0,-78.4105,-589.495:10000:PASS:297633:1176713:87516:6:302:1:0:0
4	49101950	INV00000920	N	<INV>	.	LowQual	IMPRECISE;CIEND=-229,229;CIPOS=-229,229;SVTYPE=INV;SVMETHOD=EMBL.DELLYv0.6.7;CHR2=4;END=49654575;CT=3to3;INSLEN=0;PE=11;MAPQ=4	GT:GL:GQ:FT:RCL:RC:RCR:CN:DR:DV:RR:RV	0/0:0,-74.1977,-731.032:10000:PASS:300485:1205376:57622:7:285:5:0:0
4	49102118	INV00000858	N	<INV>	.	LowQual	IMPRECISE;CIEND=-349,349;CIPOS=-349,349;SVTYPE=INV;SVMETHOD=EMBL.DELLYv0.6.7;CHR2=4;END=49657862;CT=5to5;INSLEN=0;PE=10;MAPQ=8	GT:GL:GQ:FT:RCL:RC:RCR:CN:DR:DV:RR:RV	0/0:0,-56.0792,-631.148:10000:PASS:302118:1213735:48432:7:234:9:0:0
4	49102120	INV00000899	N	<INV>	.	LowQual	IMPRECISE;CIEND=-423,423;CIPOS=-423,423;SVTYPE=INV;SVMETHOD=EMBL.DELLYv0.6.7;CHR2=4;END=49634678;CT=5to5;INSLEN=0;PE=2;MAPQ=18	GT:GL:GQ:FT:RCL:RC:RCR:CN:DR:DV:RR:RV	0/0:0,-61.7325,-646.407:10000:PASS:295707:1063782:198385:4:234:2:0:0
4	49102219	INV00000879	N	<INV>	.	LowQual	IMPRECISE;CIEND=-423,423;CIPOS=-423,423;SVTYPE=INV;SVMETHOD=EMBL.DELLYv0.6.7;CHR2=4;END=49634788;CT=3to3;INSLEN=0;PE=3;MAPQ=13	GT:GL:GQ:FT:RCL:RC:RCR:CN:DR:DV:RR:RV	0/0:0,-129.487,-1000:10000:PASS:296406:1068507:192911:4:485:2:0:0
4	49102219	INV00000870	N	<INV>	.	LowQual	IMPRECISE;CIEND=-428,428;CIPOS=-428,428;SVTYPE=INV;SVMETHOD=EMBL.DELLYv0.6.7;CHR2=4;END=49657953;CT=3to3;INSLEN=0;PE=18;MAPQ=6	GT:GL:GQ:FT:RCL:RC:RCR:CN:DR:DV:RR:RV	0/0:0,-35.8885,-472.714:10000:PASS:302804:1215969:45449:7:171:11:0:0
4	49102274	INV00000910	N	<INV>	.	LowQual	IMPRECISE;CIEND=-56,56;CIPOS=-56,56;SVTYPE=INV;SVMETHOD=EMBL.DELLYv0.6.7;CHR2=4;END=49652639;CT=3to3;INSLEN=0;PE=3;MAPQ=14	GT:GL:GQ:FT:RCL:RC:RCR:CN:DR:DV:RR:RV	0/0:0,-125.954,-1000:10000:PASS:301533:1192687:68481:6:467:1:0:0
4	49102645	INV00000918	N	<INV>	.	LowQual	IMPRECISE;CIEND=-378,378;CIPOS=-378,378;SVTYPE=INV;SVMETHOD=EMBL.DELLYv0.6.7;CHR2=4;END=49634697;CT=5to5;INSLEN=0;PE=4;MAPQ=6	GT:GL:GQ:FT:RCL:RC:RCR:CN:DR:DV:RR:RV	0/0:0,-83.5946,-674.989:10000:PASS:297712:1062375:197334:4:320:3:0:0
4	49102743	INV00000841	N	<INV>	.	LowQual	IMPRECISE;CIEND=-425,425;CIPOS=-425,425;SVTYPE=INV;SVMETHOD=EMBL.DELLYv0.6.7;CHR2=4;END=49639229;CT=3to3;INSLEN=0;PE=11;MAPQ=10	GT:GL:GQ:FT:RCL:RC:RCR:CN:DR:DV:RR:RV	0/0:0,-24.6752,-305.791:10000:PASS:299723:1108131:150785:5:127:9:0:0
4	49103106	INV00000865	N	<INV>	.	LowQual	IMPRECISE;CIEND=-329,329;CIPOS=-329,329;SVTYPE=INV;SVMETHOD=EMBL.DELLYv0.6.7;CHR2=4;END=49659523;CT=5to5;INSLEN=0;PE=32;MAPQ=5	GT:GL:GQ:FT:RCL:RC:RCR:CN:DR:DV:RR:RV	0/0:0,-92.1734,-685.818:10000:PASS:305631:1220330:37924:7:386:19:0:0
4	49103118	INV00000887	N	<INV>	.	LowQual	IMPRECISE;CIEND=-424,424;CIPOS=-424,424;SVTYPE=INV;SVMETHOD=EMBL.DELLYv0.6.7;CHR2=4;END=49636217;CT=5to5;INSLEN=0;PE=3;MAPQ=6	GT:GL:GQ:FT:RCL:RC:RCR:CN:DR:DV:RR:RV	0/0:0,-99.4887,-682.615:10000:PASS:299223:1076639:181584:4:382:2:0:0
4	49103212	INV00000852	N	<INV>	.	LowQual	IMPRECISE;CIEND=-15,15;CIPOS=-15,15;SVTYPE=INV;SVMETHOD=EMBL.DELLYv0.6.7;CHR2=4;END=49657298;CT=3to3;INSLEN=0;PE=2;MAPQ=4	GT:GL:GQ:FT:RCL:RC:RCR:CN:DR:DV:RR:RV	0/0:0,-59.3901,-757.372:10000:PASS:306357:1206399:50457:7:212:0:0:0
4	49103213	INV00000890	N	<INV>	.	LowQual	IMPRECISE;CIEND=-140,140;CIPOS=-140,140;SVTYPE=INV;SVMETHOD=EMBL.DELLYv0.6.7;CHR2=4;END=49636871;CT=3to3;INSLEN=0;PE=2;MAPQ=4	GT:GL:GQ:FT:RCL:RC:RCR:CN:DR:DV:RR:RV	0/0:0,-48.2435,-509.465:10000:PASS:300698:1083162:173694:5:173:0:0:0
4	49103347	INV00000912	N	<INV>	.	LowQual	IMPRECISE;CIEND=-103,103;CIPOS=-103,103;SVTYPE=INV;SVMETHOD=EMBL.DELLYv0.6.7;CHR2=4;END=49644161;CT=3to3;INSLEN=0;PE=4;MAPQ=6	GT:GL:GQ:FT:RCL:RC:RCR:CN:DR:DV:RR:RV	0/0:0,-65.7694,-677.936:10000:PASS:302729:1142988:113750:5:256:3:0:0
4	49103433	INV00000903	N	<INV>	.	LowQual	IMPRECISE;CIEND=-452,452;CIPOS=-452,452;SVTYPE=INV;SVMETHOD=EMBL.DELLYv0.6.7;CHR2=4;END=49643822;CT=5to5;INSLEN=0;PE=2;MAPQ=6	GT:GL:GQ:FT:RCL:RC:RCR:CN:DR:DV:RR:RV	0/0:0,-44.1361,-483.793:10000:PASS:303266:1140216:115840:5:163:1:0:0
4	49103635	INV00000877	N	<INV>	.	LowQual	IMPRECISE;CIEND=-11,11;CIPOS=-11,11;SVTYPE=INV;SVMETHOD=EMBL.DELLYv0.6.7;CHR2=4;END=49637635;CT=3to3;INSLEN=0;PE=9;MAPQ=2	GT:GL:GQ:FT:RCL:RC:RCR:CN:DR:DV:RR:RV	0/0:0,-278.075,-1000:10000:PASS:306035:1094643:156732:5:1090:1:0:0
4	49104311	INV00001094	N	<INV>	.	LowQual	IMPRECISE;CIEND=-42,42;CIPOS=-42,42;SVTYPE=INV;SVMETHOD=EMBL.DELLYv0.6.7;CHR2=4;END=49659522;CT=5to5;INSLEN=0;PE=36;MAPQ=7	GT:GL:GQ:FT:RCL:RC:RCR:CN:DR:DV:RR:RV	0/0:0,-282.509,-1000:10000:PASS:316096:1208887:37930:7:1140:29:0:0
4	49104468	INV00001100	N	<INV>	.	LowQual	IMPRECISE;CIEND=-224,224;CIPOS=-224,224;SVTYPE=INV;SVMETHOD=EMBL.DELLYv0.6.7;CHR2=4;END=49654279;CT=5to5;INSLEN=0;PE=3;MAPQ=1	GT:GL:GQ:FT:RCL:RC:RCR:CN:DR:DV:RR:RV	0/0:0,-96.4444,-728.662:10000:PASS:320139:1181001:60192:6:371:0:0:0
4	49104501	INV00000959	N	<INV>	.	LowQual	IMPRECISE;CIEND=-106,106;CIPOS=-106,106;SVTYPE=INV;SVMETHOD=EMBL.DELLYv0.6.7;CHR2=4;END=49644597;CT=5to5;INSLEN=0;PE=11;MAPQ=8	GT:GL:GQ:FT:RCL:RC:RCR:CN:DR:DV:RR:RV	0/0:0,-271.145,-1000:10000:PASS:319387:1127763:111521:5:1067:4:0:0
4	49104523	INV00001053	N	<INV>	.	LowQual	IMPRECISE;CIEND=-407,407;CIPOS=-407,407;SVTYPE=INV;SVMETHOD=EMBL.DELLYv0.6.7;CHR2=4;END=49643900;CT=5to5;INSLEN=0;PE=2;MAPQ=22	GT:GL:GQ:FT:RCL:RC:RCR:CN:DR:DV:RR:RV	0/0:0,-70.5807,-648.402:10000:PASS:320305:1123367:114778:5:272:1:0:0
4	49104524	INV00001072	N	<INV>	.	LowQual	IMPRECISE;CIEND=-101,101;CIPOS=-101,101;SVTYPE=INV;SVMETHOD=EMBL.DELLYv0.6.7;CHR2=4;END=49642949;CT=5to5;INSLEN=0;PE=13;MAPQ=4	GT:GL:GQ:FT:RCL:RC:RCR:CN:DR:DV:RR:RV	0/0:0,-110.485,-1000:10000:PASS:320082:1116630:121480:5:424:4:0:0
4	49104534	INV00001077	N	<INV>	.	LowQual	IMPRECISE;CIEND=-167,167;CIPOS=-167,167;SVTYPE=INV;SVMETHOD=EMBL.DELLYv0.6.7;CHR2=4;END=49634667;CT=5to5;INSLEN=0;PE=2;MAPQ=6	GT:GL:GQ:FT:RCL:RC:RCR:CN:DR:DV:RR:RV	0/0:0,-291.325,-1000:10000:PASS:318169:1038989:198725:4:1134:1:0:0
4	49104535	INV00001086	N	<INV>	.	LowQual	IMPRECISE;CIEND=-151,151;CIPOS=-151,151;SVTYPE=INV;SVMETHOD=EMBL.DELLYv0.6.7;CHR2=4;END=49647188;CT=5to5;INSLEN=0;PE=21;MAPQ=3	GT:GL:GQ:FT:RCL:RC:RCR:CN:DR:DV:RR:RV	0/0:0,-103.378,-895.091:10000:PASS:321676:1145471:92185:6:392:4:0:0
4	49104536	INV00001087	N	<INV>	.	LowQual	IMPRECISE;CIEND=-98,98;CIPOS=-98,98;SVTYPE=INV;SVMETHOD=EMBL.DELLYv0.6.7;CHR2=4;END=49639089;CT=5to5;INSLEN=0;PE=2;MAPQ=4	GT:GL:GQ:FT:RCL:RC:RCR:CN:DR:DV:RR:RV	0/0:0,-126.157,-1000:10000:PASS:319479:1083220:154405:5:464:0:0:0
4	49104549	INV00000953	N	<INV>	.	LowQual	IMPRECISE;CIEND=-128,128;CIPOS=-128,128;SVTYPE=INV;SVMETHOD=EMBL.DELLYv0.6.7;CHR2=4;END=49656556;CT=5to5;INSLEN=0;PE=2;MAPQ=4	GT:GL:GQ:FT:RCL:RC:RCR:CN:DR:DV:RR:RV	0/0:0,-32.9713,-467.652:10000:PASS:325165:1184416:52391:6:116:0:0:0
4	49104556	INV00000992	N	<INV>	.	LowQual	IMPRECISE;CIEND=-160,160;CIPOS=-160,160;SVTYPE=INV;SVMETHOD=EMBL.DELLYv0.6.7;CHR2=4;END=49652272;CT=5to5;INSLEN=0;PE=2;MAPQ=8	GT:GL:GQ:FT:RCL:RC:RCR:CN:DR:DV:RR:RV	0/0:0,-45.7272,-427.142:10000:PASS:324656:1162314:73710:6:178:2:0:0
4	49104567	INV00001004	N	<INV>	.	LowQual	IMPRECISE;CIEND=-427,427;CIPOS=-427,427;SVTYPE=INV;SVMETHOD=EMBL.DELLYv0.6.7;CHR2=4;END=49655139;CT=5to5;INSLEN=0;PE=2;MAPQ=1	GT:GL:GQ:FT:RCL:RC:RCR:CN:DR:DV:RR:RV	0/0:0,-43.9787,-426.81:10000:PASS:326833:1178140:56523:6:164:0:0:0
4	49104573	INV00001013	N	<INV>	.	LowQual	IMPRECISE;CIEND=-42,42;CIPOS=-42,42;SVTYPE=INV;SVMETHOD=EMBL.DELLYv0.6.7;CHR2=4;END=49637198;CT=5to5;INSLEN=0;PE=3;MAPQ=3	GT:GL:GQ:FT:RCL:RC:RCR:CN:DR:DV:RR:RV	0/0:0,-253.401,-1000:10000:PASS:322938:1060967:172620:4:991:0:0:0
4	49104670	INV00001090	N	<INV>	.	LowQual	IMPRECISE;CIEND=-140,140;CIPOS=-140,140;SVTYPE=INV;SVMETHOD=EMBL.DELLYv0.6.7;CHR2=4;END=49642667;CT=3to3;INSLEN=0;PE=3;MAPQ=6	GT:GL:GQ:FT:RCL:RC:RCR:CN:DR:DV:RR:RV	0/0:0,-77.8299,-819.535:10000:PASS:337919:1097789:122273:5:285:2:0:0
4	49104679	INV00001101	N	<INV>	.	LowQual	IMPRECISE;CIEND=-181,181;CIPOS=-181,181;SVTYPE=INV;SVMETHOD=EMBL.DELLYv0.6.7;CHR2=4;END=49633770;CT=3to3;INSLEN=0;PE=3;MAPQ=8	GT:GL:GQ:FT:RCL:RC:RCR:CN:DR:DV:RR:RV	0/0:0,-29.0911,-300.45:10000:PASS:335844:1018240:201462:4:115:2:0:0
4	49104702	INV00001069	N	<INV>	.	LowQual	IMPRECISE;CIEND=-104,104;CIPOS=-104,104;SVTYPE=INV;SVMETHOD=EMBL.DELLYv0.6.7;CHR2=4;END=49653387;CT=5to5;INSLEN=0;PE=2;MAPQ=6	GT:GL:GQ:FT:RCL:RC:RCR:CN:DR:DV:RR:RV	0/0:0,-135.759,-914.408:10000:PASS:342222:1153324:65324:6:535:0:0:0
4	49104705	INV00001102	N	<INV>	.	LowQual	IMPRECISE;CIEND=-343,343;CIPOS=-343,343;SVTYPE=INV;SVMETHOD=EMBL.DELLYv0.6.7;CHR2=4;END=49639671;CT=3to3;INSLEN=0;PE=2;MAPQ=19	GT:GL:GQ:FT:RCL:RC:RCR:CN:DR:DV:RR:RV	0/0:0,-318.668,-1000:10000:PASS:338530:1074421:144174:4:1231:2:0:0
4	49104741	INV00001061	N	<INV>	.	LowQual	IMPRECISE;CIEND=-442,442;CIPOS=-442,442;SVTYPE=INV;SVMETHOD=EMBL.DELLYv0.6.7;CHR2=4;END=49647909;CT=3to3;INSLEN=0;PE=2;MAPQ=10	GT:GL:GQ:FT:RCL:RC:RCR:CN:DR:DV:RR:RV	0/0:0,-41.1464,-415.603:10000:PASS:342601:1128330:88426:5:157:2:0:0
4	49104752	INV00001098	N	<INV>	.	LowQual	IMPRECISE;CIEND=-195,195;CIPOS=-195,195;SVTYPE=INV;SVMETHOD=EMBL.DELLYv0.6.7;CHR2=4;END=49641823;CT=3to3;INSLEN=0;PE=2;MAPQ=6	GT:GL:GQ:FT:RCL:RC:RCR:CN:DR:DV:RR:RV	0/0:0,-37.432,-338.712:10000:PASS:341221:1087907:128532:5:140:1:0:0
4	49104756	INV00001096	N	<INV>	.	LowQual	IMPRECISE;CIEND=-19,19;CIPOS=-19,19;SVTYPE=INV;SVMETHOD=EMBL.DELLYv0.6.7;CHR2=4;END=49652846;CT=3to3;INSLEN=0;PE=30;MAPQ=10	GT:GL:GQ:FT:RCL:RC:RCR:CN:DR:DV:RR:RV	0/0:0,-69.4536,-483.057:10000:PASS:344314:1149490:66870:6:340:26:0:0
4	49104761	INV00000981	N	<INV>	.	LowQual	IMPRECISE;CIEND=-214,214;CIPOS=-214,214;SVTYPE=INV;SVMETHOD=EMBL.DELLYv0.6.7;CHR2=4;END=49650185;CT=3to3;INSLEN=0;PE=5;MAPQ=3	GT:GL:GQ:FT:RCL:RC:RCR:CN:DR:DV:RR:RV	0/0:0,-94.6267,-893.133:10000:PASS:343653:1136937:79347:5:364:3:0:0
4	49104774	INV00001095	N	<INV>	.	LowQual	IMPRECISE;CIEND=-15,15;CIPOS=-15,15;SVTYPE=INV;SVMETHOD=EMBL.DELLYv0.6.7;CHR2=4;END=49659937;CT=3to3;INSLEN=0;PE=18;MAPQ=5	GT:GL:GQ:FT:RCL:RC:RCR:CN:DR:DV:RR:RV	0/0:0,-187.181,-1000:10000:PASS:346514:1214709:1419:7:799:14:0:0
4	49104887	INV00001046	N	<INV>	.	LowQual	IMPRECISE;CIEND=-1,1;CIPOS=-1,1;SVTYPE=INV;SVMETHOD=EMBL.DELLYv0.6.7;CHR2=4;END=49654415;CT=3to3;INSLEN=0;PE=5;MAPQ=12	GT:GL:GQ:FT:RCL:RC:RCR:CN:DR:DV:RR:RV	0/0:0,-166.991,-1000:10000:PASS:349948:1151886:59188:6:623:3:0:0
4	49104912	INV00001059	N	<INV>	.	LowQual	IMPRECISE;CIEND=-129,129;CIPOS=-129,129;SVTYPE=INV;SVMETHOD=EMBL.DELLYv0.6.7;CHR2=4;END=49639223;CT=3to3;INSLEN=0;PE=4;MAPQ=2	GT:GL:GQ:FT:RCL:RC:RCR:CN:DR:DV:RR:RV	0/0:0,-273.67,-1000:10000:PASS:347215:1058774:150795:4:1040:1:0:0
4	49104916	INV00001037	N	<INV>	.	LowQual	IMPRECISE;CIEND=-132,132;CIPOS=-132,132;SVTYPE=INV;SVMETHOD=EMBL.DELLYv0.6.7;CHR2=4;END=49634994;CT=3to3;INSLEN=0;PE=6;MAPQ=7	GT:GL:GQ:FT:RCL:RC:RCR:CN:DR:DV:RR:RV	0/0:0,-110.491,-883.463:10000:PASS:346257:1019461:189981:4:430:4:0:0
4	49104916	INV00001063	N	<INV>	.	LowQual	IMPRECISE;CIEND=-137,137;CIPOS=-137,137;SVTYPE=INV;SVMETHOD=EMBL.DELLYv0.6.7;CHR2=4;END=49641209;CT=3to3;INSLEN=0;PE=3;MAPQ=4	GT:GL:GQ:FT:RCL:RC:RCR:CN:DR:DV:RR:RV	0/0:0,-375.925,-1000:10000:PASS:347917:1077001:132441:4:1487:1:0:0
4	49104930	INV00001025	N	<INV>	.	LowQual	IMPRECISE;CIEND=-67,67;CIPOS=-67,67;SVTYPE=INV;SVMETHOD=EMBL.DELLYv0.6.7;CHR2=4;END=49636416;CT=3to3;INSLEN=0;PE=4;MAPQ=4	GT:GL:GQ:FT:RCL:RC:RCR:CN:DR:DV:RR:RV	0/0:0,-252.414,-1000:10000:PASS:346783:1031092:178157:4:986:1:0:0
4	49104947	INV00001099	N	<INV>	.	LowQual	IMPRECISE;CIEND=-16,16;CIPOS=-16,16;SVTYPE=INV;SVMETHOD=EMBL.DELLYv0.6.7;CHR2=4;END=49644748;CT=3to3;INSLEN=0;PE=40;MAPQ=6	GT:GL:GQ:FT:RCL:RC:RCR:CN:DR:DV:RR:RV	0/0:0,-236.654,-1000:10000:PASS:349293:1104835:104197:5:1008:22:0:0
4	49105300	INV00000985	N	<INV>	.	LowQual	IMPRECISE;CIEND=-420,420;CIPOS=-420,420;SVTYPE=INV;SVMETHOD=EMBL.DELLYv0.6.7;CHR2=4;END=49649141;CT=5to5;INSLEN=0;PE=5;MAPQ=2	GT:GL:GQ:FT:RCL:RC:RCR:CN:DR:DV:RR:RV	0/0:0,-33.236,-381.216:10000:PASS:354155:1120768:84336:5:117:0:0:0
4	49105338	INV00001029	N	<INV>	.	LowQual	IMPRECISE;CIEND=-433,433;CIPOS=-433,433;SVTYPE=INV;SVMETHOD=EMBL.DELLYv0.6.7;CHR2=4;END=49641396;CT=5to5;INSLEN=0;PE=2;MAPQ=4	GT:GL:GQ:FT:RCL:RC:RCR:CN:DR:DV:RR:RV	0/0:0,-199.424,-1000:10000:PASS:352698:1073187:131181:4:782:0:0:0
4	49105387	INV00000963	N	<INV>	.	LowQual	IMPRECISE;CIEND=-328,328;CIPOS=-328,328;SVTYPE=INV;SVMETHOD=EMBL.DELLYv0.6.7;CHR2=4;END=49656296;CT=3to3;INSLEN=0;PE=5;MAPQ=6	GT:GL:GQ:FT:RCL:RC:RCR:CN:DR:DV:RR:RV	0/0:0,-49.4104,-691.474:10000:PASS:358972:1149403:52752:6:182:5:0:0
4	49105546	INV00001045	N	<INV>	.	LowQual	IMPRECISE;CIEND=-85,85;CIPOS=-85,85;SVTYPE=INV;SVMETHOD=EMBL.DELLYv0.6.7;CHR2=4;END=49642574;CT=5to5;INSLEN=0;PE=3;MAPQ=9	GT:GL:GQ:FT:RCL:RC:RCR:CN:DR:DV:RR:RV	0/0:0,-174.364,-1000:10000:PASS:360728:1072785:123708:4:670:2:0:0
4	49105548	INV00001060	N	<INV>	.	LowQual	IMPRECISE;CIEND=-398,398;CIPOS=-398,398;SVTYPE=INV;SVMETHOD=EMBL.DELLYv0.6.7;CHR2=4;END=49653381;CT=5to5;INSLEN=0;PE=3;MAPQ=2	GT:GL:GQ:FT:RCL:RC:RCR:CN:DR:DV:RR:RV	0/0:0,-126.748,-860.497:10000:PASS:363693:1131127:65327:5:500:1:0:0
4	49105550	INV00001066	N	<INV>	.	LowQual	IMPRECISE;CIEND=-68,68;CIPOS=-68,68;SVTYPE=INV;SVMETHOD=EMBL.DELLYv0.6.7;CHR2=4;END=49650715;CT=5to5;INSLEN=0;PE=5;MAPQ=3	GT:GL:GQ:FT:RCL:RC:RCR:CN:DR:DV:RR:RV	0/0:0,-42.2313,-458.472:10000:PASS:363042:1118603:77801:5:155:0:0:0
4	49105562	INV00001075	N	<INV>	.	LowQual	IMPRECISE;CIEND=-29,29;CIPOS=-29,29;SVTYPE=INV;SVMETHOD=EMBL.DELLYv0.6.7;CHR2=4;END=49657479;CT=5to5;INSLEN=0;PE=15;MAPQ=4	GT:GL:GQ:FT:RCL:RC:RCR:CN:DR:DV:RR:RV	0/0:0,-59.6135,-750.391:10000:PASS:365172:1146025:50102:6:216:0:0:0
4	49105564	INV00000955	N	<INV>	.	LowQual	IMPRECISE;CIEND=-100,100;CIPOS=-100,100;SVTYPE=INV;SVMETHOD=EMBL.DELLYv0.6.7;CHR2=4;END=49643809;CT=5to5;INSLEN=0;PE=6;MAPQ=5	GT:GL:GQ:FT:RCL:RC:RCR:CN:DR:DV:RR:RV	0/0:0,-40.1954,-441.39:10000:PASS:361486:1080175:115858:5:150:2:0:0
4	49105565	INV00000977	N	<INV>	.	LowQual	IMPRECISE;CIEND=-95,95;CIPOS=-95,95;SVTYPE=INV;SVMETHOD=EMBL.DELLYv0.6.7;CHR2=4;END=49633677;CT=5to5;INSLEN=0;PE=2;MAPQ=2	GT:GL:GQ:FT:RCL:RC:RCR:CN:DR:DV:RR:RV	0/0:0,-35.3372,-343.099:10000:PASS:358767:993951:202047:4:134:0:0:0
4	49105566	INV00001000	N	<INV>	.	LowQual	IMPRECISE;CIEND=-68,68;CIPOS=-68,68;SVTYPE=INV;SVMETHOD=EMBL.DELLYv0.6.7;CHR2=4;END=49637192;CT=5to5;INSLEN=0;PE=11;MAPQ=3	GT:GL:GQ:FT:RCL:RC:RCR:CN:DR:DV:RR:RV	0/0:0,-265.715,-1000:10000:PASS:359796:1023226:172731:4:1037:0:0:0
4	49105567	INV00000988	N	<INV>	.	LowQual	IMPRECISE;CIEND=-40,40;CIPOS=-40,40;SVTYPE=INV;SVMETHOD=EMBL.DELLYv0.6.7;CHR2=4;END=49655140;CT=5to5;INSLEN=0;PE=4;MAPQ=6	GT:GL:GQ:FT:RCL:RC:RCR:CN:DR:DV:RR:RV	0/0:0,-44.3324,-434.586:10000:PASS:364712:1139403:56522:5:166:1:0:0
4	49105573	INV00001091	N	<INV>	.	LowQual	IMPRECISE;CIEND=-84,84;CIPOS=-84,84;SVTYPE=INV;SVMETHOD=EMBL.DELLYv0.6.7;CHR2=4;END=49652232;CT=5to5;INSLEN=0;PE=3;MAPQ=5	GT:GL:GQ:FT:RCL:RC:RCR:CN:DR:DV:RR:RV	0/0:0,-45.8688,-453.785:10000:PASS:364107:1121919:73805:5:180:1:0:0
4	49105585	INV00001005	N	<INV>	.	LowQual	IMPRECISE;CIEND=-41,41;CIPOS=-41,41;SVTYPE=INV;SVMETHOD=EMBL.DELLYv0.6.7;CHR2=4;END=49634629;CT=5to5;INSLEN=0;PE=5;MAPQ=2	GT:GL:GQ:FT:RCL:RC:RCR:CN:DR:DV:RR:RV	0/0:0,-209.943,-1000:10000:PASS:359718:995936:199348:4:820:0:0:0
4	49105630	INV00001036	N	<INV>	.	LowQual	IMPRECISE;CIEND=-413,413;CIPOS=-413,413;SVTYPE=INV;SVMETHOD=EMBL.DELLYv0.6.7;CHR2=4;END=49655239;CT=3to3;INSLEN=0;PE=2;MAPQ=4	GT:GL:GQ:FT:RCL:RC:RCR:CN:DR:DV:RR:RV	0/0:0,-42.8376,-439.676:10000:PASS:371780:1132744:56091:5:157:0:0:0
4	49105679	INV00001009	N	<INV>	.	LowQual	IMPRECISE;CIEND=-162,162;CIPOS=-162,162;SVTYPE=INV;SVMETHOD=EMBL.DELLYv0.6.7;CHR2=4;END=49657952;CT=3to3;INSLEN=0;PE=8;MAPQ=6	GT:GL:GQ:FT:RCL:RC:RCR:CN:DR:DV:RR:RV	0/0:0,-38.9854,-470.66:10000:PASS:375968:1139922:45451:5:170:9:0:0
4	49105706	INV00001062	N	<INV>	.	LowQual	IMPRECISE;CIEND=-81,81;CIPOS=-81,81;SVTYPE=INV;SVMETHOD=EMBL.DELLYv0.6.7;CHR2=4;END=49654559;CT=3to3;INSLEN=0;PE=2;MAPQ=2	GT:GL:GQ:FT:RCL:RC:RCR:CN:DR:DV:RR:RV	0/0:0,-95.8459,-965.587:10000:PASS:375271:1127447:57651:5:348:0:0:0
4	49105879	INV00001031	N	<INV>	.	LowQual	IMPRECISE;CIEND=-413,413;CIPOS=-413,413;SVTYPE=INV;SVMETHOD=EMBL.DELLYv0.6.7;CHR2=4;END=49649876;CT=5to5;INSLEN=0;PE=2;MAPQ=7	GT:GL:GQ:FT:RCL:RC:RCR:CN:DR:DV:RR:RV	0/0:0,-65.8268,-517.281:10000:PASS:374175:1102701:82142:5:258:2:0:0
4	49105918	INV00000973	N	<INV>	.	LowQual	IMPRECISE;CIEND=-135,135;CIPOS=-135,135;SVTYPE=INV;SVMETHOD=EMBL.DELLYv0.6.7;CHR2=4;END=49640987;CT=5to5;INSLEN=0;PE=4;MAPQ=5	GT:GL:GQ:FT:RCL:RC:RCR:CN:DR:DV:RR:RV	0/0:0,-155.573,-1000:10000:PASS:371948:1047637:136874:4:594:1:0:0
4	49105985	INV00001022	N	<INV>	.	LowQual	IMPRECISE;CIEND=-191,191;CIPOS=-191,191;SVTYPE=INV;SVMETHOD=EMBL.DELLYv0.6.7;CHR2=4;END=49636542;CT=3to3;INSLEN=0;PE=3;MAPQ=6	GT:GL:GQ:FT:RCL:RC:RCR:CN:DR:DV:RR:RV	0/0:0,-101.844,-696.437:10000:PASS:379447:999189:176566:4:400:3:0:0
4	49105990	INV00000991	N	<INV>	.	LowQual	IMPRECISE;CIEND=-107,107;CIPOS=-107,107;SVTYPE=INV;SVMETHOD=EMBL.DELLYv0.6.7;CHR2=4;END=49649961;CT=3to3;INSLEN=0;PE=2;MAPQ=17	GT:GL:GQ:FT:RCL:RC:RCR:CN:DR:DV:RR:RV	0/0:0,-77.9688,-612.165:10000:PASS:383213:1095196:80529:5:302:1:0:0
4	49105990	INV00000968	N	<INV>	.	LowQual	IMPRECISE;CIEND=-103,103;CIPOS=-103,103;SVTYPE=INV;SVMETHOD=EMBL.DELLYv0.6.7;CHR2=4;END=49653523;CT=3to3;INSLEN=0;PE=8;MAPQ=4	GT:GL:GQ:FT:RCL:RC:RCR:CN:DR:DV:RR:RV	0/0:0,-142.188,-1000:10000:PASS:384116:1113024:62701:5:551:2:0:0
4	49105992	INV00001089	N	<INV>	.	LowQual	IMPRECISE;CIEND=-98,98;CIPOS=-98,98;SVTYPE=INV;SVMETHOD=EMBL.DELLYv0.6.7;CHR2=4;END=49643166;CT=3to3;INSLEN=0;PE=10;MAPQ=6	GT:GL:GQ:FT:RCL:RC:RCR:CN:DR:DV:RR:RV	0/0:0,-153.86,-1000:10000:PASS:381279:1058539:117184:4:614:5:0:0
4	49105992	INV00001054	N	<INV>	.	LowQual	IMPRECISE;CIEND=-32,32;CIPOS=-32,32;SVTYPE=INV;SVMETHOD=EMBL.DELLYv0.6.7;CHR2=4;END=49647259;CT=3to3;INSLEN=0;PE=8;MAPQ=6	GT:GL:GQ:FT:RCL:RC:RCR:CN:DR:DV:RR:RV	0/0:0,-72.6641,-664.71:10000:PASS:382435:1085925:89798:5:271:1:0:0
4	49105996	INV00001079	N	<INV>	.	LowQual	IMPRECISE;CIEND=-80,80;CIPOS=-80,80;SVTYPE=INV;SVMETHOD=EMBL.DELLYv0.6.7;CHR2=4;END=49634042;CT=3to3;INSLEN=0;PE=2;MAPQ=2	GT:GL:GQ:FT:RCL:RC:RCR:CN:DR:DV:RR:RV	0/0:0,-52.7321,-532.036:10000:PASS:378736:974721:200995:3:190:0:0:0
4	49105998	INV00001020	N	<INV>	.	LowQual	IMPRECISE;CIEND=-67,67;CIPOS=-67,67;SVTYPE=INV;SVMETHOD=EMBL.DELLYv0.6.7;CHR2=4;END=49644986;CT=3to3;INSLEN=0;PE=9;MAPQ=5	GT:GL:GQ:FT:RCL:RC:RCR:CN:DR:DV:RR:RV	0/0:0,-99.0876,-948.081:10000:PASS:381783:1074437:101267:4:360:1:0:0
4	49105998	INV00001071	N	<INV>	.	LowQual	IMPRECISE;CIEND=-13,13;CIPOS=-13,13;SVTYPE=INV;SVMETHOD=EMBL.DELLYv0.6.7;CHR2=4;END=49652641;CT=3to3;INSLEN=0;PE=8;MAPQ=5	GT:GL:GQ:FT:RCL:RC:RCR:CN:DR:DV:RR:RV	0/0:0,-295.858,-1000:10000:PASS:383905:1107223:68481:5:1164:2:0:0
4	49105999	INV00001052	N	<INV>	.	LowQual	IMPRECISE;CIEND=-101,101;CIPOS=-101,101;SVTYPE=INV;SVMETHOD=EMBL.DELLYv0.6.7;CHR2=4;END=49635032;CT=3to3;INSLEN=0;PE=8;MAPQ=3	GT:GL:GQ:FT:RCL:RC:RCR:CN:DR:DV:RR:RV	0/0:0,-89.6747,-700.819:10000:PASS:379082:986463:189237:3:341:1:0:0
4	49105999	INV00001085	N	<INV>	.	LowQual	IMPRECISE;CIEND=-240,240;CIPOS=-240,240;SVTYPE=INV;SVMETHOD=EMBL.DELLYv0.6.7;CHR2=4;END=49639381;CT=3to3;INSLEN=0;PE=11;MAPQ=5	GT:GL:GQ:FT:RCL:RC:RCR:CN:DR:DV:RR:RV	0/0:0,-239.414,-1000:10000:PASS:380272:1026964:148736:4:935:7:0:0
4	49106009	INV00001080	N	<INV>	.	LowQual	IMPRECISE;CIEND=-2,2;CIPOS=-2,2;SVTYPE=INV;SVMETHOD=EMBL.DELLYv0.6.7;CHR2=4;END=49639312;CT=5to5;INSLEN=0;PE=6;MAPQ=4	GT:GL:GQ:FT:RCL:RC:RCR:CN:DR:DV:RR:RV	0/0:0,-285.482,-1000:10000:PASS:380515:1024812:150615:4:1068:1:0:0
4	49106059	INV00001016	N	<INV>	.	LowQual	IMPRECISE;CIEND=-68,68;CIPOS=-68,68;SVTYPE=INV;SVMETHOD=EMBL.DELLYv0.6.7;CHR2=4;END=49650872;CT=3to3;INSLEN=0;PE=9;MAPQ=5	GT:GL:GQ:FT:RCL:RC:RCR:CN:DR:DV:RR:RV	0/0:0,-59.3739,-774.146:10000:PASS:385079:1097737:76314:5:215:6:0:0
4	49106063	INV00001097	N	<INV>	.	LowQual	IMPRECISE;CIEND=-5,5;CIPOS=-5,5;SVTYPE=INV;SVMETHOD=EMBL.DELLYv0.6.7;CHR2=4;END=49637651;CT=3to3;INSLEN=0;PE=33;MAPQ=2	GT:GL:GQ:FT:RCL:RC:RCR:CN:DR:DV:RR:RV	0/0:0,-183.611,-1000:10000:PASS:381428:1017345:156697:4:713:7:0:0
4	49106303	INV00000974	N	<INV>	.	LowQual	IMPRECISE;CIEND=-195,195;CIPOS=-195,195;SVTYPE=INV;SVMETHOD=EMBL.DELLYv0.6.7;CHR2=4;END=49644634;CT=5to5;INSLEN=0;PE=6;MAPQ=2	GT:GL:GQ:FT:RCL:RC:RCR:CN:DR:DV:RR:RV	0/0:0,-87.7621,-697.113:10000:PASS:383486:1062241:111448:4:339:0:0:0
4	49106392	INV00001040	N	<INV>	.	LowQual	IMPRECISE;CIEND=-368,368;CIPOS=-368,368;SVTYPE=INV;SVMETHOD=EMBL.DELLYv0.6.7;CHR2=4;END=49636212;CT=5to5;INSLEN=0;PE=17;MAPQ=3	GT:GL:GQ:FT:RCL:RC:RCR:CN:DR:DV:RR:RV	0/0:0,-158.108,-1000:10000:PASS:382373:990780:181629:4:603:6:0:0
4	49106419	INV00001070	N	<INV>	.	LowQual	IMPRECISE;CIEND=-34,34;CIPOS=-34,34;SVTYPE=INV;SVMETHOD=EMBL.DELLYv0.6.7;CHR2=4;END=49641010;CT=5to5;INSLEN=0;PE=8;MAPQ=4	GT:GL:GQ:FT:RCL:RC:RCR:CN:DR:DV:RR:RV	0/0:0,-187.381,-1000:10000:PASS:383999:1035291:136769:4:701:3:0:0
4	49106525	INV00001067	N	<INV>	.	LowQual	IMPRECISE;CIEND=-398,398;CIPOS=-398,398;SVTYPE=INV;SVMETHOD=EMBL.DELLYv0.6.7;CHR2=4;END=49655186;CT=3to3;INSLEN=0;PE=3;MAPQ=4	GT:GL:GQ:FT:RCL:RC:RCR:CN:DR:DV:RR:RV	0/0:0,-46.0681,-447.691:10000:PASS:393961:1109618:56272:5:172:0:0:0
4	49106528	INV00001076	N	<INV>	.	LowQual	IMPRECISE;CIEND=-430,430;CIPOS=-430,430;SVTYPE=INV;SVMETHOD=EMBL.DELLYv0.6.7;CHR2=4;END=49639381;CT=3to3;INSLEN=0;PE=2;MAPQ=3	GT:GL:GQ:FT:RCL:RC:RCR:CN:DR:DV:RR:RV	0/0:0,-244.207,-1000:10000:PASS:389687:1017138:148736:4:935:0:0:0
4	49106530	INV00001057	N	<INV>	.	LowQual	IMPRECISE;CIEND=-122,122;CIPOS=-122,122;SVTYPE=INV;SVMETHOD=EMBL.DELLYv0.6.7;CHR2=4;END=49649604;CT=3to3;INSLEN=0;PE=2;MAPQ=7	GT:GL:GQ:FT:RCL:RC:RCR:CN:DR:DV:RR:RV	0/0:0,-104.864,-991.871:10000:PASS:392492:1082988:82871:5:377:1:0:0
4	49106536	INV00001048	N	<INV>	.	LowQual	IMPRECISE;CIEND=-385,385;CIPOS=-385,385;SVTYPE=INV;SVMETHOD=EMBL.DELLYv0.6.7;CHR2=4;END=49636881;CT=3to3;INSLEN=0;PE=4;MAPQ=7	GT:GL:GQ:FT:RCL:RC:RCR:CN:DR:DV:RR:RV	0/0:0,-58.1602,-589.81:10000:PASS:389033:992137:173682:4:219:3:0:0
4	49106544	INV00000966	N	<INV>	.	LowQual	IMPRECISE;CIEND=-134,134;CIPOS=-134,134;SVTYPE=INV;SVMETHOD=EMBL.DELLYv0.6.7;CHR2=4;END=49636047;CT=3to3;INSLEN=0;PE=2;MAPQ=1	GT:GL:GQ:FT:RCL:RC:RCR:CN:DR:DV:RR:RV	0/0:0,-218.695,-1000:10000:PASS:388805:983119:182648:3:862:0:0:0
4	49106547	INV00001082	N	<INV>	.	LowQual	IMPRECISE;CIEND=-164,164;CIPOS=-164,164;SVTYPE=INV;SVMETHOD=EMBL.DELLYv0.6.7;CHR2=4;END=49644947;CT=3to3;INSLEN=0;PE=2;MAPQ=5	GT:GL:GQ:FT:RCL:RC:RCR:CN:DR:DV:RR:RV	0/0:0,-167.561,-1000:10000:PASS:391289:1063621:102127:4:630:1:0:0
4	49106558	INV00000957	N	<INV>	.	LowQual	IMPRECISE;CIEND=-407,407;CIPOS=-407,407;SVTYPE=INV;SVMETHOD=EMBL.DELLYv0.6.7;CHR2=4;END=49654561;CT=3to3;INSLEN=0;PE=5;MAPQ=4	GT:GL:GQ:FT:RCL:RC:RCR:CN:DR:DV:RR:RV	0/0:0,-94.1824,-943.947:10000:PASS:393991:1108038:57648:5:345:2:0:0
4	49106890	INV00001039	N	<INV>	.	LowQual	IMPRECISE;CIEND=-67,67;CIPOS=-67,67;SVTYPE=INV;SVMETHOD=EMBL.DELLYv0.6.7;CHR2=4;END=49641258;CT=3to3;INSLEN=0;PE=10;MAPQ=6	GT:GL:GQ:FT:RCL:RC:RCR:CN:DR:DV:RR:RV	0/0:0,-86.3696,-983.614:10000:PASS:393316:1030219:132238:4:311:3:0:0
4	49106892	INV00001043	N	<INV>	.	LowQual	IMPRECISE;CIEND=-7,7;CIPOS=-7,7;SVTYPE=INV;SVMETHOD=EMBL.DELLYv0.6.7;CHR2=4;END=49643893;CT=3to3;INSLEN=0;PE=4;MAPQ=9	GT:GL:GQ:FT:RCL:RC:RCR:CN:DR:DV:RR:RV	0/0:0,-61.6081,-583.676:10000:PASS:394005:1047666:114783:4:234:2:0:0
4	49107365	INV00001092	N	<INV>	.	LowQual	IMPRECISE;CIEND=-5,5;CIPOS=-5,5;SVTYPE=INV;SVMETHOD=EMBL.DELLYv0.6.7;CHR2=4;END=49659522;CT=5to5;INSLEN=0;PE=65;MAPQ=8	GT:GL:GQ:FT:RCL:RC:RCR:CN:DR:DV:RR:RV	0/0:0,-314.918,-1000:10000:PASS:400961:1121473:37930:5:1341:32:0:0
4	49107376	INV00001093	N	<INV>	.	LowQual	IMPRECISE;CIEND=-36,36;CIPOS=-36,36;SVTYPE=INV;SVMETHOD=EMBL.DELLYv0.6.7;CHR2=4;END=49643797;CT=5to5;INSLEN=0;PE=53;MAPQ=6	GT:GL:GQ:FT:RCL:RC:RCR:CN:DR:DV:RR:RV	0/0:0,-14.6928,-398.412:147:PASS:396697:1043466:115880:4:146:33:0:0
4	49107379	INV00000979	N	<INV>	.	LowQual	IMPRECISE;CIEND=-87,87;CIPOS=-87,87;SVTYPE=INV;SVMETHOD=EMBL.DELLYv0.6.7;CHR2=4;END=49639303;CT=5to5;INSLEN=0;PE=5;MAPQ=4	GT:GL:GQ:FT:RCL:RC:RCR:CN:DR:DV:RR:RV	0/0:0,-278.743,-1000:10000:PASS:395503:1008646:150673:4:1065:0:0:0
4	49107380	INV00000975	N	<INV>	.	LowQual	IMPRECISE;CIEND=-59,59;CIPOS=-59,59;SVTYPE=INV;SVMETHOD=EMBL.DELLYv0.6.7;CHR2=4;END=49648294;CT=5to5;INSLEN=0;PE=34;MAPQ=4	GT:GL:GQ:FT:RCL:RC:RCR:CN:DR:DV:RR:RV	0/0:0,-195.023,-1000:10000:PASS:397975:1072165:87149:4:765:14:0:0
4	49107403	INV00001078	N	<INV>	.	LowQual	IMPRECISE;CIEND=-63,63;CIPOS=-63,63;SVTYPE=INV;SVMETHOD=EMBL.DELLYv0.6.7;CHR2=4;END=49636212;CT=5to5;INSLEN=0;PE=4;MAPQ=17	GT:GL:GQ:FT:RCL:RC:RCR:CN:DR:DV:RR:RV	0/0:0,-304.544,-1000:10000:PASS:394618:977594:181629:3:1211:2:0:0
4	49107404	INV00001084	N	<INV>	.	LowQual	IMPRECISE;CIEND=-65,65;CIPOS=-65,65;SVTYPE=INV;SVMETHOD=EMBL.DELLYv0.6.7;CHR2=4;END=49634691;CT=5to5;INSLEN=0;PE=11;MAPQ=3	GT:GL:GQ:FT:RCL:RC:RCR:CN:DR:DV:RR:RV	0/0:0,-331.518,-1000:10000:PASS:394200:961595:197623:3:1318:4:0:0
4	49107410	INV00000969	N	<INV>	.	LowQual	IMPRECISE;CIEND=-150,150;CIPOS=-150,150;SVTYPE=INV;SVMETHOD=EMBL.DELLYv0.6.7;CHR2=4;END=49642944;CT=5to5;INSLEN=0;PE=18;MAPQ=15	GT:GL:GQ:FT:RCL:RC:RCR:CN:DR:DV:RR:RV	0/0:0,-93.2116,-1000:10000:PASS:396645:1037677:121485:4:416:15:0:0
4	49107413	INV00000976	N	<INV>	.	LowQual	IMPRECISE;CIEND=-439,439;CIPOS=-439,439;SVTYPE=INV;SVMETHOD=EMBL.DELLYv0.6.7;CHR2=4;END=49649141;CT=5to5;INSLEN=0;PE=3;MAPQ=7	GT:GL:GQ:FT:RCL:RC:RCR:CN:DR:DV:RR:RV	0/0:0,-32.1381,-379.658:10000:PASS:398357:1074766:84336:4:117:2:0:0
4	49107423	INV00001011	N	<INV>	.	LowQual	IMPRECISE;CIEND=-175,175;CIPOS=-175,175;SVTYPE=INV;SVMETHOD=EMBL.DELLYv0.6.7;CHR2=4;END=49649632;CT=5to5;INSLEN=0;PE=2;MAPQ=7	GT:GL:GQ:FT:RCL:RC:RCR:CN:DR:DV:RR:RV	0/0:0,-99.0593,-942.788:10000:PASS:398749:1076062:82785:4:356:1:0:0
4	49107501	INV00001083	N	<INV>	.	LowQual	IMPRECISE;CIEND=-176,176;CIPOS=-176,176;SVTYPE=INV;SVMETHOD=EMBL.DELLYv0.6.7;CHR2=4;END=49653604;CT=3to3;INSLEN=0;PE=5;MAPQ=6	GT:GL:GQ:FT:RCL:RC:RCR:CN:DR:DV:RR:RV	0/0:0,-122.201,-976.63:10000:PASS:408429:1087713:62531:5:478:4:0:0
4	49107503	INV00001081	N	<INV>	.	LowQual	IMPRECISE;CIEND=-74,74;CIPOS=-74,74;SVTYPE=INV;SVMETHOD=EMBL.DELLYv0.6.7;CHR2=4;END=49636542;CT=3to3;INSLEN=0;PE=7;MAPQ=6	GT:GL:GQ:FT:RCL:RC:RCR:CN:DR:DV:RR:RV	0/0:0,-100.345,-694.641:10000:PASS:403623:973663:176566:3:400:4:0:0
4	49107503	INV00001058	N	<INV>	.	LowQual	IMPRECISE;CIEND=-160,160;CIPOS=-160,160;SVTYPE=INV;SVMETHOD=EMBL.DELLYv0.6.7;CHR2=4;END=49644162;CT=3to3;INSLEN=0;PE=4;MAPQ=8	GT:GL:GQ:FT:RCL:RC:RCR:CN:DR:DV:RR:RV	0/0:0,-69.5803,-691.694:10000:PASS:405808:1036481:113748:4:261:3:0:0
4	49107503	INV00001088	N	<INV>	.	LowQual	IMPRECISE;CIEND=-39,39;CIPOS=-39,39;SVTYPE=INV;SVMETHOD=EMBL.DELLYv0.6.7;CHR2=4;END=49647221;CT=3to3;INSLEN=0;PE=4;MAPQ=4	GT:GL:GQ:FT:RCL:RC:RCR:CN:DR:DV:RR:RV	0/0:0,-96.2989,-814.325:10000:PASS:406623:1058256:91973:4:363:0:0:0
4	49107503	INV00001064	N	<INV>	.	LowQual	IMPRECISE;CIEND=-426,426;CIPOS=-426,426;SVTYPE=INV;SVMETHOD=EMBL.DELLYv0.6.7;CHR2=4;END=49648379;CT=3to3;INSLEN=0;PE=5;MAPQ=6	GT:GL:GQ:FT:RCL:RC:RCR:CN:DR:DV:RR:RV	0/0:0,-143.782,-911.01:10000:PASS:406978:1064900:85329:4:554:4:0:0
4	49107506	INV00001032	N	<INV>	.	LowQual	IMPRECISE;CIEND=-114,114;CIPOS=-114,114;SVTYPE=INV;SVMETHOD=EMBL.DELLYv0.6.7;CHR2=4;END=49655558;CT=3to3;INSLEN=0;PE=3;MAPQ=11	GT:GL:GQ:FT:RCL:RC:RCR:CN:DR:DV:RR:RV	0/0:0,-35.3105,-402.272:10000:PASS:408991:1094594:55628:5:137:1:0:0
4	49107625	INV00001021	N	<INV>	.	LowQual	IMPRECISE;CIEND=-43,43;CIPOS=-43,43;SVTYPE=INV;SVMETHOD=EMBL.DELLYv0.6.7;CHR2=4;END=49652265;CT=5to5;INSLEN=0;PE=2;MAPQ=20	GT:GL:GQ:FT:RCL:RC:RCR:CN:DR:DV:RR:RV	0/0:0,-46.0788,-439.696:10000:PASS:409002:1075449:73743:4:181:1:0:0
4	49107662	INV00000954	N	<INV>	.	LowQual	IMPRECISE;CIEND=-54,54;CIPOS=-54,54;SVTYPE=INV;SVMETHOD=EMBL.DELLYv0.6.7;CHR2=4;END=49654563;CT=3to3;INSLEN=0;PE=2;MAPQ=3	GT:GL:GQ:FT:RCL:RC:RCR:CN:DR:DV:RR:RV	0/0:0,-92.1097,-927.165:10000:PASS:410837:1090333:57646:5:335:0:0:0
4	49107678	INV00001034	N	<INV>	.	LowQual	IMPRECISE;CIEND=-338,338;CIPOS=-338,338;SVTYPE=INV;SVMETHOD=EMBL.DELLYv0.6.7;CHR2=4;END=49657858;CT=5to5;INSLEN=0;PE=11;MAPQ=2	GT:GL:GQ:FT:RCL:RC:RCR:CN:DR:DV:RR:RV	0/0:0,-68.1578,-718.902:10000:PASS:411743:1099412:48510:5:263:6:0:0
4	49107696	INV00000989	N	<INV>	.	LowQual	IMPRECISE;CIEND=-3,3;CIPOS=-3,3;SVTYPE=INV;SVMETHOD=EMBL.DELLYv0.6.7;CHR2=4;END=49652876;CT=3to3;INSLEN=0;PE=6;MAPQ=6	GT:GL:GQ:FT:RCL:RC:RCR:CN:DR:DV:RR:RV	0/0:0,-86.1033,-516.209:10000:PASS:410439:1081060:66797:5:350:5:0:0
4	49107769	INV00001001	N	<INV>	.	LowQual	IMPRECISE;CIEND=-154,154;CIPOS=-154,154;SVTYPE=INV;SVMETHOD=EMBL.DELLYv0.6.7;CHR2=4;END=49650857;CT=3to3;INSLEN=0;PE=2;MAPQ=4	GT:GL:GQ:FT:RCL:RC:RCR:CN:DR:DV:RR:RV	0/0:0,-62.6307,-774.605:10000:PASS:414431:1066883:76339:4:219:0:0:0
4	49107776	INV00001038	N	<INV>	.	LowQual	IMPRECISE;CIEND=-131,131;CIPOS=-131,131;SVTYPE=INV;SVMETHOD=EMBL.DELLYv0.6.7;CHR2=4;END=49644970;CT=3to3;INSLEN=0;PE=5;MAPQ=2	GT:GL:GQ:FT:RCL:RC:RCR:CN:DR:DV:RR:RV	0/0:0,-106.775,-976.568:10000:PASS:413118:1041236:101682:4:394:2:0:0
4	49107777	INV00001074	N	<INV>	.	LowQual	IMPRECISE;CIEND=-18,18;CIPOS=-18,18;SVTYPE=INV;SVMETHOD=EMBL.DELLYv0.6.7;CHR2=4;END=49659804;CT=3to3;INSLEN=0;PE=171;MAPQ=9	GT:GL:GQ:FT:RCL:RC:RCR:CN:DR:DV:RR:RV	0/0:0,-240.134,-1000:10000:PASS:417198:1139862:3019:5:1483:143:0:0
4	49107786	INV00001035	N	<INV>	.	LowQual	IMPRECISE;CIEND=-37,37;CIPOS=-37,37;SVTYPE=INV;SVMETHOD=EMBL.DELLYv0.6.7;CHR2=4;END=49637187;CT=5to5;INSLEN=0;PE=8;MAPQ=6	GT:GL:GQ:FT:RCL:RC:RCR:CN:DR:DV:RR:RV	0/0:0,-291.131,-1000:10000:PASS:411159:969865:172771:3:1134:1:0:0
4	49107815	INV00000962	N	<INV>	.	LowQual	IMPRECISE;CIEND=-411,411;CIPOS=-411,411;SVTYPE=INV;SVMETHOD=EMBL.DELLYv0.6.7;CHR2=4;END=49657313;CT=3to3;INSLEN=0;PE=4;MAPQ=18	GT:GL:GQ:FT:RCL:RC:RCR:CN:DR:DV:RR:RV	0/0:0,-53.5395,-740.949:10000:PASS:417410:1091575:50414:5:207:4:0:0
4	49107871	INV00001049	N	<INV>	.	LowQual	IMPRECISE;CIEND=-55,55;CIPOS=-55,55;SVTYPE=INV;SVMETHOD=EMBL.DELLYv0.6.7;CHR2=4;END=49634801;CT=3to3;INSLEN=0;PE=13;MAPQ=5	GT:GL:GQ:FT:RCL:RC:RCR:CN:DR:DV:RR:RV	0/0:0,-587.604,-1000:10000:PASS:412555:947610:192888:3:2171:6:0:0
4	49107883	INV00001073	N	<INV>	.	LowQual	IMPRECISE;CIEND=-48,48;CIPOS=-48,48;SVTYPE=INV;SVMETHOD=EMBL.DELLYv0.6.7;CHR2=4;END=49657964;CT=3to3;INSLEN=0;PE=54;MAPQ=8	GT:GL:GQ:FT:RCL:RC:RCR:CN:DR:DV:RR:RV	0/0:0,-15.0283,-484.355:150:PASS:419082:1095035:45407:5:175:35:0:0
4	49108158	INV00000995	N	<INV>	.	LowQual	IMPRECISE;CIEND=-151,151;CIPOS=-151,151;SVTYPE=INV;SVMETHOD=EMBL.DELLYv0.6.7;CHR2=4;END=49641118;CT=5to5;INSLEN=0;PE=10;MAPQ=3	GT:GL:GQ:FT:RCL:RC:RCR:CN:DR:DV:RR:RV	0/0:0,-269.165,-1000:10000:PASS:419170:1000589:134888:4:1061:3:0:0
4	49108160	INV00001019	N	<INV>	.	LowQual	IMPRECISE;CIEND=-414,414;CIPOS=-414,414;SVTYPE=INV;SVMETHOD=EMBL.DELLYv0.6.7;CHR2=4;END=49650677;CT=5to5;INSLEN=0;PE=2;MAPQ=5	GT:GL:GQ:FT:RCL:RC:RCR:CN:DR:DV:RR:RV	0/0:0,-48.6579,-422.992:10000:PASS:421850:1057416:78029:4:188:2:0:0
4	49108258	INV00000998	N	<INV>	.	LowQual	IMPRECISE;CIEND=-405,405;CIPOS=-405,405;SVTYPE=INV;SVMETHOD=EMBL.DELLYv0.6.7;CHR2=4;END=49654572;CT=3to3;INSLEN=0;PE=6;MAPQ=7	GT:GL:GQ:FT:RCL:RC:RCR:CN:DR:DV:RR:RV	0/0:0,-79.374,-786.375:10000:PASS:427923:1072747:57628:4:301:4:0:0
4	49108264	INV00001027	N	<INV>	.	LowQual	IMPRECISE;CIEND=-430,430;CIPOS=-430,430;SVTYPE=INV;SVMETHOD=EMBL.DELLYv0.6.7;CHR2=4;END=49643893;CT=3to3;INSLEN=0;PE=2;MAPQ=1	GT:GL:GQ:FT:RCL:RC:RCR:CN:DR:DV:RR:RV	0/0:0,-62.506,-584.965:10000:PASS:425000:1015580:114783:4:234:0:0:0
4	49108264	INV00001008	N	<INV>	.	LowQual	IMPRECISE;CIEND=-424,424;CIPOS=-424,424;SVTYPE=INV;SVMETHOD=EMBL.DELLYv0.6.7;CHR2=4;END=49655220;CT=3to3;INSLEN=0;PE=3;MAPQ=1	GT:GL:GQ:FT:RCL:RC:RCR:CN:DR:DV:RR:RV	0/0:0,-36.5732,-386.736:10000:PASS:428112:1074214:56149:4:133:0:0:0
4	49108266	INV00000972	N	<INV>	.	LowQual	IMPRECISE;CIEND=-198,198;CIPOS=-198,198;SVTYPE=INV;SVMETHOD=EMBL.DELLYv0.6.7;CHR2=4;END=49639389;CT=3to3;INSLEN=0;PE=4;MAPQ=8	GT:GL:GQ:FT:RCL:RC:RCR:CN:DR:DV:RR:RV	0/0:0,-243.659,-1000:10000:PASS:423642:981631:148728:3:936:2:0:0
4	49108452	INV00000984	N	<INV>	.	LowQual	IMPRECISE;CIEND=-445,445;CIPOS=-445,445;SVTYPE=INV;SVMETHOD=EMBL.DELLYv0.6.7;CHR2=4;END=49640408;CT=5to5;INSLEN=0;PE=4;MAPQ=7	GT:GL:GQ:FT:RCL:RC:RCR:CN:DR:DV:RR:RV	0/0:0,-49.0296,-461.851:10000:PASS:425224:990340:138560:4:192:4:0:0
4	49108503	INV00001050	N	<INV>	.	LowQual	IMPRECISE;CIEND=-421,421;CIPOS=-421,421;SVTYPE=INV;SVMETHOD=EMBL.DELLYv0.6.7;CHR2=4;END=49653485;CT=3to3;INSLEN=0;PE=2;MAPQ=12	GT:GL:GQ:FT:RCL:RC:RCR:CN:DR:DV:RR:RV	0/0:0,-136.418,-1000:10000:PASS:432152:1062299:63332:4:530:1:0:0
4	49108507	INV00001041	N	<INV>	.	LowQual	IMPRECISE;CIEND=-431,431;CIPOS=-431,431;SVTYPE=INV;SVMETHOD=EMBL.DELLYv0.6.7;CHR2=4;END=49649960;CT=3to3;INSLEN=0;PE=2;MAPQ=4	GT:GL:GQ:FT:RCL:RC:RCR:CN:DR:DV:RR:RV	0/0:0,-79.3819,-616.171:10000:PASS:431183:1045061:80531:4:302:0:0:0
4	49108530	INV00000986	N	<INV>	.	LowQual	IMPRECISE;CIEND=-126,126;CIPOS=-126,126;SVTYPE=INV;SVMETHOD=EMBL.DELLYv0.6.7;CHR2=4;END=49637633;CT=3to3;INSLEN=0;PE=7;MAPQ=8	GT:GL:GQ:FT:RCL:RC:RCR:CN:DR:DV:RR:RV	0/0:0,-163.519,-1000:10000:PASS:427906:968657:156733:3:641:6:0:0
4	49108536	INV00000964	N	<INV>	.	LowQual	IMPRECISE;CIEND=-171,171;CIPOS=-171,171;SVTYPE=INV;SVMETHOD=EMBL.DELLYv0.6.7;CHR2=4;END=49641460;CT=3to3;INSLEN=0;PE=5;MAPQ=3	GT:GL:GQ:FT:RCL:RC:RCR:CN:DR:DV:RR:RV	0/0:0,-71.0222,-515.91:10000:PASS:429017:995564:129804:4:282:2:0:0
4	49108540	INV00000971	N	<INV>	.	LowQual	IMPRECISE;CIEND=-421,421;CIPOS=-421,421;SVTYPE=INV;SVMETHOD=EMBL.DELLYv0.6.7;CHR2=4;END=49652636;CT=3to3;INSLEN=0;PE=6;MAPQ=4	GT:GL:GQ:FT:RCL:RC:RCR:CN:DR:DV:RR:RV	0/0:0,-183.28,-1000:10000:PASS:432137:1056875:68482:4:709:2:0:0
4	49108851	INV00000997	N	<INV>	.	LowQual	IMPRECISE;CIEND=-57,57;CIPOS=-57,57;SVTYPE=INV;SVMETHOD=EMBL.DELLYv0.6.7;CHR2=4;END=49657952;CT=3to3;INSLEN=0;PE=2;MAPQ=10	GT:GL:GQ:FT:RCL:RC:RCR:CN:DR:DV:RR:RV	0/0:0,-45.2772,-478.747:10000:PASS:434888:1078429:45451:4:170:1:0:0
4	49108956	INV00001017	N	<INV>	.	LowQual	IMPRECISE;CIEND=-446,446;CIPOS=-446,446;SVTYPE=INV;SVMETHOD=EMBL.DELLYv0.6.7;CHR2=4;END=49634782;CT=3to3;INSLEN=0;PE=2;MAPQ=7	GT:GL:GQ:FT:RCL:RC:RCR:CN:DR:DV:RR:RV	0/0:0,-82.24,-639.218:10000:PASS:429566:929505:192934:3:308:1:0:0
4	49108965	INV00001007	N	<INV>	.	LowQual	IMPRECISE;CIEND=-430,430;CIPOS=-430,430;SVTYPE=INV;SVMETHOD=EMBL.DELLYv0.6.7;CHR2=4;END=49643893;CT=3to3;INSLEN=0;PE=2;MAPQ=10	GT:GL:GQ:FT:RCL:RC:RCR:CN:DR:DV:RR:RV	0/0:0,-61.2081,-583.169:10000:PASS:432335:1007655:114783:4:234:2:0:0
4	49109572	INV00001044	N	<INV>	.	LowQual	IMPRECISE;CIEND=-23,23;CIPOS=-23,23;SVTYPE=INV;SVMETHOD=EMBL.DELLYv0.6.7;CHR2=4;END=49634640;CT=5to5;INSLEN=0;PE=8;MAPQ=3	GT:GL:GQ:FT:RCL:RC:RCR:CN:DR:DV:RR:RV	0/0:0,-240.998,-1000:10000:PASS:438952:913355:199171:3:947:1:0:0
4	49109719	INV00000958	N	<INV>	.	LowQual	IMPRECISE;CIEND=-273,273;CIPOS=-273,273;SVTYPE=INV;SVMETHOD=EMBL.DELLYv0.6.7;CHR2=4;END=49655976;CT=5to5;INSLEN=0;PE=2;MAPQ=5	GT:GL:GQ:FT:RCL:RC:RCR:CN:DR:DV:RR:RV	0/0:0,-73.2644,-573.638:10000:PASS:448016:1055355:54067:4:282:1:0:0
4	49109811	INV00000978	N	<INV>	.	LowQual	IMPRECISE;CIEND=-424,424;CIPOS=-424,424;SVTYPE=INV;SVMETHOD=EMBL.DELLYv0.6.7;CHR2=4;END=49641002;CT=5to5;INSLEN=0;PE=2;MAPQ=8	GT:GL:GQ:FT:RCL:RC:RCR:CN:DR:DV:RR:RV	0/0:0,-179.387,-1000:10000:PASS:446893:969451:136808:3:690:1:0:0
4	49109813	INV00001023	N	<INV>	.	LowQual	IMPRECISE;CIEND=-388,388;CIPOS=-388,388;SVTYPE=INV;SVMETHOD=EMBL.DELLYv0.6.7;CHR2=4;END=49650065;CT=5to5;INSLEN=0;PE=3;MAPQ=1	GT:GL:GQ:FT:RCL:RC:RCR:CN:DR:DV:RR:RV	0/0:0,-119.443,-979.074:10000:PASS:449579:1025877:80330:4:452:1:0:0
4	49109837	INV00001028	N	<INV>	.	LowQual	IMPRECISE;CIEND=-79,79;CIPOS=-79,79;SVTYPE=INV;SVMETHOD=EMBL.DELLYv0.6.7;CHR2=4;END=49640176;CT=3to3;INSLEN=0;PE=5;MAPQ=7	GT:GL:GQ:FT:RCL:RC:RCR:CN:DR:DV:RR:RV	0/0:0,-121.895,-1000:10000:PASS:447096:966547:139237:3:469:3:0:0
4	49109903	INV00000967	N	<INV>	.	LowQual	IMPRECISE;CIEND=-348,348;CIPOS=-348,348;SVTYPE=INV;SVMETHOD=EMBL.DELLYv0.6.7;CHR2=4;END=49654573;CT=3to3;INSLEN=0;PE=7;MAPQ=2	GT:GL:GQ:FT:RCL:RC:RCR:CN:DR:DV:RR:RV	0/0:0,-79.9968,-771.294:10000:PASS:453705:1045576:57625:4:294:0:0:0
4	49109967	INV00000987	N	<INV>	.	LowQual	IMPRECISE;CIEND=-381,381;CIPOS=-381,381;SVTYPE=INV;SVMETHOD=EMBL.DELLYv0.6.7;CHR2=4;END=49642666;CT=3to3;INSLEN=0;PE=4;MAPQ=7	GT:GL:GQ:FT:RCL:RC:RCR:CN:DR:DV:RR:RV	0/0:0,-77.0279,-811.289:10000:PASS:451284:979934:122279:3:283:2:0:0
4	49109978	INV00000994	N	<INV>	.	LowQual	IMPRECISE;CIEND=-7,7;CIPOS=-7,7;SVTYPE=INV;SVMETHOD=EMBL.DELLYv0.6.7;CHR2=4;END=49639135;CT=5to5;INSLEN=0;PE=5;MAPQ=3	GT:GL:GQ:FT:RCL:RC:RCR:CN:DR:DV:RR:RV	0/0:0,-172.323,-1000:10000:PASS:450256:948758:153420:3:640:1:0:0
4	49110109	INV00001014	N	<INV>	.	LowQual	IMPRECISE;CIEND=-97,97;CIPOS=-97,97;SVTYPE=INV;SVMETHOD=EMBL.DELLYv0.6.7;CHR2=4;END=49657868;CT=5to5;INSLEN=0;PE=3;MAPQ=6	GT:GL:GQ:FT:RCL:RC:RCR:CN:DR:DV:RR:RV	0/0:0,-61.1782,-644.125:10000:PASS:457995:1051400:48255:4:236:3:0:0
4	49110119	INV00001068	N	<INV>	.	LowQual	IMPRECISE;CIEND=-15,15;CIPOS=-15,15;SVTYPE=INV;SVMETHOD=EMBL.DELLYv0.6.7;CHR2=4;END=49641701;CT=5to5;INSLEN=0;PE=9;MAPQ=8	GT:GL:GQ:FT:RCL:RC:RCR:CN:DR:DV:RR:RV	0/0:0,-70.61,-510.819:10000:PASS:453641:970052:129402:3:294:4:0:0
4	49110205	INV00000996	N	<INV>	.	LowQual	IMPRECISE;CIEND=-127,127;CIPOS=-127,127;SVTYPE=INV;SVMETHOD=EMBL.DELLYv0.6.7;CHR2=4;END=49635005;CT=3to3;INSLEN=0;PE=8;MAPQ=4	GT:GL:GQ:FT:RCL:RC:RCR:CN:DR:DV:RR:RV	0/0:0,-94.5353,-796.379:10000:PASS:454139:907461:189402:3:381:8:0:0
4	49110205	INV00001055	N	<INV>	.	LowQual	IMPRECISE;CIEND=-29,29;CIPOS=-29,29;SVTYPE=INV;SVMETHOD=EMBL.DELLYv0.6.7;CHR2=4;END=49659771;CT=3to3;INSLEN=0;PE=35;MAPQ=7	GT:GL:GQ:FT:RCL:RC:RCR:CN:DR:DV:RR:RV	0/0:0,-554.945,-1000:10000:PASS:461256:1093576:3287:5:2039:16:0:0
4	49110235	INV00000960	N	<INV>	.	LowQual	IMPRECISE;CIEND=-229,229;CIPOS=-229,229;SVTYPE=INV;SVMETHOD=EMBL.DELLYv0.6.7;CHR2=4;END=49637518;CT=5to5;INSLEN=0;PE=13;MAPQ=5	GT:GL:GQ:FT:RCL:RC:RCR:CN:DR:DV:RR:RV	0/0:0,-581.334,-1000:10000:PASS:455041:932430:164267:3:2247:7:0:0
4	49110266	INV00001047	N	<INV>	.	LowQual	IMPRECISE;CIEND=-257,257;CIPOS=-257,257;SVTYPE=INV;SVMETHOD=EMBL.DELLYv0.6.7;CHR2=4;END=49653969;CT=5to5;INSLEN=0;PE=2;MAPQ=6	GT:GL:GQ:FT:RCL:RC:RCR:CN:DR:DV:RR:RV	0/0:0,-58.958,-436.351:10000:PASS:460336:1034952:61160:4:225:1:0:0
4	49110281	INV00001065	N	<INV>	.	LowQual	IMPRECISE;CIEND=-25,25;CIPOS=-25,25;SVTYPE=INV;SVMETHOD=EMBL.DELLYv0.6.7;CHR2=4;END=49655140;CT=5to5;INSLEN=0;PE=4;MAPQ=11	GT:GL:GQ:FT:RCL:RC:RCR:CN:DR:DV:RR:RV	0/0:0,-41.2335,-431.097:10000:PASS:462015:1038203:56522:4:166:2:0:0
4	49110287	INV00000961	N	<INV>	.	LowQual	IMPRECISE;CIEND=-282,282;CIPOS=-282,282;SVTYPE=INV;SVMETHOD=EMBL.DELLYv0.6.7;CHR2=4;END=49642591;CT=5to5;INSLEN=0;PE=2;MAPQ=8	GT:GL:GQ:FT:RCL:RC:RCR:CN:DR:DV:RR:RV	0/0:0,-167.833,-1000:10000:PASS:459047:970467:123688:3:642:2:0:0
4	49110299	INV00000970	N	<INV>	.	LowQual	IMPRECISE;CIEND=-58,58;CIPOS=-58,58;SVTYPE=INV;SVMETHOD=EMBL.DELLYv0.6.7;CHR2=4;END=49633622;CT=5to5;INSLEN=0;PE=3;MAPQ=3	GT:GL:GQ:FT:RCL:RC:RCR:CN:DR:DV:RR:RV	0/0:0,-37.5027,-374.658:10000:PASS:457107:891279:202122:3:140:0:0:0
4	49110301	INV00001010	N	<INV>	.	PASS	IMPRECISE;CIEND=-210,210;CIPOS=-210,210;SVTYPE=INV;SVMETHOD=EMBL.DELLYv0.6.7;CHR2=4;END=49644596;CT=5to5;INSLEN=0;PE=17;MAPQ=20	GT:GL:GQ:FT:RCL:RC:RCR:CN:DR:DV:RR:RV	0/0:0,-253.257,-1000:10000:PASS:460469:981752:111521:3:1069:14:0:0
4	49110310	INV00001030	N	<INV>	.	LowQual	IMPRECISE;CIEND=-120,120;CIPOS=-120,120;SVTYPE=INV;SVMETHOD=EMBL.DELLYv0.6.7;CHR2=4;END=49634879;CT=5to5;INSLEN=0;PE=6;MAPQ=4	GT:GL:GQ:FT:RCL:RC:RCR:CN:DR:DV:RR:RV	0/0:0,-482.559,-1000:10000:PASS:458513:899526:192808:3:1863:2:0:0
4	49110342	INV00000965	N	<INV>	.	LowQual	IMPRECISE;CIEND=-323,323;CIPOS=-323,323;SVTYPE=INV;SVMETHOD=EMBL.DELLYv0.6.7;CHR2=4;END=49653379;CT=5to5;INSLEN=0;PE=2;MAPQ=14	GT:GL:GQ:FT:RCL:RC:RCR:CN:DR:DV:RR:RV	0/0:0,-118.705,-801.933:10000:PASS:466646:1024250:65329:4:474:1:0:0
4	49110368	INV00001018	N	<INV>	.	LowQual	IMPRECISE;CIEND=-171,171;CIPOS=-171,171;SVTYPE=INV;SVMETHOD=EMBL.DELLYv0.6.7;CHR2=4;END=49649876;CT=5to5;INSLEN=0;PE=4;MAPQ=9	GT:GL:GQ:FT:RCL:RC:RCR:CN:DR:DV:RR:RV	0/0:0,-63.1288,-513.992:10000:PASS:467350:1005776:82142:4:258:4:0:0
4	49110371	INV00000980	N	<INV>	.	LowQual	IMPRECISE;CIEND=-96,96;CIPOS=-96,96;SVTYPE=INV;SVMETHOD=EMBL.DELLYv0.6.7;CHR2=4;END=49635629;CT=5to5;INSLEN=0;PE=8;MAPQ=3	GT:GL:GQ:FT:RCL:RC:RCR:CN:DR:DV:RR:RV	0/0:0,-184.376,-1000:10000:PASS:463398:901151:186493:3:724:2:0:0
4	49110376	INV00000999	N	<INV>	.	LowQual	IMPRECISE;CIEND=-74,74;CIPOS=-74,74;SVTYPE=INV;SVMETHOD=EMBL.DELLYv0.6.7;CHR2=4;END=49647016;CT=5to5;INSLEN=0;PE=6;MAPQ=5	GT:GL:GQ:FT:RCL:RC:RCR:CN:DR:DV:RR:RV	0/0:0,-125.207,-1000:10000:PASS:466972:993889:93533:4:478:3:0:0
4	49110379	INV00000990	N	<INV>	.	LowQual	IMPRECISE;CIEND=-171,171;CIPOS=-171,171;SVTYPE=INV;SVMETHOD=EMBL.DELLYv0.6.7;CHR2=4;END=49650687;CT=5to5;INSLEN=0;PE=7;MAPQ=2	GT:GL:GQ:FT:RCL:RC:RCR:CN:DR:DV:RR:RV	0/0:0,-47.0698,-452.671:10000:PASS:468115:1009376:77998:4:183:2:0:0
4	49110409	INV00001024	N	<INV>	.	LowQual	IMPRECISE;CIEND=-112,112;CIPOS=-112,112;SVTYPE=INV;SVMETHOD=EMBL.DELLYv0.6.7;CHR2=4;END=49643819;CT=5to5;INSLEN=0;PE=4;MAPQ=5	GT:GL:GQ:FT:RCL:RC:RCR:CN:DR:DV:RR:RV	0/0:0,-41.7942,-464.9:10000:PASS:467782:969825:115845:3:154:1:0:0
4	49110501	INV00000993	N	<INV>	.	LowQual	IMPRECISE;CIEND=-407,407;CIPOS=-407,407;SVTYPE=INV;SVMETHOD=EMBL.DELLYv0.6.7;CHR2=4;END=49642395;CT=3to3;INSLEN=0;PE=3;MAPQ=9	GT:GL:GQ:FT:RCL:RC:RCR:CN:DR:DV:RR:RV	0/0:0,-185.007,-1000:10000:PASS:479325:948871:124757:3:713:3:0:0
4	49110533	INV00001012	N	<INV>	.	LowQual	IMPRECISE;CIEND=-390,390;CIPOS=-390,390;SVTYPE=INV;SVMETHOD=EMBL.DELLYv0.6.7;CHR2=4;END=49648426;CT=3to3;INSLEN=0;PE=2;MAPQ=8	GT:GL:GQ:FT:RCL:RC:RCR:CN:DR:DV:RR:RV	0/0:0,-87.7571,-567.685:10000:PASS:484518:985061:85131:3:336:1:0:0
4	49110535	INV00001051	N	<INV>	.	LowQual	IMPRECISE;CIEND=-325,325;CIPOS=-325,325;SVTYPE=INV;SVMETHOD=EMBL.DELLYv0.6.7;CHR2=4;END=49653543;CT=3to3;INSLEN=0;PE=5;MAPQ=6	GT:GL:GQ:FT:RCL:RC:RCR:CN:DR:DV:RR:RV	0/0:0,-136.828,-1000:10000:PASS:485999:1007447:62666:4:543:3:0:0
4	49110539	INV00001042	N	<INV>	.	LowQual	IMPRECISE;CIEND=-304,304;CIPOS=-304,304;SVTYPE=INV;SVMETHOD=EMBL.DELLYv0.6.7;CHR2=4;END=49655496;CT=3to3;INSLEN=0;PE=2;MAPQ=10	GT:GL:GQ:FT:RCL:RC:RCR:CN:DR:DV:RR:RV	0/0:0,-25.1078,-350.358:10000:PASS:486646:1014253:55716:4:92:1:0:0
4	49110547	INV00000956	N	<INV>	.	LowQual	IMPRECISE;CIEND=-321,321;CIPOS=-321,321;SVTYPE=INV;SVMETHOD=EMBL.DELLYv0.6.7;CHR2=4;END=49646827;CT=3to3;INSLEN=0;PE=2;MAPQ=2	GT:GL:GQ:FT:RCL:RC:RCR:CN:DR:DV:RR:RV	0/0:0,-171.07,-1000:10000:PASS:484560:975564:94052:3:662:0:0:0
4	49110547	INV00001026	N	<INV>	.	LowQual	IMPRECISE;CIEND=-115,115;CIPOS=-115,115;SVTYPE=INV;SVMETHOD=EMBL.DELLYv0.6.7;CHR2=4;END=49650212;CT=3to3;INSLEN=0;PE=5;MAPQ=4	GT:GL:GQ:FT:RCL:RC:RCR:CN:DR:DV:RR:RV	0/0:0,-99.0618,-838.597:10000:PASS:485581:990341:79275:4:374:2:0:0
4	49110553	INV00000982	N	<INV>	.	LowQual	IMPRECISE;CIEND=-69,69;CIPOS=-69,69;SVTYPE=INV;SVMETHOD=EMBL.DELLYv0.6.7;CHR2=4;END=49637647;CT=3to3;INSLEN=0;PE=16;MAPQ=2	GT:GL:GQ:FT:RCL:RC:RCR:CN:DR:DV:RR:RV	0/0:0,-220.732,-1000:10000:PASS:482089:912705:156703:3:876:5:0:0
4	49110561	INV00001056	N	<INV>	.	LowQual	IMPRECISE;CIEND=-166,166;CIPOS=-166,166;SVTYPE=INV;SVMETHOD=EMBL.DELLYv0.6.7;CHR2=4;END=49657534;CT=3to3;INSLEN=0;PE=2;MAPQ=2	GT:GL:GQ:FT:RCL:RC:RCR:CN:DR:DV:RR:RV	0/0:0,-53.6286,-743.932:10000:PASS:488124:1019806:49270:4:191:0:0:0
4	49110565	INV00001003	N	<INV>	.	LowQual	IMPRECISE;CIEND=-350,350;CIPOS=-350,350;SVTYPE=INV;SVMETHOD=EMBL.DELLYv0.6.7;CHR2=4;END=49652647;CT=3to3;INSLEN=0;PE=2;MAPQ=5	GT:GL:GQ:FT:RCL:RC:RCR:CN:DR:DV:RR:RV	0/0:0,-289.423,-1000:10000:PASS:486945:1000439:68479:4:1136:2:0:0
4	49110607	INV00000983	N	<INV>	.	LowQual	IMPRECISE;CIEND=-447,447;CIPOS=-447,447;SVTYPE=INV;SVMETHOD=EMBL.DELLYv0.6.7;CHR2=4;END=49640608;CT=3to3;INSLEN=0;PE=2;MAPQ=8	GT:GL:GQ:FT:RCL:RC:RCR:CN:DR:DV:RR:RV	0/0:0,-30.3887,-319.008:10000:PASS:484901:929504:137871:3:115:2:0:0
4	49110755	INV00001006	N	<INV>	.	LowQual	IMPRECISE;CIEND=-17,17;CIPOS=-17,17;SVTYPE=INV;SVMETHOD=EMBL.DELLYv0.6.7;CHR2=4;END=49644975;CT=3to3;INSLEN=0;PE=25;MAPQ=8	GT:GL:GQ:FT:RCL:RC:RCR:CN:DR:DV:RR:RV	0/0:0,-84.9952,-928.064:10000:PASS:491337:960622:101517:3:377:18:0:0
4	49110766	INV00001015	N	<INV>	.	LowQual	IMPRECISE;CIEND=-143,143;CIPOS=-143,143;SVTYPE=INV;SVMETHOD=EMBL.DELLYv0.6.7;CHR2=4;END=49656241;CT=3to3;INSLEN=0;PE=4;MAPQ=3	GT:GL:GQ:FT:RCL:RC:RCR:CN:DR:DV:RR:RV	0/0:0,-74.1264,-801.607:10000:PASS:495136:1008426:53072:4:275:1:0:0
4	49110789	INV00001033	N	<INV>	.	LowQual	IMPRECISE;CIEND=-179,179;CIPOS=-179,179;SVTYPE=INV;SVMETHOD=EMBL.DELLYv0.6.7;CHR2=4;END=49650869;CT=3to3;INSLEN=0;PE=9;MAPQ=7	GT:GL:GQ:FT:RCL:RC:RCR:CN:DR:DV:RR:RV	0/0:0,-56.0537,-769.781:10000:PASS:495380:983479:76319:3:213:7:0:0
4	49110820	INV00001002	N	<INV>	.	LowQual	IMPRECISE;CIEND=-7,7;CIPOS=-7,7;SVTYPE=INV;SVMETHOD=EMBL.DELLYv0.6.7;CHR2=4;END=49640143;CT=3to3;INSLEN=0;PE=2;MAPQ=9	GT:GL:GQ:FT:RCL:RC:RCR:CN:DR:DV:RR:RV	0/0:0,-120.201,-1000:10000:PASS:492583:919887:139482:3:454:1:0:0
4	49111503	INV00001163	N	<INV>	.	PASS	IMPRECISE;CIEND=-215,215;CIPOS=-215,215;SVTYPE=INV;SVMETHOD=EMBL.DELLYv0.6.7;CHR2=4;END=49640391;CT=5to5;INSLEN=0;PE=4;MAPQ=22	GT:GL:GQ:FT:RCL:RC:RCR:CN:DR:DV:RR:RV	0/0:0,-57.1519,-558.344:10000:PASS:497580:915213:138678:3:238:4:0:0
4	49111503	INV00001169	N	<INV>	.	LowQual	IMPRECISE;CIEND=-5,5;CIPOS=-5,5;SVTYPE=INV;SVMETHOD=EMBL.DELLYv0.6.7;CHR2=4;END=49659523;CT=5to5;INSLEN=0;PE=31;MAPQ=7	GT:GL:GQ:FT:RCL:RC:RCR:CN:DR:DV:RR:RV	0/0:0,-493.208,-1000:10000:PASS:503055:1015967:37924:4:1868:16:0:0
4	49111504	INV00001148	N	<INV>	.	LowQual	IMPRECISE;CIEND=-45,45;CIPOS=-45,45;SVTYPE=INV;SVMETHOD=EMBL.DELLYv0.6.7;CHR2=4;END=49637156;CT=5to5;INSLEN=0;PE=5;MAPQ=6	GT:GL:GQ:FT:RCL:RC:RCR:CN:DR:DV:RR:RV	0/0:0,-323.981,-1000:10000:PASS:496600:880942:172947:3:1273:0:0:0
4	49111504	INV00001151	N	<INV>	.	LowQual	IMPRECISE;CIEND=-436,436;CIPOS=-436,436;SVTYPE=INV;SVMETHOD=EMBL.DELLYv0.6.7;CHR2=4;END=49639569;CT=5to5;INSLEN=0;PE=2;MAPQ=8	GT:GL:GQ:FT:RCL:RC:RCR:CN:DR:DV:RR:RV	0/0:0,-255.276,-1000:10000:PASS:497343:906654:147235:3:988:2:0:0
4	49111504	INV00001161	N	<INV>	.	LowQual	IMPRECISE;CIEND=-175,175;CIPOS=-175,175;SVTYPE=INV;SVMETHOD=EMBL.DELLYv0.6.7;CHR2=4;END=49644615;CT=5to5;INSLEN=0;PE=17;MAPQ=5	GT:GL:GQ:FT:RCL:RC:RCR:CN:DR:DV:RR:RV	0/0:0,-295.185,-1000:10000:PASS:498811:942387:111502:3:1162:10:0:0
4	49111505	INV00001167	N	<INV>	.	LowQual	IMPRECISE;CIEND=-207,207;CIPOS=-207,207;SVTYPE=INV;SVMETHOD=EMBL.DELLYv0.6.7;CHR2=4;END=49643817;CT=5to5;INSLEN=0;PE=2;MAPQ=7	GT:GL:GQ:FT:RCL:RC:RCR:CN:DR:DV:RR:RV	0/0:0,-40.6955,-451.736:10000:PASS:498585:938041:115847:3:151:1:0:0
4	49111514	INV00001173	N	<INV>	.	LowQual	IMPRECISE;CIEND=-177,177;CIPOS=-177,177;SVTYPE=INV;SVMETHOD=EMBL.DELLYv0.6.7;CHR2=4;END=49654428;CT=5to5;INSLEN=0;PE=7;MAPQ=4	GT:GL:GQ:FT:RCL:RC:RCR:CN:DR:DV:RR:RV	0/0:0,-168.43,-1000:10000:PASS:501806:994655:59133:4:616:3:0:0
4	49111545	INV00001171	N	<INV>	.	LowQual	IMPRECISE;CIEND=-114,114;CIPOS=-114,114;SVTYPE=INV;SVMETHOD=EMBL.DELLYv0.6.7;CHR2=4;END=49642284;CT=5to5;INSLEN=0;PE=3;MAPQ=3	GT:GL:GQ:FT:RCL:RC:RCR:CN:DR:DV:RR:RV	0/0:0,-266.197,-1000:10000:PASS:500183:925200:126557:3:1024:0:0:0
4	49111695	INV00001153	N	<INV>	.	LowQual	IMPRECISE;CIEND=-340,340;CIPOS=-340,340;SVTYPE=INV;SVMETHOD=EMBL.DELLYv0.6.7;CHR2=4;END=49636338;CT=5to5;INSLEN=0;PE=4;MAPQ=5	GT:GL:GQ:FT:RCL:RC:RCR:CN:DR:DV:RR:RV	0/0:0,-275.059,-1000:10000:PASS:504808:865887:179378:3:1076:2:0:0
4	49111700	INV00001156	N	<INV>	.	LowQual	IMPRECISE;CIEND=-147,147;CIPOS=-147,147;SVTYPE=INV;SVMETHOD=EMBL.DELLYv0.6.7;CHR2=4;END=49639099;CT=5to5;INSLEN=0;PE=3;MAPQ=1	GT:GL:GQ:FT:RCL:RC:RCR:CN:DR:DV:RR:RV	0/0:0,-131.245,-1000:10000:PASS:505844:890645:154381:3:485:0:0:0
4	49111702	INV00001158	N	<INV>	.	LowQual	IMPRECISE;CIEND=-289,289;CIPOS=-289,289;SVTYPE=INV;SVMETHOD=EMBL.DELLYv0.6.7;CHR2=4;END=49650767;CT=5to5;INSLEN=0;PE=3;MAPQ=6	GT:GL:GQ:FT:RCL:RC:RCR:CN:DR:DV:RR:RV	0/0:0,-51.699,-611.078:10000:PASS:509393:967849:77082:3:189:3:0:0
4	49111709	INV00001115	N	<INV>	.	LowQual	IMPRECISE;CIEND=-254,254;CIPOS=-254,254;SVTYPE=INV;SVMETHOD=EMBL.DELLYv0.6.7;CHR2=4;END=49648912;CT=5to5;INSLEN=0;PE=2;MAPQ=4	GT:GL:GQ:FT:RCL:RC:RCR:CN:DR:DV:RR:RV	0/0:0,-17.3049,-177.465:10000:PASS:509179:959954:84640:3:63:1:0:0
4	49111714	INV00001121	N	<INV>	.	LowQual	IMPRECISE;CIEND=-401,401;CIPOS=-401,401;SVTYPE=INV;SVMETHOD=EMBL.DELLYv0.6.7;CHR2=4;END=49634908;CT=5to5;INSLEN=0;PE=3;MAPQ=1	GT:GL:GQ:FT:RCL:RC:RCR:CN:DR:DV:RR:RV	0/0:0,-495.042,-1000:10000:PASS:505247:851660:192731:2:1909:0:0:0
4	49111714	INV00001133	N	<INV>	.	LowQual	IMPRECISE;CIEND=-25,25;CIPOS=-25,25;SVTYPE=INV;SVMETHOD=EMBL.DELLYv0.6.7;CHR2=4;END=49641002;CT=5to5;INSLEN=0;PE=4;MAPQ=4	GT:GL:GQ:FT:RCL:RC:RCR:CN:DR:DV:RR:RV	0/0:0,-179.886,-1000:10000:PASS:507074:907583:136808:3:690:0:0:0
4	49111718	INV00001108	N	<INV>	.	LowQual	IMPRECISE;CIEND=-184,184;CIPOS=-184,184;SVTYPE=INV;SVMETHOD=EMBL.DELLYv0.6.7;CHR2=4;END=49652278;CT=5to5;INSLEN=0;PE=3;MAPQ=3	GT:GL:GQ:FT:RCL:RC:RCR:CN:DR:DV:RR:RV	0/0:0,-44.5749,-419.454:10000:PASS:510608:970568:73632:3:173:1:0:0
4	49111741	INV00001118	N	<INV>	.	LowQual	IMPRECISE;CIEND=-192,192;CIPOS=-192,192;SVTYPE=INV;SVMETHOD=EMBL.DELLYv0.6.7;CHR2=4;END=49649873;CT=5to5;INSLEN=0;PE=4;MAPQ=10	GT:GL:GQ:FT:RCL:RC:RCR:CN:DR:DV:RR:RV	0/0:0,-67.9481,-539.114:10000:PASS:511205:960651:82154:3:272:4:0:0
4	49111779	INV00001157	N	<INV>	.	LowQual	IMPRECISE;CIEND=-254,254;CIPOS=-254,254;SVTYPE=INV;SVMETHOD=EMBL.DELLYv0.6.7;CHR2=4;END=49648394;CT=3to3;INSLEN=0;PE=3;MAPQ=3	GT:GL:GQ:FT:RCL:RC:RCR:CN:DR:DV:RR:RV	0/0:0,-141.423,-894.296:10000:PASS:520736:947599:85235:3:546:1:0:0
4	49111816	INV00001103	N	<INV>	.	LowQual	IMPRECISE;CIEND=-378,378;CIPOS=-378,378;SVTYPE=INV;SVMETHOD=EMBL.DELLYv0.6.7;CHR2=4;END=49653537;CT=3to3;INSLEN=0;PE=2;MAPQ=7	GT:GL:GQ:FT:RCL:RC:RCR:CN:DR:DV:RR:RV	0/0:0,-142.722,-1000:10000:PASS:523866:968519:62674:3:548:0:0:0
4	49111820	INV00001150	N	<INV>	.	LowQual	IMPRECISE;CIEND=-15,15;CIPOS=-15,15;SVTYPE=INV;SVMETHOD=EMBL.DELLYv0.6.7;CHR2=4;END=49635012;CT=3to3;INSLEN=0;PE=10;MAPQ=5	GT:GL:GQ:FT:RCL:RC:RCR:CN:DR:DV:RR:RV	0/0:0,-95.8175,-764.437:10000:PASS:518458:841810:189314:2:372:7:0:0
4	49111821	INV00001124	N	<INV>	.	LowQual	IMPRECISE;CIEND=-87,87;CIPOS=-87,87;SVTYPE=INV;SVMETHOD=EMBL.DELLYv0.6.7;CHR2=4;END=49637646;CT=3to3;INSLEN=0;PE=9;MAPQ=4	GT:GL:GQ:FT:RCL:RC:RCR:CN:DR:DV:RR:RV	0/0:0,-225.237,-1000:10000:PASS:519251:874409:156707:3:892:6:0:0
4	49111821	INV00001137	N	<INV>	.	LowQual	IMPRECISE;CIEND=-432,432;CIPOS=-432,432;SVTYPE=INV;SVMETHOD=EMBL.DELLYv0.6.7;CHR2=4;END=49646746;CT=3to3;INSLEN=0;PE=2;MAPQ=6	GT:GL:GQ:FT:RCL:RC:RCR:CN:DR:DV:RR:RV	0/0:0,-144.331,-1000:10000:PASS:521959:936533:94583:3:550:1:0:0
4	49111823	INV00001107	N	<INV>	.	LowQual	IMPRECISE;CIEND=-435,435;CIPOS=-435,435;SVTYPE=INV;SVMETHOD=EMBL.DELLYv0.6.7;CHR2=4;END=49642667;CT=3to3;INSLEN=0;PE=3;MAPQ=2	GT:GL:GQ:FT:RCL:RC:RCR:CN:DR:DV:RR:RV	0/0:0,-78.6278,-820.734:10000:PASS:520738:908822:122273:3:285:0:0:0
4	49111824	INV00001125	N	<INV>	.	LowQual	IMPRECISE;CIEND=-414,414;CIPOS=-414,414;SVTYPE=INV;SVMETHOD=EMBL.DELLYv0.6.7;CHR2=4;END=49643157;CT=3to3;INSLEN=0;PE=3;MAPQ=5	GT:GL:GQ:FT:RCL:RC:RCR:CN:DR:DV:RR:RV	0/0:0,-182.242,-1000:10000:PASS:520869:913881:117202:3:699:3:0:0
4	49111828	INV00001147	N	<INV>	.	LowQual	IMPRECISE;CIEND=-427,427;CIPOS=-427,427;SVTYPE=INV;SVMETHOD=EMBL.DELLYv0.6.7;CHR2=4;END=49643893;CT=3to3;INSLEN=0;PE=3;MAPQ=6	GT:GL:GQ:FT:RCL:RC:RCR:CN:DR:DV:RR:RV	0/0:0,-61.6091,-583.552:10000:PASS:521097:916278:114783:3:234:3:0:0
4	49111828	INV00001160	N	<INV>	.	LowQual	IMPRECISE;CIEND=0,0;CIPOS=0,0;SVTYPE=INV;SVMETHOD=EMBL.DELLYv0.6.7;CHR2=4;END=49659652;CT=3to3;INSLEN=0;PE=11;MAPQ=6	GT:GL:GQ:FT:RCL:RC:RCR:CN:DR:DV:RR:RV	0/0:0,-1000,-1000:10000:PASS:525641:1019806:11255:4:4901:28:0:0
4	49111967	INV00001172	N	<INV>	.	LowQual	IMPRECISE;CIEND=-22,22;CIPOS=-22,22;SVTYPE=INV;SVMETHOD=EMBL.DELLYv0.6.7;CHR2=4;END=49657967;CT=3to3;INSLEN=0;PE=6;MAPQ=4	GT:GL:GQ:FT:RCL:RC:RCR:CN:DR:DV:RR:RV	0/0:0,-47.5544,-523.277:10000:PASS:529240:981501:45397:3:172:0:0:0
4	49111984	INV00001143	N	<INV>	.	LowQual	IMPRECISE;CIEND=-122,122;CIPOS=-122,122;SVTYPE=INV;SVMETHOD=EMBL.DELLYv0.6.7;CHR2=4;END=49652638;CT=3to3;INSLEN=0;PE=4;MAPQ=4	GT:GL:GQ:FT:RCL:RC:RCR:CN:DR:DV:RR:RV	0/0:0,-296.941,-1000:10000:PASS:528474:957709:68482:3:1161:1:0:0
4	49111985	INV00001155	N	<INV>	.	LowQual	IMPRECISE;CIEND=-22,22;CIPOS=-22,22;SVTYPE=INV;SVMETHOD=EMBL.DELLYv0.6.7;CHR2=4;END=49644767;CT=3to3;INSLEN=0;PE=22;MAPQ=6	GT:GL:GQ:FT:RCL:RC:RCR:CN:DR:DV:RR:RV	0/0:0,-507.59,-1000:10000:PASS:526177:922282:103827:3:1952:9:0:0
4	49112089	INV00001117	N	<INV>	.	LowQual	IMPRECISE;CIEND=-166,166;CIPOS=-166,166;SVTYPE=INV;SVMETHOD=EMBL.DELLYv0.6.7;CHR2=4;END=49654572;CT=3to3;INSLEN=0;PE=3;MAPQ=2	GT:GL:GQ:FT:RCL:RC:RCR:CN:DR:DV:RR:RV	0/0:0,-80.4709,-788.069:10000:PASS:533544:963942:57628:3:301:1:0:0
4	49112095	INV00001162	N	<INV>	.	LowQual	IMPRECISE;CIEND=-11,11;CIPOS=-11,11;SVTYPE=INV;SVMETHOD=EMBL.DELLYv0.6.7;CHR2=4;END=49640118;CT=3to3;INSLEN=0;PE=23;MAPQ=6	GT:GL:GQ:FT:RCL:RC:RCR:CN:DR:DV:RR:RV	0/0:0,-119.581,-1000:10000:PASS:529604:880386:140827:3:460:10:0:0
4	49112377	INV00001170	N	<INV>	.	LowQual	IMPRECISE;CIEND=-62,62;CIPOS=-62,62;SVTYPE=INV;SVMETHOD=EMBL.DELLYv0.6.7;CHR2=4;END=49647120;CT=5to5;INSLEN=0;PE=4;MAPQ=6	GT:GL:GQ:FT:RCL:RC:RCR:CN:DR:DV:RR:RV	0/0:0,-101.137,-860.345:10000:PASS:535582:924446:92640:3:381:0:0:0
4	49112394	INV00001123	N	<INV>	.	LowQual	IMPRECISE;CIEND=-87,87;CIPOS=-87,87;SVTYPE=INV;SVMETHOD=EMBL.DELLYv0.6.7;CHR2=4;END=49641395;CT=5to5;INSLEN=0;PE=3;MAPQ=2	GT:GL:GQ:FT:RCL:RC:RCR:CN:DR:DV:RR:RV	0/0:0,-200.005,-1000:10000:PASS:533988:885780:131183:3:717:0:0:0
4	49112434	INV00001168	N	<INV>	.	LowQual	IMPRECISE;CIEND=-144,144;CIPOS=-144,144;SVTYPE=INV;SVMETHOD=EMBL.DELLYv0.6.7;CHR2=4;END=49646393;CT=5to5;INSLEN=0;PE=6;MAPQ=2	GT:GL:GQ:FT:RCL:RC:RCR:CN:DR:DV:RR:RV	0/0:0,-48.8141,-623.808:10000:PASS:536772:918309:97312:3:175:1:0:0
4	49112502	INV00001119	N	<INV>	.	LowQual	IMPRECISE;CIEND=-76,76;CIPOS=-76,76;SVTYPE=INV;SVMETHOD=EMBL.DELLYv0.6.7;CHR2=4;END=49642290;CT=5to5;INSLEN=0;PE=4;MAPQ=11	GT:GL:GQ:FT:RCL:RC:RCR:CN:DR:DV:RR:RV	0/0:0,-276.643,-1000:10000:PASS:538022:886570:126549:3:1074:2:0:0
4	49112520	INV00001130	N	<INV>	.	LowQual	IMPRECISE;CIEND=-45,45;CIPOS=-45,45;SVTYPE=INV;SVMETHOD=EMBL.DELLYv0.6.7;CHR2=4;END=49644617;CT=5to5;INSLEN=0;PE=9;MAPQ=6	GT:GL:GQ:FT:RCL:RC:RCR:CN:DR:DV:RR:RV	0/0:0,-306.555,-1000:10000:PASS:539044:901252:111501:3:1196:5:0:0
4	49112650	INV00001165	N	<INV>	.	LowQual	IMPRECISE;CIEND=-68,68;CIPOS=-68,68;SVTYPE=INV;SVMETHOD=EMBL.DELLYv0.6.7;CHR2=4;END=49634573;CT=5to5;INSLEN=0;PE=10;MAPQ=4	GT:GL:GQ:FT:RCL:RC:RCR:CN:DR:DV:RR:RV	0/0:0,-108.068,-824.464:10000:PASS:538196:810582:199903:2:430:4:0:0
4	49112654	INV00001106	N	<INV>	.	LowQual	IMPRECISE;CIEND=-74,74;CIPOS=-74,74;SVTYPE=INV;SVMETHOD=EMBL.DELLYv0.6.7;CHR2=4;END=49655789;CT=5to5;INSLEN=0;PE=4;MAPQ=4	GT:GL:GQ:FT:RCL:RC:RCR:CN:DR:DV:RR:RV	0/0:0,-88.5042,-692.139:10000:PASS:544530:955969:54492:3:354:1:0:0
4	49112660	INV00001109	N	<INV>	.	LowQual	IMPRECISE;CIEND=-323,323;CIPOS=-323,323;SVTYPE=INV;SVMETHOD=EMBL.DELLYv0.6.7;CHR2=4;END=49643821;CT=5to5;INSLEN=0;PE=3;MAPQ=5	GT:GL:GQ:FT:RCL:RC:RCR:CN:DR:DV:RR:RV	0/0:0,-43.3711,-473.664:10000:PASS:541055:894567:115841:3:162:2:0:0
4	49112687	INV00001138	N	<INV>	.	LowQual	IMPRECISE;CIEND=-254,254;CIPOS=-254,254;SVTYPE=INV;SVMETHOD=EMBL.DELLYv0.6.7;CHR2=4;END=49639105;CT=5to5;INSLEN=0;PE=5;MAPQ=3	GT:GL:GQ:FT:RCL:RC:RCR:CN:DR:DV:RR:RV	0/0:0,-140.099,-1000:10000:PASS:540401:855259:154341:2:516:0:0:0
4	49112693	INV00001164	N	<INV>	.	LowQual	IMPRECISE;CIEND=-62,62;CIPOS=-62,62;SVTYPE=INV;SVMETHOD=EMBL.DELLYv0.6.7;CHR2=4;END=49637104;CT=5to5;INSLEN=0;PE=14;MAPQ=3	GT:GL:GQ:FT:RCL:RC:RCR:CN:DR:DV:RR:RV	0/0:0,-306.902,-1000:10000:PASS:540075:836084:173254:2:1224:4:0:0
4	49112693	INV00001136	N	<INV>	.	LowQual	IMPRECISE;CIEND=-427,427;CIPOS=-427,427;SVTYPE=INV;SVMETHOD=EMBL.DELLYv0.6.7;CHR2=4;END=49648727;CT=5to5;INSLEN=0;PE=2;MAPQ=7	GT:GL:GQ:FT:RCL:RC:RCR:CN:DR:DV:RR:RV	0/0:0,-11.2353,-113.052:112:PASS:543537:924525:84813:3:42:2:0:0
4	49112697	INV00001111	N	<INV>	.	LowQual	IMPRECISE;CIEND=-367,367;CIPOS=-367,367;SVTYPE=INV;SVMETHOD=EMBL.DELLYv0.6.7;CHR2=4;END=49652479;CT=5to5;INSLEN=0;PE=3;MAPQ=2	GT:GL:GQ:FT:RCL:RC:RCR:CN:DR:DV:RR:RV	0/0:0,-182.773,-1000:10000:PASS:544780:936716:72446:3:712:0:0:0
4	49112720	INV00001145	N	<INV>	.	LowQual	IMPRECISE;CIEND=-413,413;CIPOS=-413,413;SVTYPE=INV;SVMETHOD=EMBL.DELLYv0.6.7;CHR2=4;END=49643066;CT=5to5;INSLEN=0;PE=2;MAPQ=11	GT:GL:GQ:FT:RCL:RC:RCR:CN:DR:DV:RR:RV	0/0:0,-197.5,-1000:10000:PASS:543779:887005:120414:3:754:1:0:0
4	49112742	INV00001159	N	<INV>	.	PASS	IMPRECISE;CIEND=-406,406;CIPOS=-406,406;SVTYPE=INV;SVMETHOD=EMBL.DELLYv0.6.7;CHR2=4;END=49657184;CT=5to5;INSLEN=0;PE=3;MAPQ=26	GT:GL:GQ:FT:RCL:RC:RCR:CN:DR:DV:RR:RV	0/0:0,-48.9951,-720.9:10000:PASS:550777:953698:50848:3:189:2:0:0
4	49112791	INV00001146	N	<INV>	.	LowQual	IMPRECISE;CIEND=-424,424;CIPOS=-424,424;SVTYPE=INV;SVMETHOD=EMBL.DELLYv0.6.7;CHR2=4;END=49648392;CT=3to3;INSLEN=0;PE=2;MAPQ=6	GT:GL:GQ:FT:RCL:RC:RCR:CN:DR:DV:RR:RV	0/0:0,-143.772,-909.128:10000:PASS:555363:912073:85243:3:552:1:0:0
4	49112797	INV00001127	N	<INV>	.	LowQual	IMPRECISE;CIEND=-407,407;CIPOS=-407,407;SVTYPE=INV;SVMETHOD=EMBL.DELLYv0.6.7;CHR2=4;END=49640382;CT=5to5;INSLEN=0;PE=3;MAPQ=7	GT:GL:GQ:FT:RCL:RC:RCR:CN:DR:DV:RR:RV	0/0:0,-70.2401,-629.152:10000:PASS:554823:856787:138704:2:271:2:0:0
4	49112823	INV00001166	N	<INV>	.	LowQual	IMPRECISE;CIEND=-95,95;CIPOS=-95,95;SVTYPE=INV;SVMETHOD=EMBL.DELLYv0.6.7;CHR2=4;END=49641822;CT=3to3;INSLEN=0;PE=3;MAPQ=13	GT:GL:GQ:FT:RCL:RC:RCR:CN:DR:DV:RR:RV	0/0:0,-35.5428,-333.725:10000:PASS:558308:863830:128534:3:135:1:0:0
4	49112825	INV00001132	N	<INV>	.	LowQual	IMPRECISE;CIEND=-373,373;CIPOS=-373,373;SVTYPE=INV;SVMETHOD=EMBL.DELLYv0.6.7;CHR2=4;END=49650179;CT=3to3;INSLEN=0;PE=3;MAPQ=8	GT:GL:GQ:FT:RCL:RC:RCR:CN:DR:DV:RR:RV	0/0:0,-91.6368,-874.059:10000:PASS:560888:912936:79368:3:344:2:0:0
4	49112838	INV00001154	N	<INV>	.	LowQual	IMPRECISE;CIEND=-95,95;CIPOS=-95,95;SVTYPE=INV;SVMETHOD=EMBL.DELLYv0.6.7;CHR2=4;END=49639390;CT=3to3;INSLEN=0;PE=3;MAPQ=6	GT:GL:GQ:FT:RCL:RC:RCR:CN:DR:DV:RR:RV	0/0:0,-243.661,-1000:10000:PASS:558003:843227:148727:2:936:2:0:0
4	49112838	INV00001142	N	<INV>	.	LowQual	IMPRECISE;CIEND=-172,172;CIPOS=-172,172;SVTYPE=INV;SVMETHOD=EMBL.DELLYv0.6.7;CHR2=4;END=49654556;CT=3to3;INSLEN=0;PE=5;MAPQ=5	GT:GL:GQ:FT:RCL:RC:RCR:CN:DR:DV:RR:RV	0/0:0,-97.1803,-1000:10000:PASS:562491:934296:57658:3:359:3:0:0
4	49112839	INV00001129	N	<INV>	.	LowQual	IMPRECISE;CIEND=-223,223;CIPOS=-223,223;SVTYPE=INV;SVMETHOD=EMBL.DELLYv0.6.7;CHR2=4;END=49638356;CT=3to3;INSLEN=0;PE=5;MAPQ=2	GT:GL:GQ:FT:RCL:RC:RCR:CN:DR:DV:RR:RV	0/0:0,-30.2865,-334.103:10000:PASS:557712:836168:155774:2:111:2:0:0
4	49112839	INV00001152	N	<INV>	.	LowQual	IMPRECISE;CIEND=-86,86;CIPOS=-86,86;SVTYPE=INV;SVMETHOD=EMBL.DELLYv0.6.7;CHR2=4;END=49657952;CT=3to3;INSLEN=0;PE=26;MAPQ=9	GT:GL:GQ:FT:RCL:RC:RCR:CN:DR:DV:RR:RV	0/0:0,-29.2875,-460.126:10000:PASS:563521:946491:45451:3:170:11:0:0
4	49112864	INV00001113	N	<INV>	.	LowQual	IMPRECISE;CIEND=-357,357;CIPOS=-357,357;SVTYPE=INV;SVMETHOD=EMBL.DELLYv0.6.7;CHR2=4;END=49644735;CT=3to3;INSLEN=0;PE=4;MAPQ=8	GT:GL:GQ:FT:RCL:RC:RCR:CN:DR:DV:RR:RV	0/0:0,-498.948,-1000:10000:PASS:560136:887006:104404:3:1918:2:0:0
4	49112867	INV00001131	N	<INV>	.	LowQual	IMPRECISE;CIEND=-310,310;CIPOS=-310,310;SVTYPE=INV;SVMETHOD=EMBL.DELLYv0.6.7;CHR2=4;END=49652627;CT=3to3;INSLEN=0;PE=7;MAPQ=4	GT:GL:GQ:FT:RCL:RC:RCR:CN:DR:DV:RR:RV	0/0:0,-286.293,-1000:10000:PASS:562472:922880:68498:3:1114:1:0:0
4	49112869	INV00001110	N	<INV>	.	LowQual	IMPRECISE;CIEND=-410,410;CIPOS=-410,410;SVTYPE=INV;SVMETHOD=EMBL.DELLYv0.6.7;CHR2=4;END=49643155;CT=3to3;INSLEN=0;PE=2;MAPQ=3	GT:GL:GQ:FT:RCL:RC:RCR:CN:DR:DV:RR:RV	0/0:0,-185.442,-1000:10000:PASS:559697:874157:117204:3:709:0:0:0
4	49112869	INV00001141	N	<INV>	.	LowQual	IMPRECISE;CIEND=-371,371;CIPOS=-371,371;SVTYPE=INV;SVMETHOD=EMBL.DELLYv0.6.7;CHR2=4;END=49647259;CT=3to3;INSLEN=0;PE=8;MAPQ=4	GT:GL:GQ:FT:RCL:RC:RCR:CN:DR:DV:RR:RV	0/0:0,-70.5672,-661.893:10000:PASS:560873:901563:89798:3:271:4:0:0
4	49112878	INV00001120	N	<INV>	.	LowQual	IMPRECISE;CIEND=-54,54;CIPOS=-54,54;SVTYPE=INV;SVMETHOD=EMBL.DELLYv0.6.7;CHR2=4;END=49640180;CT=3to3;INSLEN=0;PE=11;MAPQ=1	GT:GL:GQ:FT:RCL:RC:RCR:CN:DR:DV:RR:RV	0/0:0,-128.732,-1000:10000:PASS:558875:852080:139217:2:489:1:0:0
4	49112919	INV00001139	N	<INV>	.	LowQual	IMPRECISE;CIEND=-383,383;CIPOS=-383,383;SVTYPE=INV;SVMETHOD=EMBL.DELLYv0.6.7;CHR2=4;END=49657315;CT=3to3;INSLEN=0;PE=4;MAPQ=5	GT:GL:GQ:FT:RCL:RC:RCR:CN:DR:DV:RR:RV	0/0:0,-58.0827,-755.196:10000:PASS:564424:940359:50410:3:209:2:0:0
4	49113167	INV00001144	N	<INV>	.	LowQual	IMPRECISE;CIEND=-187,187;CIPOS=-187,187;SVTYPE=INV;SVMETHOD=EMBL.DELLYv0.6.7;CHR2=4;END=49658629;CT=5to5;INSLEN=0;PE=2;MAPQ=19	GT:GL:GQ:FT:RCL:RC:RCR:CN:DR:DV:RR:RV	0/0:0,-45.7136,-657.606:10000:PASS:566883:945202:43286:3:165:2:0:0
4	49113350	INV00001105	N	<INV>	.	LowQual	IMPRECISE;CIEND=-98,98;CIPOS=-98,98;SVTYPE=INV;SVMETHOD=EMBL.DELLYv0.6.7;CHR2=4;END=49656753;CT=5to5;INSLEN=0;PE=2;MAPQ=7	GT:GL:GQ:FT:RCL:RC:RCR:CN:DR:DV:RR:RV	0/0:0,-38.566,-528.425:10000:PASS:566765:935777:52130:3:133:1:0:0
4	49113406	INV00001112	N	<INV>	.	LowQual	IMPRECISE;CIEND=-372,372;CIPOS=-372,372;SVTYPE=INV;SVMETHOD=EMBL.DELLYv0.6.7;CHR2=4;END=49640373;CT=5to5;INSLEN=0;PE=2;MAPQ=2	GT:GL:GQ:FT:RCL:RC:RCR:CN:DR:DV:RR:RV	0/0:0,-62.6739,-645.146:10000:PASS:561997:849016:138746:2:221:0:0:0
4	49113406	INV00001122	N	<INV>	.	LowQual	IMPRECISE;CIEND=-333,333;CIPOS=-333,333;SVTYPE=INV;SVMETHOD=EMBL.DELLYv0.6.7;CHR2=4;END=49654315;CT=5to5;INSLEN=0;PE=2;MAPQ=2	GT:GL:GQ:FT:RCL:RC:RCR:CN:DR:DV:RR:RV	0/0:0,-62.6739,-645.146:10000:PASS:566100:927717:60045:3:221:0:0:0
4	49113408	INV00001126	N	<INV>	.	LowQual	IMPRECISE;CIEND=-343,343;CIPOS=-343,343;SVTYPE=INV;SVMETHOD=EMBL.DELLYv0.6.7;CHR2=4;END=49642012;CT=5to5;INSLEN=0;PE=2;MAPQ=23	GT:GL:GQ:FT:RCL:RC:RCR:CN:DR:DV:RR:RV	0/0:0,-61.722,-660.792:10000:PASS:562487:859570:128185:2:224:1:0:0
4	49113452	INV00001116	N	<INV>	.	LowQual	IMPRECISE;CIEND=-384,384;CIPOS=-384,384;SVTYPE=INV;SVMETHOD=EMBL.DELLYv0.6.7;CHR2=4;END=49647506;CT=5to5;INSLEN=0;PE=2;MAPQ=38	GT:GL:GQ:FT:RCL:RC:RCR:CN:DR:DV:RR:RV	0/0:0,-40.1759,-357.164:10000:PASS:564195:898319:89309:3:163:2:0:0
4	49113470	INV00001114	N	<INV>	.	LowQual	IMPRECISE;CIEND=-409,409;CIPOS=-409,409;SVTYPE=INV;SVMETHOD=EMBL.DELLYv0.6.7;CHR2=4;END=49659895;CT=3to3;INSLEN=0;PE=2;MAPQ=12	GT:GL:GQ:FT:RCL:RC:RCR:CN:DR:DV:RR:RV	0/0:0,-78.209,-844.606:10000:PASS:568063:985792:1620:3:279:2:0:0
4	49113526	INV00001134	N	<INV>	.	LowQual	IMPRECISE;CIEND=-256,256;CIPOS=-256,256;SVTYPE=INV;SVMETHOD=EMBL.DELLYv0.6.7;CHR2=4;END=49635519;CT=3to3;INSLEN=0;PE=5;MAPQ=5	GT:GL:GQ:FT:RCL:RC:RCR:CN:DR:DV:RR:RV	0/0:0,-97.9352,-998.798:10000:PASS:561059:800504:186614:2:350:3:0:0
4	49113589	INV00001149	N	<INV>	.	LowQual	IMPRECISE;CIEND=-355,355;CIPOS=-355,355;SVTYPE=INV;SVMETHOD=EMBL.DELLYv0.6.7;CHR2=4;END=49637621;CT=3to3;INSLEN=0;PE=2;MAPQ=4	GT:GL:GQ:FT:RCL:RC:RCR:CN:DR:DV:RR:RV	0/0:0,-109.005,-1000:10000:PASS:561910:830075:156767:2:389:0:0:0
4	49113713	INV00001128	N	<INV>	.	LowQual	IMPRECISE;CIEND=-142,142;CIPOS=-142,142;SVTYPE=INV;SVMETHOD=EMBL.DELLYv0.6.7;CHR2=4;END=49636866;CT=3to3;INSLEN=0;PE=7;MAPQ=4	GT:GL:GQ:FT:RCL:RC:RCR:CN:DR:DV:RR:RV	0/0:0,-46.6774,-511.481:10000:PASS:561927:812767:173711:2:172:4:0:0
4	49113799	INV00001140	N	<INV>	.	LowQual	IMPRECISE;CIEND=-143,143;CIPOS=-143,143;SVTYPE=INV;SVMETHOD=EMBL.DELLYv0.6.7;CHR2=4;END=49658094;CT=3to3;INSLEN=0;PE=2;MAPQ=8	GT:GL:GQ:FT:RCL:RC:RCR:CN:DR:DV:RR:RV	0/0:0,-53.0005,-590.98:10000:PASS:568504:941085:45081:3:189:1:0:0
4	49113825	INV00001135	N	<INV>	.	LowQual	IMPRECISE;CIEND=-310,310;CIPOS=-310,310;SVTYPE=INV;SVMETHOD=EMBL.DELLYv0.6.7;CHR2=4;END=49653558;CT=3to3;INSLEN=0;PE=2;MAPQ=2	GT:GL:GQ:FT:RCL:RC:RCR:CN:DR:DV:RR:RV	0/0:0,-48.286,-553.21:10000:PASS:567187:923477:62640:3:171:0:0:0
4	49113837	INV00001104	N	<INV>	.	LowQual	IMPRECISE;CIEND=-24,24;CIPOS=-24,24;SVTYPE=INV;SVMETHOD=EMBL.DELLYv0.6.7;CHR2=4;END=49643818;CT=3to3;INSLEN=0;PE=2;MAPQ=3	GT:GL:GQ:FT:RCL:RC:RCR:CN:DR:DV:RR:RV	0/0:0,-41.3955,-457.239:10000:PASS:564299:870254:115846:3:152:0:0:0
4	49114143	INV00001175	N	<INV>	.	LowQual	IMPRECISE;CIEND=-46,46;CIPOS=-46,46;SVTYPE=INV;SVMETHOD=EMBL.DELLYv0.6.7;CHR2=4;END=49654817;CT=5to5;INSLEN=0;PE=3;MAPQ=4	GT:GL:GQ:FT:RCL:RC:RCR:CN:DR:DV:RR:RV	0/0:0,-37.9771,-462.939:10000:PASS:567940:928388:57061:3:140:1:0:0
4	49114247	INV00001204	N	<INV>	.	LowQual	IMPRECISE;CIEND=-103,103;CIPOS=-103,103;SVTYPE=INV;SVMETHOD=EMBL.DELLYv0.6.7;CHR2=4;END=49639093;CT=5to5;INSLEN=0;PE=8;MAPQ=3	GT:GL:GQ:FT:RCL:RC:RCR:CN:DR:DV:RR:RV	0/0:0,-81.0083,-818.066:10000:PASS:563289:830921:154393:2:303:2:0:0
4	49114323	INV00001177	N	<INV>	.	LowQual	IMPRECISE;CIEND=-31,31;CIPOS=-31,31;SVTYPE=INV;SVMETHOD=EMBL.DELLYv0.6.7;CHR2=4;END=49640036;CT=5to5;INSLEN=0;PE=2;MAPQ=10	GT:GL:GQ:FT:RCL:RC:RCR:CN:DR:DV:RR:RV	0/0:0,-162.731,-1000:10000:PASS:564679:842614:141524:2:611:0:0:0
4	49114331	INV00001215	N	<INV>	.	LowQual	IMPRECISE;CIEND=-14,14;CIPOS=-14,14;SVTYPE=INV;SVMETHOD=EMBL.DELLYv0.6.7;CHR2=4;END=49659506;CT=5to5;INSLEN=0;PE=301;MAPQ=3	GT:GL:GQ:FT:RCL:RC:RCR:CN:DR:DV:RR:RV	0/0:0,-196.999,-1000:10000:PASS:570561:945858:38175:3:852:102:0:0
4	49114344	INV00001209	N	<INV>	.	LowQual	IMPRECISE;CIEND=-413,413;CIPOS=-413,413;SVTYPE=INV;SVMETHOD=EMBL.DELLYv0.6.7;CHR2=4;END=49637645;CT=3to3;INSLEN=0;PE=3;MAPQ=6	GT:GL:GQ:FT:RCL:RC:RCR:CN:DR:DV:RR:RV	0/0:0,-232.69,-1000:10000:PASS:564267:827087:156715:2:913:2:0:0
4	49114369	INV00001205	N	<INV>	.	LowQual	IMPRECISE;CIEND=-105,105;CIPOS=-105,105;SVTYPE=INV;SVMETHOD=EMBL.DELLYv0.6.7;CHR2=4;END=49644614;CT=5to5;INSLEN=0;PE=5;MAPQ=3	GT:GL:GQ:FT:RCL:RC:RCR:CN:DR:DV:RR:RV	0/0:0,-321.85,-1000:10000:PASS:566822:871830:111502:3:1141:0:0:0
4	49114369	INV00001206	N	<INV>	.	LowQual	IMPRECISE;CIEND=-94,94;CIPOS=-94,94;SVTYPE=INV;SVMETHOD=EMBL.DELLYv0.6.7;CHR2=4;END=49649878;CT=5to5;INSLEN=0;PE=6;MAPQ=5	GT:GL:GQ:FT:RCL:RC:RCR:CN:DR:DV:RR:RV	0/0:0,-64.1732,-508.944:10000:PASS:568393:901198:82134:3:250:2:0:0
4	49114369	INV00001194	N	<INV>	.	LowQual	IMPRECISE;CIEND=-1,1;CIPOS=-1,1;SVTYPE=INV;SVMETHOD=EMBL.DELLYv0.6.7;CHR2=4;END=49657484;CT=5to5;INSLEN=0;PE=21;MAPQ=4	GT:GL:GQ:FT:RCL:RC:RCR:CN:DR:DV:RR:RV	0/0:0,-59.0414,-766.967:10000:PASS:570609:933245:50087:3:216:2:0:0
4	49114371	INV00001174	N	<INV>	.	LowQual	IMPRECISE;CIEND=-147,147;CIPOS=-147,147;SVTYPE=INV;SVMETHOD=EMBL.DELLYv0.6.7;CHR2=4;END=49648287;CT=5to5;INSLEN=0;PE=2;MAPQ=3	GT:GL:GQ:FT:RCL:RC:RCR:CN:DR:DV:RR:RV	0/0:0,-195.13,-1000:10000:PASS:567998:896072:87198:3:751:1:0:0
4	49114373	INV00001202	N	<INV>	.	LowQual	IMPRECISE;CIEND=-55,55;CIPOS=-55,55;SVTYPE=INV;SVMETHOD=EMBL.DELLYv0.6.7;CHR2=4;END=49641368;CT=5to5;INSLEN=0;PE=18;MAPQ=3	GT:GL:GQ:FT:RCL:RC:RCR:CN:DR:DV:RR:RV	0/0:0,-278.668,-1000:10000:PASS:565953:851911:131281:2:1107:2:0:0
4	49114374	INV00001211	N	<INV>	.	LowQual	IMPRECISE;CIEND=-419,419;CIPOS=-419,419;SVTYPE=INV;SVMETHOD=EMBL.DELLYv0.6.7;CHR2=4;END=49636217;CT=5to5;INSLEN=0;PE=4;MAPQ=2	GT:GL:GQ:FT:RCL:RC:RCR:CN:DR:DV:RR:RV	0/0:0,-303.396,-1000:10000:PASS:564413:801583:181584:2:1199:1:0:0
4	49114380	INV00001189	N	<INV>	.	LowQual	IMPRECISE;CIEND=-426,426;CIPOS=-426,426;SVTYPE=INV;SVMETHOD=EMBL.DELLYv0.6.7;CHR2=4;END=49649141;CT=5to5;INSLEN=0;PE=3;MAPQ=3	GT:GL:GQ:FT:RCL:RC:RCR:CN:DR:DV:RR:RV	0/0:0,-33.0371,-380.881:10000:PASS:568454:898709:84336:3:117:1:0:0
4	49114385	INV00001181	N	<INV>	.	LowQual	IMPRECISE;CIEND=-34,34;CIPOS=-34,34;SVTYPE=INV;SVMETHOD=EMBL.DELLYv0.6.7;CHR2=4;END=49646764;CT=5to5;INSLEN=0;PE=3;MAPQ=4	GT:GL:GQ:FT:RCL:RC:RCR:CN:DR:DV:RR:RV	0/0:0,-152.426,-1000:10000:PASS:567847:888349:94560:3:584:1:0:0
4	49114406	INV00001188	N	<INV>	.	LowQual	IMPRECISE;CIEND=-181,181;CIPOS=-181,181;SVTYPE=INV;SVMETHOD=EMBL.DELLYv0.6.7;CHR2=4;END=49642591;CT=5to5;INSLEN=0;PE=2;MAPQ=8	GT:GL:GQ:FT:RCL:RC:RCR:CN:DR:DV:RR:RV	0/0:0,-167.833,-1000:10000:PASS:567143:858697:123688:2:642:2:0:0
4	49114471	INV00001193	N	<INV>	.	LowQual	IMPRECISE;CIEND=-372,372;CIPOS=-372,372;SVTYPE=INV;SVMETHOD=EMBL.DELLYv0.6.7;CHR2=4;END=49657313;CT=3to3;INSLEN=0;PE=9;MAPQ=2	GT:GL:GQ:FT:RCL:RC:RCR:CN:DR:DV:RR:RV	0/0:0,-57.5374,-745.713:10000:PASS:576337:927073:50414:3:207:2:0:0
4	49114510	INV00001212	N	<INV>	.	LowQual	IMPRECISE;CIEND=-1,1;CIPOS=-1,1;SVTYPE=INV;SVMETHOD=EMBL.DELLYv0.6.7;CHR2=4;END=49656235;CT=3to3;INSLEN=0;PE=25;MAPQ=8	GT:GL:GQ:FT:RCL:RC:RCR:CN:DR:DV:RR:RV	0/0:0,-62.2834,-810.367:10000:PASS:576482:923911:53079:3:282:18:0:0
4	49114510	INV00001214	N	<INV>	.	LowQual	IMPRECISE;CIEND=-63,63;CIPOS=-63,63;SVTYPE=INV;SVMETHOD=EMBL.DELLYv0.6.7;CHR2=4;END=49659991;CT=3to3;INSLEN=0;PE=58;MAPQ=3	GT:GL:GQ:FT:RCL:RC:RCR:CN:DR:DV:RR:RV	0/0:0,-92.2628,-685.443:10000:PASS:577588:975976:1014:3:369:7:0:0
4	49114533	INV00001195	N	<INV>	.	LowQual	IMPRECISE;CIEND=-187,187;CIPOS=-187,187;SVTYPE=INV;SVMETHOD=EMBL.DELLYv0.6.7;CHR2=4;END=49642446;CT=3to3;INSLEN=0;PE=4;MAPQ=2	GT:GL:GQ:FT:RCL:RC:RCR:CN:DR:DV:RR:RV	0/0:0,-212.076,-1000:10000:PASS:572511:852800:124034:2:816:1:0:0
4	49114658	INV00001203	N	<INV>	.	LowQual	IMPRECISE;CIEND=-66,66;CIPOS=-66,66;SVTYPE=INV;SVMETHOD=EMBL.DELLYv0.6.7;CHR2=4;END=49655748;CT=5to5;INSLEN=0;PE=3;MAPQ=5	GT:GL:GQ:FT:RCL:RC:RCR:CN:DR:DV:RR:RV	0/0:0,-90.4602,-697.664:10000:PASS:577122:921174:54921:3:350:1:0:0
4	49114665	INV00001207	N	<INV>	.	LowQual	IMPRECISE;CIEND=-220,220;CIPOS=-220,220;SVTYPE=INV;SVMETHOD=EMBL.DELLYv0.6.7;CHR2=4;END=49634695;CT=5to5;INSLEN=0;PE=3;MAPQ=2	GT:GL:GQ:FT:RCL:RC:RCR:CN:DR:DV:RR:RV	0/0:0,-348.924,-1000:10000:PASS:570822:778619:197401:2:1357:2:0:0
4	49114669	INV00001196	N	<INV>	.	LowQual	IMPRECISE;CIEND=-77,77;CIPOS=-77,77;SVTYPE=INV;SVMETHOD=EMBL.DELLYv0.6.7;CHR2=4;END=49650700;CT=5to5;INSLEN=0;PE=5;MAPQ=3	GT:GL:GQ:FT:RCL:RC:RCR:CN:DR:DV:RR:RV	0/0:0,-43.3393,-454.567:10000:PASS:575736:898021:77949:3:169:2:0:0
4	49114673	INV00001186	N	<INV>	.	LowQual	IMPRECISE;CIEND=-108,108;CIPOS=-108,108;SVTYPE=INV;SVMETHOD=EMBL.DELLYv0.6.7;CHR2=4;END=49637490;CT=5to5;INSLEN=0;PE=9;MAPQ=3	GT:GL:GQ:FT:RCL:RC:RCR:CN:DR:DV:RR:RV	0/0:0,-610.769,-1000:10000:PASS:571842:811415:164451:2:2367:4:0:0
4	49114745	INV00001180	N	<INV>	.	LowQual	IMPRECISE;CIEND=-21,21;CIPOS=-21,21;SVTYPE=INV;SVMETHOD=EMBL.DELLYv0.6.7;CHR2=4;END=49650786;CT=3to3;INSLEN=0;PE=2;MAPQ=12	GT:GL:GQ:FT:RCL:RC:RCR:CN:DR:DV:RR:RV	0/0:0,-55.5566,-677.777:10000:PASS:580819:893907:76934:3:201:1:0:0
4	49114752	INV00001192	N	<INV>	.	LowQual	IMPRECISE;CIEND=-151,151;CIPOS=-151,151;SVTYPE=INV;SVMETHOD=EMBL.DELLYv0.6.7;CHR2=4;END=49641089;CT=3to3;INSLEN=0;PE=5;MAPQ=4	GT:GL:GQ:FT:RCL:RC:RCR:CN:DR:DV:RR:RV	0/0:0,-244.044,-1000:10000:PASS:578124:835526:135094:2:953:3:0:0
4	49114753	INV00001213	N	<INV>	.	LowQual	IMPRECISE;CIEND=-417,417;CIPOS=-417,417;SVTYPE=INV;SVMETHOD=EMBL.DELLYv0.6.7;CHR2=4;END=49643143;CT=3to3;INSLEN=0;PE=4;MAPQ=5	GT:GL:GQ:FT:RCL:RC:RCR:CN:DR:DV:RR:RV	0/0:0,-193.636,-1000:10000:PASS:578781:853351:117228:2:745:2:0:0
4	49114753	INV00001176	N	<INV>	.	LowQual	IMPRECISE;CIEND=-150,150;CIPOS=-150,150;SVTYPE=INV;SVMETHOD=EMBL.DELLYv0.6.7;CHR2=4;END=49649187;CT=3to3;INSLEN=0;PE=2;MAPQ=3	GT:GL:GQ:FT:RCL:RC:RCR:CN:DR:DV:RR:RV	0/0:0,-36.7277,-452.795:10000:PASS:580624:886366:84213:3:129:0:0:0
4	49114754	INV00001208	N	<INV>	.	LowQual	IMPRECISE;CIEND=-148,148;CIPOS=-148,148;SVTYPE=INV;SVMETHOD=EMBL.DELLYv0.6.7;CHR2=4;END=49643893;CT=3to3;INSLEN=0;PE=11;MAPQ=2	GT:GL:GQ:FT:RCL:RC:RCR:CN:DR:DV:RR:RV	0/0:0,-61.7091,-583.681:10000:PASS:579051:855766:114783:2:234:3:0:0
4	49114809	INV00001201	N	<INV>	.	LowQual	IMPRECISE;CIEND=-94,94;CIPOS=-94,94;SVTYPE=INV;SVMETHOD=EMBL.DELLYv0.6.7;CHR2=4;END=49658027;CT=3to3;INSLEN=0;PE=5;MAPQ=18	GT:GL:GQ:FT:RCL:RC:RCR:CN:DR:DV:RR:RV	0/0:0,-48.2992,-645.035:10000:PASS:586534:921913:45270:3:190:3:0:0
4	49114832	INV00001191	N	<INV>	.	LowQual	IMPRECISE;CIEND=-18,18;CIPOS=-18,18;SVTYPE=INV;SVMETHOD=EMBL.DELLYv0.6.7;CHR2=4;END=49637281;CT=3to3;INSLEN=0;PE=4;MAPQ=3	GT:GL:GQ:FT:RCL:RC:RCR:CN:DR:DV:RR:RV	0/0:0,-367.683,-1000:10000:PASS:580915:800866:165723:2:1428:1:0:0
4	49114841	INV00001210	N	<INV>	.	LowQual	IMPRECISE;CIEND=-115,115;CIPOS=-115,115;SVTYPE=INV;SVMETHOD=EMBL.DELLYv0.6.7;CHR2=4;END=49635050;CT=3to3;INSLEN=0;PE=3;MAPQ=14	GT:GL:GQ:FT:RCL:RC:RCR:CN:DR:DV:RR:RV	0/0:0,-88.6961,-700.669:10000:PASS:580310:777294:189190:2:346:2:0:0
4	49115046	INV00001199	N	<INV>	.	LowQual	IMPRECISE;CIEND=-194,194;CIPOS=-194,194;SVTYPE=INV;SVMETHOD=EMBL.DELLYv0.6.7;CHR2=4;END=49652630;CT=3to3;INSLEN=0;PE=3;MAPQ=4	GT:GL:GQ:FT:RCL:RC:RCR:CN:DR:DV:RR:RV	0/0:0,-77.5537,-669.861:10000:PASS:586228:897192:68490:3:284:0:0:0
4	49115264	INV00001184	N	<INV>	.	LowQual	IMPRECISE;CIEND=-72,72;CIPOS=-72,72;SVTYPE=INV;SVMETHOD=EMBL.DELLYv0.6.7;CHR2=4;END=49647285;CT=5to5;INSLEN=0;PE=4;MAPQ=7	GT:GL:GQ:FT:RCL:RC:RCR:CN:DR:DV:RR:RV	0/0:0,-64.6568,-602.41:10000:PASS:585179:875222:89750:3:244:1:0:0
4	49115273	INV00001183	N	<INV>	.	LowQual	IMPRECISE;CIEND=-428,428;CIPOS=-428,428;SVTYPE=INV;SVMETHOD=EMBL.DELLYv0.6.7;CHR2=4;END=49656747;CT=5to5;INSLEN=0;PE=2;MAPQ=11	GT:GL:GQ:FT:RCL:RC:RCR:CN:DR:DV:RR:RV	0/0:0,-38.1735,-533.071:10000:PASS:588003:912817:52146:3:133:1:0:0
4	49115281	INV00001185	N	<INV>	.	LowQual	IMPRECISE;CIEND=-205,205;CIPOS=-205,205;SVTYPE=INV;SVMETHOD=EMBL.DELLYv0.6.7;CHR2=4;END=49654470;CT=3to3;INSLEN=0;PE=2;MAPQ=7	GT:GL:GQ:FT:RCL:RC:RCR:CN:DR:DV:RR:RV	0/0:0,-94.6517,-804.775:10000:PASS:587272:906292:58665:3:361:1:0:0
4	49115304	INV00001187	N	<INV>	.	LowQual	IMPRECISE;CIEND=-156,156;CIPOS=-156,156;SVTYPE=INV;SVMETHOD=EMBL.DELLYv0.6.7;CHR2=4;END=49643821;CT=5to5;INSLEN=0;PE=2;MAPQ=3	GT:GL:GQ:FT:RCL:RC:RCR:CN:DR:DV:RR:RV	0/0:0,-43.969,-474.602:10000:PASS:584127:849066:115841:2:162:0:0:0
4	49115306	INV00001200	N	<INV>	.	LowQual	IMPRECISE;CIEND=-107,107;CIPOS=-107,107;SVTYPE=INV;SVMETHOD=EMBL.DELLYv0.6.7;CHR2=4;END=49653376;CT=5to5;INSLEN=0;PE=7;MAPQ=2	GT:GL:GQ:FT:RCL:RC:RCR:CN:DR:DV:RR:RV	0/0:0,-105.839,-890.718:10000:PASS:587006:899564:65330:3:404:1:0:0
4	49115310	INV00001182	N	<INV>	.	LowQual	IMPRECISE;CIEND=-396,396;CIPOS=-396,396;SVTYPE=INV;SVMETHOD=EMBL.DELLYv0.6.7;CHR2=4;END=49659575;CT=5to5;INSLEN=0;PE=2;MAPQ=2	GT:GL:GQ:FT:RCL:RC:RCR:CN:DR:DV:RR:RV	0/0:0,-110.204,-928.974:10000:PASS:588849:929189:35688:3:417:0:0:0
4	49115373	INV00001197	N	<INV>	.	LowQual	IMPRECISE;CIEND=-422,422;CIPOS=-422,422;SVTYPE=INV;SVMETHOD=EMBL.DELLYv0.6.7;CHR2=4;END=49653521;CT=3to3;INSLEN=0;PE=2;MAPQ=18	GT:GL:GQ:FT:RCL:RC:RCR:CN:DR:DV:RR:RV	0/0:0,-141.083,-1000:10000:PASS:588336:900846:62705:3:552:2:0:0
4	49115397	INV00001179	N	<INV>	.	LowQual	IMPRECISE;CIEND=-101,101;CIPOS=-101,101;SVTYPE=INV;SVMETHOD=EMBL.DELLYv0.6.7;CHR2=4;END=49637623;CT=3to3;INSLEN=0;PE=3;MAPQ=5	GT:GL:GQ:FT:RCL:RC:RCR:CN:DR:DV:RR:RV	0/0:0,-170.899,-1000:10000:PASS:583653:806684:156752:2:640:1:0:0
4	49115440	INV00001178	N	<INV>	.	LowQual	IMPRECISE;CIEND=-418,418;CIPOS=-418,418;SVTYPE=INV;SVMETHOD=EMBL.DELLYv0.6.7;CHR2=4;END=49642316;CT=5to5;INSLEN=0;PE=2;MAPQ=6	GT:GL:GQ:FT:RCL:RC:RCR:CN:DR:DV:RR:RV	0/0:0,-187.782,-1000:10000:PASS:585194:836841:126457:2:702:1:0:0
4	49115771	INV00001190	N	<INV>	.	LowQual	IMPRECISE;CIEND=-396,396;CIPOS=-396,396;SVTYPE=INV;SVMETHOD=EMBL.DELLYv0.6.7;CHR2=4;END=49659564;CT=5to5;INSLEN=0;PE=3;MAPQ=4	GT:GL:GQ:FT:RCL:RC:RCR:CN:DR:DV:RR:RV	0/0:0,-108.336,-853.518:10000:PASS:591615:924476:37268:3:405:0:0:0
4	49115858	INV00001198	N	<INV>	.	LowQual	IMPRECISE;CIEND=-109,109;CIPOS=-109,109;SVTYPE=INV;SVMETHOD=EMBL.DELLYv0.6.7;CHR2=4;END=49647259;CT=3to3;INSLEN=0;PE=2;MAPQ=4	GT:GL:GQ:FT:RCL:RC:RCR:CN:DR:DV:RR:RV	0/0:0,-72.9631,-665.184:10000:PASS:588413:871405:89798:3:271:0:0:0
4	49116041	INV00001218	N	<INV>	.	LowQual	IMPRECISE;CIEND=-94,94;CIPOS=-94,94;SVTYPE=INV;SVMETHOD=EMBL.DELLYv0.6.7;CHR2=4;END=49640073;CT=5to5;INSLEN=0;PE=2;MAPQ=6	GT:GL:GQ:FT:RCL:RC:RCR:CN:DR:DV:RR:RV	0/0:0,-32.4342,-342.011:10000:PASS:586465:819407:141375:2:120:0:0:0
4	49116092	INV00001216	N	<INV>	.	LowQual	IMPRECISE;CIEND=-420,420;CIPOS=-420,420;SVTYPE=INV;SVMETHOD=EMBL.DELLYv0.6.7;CHR2=4;END=49656862;CT=3to3;INSLEN=0;PE=2;MAPQ=20	GT:GL:GQ:FT:RCL:RC:RCR:CN:DR:DV:RR:RV	0/0:0,-25.4566,-362.162:10000:PASS:591558:908907:51749:3:95:1:0:0
4	49116359	INV00001217	N	<INV>	.	LowQual	IMPRECISE;CIEND=-413,413;CIPOS=-413,413;SVTYPE=INV;SVMETHOD=EMBL.DELLYv0.6.7;CHR2=4;END=49639098;CT=5to5;INSLEN=0;PE=5;MAPQ=5	GT:GL:GQ:FT:RCL:RC:RCR:CN:DR:DV:RR:RV	0/0:0,-61.8347,-552.707:10000:PASS:586441:805817:154383:2:237:4:0:0
4	49116400	INV00001219	N	<INV>	.	LowQual	IMPRECISE;CIEND=-440,440;CIPOS=-440,440;SVTYPE=INV;SVMETHOD=EMBL.DELLYv0.6.7;CHR2=4;END=49657863;CT=5to5;INSLEN=0;PE=2;MAPQ=3	GT:GL:GQ:FT:RCL:RC:RCR:CN:DR:DV:RR:RV	0/0:0,-64.0168,-563.268:10000:PASS:592073:911760:48404:3:242:0:0:0
4	49116400	INV00001227	N	<INV>	.	LowQual	IMPRECISE;CIEND=0,0;CIPOS=0,0;SVTYPE=INV;SVMETHOD=EMBL.DELLYv0.6.7;CHR2=4;END=49659131;CT=5to5;INSLEN=0;PE=13;MAPQ=6	GT:GL:GQ:FT:RCL:RC:RCR:CN:DR:DV:RR:RV	0/0:0,-56.6271,-553.62:10000:PASS:592479:918158:42006:3:242:10:0:0
4	49116407	INV00001228	N	<INV>	.	LowQual	IMPRECISE;CIEND=-113,113;CIPOS=-113,113;SVTYPE=INV;SVMETHOD=EMBL.DELLYv0.6.7;CHR2=4;END=49634581;CT=5to5;INSLEN=0;PE=2;MAPQ=3	GT:GL:GQ:FT:RCL:RC:RCR:CN:DR:DV:RR:RV	0/0:0,-72.5967,-619.813:10000:PASS:585161:760290:199865:2:275:0:0:0
4	49116447	INV00001225	N	<INV>	.	LowQual	IMPRECISE;CIEND=-296,296;CIPOS=-296,296;SVTYPE=INV;SVMETHOD=EMBL.DELLYv0.6.7;CHR2=4;END=49650703;CT=5to5;INSLEN=0;PE=2;MAPQ=5	GT:GL:GQ:FT:RCL:RC:RCR:CN:DR:DV:RR:RV	0/0:0,-45.427,-460.879:10000:PASS:590409:881771:77930:3:171:2:0:0
4	49116449	INV00001220	N	<INV>	.	LowQual	IMPRECISE;CIEND=-409,409;CIPOS=-409,409;SVTYPE=INV;SVMETHOD=EMBL.DELLYv0.6.7;CHR2=4;END=49656754;CT=5to5;INSLEN=0;PE=3;MAPQ=5	GT:GL:GQ:FT:RCL:RC:RCR:CN:DR:DV:RR:RV	0/0:0,-39.1688,-536.458:10000:PASS:592238:907523:52127:3:135:2:0:0
4	49116901	INV00001222	N	<INV>	.	LowQual	IMPRECISE;CIEND=-20,20;CIPOS=-20,20;SVTYPE=INV;SVMETHOD=EMBL.DELLYv0.6.7;CHR2=4;END=49659946;CT=3to3;INSLEN=0;PE=4;MAPQ=9	GT:GL:GQ:FT:RCL:RC:RCR:CN:DR:DV:RR:RV	0/0:0,-44.7004,-501.486:10000:PASS:595738:955371:1342:3:167:1:0:0
4	49116930	INV00001223	N	<INV>	.	LowQual	IMPRECISE;CIEND=-393,393;CIPOS=-393,393;SVTYPE=INV;SVMETHOD=EMBL.DELLYv0.6.7;CHR2=4;END=49658705;CT=3to3;INSLEN=0;PE=3;MAPQ=7	GT:GL:GQ:FT:RCL:RC:RCR:CN:DR:DV:RR:RV	0/0:0,-40.5568,-634.705:10000:PASS:595312:913620:43073:3:146:2:0:0
4	49116957	INV00001221	N	<INV>	.	LowQual	IMPRECISE;CIEND=-291,291;CIPOS=-291,291;SVTYPE=INV;SVMETHOD=EMBL.DELLYv0.6.7;CHR2=4;END=49658077;CT=5to5;INSLEN=0;PE=4;MAPQ=16	GT:GL:GQ:FT:RCL:RC:RCR:CN:DR:DV:RR:RV	0/0:0,-37.8486,-472.398:10000:PASS:595156:911553:45125:3:151:4:0:0
4	49117179	INV00001230	N	<INV>	.	LowQual	IMPRECISE;CIEND=-322,322;CIPOS=-322,322;SVTYPE=INV;SVMETHOD=EMBL.DELLYv0.6.7;CHR2=4;END=49659116;CT=5to5;INSLEN=0;PE=12;MAPQ=5	GT:GL:GQ:FT:RCL:RC:RCR:CN:DR:DV:RR:RV	0/0:0,-43.4466,-625.718:10000:PASS:595602:914277:42049:3:173:7:0:0
4	49117286	INV00001229	N	<INV>	.	LowQual	IMPRECISE;CIEND=-174,174;CIPOS=-174,174;SVTYPE=INV;SVMETHOD=EMBL.DELLYv0.6.7;CHR2=4;END=49644741;CT=3to3;INSLEN=0;PE=3;MAPQ=4	GT:GL:GQ:FT:RCL:RC:RCR:CN:DR:DV:RR:RV	0/0:0,-63.8274,-690.485:10000:PASS:591820:851388:104322:2:239:1:0:0
4	49117309	INV00001226	N	<INV>	.	LowQual	IMPRECISE;CIEND=-420,420;CIPOS=-420,420;SVTYPE=INV;SVMETHOD=EMBL.DELLYv0.6.7;CHR2=4;END=49636859;CT=3to3;INSLEN=0;PE=3;MAPQ=14	GT:GL:GQ:FT:RCL:RC:RCR:CN:DR:DV:RR:RV	0/0:0,-46.1403,-510.882:10000:PASS:589526:781884:173780:2:175:3:0:0
4	49117334	INV00001235	N	<INV>	.	LowQual	IMPRECISE;CIEND=-102,102;CIPOS=-102,102;SVTYPE=INV;SVMETHOD=EMBL.DELLYv0.6.7;CHR2=4;END=49654427;CT=5to5;INSLEN=0;PE=6;MAPQ=4	GT:GL:GQ:FT:RCL:RC:RCR:CN:DR:DV:RR:RV	0/0:0,-69.3774,-728.266:10000:PASS:594807:896484:59139:3:260:2:0:0
4	49117387	INV00001224	N	<INV>	.	LowQual	IMPRECISE;CIEND=-136,136;CIPOS=-136,136;SVTYPE=INV;SVMETHOD=EMBL.DELLYv0.6.7;CHR2=4;END=49642665;CT=3to3;INSLEN=0;PE=5;MAPQ=5	GT:GL:GQ:FT:RCL:RC:RCR:CN:DR:DV:RR:RV	0/0:0,-74.501,-805.166:10000:PASS:591424:833079:122285:2:273:3:0:0
4	49117516	INV00001234	N	<INV>	.	LowQual	IMPRECISE;CIEND=-294,294;CIPOS=-294,294;SVTYPE=INV;SVMETHOD=EMBL.DELLYv0.6.7;CHR2=4;END=49658078;CT=5to5;INSLEN=0;PE=4;MAPQ=8	GT:GL:GQ:FT:RCL:RC:RCR:CN:DR:DV:RR:RV	0/0:0,-57.3694,-723.107:10000:PASS:596231:910025:45123:3:204:2:0:0
4	49117628	INV00001231	N	<INV>	.	LowQual	IMPRECISE;CIEND=-394,394;CIPOS=-394,394;SVTYPE=INV;SVMETHOD=EMBL.DELLYv0.6.7;CHR2=4;END=49636730;CT=5to5;INSLEN=0;PE=4;MAPQ=4	GT:GL:GQ:FT:RCL:RC:RCR:CN:DR:DV:RR:RV	0/0:0,-27.8743,-412.238:10000:PASS:589984:778790:176095:2:97:1:0:0
4	49117909	INV00001233	N	<INV>	.	LowQual	IMPRECISE;CIEND=-398,398;CIPOS=-398,398;SVTYPE=INV;SVMETHOD=EMBL.DELLYv0.6.7;CHR2=4;END=49644735;CT=3to3;INSLEN=0;PE=4;MAPQ=6	GT:GL:GQ:FT:RCL:RC:RCR:CN:DR:DV:RR:RV	0/0:0,-21.2222,-395.208:10000:PASS:592474:850063:104404:2:78:3:0:0
4	49117931	INV00001232	N	<INV>	.	LowQual	IMPRECISE;CIEND=-135,135;CIPOS=-135,135;SVTYPE=INV;SVMETHOD=EMBL.DELLYv0.6.7;CHR2=4;END=49635860;CT=3to3;INSLEN=0;PE=2;MAPQ=7	GT:GL:GQ:FT:RCL:RC:RCR:CN:DR:DV:RR:RV	0/0:0,-20.3834,-355.429:10000:PASS:589916:769590:184857:2:72:2:0:0
4	49118345	INV00001241	N	<INV>	.	LowQual	IMPRECISE;CIEND=-17,17;CIPOS=-17,17;SVTYPE=INV;SVMETHOD=EMBL.DELLYv0.6.7;CHR2=4;END=49637163;CT=5to5;INSLEN=0;PE=7;MAPQ=13	GT:GL:GQ:FT:RCL:RC:RCR:CN:DR:DV:RR:RV	0/0:0,-20.0388,-256.69:10000:PASS:590227:781222:172926:2:83:3:0:0
4	49118567	INV00001255	N	<INV>	.	LowQual	IMPRECISE;CIEND=-435,435;CIPOS=-435,435;SVTYPE=INV;SVMETHOD=EMBL.DELLYv0.6.7;CHR2=4;END=49643821;CT=5to5;INSLEN=0;PE=2;MAPQ=4	GT:GL:GQ:FT:RCL:RC:RCR:CN:DR:DV:RR:RV	0/0:0,-43.969,-474.602:10000:PASS:592735:837592:115841:2:162:0:0:0
4	49118623	INV00001296	N	<INV>	.	LowQual	IMPRECISE;CIEND=-155,155;CIPOS=-155,155;SVTYPE=INV;SVMETHOD=EMBL.DELLYv0.6.7;CHR2=4;END=49639132;CT=5to5;INSLEN=0;PE=2;MAPQ=11	GT:GL:GQ:FT:RCL:RC:RCR:CN:DR:DV:RR:RV	0/0:0,-141.093,-1000:10000:PASS:591740:799396:153567:2:508:2:0:0
4	49118626	INV00001245	N	<INV>	.	LowQual	IMPRECISE;CIEND=-127,127;CIPOS=-127,127;SVTYPE=INV;SVMETHOD=EMBL.DELLYv0.6.7;CHR2=4;END=49656755;CT=5to5;INSLEN=0;PE=6;MAPQ=8	GT:GL:GQ:FT:RCL:RC:RCR:CN:DR:DV:RR:RV	0/0:0,-36.2708,-532.84:10000:PASS:597003:900828:52126:3:135:4:0:0
4	49118627	INV00001258	N	<INV>	.	LowQual	IMPRECISE;CIEND=-155,155;CIPOS=-155,155;SVTYPE=INV;SVMETHOD=EMBL.DELLYv0.6.7;CHR2=4;END=49635725;CT=5to5;INSLEN=0;PE=5;MAPQ=5	GT:GL:GQ:FT:RCL:RC:RCR:CN:DR:DV:RR:RV	0/0:0,-56.3089,-495.997:10000:PASS:590797:767292:185659:2:228:4:0:0
4	49118629	INV00001286	N	<INV>	.	LowQual	IMPRECISE;CIEND=-228,228;CIPOS=-228,228;SVTYPE=INV;SVMETHOD=EMBL.DELLYv0.6.7;CHR2=4;END=49653411;CT=5to5;INSLEN=0;PE=2;MAPQ=2	GT:GL:GQ:FT:RCL:RC:RCR:CN:DR:DV:RR:RV	0/0:0,-145.199,-1000:10000:PASS:595995:887727:65215:3:520:0:0:0
4	49118686	INV00001303	N	<INV>	.	LowQual	IMPRECISE;CIEND=-4,4;CIPOS=-4,4;SVTYPE=INV;SVMETHOD=EMBL.DELLYv0.6.7;CHR2=4;END=49642586;CT=5to5;INSLEN=0;PE=2;MAPQ=6	GT:GL:GQ:FT:RCL:RC:RCR:CN:DR:DV:RR:RV	0/0:0,-174.439,-1000:10000:PASS:593527:828469:123697:2:646:1:0:0
4	49118698	INV00001278	N	<INV>	.	LowQual	IMPRECISE;CIEND=-403,403;CIPOS=-403,403;SVTYPE=INV;SVMETHOD=EMBL.DELLYv0.6.7;CHR2=4;END=49647674;CT=3to3;INSLEN=0;PE=4;MAPQ=5	GT:GL:GQ:FT:RCL:RC:RCR:CN:DR:DV:RR:RV	0/0:0,-46.9747,-395.986:10000:PASS:595113:863136:88877:3:176:3:0:0
4	49118739	INV00001302	N	<INV>	.	LowQual	IMPRECISE;CIEND=-392,392;CIPOS=-392,392;SVTYPE=INV;SVMETHOD=EMBL.DELLYv0.6.7;CHR2=4;END=49643735;CT=3to3;INSLEN=0;PE=2;MAPQ=3	GT:GL:GQ:FT:RCL:RC:RCR:CN:DR:DV:RR:RV	0/0:0,-40.6904,-412.038:10000:PASS:594452:835613:115952:2:148:0:0:0
4	49118821	INV00001314	N	<INV>	.	LowQual	IMPRECISE;CIEND=-145,145;CIPOS=-145,145;SVTYPE=INV;SVMETHOD=EMBL.DELLYv0.6.7;CHR2=4;END=49641760;CT=5to5;INSLEN=0;PE=2;MAPQ=7	GT:GL:GQ:FT:RCL:RC:RCR:CN:DR:DV:RR:RV	0/0:0,-48.5535,-380.581:10000:PASS:594182:821873:129247:2:187:2:0:0
4	49118821	INV00001240	N	<INV>	.	LowQual	IMPRECISE;CIEND=-310,310;CIPOS=-310,310;SVTYPE=INV;SVMETHOD=EMBL.DELLYv0.6.7;CHR2=4;END=49649744;CT=3to3;INSLEN=0;PE=6;MAPQ=6	GT:GL:GQ:FT:RCL:RC:RCR:CN:DR:DV:RR:RV	0/0:0,-87.0502,-675.077:10000:PASS:596530:868796:82324:3:341:3:0:0
4	49118848	INV00001316	N	<INV>	.	LowQual	IMPRECISE;CIEND=-51,51;CIPOS=-51,51;SVTYPE=INV;SVMETHOD=EMBL.DELLYv0.6.7;CHR2=4;END=49654088;CT=5to5;INSLEN=0;PE=2;MAPQ=1	GT:GL:GQ:FT:RCL:RC:RCR:CN:DR:DV:RR:RV	0/0:0,-67.7552,-501.289:10000:PASS:598174:889849:60916:3:258:0:0:0
4	49118893	INV00001325	N	<INV>	.	LowQual	IMPRECISE;CIEND=-245,245;CIPOS=-245,245;SVTYPE=INV;SVMETHOD=EMBL.DELLYv0.6.7;CHR2=4;END=49647547;CT=5to5;INSLEN=0;PE=2;MAPQ=7	GT:GL:GQ:FT:RCL:RC:RCR:CN:DR:DV:RR:RV	0/0:0,-39.9146,-321.95:10000:PASS:596415:861250:89234:3:151:2:0:0
4	49118901	INV00001266	N	<INV>	.	LowQual	IMPRECISE;CIEND=-56,56;CIPOS=-56,56;SVTYPE=INV;SVMETHOD=EMBL.DELLYv0.6.7;CHR2=4;END=49659575;CT=5to5;INSLEN=0;PE=17;MAPQ=12	GT:GL:GQ:FT:RCL:RC:RCR:CN:DR:DV:RR:RV	0/0:0,-278.063,-1000:10000:PASS:600094:914759:35688:3:1091:9:0:0
4	49118914	INV00001244	N	<INV>	.	LowQual	IMPRECISE;CIEND=-250,250;CIPOS=-250,250;SVTYPE=INV;SVMETHOD=EMBL.DELLYv0.6.7;CHR2=4;END=49655014;CT=3to3;INSLEN=0;PE=2;MAPQ=2	GT:GL:GQ:FT:RCL:RC:RCR:CN:DR:DV:RR:RV	0/0:0,-40.0713,-427.043:10000:PASS:598770:893710:56672:3:148:1:0:0
4	49118928	INV00001269	N	<INV>	.	LowQual	IMPRECISE;CIEND=-207,207;CIPOS=-207,207;SVTYPE=INV;SVMETHOD=EMBL.DELLYv0.6.7;CHR2=4;END=49636907;CT=3to3;INSLEN=0;PE=6;MAPQ=7	GT:GL:GQ:FT:RCL:RC:RCR:CN:DR:DV:RR:RV	0/0:0,-138.105,-1000:10000:PASS:593585:776567:173664:2:542:6:0:0
4	49119010	INV00001287	N	<INV>	.	LowQual	IMPRECISE;CIEND=-96,96;CIPOS=-96,96;SVTYPE=INV;SVMETHOD=EMBL.DELLYv0.6.7;CHR2=4;END=49656551;CT=3to3;INSLEN=0;PE=9;MAPQ=8	GT:GL:GQ:FT:RCL:RC:RCR:CN:DR:DV:RR:RV	0/0:0,-30.8784,-471.793:10000:PASS:601306:895870:52398:3:118:5:0:0
4	49119011	INV00001277	N	<INV>	.	LowQual	IMPRECISE;CIEND=-38,38;CIPOS=-38,38;SVTYPE=INV;SVMETHOD=EMBL.DELLYv0.6.7;CHR2=4;END=49641880;CT=3to3;INSLEN=0;PE=5;MAPQ=7	GT:GL:GQ:FT:RCL:RC:RCR:CN:DR:DV:RR:RV	0/0:0,-74.6218,-592.421:10000:PASS:596906:819781:128484:2:286:3:0:0
4	49119013	INV00001328	N	<INV>	.	LowQual	IMPRECISE;CIEND=-410,410;CIPOS=-410,410;SVTYPE=INV;SVMETHOD=EMBL.DELLYv0.6.7;CHR2=4;END=49647137;CT=3to3;INSLEN=0;PE=2;MAPQ=11	GT:GL:GQ:FT:RCL:RC:RCR:CN:DR:DV:RR:RV	0/0:0,-101.03,-867.97:10000:PASS:598412:855689:92571:2:384:1:0:0
4	49119013	INV00001330	N	<INV>	.	LowQual	IMPRECISE;CIEND=-426,426;CIPOS=-426,426;SVTYPE=INV;SVMETHOD=EMBL.DELLYv0.6.7;CHR2=4;END=49659662;CT=3to3;INSLEN=0;PE=2;MAPQ=19	GT:GL:GQ:FT:RCL:RC:RCR:CN:DR:DV:RR:RV	0/0:0,-180.217,-1000:10000:PASS:602223:939781:8479:3:685:2:0:0
4	49119019	INV00001322	N	<INV>	.	LowQual	IMPRECISE;CIEND=-203,203;CIPOS=-203,203;SVTYPE=INV;SVMETHOD=EMBL.DELLYv0.6.7;CHR2=4;END=49640079;CT=3to3;INSLEN=0;PE=3;MAPQ=5	GT:GL:GQ:FT:RCL:RC:RCR:CN:DR:DV:RR:RV	0/0:0,-158.401,-1000:10000:PASS:596395:806908:141336:2:592:2:0:0
4	49119093	INV00001332	N	<INV>	.	LowQual	IMPRECISE;CIEND=-427,427;CIPOS=-427,427;SVTYPE=INV;SVMETHOD=EMBL.DELLYv0.6.7;CHR2=4;END=49646560;CT=3to3;INSLEN=0;PE=2;MAPQ=12	GT:GL:GQ:FT:RCL:RC:RCR:CN:DR:DV:RR:RV	0/0:0,-99.314,-860.72:10000:PASS:598598:851382:96485:2:374:2:0:0
4	49119165	INV00001295	N	<INV>	.	LowQual	IMPRECISE;CIEND=-3,3;CIPOS=-3,3;SVTYPE=INV;SVMETHOD=EMBL.DELLYv0.6.7;CHR2=4;END=49653556;CT=3to3;INSLEN=0;PE=4;MAPQ=9	GT:GL:GQ:FT:RCL:RC:RCR:CN:DR:DV:RR:RV	0/0:0,-90.4858,-794.365:10000:PASS:600799:885067:62641:3:335:1:0:0
4	49119555	INV00001319	N	<INV>	.	LowQual	IMPRECISE;CIEND=-127,127;CIPOS=-127,127;SVTYPE=INV;SVMETHOD=EMBL.DELLYv0.6.7;CHR2=4;END=49649234;CT=5to5;INSLEN=0;PE=5;MAPQ=6	GT:GL:GQ:FT:RCL:RC:RCR:CN:DR:DV:RR:RV	0/0:0,-35.0119,-474.029:10000:PASS:600497:862146:84163:3:129:4:0:0
4	49119622	INV00001282	N	<INV>	.	LowQual	IMPRECISE;CIEND=-2,2;CIPOS=-2,2;SVTYPE=INV;SVMETHOD=EMBL.DELLYv0.6.7;CHR2=4;END=49653453;CT=5to5;INSLEN=0;PE=6;MAPQ=4	GT:GL:GQ:FT:RCL:RC:RCR:CN:DR:DV:RR:RV	0/0:0,-125.617,-913.789:10000:PASS:601885:882329:63847:3:495:2:0:0
4	49119627	INV00001293	N	<INV>	.	LowQual	IMPRECISE;CIEND=-61,61;CIPOS=-61,61;SVTYPE=INV;SVMETHOD=EMBL.DELLYv0.6.7;CHR2=4;END=49642591;CT=5to5;INSLEN=0;PE=4;MAPQ=4	GT:GL:GQ:FT:RCL:RC:RCR:CN:DR:DV:RR:RV	0/0:0,-158.208,-1000:10000:PASS:598677:822469:123688:2:606:0:0:0
4	49119687	INV00001304	N	<INV>	.	LowQual	IMPRECISE;CIEND=-126,126;CIPOS=-126,126;SVTYPE=INV;SVMETHOD=EMBL.DELLYv0.6.7;CHR2=4;END=49641759;CT=5to5;INSLEN=0;PE=2;MAPQ=30	GT:GL:GQ:FT:RCL:RC:RCR:CN:DR:DV:RR:RV	0/0:0,-47.8209,-386.686:10000:PASS:598755:816542:129253:2:193:2:0:0
4	49119692	INV00001310	N	<INV>	.	LowQual	IMPRECISE;CIEND=-387,387;CIPOS=-387,387;SVTYPE=INV;SVMETHOD=EMBL.DELLYv0.6.7;CHR2=4;END=49648231;CT=5to5;INSLEN=0;PE=3;MAPQ=3	GT:GL:GQ:FT:RCL:RC:RCR:CN:DR:DV:RR:RV	0/0:0,-145.913,-952.105:10000:PASS:600648:858344:87426:2:565:1:0:0
4	49119757	INV00001272	N	<INV>	.	LowQual	IMPRECISE;CIEND=-152,152;CIPOS=-152,152;SVTYPE=INV;SVMETHOD=EMBL.DELLYv0.6.7;CHR2=4;END=49659946;CT=3to3;INSLEN=0;PE=3;MAPQ=6	GT:GL:GQ:FT:RCL:RC:RCR:CN:DR:DV:RR:RV	0/0:0,-164.923,-1000:10000:PASS:606279:942273:1342:3:626:2:0:0
4	49119766	INV00001250	N	<INV>	.	LowQual	IMPRECISE;CIEND=-206,206;CIPOS=-206,206;SVTYPE=INV;SVMETHOD=EMBL.DELLYv0.6.7;CHR2=4;END=49636013;CT=3to3;INSLEN=0;PE=3;MAPQ=4	GT:GL:GQ:FT:RCL:RC:RCR:CN:DR:DV:RR:RV	0/0:0,-129.416,-861.038:10000:PASS:599261:760651:182931:2:507:1:0:0
4	49119922	INV00001243	N	<INV>	.	LowQual	IMPRECISE;CIEND=-307,307;CIPOS=-307,307;SVTYPE=INV;SVMETHOD=EMBL.DELLYv0.6.7;CHR2=4;END=49658509;CT=5to5;INSLEN=0;PE=3;MAPQ=8	GT:GL:GQ:FT:RCL:RC:RCR:CN:DR:DV:RR:RV	0/0:0,-76.1635,-1000:10000:PASS:606132:899492:43678:3:270:2:0:0
4	49119943	INV00001257	N	<INV>	.	LowQual	IMPRECISE;CIEND=-364,364;CIPOS=-364,364;SVTYPE=INV;SVMETHOD=EMBL.DELLYv0.6.7;CHR2=4;END=49654448;CT=5to5;INSLEN=0;PE=5;MAPQ=4	GT:GL:GQ:FT:RCL:RC:RCR:CN:DR:DV:RR:RV	0/0:0,-121.993,-1000:10000:PASS:604940:884085:59044:3:446:2:0:0
4	49120078	INV00001268	N	<INV>	.	LowQual	IMPRECISE;CIEND=-418,418;CIPOS=-418,418;SVTYPE=INV;SVMETHOD=EMBL.DELLYv0.6.7;CHR2=4;END=49636841;CT=3to3;INSLEN=0;PE=2;MAPQ=8	GT:GL:GQ:FT:RCL:RC:RCR:CN:DR:DV:RR:RV	0/0:0,-38.3033,-538.835:10000:PASS:600592:767809:174416:2:138:1:0:0
4	49120100	INV00001237	N	<INV>	.	LowQual	IMPRECISE;CIEND=-261,261;CIPOS=-261,261;SVTYPE=INV;SVMETHOD=EMBL.DELLYv0.6.7;CHR2=4;END=49655008;CT=3to3;INSLEN=0;PE=6;MAPQ=4	GT:GL:GQ:FT:RCL:RC:RCR:CN:DR:DV:RR:RV	0/0:0,-38.0544,-410.07:10000:PASS:606004:885378:56714:3:140:2:0:0
4	49120125	INV00001312	N	<INV>	.	LowQual	IMPRECISE;CIEND=-97,97;CIPOS=-97,97;SVTYPE=INV;SVMETHOD=EMBL.DELLYv0.6.7;CHR2=4;END=49647259;CT=3to3;INSLEN=0;PE=3;MAPQ=8	GT:GL:GQ:FT:RCL:RC:RCR:CN:DR:DV:RR:RV	0/0:0,-43.5303,-644.736:10000:PASS:603751:852255:89798:2:164:2:0:0
4	49120326	INV00001299	N	<INV>	.	LowQual	IMPRECISE;CIEND=-30,30;CIPOS=-30,30;SVTYPE=INV;SVMETHOD=EMBL.DELLYv0.6.7;CHR2=4;END=49650287;CT=5to5;INSLEN=0;PE=3;MAPQ=4	GT:GL:GQ:FT:RCL:RC:RCR:CN:DR:DV:RR:RV	0/0:0,-83.1455,-724.978:10000:PASS:605067:862511:78889:3:315:1:0:0
4	49120395	INV00001342	N	<INV>	.	LowQual	IMPRECISE;CIEND=-389,389;CIPOS=-389,389;SVTYPE=INV;SVMETHOD=EMBL.DELLYv0.6.7;CHR2=4;END=49635379;CT=5to5;INSLEN=0;PE=2;MAPQ=21	GT:GL:GQ:FT:RCL:RC:RCR:CN:DR:DV:RR:RV	0/0:0,-82.651,-620.489:10000:PASS:601197:752404:188458:2:319:2:0:0
4	49120504	INV00001344	N	<INV>	.	LowQual	IMPRECISE;CIEND=-2,2;CIPOS=-2,2;SVTYPE=INV;SVMETHOD=EMBL.DELLYv0.6.7;CHR2=4;END=49659557;CT=5to5;INSLEN=0;PE=40;MAPQ=5	GT:GL:GQ:FT:RCL:RC:RCR:CN:DR:DV:RR:RV	0/0:0,-290.431,-1000:10000:PASS:609145:902325:37604:3:1126:6:0:0
4	49120581	INV00001333	N	<INV>	.	LowQual	IMPRECISE;CIEND=-72,72;CIPOS=-72,72;SVTYPE=INV;SVMETHOD=EMBL.DELLYv0.6.7;CHR2=4;END=49654425;CT=5to5;INSLEN=0;PE=48;MAPQ=5	GT:GL:GQ:FT:RCL:RC:RCR:CN:DR:DV:RR:RV	0/0:0,-134.333,-1000:10000:PASS:610792:877535:59146:3:623:24:0:0
4	49120595	INV00001262	N	<INV>	.	LowQual	IMPRECISE;CIEND=-4,4;CIPOS=-4,4;SVTYPE=INV;SVMETHOD=EMBL.DELLYv0.6.7;CHR2=4;END=49647188;CT=5to5;INSLEN=0;PE=11;MAPQ=5	GT:GL:GQ:FT:RCL:RC:RCR:CN:DR:DV:RR:RV	0/0:0,-103.076,-894.89:10000:PASS:609342:843801:92185:2:392:2:0:0
4	49120607	INV00001337	N	<INV>	.	LowQual	IMPRECISE;CIEND=-44,44;CIPOS=-44,44;SVTYPE=INV;SVMETHOD=EMBL.DELLYv0.6.7;CHR2=4;END=49637171;CT=5to5;INSLEN=0;PE=48;MAPQ=8	GT:GL:GQ:FT:RCL:RC:RCR:CN:DR:DV:RR:RV	0/0:0,-302.897,-1000:10000:PASS:606880:762664:172896:2:1254:26:0:0
4	49120612	INV00001324	N	<INV>	.	LowQual	IMPRECISE;CIEND=-21,21;CIPOS=-21,21;SVTYPE=INV;SVMETHOD=EMBL.DELLYv0.6.7;CHR2=4;END=49640014;CT=5to5;INSLEN=0;PE=21;MAPQ=10	GT:GL:GQ:FT:RCL:RC:RCR:CN:DR:DV:RR:RV	0/0:0,-147.607,-1000:10000:PASS:607879:793797:141615:2:619:17:0:0
4	49120640	INV00001284	N	<INV>	.	LowQual	IMPRECISE;CIEND=-90,90;CIPOS=-90,90;SVTYPE=INV;SVMETHOD=EMBL.DELLYv0.6.7;CHR2=4;END=49649141;CT=5to5;INSLEN=0;PE=5;MAPQ=4	GT:GL:GQ:FT:RCL:RC:RCR:CN:DR:DV:RR:RV	0/0:0,-33.0371,-380.881:10000:PASS:613865:847714:84336:2:117:1:0:0
4	49120674	INV00001341	N	<INV>	.	LowQual	IMPRECISE;CIEND=-18,18;CIPOS=-18,18;SVTYPE=INV;SVMETHOD=EMBL.DELLYv0.6.7;CHR2=4;END=49642516;CT=5to5;INSLEN=0;PE=28;MAPQ=7	GT:GL:GQ:FT:RCL:RC:RCR:CN:DR:DV:RR:RV	0/0:0,-171.016,-1000:10000:PASS:612867:807245:123802:2:667:5:0:0
4	49120785	INV00001346	N	<INV>	.	LowQual	IMPRECISE;CIEND=-27,27;CIPOS=-27,27;SVTYPE=INV;SVMETHOD=EMBL.DELLYv0.6.7;CHR2=4;END=49654865;CT=3to3;INSLEN=0;PE=5;MAPQ=6	GT:GL:GQ:FT:RCL:RC:RCR:CN:DR:DV:RR:RV	0/0:0,-39.699,-464.387:10000:PASS:618957:871507:56960:3:155:6:0:0
4	49120841	INV00001321	N	<INV>	.	LowQual	IMPRECISE;CIEND=-14,14;CIPOS=-14,14;SVTYPE=INV;SVMETHOD=EMBL.DELLYv0.6.7;CHR2=4;END=49644750;CT=5to5;INSLEN=0;PE=9;MAPQ=5	GT:GL:GQ:FT:RCL:RC:RCR:CN:DR:DV:RR:RV	0/0:0,-539.694,-1000:10000:PASS:616928:823320:104161:2:2060:1:0:0
4	49120843	INV00001306	N	<INV>	.	LowQual	IMPRECISE;CIEND=-317,317;CIPOS=-317,317;SVTYPE=INV;SVMETHOD=EMBL.DELLYv0.6.7;CHR2=4;END=49648264;CT=5to5;INSLEN=0;PE=4;MAPQ=3	GT:GL:GQ:FT:RCL:RC:RCR:CN:DR:DV:RR:RV	0/0:0,-178.244,-1000:10000:PASS:618038:840031:87376:2:686:1:0:0
4	49120895	INV00001297	N	<INV>	.	LowQual	IMPRECISE;CIEND=-330,330;CIPOS=-330,330;SVTYPE=INV;SVMETHOD=EMBL.DELLYv0.6.7;CHR2=4;END=49657819;CT=5to5;INSLEN=0;PE=13;MAPQ=5	GT:GL:GQ:FT:RCL:RC:RCR:CN:DR:DV:RR:RV	0/0:0,-65.3573,-769.973:10000:PASS:622781:876835:48611:3:283:10:0:0
4	49120901	INV00001254	N	<INV>	.	LowQual	IMPRECISE;CIEND=-407,407;CIPOS=-407,407;SVTYPE=INV;SVMETHOD=EMBL.DELLYv0.6.7;CHR2=4;END=49141679;CT=5to5;INSLEN=0;PE=2;MAPQ=5	GT:GL:GQ:FT:RCL:RC:RCR:CN:DR:DV:RR:RV	0/0:0,-1000,-1000:10000:PASS:147009:172793:171801:1:4130:2:0:0
4	49120901	INV00001265	N	<INV>	.	LowQual	IMPRECISE;CIEND=-218,218;CIPOS=-218,218;SVTYPE=INV;SVMETHOD=EMBL.DELLYv0.6.7;CHR2=4;END=49649866;CT=5to5;INSLEN=0;PE=11;MAPQ=6	GT:GL:GQ:FT:RCL:RC:RCR:CN:DR:DV:RR:RV	0/0:0,-66.6275,-539.826:10000:PASS:620798:842908:82190:2:279:7:0:0
4	49120931	INV00001345	N	<INV>	.	LowQual	IMPRECISE;CIEND=-31,31;CIPOS=-31,31;SVTYPE=INV;SVMETHOD=EMBL.DELLYv0.6.7;CHR2=4;END=49636180;CT=3to3;INSLEN=0;PE=7;MAPQ=2	GT:GL:GQ:FT:RCL:RC:RCR:CN:DR:DV:RR:RV	0/0:0,-332.631,-1000:10000:PASS:617709:741695:182385:2:1322:1:0:0
4	49120969	INV00001288	N	<INV>	.	LowQual	IMPRECISE;CIEND=-259,259;CIPOS=-259,259;SVTYPE=INV;SVMETHOD=EMBL.DELLYv0.6.7;CHR2=4;END=49653381;CT=5to5;INSLEN=0;PE=7;MAPQ=3	GT:GL:GQ:FT:RCL:RC:RCR:CN:DR:DV:RR:RV	0/0:0,-126.748,-860.497:10000:PASS:630159:851297:65327:2:500:1:0:0
4	49121009	INV00001238	N	<INV>	.	LowQual	IMPRECISE;CIEND=-412,412;CIPOS=-412,412;SVTYPE=INV;SVMETHOD=EMBL.DELLYv0.6.7;CHR2=4;END=49648369;CT=3to3;INSLEN=0;PE=4;MAPQ=5	GT:GL:GQ:FT:RCL:RC:RCR:CN:DR:DV:RR:RV	0/0:0,-143.098,-902.099:10000:PASS:632923:826874:85517:2:547:1:0:0
4	49121023	INV00001275	N	<INV>	.	LowQual	IMPRECISE;CIEND=-116,116;CIPOS=-116,116;SVTYPE=INV;SVMETHOD=EMBL.DELLYv0.6.7;CHR2=4;END=49657952;CT=3to3;INSLEN=0;PE=36;MAPQ=5	GT:GL:GQ:FT:RCL:RC:RCR:CN:DR:DV:RR:RV	0/0:0,-30.6998,-459.722:10000:PASS:637724:864981:45451:3:170:23:0:0
4	49121044	INV00001348	N	<INV>	.	LowQual	IMPRECISE;CIEND=0,0;CIPOS=0,0;SVTYPE=INV;SVMETHOD=EMBL.DELLYv0.6.7;CHR2=4;END=49634816;CT=3to3;INSLEN=0;PE=13;MAPQ=5	GT:GL:GQ:FT:RCL:RC:RCR:CN:DR:DV:RR:RV	0/0:0,-520.404,-1000:10000:PASS:633695:714693:192871:2:2034:11:0:0
4	49121049	INV00001242	N	<INV>	.	LowQual	IMPRECISE;CIEND=-17,17;CIPOS=-17,17;SVTYPE=INV;SVMETHOD=EMBL.DELLYv0.6.7;CHR2=4;END=49650817;CT=3to3;INSLEN=0;PE=19;MAPQ=5	GT:GL:GQ:FT:RCL:RC:RCR:CN:DR:DV:RR:RV	0/0:0,-58.2706,-742.592:10000:PASS:639041:830541:76468:2:218:8:0:0
4	49121058	INV00001343	N	<INV>	.	LowQual	IMPRECISE;CIEND=-60,60;CIPOS=-60,60;SVTYPE=INV;SVMETHOD=EMBL.DELLYv0.6.7;CHR2=4;END=49653555;CT=3to3;INSLEN=0;PE=8;MAPQ=4	GT:GL:GQ:FT:RCL:RC:RCR:CN:DR:DV:RR:RV	0/0:0,-133.224,-1000:10000:PASS:640410:843708:62644:2:512:0:0:0
4	49121080	INV00001289	N	<INV>	.	LowQual	IMPRECISE;CIEND=-8,8;CIPOS=-8,8;SVTYPE=INV;SVMETHOD=EMBL.DELLYv0.6.7;CHR2=4;END=49643893;CT=3to3;INSLEN=0;PE=3;MAPQ=7	GT:GL:GQ:FT:RCL:RC:RCR:CN:DR:DV:RR:RV	0/0:0,-59.6112,-581.044:10000:PASS:639111:790063:114783:2:234:5:0:0
4	49121085	INV00001334	N	<INV>	.	LowQual	IMPRECISE;CIEND=-26,26;CIPOS=-26,26;SVTYPE=INV;SVMETHOD=EMBL.DELLYv0.6.7;CHR2=4;END=49638324;CT=3to3;INSLEN=0;PE=3;MAPQ=1	GT:GL:GQ:FT:RCL:RC:RCR:CN:DR:DV:RR:RV	0/0:0,-30.9516,-351.442:10000:PASS:637813:748735:155800:2:106:0:0:0
4	49121174	INV00001246	N	<INV>	.	PASS	IMPRECISE;CIEND=-393,393;CIPOS=-393,393;SVTYPE=INV;SVMETHOD=EMBL.DELLYv0.6.7;CHR2=4;END=49634093;CT=5to5;INSLEN=0;PE=8;MAPQ=24	GT:GL:GQ:FT:RCL:RC:RCR:CN:DR:DV:RR:RV	0/0:0,-45.8446,-545.826:10000:PASS:641003:698980:200969:2:213:5:0:0
4	49121202	INV00001317	N	<INV>	.	LowQual	IMPRECISE;CIEND=-40,40;CIPOS=-40,40;SVTYPE=INV;SVMETHOD=EMBL.DELLYv0.6.7;CHR2=4;END=49639808;CT=3to3;INSLEN=0;PE=6;MAPQ=6	GT:GL:GQ:FT:RCL:RC:RCR:CN:DR:DV:RR:RV	0/0:0,-212.242,-1000:10000:PASS:644981:755068:142641:2:811:2:0:0
4	49121202	INV00001327	N	<INV>	.	LowQual	IMPRECISE;CIEND=-135,135;CIPOS=-135,135;SVTYPE=INV;SVMETHOD=EMBL.DELLYv0.6.7;CHR2=4;END=49645251;CT=3to3;INSLEN=0;PE=12;MAPQ=3	GT:GL:GQ:FT:RCL:RC:RCR:CN:DR:DV:RR:RV	0/0:0,-62.4594,-820.977:10000:PASS:646527:797846:99863:2:234:6:0:0
4	49121210	INV00001315	N	<INV>	.	LowQual	IMPRECISE;CIEND=-25,25;CIPOS=-25,25;SVTYPE=INV;SVMETHOD=EMBL.DELLYv0.6.7;CHR2=4;END=49647255;CT=3to3;INSLEN=0;PE=3;MAPQ=6	GT:GL:GQ:FT:RCL:RC:RCR:CN:DR:DV:RR:RV	0/0:0,-76.8055,-684.795:10000:PASS:647339:807661:89806:2:290:2:0:0
4	49121212	INV00001340	N	<INV>	.	LowQual	IMPRECISE;CIEND=-2,2;CIPOS=-2,2;SVTYPE=INV;SVMETHOD=EMBL.DELLYv0.6.7;CHR2=4;END=49659998;CT=3to3;INSLEN=0;PE=61;MAPQ=6	GT:GL:GQ:FT:RCL:RC:RCR:CN:DR:DV:RR:RV	0/0:0,-69.764,-611.159:10000:PASS:651196:896413:997:3:350:19:0:0
4	49121304	INV00001279	N	<INV>	.	LowQual	IMPRECISE;CIEND=-38,38;CIPOS=-38,38;SVTYPE=INV;SVMETHOD=EMBL.DELLYv0.6.7;CHR2=4;END=49634889;CT=5to5;INSLEN=0;PE=15;MAPQ=2	GT:GL:GQ:FT:RCL:RC:RCR:CN:DR:DV:RR:RV	0/0:0,-483.765,-1000:10000:PASS:646276:702002:192788:2:1868:3:0:0
4	49121314	INV00001256	N	<INV>	.	LowQual	IMPRECISE;CIEND=-153,153;CIPOS=-153,153;SVTYPE=INV;SVMETHOD=EMBL.DELLYv0.6.7;CHR2=4;END=49652758;CT=5to5;INSLEN=0;PE=3;MAPQ=4	GT:GL:GQ:FT:RCL:RC:RCR:CN:DR:DV:RR:RV	0/0:0,-248.461,-1000:10000:PASS:651867:826274:68193:2:979:0:0:0
4	49121375	INV00001247	N	<INV>	.	LowQual	IMPRECISE;CIEND=-308,308;CIPOS=-308,308;SVTYPE=INV;SVMETHOD=EMBL.DELLYv0.6.7;CHR2=4;END=49635515;CT=3to3;INSLEN=0;PE=3;MAPQ=4	GT:GL:GQ:FT:RCL:RC:RCR:CN:DR:DV:RR:RV	0/0:0,-181.202,-1000:10000:PASS:652853:701710:186620:2:704:1:0:0
4	49121386	INV00001298	N	<INV>	.	LowQual	IMPRECISE;CIEND=-135,135;CIPOS=-135,135;SVTYPE=INV;SVMETHOD=EMBL.DELLYv0.6.7;CHR2=4;END=49656847;CT=3to3;INSLEN=0;PE=5;MAPQ=3	GT:GL:GQ:FT:RCL:RC:RCR:CN:DR:DV:RR:RV	0/0:0,-53.1761,-633.548:10000:PASS:659503:836201:51771:2:187:1:0:0
4	49121398	INV00001280	N	<INV>	.	LowQual	IMPRECISE;CIEND=-36,36;CIPOS=-36,36;SVTYPE=INV;SVMETHOD=EMBL.DELLYv0.6.7;CHR2=4;END=49641211;CT=3to3;INSLEN=0;PE=3;MAPQ=5	GT:GL:GQ:FT:RCL:RC:RCR:CN:DR:DV:RR:RV	0/0:0,-378.985,-1000:10000:PASS:655240:755284:132418:2:1502:2:0:0
4	49121457	INV00001239	N	<INV>	.	LowQual	IMPRECISE;CIEND=-185,185;CIPOS=-185,185;SVTYPE=INV;SVMETHOD=EMBL.DELLYv0.6.7;CHR2=4;END=49652639;CT=3to3;INSLEN=0;PE=3;MAPQ=4	GT:GL:GQ:FT:RCL:RC:RCR:CN:DR:DV:RR:RV	0/0:0,-297.629,-1000:10000:PASS:659825:817901:68481:2:1163:1:0:0
4	49121541	INV00001267	N	<INV>	.	LowQual	IMPRECISE;CIEND=-409,409;CIPOS=-409,409;SVTYPE=INV;SVMETHOD=EMBL.DELLYv0.6.7;CHR2=4;END=49642088;CT=5to5;INSLEN=0;PE=2;MAPQ=8	GT:GL:GQ:FT:RCL:RC:RCR:CN:DR:DV:RR:RV	0/0:0,-96.5601,-771.227:10000:PASS:657892:757218:127958:2:370:2:0:0
4	49121564	INV00001291	N	<INV>	.	LowQual	IMPRECISE;CIEND=-414,414;CIPOS=-414,414;SVTYPE=INV;SVMETHOD=EMBL.DELLYv0.6.7;CHR2=4;END=49650756;CT=5to5;INSLEN=0;PE=4;MAPQ=6	GT:GL:GQ:FT:RCL:RC:RCR:CN:DR:DV:RR:RV	0/0:0,-48.1657,-574.765:10000:PASS:661037:807208:77324:2:177:2:0:0
4	49121566	INV00001309	N	<INV>	.	LowQual	IMPRECISE;CIEND=-196,196;CIPOS=-196,196;SVTYPE=INV;SVMETHOD=EMBL.DELLYv0.6.7;CHR2=4;END=49641841;CT=3to3;INSLEN=0;PE=5;MAPQ=6	GT:GL:GQ:FT:RCL:RC:RCR:CN:DR:DV:RR:RV	0/0:0,-42.9921,-388.147:10000:PASS:658521:755945:128513:2:177:3:0:0
4	49121581	INV00001259	N	<INV>	.	LowQual	IMPRECISE;CIEND=-22,22;CIPOS=-22,22;SVTYPE=INV;SVMETHOD=EMBL.DELLYv0.6.7;CHR2=4;END=49657709;CT=3to3;INSLEN=0;PE=6;MAPQ=14	GT:GL:GQ:FT:RCL:RC:RCR:CN:DR:DV:RR:RV	0/0:0,-69.0817,-878.491:10000:PASS:663494:835137:48912:2:265:3:0:0
4	49121586	INV00001248	N	<INV>	.	LowQual	IMPRECISE;CIEND=-414,414;CIPOS=-414,414;SVTYPE=INV;SVMETHOD=EMBL.DELLYv0.6.7;CHR2=4;END=49640554;CT=5to5;INSLEN=0;PE=2;MAPQ=6	GT:GL:GQ:FT:RCL:RC:RCR:CN:DR:DV:RR:RV	0/0:0,-34.0558,-382.416:10000:PASS:658681:745842:138054:2:125:2:0:0
4	49121683	INV00001283	N	<INV>	.	LowQual	IMPRECISE;CIEND=-407,407;CIPOS=-407,407;SVTYPE=INV;SVMETHOD=EMBL.DELLYv0.6.7;CHR2=4;END=49650867;CT=3to3;INSLEN=0;PE=2;MAPQ=4	GT:GL:GQ:FT:RCL:RC:RCR:CN:DR:DV:RR:RV	0/0:0,-60.9753,-762.258:10000:PASS:665017:804130:76320:2:211:0:0:0
4	49121685	INV00001276	N	<INV>	.	LowQual	IMPRECISE;CIEND=-208,208;CIPOS=-208,208;SVTYPE=INV;SVMETHOD=EMBL.DELLYv0.6.7;CHR2=4;END=49654454;CT=5to5;INSLEN=0;PE=4;MAPQ=4	GT:GL:GQ:FT:RCL:RC:RCR:CN:DR:DV:RR:RV	0/0:0,-160.216,-1000:10000:PASS:666067:821420:59002:2:579:1:0:0
4	49121917	INV00001292	N	<INV>	.	LowQual	IMPRECISE;CIEND=-208,208;CIPOS=-208,208;SVTYPE=INV;SVMETHOD=EMBL.DELLYv0.6.7;CHR2=4;END=49647189;CT=5to5;INSLEN=0;PE=4;MAPQ=7	GT:GL:GQ:FT:RCL:RC:RCR:CN:DR:DV:RR:RV	0/0:0,-101.631,-880.55:10000:PASS:667760:784239:92181:2:387:3:0:0
4	49121940	INV00001249	N	<INV>	.	LowQual	IMPRECISE;CIEND=-144,144;CIPOS=-144,144;SVTYPE=INV;SVMETHOD=EMBL.DELLYv0.6.7;CHR2=4;END=49653391;CT=5to5;INSLEN=0;PE=4;MAPQ=5	GT:GL:GQ:FT:RCL:RC:RCR:CN:DR:DV:RR:RV	0/0:0,-134.268,-912.641:10000:PASS:670267:810442:65320:2:533:2:0:0
4	49122030	INV00001271	N	<INV>	.	LowQual	IMPRECISE;CIEND=-48,48;CIPOS=-48,48;SVTYPE=INV;SVMETHOD=EMBL.DELLYv0.6.7;CHR2=4;END=49640485;CT=3to3;INSLEN=0;PE=5;MAPQ=6	GT:GL:GQ:FT:RCL:RC:RCR:CN:DR:DV:RR:RV	0/0:0,-38.591,-433.645:10000:PASS:670256:733777:138097:2:144:1:0:0
4	49122030	INV00001301	N	<INV>	.	LowQual	IMPRECISE;CIEND=-178,178;CIPOS=-178,178;SVTYPE=INV;SVMETHOD=EMBL.DELLYv0.6.7;CHR2=4;END=49652885;CT=3to3;INSLEN=0;PE=2;MAPQ=6	GT:GL:GQ:FT:RCL:RC:RCR:CN:DR:DV:RR:RV	0/0:0,-88.703,-525.265:10000:PASS:673888:805079:66795:2:352:1:0:0
4	49122035	INV00001260	N	<INV>	.	LowQual	IMPRECISE;CIEND=-438,438;CIPOS=-438,438;SVTYPE=INV;SVMETHOD=EMBL.DELLYv0.6.7;CHR2=4;END=49647259;CT=3to3;INSLEN=0;PE=2;MAPQ=13	GT:GL:GQ:FT:RCL:RC:RCR:CN:DR:DV:RR:RV	0/0:0,-71.6651,-663.432:10000:PASS:672295:782015:89798:2:271:2:0:0
4	49122044	INV00001281	N	<INV>	.	LowQual	IMPRECISE;CIEND=-161,161;CIPOS=-161,161;SVTYPE=INV;SVMETHOD=EMBL.DELLYv0.6.7;CHR2=4;END=49634982;CT=3to3;INSLEN=0;PE=7;MAPQ=11	GT:GL:GQ:FT:RCL:RC:RCR:CN:DR:DV:RR:RV	0/0:0,-145.215,-1000:10000:PASS:668796:680963:190711:2:570:5:0:0
4	49122135	INV00001290	N	<INV>	.	LowQual	IMPRECISE;CIEND=-293,293;CIPOS=-293,293;SVTYPE=INV;SVMETHOD=EMBL.DELLYv0.6.7;CHR2=4;END=49650026;CT=5to5;INSLEN=0;PE=34;MAPQ=5	GT:GL:GQ:FT:RCL:RC:RCR:CN:DR:DV:RR:RV	0/0:0,-98.6053,-849.273:10000:PASS:674686:789759:80360:2:423:17:0:0
4	49122136	INV00001300	N	<INV>	.	LowQual	IMPRECISE;CIEND=-324,324;CIPOS=-324,324;SVTYPE=INV;SVMETHOD=EMBL.DELLYv0.6.7;CHR2=4;END=49650665;CT=5to5;INSLEN=0;PE=3;MAPQ=4	GT:GL:GQ:FT:RCL:RC:RCR:CN:DR:DV:RR:RV	0/0:0,-47.5161,-391.792:10000:PASS:674916:792040:78052:2:183:1:0:0
4	49122148	INV00001307	N	<INV>	.	LowQual	IMPRECISE;CIEND=-408,408;CIPOS=-408,408;SVTYPE=INV;SVMETHOD=EMBL.DELLYv0.6.7;CHR2=4;END=49638261;CT=5to5;INSLEN=0;PE=5;MAPQ=3	GT:GL:GQ:FT:RCL:RC:RCR:CN:DR:DV:RR:RV	0/0:0,-31.3301,-354.946:10000:PASS:671662:713704:155928:2:109:2:0:0
4	49122150	INV00001311	N	<INV>	.	LowQual	IMPRECISE;CIEND=-402,402;CIPOS=-402,402;SVTYPE=INV;SVMETHOD=EMBL.DELLYv0.6.7;CHR2=4;END=49635460;CT=5to5;INSLEN=0;PE=2;MAPQ=7	GT:GL:GQ:FT:RCL:RC:RCR:CN:DR:DV:RR:RV	0/0:0,-93.4084,-638.297:10000:PASS:670950:682401:187165:2:360:2:0:0
4	49122403	INV00001335	N	<INV>	.	LowQual	IMPRECISE;CIEND=-31,31;CIPOS=-31,31;SVTYPE=INV;SVMETHOD=EMBL.DELLYv0.6.7;CHR2=4;END=49659525;CT=5to5;INSLEN=0;PE=55;MAPQ=7	GT:GL:GQ:FT:RCL:RC:RCR:CN:DR:DV:RR:RV	0/0:0,-364.06,-1000:10000:PASS:685078:824372:37907:2:1533:45:0:0
4	49122418	INV00001336	N	<INV>	.	LowQual	IMPRECISE;CIEND=-428,428;CIPOS=-428,428;SVTYPE=INV;SVMETHOD=EMBL.DELLYv0.6.7;CHR2=4;END=49649141;CT=5to5;INSLEN=0;PE=3;MAPQ=15	GT:GL:GQ:FT:RCL:RC:RCR:CN:DR:DV:RR:RV	0/0:0,-30.5391,-377.806:10000:PASS:682027:777936:84336:2:117:3:0:0
4	49122465	INV00001270	N	<INV>	.	LowQual	IMPRECISE;CIEND=-456,456;CIPOS=-456,456;SVTYPE=INV;SVMETHOD=EMBL.DELLYv0.6.7;CHR2=4;END=49652554;CT=3to3;INSLEN=0;PE=2;MAPQ=4	GT:GL:GQ:FT:RCL:RC:RCR:CN:DR:DV:RR:RV	0/0:0,-189.015,-1000:10000:PASS:683838:789831:71600:2:729:0:0:0
4	49122500	INV00001261	N	<INV>	.	LowQual	IMPRECISE;CIEND=-197,197;CIPOS=-197,197;SVTYPE=INV;SVMETHOD=EMBL.DELLYv0.6.7;CHR2=4;END=49656295;CT=3to3;INSLEN=0;PE=6;MAPQ=6	GT:GL:GQ:FT:RCL:RC:RCR:CN:DR:DV:RR:RV	0/0:0,-49.6472,-693.422:10000:PASS:686453:807117:52759:2:184:4:0:0
4	49122542	INV00001236	N	<INV>	.	LowQual	IMPRECISE;CIEND=-182,182;CIPOS=-182,182;SVTYPE=INV;SVMETHOD=EMBL.DELLYv0.6.7;CHR2=4;END=49636296;CT=3to3;INSLEN=0;PE=2;MAPQ=6	GT:GL:GQ:FT:RCL:RC:RCR:CN:DR:DV:RR:RV	0/0:0,-270.567,-1000:10000:PASS:681115:679630:179669:2:1054:2:0:0
4	49122567	INV00001338	N	<INV>	.	LowQual	IMPRECISE;CIEND=-211,211;CIPOS=-211,211;SVTYPE=INV;SVMETHOD=EMBL.DELLYv0.6.7;CHR2=4;END=49634989;CT=3to3;INSLEN=0;PE=5;MAPQ=3	GT:GL:GQ:FT:RCL:RC:RCR:CN:DR:DV:RR:RV	0/0:0,-119.571,-943.532:10000:PASS:681250:668316:190470:2:463:2:0:0
4	49122594	INV00001251	N	<INV>	.	LowQual	IMPRECISE;CIEND=-40,40;CIPOS=-40,40;SVTYPE=INV;SVMETHOD=EMBL.DELLYv0.6.7;CHR2=4;END=49641425;CT=5to5;INSLEN=0;PE=7;MAPQ=8	GT:GL:GQ:FT:RCL:RC:RCR:CN:DR:DV:RR:RV	0/0:0,-117.397,-766.318:10000:PASS:683671:727558:130644:2:465:0:0:0
4	49122657	INV00001308	N	<INV>	.	LowQual	IMPRECISE;CIEND=-70,70;CIPOS=-70,70;SVTYPE=INV;SVMETHOD=EMBL.DELLYv0.6.7;CHR2=4;END=49637649;CT=3to3;INSLEN=0;PE=5;MAPQ=2	GT:GL:GQ:FT:RCL:RC:RCR:CN:DR:DV:RR:RV	0/0:0,-212.704,-1000:10000:PASS:684598:699403:156699:2:830:0:0:0
4	49122682	INV00001264	N	<INV>	.	LowQual	IMPRECISE;CIEND=-405,405;CIPOS=-405,405;SVTYPE=INV;SVMETHOD=EMBL.DELLYv0.6.7;CHR2=4;END=49641098;CT=3to3;INSLEN=0;PE=2;MAPQ=6	GT:GL:GQ:FT:RCL:RC:RCR:CN:DR:DV:RR:RV	0/0:0,-242.636,-1000:10000:PASS:685741:720935:135010:2:948:2:0:0
4	49122782	INV00001305	N	<INV>	.	LowQual	IMPRECISE;CIEND=-230,230;CIPOS=-230,230;SVTYPE=INV;SVMETHOD=EMBL.DELLYv0.6.7;CHR2=4;END=49654232;CT=5to5;INSLEN=0;PE=8;MAPQ=8	GT:GL:GQ:FT:RCL:RC:RCR:CN:DR:DV:RR:RV	0/0:0,-77.5917,-614.174:10000:PASS:691573:793608:60316:2:324:5:0:0
4	49122830	INV00001252	N	<INV>	.	LowQual	IMPRECISE;CIEND=-240,240;CIPOS=-240,240;SVTYPE=INV;SVMETHOD=EMBL.DELLYv0.6.7;CHR2=4;END=49637535;CT=5to5;INSLEN=0;PE=10;MAPQ=5	GT:GL:GQ:FT:RCL:RC:RCR:CN:DR:DV:RR:RV	0/0:0,-370.353,-1000:10000:PASS:687106:689371:164046:2:1364:8:0:0
4	49122869	INV00001347	N	<INV>	.	LowQual	IMPRECISE;CIEND=-106,106;CIPOS=-106,106;SVTYPE=INV;SVMETHOD=EMBL.DELLYv0.6.7;CHR2=4;END=49650593;CT=5to5;INSLEN=0;PE=234;MAPQ=18	GT:GL:GQ:FT:RCL:RC:RCR:CN:DR:DV:RR:RV	0/1:-299.202,0,-131.143:10000:PASS:691423:774811:78099:2:152:206:0:0
4	49122870	INV00001285	N	<INV>	.	LowQual	IMPRECISE;CIEND=-229,229;CIPOS=-229,229;SVTYPE=INV;SVMETHOD=EMBL.DELLYv0.6.7;CHR2=4;END=49652518;CT=5to5;INSLEN=0;PE=15;MAPQ=16	GT:GL:GQ:FT:RCL:RC:RCR:CN:DR:DV:RR:RV	0/0:0,-182.929,-1000:10000:PASS:691992:780833:72063:2:764:12:0:0
4	49122882	INV00001339	N	<INV>	.	LowQual	IMPRECISE;CIEND=-149,149;CIPOS=-149,149;SVTYPE=INV;SVMETHOD=EMBL.DELLYv0.6.7;CHR2=4;END=49639073;CT=5to5;INSLEN=0;PE=13;MAPQ=6	GT:GL:GQ:FT:RCL:RC:RCR:CN:DR:DV:RR:RV	0/0:0,-106.265,-1000:10000:PASS:688128:698362:154430:2:410:11:0:0
4	49122919	INV00001349	N	<INV>	.	LowQual	IMPRECISE;CIEND=-97,97;CIPOS=-97,97;SVTYPE=INV;SVMETHOD=EMBL.DELLYv0.6.7;CHR2=4;END=49634550;CT=5to5;INSLEN=0;PE=4;MAPQ=8	GT:GL:GQ:FT:RCL:RC:RCR:CN:DR:DV:RR:RV	0/0:0,-98.5892,-766.57:10000:PASS:687532:652116:199920:1:382:1:0:0
4	49122922	INV00001263	N	<INV>	.	LowQual	IMPRECISE;CIEND=-74,74;CIPOS=-74,74;SVTYPE=INV;SVMETHOD=EMBL.DELLYv0.6.7;CHR2=4;END=49657504;CT=5to5;INSLEN=0;PE=10;MAPQ=5	GT:GL:GQ:FT:RCL:RC:RCR:CN:DR:DV:RR:RV	0/0:0,-55.7612,-768.607:10000:PASS:694370:801931:50012:2:209:6:0:0
4	49122927	INV00001350	N	<INV>	.	LowQual	IMPRECISE;CIEND=-365,365;CIPOS=-365,365;SVTYPE=INV;SVMETHOD=EMBL.DELLYv0.6.7;CHR2=4;END=49642292;CT=5to5;INSLEN=0;PE=2;MAPQ=4	GT:GL:GQ:FT:RCL:RC:RCR:CN:DR:DV:RR:RV	0/0:0,-284.431,-1000:10000:PASS:690034:725248:126544:2:1092:0:0:0
4	49122927	INV00001351	N	<INV>	.	LowQual	IMPRECISE;CIEND=-43,43;CIPOS=-43,43;SVTYPE=INV;SVMETHOD=EMBL.DELLYv0.6.7;CHR2=4;END=49649722;CT=5to5;INSLEN=0;PE=48;MAPQ=13	GT:GL:GQ:FT:RCL:RC:RCR:CN:DR:DV:RR:RV	0/0:0,-84.708,-732.008:10000:PASS:692236:769350:82442:2:350:7:0:0
4	49122929	INV00001274	N	<INV>	.	LowQual	IMPRECISE;CIEND=-149,149;CIPOS=-149,149;SVTYPE=INV;SVMETHOD=EMBL.DELLYv0.6.7;CHR2=4;END=49643364;CT=5to5;INSLEN=0;PE=6;MAPQ=5	GT:GL:GQ:FT:RCL:RC:RCR:CN:DR:DV:RR:RV	0/0:0,-82.8665,-620.687:10000:PASS:690477:734839:116874:2:323:3:0:0
4	49122932	INV00001352	N	<INV>	.	LowQual	IMPRECISE;CIEND=-44,44;CIPOS=-44,44;SVTYPE=INV;SVMETHOD=EMBL.DELLYv0.6.7;CHR2=4;END=49644634;CT=5to5;INSLEN=0;PE=14;MAPQ=7	GT:GL:GQ:FT:RCL:RC:RCR:CN:DR:DV:RR:RV	0/0:0,-365.815,-1000:10000:PASS:690967:740170:111448:2:1430:7:0:0
4	49123062	INV00001294	N	<INV>	.	LowQual	IMPRECISE;CIEND=-2,2;CIPOS=-2,2;SVTYPE=INV;SVMETHOD=EMBL.DELLYv0.6.7;CHR2=4;END=49639372;CT=3to3;INSLEN=0;PE=5;MAPQ=16	GT:GL:GQ:FT:RCL:RC:RCR:CN:DR:DV:RR:RV	0/0:0,-247.904,-1000:10000:PASS:695826:696262:148764:2:965:3:0:0
4	49123071	INV00001313	N	<INV>	.	LowQual	IMPRECISE;CIEND=-199,199;CIPOS=-199,199;SVTYPE=INV;SVMETHOD=EMBL.DELLYv0.6.7;CHR2=4;END=49644139;CT=3to3;INSLEN=0;PE=2;MAPQ=4	GT:GL:GQ:FT:RCL:RC:RCR:CN:DR:DV:RR:RV	0/0:0,-63.3837,-671.148:10000:PASS:697726:730771:113812:2:229:0:0:0
4	49123096	INV00001273	N	<INV>	.	LowQual	IMPRECISE;CIEND=-235,235;CIPOS=-235,235;SVTYPE=INV;SVMETHOD=EMBL.DELLYv0.6.7;CHR2=4;END=49650295;CT=3to3;INSLEN=0;PE=18;MAPQ=15	GT:GL:GQ:FT:RCL:RC:RCR:CN:DR:DV:RR:RV	0/0:0,-63.1198,-704.943:10000:PASS:700900:764289:78873:2:315:16:0:0
4	49123146	INV00001318	N	<INV>	.	LowQual	IMPRECISE;CIEND=-144,144;CIPOS=-144,144;SVTYPE=INV;SVMETHOD=EMBL.DELLYv0.6.7;CHR2=4;END=49642667;CT=3to3;INSLEN=0;PE=16;MAPQ=4	GT:GL:GQ:FT:RCL:RC:RCR:CN:DR:DV:RR:RV	0/0:0,-73.6371,-813.829:10000:PASS:700281:719188:122273:2:285:9:0:0
4	49123189	INV00001326	N	<INV>	.	LowQual	IMPRECISE;CIEND=-373,373;CIPOS=-373,373;SVTYPE=INV;SVMETHOD=EMBL.DELLYv0.6.7;CHR2=4;END=49647443;CT=3to3;INSLEN=0;PE=4;MAPQ=11	GT:GL:GQ:FT:RCL:RC:RCR:CN:DR:DV:RR:RV	0/0:0,-47.9782,-427.216:10000:PASS:703806:749963:89428:2:191:4:0:0
4	49123209	INV00001329	N	<INV>	.	PASS	IMPRECISE;CIEND=-136,136;CIPOS=-136,136;SVTYPE=INV;SVMETHOD=EMBL.DELLYv0.6.7;CHR2=4;END=49640463;CT=3to3;INSLEN=0;PE=5;MAPQ=21	GT:GL:GQ:FT:RCL:RC:RCR:CN:DR:DV:RR:RV	0/0:0,-35.1892,-432.757:10000:PASS:702122:700771:138131:2:150:4:0:0
4	49123232	INV00001353	N	<INV>	.	LowQual	IMPRECISE;CIEND=-199,199;CIPOS=-199,199;SVTYPE=INV;SVMETHOD=EMBL.DELLYv0.6.7;CHR2=4;END=49636313;CT=3to3;INSLEN=0;PE=2;MAPQ=8	GT:GL:GQ:FT:RCL:RC:RCR:CN:DR:DV:RR:RV	0/0:0,-287.233,-1000:10000:PASS:701205:659107:179510:1:1123:2:0:0
4	49123239	INV00001323	N	<INV>	.	LowQual	IMPRECISE;CIEND=-107,107;CIPOS=-107,107;SVTYPE=INV;SVMETHOD=EMBL.DELLYv0.6.7;CHR2=4;END=49652630;CT=3to3;INSLEN=0;PE=2;MAPQ=6	GT:GL:GQ:FT:RCL:RC:RCR:CN:DR:DV:RR:RV	0/0:0,-289.883,-1000:10000:PASS:706067:770047:68490:2:1131:1:0:0
4	49123240	INV00001331	N	<INV>	.	LowQual	IMPRECISE;CIEND=-398,398;CIPOS=-398,398;SVTYPE=INV;SVMETHOD=EMBL.DELLYv0.6.7;CHR2=4;END=49641832;CT=3to3;INSLEN=0;PE=5;MAPQ=8	GT:GL:GQ:FT:RCL:RC:RCR:CN:DR:DV:RR:RV	0/0:0,-43.7104,-392.768:10000:PASS:702864:710006:128522:2:175:4:0:0
4	49123241	INV00001253	N	<INV>	.	LowQual	IMPRECISE;CIEND=-6,6;CIPOS=-6,6;SVTYPE=INV;SVMETHOD=EMBL.DELLYv0.6.7;CHR2=4;END=49644814;CT=3to3;INSLEN=0;PE=25;MAPQ=9	GT:GL:GQ:FT:RCL:RC:RCR:CN:DR:DV:RR:RV	0/0:0,-426.378,-1000:10000:PASS:703838:735080:103435:2:1707:18:0:0
4	49123247	INV00001320	N	<INV>	.	LowQual	IMPRECISE;CIEND=-265,265;CIPOS=-265,265;SVTYPE=INV;SVMETHOD=EMBL.DELLYv0.6.7;CHR2=4;END=49634951;CT=3to3;INSLEN=0;PE=3;MAPQ=6	GT:GL:GQ:FT:RCL:RC:RCR:CN:DR:DV:RR:RV	0/0:0,-337.062,-1000:10000:PASS:700964:646972:191487:1:1309:2:0:0
4	49124006	INV00001354	N	<INV>	.	LowQual	IMPRECISE;CIEND=-399,399;CIPOS=-399,399;SVTYPE=INV;SVMETHOD=EMBL.DELLYv0.6.7;CHR2=4;END=49658597;CT=3to3;INSLEN=0;PE=3;MAPQ=8	GT:GL:GQ:FT:RCL:RC:RCR:CN:DR:DV:RR:RV	0/0:0,-24.4931,-166.762:10000:PASS:710250:792085:43375:2:103:3:0:0
4	49125169	INV00001363	N	<INV>	.	LowQual	IMPRECISE;CIEND=-287,287;CIPOS=-287,287;SVTYPE=INV;SVMETHOD=EMBL.DELLYv0.6.7;CHR2=4;END=49650230;CT=5to5;INSLEN=0;PE=3;MAPQ=7	GT:GL:GQ:FT:RCL:RC:RCR:CN:DR:DV:RR:RV	0/0:0,-89.2583,-544.988:10000:PASS:710085:752917:79233:2:351:2:0:0
4	49125178	INV00001369	N	<INV>	.	LowQual	IMPRECISE;CIEND=-199,199;CIPOS=-199,199;SVTYPE=INV;SVMETHOD=EMBL.DELLYv0.6.7;CHR2=4;END=49644620;CT=5to5;INSLEN=0;PE=2;MAPQ=3	GT:GL:GQ:FT:RCL:RC:RCR:CN:DR:DV:RR:RV	0/0:0,-79.5666,-523.557:10000:PASS:708464:720573:111496:2:301:0:0:0
4	49125188	INV00001362	N	<INV>	.	LowQual	IMPRECISE;CIEND=-311,311;CIPOS=-311,311;SVTYPE=INV;SVMETHOD=EMBL.DELLYv0.6.7;CHR2=4;END=49642988;CT=5to5;INSLEN=0;PE=3;MAPQ=6	GT:GL:GQ:FT:RCL:RC:RCR:CN:DR:DV:RR:RV	0/0:0,-72.3876,-510.438:10000:PASS:708216:710926:120925:2:275:3:0:0
4	49125281	INV00001367	N	<INV>	.	LowQual	IMPRECISE;CIEND=-422,422;CIPOS=-422,422;SVTYPE=INV;SVMETHOD=EMBL.DELLYv0.6.7;CHR2=4;END=49642701;CT=3to3;INSLEN=0;PE=2;MAPQ=3	GT:GL:GQ:FT:RCL:RC:RCR:CN:DR:DV:RR:RV	0/0:0,-87.4809,-904.354:10000:PASS:709505:708339:122079:2:317:0:0:0
4	49125290	INV00001356	N	<INV>	.	LowQual	IMPRECISE;CIEND=-83,83;CIPOS=-83,83;SVTYPE=INV;SVMETHOD=EMBL.DELLYv0.6.7;CHR2=4;END=49654571;CT=3to3;INSLEN=0;PE=7;MAPQ=5	GT:GL:GQ:FT:RCL:RC:RCR:CN:DR:DV:RR:RV	0/0:0,-80.9831,-806.387:10000:PASS:713028:772785:57628:2:306:4:0:0
4	49125304	INV00001370	N	<INV>	.	LowQual	IMPRECISE;CIEND=-74,74;CIPOS=-74,74;SVTYPE=INV;SVMETHOD=EMBL.DELLYv0.6.7;CHR2=4;END=49659525;CT=5to5;INSLEN=0;PE=13;MAPQ=2	GT:GL:GQ:FT:RCL:RC:RCR:CN:DR:DV:RR:RV	0/0:0,-281.058,-1000:10000:PASS:714397:792499:37907:2:1112:3:0:0
4	49125407	INV00001357	N	<INV>	.	LowQual	IMPRECISE;CIEND=-301,301;CIPOS=-301,301;SVTYPE=INV;SVMETHOD=EMBL.DELLYv0.6.7;CHR2=4;END=49636868;CT=3to3;INSLEN=0;PE=2;MAPQ=5	GT:GL:GQ:FT:RCL:RC:RCR:CN:DR:DV:RR:RV	0/0:0,-48.0787,-513.865:10000:PASS:709405:655179:173703:1:173:1:0:0
4	49125410	INV00001355	N	<INV>	.	LowQual	IMPRECISE;CIEND=-401,401;CIPOS=-401,401;SVTYPE=INV;SVMETHOD=EMBL.DELLYv0.6.7;CHR2=4;END=49649527;CT=3to3;INSLEN=0;PE=3;MAPQ=4	GT:GL:GQ:FT:RCL:RC:RCR:CN:DR:DV:RR:RV	0/0:0,-91.419,-914.381:10000:PASS:712928:745542:83287:2:324:1:0:0
4	49125435	INV00001359	N	<INV>	.	LowQual	IMPRECISE;CIEND=-182,182;CIPOS=-182,182;SVTYPE=INV;SVMETHOD=EMBL.DELLYv0.6.7;CHR2=4;END=49645006;CT=3to3;INSLEN=0;PE=2;MAPQ=4	GT:GL:GQ:FT:RCL:RC:RCR:CN:DR:DV:RR:RV	0/0:0,-106.932,-1000:10000:PASS:711878:727384:101155:2:389:0:0:0
4	49125450	INV00001358	N	<INV>	.	LowQual	IMPRECISE;CIEND=-11,11;CIPOS=-11,11;SVTYPE=INV;SVMETHOD=EMBL.DELLYv0.6.7;CHR2=4;END=49636792;CT=5to5;INSLEN=0;PE=4;MAPQ=3	GT:GL:GQ:FT:RCL:RC:RCR:CN:DR:DV:RR:RV	0/0:0,-110.341,-808.869:10000:PASS:709796:652624:175814:1:423:1:0:0
4	49125530	INV00001368	N	<INV>	.	LowQual	IMPRECISE;CIEND=-138,138;CIPOS=-138,138;SVTYPE=INV;SVMETHOD=EMBL.DELLYv0.6.7;CHR2=4;END=49659902;CT=3to3;INSLEN=0;PE=5;MAPQ=2	GT:GL:GQ:FT:RCL:RC:RCR:CN:DR:DV:RR:RV	0/0:0,-244.571,-1000:10000:PASS:718527:824624:1564:2:943:0:0:0
4	49125542	INV00001365	N	<INV>	.	LowQual	IMPRECISE;CIEND=-332,332;CIPOS=-332,332;SVTYPE=INV;SVMETHOD=EMBL.DELLYv0.6.7;CHR2=4;END=49643143;CT=3to3;INSLEN=0;PE=4;MAPQ=3	GT:GL:GQ:FT:RCL:RC:RCR:CN:DR:DV:RR:RV	0/0:0,-195.133,-1000:10000:PASS:713632:708934:117228:2:745:0:0:0
4	49125543	INV00001360	N	<INV>	.	LowQual	IMPRECISE;CIEND=-330,330;CIPOS=-330,330;SVTYPE=INV;SVMETHOD=EMBL.DELLYv0.6.7;CHR2=4;END=49647259;CT=3to3;INSLEN=0;PE=5;MAPQ=3	GT:GL:GQ:FT:RCL:RC:RCR:CN:DR:DV:RR:RV	0/0:0,-72.6641,-664.71:10000:PASS:714805:736362:89798:2:271:1:0:0
4	49125742	INV00001361	N	<INV>	.	LowQual	IMPRECISE;CIEND=-94,94;CIPOS=-94,94;SVTYPE=INV;SVMETHOD=EMBL.DELLYv0.6.7;CHR2=4;END=49637648;CT=3to3;INSLEN=0;PE=2;MAPQ=3	GT:GL:GQ:FT:RCL:RC:RCR:CN:DR:DV:RR:RV	0/0:0,-219.415,-1000:10000:PASS:715847:665683:156700:2:856:0:0:0
4	49125771	INV00001366	N	<INV>	.	LowQual	IMPRECISE;CIEND=-209,209;CIPOS=-209,209;SVTYPE=INV;SVMETHOD=EMBL.DELLYv0.6.7;CHR2=4;END=49641208;CT=3to3;INSLEN=0;PE=2;MAPQ=7	GT:GL:GQ:FT:RCL:RC:RCR:CN:DR:DV:RR:RV	0/0:0,-374.406,-1000:10000:PASS:716765:689891:132446:2:1482:1:0:0
4	49125967	INV00001364	N	<INV>	.	LowQual	IMPRECISE;CIEND=-10,10;CIPOS=-10,10;SVTYPE=INV;SVMETHOD=EMBL.DELLYv0.6.7;CHR2=4;END=49652623;CT=3to3;INSLEN=0;PE=3;MAPQ=3	GT:GL:GQ:FT:RCL:RC:RCR:CN:DR:DV:RR:RV	0/0:0,-116.28,-638.995:10000:PASS:723092:750624:68519:2:467:1:0:0
4	49126133	INV00001372	N	<INV>	.	LowQual	IMPRECISE;CIEND=-426,426;CIPOS=-426,426;SVTYPE=INV;SVMETHOD=EMBL.DELLYv0.6.7;CHR2=4;END=49655983;CT=5to5;INSLEN=0;PE=2;MAPQ=4	GT:GL:GQ:FT:RCL:RC:RCR:CN:DR:DV:RR:RV	0/0:0,-70.0052,-558.929:10000:PASS:724153:764909:54044:2:268:0:0:0
4	49126446	INV00001371	N	<INV>	.	LowQual	IMPRECISE;CIEND=-269,269;CIPOS=-269,269;SVTYPE=INV;SVMETHOD=EMBL.DELLYv0.6.7;CHR2=4;END=49639132;CT=5to5;INSLEN=0;PE=2;MAPQ=8	GT:GL:GQ:FT:RCL:RC:RCR:CN:DR:DV:RR:RV	0/0:0,-37.7235,-215.235:10000:PASS:719729:664768:153567:2:153:2:0:0
4	49127845	INV00001373	N	<INV>	.	LowQual	IMPRECISE;CIEND=-415,415;CIPOS=-415,415;SVTYPE=INV;SVMETHOD=EMBL.DELLYv0.6.7;CHR2=4;END=49653392;CT=5to5;INSLEN=0;PE=4;MAPQ=7	GT:GL:GQ:FT:RCL:RC:RCR:CN:DR:DV:RR:RV	0/0:0,-11.5964,-112.966:116:PASS:723991:751438:65320:2:46:3:0:0
4	49127858	INV00001374	N	<INV>	.	LowQual	IMPRECISE;CIEND=-377,377;CIPOS=-377,377;SVTYPE=INV;SVMETHOD=EMBL.DELLYv0.6.7;CHR2=4;END=49659780;CT=5to5;INSLEN=0;PE=3;MAPQ=7	GT:GL:GQ:FT:RCL:RC:RCR:CN:DR:DV:RR:RV	0/0:0,-11.0988,-107.287:111:PASS:725935:813525:3233:2:44:3:0:0
4	49128320	INV00001382	N	<INV>	.	LowQual	IMPRECISE;CIEND=-424,424;CIPOS=-424,424;SVTYPE=INV;SVMETHOD=EMBL.DELLYv0.6.7;CHR2=4;END=49654477;CT=5to5;INSLEN=0;PE=2;MAPQ=4	GT:GL:GQ:FT:RCL:RC:RCR:CN:DR:DV:RR:RV	0/0:0,-28.801,-256.697:10000:PASS:724371:757663:58626:2:101:0:0:0
4	49128340	INV00001377	N	<INV>	.	LowQual	IMPRECISE;CIEND=-113,113;CIPOS=-113,113;SVTYPE=INV;SVMETHOD=EMBL.DELLYv0.6.7;CHR2=4;END=49635382;CT=5to5;INSLEN=0;PE=2;MAPQ=8	GT:GL:GQ:FT:RCL:RC:RCR:CN:DR:DV:RR:RV	0/0:0,-31.553,-277.009:10000:PASS:719307:627768:188453:1:114:1:0:0
4	49128358	INV00001378	N	<INV>	.	LowQual	IMPRECISE;CIEND=-406,406;CIPOS=-406,406;SVTYPE=INV;SVMETHOD=EMBL.DELLYv0.6.7;CHR2=4;END=49639572;CT=5to5;INSLEN=0;PE=2;MAPQ=23	GT:GL:GQ:FT:RCL:RC:RCR:CN:DR:DV:RR:RV	0/0:0,-28.4751,-270.782:10000:PASS:720428:668977:147223:2:112:2:0:0
4	49128618	INV00001376	N	<INV>	.	LowQual	IMPRECISE;CIEND=-68,68;CIPOS=-68,68;SVTYPE=INV;SVMETHOD=EMBL.DELLYv0.6.7;CHR2=4;END=49637191;CT=5to5;INSLEN=0;PE=3;MAPQ=2	GT:GL:GQ:FT:RCL:RC:RCR:CN:DR:DV:RR:RV	0/0:0,-106.32,-714.106:10000:PASS:720072:642987:172736:1:402:0:0:0
4	49128633	INV00001380	N	<INV>	.	LowQual	IMPRECISE;CIEND=-364,364;CIPOS=-364,364;SVTYPE=INV;SVMETHOD=EMBL.DELLYv0.6.7;CHR2=4;END=49653441;CT=5to5;INSLEN=0;PE=2;MAPQ=4	GT:GL:GQ:FT:RCL:RC:RCR:CN:DR:DV:RR:RV	0/0:0,-128.778,-855.774:10000:PASS:724401:751637:64061:2:489:0:0:0
4	49128840	INV00001383	N	<INV>	.	LowQual	IMPRECISE;CIEND=-144,144;CIPOS=-144,144;SVTYPE=INV;SVMETHOD=EMBL.DELLYv0.6.7;CHR2=4;END=49649958;CT=3to3;INSLEN=0;PE=2;MAPQ=1	GT:GL:GQ:FT:RCL:RC:RCR:CN:DR:DV:RR:RV	0/0:0,-79.0993,-614.489:10000:PASS:726531:731923:80536:2:301:0:0:0
4	49128853	INV00001381	N	<INV>	.	LowQual	IMPRECISE;CIEND=-296,296;CIPOS=-296,296;SVTYPE=INV;SVMETHOD=EMBL.DELLYv0.6.7;CHR2=4;END=49637301;CT=3to3;INSLEN=0;PE=4;MAPQ=6	GT:GL:GQ:FT:RCL:RC:RCR:CN:DR:DV:RR:RV	0/0:0,-383.387,-1000:10000:PASS:723227:646865:165540:1:1507:3:0:0
4	49128860	INV00001375	N	<INV>	.	LowQual	IMPRECISE;CIEND=-135,135;CIPOS=-135,135;SVTYPE=INV;SVMETHOD=EMBL.DELLYv0.6.7;CHR2=4;END=49636843;CT=3to3;INSLEN=0;PE=2;MAPQ=8	GT:GL:GQ:FT:RCL:RC:RCR:CN:DR:DV:RR:RV	0/0:0,-52.0663,-532.045:10000:PASS:723090:638063:174337:1:190:1:0:0
4	49128860	INV00001379	N	<INV>	.	LowQual	IMPRECISE;CIEND=-276,276;CIPOS=-276,276;SVTYPE=INV;SVMETHOD=EMBL.DELLYv0.6.7;CHR2=4;END=49643493;CT=3to3;INSLEN=0;PE=3;MAPQ=7	GT:GL:GQ:FT:RCL:RC:RCR:CN:DR:DV:RR:RV	0/0:0,-30.0972,-318.738:10000:PASS:724934:695995:116405:2:109:2:0:0
4	49130293	INV00001384	N	<INV>	.	LowQual	IMPRECISE;CIEND=-418,418;CIPOS=-418,418;SVTYPE=INV;SVMETHOD=EMBL.DELLYv0.6.7;CHR2=4;END=49641824;CT=3to3;INSLEN=0;PE=2;MAPQ=8	GT:GL:GQ:FT:RCL:RC:RCR:CN:DR:DV:RR:RV	0/0:0,-26.2188,-181.71:10000:PASS:727539:679615:128531:2:104:2:0:0
4	49131282	INV00001386	N	<INV>	.	LowQual	IMPRECISE;CIEND=-421,421;CIPOS=-421,421;SVTYPE=INV;SVMETHOD=EMBL.DELLYv0.6.7;CHR2=4;END=49637125;CT=3to3;INSLEN=0;PE=2;MAPQ=7	GT:GL:GQ:FT:RCL:RC:RCR:CN:DR:DV:RR:RV	0/0:0,-11.3366,-84.1105:113:PASS:726242:634171:173077:1:45:2:0:0
4	49131294	INV00001385	N	<INV>	.	LowQual	IMPRECISE;CIEND=-318,318;CIPOS=-318,318;SVTYPE=INV;SVMETHOD=EMBL.DELLYv0.6.7;CHR2=4;END=49656851;CT=3to3;INSLEN=0;PE=2;MAPQ=5	GT:GL:GQ:FT:RCL:RC:RCR:CN:DR:DV:RR:RV	0/0:0,-10.1644,-73.4883:102:PASS:731634:755481:51766:2:39:1:0:0
4	49131963	INV00001387	N	<INV>	.	LowQual	IMPRECISE;CIEND=-60,60;CIPOS=-60,60;SVTYPE=INV;SVMETHOD=EMBL.DELLYv0.6.7;CHR2=4;END=49634577;CT=5to5;INSLEN=0;PE=4;MAPQ=13	GT:GL:GQ:FT:RCL:RC:RCR:CN:DR:DV:RR:RV	0/0:0,-118.163,-890.198:10000:PASS:725819:606587:199890:1:468:2:0:0
4	49131965	INV00001400	N	<INV>	.	LowQual	IMPRECISE;CIEND=-83,83;CIPOS=-83,83;SVTYPE=INV;SVMETHOD=EMBL.DELLYv0.6.7;CHR2=4;END=49637185;CT=5to5;INSLEN=0;PE=9;MAPQ=3	GT:GL:GQ:FT:RCL:RC:RCR:CN:DR:DV:RR:RV	0/0:0,-145.382,-955.664:10000:PASS:726472:633691:172785:1:559:4:0:0
4	49131966	INV00001391	N	<INV>	.	LowQual	IMPRECISE;CIEND=-420,420;CIPOS=-420,420;SVTYPE=INV;SVMETHOD=EMBL.DELLYv0.6.7;CHR2=4;END=49644622;CT=5to5;INSLEN=0;PE=3;MAPQ=6	GT:GL:GQ:FT:RCL:RC:RCR:CN:DR:DV:RR:RV	0/0:0,-141.841,-932.165:10000:PASS:728553:694982:111493:2:542:2:0:0
4	49131968	INV00001406	N	<INV>	.	LowQual	IMPRECISE;CIEND=-210,210;CIPOS=-210,210;SVTYPE=INV;SVMETHOD=EMBL.DELLYv0.6.7;CHR2=4;END=49649645;CT=5to5;INSLEN=0;PE=3;MAPQ=8	GT:GL:GQ:FT:RCL:RC:RCR:CN:DR:DV:RR:RV	0/0:0,-97.6817,-921.879:10000:PASS:729964:723752:82723:2:357:3:0:0
4	49131970	INV00001395	N	<INV>	.	LowQual	IMPRECISE;CIEND=-372,372;CIPOS=-372,372;SVTYPE=INV;SVMETHOD=EMBL.DELLYv0.6.7;CHR2=4;END=49653392;CT=5to5;INSLEN=0;PE=5;MAPQ=3	GT:GL:GQ:FT:RCL:RC:RCR:CN:DR:DV:RR:RV	0/0:0,-119.843,-808.023:10000:PASS:731024:741155:65320:2:461:2:0:0
4	49132062	INV00001405	N	<INV>	.	LowQual	IMPRECISE;CIEND=-380,380;CIPOS=-380,380;SVTYPE=INV;SVMETHOD=EMBL.DELLYv0.6.7;CHR2=4;END=49655741;CT=3to3;INSLEN=0;PE=2;MAPQ=18	GT:GL:GQ:FT:RCL:RC:RCR:CN:DR:DV:RR:RV	0/0:0,-85.3926,-678.148:10000:PASS:734369:748666:54981:2:336:2:0:0
4	49132064	INV00001401	N	<INV>	.	LowQual	IMPRECISE;CIEND=-311,311;CIPOS=-311,311;SVTYPE=INV;SVMETHOD=EMBL.DELLYv0.6.7;CHR2=4;END=49647259;CT=3to3;INSLEN=0;PE=5;MAPQ=3	GT:GL:GQ:FT:RCL:RC:RCR:CN:DR:DV:RR:RV	0/0:0,-72.7641,-664.849:10000:PASS:732071:713847:89798:2:271:1:0:0
4	49132064	INV00001407	N	<INV>	.	LowQual	IMPRECISE;CIEND=-420,420;CIPOS=-420,420;SVTYPE=INV;SVMETHOD=EMBL.DELLYv0.6.7;CHR2=4;END=49653542;CT=3to3;INSLEN=0;PE=2;MAPQ=5	GT:GL:GQ:FT:RCL:RC:RCR:CN:DR:DV:RR:RV	0/0:0,-140.63,-1000:10000:PASS:733814:740978:62667:2:543:1:0:0
4	49132070	INV00001397	N	<INV>	.	LowQual	IMPRECISE;CIEND=-398,398;CIPOS=-398,398;SVTYPE=INV;SVMETHOD=EMBL.DELLYv0.6.7;CHR2=4;END=49634785;CT=3to3;INSLEN=0;PE=2;MAPQ=6	GT:GL:GQ:FT:RCL:RC:RCR:CN:DR:DV:RR:RV	0/0:0,-236.39,-1000:10000:PASS:728611:610712:192930:1:924:1:0:0
4	49132097	INV00001402	N	<INV>	.	LowQual	IMPRECISE;CIEND=-48,48;CIPOS=-48,48;SVTYPE=INV;SVMETHOD=EMBL.DELLYv0.6.7;CHR2=4;END=49647189;CT=5to5;INSLEN=0;PE=15;MAPQ=3	GT:GL:GQ:FT:RCL:RC:RCR:CN:DR:DV:RR:RV	0/0:0,-102.429,-881.726:10000:PASS:732066:711429:92181:2:387:1:0:0
4	49132102	INV00001389	N	<INV>	.	LowQual	IMPRECISE;CIEND=-328,328;CIPOS=-328,328;SVTYPE=INV;SVMETHOD=EMBL.DELLYv0.6.7;CHR2=4;END=49642942;CT=5to5;INSLEN=0;PE=2;MAPQ=6	GT:GL:GQ:FT:RCL:RC:RCR:CN:DR:DV:RR:RV	0/0:0,-111.421,-1000:10000:PASS:730835:682106:121485:2:416:2:0:0
4	49132198	INV00001392	N	<INV>	.	LowQual	IMPRECISE;CIEND=-296,296;CIPOS=-296,296;SVTYPE=INV;SVMETHOD=EMBL.DELLYv0.6.7;CHR2=4;END=49633761;CT=3to3;INSLEN=0;PE=2;MAPQ=6	GT:GL:GQ:FT:RCL:RC:RCR:CN:DR:DV:RR:RV	0/0:0,-31.3661,-313.971:10000:PASS:730268:600154:201466:1:116:1:0:0
4	49132242	INV00001393	N	<INV>	.	LowQual	IMPRECISE;CIEND=-425,425;CIPOS=-425,425;SVTYPE=INV;SVMETHOD=EMBL.DELLYv0.6.7;CHR2=4;END=49658031;CT=3to3;INSLEN=0;PE=2;MAPQ=1	GT:GL:GQ:FT:RCL:RC:RCR:CN:DR:DV:RR:RV	0/0:0,-52.4058,-656.609:10000:PASS:736917:756275:45254:2:191:0:0:0
4	49132247	INV00001398	N	<INV>	.	LowQual	IMPRECISE;CIEND=-249,249;CIPOS=-249,249;SVTYPE=INV;SVMETHOD=EMBL.DELLYv0.6.7;CHR2=4;END=49641212;CT=3to3;INSLEN=0;PE=2;MAPQ=3	GT:GL:GQ:FT:RCL:RC:RCR:CN:DR:DV:RR:RV	0/0:0,-111.147,-589.081:10000:PASS:732277:669121:132405:2:452:0:0:0
4	49132435	INV00001390	N	<INV>	.	LowQual	IMPRECISE;CIEND=-405,405;CIPOS=-405,405;SVTYPE=INV;SVMETHOD=EMBL.DELLYv0.6.7;CHR2=4;END=49641802;CT=5to5;INSLEN=0;PE=2;MAPQ=12	GT:GL:GQ:FT:RCL:RC:RCR:CN:DR:DV:RR:RV	0/0:0,-32.212,-321.27:10000:PASS:732403:672756:128654:2:123:2:0:0
4	49132551	INV00001399	N	<INV>	.	LowQual	IMPRECISE;CIEND=-110,110;CIPOS=-110,110;SVTYPE=INV;SVMETHOD=EMBL.DELLYv0.6.7;CHR2=4;END=49659829;CT=3to3;INSLEN=0;PE=14;MAPQ=5	GT:GL:GQ:FT:RCL:RC:RCR:CN:DR:DV:RR:RV	0/0:0,-26.744,-221.091:10000:PASS:738073:797940:2674:2:132:7:0:0
4	49132556	INV00001394	N	<INV>	.	LowQual	IMPRECISE;CIEND=-59,59;CIPOS=-59,59;SVTYPE=INV;SVMETHOD=EMBL.DELLYv0.6.7;CHR2=4;END=49646927;CT=3to3;INSLEN=0;PE=3;MAPQ=5	GT:GL:GQ:FT:RCL:RC:RCR:CN:DR:DV:RR:RV	0/0:0,-32.8694,-221.715:10000:PASS:734567:706899:93715:2:132:4:0:0
4	49132563	INV00001396	N	<INV>	.	LowQual	IMPRECISE;CIEND=-16,16;CIPOS=-16,16;SVTYPE=INV;SVMETHOD=EMBL.DELLYv0.6.7;CHR2=4;END=49637294;CT=3to3;INSLEN=0;PE=5;MAPQ=4	GT:GL:GQ:FT:RCL:RC:RCR:CN:DR:DV:RR:RV	0/0:0,-32.6311,-216.126:10000:PASS:731913:634983:165626:1:129:1:0:0
4	49132565	INV00001404	N	<INV>	.	LowQual	IMPRECISE;CIEND=-114,114;CIPOS=-114,114;SVTYPE=INV;SVMETHOD=EMBL.DELLYv0.6.7;CHR2=4;END=49643499;CT=3to3;INSLEN=0;PE=3;MAPQ=17	GT:GL:GQ:FT:RCL:RC:RCR:CN:DR:DV:RR:RV	0/0:0,-29.5173,-328.812:10000:PASS:733573:684216:116391:2:114:2:0:0
4	49132566	INV00001388	N	<INV>	.	LowQual	IMPRECISE;CIEND=-285,285;CIPOS=-285,285;SVTYPE=INV;SVMETHOD=EMBL.DELLYv0.6.7;CHR2=4;END=49642718;CT=3to3;INSLEN=0;PE=3;MAPQ=5	GT:GL:GQ:FT:RCL:RC:RCR:CN:DR:DV:RR:RV	0/0:0,-31.6659,-208.135:10000:PASS:733348:678569:122038:2:126:2:0:0
4	49132567	INV00001403	N	<INV>	.	LowQual	IMPRECISE;CIEND=-109,109;CIPOS=-109,109;SVTYPE=INV;SVMETHOD=EMBL.DELLYv0.6.7;CHR2=4;END=49654576;CT=3to3;INSLEN=0;PE=14;MAPQ=6	GT:GL:GQ:FT:RCL:RC:RCR:CN:DR:DV:RR:RV	0/0:0,-27.2994,-201.484:10000:PASS:736708:742984:57622:2:125:8:0:0
4	49133664	INV00001417	N	<INV>	.	LowQual	IMPRECISE;CIEND=-415,415;CIPOS=-415,415;SVTYPE=INV;SVMETHOD=EMBL.DELLYv0.6.7;CHR2=4;END=49642628;CT=5to5;INSLEN=0;PE=4;MAPQ=4	GT:GL:GQ:FT:RCL:RC:RCR:CN:DR:DV:RR:RV	0/0:0,-44.1368,-276.178:10000:PASS:734312:675684:123053:2:175:1:0:0
4	49133666	INV00001418	N	<INV>	.	LowQual	IMPRECISE;CIEND=-110,110;CIPOS=-110,110;SVTYPE=INV;SVMETHOD=EMBL.DELLYv0.6.7;CHR2=4;END=49637182;CT=5to5;INSLEN=0;PE=4;MAPQ=13	GT:GL:GQ:FT:RCL:RC:RCR:CN:DR:DV:RR:RV	0/0:0,-49.789,-327.056:10000:PASS:732849:625914:172820:1:204:3:0:0
4	49133669	INV00001409	N	<INV>	.	LowQual	IMPRECISE;CIEND=-20,20;CIPOS=-20,20;SVTYPE=INV;SVMETHOD=EMBL.DELLYv0.6.7;CHR2=4;END=49659147;CT=5to5;INSLEN=0;PE=4;MAPQ=8	GT:GL:GQ:FT:RCL:RC:RCR:CN:DR:DV:RR:RV	0/0:0,-59.4244,-388.016:10000:PASS:738937:756851:41876:2:233:2:0:0
4	49133670	INV00001408	N	<INV>	.	LowQual	IMPRECISE;CIEND=-429,429;CIPOS=-429,429;SVTYPE=INV;SVMETHOD=EMBL.DELLYv0.6.7;CHR2=4;END=49652551;CT=5to5;INSLEN=0;PE=2;MAPQ=11	GT:GL:GQ:FT:RCL:RC:RCR:CN:DR:DV:RR:RV	0/0:0,-61.5119,-405.301:10000:PASS:737126:727109:71614:2:239:1:0:0
4	49133727	INV00001414	N	<INV>	.	LowQual	IMPRECISE;CIEND=-285,285;CIPOS=-285,285;SVTYPE=INV;SVMETHOD=EMBL.DELLYv0.6.7;CHR2=4;END=49658186;CT=5to5;INSLEN=0;PE=5;MAPQ=3	GT:GL:GQ:FT:RCL:RC:RCR:CN:DR:DV:RR:RV	0/0:0,-76.0343,-1000:10000:PASS:739654:752911:44806:2:274:2:0:0
4	49133770	INV00001419	N	<INV>	.	LowQual	IMPRECISE;CIEND=-40,40;CIPOS=-40,40;SVTYPE=INV;SVMETHOD=EMBL.DELLYv0.6.7;CHR2=4;END=49637636;CT=3to3;INSLEN=0;PE=26;MAPQ=4	GT:GL:GQ:FT:RCL:RC:RCR:CN:DR:DV:RR:RV	0/0:0,-171.193,-1000:10000:PASS:734800:640105:156731:1:640:1:0:0
4	49133774	INV00001412	N	<INV>	.	LowQual	IMPRECISE;CIEND=-423,423;CIPOS=-423,423;SVTYPE=INV;SVMETHOD=EMBL.DELLYv0.6.7;CHR2=4;END=49640178;CT=3to3;INSLEN=0;PE=2;MAPQ=6	GT:GL:GQ:FT:RCL:RC:RCR:CN:DR:DV:RR:RV	0/0:0,-127.108,-1000:10000:PASS:735549:657572:139224:2:482:2:0:0
4	49133793	INV00001410	N	<INV>	.	LowQual	IMPRECISE;CIEND=-410,410;CIPOS=-410,410;SVTYPE=INV;SVMETHOD=EMBL.DELLYv0.6.7;CHR2=4;END=49649960;CT=3to3;INSLEN=0;PE=4;MAPQ=6	GT:GL:GQ:FT:RCL:RC:RCR:CN:DR:DV:RR:RV	0/0:0,-77.286,-613.335:10000:PASS:738263:716187:80531:2:302:4:0:0
4	49133804	INV00001415	N	<INV>	.	LowQual	IMPRECISE;CIEND=-389,389;CIPOS=-389,389;SVTYPE=INV;SVMETHOD=EMBL.DELLYv0.6.7;CHR2=4;END=49643158;CT=3to3;INSLEN=0;PE=25;MAPQ=2	GT:GL:GQ:FT:RCL:RC:RCR:CN:DR:DV:RR:RV	0/0:0,-151.704,-1000:10000:PASS:736407:679481:117202:2:583:7:0:0
4	49133825	INV00001413	N	<INV>	.	LowQual	IMPRECISE;CIEND=-378,378;CIPOS=-378,378;SVTYPE=INV;SVMETHOD=EMBL.DELLYv0.6.7;CHR2=4;END=49657300;CT=3to3;INSLEN=0;PE=2;MAPQ=2	GT:GL:GQ:FT:RCL:RC:RCR:CN:DR:DV:RR:RV	0/0:0,-59.6912,-767.372:10000:PASS:740358:746194:50455:2:213:0:0:0
4	49133831	INV00001411	N	<INV>	.	LowQual	IMPRECISE;CIEND=-365,365;CIPOS=-365,365;SVTYPE=INV;SVMETHOD=EMBL.DELLYv0.6.7;CHR2=4;END=49658634;CT=3to3;INSLEN=0;PE=5;MAPQ=7	GT:GL:GQ:FT:RCL:RC:RCR:CN:DR:DV:RR:RV	0/0:0,-43.5106,-630.682:10000:PASS:740768:753373:43268:2:160:4:0:0
4	49133850	INV00001416	N	<INV>	.	LowQual	IMPRECISE;CIEND=-150,150;CIPOS=-150,150;SVTYPE=INV;SVMETHOD=EMBL.DELLYv0.6.7;CHR2=4;END=49647530;CT=3to3;INSLEN=0;PE=30;MAPQ=3	GT:GL:GQ:FT:RCL:RC:RCR:CN:DR:DV:RR:RV	0/0:0,-39.6946,-339.39:10000:PASS:737658:707321:89264:2:160:10:0:0
4	49134477	INV00001422	N	<INV>	.	LowQual	IMPRECISE;CIEND=-112,112;CIPOS=-112,112;SVTYPE=INV;SVMETHOD=EMBL.DELLYv0.6.7;CHR2=4;END=49634618;CT=5to5;INSLEN=0;PE=3;MAPQ=6	GT:GL:GQ:FT:RCL:RC:RCR:CN:DR:DV:RR:RV	0/0:0,-106.62,-638.16:10000:PASS:734477:596137:199525:1:411:1:0:0
4	49134492	INV00001420	N	<INV>	.	LowQual	IMPRECISE;CIEND=-34,34;CIPOS=-34,34;SVTYPE=INV;SVMETHOD=EMBL.DELLYv0.6.7;CHR2=4;END=49636797;CT=5to5;INSLEN=0;PE=2;MAPQ=6	GT:GL:GQ:FT:RCL:RC:RCR:CN:DR:DV:RR:RV	0/0:0,-98.6144,-735.124:10000:PASS:735100:619872:175782:1:379:0:0:0
4	49134537	INV00001424	N	<INV>	.	LowQual	IMPRECISE;CIEND=-417,417;CIPOS=-417,417;SVTYPE=INV;SVMETHOD=EMBL.DELLYv0.6.7;CHR2=4;END=49643383;CT=5to5;INSLEN=0;PE=2;MAPQ=2	GT:GL:GQ:FT:RCL:RC:RCR:CN:DR:DV:RR:RV	0/0:0,-74.6976,-556.2:10000:PASS:737453:678265:116846:2:289:0:0:0
4	49134637	INV00001423	N	<INV>	.	LowQual	IMPRECISE;CIEND=-414,414;CIPOS=-414,414;SVTYPE=INV;SVMETHOD=EMBL.DELLYv0.6.7;CHR2=4;END=49634978;CT=3to3;INSLEN=0;PE=2;MAPQ=4	GT:GL:GQ:FT:RCL:RC:RCR:CN:DR:DV:RR:RV	0/0:0,-59.6981,-414.567:10000:PASS:735719:603614:190782:1:224:0:0:0
4	49134646	INV00001421	N	<INV>	.	LowQual	IMPRECISE;CIEND=-417,417;CIPOS=-417,417;SVTYPE=INV;SVMETHOD=EMBL.DELLYv0.6.7;CHR2=4;END=49639226;CT=3to3;INSLEN=0;PE=3;MAPQ=5	GT:GL:GQ:FT:RCL:RC:RCR:CN:DR:DV:RR:RV	0/0:0,-58.7369,-415.4:10000:PASS:736976:643588:150790:1:222:3:0:0
4	49134967	INV00001425	N	<INV>	.	LowQual	IMPRECISE;CIEND=-413,413;CIPOS=-413,413;SVTYPE=INV;SVMETHOD=EMBL.DELLYv0.6.7;CHR2=4;END=49647544;CT=5to5;INSLEN=0;PE=2;MAPQ=19	GT:GL:GQ:FT:RCL:RC:RCR:CN:DR:DV:RR:RV	0/0:0,-27.7712,-170.658:10000:PASS:739331:704761:89238:2:114:1:0:0
4	49135651	INV00001430	N	<INV>	.	LowQual	IMPRECISE;CIEND=-330,330;CIPOS=-330,330;SVTYPE=INV;SVMETHOD=EMBL.DELLYv0.6.7;CHR2=4;END=49643701;CT=5to5;INSLEN=0;PE=5;MAPQ=14	GT:GL:GQ:FT:RCL:RC:RCR:CN:DR:DV:RR:RV	0/0:0,-36.9488,-424.325:10000:PASS:738408:677331:116031:2:155:5:0:0
4	49135651	INV00001429	N	<INV>	.	LowQual	IMPRECISE;CIEND=-381,381;CIPOS=-381,381;SVTYPE=INV;SVMETHOD=EMBL.DELLYv0.6.7;CHR2=4;END=49655493;CT=5to5;INSLEN=0;PE=3;MAPQ=19	GT:GL:GQ:FT:RCL:RC:RCR:CN:DR:DV:RR:RV	0/0:0,-21.5371,-345.287:10000:PASS:741612:737646:55716:2:91:3:0:0
4	49135661	INV00001431	N	<INV>	.	LowQual	IMPRECISE;CIEND=-396,396;CIPOS=-396,396;SVTYPE=INV;SVMETHOD=EMBL.DELLYv0.6.7;CHR2=4;END=49650158;CT=5to5;INSLEN=0;PE=2;MAPQ=23	GT:GL:GQ:FT:RCL:RC:RCR:CN:DR:DV:RR:RV	0/0:0,-39.1136,-281.847:10000:PASS:740106:713777:79584:2:159:2:0:0
4	49135662	INV00001428	N	<INV>	.	LowQual	IMPRECISE;CIEND=-424,424;CIPOS=-424,424;SVTYPE=INV;SVMETHOD=EMBL.DELLYv0.6.7;CHR2=4;END=49654477;CT=5to5;INSLEN=0;PE=2;MAPQ=5	GT:GL:GQ:FT:RCL:RC:RCR:CN:DR:DV:RR:RV	0/0:0,-42.4855,-293.282:10000:PASS:741314:734735:58626:2:163:1:0:0
4	49135770	INV00001426	N	<INV>	.	LowQual	IMPRECISE;CIEND=-280,280;CIPOS=-280,280;SVTYPE=INV;SVMETHOD=EMBL.DELLYv0.6.7;CHR2=4;END=49643902;CT=3to3;INSLEN=0;PE=3;MAPQ=10	GT:GL:GQ:FT:RCL:RC:RCR:CN:DR:DV:RR:RV	0/0:0,-30.6925,-248.5:10000:PASS:738776:678167:114775:2:119:3:0:0
4	49135772	INV00001427	N	<INV>	.	LowQual	IMPRECISE;CIEND=-142,142;CIPOS=-142,142;SVTYPE=INV;SVMETHOD=EMBL.DELLYv0.6.7;CHR2=4;END=49655123;CT=3to3;INSLEN=0;PE=3;MAPQ=9	GT:GL:GQ:FT:RCL:RC:RCR:CN:DR:DV:RR:RV	0/0:0,-30.2941,-247.633:10000:PASS:741808:736402:56539:2:119:2:0:0
4	49135781	INV00001432	N	<INV>	.	LowQual	IMPRECISE;CIEND=-348,348;CIPOS=-348,348;SVTYPE=INV;SVMETHOD=EMBL.DELLYv0.6.7;CHR2=4;END=49659936;CT=3to3;INSLEN=0;PE=2;MAPQ=12	GT:GL:GQ:FT:RCL:RC:RCR:CN:DR:DV:RR:RV	0/0:0,-32.2275,-255.554:10000:PASS:743189:791518:1423:2:122:2:0:0
4	49136096	INV00001433	N	<INV>	.	LowQual	IMPRECISE;CIEND=-414,414;CIPOS=-414,414;SVTYPE=INV;SVMETHOD=EMBL.DELLYv0.6.7;CHR2=4;END=49647096;CT=5to5;INSLEN=0;PE=2;MAPQ=4	GT:GL:GQ:FT:RCL:RC:RCR:CN:DR:DV:RR:RV	0/0:0,-40.9093,-361.356:10000:PASS:739654:699993:92689:2:149:0:0:0
4	49136537	INV00001436	N	<INV>	.	LowQual	IMPRECISE;CIEND=-305,305;CIPOS=-305,305;SVTYPE=INV;SVMETHOD=EMBL.DELLYv0.6.7;CHR2=4;END=49659719;CT=3to3;INSLEN=0;PE=4;MAPQ=6	GT:GL:GQ:FT:RCL:RC:RCR:CN:DR:DV:RR:RV	0/0:0,-36.1794,-227.721:10000:PASS:744590:786084:4777:2:148:3:0:0
4	49136538	INV00001434	N	<INV>	.	LowQual	IMPRECISE;CIEND=-95,95;CIPOS=-95,95;SVTYPE=INV;SVMETHOD=EMBL.DELLYv0.6.7;CHR2=4;END=49647259;CT=3to3;INSLEN=0;PE=2;MAPQ=5	GT:GL:GQ:FT:RCL:RC:RCR:CN:DR:DV:RR:RV	0/0:0,-38.9313,-236.972:10000:PASS:741157:701062:89798:2:155:0:0:0
4	49136543	INV00001435	N	<INV>	.	LowQual	IMPRECISE;CIEND=-51,51;CIPOS=-51,51;SVTYPE=INV;SVMETHOD=EMBL.DELLYv0.6.7;CHR2=4;END=49658697;CT=3to3;INSLEN=0;PE=2;MAPQ=9	GT:GL:GQ:FT:RCL:RC:RCR:CN:DR:DV:RR:RV	0/0:0,-41.6574,-631.465:10000:PASS:744264:747774:43086:2:145:1:0:0
4	49137999	INV00001446	N	<INV>	.	LowQual	IMPRECISE;CIEND=-172,172;CIPOS=-172,172;SVTYPE=INV;SVMETHOD=EMBL.DELLYv0.6.7;CHR2=4;END=49659142;CT=5to5;INSLEN=0;PE=2;MAPQ=17	GT:GL:GQ:FT:RCL:RC:RCR:CN:DR:DV:RR:RV	0/0:0,-81.4321,-934.691:10000:PASS:746479:745541:41968:2:297:2:0:0
4	49138063	INV00001442	N	<INV>	.	LowQual	IMPRECISE;CIEND=-327,327;CIPOS=-327,327;SVTYPE=INV;SVMETHOD=EMBL.DELLYv0.6.7;CHR2=4;END=49655592;CT=5to5;INSLEN=0;PE=3;MAPQ=9	GT:GL:GQ:FT:RCL:RC:RCR:CN:DR:DV:RR:RV	0/0:0,-39.8988,-415.312:10000:PASS:745577:731801:55606:2:156:2:0:0
4	49138104	INV00001439	N	<INV>	.	LowQual	IMPRECISE;CIEND=-421,421;CIPOS=-421,421;SVTYPE=INV;SVMETHOD=EMBL.DELLYv0.6.7;CHR2=4;END=49642200;CT=3to3;INSLEN=0;PE=2;MAPQ=19	GT:GL:GQ:FT:RCL:RC:RCR:CN:DR:DV:RR:RV	0/0:0,-205.395,-1000:10000:PASS:742756:659764:126662:2:812:2:0:0
4	49138163	INV00001438	N	<INV>	.	LowQual	IMPRECISE;CIEND=-429,429;CIPOS=-429,429;SVTYPE=INV;SVMETHOD=EMBL.DELLYv0.6.7;CHR2=4;END=49634996;CT=3to3;INSLEN=0;PE=2;MAPQ=4	GT:GL:GQ:FT:RCL:RC:RCR:CN:DR:DV:RR:RV	0/0:0,-108.823,-870.897:10000:PASS:741536:595806:189825:1:414:0:0:0
4	49138167	INV00001444	N	<INV>	.	LowQual	IMPRECISE;CIEND=-188,188;CIPOS=-188,188;SVTYPE=INV;SVMETHOD=EMBL.DELLYv0.6.7;CHR2=4;END=49644976;CT=3to3;INSLEN=0;PE=2;MAPQ=6	GT:GL:GQ:FT:RCL:RC:RCR:CN:DR:DV:RR:RV	0/0:0,-102.143,-945.983:10000:PASS:744348:684122:101489:2:374:1:0:0
4	49138199	INV00001443	N	<INV>	.	LowQual	IMPRECISE;CIEND=-225,225;CIPOS=-225,225;SVTYPE=INV;SVMETHOD=EMBL.DELLYv0.6.7;CHR2=4;END=49659822;CT=3to3;INSLEN=0;PE=5;MAPQ=5	GT:GL:GQ:FT:RCL:RC:RCR:CN:DR:DV:RR:RV	0/0:0,-80.594,-478.379:10000:PASS:748463:782761:2787:2:319:3:0:0
4	49138251	INV00001441	N	<INV>	.	LowQual	IMPRECISE;CIEND=-364,364;CIPOS=-364,364;SVTYPE=INV;SVMETHOD=EMBL.DELLYv0.6.7;CHR2=4;END=49658100;CT=5to5;INSLEN=0;PE=4;MAPQ=18	GT:GL:GQ:FT:RCL:RC:RCR:CN:DR:DV:RR:RV	0/0:0,-45.5855,-301.26:10000:PASS:747995:740443:45061:2:192:3:0:0
4	49138433	INV00001440	N	<INV>	.	LowQual	IMPRECISE;CIEND=-393,393;CIPOS=-393,393;SVTYPE=INV;SVMETHOD=EMBL.DELLYv0.6.7;CHR2=4;END=49653872;CT=5to5;INSLEN=0;PE=4;MAPQ=4	GT:GL:GQ:FT:RCL:RC:RCR:CN:DR:DV:RR:RV	0/0:0,-30.8556,-204.248:10000:PASS:746856:723790:61605:2:125:1:0:0
4	49138565	INV00001437	N	<INV>	.	LowQual	IMPRECISE;CIEND=-19,19;CIPOS=-19,19;SVTYPE=INV;SVMETHOD=EMBL.DELLYv0.6.7;CHR2=4;END=49640321;CT=3to3;INSLEN=0;PE=2;MAPQ=6	GT:GL:GQ:FT:RCL:RC:RCR:CN:DR:DV:RR:RV	0/0:0,-36.4061,-183.153:10000:PASS:743314:646075:138906:1:149:0:0:0
4	49138605	INV00001445	N	<INV>	.	LowQual	IMPRECISE;CIEND=-161,161;CIPOS=-161,161;SVTYPE=INV;SVMETHOD=EMBL.DELLYv0.6.7;CHR2=4;END=49656859;CT=3to3;INSLEN=0;PE=2;MAPQ=6	GT:GL:GQ:FT:RCL:RC:RCR:CN:DR:DV:RR:RV	0/0:0,-54.9009,-648.09:10000:PASS:747940:733175:51755:2:194:2:0:0
4	49138805	INV00001468	N	<INV>	.	LowQual	IMPRECISE;CIEND=-25,25;CIPOS=-25,25;SVTYPE=INV;SVMETHOD=EMBL.DELLYv0.6.7;CHR2=4;END=49635374;CT=5to5;INSLEN=0;PE=2;MAPQ=6	GT:GL:GQ:FT:RCL:RC:RCR:CN:DR:DV:RR:RV	0/0:0,-81.7234,-601.307:10000:PASS:742803:595451:188468:1:307:0:0:0
4	49138806	INV00001450	N	<INV>	.	LowQual	IMPRECISE;CIEND=-17,17;CIPOS=-17,17;SVTYPE=INV;SVMETHOD=EMBL.DELLYv0.6.7;CHR2=4;END=49654985;CT=5to5;INSLEN=0;PE=3;MAPQ=5	GT:GL:GQ:FT:RCL:RC:RCR:CN:DR:DV:RR:RV	0/0:0,-36.4871,-408.465:10000:PASS:748334:727154:56762:2:135:1:0:0
4	49138914	INV00001467	N	<INV>	.	LowQual	IMPRECISE;CIEND=-341,341;CIPOS=-341,341;SVTYPE=INV;SVMETHOD=EMBL.DELLYv0.6.7;CHR2=4;END=49659708;CT=3to3;INSLEN=0;PE=14;MAPQ=3	GT:GL:GQ:FT:RCL:RC:RCR:CN:DR:DV:RR:RV	0/0:0,-301.91,-1000:10000:PASS:750994:776935:5480:2:1219:6:0:0
4	49139173	INV00001460	N	<INV>	.	LowQual	IMPRECISE;CIEND=-41,41;CIPOS=-41,41;SVTYPE=INV;SVMETHOD=EMBL.DELLYv0.6.7;CHR2=4;END=49647189;CT=5to5;INSLEN=0;PE=5;MAPQ=2	GT:GL:GQ:FT:RCL:RC:RCR:CN:DR:DV:RR:RV	0/0:0,-102.229,-881.488:10000:PASS:751145:686381:92181:2:387:1:0:0
4	49139183	INV00001464	N	<INV>	.	LowQual	IMPRECISE;CIEND=-392,392;CIPOS=-392,392;SVTYPE=INV;SVMETHOD=EMBL.DELLYv0.6.7;CHR2=4;END=49634688;CT=5to5;INSLEN=0;PE=4;MAPQ=2	GT:GL:GQ:FT:RCL:RC:RCR:CN:DR:DV:RR:RV	0/0:0,-325.431,-1000:10000:PASS:747680:580707:197802:1:1266:1:0:0
4	49139205	INV00001461	N	<INV>	.	LowQual	IMPRECISE;CIEND=-211,211;CIPOS=-211,211;SVTYPE=INV;SVMETHOD=EMBL.DELLYv0.6.7;CHR2=4;END=49652555;CT=5to5;INSLEN=0;PE=6;MAPQ=4	GT:GL:GQ:FT:RCL:RC:RCR:CN:DR:DV:RR:RV	0/0:0,-187.18,-1000:10000:PASS:753213:706453:71593:2:722:1:0:0
4	49139212	INV00001462	N	<INV>	.	LowQual	IMPRECISE;CIEND=-143,143;CIPOS=-143,143;SVTYPE=INV;SVMETHOD=EMBL.DELLYv0.6.7;CHR2=4;END=49644635;CT=5to5;INSLEN=0;PE=7;MAPQ=7	GT:GL:GQ:FT:RCL:RC:RCR:CN:DR:DV:RR:RV	0/0:0,-372.938,-1000:10000:PASS:751258:666256:111441:2:1452:5:0:0
4	49139212	INV00001448	N	<INV>	.	LowQual	IMPRECISE;CIEND=-202,202;CIPOS=-202,202;SVTYPE=INV;SVMETHOD=EMBL.DELLYv0.6.7;CHR2=4;END=49659575;CT=5to5;INSLEN=0;PE=3;MAPQ=6	GT:GL:GQ:FT:RCL:RC:RCR:CN:DR:DV:RR:RV	0/0:0,-1000,-1000:10000:PASS:755438:742009:35688:2:3951:3:0:0
4	49139213	INV00001455	N	<INV>	.	LowQual	IMPRECISE;CIEND=-406,406;CIPOS=-406,406;SVTYPE=INV;SVMETHOD=EMBL.DELLYv0.6.7;CHR2=4;END=49642292;CT=5to5;INSLEN=0;PE=2;MAPQ=26	GT:GL:GQ:FT:RCL:RC:RCR:CN:DR:DV:RR:RV	0/0:0,-281.533,-1000:10000:PASS:750649:651110:126544:1:1092:2:0:0
4	49139213	INV00001471	N	<INV>	.	LowQual	IMPRECISE;CIEND=-430,430;CIPOS=-430,430;SVTYPE=INV;SVMETHOD=EMBL.DELLYv0.6.7;CHR2=4;END=49649872;CT=5to5;INSLEN=0;PE=2;MAPQ=8	GT:GL:GQ:FT:RCL:RC:RCR:CN:DR:DV:RR:RV	0/0:0,-70.2731,-540.265:10000:PASS:752778:695495:82159:2:274:1:0:0
4	49139219	INV00001470	N	<INV>	.	LowQual	IMPRECISE;CIEND=-422,422;CIPOS=-422,422;SVTYPE=INV;SVMETHOD=EMBL.DELLYv0.6.7;CHR2=4;END=49653431;CT=5to5;INSLEN=0;PE=3;MAPQ=2	GT:GL:GQ:FT:RCL:RC:RCR:CN:DR:DV:RR:RV	0/0:0,-143.022,-985.445:10000:PASS:753999:712937:64528:2:560:0:0:0
4	49139220	INV00001457	N	<INV>	.	LowQual	IMPRECISE;CIEND=-218,218;CIPOS=-218,218;SVTYPE=INV;SVMETHOD=EMBL.DELLYv0.6.7;CHR2=4;END=49636577;CT=5to5;INSLEN=0;PE=4;MAPQ=3	GT:GL:GQ:FT:RCL:RC:RCR:CN:DR:DV:RR:RV	0/0:0,-122.759,-872.966:10000:PASS:749271:600986:176456:1:482:1:0:0
4	49139220	INV00001452	N	<INV>	.	LowQual	IMPRECISE;CIEND=-449,449;CIPOS=-449,449;SVTYPE=INV;SVMETHOD=EMBL.DELLYv0.6.7;CHR2=4;END=49646664;CT=5to5;INSLEN=0;PE=2;MAPQ=5	GT:GL:GQ:FT:RCL:RC:RCR:CN:DR:DV:RR:RV	0/0:0,-178.47,-1000:10000:PASS:752064:681138:96304:2:690:2:0:0
4	49139222	INV00001469	N	<INV>	.	LowQual	IMPRECISE;CIEND=-94,94;CIPOS=-94,94;SVTYPE=INV;SVMETHOD=EMBL.DELLYv0.6.7;CHR2=4;END=49639107;CT=5to5;INSLEN=0;PE=4;MAPQ=14	GT:GL:GQ:FT:RCL:RC:RCR:CN:DR:DV:RR:RV	0/0:0,-138.601,-1000:10000:PASS:750006:623093:154308:1:523:2:0:0
4	49139227	INV00001463	N	<INV>	.	LowQual	IMPRECISE;CIEND=-428,428;CIPOS=-428,428;SVTYPE=INV;SVMETHOD=EMBL.DELLYv0.6.7;CHR2=4;END=49633421;CT=5to5;INSLEN=0;PE=2;MAPQ=1	GT:GL:GQ:FT:RCL:RC:RCR:CN:DR:DV:RR:RV	0/0:0,-26.1947,-384.403:10000:PASS:748555:574705:202523:1:89:0:0:0
4	49139236	INV00001451	N	<INV>	.	LowQual	IMPRECISE;CIEND=-104,104;CIPOS=-104,104;SVTYPE=INV;SVMETHOD=EMBL.DELLYv0.6.7;CHR2=4;END=49641400;CT=5to5;INSLEN=0;PE=2;MAPQ=2	GT:GL:GQ:FT:RCL:RC:RCR:CN:DR:DV:RR:RV	0/0:0,-191.925,-1000:10000:PASS:751206:645657:131165:1:756:1:0:0
4	49139310	INV00001473	N	<INV>	.	LowQual	IMPRECISE;CIEND=-151,151;CIPOS=-151,151;SVTYPE=INV;SVMETHOD=EMBL.DELLYv0.6.7;CHR2=4;END=49635010;CT=3to3;INSLEN=0;PE=3;MAPQ=4	GT:GL:GQ:FT:RCL:RC:RCR:CN:DR:DV:RR:RV	0/0:0,-99.8902,-790.173:10000:PASS:759880:576966:189325:1:380:1:0:0
4	49139318	INV00001458	N	<INV>	.	LowQual	IMPRECISE;CIEND=-401,401;CIPOS=-401,401;SVTYPE=INV;SVMETHOD=EMBL.DELLYv0.6.7;CHR2=4;END=49647259;CT=3to3;INSLEN=0;PE=7;MAPQ=3	GT:GL:GQ:FT:RCL:RC:RCR:CN:DR:DV:RR:RV	0/0:0,-72.3651,-664.235:10000:PASS:763451:676347:89798:2:271:2:0:0
4	49139322	INV00001459	N	<INV>	.	LowQual	IMPRECISE;CIEND=-21,21;CIPOS=-21,21;SVTYPE=INV;SVMETHOD=EMBL.DELLYv0.6.7;CHR2=4;END=49657952;CT=3to3;INSLEN=0;PE=2;MAPQ=10	GT:GL:GQ:FT:RCL:RC:RCR:CN:DR:DV:RR:RV	0/0:0,-45.2772,-478.747:10000:PASS:766484:720668:45451:2:170:1:0:0
4	49139323	INV00001465	N	<INV>	.	LowQual	IMPRECISE;CIEND=-404,404;CIPOS=-404,404;SVTYPE=INV;SVMETHOD=EMBL.DELLYv0.6.7;CHR2=4;END=49639228;CT=3to3;INSLEN=0;PE=3;MAPQ=5	GT:GL:GQ:FT:RCL:RC:RCR:CN:DR:DV:RR:RV	0/0:0,-280.821,-1000:10000:PASS:761247:615327:150788:1:1071:2:0:0
[truncated: 1,566,170 more chars]
