# Supplementary material for: Discovery of large genomic inversions using long range information
Source: BMC Genomics. 2017 Jan 10;18:65. doi: 10.1186/s12864-016-3444-1 (PMC5223412; doi:10.1186/s12864-016-3444-1)
Supplement: Additional file 2: — Call sets. Call sets generated by Valor, DELLY, LUMPY, and GASVPro using both real data and simulations. (ZIP 72710 kb) [file 12864_2016_3444_MOESM2_ESM.zip › supplementary/NA12882/delly_NA12882_platinum.bed]

1	10456	249239256	249228800	LowQual
1	10465	249240405	249229940	LowQual
1	725047	4363154	3638107	LowQual
1	1647969	228422159	226774190	LowQual
1	1648040	12720799	11072759	LowQual
1	6064988	6066438	1450	LowQual
1	6065518	6066146	628	PASS
1	6364372	231007849	224643477	PASS
1	6507202	17028074	10520872	LowQual
1	6515301	17019761	10504460	PASS
1	6515424	17019567	10504143	LowQual
1	6618882	6619784	902	PASS
1	6619017	6619681	664	PASS
1	8034947	179651145	171616198	LowQual
1	8382435	203573091	195190656	LowQual
1	9684058	110412152	100728094	PASS
1	9786481	59862096	50075615	LowQual
1	11101794	114467303	103365509	LowQual
1	11101823	114467371	103365548	LowQual
1	11931661	116480137	104548476	LowQual
1	12909376	12950028	40652	LowQual
1	12988747	13378453	389706	LowQual
1	13173756	13736744	562988	LowQual
1	13454648	205532702	192078054	LowQual
1	13796701	40483003	26686302	LowQual
1	15436936	245961743	230524807	LowQual
1	15437035	245961733	230524698	LowQual
1	15829723	236154925	220325202	LowQual
1	16415255	16416146	891	PASS
1	16415317	16416091	774	PASS
1	16830442	17236159	405717	LowQual
1	16831913	17234961	403048	PASS
1	16833693	145382197	128548504	LowQual
1	16834120	145381954	128547834	LowQual
1	16834121	17229156	395035	LowQual
1	16834415	145381298	128546883	LowQual
1	16835506	17226889	391383	LowQual
1	16836541	91164248	74327707	LowQual
1	16839929	17223463	383534	LowQual
1	16839971	17223307	383336	PASS
1	16849970	17234536	384566	LowQual
1	16858538	17202044	343506	LowQual
1	16869823	17056549	186726	LowQual
1	16870257	17056124	185867	LowQual
1	16885172	146471526	129586354	PASS
1	16903540	144617422	127713882	LowQual
1	16945669	17278451	332782	LowQual
1	16947971	17278133	330162	PASS
1	17003815	17054687	50872	LowQual
1	17051739	234912187	217860448	PASS
1	17185930	145382590	128196660	LowQual
1	17213411	143667842	126454431	LowQual
1	17216937	149229911	132012974	PASS
1	17217059	149614792	132397733	LowQual
1	17218374	149228129	132009755	PASS
1	17220715	149226160	132005445	LowQual
1	17224083	149222277	131998194	LowQual
1	17225486	149220651	131995165	PASS
1	17225604	149220646	131995042	LowQual
1	17229115	149217387	131988272	LowQual
1	17229329	149224739	131995410	LowQual
1	17229889	149216606	131986717	PASS
1	17229993	149216269	131986276	PASS
1	17231406	149215744	131984338	PASS
1	17233795	147856311	130622516	LowQual
1	17234239	147855625	130621386	LowQual
1	17235179	116517092	99281913	LowQual
1	17235875	149213966	131978091	LowQual
1	17236315	147852796	130616481	LowQual
1	17236623	149213745	131977122	LowQual
1	18829454	164839511	146010057	LowQual
1	21701023	21701199	176	PASS
1	21701111	21701218	107	PASS
1	21754021	21807059	53038	PASS
1	21754443	21806580	52137	PASS
1	21790641	120391848	98601207	LowQual
1	21790643	149110766	127320123	LowQual
1	21790823	120391553	98600730	LowQual
1	21816543	231007797	209191254	LowQual
1	24210837	32068803	7857966	LowQual
1	25610188	25736310	126122	PASS
1	25613746	25614292	546	PASS
1	25614292	25732091	117799	PASS
1	27357086	79152194	51795108	LowQual
1	27412987	154686746	127273759	LowQual
1	27413014	167026139	139613125	LowQual
1	28515592	231007801	202492209	LowQual
1	29720839	30878817	1157978	PASS
1	29878069	31129392	1251323	PASS
1	30569405	30569506	101	PASS
1	30878513	30878857	344	PASS
1	31308490	45510396	14201906	LowQual
1	31631898	46360807	14728909	LowQual
1	31971542	31971648	106	PASS
1	33204098	226240579	193036481	LowQual
1	33974163	64882560	30908397	LowQual
1	34456691	142538220	108081529	LowQual
1	35267829	54976290	19708461	PASS
1	35268049	54976340	19708291	PASS
1	35622362	44629267	9006905	LowQual
1	35945388	105904464	69959076	LowQual
1	36733211	36734644	1433	PASS
1	36733645	36734516	871	PASS
1	37259437	203573098	166313661	LowQual
1	39195423	244135356	204939933	LowQual
1	39224032	113342923	74118891	LowQual
1	39762339	99002223	59239884	LowQual
1	39762420	99002144	59239724	LowQual
1	40472714	40475006	2292	PASS
1	40475069	226239688	185764619	LowQual
1	43174858	245928274	202753416	LowQual
1	43877305	231007841	187130536	LowQual
1	44059298	44059887	589	PASS
1	44059889	44060052	163	PASS
1	46803122	231007804	184204682	LowQual
1	47321532	47575674	254142	PASS
1	53555015	201411957	147856942	LowQual
1	54271549	55705980	1434431	LowQual
1	55023567	177467860	122444293	LowQual
1	57021107	93518927	36497820	LowQual
1	62390939	68419419	6028480	LowQual
1	63866053	142599615	78733562	LowQual
1	64838920	64855334	16414	LowQual
1	64839538	64854703	15165	LowQual
1	64882561	182709624	117827063	PASS
1	72815603	224334793	151519190	PASS
1	72910195	72911680	1485	LowQual
1	73594987	160661616	87066629	LowQual
1	74261571	74261707	136	LowQual
1	76951152	77205133	253981	LowQual
1	76951530	77204773	253243	LowQual
1	80794623	80795108	485	PASS
1	80794931	106505930	25710999	LowQual
1	80794969	192192210	111397241	LowQual
1	81660352	81661559	1207	PASS
1	81660357	81661371	1014	PASS
1	83074201	198475823	115401622	LowQual
1	86809945	89719713	2909768	PASS
1	86810185	89719542	2909357	PASS
1	87074846	163931881	76857035	LowQual
1	87451201	192192185	104740984	LowQual
1	88807926	90218272	1410346	LowQual
1	93262247	93262381	134	PASS
1	93262254	93262357	103	PASS
1	101978992	224247212	122268220	LowQual
1	102892312	102970229	77917	PASS
1	102892513	102970088	77575	LowQual
1	105104857	105104959	102	PASS
1	109720208	154259913	44539705	LowQual
1	111106983	181869122	70762139	LowQual
1	111136961	154686948	43549987	LowQual
1	113206345	167175287	53968942	LowQual
1	113542304	155523708	41981404	LowQual
1	113959135	220134148	106175013	LowQual
1	114645955	114654419	8464	PASS
1	114646032	114654352	8320	PASS
1	119694875	156728210	37033335	PASS
1	120391409	145289086	24897677	PASS
1	120603086	145218366	24615280	LowQual
1	120611979	145209398	24597419	LowQual
1	120675940	145142609	24466669	LowQual
1	120676689	145143579	24466890	LowQual
1	120690692	145183437	24492745	LowQual
1	121134031	148859503	27725472	LowQual
1	121137929	148855445	27717516	PASS
1	121138066	148854840	27716774	LowQual
1	121142148	148850718	27708570	LowQual
1	121142231	148850583	27708352	LowQual
1	121142563	148849955	27707392	LowQual
1	121142956	148848592	27705636	LowQual
1	121143095	148850068	27706973	LowQual
1	121143097	148849195	27706098	LowQual
1	121484859	121485105	246	LowQual
1	142536196	142967650	431454	LowQual
1	142543579	143544498	1000919	LowQual
1	142546026	143540692	994666	LowQual
1	142546156	143540477	994321	LowQual
1	142552389	143534294	981905	LowQual
1	142569715	143516684	946969	LowQual
1	142589796	142920205	330409	LowQual
1	142607517	193398753	50791236	LowQual
1	142647552	143353849	706297	LowQual
1	142668268	143165077	496809	LowQual
1	142668449	143163732	495283	LowQual
1	142865438	143142497	277059	LowQual
1	143979012	206072760	62093748	PASS
1	144470063	149239959	4769896	LowQual
1	144526644	149203662	4677018	PASS
1	144614295	148347671	3733376	LowQual
1	144862774	149051182	4188408	LowQual
1	145109010	148183899	3074889	LowQual
1	145833119	147394569	1561450	PASS
1	146701616	146818878	117262	LowQual
1	146702265	146818253	115988	LowQual
1	147392544	147392695	151	PASS
1	147392601	147392750	149	PASS
1	147752836	147775497	22661	PASS
1	147998411	149509967	1511556	LowQual
1	148176172	149576712	1400540	LowQual
1	149985883	149986029	146	LowQual
1	150904115	231007840	80103725	LowQual
1	157348349	157458048	109699	PASS
1	157348496	157457751	109255	PASS
1	159428668	159494954	66286	PASS
1	165552465	165552835	370	PASS
1	165552466	165552875	409	PASS
1	165950958	208301922	42350964	LowQual
1	168186186	182274316	14088130	PASS
1	174312160	232869251	58557091	LowQual
1	175200570	175201938	1368	PASS
1	175200799	175201754	955	LowQual
1	182893945	244071261	61177316	LowQual
1	185963184	187106944	1143760	LowQual
1	186826181	186826405	224	PASS
1	187464829	187466728	1899	PASS
1	187466476	187466730	254	PASS
1	192799273	193043213	243940	LowQual
1	192799457	193043083	243626	PASS
1	193087136	245775359	52688223	PASS
1	205178630	205178794	164	PASS
1	205178633	205178775	142	PASS
1	205562610	210559573	4996963	LowQual
1	207292347	207293225	878	PASS
1	211578085	211630438	52353	LowQual
1	212898185	224537729	11639544	LowQual
1	212898397	224537624	11639227	LowQual
1	222144407	223198444	1054037	LowQual
1	229552141	231967659	2415518	PASS
1	229552525	231967024	2414499	PASS
1	231007796	234608249	3600453	LowQual
1	231739040	237809365	6070325	LowQual
1	232257114	232368176	111062	LowQual
1	236127942	237449861	1321919	LowQual
1	237566023	237566208	185	PASS
1	237566104	237566221	117	PASS
1	246798147	247453873	655726	LowQual
1	246798370	247453774	655404	LowQual
1	248594029	248824502	230473	LowQual
1	248596360	248822224	225864	PASS
1	248603461	248815313	211852	PASS
1	248607857	248810881	203024	PASS
2	10251	33141304	33131053	LowQual
2	289035	33141318	32852283	PASS
2	527240	239778941	239251701	LowQual
2	1217864	62957998	61740134	LowQual
2	1442572	33141319	31698747	LowQual
2	1956508	33141327	31184819	LowQual
2	3737905	33141317	29403412	LowQual
2	3889016	185124049	181235033	PASS
2	4205268	4223480	18212	PASS
2	4205437	4212677	7240	PASS
2	4660175	114954569	110294394	LowQual
2	5144055	8015559	2871504	LowQual
2	7995868	76593490	68597622	LowQual
2	8822016	33141310	24319294	LowQual
2	9540710	33141483	23600773	LowQual
2	9877731	33141314	23263583	LowQual
2	10138576	29423576	19285000	LowQual
2	10138585	29423681	19285096	LowQual
2	10826039	10827196	1157	PASS
2	10826046	10827022	976	PASS
2	10958801	26476683	15517882	LowQual
2	11043028	170184300	159141272	LowQual
2	11226546	238252221	227025675	LowQual
2	11423891	33091964	21668073	LowQual
2	12015499	33141437	21125938	LowQual
2	12142488	60080882	47938394	LowQual
2	12142598	60080792	47938194	LowQual
2	12498209	12498431	222	LowQual
2	14956429	98538744	83582315	LowQual
2	15668934	162623764	146954830	LowQual
2	15669159	162623703	146954544	LowQual
2	16406393	16407765	1372	PASS
2	16756444	136210349	119453905	LowQual
2	23190976	88206980	65016004	LowQual
2	23607848	33141693	9533845	LowQual
2	24739781	24739958	177	LowQual
2	25503396	33141311	7637915	LowQual
2	27896446	33141350	5244904	LowQual
2	27922784	206935974	179013190	LowQual
2	28470969	34704409	6233440	LowQual
2	28683590	240335297	211651707	LowQual
2	30668826	33091955	2423129	LowQual
2	32046233	241221525	209175292	LowQual
2	32048407	65894061	33845654	LowQual
2	32235914	33141308	905394	PASS
2	33091885	153116502	120024617	PASS
2	33091885	174009408	140917523	LowQual
2	33091891	69612030	36520139	PASS
2	33091897	221599809	188507912	PASS
2	33091910	102630098	69538188	PASS
2	33091920	38706979	5615059	LowQual
2	33091929	37388465	4296536	LowQual
2	33091930	105563724	72471794	LowQual
2	33091930	215765923	182673993	LowQual
2	33091933	105182772	72090839	LowQual
2	33091936	217239668	184147732	LowQual
2	33091957	79863484	46771527	LowQual
2	33091978	171736768	138644790	LowQual
2	33092020	135946852	102854832	LowQual
2	33141297	220253065	187111768	LowQual
2	33141298	136500171	103358873	LowQual
2	33141298	242815938	209674640	LowQual
2	33141300	91669858	58528558	LowQual
2	33141306	195041482	161900176	LowQual
2	33141306	240659610	207518304	LowQual
2	33141307	241855990	208714683	LowQual
2	33141309	37901069	4759760	LowQual
2	33141309	241446904	208305595	LowQual
2	33141311	167641280	134499969	LowQual
2	33141312	91670925	58529613	LowQual
2	33141313	219724636	186583323	PASS
2	33141313	242820104	209678791	PASS
2	33141315	116892392	83751077	LowQual
2	33141318	100721224	67579906	LowQual
2	33141318	120107811	86966493	LowQual
2	33141320	241276990	208135670	LowQual
2	33141323	105469320	72327997	LowQual
2	33141328	62246485	29105157	LowQual
2	33141338	90450594	57309256	LowQual
2	33141351	136499851	103358500	LowQual
2	33141352	45270780	12129428	LowQual
2	33141362	102923802	69782440	LowQual
2	33141372	148264506	115123134	LowQual
2	33141376	109150724	76009348	LowQual
2	33141389	46928954	13787565	LowQual
2	33141416	235074214	201932798	LowQual
2	33141420	103694355	70552935	LowQual
2	33141422	74439232	41297810	LowQual
2	33141450	97525856	64384406	LowQual
2	33141463	62639612	29498149	LowQual
2	33141512	37900820	4759308	LowQual
2	33141596	112897662	79756066	LowQual
2	33141627	154078858	120937231	LowQual
2	33141640	239779161	206637521	LowQual
2	33141686	99757250	66615564	LowQual
2	33818201	88551188	54732987	LowQual
2	34775547	226046795	191271248	LowQual
2	37950783	38365213	414430	LowQual
2	37951061	38365085	414024	LowQual
2	39064898	204159653	165094755	LowQual
2	43070089	133006610	89936521	LowQual
2	43216603	45292653	2076050	LowQual
2	44138537	172471200	128332663	LowQual
2	50814200	50816895	2695	PASS
2	50814544	50816631	2087	PASS
2	51768080	51783999	15919	LowQual
2	51768248	51783890	15642	LowQual
2	61700754	61703459	2705	PASS
2	61700767	61703148	2381	PASS
2	62076224	104009142	41932918	LowQual
2	64803156	242535939	177732783	LowQual
2	70523612	179315142	108791530	LowQual
2	70523612	179315910	108792298	LowQual
2	70523615	179296141	108772526	LowQual
2	71316735	77316680	5999945	LowQual
2	71387091	225093526	153706435	LowQual
2	72635293	168662528	96027235	LowQual
2	72635408	168662438	96027030	LowQual
2	75443065	77318912	1875847	PASS
2	76250848	238252220	162001372	LowQual
2	77007989	77023943	15954	LowQual
2	77008643	77022990	14347	PASS
2	78711786	78720474	8688	PASS
2	79253959	79385816	131857	PASS
2	79254132	79385634	131502	PASS
2	80306935	213729193	133422258	LowQual
2	82270481	226952812	144682331	LowQual
2	84835293	186963052	102127759	LowQual
2	84835472	186962976	102127504	LowQual
2	85235419	85235543	124	LowQual
2	85235436	85235586	150	LowQual
2	87093533	107098963	20005430	LowQual
2	87141163	111334453	24193290	LowQual
2	87423346	112527407	25104061	LowQual
2	87449871	112500660	25050789	PASS
2	87457398	96524008	9066610	LowQual
2	87457533	96523840	9066307	LowQual
2	87515672	112330633	24814961	LowQual
2	87519942	112326242	24806300	LowQual
2	87527824	112318455	24790631	PASS
2	87531199	112315048	24783849	PASS
2	87575802	91759766	4183964	LowQual
2	87587051	91739976	4152925	PASS
2	87587219	91737540	4150321	LowQual
2	87587368	91739782	4152414	PASS
2	87587950	91739739	4151789	LowQual
2	87588201	91738982	4150781	LowQual
2	87623691	90485087	2861396	LowQual
2	87623732	90476780	2853048	LowQual
2	87623734	90480986	2857252	LowQual
2	87623774	90481893	2858119	LowQual
2	87623804	91706966	4083162	LowQual
2	87623993	91694632	4070639	LowQual
2	87624033	90485487	2861454	LowQual
2	87624114	90481924	2857810	LowQual
2	87625419	90485359	2859940	LowQual
2	87625441	90482616	2857175	LowQual
2	87625445	90482045	2856600	LowQual
2	87625852	91706325	4080473	LowQual
2	87628820	91702494	4073674	LowQual
2	87628892	91703778	4074886	PASS
2	87633670	90485301	2851631	LowQual
2	87634008	91707054	4073046	LowQual
2	87634209	90485492	2851283	LowQual
2	87641960	90481633	2839673	LowQual
2	87642136	90485213	2843077	LowQual
2	87642139	91696392	4054253	LowQual
2	87642219	90482440	2840221	LowQual
2	87642364	90485302	2842938	LowQual
2	87643679	90475733	2832054	PASS
2	87644353	90481699	2837346	LowQual
2	87644366	90485079	2840713	LowQual
2	87644572	90482389	2837817	LowQual
2	87644726	90485493	2840767	LowQual
2	87645098	90475467	2830369	PASS
2	87645386	91696171	4050785	PASS
2	87645911	91696862	4050951	LowQual
2	87646176	91697704	4051528	LowQual
2	87647127	90485456	2838329	LowQual
2	87651670	90485279	2833609	LowQual
2	87654906	90482279	2827373	LowQual
2	87655660	90485123	2829463	LowQual
2	87655901	90485489	2829588	LowQual
2	87656127	90481922	2825795	LowQual
2	87720006	90477325	2757319	PASS
2	87781987	112225564	24443577	LowQual
2	87855305	112152754	24297449	PASS
2	87940772	112067277	24126505	PASS
2	87988534	112019566	24031032	LowQual
2	89072870	96604502	7531632	LowQual
2	89073004	96604142	7531138	PASS
2	89073303	96603852	7530549	PASS
2	89073473	96603553	7530080	PASS
2	89074229	96602846	7528617	LowQual
2	89074998	96602063	7527065	PASS
2	89076283	96601269	7524986	LowQual
2	89080494	96596801	7516307	LowQual
2	89080653	98178793	9098140	PASS
2	89081776	98178066	9096290	LowQual
2	89081901	96595458	7513557	LowQual
2	89081914	98177673	9095759	LowQual
2	89082403	96592983	7510580	LowQual
2	89088511	98170658	9082147	LowQual
2	89088695	96527744	7439049	LowQual
2	89830435	89848652	18217	LowQual
2	89830464	89846654	16190	LowQual
2	89830836	89842437	11601	LowQual
2	89830848	89848834	17986	LowQual
2	89831638	89845213	13575	LowQual
2	89831678	89845759	14081	LowQual
2	89831686	89844796	13110	LowQual
2	89831870	89842366	10496	LowQual
2	89832312	89844810	12498	LowQual
2	89834728	89849530	14802	LowQual
2	89834743	89841996	7253	LowQual
2	89834776	89843374	8598	LowQual
2	89840179	89848611	8432	LowQual
2	89840179	89849795	9616	LowQual
2	89840300	89849103	8803	LowQual
2	89840889	89843397	2508	LowQual
2	89842169	92269994	2427825	LowQual
2	89844093	92268985	2424892	LowQual
2	89844443	92270074	2425631	LowQual
2	89844679	92268688	2424009	LowQual
2	89844779	92272362	2427583	LowQual
2	89845252	92268589	2423337	LowQual
2	89845759	92268942	2423183	LowQual
2	89846426	92271323	2424897	LowQual
2	89846973	92269879	2422906	LowQual
2	89848744	92271054	2422310	LowQual
2	89848856	92270001	2421145	LowQual
2	89849040	92271375	2422335	LowQual
2	89852195	109815863	19963668	LowQual
2	89852367	89878782	26415	LowQual
2	89853165	89878782	25617	LowQual
2	89853169	109815963	19962794	LowQual
2	89860417	89874939	14522	LowQual
2	89860654	89879981	19327	LowQual
2	89865283	89875943	10660	LowQual
2	89865434	89879311	13877	LowQual
2	89865495	89875335	9840	LowQual
2	89865531	89878561	13030	LowQual
2	89867113	89879800	12687	LowQual
2	89867389	89874197	6808	LowQual
2	89867399	89875282	7883	LowQual
2	89867409	109815864	19948455	LowQual
2	89867411	89879092	11681	LowQual
2	89867416	89878460	11044	LowQual
2	89867429	89877820	10391	LowQual
2	89867513	89878482	10969	LowQual
2	89867524	89874238	6714	LowQual
2	89867530	89872402	4872	LowQual
2	89867530	89879957	12427	LowQual
2	89867537	89879407	11870	LowQual
2	89867538	89875365	7827	LowQual
2	89867541	89877873	10332	LowQual
2	89867980	89875267	7287	LowQual
2	89868004	89879854	11850	LowQual
2	89868089	89876038	7949	LowQual
2	89868271	109815885	19947614	LowQual
2	89868324	89875401	7077	LowQual
2	89868334	89879995	11661	LowQual
2	89868336	89878622	10286	LowQual
2	89868468	89878926	10458	LowQual
2	89868730	89875932	7202	LowQual
2	89868731	89875282	6551	LowQual
2	89868814	89876992	8178	LowQual
2	89868829	89878561	9732	LowQual
2	89868863	89879410	10547	LowQual
2	89868864	89877586	8722	LowQual
2	89868886	89876042	7156	LowQual
2	89868889	109816055	19947166	LowQual
2	89868976	89879995	11019	LowQual
2	89869297	89874530	5233	LowQual
2	89869303	89879886	10583	LowQual
2	89869742	89879110	9368	LowQual
2	89869743	89876864	7121	LowQual
2	89869744	89877936	8192	LowQual
2	89869746	109815786	19946040	LowQual
2	89869748	89879867	10119	LowQual
2	89869749	89875943	6194	LowQual
2	89869789	89874687	4898	LowQual
2	89869855	89878561	8706	LowQual
2	89869949	89877553	7604	LowQual
2	89869999	89879996	9997	LowQual
2	89870289	89875393	5104	LowQual
2	89870647	109815958	19945311	LowQual
2	89870663	89879886	9223	LowQual
2	89870727	89878558	7831	LowQual
2	89870737	89879996	9259	LowQual
2	89871078	89878475	7397	LowQual
2	89871655	89875618	3963	LowQual
2	89871668	89879836	8168	LowQual
2	89872039	89879092	7053	LowQual
2	89872071	89876622	4551	LowQual
2	89872071	89878457	6386	LowQual
2	89872112	109815865	19943753	LowQual
2	89872169	109816045	19943876	LowQual
2	89872207	89878562	6355	LowQual
2	89872346	89875642	3296	LowQual
2	89872496	89875280	2784	LowQual
2	89872547	89876989	4442	LowQual
2	89872655	89878461	5806	LowQual
2	89873297	89875283	1986	LowQual
2	89873297	89878428	5131	LowQual
2	89873816	89875275	1459	LowQual
2	90430988	92248373	1817385	LowQual
2	91653123	92248268	595145	LowQual
2	91737740	92179136	441396	LowQual
2	91739866	92179226	439360	LowQual
2	91775525	91783359	7834	LowQual
2	92267770	92271340	3570	LowQual
2	92309638	92323157	13519	LowQual
2	96210717	96211341	624	PASS
2	96210956	96211306	350	PASS
2	96554592	97853968	1299376	LowQual
2	96601928	97833175	1231247	LowQual
2	96616191	97818956	1202765	LowQual
2	96616815	233968918	137352103	LowQual
2	96617052	97817755	1200703	LowQual
2	97788935	98196556	407621	PASS
2	97789436	98196219	406783	PASS
2	97847738	98174808	327070	LowQual
2	97857931	98166753	308822	LowQual
2	97860447	98162398	301951	LowQual
2	97875286	98162493	287207	LowQual
2	97909827	98129694	219867	LowQual
2	97932396	98106998	174602	PASS
2	106977042	109816306	2839264	PASS
2	106977158	109815717	2838559	PASS
2	106984611	112624267	5639656	LowQual
2	106984799	112623794	5638995	LowQual
2	107083270	108446051	1362781	LowQual
2	122236401	235423390	113186989	LowQual
2	122236507	235423176	113186669	LowQual
2	125051757	125053241	1484	PASS
2	125051760	125052915	1155	PASS
2	125267890	203701560	78433670	PASS
2	129685173	129685815	642	PASS
2	129685178	129686112	934	PASS
2	129703735	129722267	18532	PASS
2	130737227	132121734	1384507	PASS
2	130737381	132121487	1384106	LowQual
2	130818543	132032005	1213462	LowQual
2	130924385	132264756	1340371	PASS
2	130924566	132264453	1339887	PASS
2	130927582	132261525	1333943	PASS
2	130927743	132261286	1333543	PASS
2	130943014	132246845	1303831	PASS
2	130943356	132246514	1303158	PASS
2	130976621	132213017	1236396	LowQual
2	131037075	132130389	1093314	PASS
2	131037291	132130220	1092929	PASS
2	131040728	132126748	1086020	PASS
2	131185548	132057966	872418	PASS
2	131185747	132057434	871687	LowQual
2	131886577	131887345	768	PASS
2	131886707	131887302	595	PASS
2	132401843	181697415	49295572	LowQual
2	132528350	132549092	20742	LowQual
2	132528523	132548952	20429	PASS
2	132534927	132579354	44427	PASS
2	132976028	132976247	219	LowQual
2	132976093	132976521	428	LowQual
2	133044219	162138644	29094425	LowQual
2	134202914	134203042	128	LowQual
2	140705696	162135426	21429730	LowQual
2	141857271	141857428	157	LowQual
2	152706523	238252217	85545694	LowQual
2	153939086	157606692	3667606	LowQual
2	155006887	167547108	12540221	PASS
2	155007026	167545888	12538862	LowQual
2	157422241	157422342	101	LowQual
2	161282730	228293006	67010276	LowQual
2	161282843	228292814	67009971	PASS
2	162692758	173357918	10665160	LowQual
2	164897903	214194973	49297070	LowQual
2	169578028	169578163	135	PASS
2	170324651	225983364	55658713	LowQual
2	170746960	183491587	12744627	LowQual
2	172043717	210934515	38890798	LowQual
2	173054407	173516720	462313	LowQual
2	173870242	238252219	64381977	LowQual
2	184569179	184572011	2832	PASS
2	184569776	184571063	1287	PASS
2	189666240	189666387	147	PASS
2	200114286	204829827	4715541	LowQual
2	203061128	203062411	1283	LowQual
2	206936044	219080158	12144114	LowQual
2	208509954	208510179	225	PASS
2	209041632	209041735	103	LowQual
2	216473271	216473774	503	LowQual
2	216762876	216763060	184	LowQual
2	225292923	225293083	160	PASS
2	225292981	225293952	971	PASS
2	226622891	233515362	6892471	PASS
2	237265566	237267000	1434	LowQual
2	242721114	242729376	8262	LowQual
2	242722991	242729337	6346	LowQual
3	1256081	75272260	74016179	LowQual
3	1256193	75272015	74015822	LowQual
3	1474384	1666466	192082	LowQual
3	2465529	2465955	426	PASS
3	2465660	2465846	186	PASS
3	2788963	3671347	882384	PASS
3	2789090	3671070	881980	LowQual
3	6646214	6654780	8566	PASS
3	6646294	6650155	3861	PASS
3	6722436	22739189	16016753	LowQual
3	12618388	22739189	10120801	LowQual
3	15779056	169371144	153592088	LowQual
3	16292459	46809597	30517138	LowQual
3	17545608	17545722	114	LowQual
3	18287501	97709662	79422161	LowQual
3	18868698	182889798	164021100	LowQual
3	21011081	147873053	126861972	LowQual
3	22739189	112915370	90176181	LowQual
3	22751230	22782604	31374	PASS
3	22751281	22782441	31160	PASS
3	23828306	46809662	22981356	LowQual
3	23828505	98964600	75136095	LowQual
3	27992404	98999290	71006886	LowQual
3	31532883	142695144	111162261	LowQual
3	32986948	57730467	24743519	PASS
3	33746094	49342724	15596630	LowQual
3	34432496	166150101	131717605	LowQual
3	35041980	35042205	225	LowQual
3	37316756	150027658	112710902	LowQual
3	39288967	164278536	124989569	LowQual
3	39288999	164278495	124989496	LowQual
3	41347610	61420171	20072561	LowQual
3	44740985	44742252	1267	PASS
3	44741025	44742296	1271	PASS
3	46088426	46474347	385921	LowQual
3	46088528	46474158	385630	LowQual
3	48280605	120319030	72038425	LowQual
3	49643560	159398525	109754965	LowQual
3	50466989	184163778	133696789	LowQual
3	57296213	136137255	78841042	LowQual
3	65294360	165578908	100284548	LowQual
3	66787466	171554437	104766971	LowQual
3	68250258	191962919	123712661	LowQual
3	69217442	174603673	105386231	LowQual
3	75018925	105316386	30297461	LowQual
3	75910366	81832450	5922084	LowQual
3	80017672	80017873	201	LowQual
3	80062867	80065277	2410	PASS
3	80064470	80065102	632	PASS
3	82420072	167734254	85314182	LowQual
3	86590771	93658958	7068187	LowQual
3	89883520	89932114	48594	LowQual
3	97914940	172874461	74959521	LowQual
3	98899153	190595470	91696317	LowQual
3	99529920	99530101	181	LowQual
3	101605783	125270055	23664272	LowQual
3	103051550	103051678	128	LowQual
3	107109900	107110103	203	PASS
3	107981708	109227961	1246253	LowQual
3	108890772	183496056	74605284	LowQual
3	109996920	109997055	135	LowQual
3	120911830	121577521	665691	PASS
3	120912294	121577021	664727	PASS
3	121565864	121565987	123	LowQual
3	122466224	122499587	33363	LowQual
3	123710569	125688531	1977962	PASS
3	129287470	195168615	65881145	LowQual
3	130816545	130836413	19868	PASS
3	130816934	130836106	19172	LowQual
3	130836152	160765541	29929389	LowQual
3	131511367	131511577	210	LowQual
3	131708159	131708413	254	PASS
3	131708358	131713484	5126	PASS
3	132848735	132848863	128	PASS
3	133837632	133837849	217	LowQual
3	135156988	136595076	1438088	LowQual
3	151748833	176444713	24695880	LowQual
3	151748851	176444937	24696086	LowQual
3	155531926	155663026	131100	LowQual
3	161354953	161355066	113	PASS
3	164810615	164811003	388	PASS
3	166788049	174899555	8111506	LowQual
3	169920841	171886757	1965916	LowQual
3	172173328	172173705	377	PASS
3	172173328	172174027	699	PASS
3	176542373	182438258	5895885	LowQual
3	177038307	177038596	289	LowQual
3	179772645	179772773	128	LowQual
3	183150116	183289331	139215	LowQual
3	184924526	197658514	12733988	LowQual
3	187860349	193080561	5220212	LowQual
3	187860491	193080580	5220089	LowQual
3	189831605	189832324	719	PASS
3	190696805	190999434	302629	LowQual
3	195364157	195679125	314968	LowQual
3	195364168	197379428	2015260	PASS
3	195371807	197367844	1996037	LowQual
3	195371811	195670516	298705	LowQual
3	195373719	195727888	354169	LowQual
3	195374835	197364957	1990122	LowQual
3	195376661	197363152	1986491	PASS
3	195378240	195723749	345509	LowQual
3	195409763	195693277	283514	PASS
3	195414308	195688447	274139	LowQual
3	195414420	195689161	274741	LowQual
3	195414914	195687370	272456	LowQual
3	195416903	195685423	268520	LowQual
3	195418002	195683473	265471	LowQual
4	3598731	3627529	28798	PASS
4	3897912	9478803	5580891	LowQual
4	3898993	9453497	5554504	LowQual
4	3928147	9733502	5805355	LowQual
4	3928470	9733361	5804891	PASS
4	3935913	9713717	5777804	LowQual
4	3995434	10491305	6495871	LowQual
4	4004301	9643819	5639518	PASS
4	6631771	131346398	124714627	LowQual
4	9735974	165977702	156241728	LowQual
4	9735975	23660749	13924774	LowQual
4	10539246	137344819	126805573	LowQual
4	10539347	137344777	126805430	LowQual
4	12650095	12650280	185	LowQual
4	14924838	14925053	215	LowQual
4	17696282	76625683	58929401	LowQual
4	17942096	151410364	133468268	LowQual
4	18176942	18271517	94575	PASS
4	18177099	18271245	94146	PASS
4	20473756	20473944	188	LowQual
4	20473873	135877659	115403786	PASS
4	21293369	140406830	119113461	LowQual
4	21293443	140406725	119113282	LowQual
4	31948317	76184173	44235856	LowQual
4	32919591	53394812	20475221	LowQual
4	38403695	162332094	123928399	LowQual
4	40136490	106245686	66109196	LowQual
4	40136726	106245621	66108895	LowQual
4	40649339	127022330	86372991	LowQual
4	43386925	88299978	44913053	LowQual
4	44270181	44305090	34909	LowQual
4	49093310	49652553	559243	LowQual
4	49093397	49637545	544148	LowQual
4	49093478	49644735	551257	LowQual
4	49093498	49636030	542532	LowQual
4	49093747	49639678	545931	LowQual
4	49093956	49654085	560129	LowQual
4	49094020	49636311	542291	LowQual
4	49094031	49648308	554277	LowQual
4	49094031	49657874	563843	LowQual
4	49094052	49634870	540818	LowQual
4	49094054	49639604	545550	LowQual
4	49094082	49641400	547318	LowQual
4	49094155	49641101	546946	LowQual
4	49094162	49659902	565740	LowQual
4	49094174	49635046	540872	LowQual
4	49094174	49640180	546006	LowQual
4	49094343	49650654	556311	LowQual
4	49094447	49648379	553932	LowQual
4	49094713	49637191	542478	LowQual
4	49094760	49647188	552428	LowQual
4	49094762	49644439	549677	LowQual
4	49094763	49648029	553266	LowQual
4	49094764	49642943	548179	LowQual
4	49094764	49659521	564757	LowQual
4	49094765	49652490	557725	LowQual
4	49094766	49635377	540611	LowQual
4	49094776	49653378	558602	LowQual
4	49094862	49643143	548281	LowQual
4	49094879	49634979	540100	LowQual
4	49094881	49655862	560981	LowQual
4	49094883	49099776	4893	LowQual
4	49094883	49641195	546312	LowQual
4	49094884	49642677	547793	LowQual
4	49094884	49647259	552375	LowQual
4	49094885	49644736	549851	LowQual
4	49094888	49653539	558651	LowQual
4	49094890	49639676	544786	LowQual
4	49094895	49649961	555066	LowQual
4	49094895	49652628	557733	LowQual
4	49094939	49637642	542703	LowQual
4	49094952	49643893	548941	LowQual
4	49095393	49651336	555943	LowQual
4	49096042	49659712	563670	LowQual
4	49096427	49659554	563127	LowQual
4	49096561	49653442	556881	LowQual
4	49096573	49657481	560908	LowQual
4	49096575	49639127	542552	LowQual
4	49096580	49637162	540582	LowQual
4	49096596	49652278	555682	LowQual
4	49096691	49640174	543483	LowQual
4	49096894	49647189	550295	LowQual
4	49096920	49634575	537655	LowQual
4	49096995	49636532	539537	LowQual
4	49097003	49659727	562724	LowQual
4	49097036	49637636	540600	LowQual
4	49097043	49641491	544448	LowQual
4	49098144	49639409	541265	LowQual
4	49098148	49659422	561274	LowQual
4	49098162	49636217	538055	LowQual
4	49098175	49641117	542942	LowQual
4	49098176	49648305	550129	LowQual
4	49098178	49637185	539007	LowQual
4	49098183	49634179	535996	LowQual
4	49098185	49657863	559678	LowQual
4	49098284	49639807	541523	LowQual
4	49098284	49641464	543180	LowQual
4	49098284	49649962	551678	LowQual
4	49098285	49644956	546671	LowQual
4	49098365	49657199	558834	LowQual
4	49098484	49657312	558828	LowQual
4	49098510	49659727	561217	LowQual
4	49098790	49637188	538398	LowQual
4	49098795	49640102	541307	LowQual
4	49098795	49642602	543807	LowQual
4	49098797	49656104	557307	LowQual
4	49098815	49650710	551895	LowQual
4	49098904	49644740	545836	LowQual
4	49098914	49635754	536840	LowQual
4	49098924	49639807	540883	LowQual
4	49098925	49653520	554595	LowQual
4	49099064	49650029	550965	LowQual
4	49099197	49657838	558641	LowQual
4	49099201	49650178	550977	LowQual
4	49099225	49639093	539868	LowQual
4	49099230	49648287	549057	LowQual
4	49099259	49652271	553012	LowQual
4	49099260	49655731	556471	LowQual
4	49099287	49641010	541723	LowQual
4	49099294	49636217	536923	LowQual
4	49099304	49643146	543842	LowQual
4	49099304	49643893	544589	LowQual
4	49099304	49648425	549121	LowQual
4	49099313	49649538	550225	LowQual
4	49099315	49641488	542173	LowQual
4	49099335	49636613	537278	LowQual
4	49099419	49650848	551429	LowQual
4	49099420	49634783	535363	LowQual
4	49099429	49657953	558524	LowQual
4	49099673	49644443	544770	LowQual
4	49099677	49635412	535735	LowQual
4	49099677	49643042	543365	LowQual
4	49099677	49647189	547512	LowQual
4	49099683	49633652	533969	LowQual
4	49099776	49647259	547483	LowQual
4	49099780	49641491	541711	LowQual
4	49099781	49640095	540314	LowQual
4	49099783	49644768	544985	LowQual
4	49099787	49654561	554774	LowQual
4	49099797	49649961	550164	LowQual
4	49100024	49637644	537620	LowQual
4	49100092	49652873	552781	LowQual
4	49100128	49640977	540849	LowQual
4	49100163	49654454	554291	LowQual
4	49100166	49639573	539407	LowQual
4	49100187	49637505	537318	LowQual
4	49100187	49643821	543634	LowQual
4	49100187	49648287	548100	LowQual
4	49100189	49635367	535178	LowQual
4	49100189	49636217	536028	LowQual
4	49100189	49643043	542854	LowQual
4	49100189	49649141	548952	LowQual
4	49100193	49657864	557671	LowQual
4	49100197	49646776	546579	LowQual
4	49100273	49649186	548913	LowQual
4	49100274	49635750	535476	LowQual
4	49100288	49639381	539093	LowQual
4	49100307	49643901	543594	LowQual
4	49100405	49651924	551519	LowQual
4	49100495	49644966	544471	LowQual
4	49100514	49643136	542622	LowQual
4	49100593	49657197	556604	LowQual
4	49100643	49636542	535899	LowQual
4	49100644	49635046	534402	LowQual
4	49100644	49656181	555537	LowQual
4	49100651	49642591	541940	LowQual
4	49100666	49641464	540798	LowQual
4	49100678	49654561	553883	LowQual
4	49100714	49656083	555369	LowQual
4	49100919	49657952	557033	LowQual
4	49101067	49640325	539258	LowQual
4	49101080	49657197	556117	LowQual
4	49101153	49645354	544201	LowQual
4	49101385	49649566	548181	LowQual
4	49101417	49644625	543208	LowQual
4	49101421	49633421	532000	LowQual
4	49101421	49637192	535771	LowQual
4	49101439	49657827	556388	LowQual
4	49101463	49647188	545725	LowQual
4	49101492	49647235	545743	LowQual
4	49101529	49650179	548650	PASS
4	49101545	49652555	551010	LowQual
4	49101589	49650712	549123	LowQual
4	49101664	49639575	537911	LowQual
4	49101691	49659526	557835	LowQual
4	49101786	49644732	542946	LowQual
4	49101795	49640606	538811	LowQual
4	49101813	49638261	536448	LowQual
4	49101862	49648122	546260	LowQual
4	49101950	49654575	552625	LowQual
4	49102118	49657862	555744	LowQual
4	49102120	49634678	532558	LowQual
4	49102219	49634788	532569	LowQual
4	49102219	49657953	555734	LowQual
4	49102274	49652639	550365	LowQual
4	49102645	49634697	532052	LowQual
4	49102743	49639229	536486	LowQual
4	49103106	49659523	556417	LowQual
4	49103118	49636217	533099	LowQual
4	49103212	49657298	554086	LowQual
4	49103213	49636871	533658	LowQual
4	49103347	49644161	540814	LowQual
4	49103433	49643822	540389	LowQual
4	49103635	49637635	534000	LowQual
4	49104311	49659522	555211	LowQual
4	49104468	49654279	549811	LowQual
4	49104501	49644597	540096	LowQual
4	49104523	49643900	539377	LowQual
4	49104524	49642949	538425	LowQual
4	49104534	49634667	530133	LowQual
4	49104535	49647188	542653	LowQual
4	49104536	49639089	534553	LowQual
4	49104549	49656556	552007	LowQual
4	49104556	49652272	547716	LowQual
4	49104567	49655139	550572	LowQual
4	49104573	49637198	532625	LowQual
4	49104670	49642667	537997	LowQual
4	49104679	49633770	529091	LowQual
4	49104702	49653387	548685	LowQual
4	49104705	49639671	534966	LowQual
4	49104741	49647909	543168	LowQual
4	49104752	49641823	537071	LowQual
4	49104756	49652846	548090	LowQual
4	49104761	49650185	545424	LowQual
4	49104774	49659937	555163	LowQual
4	49104887	49654415	549528	LowQual
4	49104912	49639223	534311	LowQual
4	49104916	49634994	530078	LowQual
4	49104916	49641209	536293	LowQual
4	49104930	49636416	531486	LowQual
4	49104947	49644748	539801	LowQual
4	49105300	49649141	543841	LowQual
4	49105338	49641396	536058	LowQual
4	49105387	49656296	550909	LowQual
4	49105546	49642574	537028	LowQual
4	49105548	49653381	547833	LowQual
4	49105550	49650715	545165	LowQual
4	49105562	49657479	551917	LowQual
4	49105564	49643809	538245	LowQual
4	49105565	49633677	528112	LowQual
4	49105566	49637192	531626	LowQual
4	49105567	49655140	549573	LowQual
4	49105573	49652232	546659	LowQual
4	49105585	49634629	529044	LowQual
4	49105630	49655239	549609	LowQual
4	49105679	49657952	552273	LowQual
4	49105706	49654559	548853	LowQual
4	49105879	49649876	543997	LowQual
4	49105918	49640987	535069	LowQual
4	49105985	49636542	530557	LowQual
4	49105990	49649961	543971	LowQual
4	49105990	49653523	547533	LowQual
4	49105992	49643166	537174	LowQual
4	49105992	49647259	541267	LowQual
4	49105996	49634042	528046	LowQual
4	49105998	49644986	538988	LowQual
4	49105998	49652641	546643	LowQual
4	49105999	49635032	529033	LowQual
4	49105999	49639381	533382	LowQual
4	49106009	49639312	533303	LowQual
4	49106059	49650872	544813	LowQual
4	49106063	49637651	531588	LowQual
4	49106303	49644634	538331	LowQual
4	49106392	49636212	529820	LowQual
4	49106419	49641010	534591	LowQual
4	49106525	49655186	548661	LowQual
4	49106528	49639381	532853	LowQual
4	49106530	49649604	543074	LowQual
4	49106536	49636881	530345	LowQual
4	49106544	49636047	529503	LowQual
4	49106547	49644947	538400	LowQual
4	49106558	49654561	548003	LowQual
4	49106890	49641258	534368	LowQual
4	49106892	49643893	537001	LowQual
4	49107365	49659522	552157	LowQual
4	49107376	49643797	536421	LowQual
4	49107379	49639303	531924	LowQual
4	49107380	49648294	540914	LowQual
4	49107403	49636212	528809	LowQual
4	49107404	49634691	527287	LowQual
4	49107410	49642944	535534	LowQual
4	49107413	49649141	541728	LowQual
4	49107423	49649632	542209	LowQual
4	49107501	49653604	546103	LowQual
4	49107503	49636542	529039	LowQual
4	49107503	49644162	536659	LowQual
4	49107503	49647221	539718	LowQual
4	49107503	49648379	540876	LowQual
4	49107506	49655558	548052	LowQual
4	49107625	49652265	544640	LowQual
4	49107662	49654563	546901	LowQual
4	49107678	49657858	550180	LowQual
4	49107696	49652876	545180	LowQual
4	49107769	49650857	543088	LowQual
4	49107776	49644970	537194	LowQual
4	49107777	49659804	552027	LowQual
4	49107786	49637187	529401	LowQual
4	49107815	49657313	549498	LowQual
4	49107871	49634801	526930	LowQual
4	49107883	49657964	550081	LowQual
4	49108158	49641118	532960	LowQual
4	49108160	49650677	542517	LowQual
4	49108258	49654572	546314	LowQual
4	49108264	49643893	535629	LowQual
4	49108264	49655220	546956	LowQual
4	49108266	49639389	531123	LowQual
4	49108452	49640408	531956	LowQual
4	49108503	49653485	544982	LowQual
4	49108507	49649960	541453	LowQual
4	49108530	49637633	529103	LowQual
4	49108536	49641460	532924	LowQual
4	49108540	49652636	544096	LowQual
4	49108851	49657952	549101	LowQual
4	49108956	49634782	525826	LowQual
4	49108965	49643893	534928	LowQual
4	49109572	49634640	525068	LowQual
4	49109719	49655976	546257	LowQual
4	49109811	49641002	531191	LowQual
4	49109813	49650065	540252	LowQual
4	49109837	49640176	530339	LowQual
4	49109903	49654573	544670	LowQual
4	49109967	49642666	532699	LowQual
4	49109978	49639135	529157	LowQual
4	49110109	49657868	547759	LowQual
4	49110119	49641701	531582	LowQual
4	49110205	49635005	524800	LowQual
4	49110205	49659771	549566	LowQual
4	49110235	49637518	527283	LowQual
4	49110266	49653969	543703	LowQual
4	49110281	49655140	544859	LowQual
4	49110287	49642591	532304	LowQual
4	49110299	49633622	523323	LowQual
4	49110301	49644596	534295	PASS
4	49110310	49634879	524569	LowQual
4	49110342	49653379	543037	LowQual
4	49110368	49649876	539508	LowQual
4	49110371	49635629	525258	LowQual
4	49110376	49647016	536640	LowQual
4	49110379	49650687	540308	LowQual
4	49110409	49643819	533410	LowQual
4	49110501	49642395	531894	LowQual
4	49110533	49648426	537893	LowQual
4	49110535	49653543	543008	LowQual
4	49110539	49655496	544957	LowQual
4	49110547	49646827	536280	LowQual
4	49110547	49650212	539665	LowQual
4	49110553	49637647	527094	LowQual
4	49110561	49657534	546973	LowQual
4	49110565	49652647	542082	LowQual
4	49110607	49640608	530001	LowQual
4	49110755	49644975	534220	LowQual
4	49110766	49656241	545475	LowQual
4	49110789	49650869	540080	LowQual
4	49110820	49640143	529323	LowQual
4	49111503	49640391	528888	PASS
4	49111503	49659523	548020	LowQual
4	49111504	49637156	525652	LowQual
4	49111504	49639569	528065	LowQual
4	49111504	49644615	533111	LowQual
4	49111505	49643817	532312	LowQual
4	49111514	49654428	542914	LowQual
4	49111545	49642284	530739	LowQual
4	49111695	49636338	524643	LowQual
4	49111700	49639099	527399	LowQual
4	49111702	49650767	539065	LowQual
4	49111709	49648912	537203	LowQual
4	49111714	49634908	523194	LowQual
4	49111714	49641002	529288	LowQual
4	49111718	49652278	540560	LowQual
4	49111741	49649873	538132	LowQual
4	49111779	49648394	536615	LowQual
4	49111816	49653537	541721	LowQual
4	49111820	49635012	523192	LowQual
4	49111821	49637646	525825	LowQual
4	49111821	49646746	534925	LowQual
4	49111823	49642667	530844	LowQual
4	49111824	49643157	531333	LowQual
4	49111828	49643893	532065	LowQual
4	49111828	49659652	547824	LowQual
4	49111967	49657967	546000	LowQual
4	49111984	49652638	540654	LowQual
4	49111985	49644767	532782	LowQual
4	49112089	49654572	542483	LowQual
4	49112095	49640118	528023	LowQual
4	49112377	49647120	534743	LowQual
4	49112394	49641395	529001	LowQual
4	49112434	49646393	533959	LowQual
4	49112502	49642290	529788	LowQual
4	49112520	49644617	532097	LowQual
4	49112650	49634573	521923	LowQual
4	49112654	49655789	543135	LowQual
4	49112660	49643821	531161	LowQual
4	49112687	49639105	526418	LowQual
4	49112693	49637104	524411	LowQual
4	49112693	49648727	536034	LowQual
4	49112697	49652479	539782	LowQual
4	49112720	49643066	530346	LowQual
4	49112742	49657184	544442	PASS
4	49112791	49648392	535601	LowQual
4	49112797	49640382	527585	LowQual
4	49112823	49641822	528999	LowQual
4	49112825	49650179	537354	LowQual
4	49112838	49639390	526552	LowQual
4	49112838	49654556	541718	LowQual
4	49112839	49638356	525517	LowQual
4	49112839	49657952	545113	LowQual
4	49112864	49644735	531871	LowQual
4	49112867	49652627	539760	LowQual
4	49112869	49643155	530286	LowQual
4	49112869	49647259	534390	LowQual
4	49112878	49640180	527302	LowQual
4	49112919	49657315	544396	LowQual
4	49113167	49658629	545462	LowQual
4	49113350	49656753	543403	LowQual
4	49113406	49640373	526967	LowQual
4	49113406	49654315	540909	LowQual
4	49113408	49642012	528604	LowQual
4	49113452	49647506	534054	LowQual
4	49113470	49659895	546425	LowQual
4	49113526	49635519	521993	LowQual
4	49113589	49637621	524032	LowQual
4	49113713	49636866	523153	LowQual
4	49113799	49658094	544295	LowQual
4	49113825	49653558	539733	LowQual
4	49113837	49643818	529981	LowQual
4	49114143	49654817	540674	LowQual
4	49114247	49639093	524846	LowQual
4	49114323	49640036	525713	LowQual
4	49114331	49659506	545175	LowQual
4	49114344	49637645	523301	LowQual
4	49114369	49644614	530245	LowQual
4	49114369	49649878	535509	LowQual
4	49114369	49657484	543115	LowQual
4	49114371	49648287	533916	LowQual
4	49114373	49641368	526995	LowQual
4	49114374	49636217	521843	LowQual
4	49114380	49649141	534761	LowQual
4	49114385	49646764	532379	LowQual
4	49114406	49642591	528185	LowQual
4	49114471	49657313	542842	LowQual
4	49114510	49656235	541725	LowQual
4	49114510	49659991	545481	LowQual
4	49114533	49642446	527913	LowQual
4	49114658	49655748	541090	LowQual
4	49114665	49634695	520030	LowQual
4	49114669	49650700	536031	LowQual
4	49114673	49637490	522817	LowQual
4	49114745	49650786	536041	LowQual
4	49114752	49641089	526337	LowQual
4	49114753	49643143	528390	LowQual
4	49114753	49649187	534434	LowQual
4	49114754	49643893	529139	LowQual
4	49114809	49658027	543218	LowQual
4	49114832	49637281	522449	LowQual
4	49114841	49635050	520209	LowQual
4	49115046	49652630	537584	LowQual
4	49115264	49647285	532021	LowQual
4	49115273	49656747	541474	LowQual
4	49115281	49654470	539189	LowQual
4	49115304	49643821	528517	LowQual
4	49115306	49653376	538070	LowQual
4	49115310	49659575	544265	LowQual
4	49115373	49653521	538148	LowQual
4	49115397	49637623	522226	LowQual
4	49115440	49642316	526876	LowQual
4	49115771	49659564	543793	LowQual
4	49115858	49647259	531401	LowQual
4	49116041	49640073	524032	LowQual
4	49116092	49656862	540770	LowQual
4	49116359	49639098	522739	LowQual
4	49116400	49657863	541463	LowQual
4	49116400	49659131	542731	LowQual
4	49116407	49634581	518174	LowQual
4	49116447	49650703	534256	LowQual
4	49116449	49656754	540305	LowQual
4	49116901	49659946	543045	LowQual
4	49116930	49658705	541775	LowQual
4	49116957	49658077	541120	LowQual
4	49117179	49659116	541937	LowQual
4	49117286	49644741	527455	LowQual
4	49117309	49636859	519550	LowQual
4	49117334	49654427	537093	LowQual
4	49117387	49642665	525278	LowQual
4	49117516	49658078	540562	LowQual
4	49117628	49636730	519102	LowQual
4	49117909	49644735	526826	LowQual
4	49117931	49635860	517929	LowQual
4	49118345	49637163	518818	LowQual
4	49118567	49643821	525254	LowQual
4	49118623	49639132	520509	LowQual
4	49118626	49656755	538129	LowQual
4	49118627	49635725	517098	LowQual
4	49118629	49653411	534782	LowQual
4	49118686	49642586	523900	LowQual
4	49118698	49647674	528976	LowQual
4	49118739	49643735	524996	LowQual
4	49118821	49641760	522939	LowQual
4	49118821	49649744	530923	LowQual
4	49118848	49654088	535240	LowQual
4	49118893	49647547	528654	LowQual
4	49118901	49659575	540674	LowQual
4	49118914	49655014	536100	LowQual
4	49118928	49636907	517979	LowQual
4	49119010	49656551	537541	LowQual
4	49119011	49641880	522869	LowQual
4	49119013	49647137	528124	LowQual
4	49119013	49659662	540649	LowQual
4	49119019	49640079	521060	LowQual
4	49119093	49646560	527467	LowQual
4	49119165	49653556	534391	LowQual
4	49119555	49649234	529679	LowQual
4	49119622	49653453	533831	LowQual
4	49119627	49642591	522964	LowQual
4	49119687	49641759	522072	LowQual
4	49119692	49648231	528539	LowQual
4	49119757	49659946	540189	LowQual
4	49119766	49636013	516247	LowQual
4	49119922	49658509	538587	LowQual
4	49119943	49654448	534505	LowQual
4	49120078	49636841	516763	LowQual
4	49120100	49655008	534908	LowQual
4	49120125	49647259	527134	LowQual
4	49120326	49650287	529961	LowQual
4	49120395	49635379	514984	LowQual
4	49120504	49659557	539053	LowQual
4	49120581	49654425	533844	LowQual
4	49120595	49647188	526593	LowQual
4	49120607	49637171	516564	LowQual
4	49120612	49640014	519402	LowQual
4	49120640	49649141	528501	LowQual
4	49120674	49642516	521842	LowQual
4	49120785	49654865	534080	LowQual
4	49120841	49644750	523909	LowQual
4	49120843	49648264	527421	LowQual
4	49120895	49657819	536924	LowQual
4	49120901	49141679	20778	LowQual
4	49120901	49649866	528965	LowQual
4	49120931	49636180	515249	LowQual
4	49120969	49653381	532412	LowQual
4	49121009	49648369	527360	LowQual
4	49121023	49657952	536929	LowQual
4	49121044	49634816	513772	LowQual
4	49121049	49650817	529768	LowQual
4	49121058	49653555	532497	LowQual
4	49121080	49643893	522813	LowQual
4	49121085	49638324	517239	LowQual
4	49121174	49634093	512919	PASS
4	49121202	49639808	518606	LowQual
4	49121202	49645251	524049	LowQual
4	49121210	49647255	526045	LowQual
4	49121212	49659998	538786	LowQual
4	49121304	49634889	513585	LowQual
4	49121314	49652758	531444	LowQual
4	49121375	49635515	514140	LowQual
4	49121386	49656847	535461	LowQual
4	49121398	49641211	519813	LowQual
4	49121457	49652639	531182	LowQual
4	49121541	49642088	520547	LowQual
4	49121564	49650756	529192	LowQual
4	49121566	49641841	520275	LowQual
4	49121581	49657709	536128	LowQual
4	49121586	49640554	518968	LowQual
4	49121683	49650867	529184	LowQual
4	49121685	49654454	532769	LowQual
4	49121917	49647189	525272	LowQual
4	49121940	49653391	531451	LowQual
4	49122030	49640485	518455	LowQual
4	49122030	49652885	530855	LowQual
4	49122035	49647259	525224	LowQual
4	49122044	49634982	512938	LowQual
4	49122135	49650026	527891	LowQual
4	49122136	49650665	528529	LowQual
4	49122148	49638261	516113	LowQual
4	49122150	49635460	513310	LowQual
4	49122403	49659525	537122	LowQual
4	49122418	49649141	526723	LowQual
4	49122465	49652554	530089	LowQual
4	49122500	49656295	533795	LowQual
4	49122542	49636296	513754	LowQual
4	49122567	49634989	512422	LowQual
4	49122594	49641425	518831	LowQual
4	49122657	49637649	514992	LowQual
4	49122682	49641098	518416	LowQual
4	49122782	49654232	531450	LowQual
4	49122830	49637535	514705	LowQual
4	49122869	49650593	527724	LowQual
4	49122870	49652518	529648	LowQual
4	49122882	49639073	516191	LowQual
4	49122919	49634550	511631	LowQual
4	49122922	49657504	534582	LowQual
4	49122927	49642292	519365	LowQual
4	49122927	49649722	526795	LowQual
4	49122929	49643364	520435	LowQual
4	49122932	49644634	521702	LowQual
4	49123062	49639372	516310	LowQual
4	49123071	49644139	521068	LowQual
4	49123096	49650295	527199	LowQual
4	49123146	49642667	519521	LowQual
4	49123189	49647443	524254	LowQual
4	49123209	49640463	517254	PASS
4	49123232	49636313	513081	LowQual
4	49123239	49652630	529391	LowQual
4	49123240	49641832	518592	LowQual
4	49123241	49644814	521573	LowQual
4	49123247	49634951	511704	LowQual
4	49124006	49658597	534591	LowQual
4	49125169	49650230	525061	LowQual
4	49125178	49644620	519442	LowQual
4	49125188	49642988	517800	LowQual
4	49125281	49642701	517420	LowQual
4	49125290	49654571	529281	LowQual
4	49125304	49659525	534221	LowQual
4	49125407	49636868	511461	LowQual
4	49125410	49649527	524117	LowQual
4	49125435	49645006	519571	LowQual
4	49125450	49636792	511342	LowQual
4	49125530	49659902	534372	LowQual
4	49125542	49643143	517601	LowQual
4	49125543	49647259	521716	LowQual
4	49125742	49637648	511906	LowQual
4	49125771	49641208	515437	LowQual
4	49125967	49652623	526656	LowQual
4	49126133	49655983	529850	LowQual
4	49126446	49639132	512686	LowQual
4	49127845	49653392	525547	LowQual
4	49127858	49659780	531922	LowQual
4	49128320	49654477	526157	LowQual
4	49128340	49635382	507042	LowQual
4	49128358	49639572	511214	LowQual
4	49128618	49637191	508573	LowQual
4	49128633	49653441	524808	LowQual
4	49128840	49649958	521118	LowQual
4	49128853	49637301	508448	LowQual
4	49128860	49636843	507983	LowQual
4	49128860	49643493	514633	LowQual
4	49130293	49641824	511531	LowQual
4	49131282	49637125	505843	LowQual
4	49131294	49656851	525557	LowQual
4	49131963	49634577	502614	LowQual
4	49131965	49637185	505220	LowQual
4	49131966	49644622	512656	LowQual
4	49131968	49649645	517677	LowQual
4	49131970	49653392	521422	LowQual
4	49132062	49655741	523679	LowQual
4	49132064	49647259	515195	LowQual
4	49132064	49653542	521478	LowQual
4	49132070	49634785	502715	LowQual
4	49132097	49647189	515092	LowQual
4	49132102	49642942	510840	LowQual
4	49132198	49633761	501563	LowQual
4	49132242	49658031	525789	LowQual
4	49132247	49641212	508965	LowQual
4	49132435	49641802	509367	LowQual
4	49132551	49659829	527278	LowQual
4	49132556	49646927	514371	LowQual
4	49132563	49637294	504731	LowQual
4	49132565	49643499	510934	LowQual
4	49132566	49642718	510152	LowQual
4	49132567	49654576	522009	LowQual
4	49133664	49642628	508964	LowQual
4	49133666	49637182	503516	LowQual
4	49133669	49659147	525478	LowQual
4	49133670	49652551	518881	LowQual
4	49133727	49658186	524459	LowQual
4	49133770	49637636	503866	LowQual
4	49133774	49640178	506404	LowQual
4	49133793	49649960	516167	LowQual
4	49133804	49643158	509354	LowQual
4	49133825	49657300	523475	LowQual
4	49133831	49658634	524803	LowQual
4	49133850	49647530	513680	LowQual
4	49134477	49634618	500141	LowQual
4	49134492	49636797	502305	LowQual
4	49134537	49643383	508846	LowQual
4	49134637	49634978	500341	LowQual
4	49134646	49639226	504580	LowQual
4	49134967	49647544	512577	LowQual
4	49135651	49643701	508050	LowQual
4	49135651	49655493	519842	LowQual
4	49135661	49650158	514497	LowQual
4	49135662	49654477	518815	LowQual
4	49135770	49643902	508132	LowQual
4	49135772	49655123	519351	LowQual
4	49135781	49659936	524155	LowQual
4	49136096	49647096	511000	LowQual
4	49136537	49659719	523182	LowQual
4	49136538	49647259	510721	LowQual
4	49136543	49658697	522154	LowQual
4	49137999	49659142	521143	LowQual
4	49138063	49655592	517529	LowQual
4	49138104	49642200	504096	LowQual
4	49138163	49634996	496833	LowQual
4	49138167	49644976	506809	LowQual
4	49138199	49659822	521623	LowQual
4	49138251	49658100	519849	LowQual
4	49138433	49653872	515439	LowQual
4	49138565	49640321	501756	LowQual
4	49138605	49656859	518254	LowQual
4	49138805	49635374	496569	LowQual
4	49138806	49654985	516179	LowQual
4	49138914	49659708	520794	LowQual
4	49139173	49647189	508016	LowQual
4	49139183	49634688	495505	LowQual
4	49139205	49652555	513350	LowQual
4	49139212	49644635	505423	LowQual
4	49139212	49659575	520363	LowQual
4	49139213	49642292	503079	LowQual
4	49139213	49649872	510659	LowQual
4	49139219	49653431	514212	LowQual
4	49139220	49636577	497357	LowQual
4	49139220	49646664	507444	LowQual
4	49139222	49639107	499885	LowQual
4	49139227	49633421	494194	LowQual
4	49139236	49641400	502164	LowQual
4	49139310	49635010	495700	LowQual
4	49139318	49647259	507941	LowQual
4	49139322	49657952	518630	LowQual
4	49139323	49639228	499905	LowQual
4	49139323	49644734	505411	LowQual
4	49139325	49653801	514476	LowQual
4	49139328	49637627	498299	LowQual
4	49139330	49652848	513518	LowQual
4	49139333	49641212	501879	LowQual
4	49139487	49658807	519320	LowQual
4	49139587	49657014	517427	LowQual
4	49139599	49650785	511186	LowQual
4	49139802	49647100	507298	LowQual
4	49139811	49658142	518331	LowQual
4	49139837	49643822	503985	LowQual
4	49140046	49639297	499251	LowQual
4	49140046	49659524	519478	LowQual
4	49140131	49639162	499031	LowQual
4	49140141	49636794	496653	LowQual
4	49140202	49653539	513337	LowQual
4	49140237	49656366	516129	LowQual
4	49140240	49643157	502917	LowQual
4	49140242	49647411	507169	LowQual
4	49140242	49652631	512389	LowQual
4	49140247	49637281	497034	LowQual
4	49140247	49642653	502406	LowQual
4	49140258	49659693	519435	LowQual
4	49140972	49640316	499344	LowQual
4	49141098	49659664	518566	LowQual
4	49141528	49636778	495250	LowQual
4	49141537	49653451	511914	LowQual
4	49141540	49642952	501412	LowQual
4	49141569	49641715	500146	LowQual
4	49141573	49647111	505538	LowQual
4	49141625	49649114	507489	LowQual
4	49141656	49635932	494276	LowQual
4	49141657	49659551	517894	LowQual
4	49141658	49634949	493291	LowQual
4	49141658	49644621	502963	LowQual
4	49141658	49646646	504988	LowQual
4	49141667	49656970	515303	LowQual
4	49141675	49639120	497445	LowQual
4	49141717	49639738	498021	LowQual
4	49141783	49647260	505477	LowQual
4	49141812	49640430	498618	LowQual
4	49141812	49649951	508139	LowQual
4	49141814	49655253	513439	LowQual
4	49141817	49635041	493224	LowQual
4	49141819	49653720	511901	LowQual
4	49141824	49643026	501202	LowQual
4	49141826	49644736	502910	LowQual
4	49141828	49637652	495824	LowQual
4	49141832	49657952	516120	LowQual
4	49141833	49639817	497984	LowQual
4	49141833	49650871	509038	LowQual
4	49141869	49659809	517940	LowQual
4	49142071	49656980	514909	LowQual
4	49142295	49642104	499809	LowQual
4	49142305	49654459	512154	LowQual
4	49142312	49656747	514435	LowQual
4	49142416	49658462	516046	LowQual
4	49142535	49639128	496593	LowQual
4	49142535	49639728	497193	LowQual
4	49142535	49649846	507311	LowQual
4	49142536	49634690	492154	LowQual
4	49142536	49636218	493682	LowQual
4	49142536	49637510	494974	LowQual
4	49142536	49642948	500412	LowQual
4	49142536	49644634	502098	LowQual
4	49142536	49651219	508683	LowQual
4	49142536	49653386	510850	LowQual
4	49142542	49652540	509998	LowQual
4	49142610	49653627	511017	LowQual
4	49142612	49641464	498852	LowQual
4	49142614	49636036	493422	LowQual
4	49142614	49643039	500425	LowQual
4	49142658	49639444	496786	LowQual
4	49142720	49659528	516808	LowQual
4	49142806	49635506	492700	LowQual
4	49142832	49648266	505434	LowQual
4	49142912	49654497	511585	LowQual
4	49142917	49634803	491886	LowQual
4	49142917	49652637	509720	LowQual
4	49142922	49649961	507039	LowQual
4	49142925	49644735	501810	LowQual
4	49142931	49637639	494708	LowQual
4	49142932	49647259	504327	LowQual
4	49143126	49659721	516595	LowQual
4	49143413	49634662	491249	LowQual
4	49143724	49649661	505937	LowQual
4	49144095	49639588	495493	LowQual
4	49144095	49641138	497043	LowQual
4	49144095	49644634	500539	LowQual
4	49144096	49652521	508425	LowQual
4	49144097	49635939	491842	LowQual
4	49144097	49642339	498242	LowQual
4	49144097	49646645	502548	LowQual
4	49144097	49655448	511351	LowQual
4	49144104	49653388	509284	LowQual
4	49144113	49637187	493074	LowQual
4	49144170	49657822	513652	LowQual
4	49144170	49659552	515382	LowQual
4	49144176	49650156	505980	LowQual
4	49144216	49652639	508423	LowQual
4	49144235	49644743	500508	LowQual
4	49144251	49653475	509224	LowQual
4	49144263	49640866	496603	LowQual
4	49144266	49637621	493355	LowQual
4	49144266	49639863	495597	LowQual
4	49144272	49659703	515431	LowQual
4	49144415	49645471	501056	LowQual
4	49144504	49639223	494719	LowQual
4	49144505	49636871	492366	LowQual
4	49144732	49642085	497353	LowQual
4	49144740	49654461	509721	LowQual
4	49144754	49647096	502342	LowQual
4	49144852	49635706	490854	LowQual
4	49144860	49647341	502481	LowQual
4	49145195	49642704	497509	LowQual
4	49145206	49654580	509374	LowQual
4	49145234	49647111	501877	LowQual
4	49145246	49636779	491533	LowQual
4	49145270	49654319	509049	LowQual
4	49145638	49657822	512184	LowQual
4	49145638	49659568	513930	LowQual
4	49145642	49653378	507736	LowQual
4	49145647	49656760	511113	LowQual
4	49145767	49657952	512185	LowQual
4	49145946	49635381	489435	LowQual
4	49145965	49641695	495730	LowQual
4	49145987	49652568	506581	LowQual
4	49146074	49641833	495759	LowQual
4	49146082	49637647	491565	LowQual
4	49146082	49649872	503790	LowQual
4	49146303	49659962	513659	LowQual
4	49146322	49654573	508251	LowQual
4	49146503	49636577	490074	LowQual
4	49146558	49644637	498079	LowQual
4	49146587	49639324	492737	LowQual
4	49146642	49647189	500547	LowQual
4	49146681	49647259	500578	LowQual
4	49146682	49643155	496473	LowQual
4	49146710	49650859	504149	LowQual
4	49146717	49644741	498024	LowQual
4	49146721	49641843	495122	LowQual
4	49146803	49639218	492415	LowQual
4	49146816	49659662	512846	LowQual
4	49147275	49652888	505613	LowQual
4	49147283	49637198	489915	LowQual
4	49147390	49659120	511730	LowQual
4	49147400	49634578	487178	LowQual
4	49147400	49637618	490218	LowQual
4	49147478	49644616	497138	LowQual
4	49147566	49645070	497504	LowQual
4	49147578	49639493	491915	LowQual
4	49147607	49657942	510335	LowQual
4	49147608	49650874	503266	LowQual
4	49147669	49649961	502292	LowQual
4	49147671	49652859	505188	LowQual
4	49147700	49642470	494770	LowQual
4	49147739	49659902	512163	LowQual
4	49147901	49648257	500356	PASS
4	49148053	49647406	499353	LowQual
4	49148084	49640271	492187	LowQual
4	49148095	49647296	499201	LowQual
4	49148103	49633675	485572	LowQual
4	49148111	49653396	505285	LowQual
4	49148213	49653570	505357	LowQual
4	49148215	49637652	489437	LowQual
4	49148398	49649943	501545	LowQual
4	49148424	49654722	506298	LowQual
4	49148530	49639396	490866	LowQual
4	49148547	49643160	494613	LowQual
4	49148602	49634661	486059	LowQual
4	49148695	49637645	488950	LowQual
4	49149286	49637185	487899	LowQual
4	49149288	49659513	510225	LowQual
4	49149289	49633653	484364	LowQual
4	49149290	49634689	485399	LowQual
4	49149290	49636163	486873	LowQual
4	49149290	49641726	492436	LowQual
4	49149290	49644611	495321	LowQual
4	49149290	49649870	500580	LowQual
4	49149290	49653435	504145	LowQual
4	49149297	49657827	508530	LowQual
4	49149307	49643820	494513	LowQual
4	49149307	49647188	497881	LowQual
4	49149307	49650708	501401	LowQual
4	49149313	49642956	493643	LowQual
4	49149343	49639298	489955	LowQual
4	49149347	49640402	491055	LowQual
4	49149368	49652534	503166	LowQual
4	49149434	49643901	494467	LowQual
4	49149445	49648390	498945	LowQual
4	49149484	49635011	485527	LowQual
4	49149497	49640193	490696	LowQual
4	49149498	49654698	505200	LowQual
4	49149499	49647260	497761	LowQual
4	49149499	49652636	503137	LowQual
4	49149525	49649413	499888	LowQual
4	49149533	49657961	508428	LowQual
4	49149536	49636421	486885	LowQual
4	49149541	49645005	495464	LowQual
4	49149543	49643157	493614	LowQual
4	49149639	49637591	487952	LowQual
4	49149655	49659778	510123	LowQual
4	49149658	49653710	504052	LowQual
4	49149836	49642444	492608	LowQual
4	49150142	49652979	502837	LowQual
4	49150224	49653461	503237	LowQual
4	49150692	49637635	486943	LowQual
4	49150789	49642666	491877	LowQual
4	49150804	49654447	503643	LowQual
4	49150813	49649805	498992	LowQual
4	49150814	49636881	486067	LowQual
4	49150918	49657744	506826	LowQual
4	49151069	49647260	496191	LowQual
4	49151173	49644615	493442	LowQual
4	49151173	49650669	499496	LowQual
4	49151173	49652492	501319	LowQual
4	49151173	49656965	505792	LowQual
4	49151253	49151829	576	LowQual
4	49151346	49649845	498499	LowQual
4	49151346	49654987	503641	LowQual
4	49151346	49659527	508181	LowQual
4	49151352	49634634	483282	LowQual
4	49151356	49643818	492462	LowQual
4	49151390	49655697	504307	LowQual
4	49151391	49639572	488181	LowQual
4	49151393	49641303	489910	LowQual
4	49151404	49639063	487659	LowQual
4	49151407	49647156	495749	LowQual
4	49151410	49642963	491553	LowQual
4	49151414	49653381	501967	LowQual
4	49151428	49638233	486805	LowQual
4	49151519	49634042	482523	LowQual
4	49151523	49654559	503036	LowQual
4	49151536	49649962	498426	LowQual
4	49151544	49658095	506551	LowQual
4	49151549	49637647	486098	LowQual
4	49151551	49644741	493190	LowQual
4	49151551	49656238	504687	LowQual
4	49151589	49654330	502741	LowQual
4	49151609	49633653	482044	LowQual
4	49151675	49655731	504056	LowQual
4	49151736	49637188	485452	LowQual
4	49151810	49659837	508027	LowQual
4	49151840	49645357	493517	LowQual
4	49151848	49643160	491312	LowQual
4	49151851	49652640	500789	LowQual
4	49151853	49646750	494897	LowQual
4	49151853	49648387	496534	LowQual
4	49151871	49647259	495388	LowQual
4	49152083	49634997	482914	LowQual
4	49152351	49642584	490233	LowQual
4	49152418	49634616	482198	LowQual
4	49152419	49635935	483516	LowQual
4	49152444	49647567	495123	LowQual
4	49152453	49647017	494564	LowQual
4	49152457	49659525	507068	LowQual
4	49152469	49643824	491355	LowQual
4	49152480	49639593	487113	LowQual
4	49152483	49636687	484204	LowQual
4	49152493	49652579	500086	LowQual
4	49152535	49639128	486593	LowQual
4	49152552	49644749	492197	LowQual
4	49152563	49637650	485087	LowQual
4	49152574	49654708	502134	LowQual
4	49152590	49640180	487590	LowQual
4	49152595	49657714	505119	LowQual
4	49152607	49649940	497333	LowQual
4	49152621	49641455	488834	LowQual
4	49152673	49657491	504818	LowQual
4	49152904	49644633	491729	LowQual
4	49152963	49659168	506205	LowQual
4	49152974	49642954	489980	LowQual
4	49152987	49639108	486121	LowQual
4	49152990	49653391	500401	LowQual
4	49153028	49652828	499800	LowQual
4	49153080	49642057	488977	LowQual
4	49153080	49653896	500816	LowQual
4	49153081	49659372	506291	LowQual
4	49153093	49644763	491670	LowQual
4	49153183	49658514	505331	LowQual
4	49153231	49640319	487088	LowQual
4	49153238	49647583	494345	LowQual
4	49153522	49649627	496105	LowQual
4	49153724	49636742	483018	LowQual
4	49153889	49636240	482351	LowQual
4	49153889	49659531	505642	LowQual
4	49153976	49635732	481756	LowQual
4	49154045	49654823	500778	LowQual
4	49154052	49636880	482828	LowQual
4	49154055	49635533	481478	LowQual
4	49154138	49642092	487954	LowQual
4	49154141	49648253	494112	LowQual
4	49154161	49659232	505071	LowQual
4	49154166	49644985	490819	LowQual
4	49154178	49643056	488878	LowQual
4	49154185	49649759	495574	LowQual
4	49154255	49640255	486000	LowQual
4	49154320	49647400	493080	PASS
4	49154430	49659713	505283	LowQual
4	49154521	49653518	498997	LowQual
4	49154527	49654292	499765	LowQual
4	49154624	49655520	500896	LowQual
4	49154624	49659265	504641	LowQual
4	49154645	49653556	498911	LowQual
4	49154938	49637602	482664	LowQual
4	49155060	49654864	499804	LowQual
4	49155063	49634573	479510	LowQual
4	49155070	49644087	489017	LowQual
4	49155194	49652523	497329	LowQual
4	49155197	49639575	484378	LowQual
4	49155197	49654433	499236	LowQual
4	49155201	49651196	495995	LowQual
4	49155206	49649871	494665	LowQual
4	49155224	49653378	498154	LowQual
4	49155287	49656759	501472	LowQual
4	49155301	49645357	490056	LowQual
4	49155320	49659700	504380	LowQual
4	49155375	49641395	486020	LowQual
4	49155447	49643072	487625	LowQual
4	49155447	49644618	489171	LowQual
4	49155447	49650687	495240	LowQual
4	49155517	49659194	503677	LowQual
4	49155602	49646385	490783	LowQual
4	49155617	49659553	503936	LowQual
4	49155634	49641491	485857	LowQual
4	49155687	49643157	487470	LowQual
4	49155700	49657199	501499	LowQual
4	49155704	49647259	491555	LowQual
4	49155707	49636421	480714	LowQual
4	49155780	49657952	502172	LowQual
4	49155801	49650822	495021	LowQual
4	49155821	49645016	489195	LowQual
4	49155826	49639223	483397	LowQual
4	49155867	49653539	497672	LowQual
4	49156160	49637164	481004	LowQual
4	49156203	49639446	483243	LowQual
4	49156205	49642954	486749	LowQual
4	49156217	49644452	488235	LowQual
4	49156410	49650335	493925	LowQual
4	49156418	49659522	503104	LowQual
4	49156443	49648028	491585	LowQual
4	49156443	49657835	501392	LowQual
4	49156444	49634576	478132	LowQual
4	49156444	49647188	490744	LowQual
4	49156445	49641385	484940	LowQual
4	49156445	49649872	493427	LowQual
4	49156452	49633978	477526	LowQual
4	49156459	49635956	479497	LowQual
4	49156481	49652998	496517	LowQual
4	49156540	49655780	499240	LowQual
4	49156547	49650282	493735	LowQual
4	49156549	49651336	494787	LowQual
4	49156559	49648423	491864	LowQual
4	49156572	49647259	490687	LowQual
4	49156577	49652636	496059	LowQual
4	49156590	49639863	483273	LowQual
4	49156604	49643893	487289	LowQual
4	49156609	49641513	484904	LowQual
4	49156615	49654301	497686	LowQual
4	49156647	49636626	479979	LowQual
4	49156647	49637305	480658	LowQual
4	49156647	49657952	501305	LowQual
4	49156698	49645000	488302	LowQual
4	49156700	49659893	503193	LowQual
4	49156828	49634802	477974	LowQual
4	49157160	49644639	487479	LowQual
4	49157224	49651905	494681	LowQual
4	49157378	49637186	479808	LowQual
4	49157380	49642190	484810	LowQual
4	49157395	49634651	477256	LowQual
4	49157403	49653932	496529	LowQual
4	49157416	49648287	490871	LowQual
4	49157452	49657459	500007	LowQual
4	49157455	49652498	495043	LowQual
4	49157568	49659213	501645	LowQual
4	49157704	49659575	501871	LowQual
4	49157709	49642954	485245	LowQual
4	49157749	49639137	481388	LowQual
4	49157752	49633689	475937	LowQual
4	49157824	49651184	493360	LowQual
4	49157875	49646460	488585	LowQual
4	49157952	49649866	491914	LowQual
4	49157962	49638228	480266	LowQual
4	49158082	49634779	476697	LowQual
4	49158095	49633790	475695	LowQual
4	49158307	49642388	484081	LowQual
4	49158434	49644617	486183	LowQual
4	49158442	49640075	481633	LowQual
4	49158453	49659560	501107	LowQual
4	49158461	49653385	494924	LowQual
4	49158470	49657486	499016	LowQual
4	49158498	49654274	495776	LowQual
4	49158524	49653719	495195	LowQual
4	49158553	49659893	501340	LowQual
4	49158563	49637619	479056	LowQual
4	49158652	49641386	482734	LowQual
4	49218980	49577557	358577	LowQual
4	49224940	49574530	349590	LowQual
4	49230862	49568837	337975	LowQual
4	49292322	49314835	22513	LowQual
4	49292442	49314671	22229	PASS
4	49302271	49323392	21121	LowQual
4	49316052	49324772	8720	LowQual
4	56219860	178461722	122241862	LowQual
4	68999439	190064276	121064837	LowQual
4	68999536	190057939	121058403	LowQual
4	69673312	70086233	412921	LowQual
4	70039795	70180416	140621	PASS
4	70039995	70180281	140286	PASS
4	70086146	70140448	54302	LowQual
4	70086249	70249407	163158	LowQual
4	70087917	70135674	47757	PASS
4	70095203	70128335	33132	PASS
4	70107443	70173793	66350	PASS
4	70108160	70172998	64838	PASS
4	70172514	70212705	40191	LowQual
4	70172663	70212595	39932	PASS
4	70180287	70204920	24633	PASS
4	70180428	70204812	24384	PASS
4	70958620	184812441	113853821	LowQual
4	72550804	72550950	146	PASS
4	74719518	74847205	127687	PASS
4	74719745	74847019	127274	PASS
4	77449570	99758436	22308866	LowQual
4	77458280	77459144	864	LowQual
4	79008300	79225370	217070	PASS
4	79637483	92548636	12911153	LowQual
4	88032552	141682611	53650059	LowQual
4	88268224	88277570	9346	PASS
4	88274367	88277432	3065	PASS
4	88844820	90889865	2045045	LowQual
4	88847164	88858699	11535	PASS
4	88847165	88858657	11492	LowQual
4	91933591	91936136	2545	PASS
4	91933643	91933839	196	PASS
4	92106476	172079047	79972571	LowQual
4	92763202	97567067	4803865	LowQual
4	93133776	137181495	44047719	LowQual
4	93568459	93570290	1831	PASS
4	94334375	94334535	160	LowQual
4	101339799	169254583	67914784	LowQual
4	104771401	146885118	42113717	LowQual
4	105359333	189957521	84598188	LowQual
4	105878250	105878636	386	LowQual
4	105878416	105878524	108	PASS
4	113397104	113498121	101017	LowQual
4	115128591	135722848	20594257	LowQual
4	117077660	129245022	12167362	LowQual
4	117581730	182925947	65344217	LowQual
4	118753530	154253680	35500150	LowQual
4	125394565	133276296	7881731	LowQual
4	125750893	156878452	31127559	LowQual
4	129029315	129029498	183	LowQual
4	129575780	146194137	16618357	LowQual
4	131346395	140357261	9010866	LowQual
4	131611309	167781872	36170563	LowQual
4	142264333	174720229	32455896	LowQual
4	149242454	150051280	808826	LowQual
4	154414326	156552431	2138105	LowQual
4	154414443	156552026	2137583	PASS
4	158877761	160662980	1785219	LowQual
4	163578649	163579620	971	PASS
4	163578651	163578876	225	PASS
4	165860926	165869412	8486	PASS
4	165861235	165869224	7989	PASS
4	167721362	190865298	23143936	LowQual
4	171240087	171282468	42381	LowQual
4	171240375	171282345	41970	LowQual
4	176013689	190585897	14572208	LowQual
4	178611191	185029001	6417810	LowQual
4	178611431	185028896	6417465	LowQual
4	180088965	183738482	3649517	LowQual
4	187503548	190110714	2607166	LowQual
4	187503666	190110417	2606751	LowQual
4	188426602	190538142	2111540	LowQual
4	188427066	190537772	2110706	PASS
4	189147564	189558180	410616	LowQual
4	190585814	190613114	27300	PASS
4	190585815	190613117	27302	PASS
5	238277	1591765	1353488	PASS
5	239422	1590537	1351115	PASS
5	260118	1570495	1310377	LowQual
5	262521	1570360	1307839	PASS
5	274075	1631830	1357755	LowQual
5	274273	1631720	1357447	LowQual
5	294516	1611469	1316953	PASS
5	3508954	74175699	70666745	LowQual
5	5389309	21475168	16085859	LowQual
5	6447637	138787074	132339437	LowQual
5	7262605	8998852	1736247	LowQual
5	10906426	10908109	1683	PASS
5	10906627	10908055	1428	PASS
5	12702419	66520077	53817658	LowQual
5	17712738	137444074	119731336	LowQual
5	19389232	140009536	120620304	LowQual
5	20832546	34371764	13539218	PASS
5	20834882	34371500	13536618	PASS
5	21355605	69572538	48216933	LowQual
5	21550791	42412548	20861757	LowQual
5	21550901	42412430	20861529	LowQual
5	26869021	26869290	269	LowQual
5	29069318	29069631	313	PASS
5	29434204	69936926	40502722	LowQual
5	29434234	70116432	40682198	LowQual
5	30139392	68517841	38378449	LowQual
5	30359021	56326846	25967825	LowQual
5	32856354	32856484	130	LowQual
5	32974508	32974625	117	PASS
5	36010968	36011977	1009	LowQual
5	36453118	166783243	130330125	LowQual
5	37288797	44265842	6977045	LowQual
5	40662869	40709995	47126	PASS
5	40738517	84159986	43421469	LowQual
5	40738609	84159874	43421265	LowQual
5	40874969	40932053	57084	LowQual
5	44265797	65862896	21597099	LowQual
5	45498345	46372819	874474	PASS
5	45498554	46372677	874123	PASS
5	45920768	46162286	241518	PASS
5	45954164	49547336	3593172	PASS
5	45954185	49545505	3591320	LowQual
5	45954306	49547459	3593153	LowQual
5	45954306	49551763	3597457	LowQual
5	45965915	46290466	324551	LowQual
5	45965916	46267447	301531	LowQual
5	45982855	46299941	317086	LowQual
5	46012274	46279173	266899	LowQual
5	46012292	46301654	289362	LowQual
5	46012336	46295178	282842	LowQual
5	46012347	46276729	264382	LowQual
5	46013860	46263509	249649	PASS
5	46014164	46263369	249205	LowQual
5	46015989	46263484	247495	PASS
5	46019099	46272029	252930	LowQual
[truncated: 5,202 more rows]
