# Supplementary material for: Discovery of large genomic inversions using long range information
Source: BMC Genomics. 2017 Jan 10;18:65. doi: 10.1186/s12864-016-3444-1 (PMC5223412; doi:10.1186/s12864-016-3444-1)
Supplement: Additional file 2: — Call sets. Call sets generated by Valor, DELLY, LUMPY, and GASVPro using both real data and simulations. (ZIP 72710 kb) [file 12864_2016_3444_MOESM2_ESM.zip › supplementary/NA12878/lumpy_NA12878_platinum.vcf]

##fileformat=VCFv4.2
##source=LUMPY
##INFO=<ID=SVTYPE,Number=1,Type=String,Description="Type of structural variant">
##INFO=<ID=SVLEN,Number=.,Type=Integer,Description="Difference in length between REF and ALT alleles">
##INFO=<ID=END,Number=1,Type=Integer,Description="End position of the variant described in this record">
##INFO=<ID=STRANDS,Number=.,Type=String,Description="Strand orientation of the adjacency in BEDPE format (DEL:+-, DUP:-+, INV:++/--)">
##INFO=<ID=IMPRECISE,Number=0,Type=Flag,Description="Imprecise structural variation">
##INFO=<ID=CIPOS,Number=2,Type=Integer,Description="Confidence interval around POS for imprecise variants">
##INFO=<ID=CIEND,Number=2,Type=Integer,Description="Confidence interval around END for imprecise variants">
##INFO=<ID=CIPOS95,Number=2,Type=Integer,Description="Confidence interval (95%) around POS for imprecise variants">
##INFO=<ID=CIEND95,Number=2,Type=Integer,Description="Confidence interval (95%) around END for imprecise variants">
##INFO=<ID=MATEID,Number=.,Type=String,Description="ID of mate breakends">
##INFO=<ID=EVENT,Number=1,Type=String,Description="ID of event associated to breakend">
##INFO=<ID=SECONDARY,Number=0,Type=Flag,Description="Secondary breakend in a multi-line variants">
##INFO=<ID=SU,Number=.,Type=Integer,Description="Number of pieces of evidence supporting the variant across all samples">
##INFO=<ID=PE,Number=.,Type=Integer,Description="Number of paired-end reads supporting the variant across all samples">
##INFO=<ID=SR,Number=.,Type=Integer,Description="Number of split reads supporting the variant across all samples">
##INFO=<ID=EV,Number=.,Type=String,Description="Type of LUMPY evidence contributing to the variant call">
##INFO=<ID=PRPOS,Number=.,Type=String,Description="LUMPY probability curve of the POS breakend">
##INFO=<ID=PREND,Number=.,Type=String,Description="LUMPY probability curve of the END breakend">
##ALT=<ID=DEL,Description="Deletion">
##ALT=<ID=DUP,Description="Duplication">
##ALT=<ID=INV,Description="Inversion">
##ALT=<ID=DUP:TANDEM,Description="Tandem duplication">
##ALT=<ID=INS,Description="Insertion of novel sequence">
##ALT=<ID=CNV,Description="Copy number variable region">
##FORMAT=<ID=GT,Number=1,Type=String,Description="Genotype">
##FORMAT=<ID=SU,Number=1,Type=Integer,Description="Number of pieces of evidence supporting the variant">
##FORMAT=<ID=PE,Number=1,Type=Integer,Description="Number of paired-end reads supporting the variant">
##FORMAT=<ID=SR,Number=1,Type=Integer,Description="Number of split reads supporting the variant">
##FORMAT=<ID=BD,Number=1,Type=Integer,Description="Amount of BED evidence supporting the variant">
#CHROM	POS	ID	REF	ALT	QUAL	FILTER	INFO	FORMAT	NA12878
1	829172	1	N	<DEL>	.	.	SVTYPE=DEL;STRANDS=+-:5;SVLEN=-35;END=829207;CIPOS=-10,5;CIEND=-10,5;CIPOS95=-3,0;CIEND95=-3,0;IMPRECISE;SU=5;PE=0;SR=5	GT:SU:PE:SR	./.:5:0:5
1	869423	2	N	<DEL>	.	.	SVTYPE=DEL;STRANDS=+-:25;SVLEN=-846;END=870269;CIPOS=-10,167;CIEND=-309,9;CIPOS95=-1,34;CIEND95=-40,2;IMPRECISE;SU=25;PE=25;SR=0	GT:SU:PE:SR	./.:25:25:0
1	1530406	3	N	<DUP>	.	.	SVTYPE=DUP;STRANDS=-+:7;SVLEN=470;END=1530876;CIPOS=-356,9;CIEND=-10,329;CIPOS95=-64,2;CIEND95=-1,114;IMPRECISE;SU=7;PE=7;SR=0	GT:SU:PE:SR	./.:7:7:0
1	1531294	4	N	<DUP>	.	.	SVTYPE=DUP;STRANDS=-+:4;SVLEN=344;END=1531638;CIPOS=-429,9;CIEND=-10,502;CIPOS95=-139,1;CIEND95=-1,175;IMPRECISE;SU=4;PE=4;SR=0	GT:SU:PE:SR	./.:4:4:0
1	1584545	5	N	<DEL>	.	.	SVTYPE=DEL;STRANDS=+-:4;SVLEN=-63144;END=1647689;CIPOS=-9,480;CIEND=-470,9;CIPOS95=0,181;CIEND95=-161,0;IMPRECISE;SU=4;PE=4;SR=0	GT:SU:PE:SR	./.:4:4:0
1	1649649	6	N	<DEL>	.	.	SVTYPE=DEL;STRANDS=+-:8;SVLEN=-960;END=1650609;CIPOS=-10,334;CIEND=-353,9;CIPOS95=-1,123;CIEND95=-66,2;IMPRECISE;SU=8;PE=8;SR=0	GT:SU:PE:SR	./.:8:8:0
1	1588585	7	N	<DUP>	.	.	SVTYPE=DUP;STRANDS=-+:7;SVLEN=65356;END=1653941;CIPOS=-452,9;CIEND=-10,289;CIPOS95=-127,1;CIEND95=-2,68;IMPRECISE;SU=7;PE=7;SR=0	GT:SU:PE:SR	./.:7:7:0
1	1594964	8	N	<DUP>	.	.	SVTYPE=DUP;STRANDS=-+:8;SVLEN=65855;END=1660819;CIPOS=-357,9;CIEND=-10,325;CIPOS95=-82,2;CIEND95=-1,128;IMPRECISE;SU=8;PE=8;SR=0	GT:SU:PE:SR	./.:8:8:0
1	2038043	9	N	<DUP>	.	.	SVTYPE=DUP;STRANDS=-+:4;SVLEN=270;END=2038313;CIPOS=-439,9;CIEND=-10,441;CIPOS95=-155,0;CIEND95=-1,152;IMPRECISE;SU=4;PE=4;SR=0	GT:SU:PE:SR	./.:4:4:0
1	2566176	10	N	<DEL>	.	.	SVTYPE=DEL;STRANDS=+-:14;SVLEN=-407;END=2566583;CIPOS=-10,226;CIEND=-332,9;CIPOS95=-2,69;CIEND95=-51,2;IMPRECISE;SU=14;PE=14;SR=0	GT:SU:PE:SR	./.:14:14:0
1	2583791	11	N	<DUP>	.	.	SVTYPE=DUP;STRANDS=-+:4;SVLEN=1084;END=2584875;CIPOS=-462,9;CIEND=-10,473;CIPOS95=-164,1;CIEND95=-1,173;IMPRECISE;SU=4;PE=4;SR=0	GT:SU:PE:SR	./.:4:4:0
1	2583913	12	N	<DEL>	.	.	SVTYPE=DEL;STRANDS=+-:5;SVLEN=-642;END=2584555;CIPOS=-10,102;CIEND=-173,8;CIPOS95=-2,54;CIEND95=-92,1;IMPRECISE;SU=5;PE=5;SR=0	GT:SU:PE:SR	./.:5:5:0
1	2584275	13	N	<DUP>	.	.	SVTYPE=DUP;STRANDS=-+:7;SVLEN=1375;END=2585650;CIPOS=-41,9;CIEND=-10,352;CIPOS95=-19,3;CIEND95=-1,136;IMPRECISE;SU=7;PE=7;SR=0	GT:SU:PE:SR	./.:7:7:0
1	2585302	14	N	<DUP>	.	.	SVTYPE=DUP;STRANDS=-+:10;SVLEN=350;END=2585652;CIPOS=-304,9;CIEND=-10,301;CIPOS95=-119,1;CIEND95=-1,119;IMPRECISE;SU=10;PE=10;SR=0	GT:SU:PE:SR	./.:10:10:0
1	2583698	15	N	<DUP>	.	.	SVTYPE=DUP;STRANDS=-+:9;SVLEN=2825;END=2586523;CIPOS=-268,9;CIEND=-10,298;CIPOS95=-74,2;CIEND95=-1,107;IMPRECISE;SU=9;PE=9;SR=0	GT:SU:PE:SR	./.:9:9:0
1	2586510	16	N	<DEL>	.	.	SVTYPE=DEL;STRANDS=+-:11;SVLEN=-472;END=2586982;CIPOS=-10,378;CIEND=-279,9;CIPOS95=-1,104;CIEND95=-31,3;IMPRECISE;SU=11;PE=11;SR=0	GT:SU:PE:SR	./.:11:11:0
1	2585487	17	N	<DEL>	.	.	SVTYPE=DEL;STRANDS=+-:4;SVLEN=-30088;END=2615575;CIPOS=-10,503;CIEND=-465,9;CIPOS95=-1,189;CIEND95=-175,1;IMPRECISE;SU=4;PE=4;SR=0	GT:SU:PE:SR	./.:4:4:0
1	2614749	18	N	<DUP>	.	.	SVTYPE=DUP;STRANDS=-+:17;SVLEN=1037;END=2615786;CIPOS=-276,8;CIEND=-10,205;CIPOS95=-118,1;CIEND95=-2,57;IMPRECISE;SU=17;PE=17;SR=0	GT:SU:PE:SR	./.:17:17:0
1	2584747	19	N	<DUP>	.	.	SVTYPE=DUP;STRANDS=-+:7;SVLEN=31069;END=2615816;CIPOS=-203,9;CIEND=-10,343;CIPOS95=-91,2;CIEND95=-1,125;IMPRECISE;SU=7;PE=7;SR=0	GT:SU:PE:SR	./.:7:7:0
1	2583613	20	N	<DUP>	.	.	SVTYPE=DUP;STRANDS=-+:30;SVLEN=32373;END=2615986;CIPOS=-179,9;CIEND=-10,54;CIPOS95=-62,2;CIEND95=-6,6;IMPRECISE;SU=30;PE=30;SR=0	GT:SU:PE:SR	./.:30:30:0
1	2583595	21	N	<DUP>	.	.	SVTYPE=DUP;STRANDS=-+:5;SVLEN=36295;END=2619890;CIPOS=-432,9;CIEND=-10,455;CIPOS95=-144,1;CIEND95=-1,167;IMPRECISE;SU=5;PE=5;SR=0	GT:SU:PE:SR	./.:5:5:0
1	2583594	22	N	<DUP>	.	.	SVTYPE=DUP;STRANDS=-+:5;SVLEN=38676;END=2622270;CIPOS=-318,9;CIEND=-10,428;CIPOS95=-73,2;CIEND95=-1,165;IMPRECISE;SU=5;PE=5;SR=0	GT:SU:PE:SR	./.:5:5:0
1	2585332	23	N	<DUP>	.	.	SVTYPE=DUP;STRANDS=-+:6;SVLEN=37467;END=2622799;CIPOS=-477,9;CIEND=-10,472;CIPOS95=-177,1;CIEND95=0,174;IMPRECISE;SU=6;PE=6;SR=0	GT:SU:PE:SR	./.:6:6:0
1	2620897	24	N	<DUP>	.	.	SVTYPE=DUP;STRANDS=-+:19;SVLEN=2043;END=2622940;CIPOS=-183,9;CIEND=-9,240;CIPOS95=-44,2;CIEND95=-1,92;IMPRECISE;SU=19;PE=19;SR=0	GT:SU:PE:SR	./.:19:19:0
1	2584388	25	N	<DUP>	.	.	SVTYPE=DUP;STRANDS=-+:5;SVLEN=39190;END=2623578;CIPOS=-152,9;CIEND=-10,417;CIPOS95=-50,3;CIEND95=-1,159;IMPRECISE;SU=5;PE=5;SR=0	GT:SU:PE:SR	./.:5:5:0
1	2583960	26	N	<DEL>	.	.	SVTYPE=DEL;STRANDS=+-:5;SVLEN=-39074;END=2623034;CIPOS=-10,416;CIEND=-69,9;CIPOS95=-1,147;CIEND95=-50,1;IMPRECISE;SU=5;PE=5;SR=0	GT:SU:PE:SR	./.:5:5:0
1	2583575	27	N	<DUP>	.	.	SVTYPE=DUP;STRANDS=-+:10;SVLEN=40033;END=2623608;CIPOS=-64,9;CIEND=-10,469;CIPOS95=-14,4;CIEND95=-1,122;IMPRECISE;SU=10;PE=10;SR=0	GT:SU:PE:SR	./.:10:10:0
1	2583991	28	N	<DUP>	.	.	SVTYPE=DUP;STRANDS=-+:4;SVLEN=41161;END=2625152;CIPOS=-9,8;CIEND=-9,8;CIPOS95=0,0;CIEND95=0,0;SU=4;PE=0;SR=4	GT:SU:PE:SR	./.:4:0:4
1	2585720	29	N	<DEL>	.	.	SVTYPE=DEL;STRANDS=+-:4;SVLEN=-40655;END=2626375;CIPOS=-10,229;CIEND=-503,9;CIPOS95=-2,93;CIEND95=-175,1;IMPRECISE;SU=4;PE=4;SR=0	GT:SU:PE:SR	./.:4:4:0
1	2615731	30	N	<DUP>	.	.	SVTYPE=DUP;STRANDS=-+:5;SVLEN=11793;END=2627524;CIPOS=-379,9;CIEND=-10,279;CIPOS95=-77,2;CIEND95=-3,41;IMPRECISE;SU=5;PE=5;SR=0	GT:SU:PE:SR	./.:5:5:0
1	2621690	31	N	<DEL>	.	.	SVTYPE=DEL;STRANDS=+-:12;SVLEN=-5904;END=2627594;CIPOS=-10,239;CIEND=-260,9;CIPOS95=-3,26;CIEND95=-62,2;IMPRECISE;SU=12;PE=12;SR=0	GT:SU:PE:SR	./.:12:12:0
1	2619842	32	N	<DEL>	.	.	SVTYPE=DEL;STRANDS=+-:5;SVLEN=-8136;END=2627978;CIPOS=-10,274;CIEND=-407,9;CIPOS95=-3,44;CIEND95=-131,1;IMPRECISE;SU=5;PE=5;SR=0	GT:SU:PE:SR	./.:5:5:0
1	2586497	33	N	<DEL>	.	.	SVTYPE=DEL;STRANDS=+-:5;SVLEN=-42605;END=2629102;CIPOS=-10,418;CIEND=-439,9;CIPOS95=-1,149;CIEND95=-129,1;IMPRECISE;SU=5;PE=5;SR=0	GT:SU:PE:SR	./.:5:5:0
1	2619292	34	N	<DUP>	.	.	SVTYPE=DUP;STRANDS=-+:5;SVLEN=10022;END=2629314;CIPOS=-309,8;CIEND=-10,402;CIPOS95=-113,1;CIEND95=-1,138;IMPRECISE;SU=5;PE=5;SR=0	GT:SU:PE:SR	./.:5:5:0
1	2586069	35	N	<DUP>	.	.	SVTYPE=DUP;STRANDS=-+:5;SVLEN=43252;END=2629321;CIPOS=-212,9;CIEND=-10,380;CIPOS95=-32,3;CIEND95=-1,123;IMPRECISE;SU=5;PE=5;SR=0	GT:SU:PE:SR	./.:5:5:0
1	2585676	36	N	<DEL>	.	.	SVTYPE=DEL;STRANDS=+-:8;SVLEN=-43408;END=2629084;CIPOS=-10,277;CIEND=-291,9;CIPOS95=-2,65;CIEND95=-78,2;IMPRECISE;SU=8;PE=8;SR=0	GT:SU:PE:SR	./.:8:8:0
1	2584761	37	N	<DUP>	.	.	SVTYPE=DUP;STRANDS=-+:9;SVLEN=44570;END=2629331;CIPOS=-348,8;CIEND=-10,331;CIPOS95=-144,1;CIEND95=-1,128;IMPRECISE;SU=9;PE=9;SR=0	GT:SU:PE:SR	./.:9:9:0
1	2583631	38	N	<DUP>	.	.	SVTYPE=DUP;STRANDS=-+:22;SVLEN=45693;END=2629324;CIPOS=-208,9;CIEND=-10,183;CIPOS95=-60,2;CIEND95=-2,49;IMPRECISE;SU=22;PE=22;SR=0	GT:SU:PE:SR	./.:22:22:0
1	2620866	39	N	<DEL>	.	.	SVTYPE=DEL;STRANDS=+-:13;SVLEN=-8262;END=2629128;CIPOS=-10,273;CIEND=-85,9;CIPOS95=-1,113;CIEND95=-17,3;IMPRECISE;SU=13;PE=13;SR=0	GT:SU:PE:SR	./.:13:13:0
1	2629659	40	N	<DEL>	.	.	SVTYPE=DEL;STRANDS=+-:4;SVLEN=-502;END=2630161;CIPOS=-10,346;CIEND=-390,9;CIPOS95=-2,122;CIEND95=-97,2;IMPRECISE;SU=4;PE=4;SR=0	GT:SU:PE:SR	./.:4:4:0
1	2615482	41	N	<DUP>	.	.	SVTYPE=DUP;STRANDS=-+:11;SVLEN=14914;END=2630396;CIPOS=-284,9;CIEND=-10,492;CIPOS95=-55,2;CIEND95=-1,135;IMPRECISE;SU=11;PE=11;SR=0	GT:SU:PE:SR	./.:11:11:0
1	2911548	42	N	<DEL>	.	.	SVTYPE=DEL;STRANDS=+-:18;SVLEN=-302;END=2911850;CIPOS=-10,9;CIEND=-10,9;CIPOS95=0,0;CIEND95=0,0;SU=18;PE=6;SR=12	GT:SU:PE:SR	./.:18:6:12
1	2919034	43	N	<DEL>	.	.	SVTYPE=DEL;STRANDS=+-:19;SVLEN=-332;END=2919366;CIPOS=-10,9;CIEND=-3,1;CIPOS95=0,0;CIEND95=0,0;SU=19;PE=7;SR=12	GT:SU:PE:SR	./.:19:7:12
1	3022499	44	N	<DEL>	.	.	SVTYPE=DEL;STRANDS=+-:4;SVLEN=-22;END=3022521;CIPOS=-9,8;CIEND=-9,8;CIPOS95=0,0;CIEND95=0,0;SU=4;PE=0;SR=4	GT:SU:PE:SR	./.:4:0:4
1	3097636	45	N	<DUP>	.	.	SVTYPE=DUP;STRANDS=-+:23;SVLEN=725;END=3098361;CIPOS=-188,9;CIEND=-10,185;CIPOS95=-49,1;CIEND95=-2,55;IMPRECISE;SU=23;PE=23;SR=0	GT:SU:PE:SR	./.:23:23:0
1	3536165	46	N	<DEL>	.	.	SVTYPE=DEL;STRANDS=+-:4;SVLEN=-30;END=3536195;CIPOS=-9,8;CIEND=-9,8;CIPOS95=0,0;CIEND95=0,0;SU=4;PE=0;SR=4	GT:SU:PE:SR	./.:4:0:4
1	4124445	47	N	<DUP>	.	.	SVTYPE=DUP;STRANDS=-+:5;SVLEN=539;END=4124984;CIPOS=-10,9;CIEND=-10,9;CIPOS95=-3,3;CIEND95=-2,3;IMPRECISE;SU=5;PE=4;SR=1	GT:SU:PE:SR	./.:5:4:1
1	4125505	48	N	<DEL>	.	.	SVTYPE=DEL;STRANDS=+-:5;SVLEN=-1543;END=4127048;CIPOS=-10,429;CIEND=-338,9;CIPOS95=-1,166;CIEND95=-113,2;IMPRECISE;SU=5;PE=5;SR=0	GT:SU:PE:SR	./.:5:5:0
1	4204541	49	N	<DUP>	.	.	SVTYPE=DUP;STRANDS=-+:6;SVLEN=152;END=4204693;CIPOS=-6,5;CIEND=-6,5;CIPOS95=0,0;CIEND95=0,0;SU=6;PE=0;SR=6	GT:SU:PE:SR	./.:6:0:6
1	4204544	50	N	<DUP>	.	.	SVTYPE=DUP;STRANDS=-+:12;SVLEN=255;END=4204799;CIPOS=-302,9;CIEND=-10,291;CIPOS95=-120,1;CIEND95=-1,124;IMPRECISE;SU=12;PE=12;SR=0	GT:SU:PE:SR	./.:12:12:0
1	4784735	51	N	<DEL>	.	.	SVTYPE=DEL;STRANDS=+-:5;SVLEN=-27;END=4784762;CIPOS=-10,9;CIEND=-10,9;CIPOS95=0,0;CIEND95=0,0;SU=5;PE=0;SR=5	GT:SU:PE:SR	./.:5:0:5
1	4999561	52	N	<DEL>	.	.	SVTYPE=DEL;STRANDS=+-:4;SVLEN=-37;END=4999598;CIPOS=-9,8;CIEND=0,4;CIPOS95=0,0;CIEND95=0,4;IMPRECISE;SU=4;PE=0;SR=4	GT:SU:PE:SR	./.:4:0:4
1	4999478	53	N	<DUP>	.	.	SVTYPE=DUP;STRANDS=-+:4;SVLEN=247;END=4999725;CIPOS=-10,9;CIEND=-10,9;CIPOS95=-1,1;CIEND95=-1,1;IMPRECISE;SU=4;PE=1;SR=3	GT:SU:PE:SR	./.:4:1:3
1	5259145	54	N	<DEL>	.	.	SVTYPE=DEL;STRANDS=+-:21;SVLEN=-45;END=5259190;CIPOS=-1,0;CIEND=-1,0;CIPOS95=0,0;CIEND95=0,0;SU=21;PE=0;SR=21	GT:SU:PE:SR	./.:21:0:21
1	5447229	55	N	<DUP>	.	.	SVTYPE=DUP;STRANDS=-+:11;SVLEN=210;END=5447439;CIPOS=-5,9;CIEND=-4,2;CIPOS95=0,0;CIEND95=0,0;SU=11;PE=1;SR=10	GT:SU:PE:SR	./.:11:1:10
1	825957	56	N	<DEL>	.	.	SVTYPE=DEL;STRANDS=+-:6;SVLEN=-4901217;END=5727174;CIPOS=-10,366;CIEND=-328,9;CIPOS95=-1,132;CIEND95=-84,2;IMPRECISE;SU=6;PE=6;SR=0	GT:SU:PE:SR	./.:6:6:0
1	5876603	57	N	<DEL>	.	.	SVTYPE=DEL;STRANDS=+-:4;SVLEN=-917;END=5877520;CIPOS=-9,8;CIEND=-9,8;CIPOS95=0,0;CIEND95=0,0;SU=4;PE=0;SR=4	GT:SU:PE:SR	./.:4:0:4
1	5877530	58	N	<DEL>	.	.	SVTYPE=DEL;STRANDS=+-:14;SVLEN=-61;END=5877591;CIPOS=-10,9;CIEND=-10,9;CIPOS95=0,0;CIEND95=0,0;SU=14;PE=0;SR=14	GT:SU:PE:SR	./.:14:0:14
1	6619068	59_1	N	[1:6619507[N	.	.	SVTYPE=BND;STRANDS=--:6;EVENT=59;MATEID=59_2;CIPOS=-211,9;CIEND=-29,9;CIPOS95=-90,2;CIEND95=-27,1;IMPRECISE;SU=6;PE=6;SR=0	GT:SU:PE:SR	./.:6:6:0
1	6619507	59_2	N	[1:6619068[N	.	.	SVTYPE=BND;STRANDS=--:6;SECONDARY;EVENT=59;MATEID=59_1;CIPOS=-29,9;CIEND=-211,9;CIPOS95=-27,1;CIEND95=-90,2;IMPRECISE;SU=6;PE=6;SR=0	GT:SU:PE:SR	./.:6:6:0
1	6618972	60_1	N	N]1:6619783]	.	.	SVTYPE=BND;STRANDS=++:4;EVENT=60;MATEID=60_2;CIPOS=-10,9;CIEND=-10,9;CIPOS95=-3,3;CIEND95=-1,3;IMPRECISE;SU=4;PE=3;SR=1	GT:SU:PE:SR	./.:4:3:1
1	6619783	60_2	N	N]1:6618972]	.	.	SVTYPE=BND;STRANDS=++:4;SECONDARY;EVENT=60;MATEID=60_1;CIPOS=-10,9;CIEND=-10,9;CIPOS95=-1,3;CIEND95=-3,3;IMPRECISE;SU=4;PE=3;SR=1	GT:SU:PE:SR	./.:4:3:1
1	6997309	61	N	<DUP>	.	.	SVTYPE=DUP;STRANDS=-+:6;SVLEN=340;END=6997649;CIPOS=-415,9;CIEND=-10,384;CIPOS95=-107,1;CIEND95=-2,118;IMPRECISE;SU=6;PE=6;SR=0	GT:SU:PE:SR	./.:6:6:0
1	7570071	62	N	<DEL>	.	.	SVTYPE=DEL;STRANDS=+-:18;SVLEN=-1455;END=7571526;CIPOS=-10,9;CIEND=-10,9;CIPOS95=-1,1;CIEND95=-1,0;IMPRECISE;SU=18;PE=16;SR=2	GT:SU:PE:SR	./.:18:16:2
1	9595626	63	N	<DEL>	.	.	SVTYPE=DEL;STRANDS=+-:17;SVLEN=-2037;END=9597663;CIPOS=-10,182;CIEND=-214,9;CIPOS95=-2,44;CIEND95=-56,2;IMPRECISE;SU=17;PE=17;SR=0	GT:SU:PE:SR	./.:17:17:0
1	9652703	64	N	<DEL>	.	.	SVTYPE=DEL;STRANDS=+-:14;SVLEN=-41;END=9652744;CIPOS=-10,9;CIEND=-10,9;CIPOS95=0,0;CIEND95=0,0;SU=14;PE=0;SR=14	GT:SU:PE:SR	./.:14:0:14
1	10482507	65	N	<DEL>	.	.	SVTYPE=DEL;STRANDS=+-:21;SVLEN=-1255;END=10483762;CIPOS=-10,178;CIEND=-160,9;CIPOS95=-3,38;CIEND95=-32,3;IMPRECISE;SU=21;PE=21;SR=0	GT:SU:PE:SR	./.:21:21:0
1	11051248	66	N	<DUP>	.	.	SVTYPE=DUP;STRANDS=-+:32;SVLEN=3390;END=11054638;CIPOS=-85,9;CIEND=-10,305;CIPOS95=-18,3;CIEND95=-1,37;IMPRECISE;SU=32;PE=32;SR=0	GT:SU:PE:SR	./.:32:32:0
1	11099603	67	N	<DUP>	.	.	SVTYPE=DUP;STRANDS=-+:9;SVLEN=2203;END=11101806;CIPOS=-10,9;CIEND=-10,9;CIPOS95=0,0;CIEND95=0,0;SU=9;PE=2;SR=7	GT:SU:PE:SR	./.:9:2:7
1	11101805	68	N	<DUP>	.	.	SVTYPE=DUP;STRANDS=-+:4;SVLEN=433;END=11102238;CIPOS=-392,9;CIEND=-10,473;CIPOS95=-123,1;CIEND95=-1,179;IMPRECISE;SU=4;PE=4;SR=0	GT:SU:PE:SR	./.:4:4:0
1	11682893	69	N	<DEL>	.	.	SVTYPE=DEL;STRANDS=+-:13;SVLEN=-296;END=11683189;CIPOS=-10,9;CIEND=-4,2;CIPOS95=0,0;CIEND95=0,0;SU=13;PE=2;SR=11	GT:SU:PE:SR	./.:13:2:11
1	12893952	70	N	<DUP>	.	.	SVTYPE=DUP;STRANDS=-+:5;SVLEN=54771;END=12948723;CIPOS=-446,9;CIEND=-10,296;CIPOS95=-165,1;CIEND95=-1,73;IMPRECISE;SU=5;PE=5;SR=0	GT:SU:PE:SR	./.:5:5:0
1	13180815	71	N	<DEL>	.	.	SVTYPE=DEL;STRANDS=+-:9;SVLEN=-1047;END=13181862;CIPOS=-10,470;CIEND=-506,9;CIPOS95=0,135;CIEND95=-147,0;IMPRECISE;SU=9;PE=9;SR=0	GT:SU:PE:SR	./.:9:9:0
1	12942543	72	N	<DUP>	.	.	SVTYPE=DUP;STRANDS=-+:14;SVLEN=277364;END=13219907;CIPOS=-267,9;CIEND=-10,196;CIPOS95=-109,1;CIEND95=-2,45;IMPRECISE;SU=14;PE=14;SR=0	GT:SU:PE:SR	./.:14:14:0
1	14454829	73	N	<DEL>	.	.	SVTYPE=DEL;STRANDS=+-:8;SVLEN=-5;END=14454834;CIPOS=-10,3;CIEND=-4,9;CIPOS95=0,0;CIEND95=0,0;SU=8;PE=0;SR=8	GT:SU:PE:SR	./.:8:0:8
1	15572955	74	N	<DEL>	.	.	SVTYPE=DEL;STRANDS=+-:5;SVLEN=-24;END=15572979;CIPOS=-10,9;CIEND=-10,9;CIPOS95=0,0;CIEND95=0,0;SU=5;PE=0;SR=5	GT:SU:PE:SR	./.:5:0:5
1	29878050	75_1	N	N]1:31129383]	.	.	SVTYPE=BND;STRANDS=++:30;EVENT=75;MATEID=75_2;CIPOS=-10,151;CIEND=-10,292;CIPOS95=-3,33;CIEND95=-2,28;IMPRECISE;SU=30;PE=30;SR=0	GT:SU:PE:SR	./.:30:30:0
1	31129383	75_2	N	N]1:29878050]	.	.	SVTYPE=BND;STRANDS=++:30;SECONDARY;EVENT=75;MATEID=75_1;CIPOS=-10,292;CIEND=-10,151;CIPOS95=-2,28;CIEND95=-3,33;IMPRECISE;SU=30;PE=30;SR=0	GT:SU:PE:SR	./.:30:30:0
1	16151934	76	N	<DEL>	.	.	SVTYPE=DEL;STRANDS=+-:14;SVLEN=-3503;END=16155437;CIPOS=-10,201;CIEND=-246,4;CIPOS95=-1,45;CIEND95=-71,1;IMPRECISE;SU=14;PE=14;SR=0	GT:SU:PE:SR	./.:14:14:0
1	16366326	77	N	<DUP>	.	.	SVTYPE=DUP;STRANDS=-+:9;SVLEN=22418;END=16388744;CIPOS=-297,9;CIEND=-10,302;CIPOS95=-102,1;CIEND95=-1,113;IMPRECISE;SU=9;PE=9;SR=0	GT:SU:PE:SR	./.:9:9:0
1	16415316	78_1	N	N]1:16416094]	.	.	SVTYPE=BND;STRANDS=++:25;EVENT=78;MATEID=78_2;CIPOS=-10,9;CIEND=-10,9;CIPOS95=0,0;CIEND95=0,0;SU=25;PE=10;SR=15	GT:SU:PE:SR	./.:25:10:15
1	16416094	78_2	N	N]1:16415316]	.	.	SVTYPE=BND;STRANDS=++:25;SECONDARY;EVENT=78;MATEID=78_1;CIPOS=-10,9;CIEND=-10,9;CIPOS95=0,0;CIEND95=0,0;SU=25;PE=10;SR=15	GT:SU:PE:SR	./.:25:10:15
1	16415256	79_1	N	[1:16416097[N	.	.	SVTYPE=BND;STRANDS=--:12;EVENT=79;MATEID=79_2;CIPOS=-10,9;CIEND=-10,9;CIPOS95=-1,0;CIEND95=-1,1;IMPRECISE;SU=12;PE=10;SR=2	GT:SU:PE:SR	./.:12:10:2
1	16416097	79_2	N	[1:16415256[N	.	.	SVTYPE=BND;STRANDS=--:12;SECONDARY;EVENT=79;MATEID=79_1;CIPOS=-10,9;CIEND=-10,9;CIPOS95=-1,1;CIEND95=-1,0;IMPRECISE;SU=12;PE=10;SR=2	GT:SU:PE:SR	./.:12:10:2
1	16890592	80	N	<DUP>	.	.	SVTYPE=DUP;STRANDS=-+:13;SVLEN=3330;END=16893922;CIPOS=-232,9;CIEND=-10,297;CIPOS95=-17,1;CIEND95=-3,28;IMPRECISE;SU=13;PE=13;SR=0	GT:SU:PE:SR	./.:13:13:0
1	17009524	81	N	<DEL>	.	.	SVTYPE=DEL;STRANDS=+-:4;SVLEN=-3292;END=17012816;CIPOS=-10,466;CIEND=-490,9;CIPOS95=-1,169;CIEND95=-168,1;IMPRECISE;SU=4;PE=4;SR=0	GT:SU:PE:SR	./.:4:4:0
1	17054431	82	N	<DEL>	.	.	SVTYPE=DEL;STRANDS=+-:7;SVLEN=-40;END=17054471;CIPOS=-5,4;CIEND=-5,4;CIPOS95=0,0;CIEND95=0,0;SU=7;PE=0;SR=7	GT:SU:PE:SR	./.:7:0:7
1	16947943	83_1	N	[1:17278121[N	.	.	SVTYPE=BND;STRANDS=--:24;EVENT=83;MATEID=83_2;CIPOS=-187,9;CIEND=-344,9;CIPOS95=-51,1;CIEND95=-47,2;IMPRECISE;SU=24;PE=24;SR=0	GT:SU:PE:SR	./.:24:24:0
1	17278121	83_2	N	[1:16947943[N	.	.	SVTYPE=BND;STRANDS=--:24;SECONDARY;EVENT=83;MATEID=83_1;CIPOS=-344,9;CIEND=-187,9;CIPOS95=-47,2;CIEND95=-51,1;IMPRECISE;SU=24;PE=24;SR=0	GT:SU:PE:SR	./.:24:24:0
1	17492508	84	N	<DUP>	.	.	SVTYPE=DUP;STRANDS=-+:14;SVLEN=206;END=17492714;CIPOS=-5,3;CIEND=-10,9;CIPOS95=0,0;CIEND95=0,0;SU=14;PE=7;SR=7	GT:SU:PE:SR	./.:14:7:7
1	18376131	85	N	<DUP>	.	.	SVTYPE=DUP;STRANDS=-+:6;SVLEN=331;END=18376462;CIPOS=-10,9;CIEND=-10,9;CIPOS95=-3,3;CIEND95=-3,3;IMPRECISE;SU=6;PE=5;SR=1	GT:SU:PE:SR	./.:6:5:1
1	19151832	86	N	<DEL>	.	.	SVTYPE=DEL;STRANDS=+-:4;SVLEN=-410;END=19152242;CIPOS=-10,370;CIEND=-392,9;CIPOS95=-2,121;CIEND95=-125,1;IMPRECISE;SU=4;PE=4;SR=0	GT:SU:PE:SR	./.:4:4:0
1	20913608	87	N	<DEL>	.	.	SVTYPE=DEL;STRANDS=+-:23;SVLEN=-55;END=20913663;CIPOS=-10,9;CIEND=-10,9;CIPOS95=0,0;CIEND95=0,0;SU=23;PE=0;SR=23	GT:SU:PE:SR	./.:23:0:23
1	20931959	88	N	<DEL>	.	.	SVTYPE=DEL;STRANDS=+-:10;SVLEN=-755;END=20932714;CIPOS=-10,273;CIEND=-348,9;CIPOS95=-2,85;CIEND95=-87,2;IMPRECISE;SU=10;PE=10;SR=0	GT:SU:PE:SR	./.:10:10:0
1	21786420	89	N	<DEL>	.	.	SVTYPE=DEL;STRANDS=+-:32;SVLEN=-270;END=21786690;CIPOS=-10,9;CIEND=-1,0;CIPOS95=0,0;CIEND95=0,0;SU=32;PE=3;SR=29	GT:SU:PE:SR	./.:32:3:29
1	21787745	90	N	<DEL>	.	.	SVTYPE=DEL;STRANDS=+-:10;SVLEN=-64;END=21787809;CIPOS=-10,9;CIEND=-10,9;CIPOS95=0,0;CIEND95=0,0;SU=10;PE=0;SR=10	GT:SU:PE:SR	./.:10:0:10
1	21754418	91_1	N	N]1:21806511]	.	.	SVTYPE=BND;STRANDS=++:9;EVENT=91;MATEID=91_2;CIPOS=-10,342;CIEND=-10,293;CIPOS95=-1,135;CIEND95=-2,92;IMPRECISE;SU=9;PE=9;SR=0	GT:SU:PE:SR	./.:9:9:0
1	21806511	91_2	N	N]1:21754418]	.	.	SVTYPE=BND;STRANDS=++:9;SECONDARY;EVENT=91;MATEID=91_1;CIPOS=-10,293;CIEND=-10,342;CIPOS95=-2,92;CIEND95=-1,135;IMPRECISE;SU=9;PE=9;SR=0	GT:SU:PE:SR	./.:9:9:0
1	21754023	92_1	N	[1:21807058[N	.	.	SVTYPE=BND;STRANDS=--:19;EVENT=92;MATEID=92_2;CIPOS=-486,9;CIEND=-237,9;CIPOS95=-106,0;CIEND95=-92,1;IMPRECISE;SU=19;PE=19;SR=0	GT:SU:PE:SR	./.:19:19:0
1	21807058	92_2	N	[1:21754023[N	.	.	SVTYPE=BND;STRANDS=--:19;SECONDARY;EVENT=92;MATEID=92_1;CIPOS=-237,9;CIEND=-486,9;CIPOS95=-92,1;CIEND95=-106,0;IMPRECISE;SU=19;PE=19;SR=0	GT:SU:PE:SR	./.:19:19:0
1	22293854	93	N	<DEL>	.	.	SVTYPE=DEL;STRANDS=+-:5;SVLEN=-25696;END=22319550;CIPOS=-10,395;CIEND=-511,9;CIPOS95=-1,128;CIEND95=-169,1;IMPRECISE;SU=5;PE=5;SR=0	GT:SU:PE:SR	./.:5:5:0
1	22307654	94	N	<DEL>	.	.	SVTYPE=DEL;STRANDS=+-:8;SVLEN=-24668;END=22332322;CIPOS=-10,325;CIEND=-468,9;CIPOS95=-1,106;CIEND95=-131,1;IMPRECISE;SU=8;PE=8;SR=0	GT:SU:PE:SR	./.:8:8:0
1	22312673	95	N	<DUP>	.	.	SVTYPE=DUP;STRANDS=-+:4;SVLEN=22743;END=22335416;CIPOS=-367,9;CIEND=-10,449;CIPOS95=-108,2;CIEND95=-1,155;IMPRECISE;SU=4;PE=4;SR=0	GT:SU:PE:SR	./.:4:4:0
1	22904445	96	N	<DUP>	.	.	SVTYPE=DUP;STRANDS=-+:5;SVLEN=524;END=22904969;CIPOS=-373,9;CIEND=-8,180;CIPOS95=-114,2;CIEND95=0,93;IMPRECISE;SU=5;PE=5;SR=0	GT:SU:PE:SR	./.:5:5:0
1	23343690	97	N	<DEL>	.	.	SVTYPE=DEL;STRANDS=+-:5;SVLEN=-22;END=23343712;CIPOS=-10,9;CIEND=-10,9;CIPOS95=0,0;CIEND95=0,0;SU=5;PE=0;SR=5	GT:SU:PE:SR	./.:5:0:5
1	23718834	98	N	<DUP>	.	.	SVTYPE=DUP;STRANDS=-+:4;SVLEN=328;END=23719162;CIPOS=-416,9;CIEND=-10,447;CIPOS95=-150,1;CIEND95=-1,159;IMPRECISE;SU=4;PE=4;SR=0	GT:SU:PE:SR	./.:4:4:0
1	25158702	99_1	N	N]1:25161563]	.	.	SVTYPE=BND;STRANDS=++:8;EVENT=99;MATEID=99_2;CIPOS=-10,519;CIEND=-10,345;CIPOS95=0,153;CIEND95=-1,143;IMPRECISE;SU=8;PE=8;SR=0	GT:SU:PE:SR	./.:8:8:0
1	25161563	99_2	N	N]1:25158702]	.	.	SVTYPE=BND;STRANDS=++:8;SECONDARY;EVENT=99;MATEID=99_1;CIPOS=-10,345;CIEND=-10,519;CIPOS95=-1,143;CIEND95=0,153;IMPRECISE;SU=8;PE=8;SR=0	GT:SU:PE:SR	./.:8:8:0
1	25158703	100	N	<DEL>	.	.	SVTYPE=DEL;STRANDS=+-:84;SVLEN=-2806;END=25161509;CIPOS=-2,0;CIEND=-10,9;CIPOS95=0,0;CIEND95=0,0;SU=84;PE=54;SR=30	GT:SU:PE:SR	./.:84:54:30
1	25614290	101_1	N	N]1:25732055]	.	.	SVTYPE=BND;STRANDS=++:8;EVENT=101;MATEID=101_2;CIPOS=-10,487;CIEND=-10,299;CIPOS95=0,143;CIEND95=-2,94;IMPRECISE;SU=8;PE=8;SR=0	GT:SU:PE:SR	./.:8:8:0
1	25732055	101_2	N	N]1:25614290]	.	.	SVTYPE=BND;STRANDS=++:8;SECONDARY;EVENT=101;MATEID=101_1;CIPOS=-10,299;CIEND=-10,487;CIPOS95=-2,94;CIEND95=0,143;IMPRECISE;SU=8;PE=8;SR=0	GT:SU:PE:SR	./.:8:8:0
1	25610185	102_1	N	[1:25736313[N	.	.	SVTYPE=BND;STRANDS=--:4;EVENT=102;MATEID=102_2;CIPOS=-453,9;CIEND=-353,9;CIPOS95=-157,1;CIEND95=-128,2;IMPRECISE;SU=4;PE=4;SR=0	GT:SU:PE:SR	./.:4:4:0
1	25736313	102_2	N	[1:25610185[N	.	.	SVTYPE=BND;STRANDS=--:4;SECONDARY;EVENT=102;MATEID=102_1;CIPOS=-353,9;CIEND=-453,9;CIPOS95=-128,2;CIEND95=-157,1;IMPRECISE;SU=4;PE=4;SR=0	GT:SU:PE:SR	./.:4:4:0
1	26094206	103	N	<DUP>	.	.	SVTYPE=DUP;STRANDS=-+:5;SVLEN=1170;END=26095376;CIPOS=-10,9;CIEND=-10,9;CIPOS95=0,0;CIEND95=0,0;SU=5;PE=0;SR=5	GT:SU:PE:SR	./.:5:0:5
1	26489822	104_1	N	N]1:26490185]	.	.	SVTYPE=BND;STRANDS=++:5;EVENT=104;MATEID=104_2;CIPOS=-6,314;CIEND=-10,429;CIPOS95=0,172;CIEND95=-1,164;IMPRECISE;SU=5;PE=5;SR=0	GT:SU:PE:SR	./.:5:5:0
1	26490185	104_2	N	N]1:26489822]	.	.	SVTYPE=BND;STRANDS=++:5;SECONDARY;EVENT=104;MATEID=104_1;CIPOS=-10,429;CIEND=-6,314;CIPOS95=-1,164;CIEND95=0,172;IMPRECISE;SU=5;PE=5;SR=0	GT:SU:PE:SR	./.:5:5:0
1	26489823	105	N	<DEL>	.	.	SVTYPE=DEL;STRANDS=+-:39;SVLEN=-315;END=26490138;CIPOS=-10,9;CIEND=-1,0;CIPOS95=0,0;CIEND95=0,0;SU=39;PE=18;SR=21	GT:SU:PE:SR	./.:39:18:21
1	28247807	106	N	<DEL>	.	.	SVTYPE=DEL;STRANDS=+-:33;SVLEN=-301;END=28248108;CIPOS=-10,9;CIEND=-2,0;CIPOS95=0,0;CIEND95=0,0;SU=33;PE=12;SR=21	GT:SU:PE:SR	./.:33:12:21
1	30345281	107	N	<DEL>	.	.	SVTYPE=DEL;STRANDS=+-:11;SVLEN=-766;END=30346047;CIPOS=-3,2;CIEND=-3,2;CIPOS95=0,0;CIEND95=0,0;SU=11;PE=1;SR=10	GT:SU:PE:SR	./.:11:1:10
1	29720839	108	N	<DUP>	.	.	SVTYPE=DUP;STRANDS=-+:6;SVLEN=1157725;END=30878564;CIPOS=-306,9;CIEND=-6,414;CIPOS95=-59,2;CIEND95=0,164;IMPRECISE;SU=6;PE=6;SR=0	GT:SU:PE:SR	./.:6:6:0
1	29720840	109_1	N	[1:30878819[N	.	.	SVTYPE=BND;STRANDS=--:16;EVENT=109;MATEID=109_2;CIPOS=-264,2;CIEND=-410,9;CIPOS95=-104,0;CIEND95=-86,0;IMPRECISE;SU=16;PE=16;SR=0	GT:SU:PE:SR	./.:16:16:0
1	30878819	109_2	N	[1:29720840[N	.	.	SVTYPE=BND;STRANDS=--:16;SECONDARY;EVENT=109;MATEID=109_1;CIPOS=-410,9;CIEND=-264,2;CIPOS95=-86,0;CIEND95=-104,0;IMPRECISE;SU=16;PE=16;SR=0	GT:SU:PE:SR	./.:16:16:0
1	30878513	110_1	N	[1:30878819[N	.	.	SVTYPE=BND;STRANDS=--:11;EVENT=110;MATEID=110_2;CIPOS=-10,2;CIEND=-10,9;CIPOS95=-3,0;CIEND95=-3,3;IMPRECISE;SU=11;PE=10;SR=1	GT:SU:PE:SR	./.:11:10:1
1	30878819	110_2	N	[1:30878513[N	.	.	SVTYPE=BND;STRANDS=--:11;SECONDARY;EVENT=110;MATEID=110_1;CIPOS=-10,9;CIEND=-10,2;CIPOS95=-3,3;CIEND95=-3,0;IMPRECISE;SU=11;PE=10;SR=1	GT:SU:PE:SR	./.:11:10:1
1	30569458	111_1	N	N]1:30965367]	.	.	SVTYPE=BND;STRANDS=++:12;EVENT=111;MATEID=111_2;CIPOS=-10,9;CIEND=-10,9;CIPOS95=0,0;CIEND95=0,0;SU=12;PE=0;SR=12	GT:SU:PE:SR	./.:12:0:12
1	30965367	111_2	N	N]1:30569458]	.	.	SVTYPE=BND;STRANDS=++:12;SECONDARY;EVENT=111;MATEID=111_1;CIPOS=-10,9;CIEND=-10,9;CIPOS95=0,0;CIEND95=0,0;SU=12;PE=0;SR=12	GT:SU:PE:SR	./.:12:0:12
1	31124376	112	N	<DUP>	.	.	SVTYPE=DUP;STRANDS=-+:5;SVLEN=349;END=31124725;CIPOS=-417,9;CIEND=-10,403;CIPOS95=-135,1;CIEND95=-1,127;IMPRECISE;SU=5;PE=5;SR=0	GT:SU:PE:SR	./.:5:5:0
1	31575081	113	N	<DEL>	.	.	SVTYPE=DEL;STRANDS=+-:26;SVLEN=-2229;END=31577310;CIPOS=-10,133;CIEND=-166,9;CIPOS95=-3,26;CIEND95=-41,1;IMPRECISE;SU=26;PE=26;SR=0	GT:SU:PE:SR	./.:26:26:0
1	31676173	114	N	<DEL>	.	.	SVTYPE=DEL;STRANDS=+-:4;SVLEN=-27;END=31676200;CIPOS=-9,8;CIEND=-9,8;CIPOS95=0,0;CIEND95=0,0;SU=4;PE=0;SR=4	GT:SU:PE:SR	./.:4:0:4
1	31971541	115_1	N	[1:31971656[N	.	.	SVTYPE=BND;STRANDS=--:5;EVENT=115;MATEID=115_2;CIPOS=-506,9;CIEND=0,1;CIPOS95=-167,1;CIEND95=0,1;IMPRECISE;SU=5;PE=5;SR=0	GT:SU:PE:SR	./.:5:5:0
1	31971656	115_2	N	[1:31971541[N	.	.	SVTYPE=BND;STRANDS=--:5;SECONDARY;EVENT=115;MATEID=115_1;CIPOS=0,1;CIEND=-506,9;CIPOS95=0,1;CIEND95=-167,1;IMPRECISE;SU=5;PE=5;SR=0	GT:SU:PE:SR	./.:5:5:0
1	46366124	116_1	N	N]1:46366490]	.	.	SVTYPE=BND;STRANDS=++:4;EVENT=116;MATEID=116_2;CIPOS=-7,310;CIEND=-10,510;CIPOS95=0,181;CIEND95=-1,179;IMPRECISE;SU=4;PE=4;SR=0	GT:SU:PE:SR	./.:4:4:0
1	46366490	116_2	N	N]1:46366124]	.	.	SVTYPE=BND;STRANDS=++:4;SECONDARY;EVENT=116;MATEID=116_1;CIPOS=-10,510;CIEND=-7,310;CIPOS95=-1,179;CIEND95=0,181;IMPRECISE;SU=4;PE=4;SR=0	GT:SU:PE:SR	./.:4:4:0
1	58343223	117	N	<DEL>	.	.	SVTYPE=DEL;STRANDS=+-:18;SVLEN=-312;END=58343535;CIPOS=-10,9;CIEND=-3,2;CIPOS95=0,0;CIEND95=0,0;SU=18;PE=6;SR=12	GT:SU:PE:SR	./.:18:6:12
1	32966152	118	N	<DUP>	.	.	SVTYPE=DUP;STRANDS=-+:13;SVLEN=39194;END=33005346;CIPOS=-10,9;CIEND=-10,9;CIPOS95=-1,1;CIEND95=-1,1;IMPRECISE;SU=13;PE=10;SR=3	GT:SU:PE:SR	./.:13:10:3
1	32966325	119	N	<DEL>	.	.	SVTYPE=DEL;STRANDS=+-:11;SVLEN=-39145;END=33005470;CIPOS=-4,319;CIEND=-272,9;CIPOS95=-1,140;CIEND95=-84,2;IMPRECISE;SU=11;PE=11;SR=0	GT:SU:PE:SR	./.:11:11:0
1	33453304	120	N	<DEL>	.	.	SVTYPE=DEL;STRANDS=+-:7;SVLEN=-311;END=33453615;CIPOS=-5,4;CIEND=-5,4;CIPOS95=0,0;CIEND95=0,0;SU=7;PE=0;SR=7	GT:SU:PE:SR	./.:7:0:7
1	34454632	121	N	<DEL>	.	.	SVTYPE=DEL;STRANDS=+-:14;SVLEN=-20;END=34454652;CIPOS=-3,2;CIEND=-4,2;CIPOS95=0,0;CIEND95=0,0;SU=14;PE=0;SR=14	GT:SU:PE:SR	./.:14:0:14
1	35101422	122	N	<DEL>	.	.	SVTYPE=DEL;STRANDS=+-:18;SVLEN=-10554;END=35111976;CIPOS=-10,9;CIEND=-10,9;CIPOS95=-1,1;CIEND95=-1,1;IMPRECISE;SU=18;PE=15;SR=3	GT:SU:PE:SR	./.:18:15:3
1	35627082	123	N	<DEL>	.	.	SVTYPE=DEL;STRANDS=+-:14;SVLEN=-378;END=35627460;CIPOS=-10,196;CIEND=-377,9;CIPOS95=-2,44;CIEND95=-77,2;IMPRECISE;SU=14;PE=14;SR=0	GT:SU:PE:SR	./.:14:14:0
1	36733584	124_1	N	[1:36734507[N	.	.	SVTYPE=BND;STRANDS=--:28;EVENT=124;MATEID=124_2;CIPOS=-238,9;CIEND=-217,7;CIPOS95=-20,3;CIEND95=-87,1;IMPRECISE;SU=28;PE=28;SR=0	GT:SU:PE:SR	./.:28:28:0
1	36734507	124_2	N	[1:36733584[N	.	.	SVTYPE=BND;STRANDS=--:28;SECONDARY;EVENT=124;MATEID=124_1;CIPOS=-217,7;CIEND=-238,9;CIPOS95=-87,1;CIEND95=-20,3;IMPRECISE;SU=28;PE=28;SR=0	GT:SU:PE:SR	./.:28:28:0
1	36733250	125_1	N	N]1:36734642]	.	.	SVTYPE=BND;STRANDS=++:37;EVENT=125;MATEID=125_2;CIPOS=-10,9;CIEND=-2,1;CIPOS95=0,0;CIEND95=0,0;SU=37;PE=23;SR=14	GT:SU:PE:SR	./.:37:23:14
1	36734642	125_2	N	N]1:36733250]	.	.	SVTYPE=BND;STRANDS=++:37;SECONDARY;EVENT=125;MATEID=125_1;CIPOS=-2,1;CIEND=-10,9;CIPOS95=0,0;CIEND95=0,0;SU=37;PE=23;SR=14	GT:SU:PE:SR	./.:37:23:14
1	37423096	126	N	<DUP>	.	.	SVTYPE=DUP;STRANDS=-+:5;SVLEN=2511;END=37425607;CIPOS=-169,9;CIEND=-10,420;CIPOS95=-47,3;CIEND95=-1,162;IMPRECISE;SU=5;PE=5;SR=0	GT:SU:PE:SR	./.:5:5:0
1	37423082	127	N	<DEL>	.	.	SVTYPE=DEL;STRANDS=+-:7;SVLEN=-2409;END=37425491;CIPOS=-10,321;CIEND=-486,9;CIPOS95=-2,64;CIEND95=-143,1;IMPRECISE;SU=7;PE=7;SR=0	GT:SU:PE:SR	./.:7:7:0
1	37816473	128	N	<DEL>	.	.	SVTYPE=DEL;STRANDS=+-:11;SVLEN=-249;END=37816722;CIPOS=-10,9;CIEND=-10,9;CIPOS95=0,0;CIEND95=0,0;SU=11;PE=1;SR=10	GT:SU:PE:SR	./.:11:1:10
1	38077349	129	N	<DEL>	.	.	SVTYPE=DEL;STRANDS=+-:13;SVLEN=-71;END=38077420;CIPOS=-10,9;CIEND=-10,9;CIPOS95=0,0;CIEND95=0,0;SU=13;PE=0;SR=13	GT:SU:PE:SR	./.:13:0:13
1	38208248	130	N	<DEL>	.	.	SVTYPE=DEL;STRANDS=+-:12;SVLEN=-160;END=38208408;CIPOS=-10,9;CIEND=-10,9;CIPOS95=0,0;CIEND95=0,0;SU=12;PE=0;SR=12	GT:SU:PE:SR	./.:12:0:12
1	39970028	131	N	<DUP>	.	.	SVTYPE=DUP;STRANDS=-+:12;SVLEN=471;END=39970499;CIPOS=-243,9;CIEND=-10,233;CIPOS95=-65,2;CIEND95=-2,60;IMPRECISE;SU=12;PE=12;SR=0	GT:SU:PE:SR	./.:12:12:0
1	39998257	132	N	<DEL>	.	.	SVTYPE=DEL;STRANDS=+-:20;SVLEN=-2992;END=40001249;CIPOS=-10,163;CIEND=-178,9;CIPOS95=-3,33;CIEND95=-40,2;IMPRECISE;SU=20;PE=20;SR=0	GT:SU:PE:SR	./.:20:20:0
1	41992237	133	N	<DUP>	.	.	SVTYPE=DUP;STRANDS=-+:4;SVLEN=733;END=41992970;CIPOS=-488,7;CIEND=-10,446;CIPOS95=-181,0;CIEND95=-1,160;IMPRECISE;SU=4;PE=4;SR=0	GT:SU:PE:SR	./.:4:4:0
1	42743159	134	N	<DEL>	.	.	SVTYPE=DEL;STRANDS=+-:13;SVLEN=-351;END=42743510;CIPOS=-10,230;CIEND=-119,9;CIPOS95=-2,64;CIEND95=-28,3;IMPRECISE;SU=13;PE=13;SR=0	GT:SU:PE:SR	./.:13:13:0
1	43857470	135	N	<DEL>	.	.	SVTYPE=DEL;STRANDS=+-:24;SVLEN=-321;END=43857791;CIPOS=-3,1;CIEND=-2,1;CIPOS95=0,0;CIEND95=0,0;SU=24;PE=10;SR=14	GT:SU:PE:SR	./.:24:10:14
1	44059296	136	N	<INV>	.	.	SVTYPE=INV;STRANDS=++:66,--:8;SVLEN=590;END=44059886;CIPOS=-2,0;CIEND=-10,3;CIPOS95=0,0;CIEND95=0,0;SU=74;PE=52;SR=22	GT:SU:PE:SR	./.:74:52:22
1	45417605	137	N	<DEL>	.	.	SVTYPE=DEL;STRANDS=+-:4;SVLEN=-415;END=45418020;CIPOS=-10,385;CIEND=-402,9;CIPOS95=-2,115;CIEND95=-134,1;IMPRECISE;SU=4;PE=4;SR=0	GT:SU:PE:SR	./.:4:4:0
1	46207295	138	N	<DEL>	.	.	SVTYPE=DEL;STRANDS=+-:46;SVLEN=-303;END=46207598;CIPOS=0,0;CIEND=0,0;CIPOS95=0,0;CIEND95=0,0;SU=46;PE=10;SR=36	GT:SU:PE:SR	./.:46:10:36
1	46366125	139	N	<DEL>	.	.	SVTYPE=DEL;STRANDS=+-:31;SVLEN=-311;END=46366436;CIPOS=-10,9;CIEND=-2,0;CIPOS95=0,0;CIEND95=0,0;SU=31;PE=11;SR=20	GT:SU:PE:SR	./.:31:11:20
1	47321541	140_1	N	N]1:47575667]	.	.	SVTYPE=BND;STRANDS=++:4;EVENT=140;MATEID=140_2;CIPOS=-10,459;CIEND=-10,445;CIPOS95=-1,161;CIEND95=-1,156;IMPRECISE;SU=4;PE=4;SR=0	GT:SU:PE:SR	./.:4:4:0
1	47575667	140_2	N	N]1:47321541]	.	.	SVTYPE=BND;STRANDS=++:4;SECONDARY;EVENT=140;MATEID=140_1;CIPOS=-10,445;CIEND=-10,459;CIPOS95=-1,156;CIEND95=-1,161;IMPRECISE;SU=4;PE=4;SR=0	GT:SU:PE:SR	./.:4:4:0
1	47395116	141_1	N	N]1:47615123]	.	.	SVTYPE=BND;STRANDS=++:5;EVENT=141;MATEID=141_2;CIPOS=-10,320;CIEND=-10,424;CIPOS95=-2,99;CIEND95=-1,146;IMPRECISE;SU=5;PE=5;SR=0	GT:SU:PE:SR	./.:5:5:0
1	47615123	141_2	N	N]1:47395116]	.	.	SVTYPE=BND;STRANDS=++:5;SECONDARY;EVENT=141;MATEID=141_1;CIPOS=-10,424;CIEND=-10,320;CIPOS95=-1,146;CIEND95=-2,99;IMPRECISE;SU=5;PE=5;SR=0	GT:SU:PE:SR	./.:5:5:0
1	49703204	142	N	<DEL>	.	.	SVTYPE=DEL;STRANDS=+-:5;SVLEN=-24;END=49703228;CIPOS=-10,9;CIEND=-10,9;CIPOS95=0,0;CIEND95=0,0;SU=5;PE=0;SR=5	GT:SU:PE:SR	./.:5:0:5
1	53103975	143	N	<DEL>	.	.	SVTYPE=DEL;STRANDS=+-:12;SVLEN=-40;END=53104015;CIPOS=-10,9;CIEND=-10,9;CIPOS95=0,0;CIEND95=0,0;SU=12;PE=0;SR=12	GT:SU:PE:SR	./.:12:0:12
1	53564935	144	N	<DEL>	.	.	SVTYPE=DEL;STRANDS=+-:8;SVLEN=-339;END=53565274;CIPOS=-10,9;CIEND=-10,9;CIPOS95=0,0;CIEND95=0,0;SU=8;PE=0;SR=8	GT:SU:PE:SR	./.:8:0:8
1	53564892	145	N	<DUP>	.	.	SVTYPE=DUP;STRANDS=-+:9;SVLEN=425;END=53565317;CIPOS=-4,3;CIEND=-4,3;CIPOS95=0,0;CIEND95=0,0;SU=9;PE=0;SR=9	GT:SU:PE:SR	./.:9:0:9
1	53594099	146	N	<DEL>	.	.	SVTYPE=DEL;STRANDS=+-:31;SVLEN=-849;END=53594948;CIPOS=-10,9;CIEND=-3,1;CIPOS95=0,0;CIEND95=0,0;SU=31;PE=20;SR=11	GT:SU:PE:SR	./.:31:20:11
1	53595127	147_1	N	N]1:53595653]	.	.	SVTYPE=BND;STRANDS=++:5;EVENT=147;MATEID=147_2;CIPOS=-7,438;CIEND=-10,502;CIPOS95=0,172;CIEND95=-1,165;IMPRECISE;SU=5;PE=5;SR=0	GT:SU:PE:SR	./.:5:5:0
1	53595653	147_2	N	N]1:53595127]	.	.	SVTYPE=BND;STRANDS=++:5;SECONDARY;EVENT=147;MATEID=147_1;CIPOS=-10,502;CIEND=-7,438;CIPOS95=-1,165;CIEND95=0,172;IMPRECISE;SU=5;PE=5;SR=0	GT:SU:PE:SR	./.:5:5:0
1	53594097	148	N	<DEL>	.	.	SVTYPE=DEL;STRANDS=+-:5;SVLEN=-1506;END=53595603;CIPOS=-10,425;CIEND=-443,5;CIPOS95=-1,149;CIEND95=-171,0;IMPRECISE;SU=5;PE=5;SR=0	GT:SU:PE:SR	./.:5:5:0
1	53595128	149	N	<DEL>	.	.	SVTYPE=DEL;STRANDS=+-:29;SVLEN=-475;END=53595603;CIPOS=-10,9;CIEND=-10,9;CIPOS95=0,0;CIEND95=0,0;SU=29;PE=16;SR=13	GT:SU:PE:SR	./.:29:16:13
1	17124987	150_1	N	N]1:54596314]	.	.	SVTYPE=BND;STRANDS=++:4;EVENT=150;MATEID=150_2;CIPOS=-10,479;CIEND=-10,487;CIPOS95=-1,179;CIEND95=-1,170;IMPRECISE;SU=4;PE=4;SR=0	GT:SU:PE:SR	./.:4:4:0
1	54596314	150_2	N	N]1:17124987]	.	.	SVTYPE=BND;STRANDS=++:4;SECONDARY;EVENT=150;MATEID=150_1;CIPOS=-10,487;CIEND=-10,479;CIPOS95=-1,170;CIEND95=-1,179;IMPRECISE;SU=4;PE=4;SR=0	GT:SU:PE:SR	./.:4:4:0
1	35268047	151_1	N	N]1:54976320]	.	.	SVTYPE=BND;STRANDS=++:13;EVENT=151;MATEID=151_2;CIPOS=-5,302;CIEND=-10,184;CIPOS95=-1,133;CIEND95=-2,57;IMPRECISE;SU=13;PE=13;SR=0	GT:SU:PE:SR	./.:13:13:0
1	54976320	151_2	N	N]1:35268047]	.	.	SVTYPE=BND;STRANDS=++:13;SECONDARY;EVENT=151;MATEID=151_1;CIPOS=-10,184;CIEND=-5,302;CIPOS95=-2,57;CIEND95=-1,133;IMPRECISE;SU=13;PE=13;SR=0	GT:SU:PE:SR	./.:13:13:0
1	35267829	152_1	N	[1:54976290[N	.	.	SVTYPE=BND;STRANDS=--:22;EVENT=152;MATEID=152_2;CIPOS=-516,9;CIEND=-307,9;CIPOS95=-114,0;CIEND95=-41,2;IMPRECISE;SU=22;PE=22;SR=0	GT:SU:PE:SR	./.:22:22:0
1	54976290	152_2	N	[1:35267829[N	.	.	SVTYPE=BND;STRANDS=--:22;SECONDARY;EVENT=152;MATEID=152_1;CIPOS=-307,9;CIEND=-516,9;CIPOS95=-41,2;CIEND95=-114,0;IMPRECISE;SU=22;PE=22;SR=0	GT:SU:PE:SR	./.:22:22:0
1	55468568	153	N	<DUP>	.	.	SVTYPE=DUP;STRANDS=-+:31;SVLEN=162;END=55468730;CIPOS=-10,9;CIEND=-10,5;CIPOS95=0,0;CIEND95=0,0;SU=31;PE=4;SR=27	GT:SU:PE:SR	./.:31:4:27
1	56401292	154_1	N	N]1:56401650]	.	.	SVTYPE=BND;STRANDS=++:6;EVENT=154;MATEID=154_2;CIPOS=-10,309;CIEND=-10,398;CIPOS95=0,164;CIEND95=-1,156;IMPRECISE;SU=6;PE=6;SR=0	GT:SU:PE:SR	./.:6:6:0
1	56401650	154_2	N	N]1:56401292]	.	.	SVTYPE=BND;STRANDS=++:6;SECONDARY;EVENT=154;MATEID=154_1;CIPOS=-10,398;CIEND=-10,309;CIPOS95=-1,156;CIEND95=0,164;IMPRECISE;SU=6;PE=6;SR=0	GT:SU:PE:SR	./.:6:6:0
1	56401293	155	N	<DEL>	.	.	SVTYPE=DEL;STRANDS=+-:46;SVLEN=-310;END=56401603;CIPOS=-2,0;CIEND=-10,9;CIPOS95=0,0;CIEND95=0,0;SU=46;PE=19;SR=27	GT:SU:PE:SR	./.:46:19:27
1	56831124	156	N	<DEL>	.	.	SVTYPE=DEL;STRANDS=+-:41;SVLEN=-3837;END=56834961;CIPOS=-3,2;CIEND=-10,8;CIPOS95=0,0;CIEND95=0,0;SU=41;PE=29;SR=12	GT:SU:PE:SR	./.:41:29:12
1	56864865	157	N	<DEL>	.	.	SVTYPE=DEL;STRANDS=+-:9;SVLEN=-33;END=56864898;CIPOS=-10,9;CIEND=-10,9;CIPOS95=0,0;CIEND95=0,0;SU=9;PE=1;SR=8	GT:SU:PE:SR	./.:9:1:8
1	56887710	158_1	N	N]1:56888068]	.	.	SVTYPE=BND;STRANDS=++:4;EVENT=158;MATEID=158_2;CIPOS=-7,307;CIEND=-10,483;CIPOS95=0,181;CIEND95=-1,177;IMPRECISE;SU=4;PE=4;SR=0	GT:SU:PE:SR	./.:4:4:0
1	56888068	158_2	N	N]1:56887710]	.	.	SVTYPE=BND;STRANDS=++:4;SECONDARY;EVENT=158;MATEID=158_1;CIPOS=-10,483;CIEND=-7,307;CIPOS95=-1,177;CIEND95=0,181;IMPRECISE;SU=4;PE=4;SR=0	GT:SU:PE:SR	./.:4:4:0
1	56887711	159	N	<DEL>	.	.	SVTYPE=DEL;STRANDS=+-:41;SVLEN=-308;END=56888019;CIPOS=-2,0;CIEND=-2,0;CIPOS95=0,0;CIEND95=0,0;SU=41;PE=17;SR=24	GT:SU:PE:SR	./.:41:17:24
1	56996032	160	N	<DUP>	.	.	SVTYPE=DUP;STRANDS=-+:31;SVLEN=314;END=56996346;CIPOS=-2,0;CIEND=-10,9;CIPOS95=0,0;CIEND95=0,0;SU=31;PE=10;SR=21	GT:SU:PE:SR	./.:31:10:21
1	57242625	161	N	<DEL>	.	.	SVTYPE=DEL;STRANDS=+-:26;SVLEN=-321;END=57242946;CIPOS=-10,9;CIEND=-2,0;CIPOS95=0,0;CIEND95=0,0;SU=26;PE=9;SR=17	GT:SU:PE:SR	./.:26:9:17
1	58743912	162_1	N	N]1:58744873]	.	.	SVTYPE=BND;STRANDS=++:9;EVENT=162;MATEID=162_2;CIPOS=-4,339;CIEND=-10,335;CIPOS95=0,148;CIEND95=-1,143;IMPRECISE;SU=9;PE=9;SR=0	GT:SU:PE:SR	./.:9:9:0
1	58744873	162_2	N	N]1:58743912]	.	.	SVTYPE=BND;STRANDS=++:9;SECONDARY;EVENT=162;MATEID=162_1;CIPOS=-10,335;CIEND=-4,339;CIPOS95=-1,143;CIEND95=0,148;IMPRECISE;SU=9;PE=9;SR=0	GT:SU:PE:SR	./.:9:9:0
1	58743913	163	N	<DEL>	.	.	SVTYPE=DEL;STRANDS=+-:65;SVLEN=-909;END=58744822;CIPOS=-2,0;CIEND=-2,0;CIPOS95=0,0;CIEND95=0,0;SU=65;PE=43;SR=22	GT:SU:PE:SR	./.:65:43:22
1	33476365	164	N	<DEL>	.	.	SVTYPE=DEL;STRANDS=+-:8;SVLEN=-25620088;END=59096453;CIPOS=-10,321;CIEND=-231,9;CIPOS95=-1,122;CIEND95=-58,3;IMPRECISE;SU=8;PE=8;SR=0	GT:SU:PE:SR	./.:8:8:0
1	60048636	165	N	<DEL>	.	.	SVTYPE=DEL;STRANDS=+-:41;SVLEN=-1025;END=60049661;CIPOS=-10,9;CIEND=-6,1;CIPOS95=0,0;CIEND95=0,0;SU=41;PE=35;SR=6	GT:SU:PE:SR	./.:41:35:6
1	61288095	166	N	<DUP>	.	.	SVTYPE=DUP;STRANDS=-+:10;SVLEN=243;END=61288338;CIPOS=-4,3;CIEND=-10,9;CIPOS95=0,0;CIEND95=0,0;SU=10;PE=2;SR=8	GT:SU:PE:SR	./.:10:2:8
1	62060131	167	N	<DEL>	.	.	SVTYPE=DEL;STRANDS=+-:9;SVLEN=-7;END=62060138;CIPOS=-4,3;CIEND=-4,3;CIPOS95=0,0;CIEND95=0,0;SU=9;PE=0;SR=9	GT:SU:PE:SR	./.:9:0:9
1	62390602	168	N	<DEL>	.	.	SVTYPE=DEL;STRANDS=+-:21;SVLEN=-333;END=62390935;CIPOS=-10,9;CIEND=-10,9;CIPOS95=0,0;CIEND95=0,0;SU=21;PE=9;SR=12	GT:SU:PE:SR	./.:21:9:12
1	63151835	169	N	<DEL>	.	.	SVTYPE=DEL;STRANDS=+-:37;SVLEN=-323;END=63152158;CIPOS=-2,0;CIEND=-10,7;CIPOS95=0,0;CIEND95=0,0;SU=37;PE=15;SR=22	GT:SU:PE:SR	./.:37:15:22
1	63316547	170	N	<DEL>	.	.	SVTYPE=DEL;STRANDS=+-:4;SVLEN=-10;END=63316557;CIPOS=-9,8;CIEND=-9,8;CIPOS95=0,0;CIEND95=0,0;SU=4;PE=0;SR=4	GT:SU:PE:SR	./.:4:0:4
1	63705366	171	N	<DEL>	.	.	SVTYPE=DEL;STRANDS=+-:43;SVLEN=-2780;END=63708146;CIPOS=-2,1;CIEND=-2,1;CIPOS95=0,0;CIEND95=0,0;SU=43;PE=28;SR=15	GT:SU:PE:SR	./.:43:28:15
1	84517938	172_1	N	N]1:84524677]	.	.	SVTYPE=BND;STRANDS=++:4;EVENT=172;MATEID=172_2;CIPOS=-8,482;CIEND=-10,502;CIPOS95=0,181;CIEND95=-1,175;IMPRECISE;SU=4;PE=4;SR=0	GT:SU:PE:SR	./.:4:4:0
1	84524677	172_2	N	N]1:84517938]	.	.	SVTYPE=BND;STRANDS=++:4;SECONDARY;EVENT=172;MATEID=172_1;CIPOS=-10,502;CIEND=-8,482;CIPOS95=-1,175;CIEND95=0,181;IMPRECISE;SU=4;PE=4;SR=0	GT:SU:PE:SR	./.:4:4:0
1	91758066	173	N	<DUP>	.	.	SVTYPE=DUP;STRANDS=-+:4;SVLEN=8644;END=91766710;CIPOS=-382,9;CIEND=-10,482;CIPOS95=-113,2;CIEND95=-1,175;IMPRECISE;SU=4;PE=4;SR=0	GT:SU:PE:SR	./.:4:4:0
1	64839555	174_1	N	[1:64854736[N	.	.	SVTYPE=BND;STRANDS=--:14;EVENT=174;MATEID=174_2;CIPOS=-390,9;CIEND=-473,9;CIPOS95=-76,2;CIEND95=-109,1;IMPRECISE;SU=14;PE=14;SR=0	GT:SU:PE:SR	./.:14:14:0
1	64854736	174_2	N	[1:64839555[N	.	.	SVTYPE=BND;STRANDS=--:14;SECONDARY;EVENT=174;MATEID=174_1;CIPOS=-473,9;CIEND=-390,9;CIPOS95=-109,1;CIEND95=-76,2;IMPRECISE;SU=14;PE=14;SR=0	GT:SU:PE:SR	./.:14:14:0
1	65344257	175	N	<DEL>	.	.	SVTYPE=DEL;STRANDS=+-:8;SVLEN=-19;END=65344276;CIPOS=-10,9;CIEND=-10,9;CIPOS95=0,0;CIEND95=0,0;SU=8;PE=0;SR=8	GT:SU:PE:SR	./.:8:0:8
1	65767940	176	N	<DEL>	.	.	SVTYPE=DEL;STRANDS=+-:6;SVLEN=-25;END=65767965;CIPOS=-6,5;CIEND=-6,5;CIPOS95=0,0;CIEND95=0,0;SU=6;PE=0;SR=6	GT:SU:PE:SR	./.:6:0:6
1	66024187	177_1	N	N]1:66030323]	.	.	SVTYPE=BND;STRANDS=++:9;EVENT=177;MATEID=177_2;CIPOS=-4,339;CIEND=-10,493;CIPOS95=0,148;CIEND95=-1,135;IMPRECISE;SU=9;PE=9;SR=0	GT:SU:PE:SR	./.:9:9:0
1	66030323	177_2	N	N]1:66024187]	.	.	SVTYPE=BND;STRANDS=++:9;SECONDARY;EVENT=177;MATEID=177_1;CIPOS=-10,493;CIEND=-4,339;CIPOS95=-1,135;CIEND95=0,148;IMPRECISE;SU=9;PE=9;SR=0	GT:SU:PE:SR	./.:9:9:0
1	66024188	178	N	<DEL>	.	.	SVTYPE=DEL;STRANDS=+-:89;SVLEN=-6079;END=66030267;CIPOS=0,0;CIEND=0,0;CIPOS95=0,0;CIEND95=0,0;SU=89;PE=47;SR=42	GT:SU:PE:SR	./.:89:47:42
1	66263922	179	N	<DEL>	.	.	SVTYPE=DEL;STRANDS=+-:12;SVLEN=-397;END=66264319;CIPOS=-10,358;CIEND=-251,9;CIPOS95=-2,70;CIEND95=-71,2;IMPRECISE;SU=12;PE=12;SR=0	GT:SU:PE:SR	./.:12:12:0
1	67201222	180	N	<DEL>	.	.	SVTYPE=DEL;STRANDS=+-:26;SVLEN=-314;END=67201536;CIPOS=-10,4;CIEND=-1,0;CIPOS95=0,0;CIEND95=0,0;SU=26;PE=4;SR=22	GT:SU:PE:SR	./.:26:4:22
1	68008000	181	N	<DEL>	.	.	SVTYPE=DEL;STRANDS=+-:60;SVLEN=-815;END=68008815;CIPOS=-10,104;CIEND=-101,9;CIPOS95=-2,16;CIEND95=-9,1;IMPRECISE;SU=60;PE=60;SR=0	GT:SU:PE:SR	./.:60:60:0
1	69807002	182	N	<DEL>	.	.	SVTYPE=DEL;STRANDS=+-:20;SVLEN=-309;END=69807311;CIPOS=-10,170;CIEND=-145,9;CIPOS95=-3,25;CIEND95=-25,3;IMPRECISE;SU=20;PE=20;SR=0	GT:SU:PE:SR	./.:20:20:0
1	69943724	183_1	N	N]1:69944072]	.	.	SVTYPE=BND;STRANDS=++:5;EVENT=183;MATEID=183_2;CIPOS=-6,295;CIEND=-10,426;CIPOS95=0,172;CIEND95=-1,163;IMPRECISE;SU=5;PE=5;SR=0	GT:SU:PE:SR	./.:5:5:0
1	69944072	183_2	N	N]1:69943724]	.	.	SVTYPE=BND;STRANDS=++:5;SECONDARY;EVENT=183;MATEID=183_1;CIPOS=-10,426;CIEND=-6,295;CIPOS95=-1,163;CIEND95=0,172;IMPRECISE;SU=5;PE=5;SR=0	GT:SU:PE:SR	./.:5:5:0
1	69943725	184	N	<DEL>	.	.	SVTYPE=DEL;STRANDS=+-:35;SVLEN=-296;END=69944021;CIPOS=-2,0;CIEND=-10,9;CIPOS95=0,0;CIEND95=0,0;SU=35;PE=11;SR=24	GT:SU:PE:SR	./.:35:11:24
1	70027325	185	N	<DEL>	.	.	SVTYPE=DEL;STRANDS=+-:17;SVLEN=-357;END=70027682;CIPOS=-10,9;CIEND=-8,3;CIPOS95=0,0;CIEND95=0,0;SU=17;PE=12;SR=5	GT:SU:PE:SR	./.:17:12:5
1	70768127	186	N	<DEL>	.	.	SVTYPE=DEL;STRANDS=+-:17;SVLEN=-307;END=70768434;CIPOS=-10,9;CIEND=-10,9;CIPOS95=0,0;CIEND95=0,0;SU=17;PE=7;SR=10	GT:SU:PE:SR	./.:17:7:10
1	70911998	187	N	<DUP>	.	.	SVTYPE=DUP;STRANDS=-+:8;SVLEN=435;END=70912433;CIPOS=-317,9;CIEND=-10,338;CIPOS95=-90,2;CIEND95=-1,130;IMPRECISE;SU=8;PE=8;SR=0	GT:SU:PE:SR	./.:8:8:0
1	70946205	188	N	<DEL>	.	.	SVTYPE=DEL;STRANDS=+-:34;SVLEN=-315;END=70946520;CIPOS=-2,0;CIEND=-1,0;CIPOS95=0,0;CIEND95=0,0;SU=34;PE=5;SR=29	GT:SU:PE:SR	./.:34:5:29
1	71741332	189	N	<DEL>	.	.	SVTYPE=DEL;STRANDS=+-:47;SVLEN=-297;END=71741629;CIPOS=0,0;CIEND=0,0;CIPOS95=0,0;CIEND95=0,0;SU=47;PE=9;SR=38	GT:SU:PE:SR	./.:47:9:38
1	72766324	190	N	<DEL>	.	.	SVTYPE=DEL;STRANDS=+-:70;SVLEN=-45515;END=72811839;CIPOS=-2,0;CIEND=-2,0;CIPOS95=0,0;CIEND95=0,0;SU=70;PE=47;SR=23	GT:SU:PE:SR	./.:70:47:23
1	73753607	191	N	<DEL>	.	.	SVTYPE=DEL;STRANDS=+-:29;SVLEN=-308;END=73753915;CIPOS=-10,9;CIEND=-9,9;CIPOS95=0,0;CIEND95=0,0;SU=29;PE=10;SR=19	GT:SU:PE:SR	./.:29:10:19
1	73768796	192_1	N	N]1:73769189]	.	.	SVTYPE=BND;STRANDS=++:6;EVENT=192;MATEID=192_2;CIPOS=-10,336;CIEND=-10,399;CIPOS95=0,164;CIEND95=0,159;IMPRECISE;SU=6;PE=6;SR=0	GT:SU:PE:SR	./.:6:6:0
1	73769189	192_2	N	N]1:73768796]	.	.	SVTYPE=BND;STRANDS=++:6;SECONDARY;EVENT=192;MATEID=192_1;CIPOS=-10,399;CIEND=-10,336;CIPOS95=0,159;CIEND95=0,164;IMPRECISE;SU=6;PE=6;SR=0	GT:SU:PE:SR	./.:6:6:0
1	73768797	193	N	<DEL>	.	.	SVTYPE=DEL;STRANDS=+-:39;SVLEN=-337;END=73769134;CIPOS=-2,0;CIEND=-10,9;CIPOS95=0,0;CIEND95=0,0;SU=39;PE=15;SR=24	GT:SU:PE:SR	./.:39:15:24
1	74038794	194	N	<DEL>	.	.	SVTYPE=DEL;STRANDS=+-:12;SVLEN=-23;END=74038817;CIPOS=-4,2;CIEND=-8,9;CIPOS95=0,0;CIEND95=0,0;SU=12;PE=0;SR=12	GT:SU:PE:SR	./.:12:0:12
1	74204762	195	N	<DEL>	.	.	SVTYPE=DEL;STRANDS=+-:7;SVLEN=-33;END=74204795;CIPOS=-5,4;CIEND=-5,4;CIPOS95=0,0;CIEND95=0,0;SU=7;PE=0;SR=7	GT:SU:PE:SR	./.:7:0:7
1	74312432	196	N	<DEL>	.	.	SVTYPE=DEL;STRANDS=+-:30;SVLEN=-250;END=74312682;CIPOS=-10,7;CIEND=-10,8;CIPOS95=0,0;CIEND95=0,0;SU=30;PE=3;SR=27	GT:SU:PE:SR	./.:30:3:27
1	74755170	197	N	<DEL>	.	.	SVTYPE=DEL;STRANDS=+-:24;SVLEN=-119;END=74755289;CIPOS=-2,0;CIEND=-10,9;CIPOS95=0,0;CIEND95=0,0;SU=24;PE=1;SR=23	GT:SU:PE:SR	./.:24:1:23
1	74844293	198	N	<DEL>	.	.	SVTYPE=DEL;STRANDS=+-:7;SVLEN=-17;END=74844310;CIPOS=-5,4;CIEND=-5,4;CIPOS95=0,0;CIEND95=0,0;SU=7;PE=0;SR=7	GT:SU:PE:SR	./.:7:0:7
1	75148237	199	N	<DEL>	.	.	SVTYPE=DEL;STRANDS=+-:21;SVLEN=-55;END=75148292;CIPOS=-1,0;CIEND=-1,0;CIPOS95=0,0;CIEND95=0,0;SU=21;PE=0;SR=21	GT:SU:PE:SR	./.:21:0:21
1	76011880	200_1	N	N]1:76012249]	.	.	SVTYPE=BND;STRANDS=++:5;EVENT=200;MATEID=200_2;CIPOS=-5,313;CIEND=-10,426;CIPOS95=0,172;CIEND95=-1,161;IMPRECISE;SU=5;PE=5;SR=0	GT:SU:PE:SR	./.:5:5:0
1	76012249	200_2	N	N]1:76011880]	.	.	SVTYPE=BND;STRANDS=++:5;SECONDARY;EVENT=200;MATEID=200_1;CIPOS=-10,426;CIEND=-5,313;CIPOS95=-1,161;CIEND95=0,172;IMPRECISE;SU=5;PE=5;SR=0	GT:SU:PE:SR	./.:5:5:0
1	76011881	201	N	<DEL>	.	.	SVTYPE=DEL;STRANDS=+-:35;SVLEN=-314;END=76012195;CIPOS=-10,9;CIEND=-1,0;CIPOS95=0,0;CIEND95=0,0;SU=35;PE=9;SR=26	GT:SU:PE:SR	./.:35:9:26
1	76259678	202	N	<DEL>	.	.	SVTYPE=DEL;STRANDS=+-:4;SVLEN=-36;END=76259714;CIPOS=-9,8;CIEND=-9,8;CIPOS95=0,0;CIEND95=0,0;SU=4;PE=0;SR=4	GT:SU:PE:SR	./.:4:0:4
1	76585488	203	N	<DEL>	.	.	SVTYPE=DEL;STRANDS=+-:16;SVLEN=-39;END=76585527;CIPOS=-2,1;CIEND=-2,1;CIPOS95=0,0;CIEND95=0,0;SU=16;PE=0;SR=16	GT:SU:PE:SR	./.:16:0:16
1	77100375	204	N	<DEL>	.	.	SVTYPE=DEL;STRANDS=+-:19;SVLEN=-274;END=77100649;CIPOS=-10,9;CIEND=-10,9;CIPOS95=0,0;CIEND95=0,0;SU=19;PE=2;SR=17	GT:SU:PE:SR	./.:19:2:17
1	77240062	205	N	<DEL>	.	.	SVTYPE=DEL;STRANDS=+-:11;SVLEN=-76;END=77240138;CIPOS=-3,2;CIEND=-3,2;CIPOS95=0,0;CIEND95=0,0;SU=11;PE=0;SR=11	GT:SU:PE:SR	./.:11:0:11
1	78649122	206	N	<DEL>	.	.	SVTYPE=DEL;STRANDS=+-:4;SVLEN=-5122;END=78654244;CIPOS=-10,300;CIEND=-480,9;CIPOS95=-2,113;CIEND95=-174,1;IMPRECISE;SU=4;PE=4;SR=0	GT:SU:PE:SR	./.:4:4:0
1	79401526	207	N	<DEL>	.	.	SVTYPE=DEL;STRANDS=+-:17;SVLEN=-304;END=79401830;CIPOS=-2,1;CIEND=-10,9;CIPOS95=0,0;CIEND95=0,0;SU=17;PE=5;SR=12	GT:SU:PE:SR	./.:17:5:12
1	79650144	208	N	<DUP>	.	.	SVTYPE=DUP;STRANDS=-+:23;SVLEN=130;END=79650274;CIPOS=-10,9;CIEND=-10,9;CIPOS95=0,0;CIEND95=0,0;SU=23;PE=0;SR=23	GT:SU:PE:SR	./.:23:0:23
1	80114185	209	N	<DEL>	.	.	SVTYPE=DEL;STRANDS=+-:17;SVLEN=-304;END=80114489;CIPOS=-3,2;CIEND=-9,9;CIPOS95=0,0;CIEND95=0,0;SU=17;PE=7;SR=10	GT:SU:PE:SR	./.:17:7:10
1	80221782	210	N	<DEL>	.	.	SVTYPE=DEL;STRANDS=+-:15;SVLEN=-1246;END=80223028;CIPOS=-10,9;CIEND=-10,7;CIPOS95=-1,1;CIEND95=-1,0;IMPRECISE;SU=15;PE=12;SR=3	GT:SU:PE:SR	./.:15:12:3
1	81404771	211_1	N	N]1:81411003]	.	.	SVTYPE=BND;STRANDS=++:8;EVENT=211;MATEID=211_2;CIPOS=-10,519;CIEND=-10,350;CIPOS95=0,153;CIEND95=-1,143;IMPRECISE;SU=8;PE=8;SR=0	GT:SU:PE:SR	./.:8:8:0
1	81411003	211_2	N	N]1:81404771]	.	.	SVTYPE=BND;STRANDS=++:8;SECONDARY;EVENT=211;MATEID=211_1;CIPOS=-10,350;CIEND=-10,519;CIPOS95=-1,143;CIEND95=0,153;IMPRECISE;SU=8;PE=8;SR=0	GT:SU:PE:SR	./.:8:8:0
1	81404772	212	N	<DEL>	.	.	SVTYPE=DEL;STRANDS=+-:59;SVLEN=-6176;END=81410948;CIPOS=-10,9;CIEND=-5,9;CIPOS95=0,0;CIEND95=0,0;SU=59;PE=31;SR=28	GT:SU:PE:SR	./.:59:31:28
1	81660357	213_1	N	[1:81661371[N	.	.	SVTYPE=BND;STRANDS=--:22;EVENT=213;MATEID=213_2;CIPOS=-10,9;CIEND=-10,9;CIPOS95=0,0;CIEND95=0,0;SU=22;PE=17;SR=5	GT:SU:PE:SR	./.:22:17:5
1	81661371	213_2	N	[1:81660357[N	.	.	SVTYPE=BND;STRANDS=--:22;SECONDARY;EVENT=213;MATEID=213_1;CIPOS=-10,9;CIEND=-10,9;CIPOS95=0,0;CIEND95=0,0;SU=22;PE=17;SR=5	GT:SU:PE:SR	./.:22:17:5
1	81660351	214_1	N	N]1:81661558]	.	.	SVTYPE=BND;STRANDS=++:29;EVENT=214;MATEID=214_2;CIPOS=-10,9;CIEND=-10,9;CIPOS95=0,0;CIEND95=0,0;SU=29;PE=20;SR=9	GT:SU:PE:SR	./.:29:20:9
1	81661558	214_2	N	N]1:81660351]	.	.	SVTYPE=BND;STRANDS=++:29;SECONDARY;EVENT=214;MATEID=214_1;CIPOS=-10,9;CIEND=-10,9;CIPOS95=0,0;CIEND95=0,0;SU=29;PE=20;SR=9	GT:SU:PE:SR	./.:29:20:9
1	81687795	215_1	N	N]1:81688168]	.	.	SVTYPE=BND;STRANDS=++:5;EVENT=215;MATEID=215_2;CIPOS=-5,316;CIEND=-10,428;CIPOS95=0,172;CIEND95=-1,159;IMPRECISE;SU=5;PE=5;SR=0	GT:SU:PE:SR	./.:5:5:0
1	81688168	215_2	N	N]1:81687795]	.	.	SVTYPE=BND;STRANDS=++:5;SECONDARY;EVENT=215;MATEID=215_1;CIPOS=-10,428;CIEND=-5,316;CIPOS95=-1,159;CIEND95=0,172;IMPRECISE;SU=5;PE=5;SR=0	GT:SU:PE:SR	./.:5:5:0
1	81687796	216	N	<DEL>	.	.	SVTYPE=DEL;STRANDS=+-:21;SVLEN=-317;END=81688113;CIPOS=-3,1;CIEND=-2,1;CIPOS95=0,0;CIEND95=0,0;SU=21;PE=8;SR=13	GT:SU:PE:SR	./.:21:8:13
1	81701819	217	N	<DEL>	.	.	SVTYPE=DEL;STRANDS=+-:4;SVLEN=-17;END=81701836;CIPOS=-9,8;CIEND=-9,8;CIPOS95=0,0;CIEND95=0,0;SU=4;PE=0;SR=4	GT:SU:PE:SR	./.:4:0:4
1	82963304	218	N	<DEL>	.	.	SVTYPE=DEL;STRANDS=+-:17;SVLEN=-311;END=82963615;CIPOS=-10,9;CIEND=-10,9;CIPOS95=0,0;CIEND95=0,0;SU=17;PE=6;SR=11	GT:SU:PE:SR	./.:17:6:11
1	83042654	219	N	<DEL>	.	.	SVTYPE=DEL;STRANDS=+-:14;SVLEN=-310;END=83042964;CIPOS=-3,2;CIEND=-4,2;CIPOS95=0,0;CIEND95=0,0;SU=14;PE=4;SR=10	GT:SU:PE:SR	./.:14:4:10
1	83125976	220	N	<DEL>	.	.	SVTYPE=DEL;STRANDS=+-:38;SVLEN=-1593;END=83127569;CIPOS=-10,9;CIEND=-3,1;CIPOS95=0,0;CIEND95=0,0;SU=38;PE=27;SR=11	GT:SU:PE:SR	./.:38:27:11
1	84517939	221	N	<DEL>	.	.	SVTYPE=DEL;STRANDS=+-:31;SVLEN=-6690;END=84524629;CIPOS=-9,9;CIEND=-3,1;CIPOS95=0,0;CIEND95=0,0;SU=31;PE=19;SR=12	GT:SU:PE:SR	./.:31:19:12
1	85748633	222_1	N	N]1:85749009]	.	.	SVTYPE=BND;STRANDS=++:10;EVENT=222;MATEID=222_2;CIPOS=-10,315;CIEND=-10,489;CIPOS95=0,144;CIEND95=-1,133;IMPRECISE;SU=10;PE=10;SR=0	GT:SU:PE:SR	./.:10:10:0
1	85749009	222_2	N	N]1:85748633]	.	.	SVTYPE=BND;STRANDS=++:10;SECONDARY;EVENT=222;MATEID=222_1;CIPOS=-10,489;CIEND=-10,315;CIPOS95=-1,133;CIEND95=0,144;IMPRECISE;SU=10;PE=10;SR=0	GT:SU:PE:SR	./.:10:10:0
1	85748634	223	N	<DEL>	.	.	SVTYPE=DEL;STRANDS=+-:45;SVLEN=-316;END=85748950;CIPOS=-10,9;CIEND=-1,0;CIPOS95=0,0;CIEND95=0,0;SU=45;PE=21;SR=24	GT:SU:PE:SR	./.:45:21:24
1	86405804	224_1	N	N]1:86406175]	.	.	SVTYPE=BND;STRANDS=++:4;EVENT=224;MATEID=224_2;CIPOS=-7,312;CIEND=-10,483;CIPOS95=0,181;CIEND95=-1,178;IMPRECISE;SU=4;PE=4;SR=0	GT:SU:PE:SR	./.:4:4:0
1	86406175	224_2	N	N]1:86405804]	.	.	SVTYPE=BND;STRANDS=++:4;SECONDARY;EVENT=224;MATEID=224_1;CIPOS=-10,483;CIEND=-7,312;CIPOS95=-1,178;CIEND95=0,181;IMPRECISE;SU=4;PE=4;SR=0	GT:SU:PE:SR	./.:4:4:0
1	86405805	225	N	<DEL>	.	.	SVTYPE=DEL;STRANDS=+-:22;SVLEN=-313;END=86406118;CIPOS=-3,2;CIEND=-3,2;CIPOS95=0,0;CIEND95=0,0;SU=22;PE=10;SR=12	GT:SU:PE:SR	./.:22:10:12
1	86740986	226	N	<DEL>	.	.	SVTYPE=DEL;STRANDS=+-:23;SVLEN=-711;END=86741697;CIPOS=-5,3;CIEND=-10,9;CIPOS95=0,0;CIEND95=0,0;SU=23;PE=15;SR=8	GT:SU:PE:SR	./.:23:15:8
1	88873550	227	N	<DEL>	.	.	SVTYPE=DEL;STRANDS=+-:26;SVLEN=-48;END=88873598;CIPOS=-10,9;CIEND=-10,9;CIPOS95=0,0;CIEND95=0,0;SU=26;PE=0;SR=26	GT:SU:PE:SR	./.:26:0:26
1	89313211	228	N	<DEL>	.	.	SVTYPE=DEL;STRANDS=+-:8;SVLEN=-27;END=89313238;CIPOS=-10,9;CIEND=-10,9;CIPOS95=0,0;CIEND95=0,0;SU=8;PE=0;SR=8	GT:SU:PE:SR	./.:8:0:8
1	89475925	229	N	<DEL>	.	.	SVTYPE=DEL;STRANDS=+-:27;SVLEN=-2699;END=89478624;CIPOS=-10,144;CIEND=-263,9;CIPOS95=-3,32;CIEND95=-25,1;IMPRECISE;SU=27;PE=27;SR=0	GT:SU:PE:SR	./.:27:27:0
1	89598982	230	N	<DUP>	.	.	SVTYPE=DUP;STRANDS=-+:4;SVLEN=53004;END=89651986;CIPOS=-520,9;CIEND=-10,275;CIPOS95=-181,0;CIEND95=-2,100;IMPRECISE;SU=4;PE=4;SR=0	GT:SU:PE:SR	./.:4:4:0
1	89599091	231	N	<DEL>	.	.	SVTYPE=DEL;STRANDS=+-:5;SVLEN=-53035;END=89652126;CIPOS=-10,427;CIEND=-328,9;CIPOS95=-1,161;CIEND95=-74,2;IMPRECISE;SU=5;PE=5;SR=0	GT:SU:PE:SR	./.:5:5:0
1	86809960	232_1	N	N]1:89719722]	.	.	SVTYPE=BND;STRANDS=++:9;EVENT=232;MATEID=232_2;CIPOS=-10,333;CIEND=-10,316;CIPOS95=-2,67;CIEND95=-1,127;IMPRECISE;SU=9;PE=9;SR=0	GT:SU:PE:SR	./.:9:9:0
1	89719722	232_2	N	N]1:86809960]	.	.	SVTYPE=BND;STRANDS=++:9;SECONDARY;EVENT=232;MATEID=232_1;CIPOS=-10,316;CIEND=-10,333;CIPOS95=-1,127;CIEND95=-2,67;IMPRECISE;SU=9;PE=9;SR=0	GT:SU:PE:SR	./.:9:9:0
1	91624787	233	N	<DEL>	.	.	SVTYPE=DEL;STRANDS=+-:29;SVLEN=-267;END=91625054;CIPOS=-1,0;CIEND=-1,0;CIPOS95=0,0;CIEND95=0,0;SU=29;PE=7;SR=22	GT:SU:PE:SR	./.:29:7:22
1	91914110	234_1	N	N]1:91914604]	.	.	SVTYPE=BND;STRANDS=++:5;EVENT=234;MATEID=234_2;CIPOS=-6,434;CIEND=-10,428;CIPOS95=0,172;CIEND95=-1,166;IMPRECISE;SU=5;PE=5;SR=0	GT:SU:PE:SR	./.:5:5:0
1	91914604	234_2	N	N]1:91914110]	.	.	SVTYPE=BND;STRANDS=++:5;SECONDARY;EVENT=234;MATEID=234_1;CIPOS=-10,428;CIEND=-6,434;CIPOS95=-1,166;CIEND95=0,172;IMPRECISE;SU=5;PE=5;SR=0	GT:SU:PE:SR	./.:5:5:0
1	91914111	235	N	<DEL>	.	.	SVTYPE=DEL;STRANDS=+-:72;SVLEN=-439;END=91914550;CIPOS=-10,9;CIEND=-10,9;CIPOS95=0,0;CIEND95=0,0;SU=72;PE=48;SR=24	GT:SU:PE:SR	./.:72:48:24
1	92134195	236	N	<DEL>	.	.	SVTYPE=DEL;STRANDS=+-:7;SVLEN=-689;END=92134884;CIPOS=-10,325;CIEND=-380,9;CIPOS95=-1,108;CIEND95=-108,2;IMPRECISE;SU=7;PE=7;SR=0	GT:SU:PE:SR	./.:7:7:0
1	92232062	237_1	N	N]1:92233382]	.	.	SVTYPE=BND;STRANDS=++:4;EVENT=237;MATEID=237_2;CIPOS=-8,482;CIEND=-10,475;CIPOS95=0,181;CIEND95=-1,175;IMPRECISE;SU=4;PE=4;SR=0	GT:SU:PE:SR	./.:4:4:0
1	92233382	237_2	N	N]1:92232062]	.	.	SVTYPE=BND;STRANDS=++:4;SECONDARY;EVENT=237;MATEID=237_1;CIPOS=-10,475;CIEND=-8,482;CIPOS95=-1,175;CIEND95=0,181;IMPRECISE;SU=4;PE=4;SR=0	GT:SU:PE:SR	./.:4:4:0
1	92232063	238	N	<DEL>	.	.	SVTYPE=DEL;STRANDS=+-:29;SVLEN=-1270;END=92233333;CIPOS=-3,2;CIEND=-10,9;CIPOS95=0,0;CIEND95=0,0;SU=29;PE=17;SR=12	GT:SU:PE:SR	./.:29:17:12
1	92681353	239	N	<DEL>	.	.	SVTYPE=DEL;STRANDS=+-:6;SVLEN=-52;END=92681405;CIPOS=-6,5;CIEND=-6,5;CIPOS95=0,0;CIEND95=0,0;SU=6;PE=0;SR=6	GT:SU:PE:SR	./.:6:0:6
1	93262273	240	N	<INV>	.	.	SVTYPE=INV;STRANDS=++:24,--:5;SVLEN=83;END=93262356;CIPOS=-2,0;CIEND=0,9;CIPOS95=0,0;CIEND95=0,0;SU=29;PE=12;SR=17	GT:SU:PE:SR	./.:29:12:17
1	91561217	241	N	<DUP>	.	.	SVTYPE=DUP;STRANDS=-+:13;SVLEN=1953195;END=93514412;CIPOS=-276,9;CIEND=-10,160;CIPOS95=-111,1;CIEND95=-3,25;IMPRECISE;SU=13;PE=13;SR=0	GT:SU:PE:SR	./.:13:13:0
1	91561364	242	N	<DEL>	.	.	SVTYPE=DEL;STRANDS=+-:6;SVLEN=-1953166;END=93514530;CIPOS=-10,384;CIEND=-425,9;CIPOS95=-1,145;CIEND95=-120,1;IMPRECISE;SU=6;PE=6;SR=0	GT:SU:PE:SR	./.:6:6:0
1	94288374	243_1	N	N]1:94291303]	.	.	SVTYPE=BND;STRANDS=++:8;EVENT=243;MATEID=243_2;CIPOS=-10,519;CIEND=-10,504;CIPOS95=0,153;CIEND95=-1,148;IMPRECISE;SU=8;PE=8;SR=0	GT:SU:PE:SR	./.:8:8:0
1	94291303	243_2	N	N]1:94288374]	.	.	SVTYPE=BND;STRANDS=++:8;SECONDARY;EVENT=243;MATEID=243_1;CIPOS=-10,504;CIEND=-10,519;CIPOS95=-1,148;CIEND95=0,153;IMPRECISE;SU=8;PE=8;SR=0	GT:SU:PE:SR	./.:8:8:0
1	94288375	244	N	<DEL>	.	.	SVTYPE=DEL;STRANDS=+-:63;SVLEN=-2881;END=94291256;CIPOS=-10,9;CIEND=-2,0;CIPOS95=0,0;CIEND95=0,0;SU=63;PE=35;SR=28	GT:SU:PE:SR	./.:63:35:28
1	94943233	245	N	<DEL>	.	.	SVTYPE=DEL;STRANDS=+-:18;SVLEN=-90;END=94943323;CIPOS=-2,1;CIEND=-2,1;CIPOS95=0,0;CIEND95=0,0;SU=18;PE=0;SR=18	GT:SU:PE:SR	./.:18:0:18
1	95155264	246	N	<DEL>	.	.	SVTYPE=DEL;STRANDS=+-:4;SVLEN=-29;END=95155293;CIPOS=-9,8;CIEND=-9,8;CIPOS95=0,0;CIEND95=0,0;SU=4;PE=0;SR=4	GT:SU:PE:SR	./.:4:0:4
1	95628034	247	N	<DUP>	.	.	SVTYPE=DUP;STRANDS=-+:9;SVLEN=52153;END=95680187;CIPOS=-280,9;CIEND=-10,309;CIPOS95=-84,1;CIEND95=-1,122;IMPRECISE;SU=9;PE=9;SR=0	GT:SU:PE:SR	./.:9:9:0
1	95690523	248_1	N	N]1:95690884]	.	.	SVTYPE=BND;STRANDS=++:5;EVENT=248;MATEID=248_2;CIPOS=-6,304;CIEND=-10,429;CIPOS95=0,172;CIEND95=0,161;IMPRECISE;SU=5;PE=5;SR=0	GT:SU:PE:SR	./.:5:5:0
1	95690884	248_2	N	N]1:95690523]	.	.	SVTYPE=BND;STRANDS=++:5;SECONDARY;EVENT=248;MATEID=248_1;CIPOS=-10,429;CIEND=-6,304;CIPOS95=0,161;CIEND95=0,172;IMPRECISE;SU=5;PE=5;SR=0	GT:SU:PE:SR	./.:5:5:0
1	95690524	249	N	<DEL>	.	.	SVTYPE=DEL;STRANDS=+-:31;SVLEN=-305;END=95690829;CIPOS=-2,0;CIEND=-10,9;CIPOS95=0,0;CIEND95=0,0;SU=31;PE=6;SR=25	GT:SU:PE:SR	./.:31:6:25
1	97695112	250	N	<DEL>	.	.	SVTYPE=DEL;STRANDS=+-:12;SVLEN=-24;END=97695136;CIPOS=-10,9;CIEND=-10,9;CIPOS95=0,0;CIEND95=0,0;SU=12;PE=0;SR=12	GT:SU:PE:SR	./.:12:0:12
1	99179944	251	N	<DEL>	.	.	SVTYPE=DEL;STRANDS=+-:14;SVLEN=-105;END=99180049;CIPOS=-10,9;CIEND=-10,9;CIPOS95=0,0;CIEND95=0,0;SU=14;PE=0;SR=14	GT:SU:PE:SR	./.:14:0:14
1	99669965	252	N	<DEL>	.	.	SVTYPE=DEL;STRANDS=+-:4;SVLEN=-32;END=99669997;CIPOS=-9,8;CIEND=-9,8;CIPOS95=0,0;CIEND95=0,0;SU=4;PE=0;SR=4	GT:SU:PE:SR	./.:4:0:4
1	100462979	253	N	<DEL>	.	.	SVTYPE=DEL;STRANDS=+-:4;SVLEN=-21;END=100463000;CIPOS=-9,8;CIEND=-9,8;CIPOS95=0,0;CIEND95=0,0;SU=4;PE=0;SR=4	GT:SU:PE:SR	./.:4:0:4
1	100640634	254	N	<DEL>	.	.	SVTYPE=DEL;STRANDS=+-:6;SVLEN=-25;END=100640659;CIPOS=-10,9;CIEND=-8,7;CIPOS95=0,0;CIEND95=0,0;SU=6;PE=1;SR=5	GT:SU:PE:SR	./.:6:1:5
1	101724154	255	N	<DEL>	.	.	SVTYPE=DEL;STRANDS=+-:4;SVLEN=-53;END=101724207;CIPOS=-9,8;CIEND=-9,8;CIPOS95=0,0;CIEND95=0,0;SU=4;PE=0;SR=4	GT:SU:PE:SR	./.:4:0:4
1	102892568	256_1	N	[1:102970098[N	.	.	SVTYPE=BND;STRANDS=--:5;EVENT=256;MATEID=256_2;CIPOS=-411,9;CIEND=-491,9;CIPOS95=-136,1;CIEND95=-162,1;IMPRECISE;SU=5;PE=5;SR=0	GT:SU:PE:SR	./.:5:5:0
1	102970098	256_2	N	[1:102892568[N	.	.	SVTYPE=BND;STRANDS=--:5;SECONDARY;EVENT=256;MATEID=256_1;CIPOS=-491,9;CIEND=-411,9;CIPOS95=-162,1;CIEND95=-136,1;IMPRECISE;SU=5;PE=5;SR=0	GT:SU:PE:SR	./.:5:5:0
1	102892306	257_1	N	N]1:102970227]	.	.	SVTYPE=BND;STRANDS=++:6;EVENT=257;MATEID=257_2;CIPOS=-10,361;CIEND=-10,404;CIPOS95=-1,116;CIEND95=-1,158;IMPRECISE;SU=6;PE=6;SR=0	GT:SU:PE:SR	./.:6:6:0
1	102970227	257_2	N	N]1:102892306]	.	.	SVTYPE=BND;STRANDS=++:6;SECONDARY;EVENT=257;MATEID=257_1;CIPOS=-10,404;CIEND=-10,361;CIPOS95=-1,158;CIEND95=-1,116;IMPRECISE;SU=6;PE=6;SR=0	GT:SU:PE:SR	./.:6:6:0
1	103047691	258_1	N	N]1:103048064]	.	.	SVTYPE=BND;STRANDS=++:6;EVENT=258;MATEID=258_2;CIPOS=-10,315;CIEND=-10,394;CIPOS95=0,164;CIEND95=-1,158;IMPRECISE;SU=6;PE=6;SR=0	GT:SU:PE:SR	./.:6:6:0
1	103048064	258_2	N	N]1:103047691]	.	.	SVTYPE=BND;STRANDS=++:6;SECONDARY;EVENT=258;MATEID=258_1;CIPOS=-10,394;CIEND=-10,315;CIPOS95=-1,158;CIEND95=0,164;IMPRECISE;SU=6;PE=6;SR=0	GT:SU:PE:SR	./.:6:6:0
1	103047692	259	N	<DEL>	.	.	SVTYPE=DEL;STRANDS=+-:46;SVLEN=-316;END=103048008;CIPOS=-2,0;CIEND=-2,0;CIPOS95=0,0;CIEND95=0,0;SU=46;PE=22;SR=24	GT:SU:PE:SR	./.:46:22:24
1	103096080	260	N	<DEL>	.	.	SVTYPE=DEL;STRANDS=+-:38;SVLEN=-304;END=103096384;CIPOS=-10,9;CIEND=-2,0;CIPOS95=0,0;CIEND95=0,0;SU=38;PE=18;SR=20	GT:SU:PE:SR	./.:38:18:20
1	103700038	261	N	<DEL>	.	.	SVTYPE=DEL;STRANDS=+-:4;SVLEN=-3;END=103700041;CIPOS=-9,1;CIEND=-2,8;CIPOS95=0,0;CIEND95=0,0;SU=4;PE=0;SR=4	GT:SU:PE:SR	./.:4:0:4
1	105218644	262	N	<DEL>	.	.	SVTYPE=DEL;STRANDS=+-:22;SVLEN=-818;END=105219462;CIPOS=-4,9;CIEND=-10,9;CIPOS95=-1,1;CIEND95=-1,0;IMPRECISE;SU=22;PE=20;SR=2	GT:SU:PE:SR	./.:22:20:2
1	105428320	263	N	<DEL>	.	.	SVTYPE=DEL;STRANDS=+-:46;SVLEN=-319;END=105428639;CIPOS=-2,0;CIEND=-10,9;CIPOS95=0,0;CIEND95=0,0;SU=46;PE=15;SR=31	GT:SU:PE:SR	./.:46:15:31
1	105606381	264	N	<DEL>	.	.	SVTYPE=DEL;STRANDS=+-:5;SVLEN=-20;END=105606401;CIPOS=-10,9;CIEND=-10,9;CIPOS95=0,0;CIEND95=0,0;SU=5;PE=0;SR=5	GT:SU:PE:SR	./.:5:0:5
1	105866783	265	N	<DEL>	.	.	SVTYPE=DEL;STRANDS=+-:14;SVLEN=-261;END=105867044;CIPOS=-4,2;CIEND=-10,9;CIPOS95=0,0;CIEND95=0,0;SU=14;PE=2;SR=12	GT:SU:PE:SR	./.:14:2:12
1	106969623	266	N	<DEL>	.	.	SVTYPE=DEL;STRANDS=+-:11;SVLEN=-147;END=106969770;CIPOS=-3,2;CIEND=-3,2;CIPOS95=0,0;CIEND95=0,0;SU=11;PE=0;SR=11	GT:SU:PE:SR	./.:11:0:11
1	108402973	267_1	N	N]1:108405533]	.	.	SVTYPE=BND;STRANDS=++:5;EVENT=267;MATEID=267_2;CIPOS=-7,437;CIEND=-10,449;CIPOS95=0,172;CIEND95=-1,166;IMPRECISE;SU=5;PE=5;SR=0	GT:SU:PE:SR	./.:5:5:0
1	108405533	267_2	N	N]1:108402973]	.	.	SVTYPE=BND;STRANDS=++:5;SECONDARY;EVENT=267;MATEID=267_1;CIPOS=-10,449;CIEND=-7,437;CIPOS95=-1,166;CIEND95=0,172;IMPRECISE;SU=5;PE=5;SR=0	GT:SU:PE:SR	./.:5:5:0
1	108402974	268	N	<DEL>	.	.	SVTYPE=DEL;STRANDS=+-:38;SVLEN=-2510;END=108405484;CIPOS=-10,9;CIEND=-10,9;CIPOS95=0,0;CIEND95=0,0;SU=38;PE=23;SR=15	GT:SU:PE:SR	./.:38:23:15
1	108733324	269_1	N	N]1:108737288]	.	.	SVTYPE=BND;STRANDS=++:4;EVENT=269;MATEID=269_2;CIPOS=-8,482;CIEND=-10,475;CIPOS95=0,181;CIEND95=-1,179;IMPRECISE;SU=4;PE=4;SR=0	GT:SU:PE:SR	./.:4:4:0
1	108737288	269_2	N	N]1:108733324]	.	.	SVTYPE=BND;STRANDS=++:4;SECONDARY;EVENT=269;MATEID=269_1;CIPOS=-10,475;CIEND=-8,482;CIPOS95=-1,179;CIEND95=0,181;IMPRECISE;SU=4;PE=4;SR=0	GT:SU:PE:SR	./.:4:4:0
1	108733325	270	N	<DEL>	.	.	SVTYPE=DEL;STRANDS=+-:22;SVLEN=-3926;END=108737251;CIPOS=-3,4;CIEND=-10,9;CIPOS95=0,0;CIEND95=0,0;SU=22;PE=16;SR=6	GT:SU:PE:SR	./.:22:16:6
1	109460246	271	N	<DEL>	.	.	SVTYPE=DEL;STRANDS=+-:5;SVLEN=-25;END=109460271;CIPOS=-10,9;CIEND=-10,9;CIPOS95=0,0;CIEND95=0,0;SU=5;PE=0;SR=5	GT:SU:PE:SR	./.:5:0:5
1	109573231	272_1	N	N]1:109575219]	.	.	SVTYPE=BND;STRANDS=++:4;EVENT=272;MATEID=272_2;CIPOS=-8,482;CIEND=-10,480;CIPOS95=0,181;CIEND95=-1,179;IMPRECISE;SU=4;PE=4;SR=0	GT:SU:PE:SR	./.:4:4:0
1	109575219	272_2	N	N]1:109573231]	.	.	SVTYPE=BND;STRANDS=++:4;SECONDARY;EVENT=272;MATEID=272_1;CIPOS=-10,480;CIEND=-8,482;CIPOS95=-1,179;CIEND95=0,181;IMPRECISE;SU=4;PE=4;SR=0	GT:SU:PE:SR	./.:4:4:0
1	109573232	273	N	<DEL>	.	.	SVTYPE=DEL;STRANDS=+-:37;SVLEN=-1948;END=109575180;CIPOS=-2,1;CIEND=-10,9;CIPOS95=0,0;CIEND95=0,0;SU=37;PE=25;SR=12	GT:SU:PE:SR	./.:37:25:12
1	109597727	274	N	<DEL>	.	.	SVTYPE=DEL;STRANDS=+-:10;SVLEN=-313;END=109598040;CIPOS=-10,9;CIEND=-10,9;CIPOS95=-1,3;CIEND95=-3,3;IMPRECISE;SU=10;PE=9;SR=1	GT:SU:PE:SR	./.:10:9:1
1	110187187	275	N	<DEL>	.	.	SVTYPE=DEL;STRANDS=+-:28;SVLEN=-4188;END=110191375;CIPOS=-8,136;CIEND=-148,9;CIPOS95=-1,25;CIEND95=-32,2;IMPRECISE;SU=28;PE=28;SR=0	GT:SU:PE:SR	./.:28:28:0
1	111788443	276	N	<DEL>	.	.	SVTYPE=DEL;STRANDS=+-:7;SVLEN=-19;END=111788462;CIPOS=-5,4;CIEND=-5,4;CIPOS95=0,0;CIEND95=0,0;SU=7;PE=0;SR=7	GT:SU:PE:SR	./.:7:0:7
1	112074697	277	N	<DEL>	.	.	SVTYPE=DEL;STRANDS=+-:6;SVLEN=-108;END=112074805;CIPOS=-6,5;CIEND=-5,6;CIPOS95=0,0;CIEND95=0,0;SU=6;PE=0;SR=6	GT:SU:PE:SR	./.:6:0:6
1	112835101	278	N	<DEL>	.	.	SVTYPE=DEL;STRANDS=+-:17;SVLEN=-2565;END=112837666;CIPOS=-10,164;CIEND=-225,9;CIPOS95=-3,30;CIEND95=-70,2;IMPRECISE;SU=17;PE=17;SR=0	GT:SU:PE:SR	./.:17:17:0
1	114039831	279	N	<DEL>	.	.	SVTYPE=DEL;STRANDS=+-:18;SVLEN=-6060;END=114045891;CIPOS=-10,313;CIEND=-320,9;CIPOS95=-2,47;CIEND95=-63,2;IMPRECISE;SU=18;PE=18;SR=0	GT:SU:PE:SR	./.:18:18:0
1	114646030	280_1	N	N]1:114654351]	.	.	SVTYPE=BND;STRANDS=++:15;EVENT=280;MATEID=280_2;CIPOS=-3,2;CIEND=-4,2;CIPOS95=0,0;CIEND95=0,0;SU=15;PE=5;SR=10	GT:SU:PE:SR	./.:15:5:10
1	114654351	280_2	N	N]1:114646030]	.	.	SVTYPE=BND;STRANDS=++:15;SECONDARY;EVENT=280;MATEID=280_1;CIPOS=-4,2;CIEND=-3,2;CIPOS95=0,0;CIEND95=0,0;SU=15;PE=5;SR=10	GT:SU:PE:SR	./.:15:5:10
1	114645954	281	N	<DUP>	.	.	SVTYPE=DUP;STRANDS=-+:7;SVLEN=8452;END=114654406;CIPOS=-378,6;CIEND=-9,359;CIPOS95=-151,0;CIEND95=0,134;IMPRECISE;SU=7;PE=7;SR=0	GT:SU:PE:SR	./.:7:7:0
1	114645955	282_1	N	[1:114654368[N	.	.	SVTYPE=BND;STRANDS=--:14;EVENT=282;MATEID=282_2;CIPOS=-10,9;CIEND=-3,2;CIPOS95=0,0;CIEND95=0,0;SU=14;PE=3;SR=11	GT:SU:PE:SR	./.:14:3:11
1	114654368	282_2	N	[1:114645955[N	.	.	SVTYPE=BND;STRANDS=--:14;SECONDARY;EVENT=282;MATEID=282_1;CIPOS=-3,2;CIEND=-10,9;CIPOS95=0,0;CIEND95=0,0;SU=14;PE=3;SR=11	GT:SU:PE:SR	./.:14:3:11
1	115796902	283	N	<DEL>	.	.	SVTYPE=DEL;STRANDS=+-:27;SVLEN=-270;END=115797172;CIPOS=-2,0;CIEND=-10,9;CIPOS95=0,0;CIEND95=0,0;SU=27;PE=4;SR=23	GT:SU:PE:SR	./.:27:4:23
1	116102707	284	N	<DEL>	.	.	SVTYPE=DEL;STRANDS=+-:14;SVLEN=-44;END=116102751;CIPOS=-10,9;CIEND=-10,9;CIPOS95=0,0;CIEND95=0,0;SU=14;PE=0;SR=14	GT:SU:PE:SR	./.:14:0:14
1	116229486	285	N	<DEL>	.	.	SVTYPE=DEL;STRANDS=+-:33;SVLEN=-3354;END=116232840;CIPOS=-3,3;CIEND=-4,1;CIPOS95=0,0;CIEND95=0,0;SU=33;PE=25;SR=8	GT:SU:PE:SR	./.:33:25:8
1	117002162	286	N	<DEL>	.	.	SVTYPE=DEL;STRANDS=+-:13;SVLEN=-130;END=117002292;CIPOS=-10,9;CIEND=-3,2;CIPOS95=0,0;CIEND95=0,0;SU=13;PE=0;SR=13	GT:SU:PE:SR	./.:13:0:13
1	118091051	287	N	<DEL>	.	.	SVTYPE=DEL;STRANDS=+-:28;SVLEN=-207;END=118091258;CIPOS=-1,0;CIEND=-1,0;CIPOS95=0,0;CIEND95=0,0;SU=28;PE=2;SR=26	GT:SU:PE:SR	./.:28:2:26
1	120123723	288	N	<DEL>	.	.	SVTYPE=DEL;STRANDS=+-:5;SVLEN=-30956;END=120154679;CIPOS=-10,357;CIEND=-494,9;CIPOS95=-2,77;CIEND95=-162,1;IMPRECISE;SU=5;PE=5;SR=0	GT:SU:PE:SR	./.:5:5:0
1	121138082	289	N	<DUP>	.	.	SVTYPE=DUP;STRANDS=-+:6;SVLEN=275;END=121138357;CIPOS=-386,9;CIEND=-10,382;CIPOS95=-141,0;CIEND95=0,146;IMPRECISE;SU=6;PE=6;SR=0	GT:SU:PE:SR	./.:6:6:0
1	121138317	290	N	<DEL>	.	.	SVTYPE=DEL;STRANDS=+-:9;SVLEN=-21;END=121138338;CIPOS=-4,3;CIEND=-4,3;CIPOS95=0,0;CIEND95=0,0;SU=9;PE=0;SR=9	GT:SU:PE:SR	./.:9:0:9
1	121352029	291	N	<DEL>	.	.	SVTYPE=DEL;STRANDS=+-:10;SVLEN=-2157;END=121354186;CIPOS=-10,315;CIEND=-360,9;CIPOS95=-1,125;CIEND95=-53,2;IMPRECISE;SU=10;PE=10;SR=0	GT:SU:PE:SR	./.:10:10:0
1	121351882	292	N	<DUP>	.	.	SVTYPE=DUP;STRANDS=-+:40;SVLEN=3385;END=121355267;CIPOS=-190,8;CIEND=-6,202;CIPOS95=-72,2;CIEND95=-1,75;IMPRECISE;SU=40;PE=40;SR=0	GT:SU:PE:SR	./.:40:40:0
1	121358435	293	N	<DUP>	.	.	SVTYPE=DUP;STRANDS=-+:8;SVLEN=27931;END=121386366;CIPOS=-343,9;CIEND=-10,505;CIPOS95=-129,1;CIEND95=-1,146;IMPRECISE;SU=8;PE=8;SR=0	GT:SU:PE:SR	./.:8:8:0
1	121358090	294	N	<DEL>	.	.	SVTYPE=DEL;STRANDS=+-:30;SVLEN=-28161;END=121386251;CIPOS=-10,203;CIEND=-408,9;CIPOS95=-2,80;CIEND95=-92,0;IMPRECISE;SU=30;PE=30;SR=0	GT:SU:PE:SR	./.:30:30:0
1	121355285	295	N	<DEL>	.	.	SVTYPE=DEL;STRANDS=+-:8;SVLEN=-74040;END=121429325;CIPOS=-10,335;CIEND=-493,9;CIPOS95=-1,127;CIEND95=-140,1;IMPRECISE;SU=8;PE=8;SR=0	GT:SU:PE:SR	./.:8:8:0
1	121358577	296	N	<DEL>	.	.	SVTYPE=DEL;STRANDS=+-:52;SVLEN=-119794;END=121478371;CIPOS=-10,7;CIEND=-278,9;CIPOS95=-1,6;CIEND95=-4,2;IMPRECISE;SU=52;PE=52;SR=0	GT:SU:PE:SR	./.:52:52:0
1	121358453	297	N	<DUP>	.	.	SVTYPE=DUP;STRANDS=-+:10;SVLEN=121782;END=121480235;CIPOS=-492,9;CIEND=-7,325;CIPOS95=-131,1;CIEND95=0,141;IMPRECISE;SU=10;PE=10;SR=0	GT:SU:PE:SR	./.:10:10:0
1	121478606	298	N	<DUP>	.	.	SVTYPE=DUP;STRANDS=-+:5;SVLEN=1630;END=121480236;CIPOS=-514,9;CIEND=-8,443;CIPOS95=-171,0;CIEND95=-1,170;IMPRECISE;SU=5;PE=5;SR=0	GT:SU:PE:SR	./.:5:5:0
1	121386368	299	N	<DEL>	.	.	SVTYPE=DEL;STRANDS=+-:32;SVLEN=-93757;END=121480125;CIPOS=-10,502;CIEND=-501,9;CIPOS95=-1,95;CIEND95=-96,1;IMPRECISE;SU=32;PE=32;SR=0	GT:SU:PE:SR	./.:32:32:0
1	121478369	300	N	<DUP>	.	.	SVTYPE=DUP;STRANDS=-+:46;SVLEN=4505;END=121482874;CIPOS=-208,3;CIEND=-6,201;CIPOS95=-84,1;CIEND95=-1,81;IMPRECISE;SU=46;PE=46;SR=0	GT:SU:PE:SR	./.:46:46:0
1	121358439	301	N	<DUP>	.	.	SVTYPE=DUP;STRANDS=-+:63;SVLEN=124436;END=121482875;CIPOS=-477,9;CIEND=-7,183;CIPOS95=-61,2;CIEND95=-1,70;IMPRECISE;SU=63;PE=63;SR=0	GT:SU:PE:SR	./.:63:63:0
1	121358578	302	N	<DEL>	.	.	SVTYPE=DEL;STRANDS=+-:35;SVLEN=-124201;END=121482779;CIPOS=-10,92;CIEND=-7,0;CIPOS95=-2,52;CIEND95=-7,0;IMPRECISE;SU=35;PE=35;SR=0	GT:SU:PE:SR	./.:35:35:0
1	121478978	303	N	<DEL>	.	.	SVTYPE=DEL;STRANDS=+-:5;SVLEN=-4749;END=121483727;CIPOS=-10,424;CIEND=-429,9;CIPOS95=-1,163;CIEND95=-159,1;IMPRECISE;SU=5;PE=5;SR=0	GT:SU:PE:SR	./.:5:5:0
1	121484502	304	N	<INV>	.	.	SVTYPE=INV;STRANDS=++:4,--:3;SVLEN=345;END=121484847;CIPOS=-10,9;CIEND=-10,9;CIPOS95=-3,3;CIEND95=-3,3;IMPRECISE;SU=7;PE=6;SR=1	GT:SU:PE:SR	./.:7:6:1
1	121485238	305_1	N	N]1:121485403]	.	.	SVTYPE=BND;STRANDS=++:14;EVENT=305;MATEID=305_2;CIPOS=-9,0;CIEND=-10,312;CIPOS95=-9,0;CIEND95=-1,119;IMPRECISE;SU=14;PE=14;SR=0	GT:SU:PE:SR	./.:14:14:0
1	121485403	305_2	N	N]1:121485238]	.	.	SVTYPE=BND;STRANDS=++:14;SECONDARY;EVENT=305;MATEID=305_1;CIPOS=-10,312;CIEND=-9,0;CIPOS95=-1,119;CIEND95=-9,0;IMPRECISE;SU=14;PE=14;SR=0	GT:SU:PE:SR	./.:14:14:0
1	121484723	306	N	<DEL>	.	.	SVTYPE=DEL;STRANDS=+-:936;SVLEN=-389;END=121485112;CIPOS=-10,133;CIEND=-15,4;CIPOS95=-2,1;CIEND95=-2,2;IMPRECISE;SU=936;PE=935;SR=1	GT:SU:PE:SR	./.:936:935:1
1	121484747	307	N	<DUP>	.	.	SVTYPE=DUP;STRANDS=-+:1484;SVLEN=688;END=121485435;CIPOS=-4,0;CIEND=0,0;CIPOS95=0,1;CIEND95=0,0;IMPRECISE;SU=1484;PE=1446;SR=38	GT:SU:PE:SR	./.:1484:1446:38
1	121484381	308	N	<DUP>	.	.	SVTYPE=DUP;STRANDS=-+:9576;SVLEN=1052;END=121485433;CIPOS=0,0;CIEND=-9,0;CIPOS95=0,0;CIEND95=0,0;SU=9576;PE=9551;SR=25	GT:SU:PE:SR	./.:9576:9551:25
1	145092948	309	N	<DEL>	.	.	SVTYPE=DEL;STRANDS=+-:141;SVLEN=-4133;END=145097081;CIPOS=-2,0;CIEND=-10,8;CIPOS95=0,0;CIEND95=0,0;SU=141;PE=124;SR=17	GT:SU:PE:SR	./.:141:124:17
1	233962210	310	N	<DEL>	.	.	SVTYPE=DEL;STRANDS=+-:8;SVLEN=-1405;END=233963615;CIPOS=-10,298;CIEND=-315,9;CIPOS95=-2,90;CIEND95=-91,2;IMPRECISE;SU=8;PE=8;SR=0	GT:SU:PE:SR	./.:8:8:0
1	142538920	311	N	<DEL>	.	.	SVTYPE=DEL;STRANDS=+-:12;SVLEN=-2015;END=142540935;CIPOS=-10,257;CIEND=-516,9;CIPOS95=-2,74;CIEND95=-144,0;IMPRECISE;SU=12;PE=12;SR=0	GT:SU:PE:SR	./.:12:12:0
1	147390171	312	N	<DEL>	.	.	SVTYPE=DEL;STRANDS=+-:27;SVLEN=-296;END=147390467;CIPOS=-10,9;CIEND=-10,9;CIPOS95=0,0;CIEND95=0,0;SU=27;PE=4;SR=23	GT:SU:PE:SR	./.:27:4:23
1	186826186	313_1	N	N]1:186826403]	.	.	SVTYPE=BND;STRANDS=++:10;EVENT=313;MATEID=313_2;CIPOS=-10,104;CIEND=-10,316;CIPOS95=-3,31;CIEND95=0,129;IMPRECISE;SU=10;PE=10;SR=0	GT:SU:PE:SR	./.:10:10:0
1	186826403	313_2	N	N]1:186826186]	.	.	SVTYPE=BND;STRANDS=++:10;SECONDARY;EVENT=313;MATEID=313_1;CIPOS=-10,316;CIEND=-10,104;CIPOS95=0,129;CIEND95=-3,31;IMPRECISE;SU=10;PE=10;SR=0	GT:SU:PE:SR	./.:10:10:0
1	224247116	314_1	N	N]1:224247635]	.	.	SVTYPE=BND;STRANDS=++:8;EVENT=314;MATEID=314_2;CIPOS=-10,460;CIEND=-10,496;CIPOS95=0,153;CIEND95=-1,144;IMPRECISE;SU=8;PE=8;SR=0	GT:SU:PE:SR	./.:8:8:0
1	224247635	314_2	N	N]1:224247116]	.	.	SVTYPE=BND;STRANDS=++:8;SECONDARY;EVENT=314;MATEID=314_1;CIPOS=-10,496;CIEND=-10,460;CIPOS95=-1,144;CIEND95=0,153;IMPRECISE;SU=8;PE=8;SR=0	GT:SU:PE:SR	./.:8:8:0
1	232423133	315	N	<DEL>	.	.	SVTYPE=DEL;STRANDS=+-:35;SVLEN=-313;END=232423446;CIPOS=-2,0;CIEND=-10,9;CIPOS95=0,0;CIEND95=0,0;SU=35;PE=14;SR=21	GT:SU:PE:SR	./.:35:14:21
1	233865083	316	N	<DEL>	.	.	SVTYPE=DEL;STRANDS=+-:4;SVLEN=-443;END=233865526;CIPOS=-10,331;CIEND=-434,9;CIPOS95=-2,102;CIEND95=-156,1;IMPRECISE;SU=4;PE=4;SR=0	GT:SU:PE:SR	./.:4:4:0
1	142536723	317	N	<DEL>	.	.	SVTYPE=DEL;STRANDS=+-:8;SVLEN=-13;END=142536736;CIPOS=-10,9;CIEND=-10,9;CIPOS95=0,0;CIEND95=0,0;SU=8;PE=0;SR=8	GT:SU:PE:SR	./.:8:0:8
1	142535977	318	N	<DEL>	.	.	SVTYPE=DEL;STRANDS=+-:79;SVLEN=-1319;END=142537296;CIPOS=0,99;CIEND=-173,9;CIPOS95=0,2;CIEND95=-8,2;IMPRECISE;SU=79;PE=79;SR=0	GT:SU:PE:SR	./.:79:79:0
1	142536595	319	N	<DEL>	.	.	SVTYPE=DEL;STRANDS=+-:7;SVLEN=-2125;END=142538720;CIPOS=-10,117;CIEND=-352,9;CIPOS95=0,74;CIEND95=-128,1;IMPRECISE;SU=7;PE=7;SR=0	GT:SU:PE:SR	./.:7:7:0
1	142538132	320	N	<DEL>	.	.	SVTYPE=DEL;STRANDS=+-:6;SVLEN=-13;END=142538145;CIPOS=-10,9;CIEND=-10,9;CIPOS95=-1,1;CIEND95=-1,1;IMPRECISE;SU=6;PE=4;SR=2	GT:SU:PE:SR	./.:6:4:2
1	142535434	321	N	<DUP>	.	.	SVTYPE=DUP;STRANDS=-+:5;SVLEN=3650;END=142539084;CIPOS=-10,9;CIEND=-10,9;CIPOS95=-3,3;CIEND95=-3,3;IMPRECISE;SU=5;PE=4;SR=1	GT:SU:PE:SR	./.:5:4:1
1	142538054	322	N	<DUP>	.	.	SVTYPE=DUP;STRANDS=-+:54;SVLEN=1255;END=142539309;CIPOS=-19,0;CIEND=-6,3;CIPOS95=-19,0;CIEND95=-6,3;IMPRECISE;SU=54;PE=53;SR=1	GT:SU:PE:SR	./.:54:53:1
1	142537466	323	N	<DUP>	.	.	SVTYPE=DUP;STRANDS=-+:32;SVLEN=2243;END=142539709;CIPOS=-103,9;CIEND=0,8;CIPOS95=-3,9;CIEND95=0,5;IMPRECISE;SU=32;PE=32;SR=0	GT:SU:PE:SR	./.:32:32:0
1	142538822	324	N	<DEL>	.	.	SVTYPE=DEL;STRANDS=+-:11;SVLEN=-3864;END=142542686;CIPOS=-10,258;CIEND=-327,1;CIPOS95=-2,81;CIEND95=-141,0;IMPRECISE;SU=11;PE=11;SR=0	GT:SU:PE:SR	./.:11:11:0
1	144894158	325	N	<DEL>	.	.	SVTYPE=DEL;STRANDS=+-:25;SVLEN=-1045;END=144895203;CIPOS=-10,82;CIEND=-273,9;CIPOS95=-3,34;CIEND95=-45,1;IMPRECISE;SU=25;PE=25;SR=0	GT:SU:PE:SR	./.:25:25:0
1	144896296	326	N	<DEL>	.	.	SVTYPE=DEL;STRANDS=+-:41;SVLEN=-4750;END=144901046;CIPOS=-10,119;CIEND=-416,9;CIPOS95=-1,23;CIEND95=-61,0;IMPRECISE;SU=41;PE=41;SR=0	GT:SU:PE:SR	./.:41:41:0
1	144901179	327_1	N	N]1:144906852]	.	.	SVTYPE=BND;STRANDS=++:5;EVENT=327;MATEID=327_2;CIPOS=-7,437;CIEND=-10,437;CIPOS95=0,172;CIEND95=-1,167;IMPRECISE;SU=5;PE=5;SR=0	GT:SU:PE:SR	./.:5:5:0
1	144906852	327_2	N	N]1:144901179]	.	.	SVTYPE=BND;STRANDS=++:5;SECONDARY;EVENT=327;MATEID=327_1;CIPOS=-10,437;CIEND=-7,437;CIPOS95=-1,167;CIEND95=0,172;IMPRECISE;SU=5;PE=5;SR=0	GT:SU:PE:SR	./.:5:5:0
1	144896299	328	N	<DEL>	.	.	SVTYPE=DEL;STRANDS=+-:10;SVLEN=-10509;END=144906808;CIPOS=-8,310;CIEND=-339,9;CIPOS95=-2,115;CIEND95=-77,1;IMPRECISE;SU=10;PE=10;SR=0	GT:SU:PE:SR	./.:10:10:0
1	144901180	329	N	<DEL>	.	.	SVTYPE=DEL;STRANDS=+-:41;SVLEN=-5629;END=144906809;CIPOS=-1,0;CIEND=-2,0;CIPOS95=0,0;CIEND95=0,0;SU=41;PE=23;SR=18	GT:SU:PE:SR	./.:41:23:18
1	144685639	330	N	<DEL>	.	.	SVTYPE=DEL;STRANDS=+-:10;SVLEN=-275350;END=144960989;CIPOS=-10,424;CIEND=-471,9;CIPOS95=-1,106;CIEND95=-120,1;IMPRECISE;SU=10;PE=10;SR=0	GT:SU:PE:SR	./.:10:10:0
1	145017408	331	N	<DEL>	.	.	SVTYPE=DEL;STRANDS=+-:8;SVLEN=-33;END=145017441;CIPOS=-10,9;CIEND=-10,9;CIPOS95=0,0;CIEND95=0,0;SU=8;PE=0;SR=8	GT:SU:PE:SR	./.:8:0:8
1	145026745	332_1	N	N]1:145027109]	.	.	SVTYPE=BND;STRANDS=++:10;EVENT=332;MATEID=332_2;CIPOS=-10,305;CIEND=-10,498;CIPOS95=0,144;CIEND95=-1,138;IMPRECISE;SU=10;PE=10;SR=0	GT:SU:PE:SR	./.:10:10:0
1	145027109	332_2	N	N]1:145026745]	.	.	SVTYPE=BND;STRANDS=++:10;SECONDARY;EVENT=332;MATEID=332_1;CIPOS=-10,498;CIEND=-10,305;CIPOS95=-1,138;CIEND95=0,144;IMPRECISE;SU=10;PE=10;SR=0	GT:SU:PE:SR	./.:10:10:0
1	145026746	333	N	<DEL>	.	.	SVTYPE=DEL;STRANDS=+-:83;SVLEN=-306;END=145027052;CIPOS=0,0;CIEND=0,0;CIPOS95=0,0;CIEND95=0,0;SU=83;PE=32;SR=51	GT:SU:PE:SR	./.:83:32:51
1	145092947	334_1	N	N]1:145097134]	.	.	SVTYPE=BND;STRANDS=++:12;EVENT=334;MATEID=334_2;CIPOS=-10,519;CIEND=-7,307;CIPOS95=0,138;CIEND95=-1,134;IMPRECISE;SU=12;PE=12;SR=0	GT:SU:PE:SR	./.:12:12:0
1	145097134	334_2	N	N]1:145092947]	.	.	SVTYPE=BND;STRANDS=++:12;SECONDARY;EVENT=334;MATEID=334_1;CIPOS=-7,307;CIEND=-10,519;CIPOS95=-1,134;CIEND95=0,138;IMPRECISE;SU=12;PE=12;SR=0	GT:SU:PE:SR	./.:12:12:0
1	120391409	335_1	N	[1:145289142[N	.	.	SVTYPE=BND;STRANDS=--:9;EVENT=335;MATEID=335_2;CIPOS=-455,9;CIEND=-302,9;CIPOS95=-130,1;CIEND95=-105,1;IMPRECISE;SU=9;PE=9;SR=0	GT:SU:PE:SR	./.:9:9:0
1	145289142	335_2	N	[1:120391409[N	.	.	SVTYPE=BND;STRANDS=--:9;SECONDARY;EVENT=335;MATEID=335_1;CIPOS=-302,9;CIEND=-455,9;CIPOS95=-105,1;CIEND95=-130,1;IMPRECISE;SU=9;PE=9;SR=0	GT:SU:PE:SR	./.:9:9:0
1	16885194	336_1	N	[1:146471552[N	.	.	SVTYPE=BND;STRANDS=--:4;EVENT=336;MATEID=336_2;CIPOS=-471,9;CIEND=-503,9;CIPOS95=-168,0;CIEND95=-174,1;IMPRECISE;SU=4;PE=4;SR=0	GT:SU:PE:SR	./.:4:4:0
1	146471552	336_2	N	[1:16885194[N	.	.	SVTYPE=BND;STRANDS=--:4;SECONDARY;EVENT=336;MATEID=336_1;CIPOS=-503,9;CIEND=-471,9;CIPOS95=-174,1;CIEND95=-168,0;IMPRECISE;SU=4;PE=4;SR=0	GT:SU:PE:SR	./.:4:4:0
1	146702277	337_1	N	[1:146818299[N	.	.	SVTYPE=BND;STRANDS=--:4;EVENT=337;MATEID=337_2;CIPOS=-357,9;CIEND=-450,9;CIPOS95=-130,1;CIEND95=-153,1;IMPRECISE;SU=4;PE=4;SR=0	GT:SU:PE:SR	./.:4:4:0
1	146818299	337_2	N	[1:146702277[N	.	.	SVTYPE=BND;STRANDS=--:4;SECONDARY;EVENT=337;MATEID=337_1;CIPOS=-450,9;CIEND=-357,9;CIPOS95=-153,1;CIEND95=-130,1;IMPRECISE;SU=4;PE=4;SR=0	GT:SU:PE:SR	./.:4:4:0
1	146960345	338	N	<DUP>	.	.	SVTYPE=DUP;STRANDS=-+:13;SVLEN=107;END=146960452;CIPOS=-10,9;CIEND=-10,9;CIPOS95=0,0;CIEND95=0,0;SU=13;PE=0;SR=13	GT:SU:PE:SR	./.:13:0:13
1	120393297	339	N	<DEL>	.	.	SVTYPE=DEL;STRANDS=+-:18;SVLEN=-26996354;END=147389651;CIPOS=-4,239;CIEND=-315,9;CIPOS95=0,87;CIEND95=-54,0;IMPRECISE;SU=18;PE=18;SR=0	GT:SU:PE:SR	./.:18:18:0
1	147392565	340	N	<INV>	.	.	SVTYPE=INV;STRANDS=++:2,--:4;SVLEN=204;END=147392769;CIPOS=-64,33;CIEND=-73,15;CIPOS95=-51,29;CIEND95=-70,6;IMPRECISE;SU=6;PE=6;SR=0	GT:SU:PE:SR	./.:6:6:0
1	145833117	341_1	N	N]1:147394565]	.	.	SVTYPE=BND;STRANDS=++:40;EVENT=341;MATEID=341_2;CIPOS=-10,268;CIEND=-10,121;CIPOS95=-3,23;CIEND95=-2,26;IMPRECISE;SU=40;PE=40;SR=0	GT:SU:PE:SR	./.:40:40:0
1	147394565	341_2	N	N]1:145833117]	.	.	SVTYPE=BND;STRANDS=++:40;SECONDARY;EVENT=341;MATEID=341_1;CIPOS=-10,121;CIEND=-10,268;CIPOS95=-2,26;CIEND95=-3,23;IMPRECISE;SU=40;PE=40;SR=0	GT:SU:PE:SR	./.:40:40:0
1	147752842	342_1	N	[1:147775567[N	.	.	SVTYPE=BND;STRANDS=--:9;EVENT=342;MATEID=342_2;CIPOS=-477,9;CIEND=-287,9;CIPOS95=-129,0;CIEND95=-90,2;IMPRECISE;SU=9;PE=9;SR=0	GT:SU:PE:SR	./.:9:9:0
1	147775567	342_2	N	[1:147752842[N	.	.	SVTYPE=BND;STRANDS=--:9;SECONDARY;EVENT=342;MATEID=342_1;CIPOS=-287,9;CIEND=-477,9;CIPOS95=-90,2;CIEND95=-129,0;IMPRECISE;SU=9;PE=9;SR=0	GT:SU:PE:SR	./.:9:9:0
1	144594233	343	N	<DEL>	.	.	SVTYPE=DEL;STRANDS=+-:16;SVLEN=-3962390;END=148556623;CIPOS=-10,260;CIEND=-248,9;CIPOS95=-1,111;CIEND95=-92,1;IMPRECISE;SU=16;PE=16;SR=0	GT:SU:PE:SR	./.:16:16:0
1	148682465	344	N	<DEL>	.	.	SVTYPE=DEL;STRANDS=+-:5;SVLEN=-161696;END=148844161;CIPOS=-10,485;CIEND=-442,8;CIPOS95=-1,157;CIEND95=-169,1;IMPRECISE;SU=5;PE=5;SR=0	GT:SU:PE:SR	./.:5:5:0
1	148849383	345	N	<DUP>	.	.	SVTYPE=DUP;STRANDS=-+:51;SVLEN=949;END=148850332;CIPOS=-173,8;CIEND=-10,106;CIPOS95=-38,2;CIEND95=-2,17;IMPRECISE;SU=51;PE=51;SR=0	GT:SU:PE:SR	./.:51:51:0
1	148849138	346	N	<DEL>	.	.	SVTYPE=DEL;STRANDS=+-:41;SVLEN=-860;END=148849998;CIPOS=-10,240;CIEND=-160,5;CIPOS95=-1,52;CIEND95=-30,1;IMPRECISE;SU=41;PE=41;SR=0	GT:SU:PE:SR	./.:41:41:0
1	121138246	347	N	<DUP>	.	.	SVTYPE=DUP;STRANDS=-+:6;SVLEN=27716349;END=148854595;CIPOS=-415,7;CIEND=-6,414;CIPOS95=-162,0;CIEND95=0,164;IMPRECISE;SU=6;PE=6;SR=0	GT:SU:PE:SR	./.:6:6:0
1	121138317	348_1	N	N]1:148854596]	.	.	SVTYPE=BND;STRANDS=++:22;EVENT=348;MATEID=348_2;CIPOS=-2,0;CIEND=-10,9;CIPOS95=0,0;CIEND95=0,0;SU=22;PE=2;SR=20	GT:SU:PE:SR	./.:22:2:20
1	148854596	348_2	N	N]1:121138317]	.	.	SVTYPE=BND;STRANDS=++:22;SECONDARY;EVENT=348;MATEID=348_1;CIPOS=-10,9;CIEND=-2,0;CIPOS95=0,0;CIEND95=0,0;SU=22;PE=2;SR=20	GT:SU:PE:SR	./.:22:2:20
1	121138222	349_1	N	[1:148854738[N	.	.	SVTYPE=BND;STRANDS=--:4;EVENT=349;MATEID=349_2;CIPOS=-499,9;CIEND=-472,9;CIPOS95=-176,1;CIEND95=-162,1;IMPRECISE;SU=4;PE=4;SR=0	GT:SU:PE:SR	./.:4:4:0
1	148854738	349_2	N	[1:121138222[N	.	.	SVTYPE=BND;STRANDS=--:4;SECONDARY;EVENT=349;MATEID=349_1;CIPOS=-472,9;CIEND=-499,9;CIPOS95=-162,1;CIEND95=-176,1;IMPRECISE;SU=4;PE=4;SR=0	GT:SU:PE:SR	./.:4:4:0
1	121138358	350_1	N	N]1:148855306]	.	.	SVTYPE=BND;STRANDS=++:41;EVENT=350;MATEID=350_2;CIPOS=-10,4;CIEND=-4,3;CIPOS95=0,0;CIEND95=0,0;SU=41;PE=29;SR=12	GT:SU:PE:SR	./.:41:29:12
1	148855306	350_2	N	N]1:121138358]	.	.	SVTYPE=BND;STRANDS=++:41;SECONDARY;EVENT=350;MATEID=350_1;CIPOS=-4,3;CIEND=-10,4;CIPOS95=0,0;CIEND95=0,0;SU=41;PE=29;SR=12	GT:SU:PE:SR	./.:41:29:12
1	149033985	351	N	<DUP>	.	.	SVTYPE=DUP;STRANDS=-+:24;SVLEN=638;END=149034623;CIPOS=-150,7;CIEND=-10,137;CIPOS95=-49,0;CIEND95=-3,26;IMPRECISE;SU=24;PE=24;SR=0	GT:SU:PE:SR	./.:24:24:0
1	149034246	352	N	<DEL>	.	.	SVTYPE=DEL;STRANDS=+-:14;SVLEN=-617;END=149034863;CIPOS=-9,265;CIEND=-178,9;CIPOS95=0,107;CIEND95=-49,3;IMPRECISE;SU=14;PE=14;SR=0	GT:SU:PE:SR	./.:14:14:0
1	149034916	353	N	<DUP>	.	.	SVTYPE=DUP;STRANDS=-+:4;SVLEN=700;END=149035616;CIPOS=-89,9;CIEND=-7,1;CIPOS95=-62,2;CIEND95=-5,1;IMPRECISE;SU=4;PE=4;SR=0	GT:SU:PE:SR	./.:4:4:0
1	17230854	354_1	N	N]1:149216152]	.	.	SVTYPE=BND;STRANDS=++:17;EVENT=354;MATEID=354_2;CIPOS=-2,1;CIEND=-10,9;CIPOS95=0,0;CIEND95=0,0;SU=17;PE=3;SR=14	GT:SU:PE:SR	./.:17:3:14
1	149216152	354_2	N	N]1:17230854]	.	.	SVTYPE=BND;STRANDS=++:17;SECONDARY;EVENT=354;MATEID=354_1;CIPOS=-10,9;CIEND=-2,1;CIPOS95=0,0;CIEND95=0,0;SU=17;PE=3;SR=14	GT:SU:PE:SR	./.:17:3:14
1	17229980	355_1	N	[1:149216269[N	.	.	SVTYPE=BND;STRANDS=--:26;EVENT=355;MATEID=355_2;CIPOS=-87,9;CIEND=-456,9;CIPOS95=-15,3;CIEND95=-87,1;IMPRECISE;SU=26;PE=26;SR=0	GT:SU:PE:SR	./.:26:26:0
1	149216269	355_2	N	[1:17229980[N	.	.	SVTYPE=BND;STRANDS=--:26;SECONDARY;EVENT=355;MATEID=355_1;CIPOS=-456,9;CIEND=-87,9;CIPOS95=-87,1;CIEND95=-15,3;IMPRECISE;SU=26;PE=26;SR=0	GT:SU:PE:SR	./.:26:26:0
1	17225486	356_1	N	[1:149220932[N	.	.	SVTYPE=BND;STRANDS=--:8;EVENT=356;MATEID=356_2;CIPOS=-511,9;CIEND=-491,9;CIPOS95=-150,1;CIEND95=-143,1;IMPRECISE;SU=8;PE=8;SR=0	GT:SU:PE:SR	./.:8:8:0
1	149220932	356_2	N	[1:17225486[N	.	.	SVTYPE=BND;STRANDS=--:8;SECONDARY;EVENT=356;MATEID=356_1;CIPOS=-491,9;CIEND=-511,9;CIPOS95=-143,1;CIEND95=-150,1;IMPRECISE;SU=8;PE=8;SR=0	GT:SU:PE:SR	./.:8:8:0
1	147858421	357	N	<DUP>	.	.	SVTYPE=DUP;STRANDS=-+:4;SVLEN=1363121;END=149221542;CIPOS=-490,9;CIEND=-10,435;CIPOS95=-178,1;CIEND95=-1,143;IMPRECISE;SU=4;PE=4;SR=0	GT:SU:PE:SR	./.:4:4:0
1	17218367	358_1	N	N]1:149228065]	.	.	SVTYPE=BND;STRANDS=++:20;EVENT=358;MATEID=358_2;CIPOS=-10,463;CIEND=-10,224;CIPOS95=-1,98;CIEND95=-2,81;IMPRECISE;SU=20;PE=20;SR=0	GT:SU:PE:SR	./.:20:20:0
1	149228065	358_2	N	N]1:17218367]	.	.	SVTYPE=BND;STRANDS=++:20;SECONDARY;EVENT=358;MATEID=358_1;CIPOS=-10,224;CIEND=-10,463;CIPOS95=-2,81;CIEND95=-1,98;IMPRECISE;SU=20;PE=20;SR=0	GT:SU:PE:SR	./.:20:20:0
1	150037852	359	N	<DEL>	.	.	SVTYPE=DEL;STRANDS=+-:30;SVLEN=-46;END=150037898;CIPOS=-1,0;CIEND=-1,0;CIPOS95=0,0;CIEND95=0,0;SU=30;PE=0;SR=30	GT:SU:PE:SR	./.:30:0:30
1	150276982	360_1	N	N]1:150278157]	.	.	SVTYPE=BND;STRANDS=++:4;EVENT=360;MATEID=360_2;CIPOS=-10,14;CIEND=-10,366;CIPOS95=-2,12;CIEND95=-2,106;IMPRECISE;SU=4;PE=4;SR=0	GT:SU:PE:SR	./.:4:4:0
1	150278157	360_2	N	N]1:150276982]	.	.	SVTYPE=BND;STRANDS=++:4;SECONDARY;EVENT=360;MATEID=360_1;CIPOS=-10,366;CIEND=-10,14;CIPOS95=-2,106;CIEND95=-2,12;IMPRECISE;SU=4;PE=4;SR=0	GT:SU:PE:SR	./.:4:4:0
1	150691450	361_1	N	N]1:150691822]	.	.	SVTYPE=BND;STRANDS=++:8;EVENT=361;MATEID=361_2;CIPOS=-10,317;CIEND=-10,361;CIPOS95=0,153;CIEND95=-1,145;IMPRECISE;SU=8;PE=8;SR=0	GT:SU:PE:SR	./.:8:8:0
1	150691822	361_2	N	N]1:150691450]	.	.	SVTYPE=BND;STRANDS=++:8;SECONDARY;EVENT=361;MATEID=361_1;CIPOS=-10,361;CIEND=-10,317;CIPOS95=-1,145;CIEND95=0,153;IMPRECISE;SU=8;PE=8;SR=0	GT:SU:PE:SR	./.:8:8:0
1	150691451	362	N	<DEL>	.	.	SVTYPE=DEL;STRANDS=+-:43;SVLEN=-318;END=150691769;CIPOS=-10,9;CIEND=-10,9;CIPOS95=0,0;CIEND95=0,0;SU=43;PE=14;SR=29	GT:SU:PE:SR	./.:43:14:29
1	151512431	363	N	<DEL>	.	.	SVTYPE=DEL;STRANDS=+-:6;SVLEN=-35;END=151512466;CIPOS=-6,5;CIEND=-6,5;CIPOS95=0,0;CIEND95=0,0;SU=6;PE=0;SR=6	GT:SU:PE:SR	./.:6:0:6
1	151752757	364	N	<DEL>	.	.	SVTYPE=DEL;STRANDS=+-:14;SVLEN=-23;END=151752780;CIPOS=-10,9;CIEND=-10,9;CIPOS95=0,0;CIEND95=0,0;SU=14;PE=0;SR=14	GT:SU:PE:SR	./.:14:0:14
1	151905241	365	N	<DEL>	.	.	SVTYPE=DEL;STRANDS=+-:7;SVLEN=-73;END=151905314;CIPOS=-5,4;CIEND=-5,4;CIPOS95=0,0;CIEND95=0,0;SU=7;PE=0;SR=7	GT:SU:PE:SR	./.:7:0:7
1	152246211	366_1	N	[1:152267490[N	.	.	SVTYPE=BND;STRANDS=--:4;EVENT=366;MATEID=366_2;CIPOS=-389,9;CIEND=-480,9;CIPOS95=-128,1;CIEND95=-177,1;IMPRECISE;SU=4;PE=4;SR=0	GT:SU:PE:SR	./.:4:4:0
1	152267490	366_2	N	[1:152246211[N	.	.	SVTYPE=BND;STRANDS=--:4;SECONDARY;EVENT=366;MATEID=366_1;CIPOS=-480,9;CIEND=-389,9;CIPOS95=-177,1;CIEND95=-128,1;IMPRECISE;SU=4;PE=4;SR=0	GT:SU:PE:SR	./.:4:4:0
1	152276742	367	N	<DUP>	.	.	SVTYPE=DUP;STRANDS=-+:5;SVLEN=4788;END=152281530;CIPOS=-451,9;CIEND=-10,397;CIPOS95=-151,0;CIEND95=0,131;IMPRECISE;SU=5;PE=5;SR=0	GT:SU:PE:SR	./.:5:5:0
1	152555542	368	N	<DEL>	.	.	SVTYPE=DEL;STRANDS=+-:5;SVLEN=-32269;END=152587811;CIPOS=-10,412;CIEND=-427,9;CIPOS95=-1,147;CIEND95=-154,1;IMPRECISE;SU=5;PE=5;SR=0	GT:SU:PE:SR	./.:5:5:0
1	153043712	369	N	<DUP>	.	.	SVTYPE=DUP;STRANDS=-+:19;SVLEN=22930;END=153066642;CIPOS=-287,9;CIEND=-10,175;CIPOS95=-42,2;CIEND95=-2,38;IMPRECISE;SU=19;PE=19;SR=0	GT:SU:PE:SR	./.:19:19:0
1	154686431	370	N	<DUP>	.	.	SVTYPE=DUP;STRANDS=-+:31;SVLEN=526;END=154686957;CIPOS=-352,9;CIEND=-9,108;CIPOS95=-45,2;CIEND95=-1,16;IMPRECISE;SU=31;PE=31;SR=0	GT:SU:PE:SR	./.:31:31:0
1	155119801	371	N	<INV>	.	.	SVTYPE=INV;STRANDS=++:12,--:17;SVLEN=135;END=155119936;CIPOS=-4,0;CIEND=-15,9;CIPOS95=-4,0;CIEND95=-12,1;IMPRECISE;SU=29;PE=29;SR=0	GT:SU:PE:SR	./.:29:29:0
1	155587035	372	N	<DUP>	.	.	SVTYPE=DUP;STRANDS=-+:4;SVLEN=135905;END=155722940;CIPOS=-9,8;CIEND=-9,8;CIPOS95=0,0;CIEND95=0,0;SU=4;PE=0;SR=4	GT:SU:PE:SR	./.:4:0:4
1	156526722	373_1	N	N]1:156528995]	.	.	SVTYPE=BND;STRANDS=++:4;EVENT=373;MATEID=373_2;CIPOS=-8,482;CIEND=-10,480;CIPOS95=0,181;CIEND95=-1,179;IMPRECISE;SU=4;PE=4;SR=0	GT:SU:PE:SR	./.:4:4:0
1	156528995	373_2	N	N]1:156526722]	.	.	SVTYPE=BND;STRANDS=++:4;SECONDARY;EVENT=373;MATEID=373_1;CIPOS=-10,480;CIEND=-8,482;CIPOS95=-1,179;CIEND95=0,181;IMPRECISE;SU=4;PE=4;SR=0	GT:SU:PE:SR	./.:4:4:0
1	156526723	374	N	<DEL>	.	.	SVTYPE=DEL;STRANDS=+-:74;SVLEN=-2212;END=156528935;CIPOS=-2,0;CIEND=-2,0;CIPOS95=0,0;CIEND95=0,0;SU=74;PE=54;SR=20	GT:SU:PE:SR	./.:74:54:20
1	157018860	375	N	<DEL>	.	.	SVTYPE=DEL;STRANDS=+-:25;SVLEN=-390;END=157019250;CIPOS=-4,157;CIEND=-277,9;CIPOS95=0,36;CIEND95=-29,0;IMPRECISE;SU=25;PE=25;SR=0	GT:SU:PE:SR	./.:25:25:0
1	157348475	376_1	N	N]1:157457756]	.	.	SVTYPE=BND;STRANDS=++:6;EVENT=376;MATEID=376_2;CIPOS=-10,392;CIEND=-10,288;CIPOS95=-1,153;CIEND95=-2,67;IMPRECISE;SU=6;PE=6;SR=0	GT:SU:PE:SR	./.:6:6:0
1	157457756	376_2	N	N]1:157348475]	.	.	SVTYPE=BND;STRANDS=++:6;SECONDARY;EVENT=376;MATEID=376_1;CIPOS=-10,288;CIEND=-10,392;CIPOS95=-2,67;CIEND95=-1,153;IMPRECISE;SU=6;PE=6;SR=0	GT:SU:PE:SR	./.:6:6:0
1	158867533	377	N	<DEL>	.	.	SVTYPE=DEL;STRANDS=+-:58;SVLEN=-2448;END=158869981;CIPOS=-10,9;CIEND=-10,9;CIPOS95=0,0;CIEND95=0,0;SU=58;PE=32;SR=26	GT:SU:PE:SR	./.:58:32:26
1	158961355	378	N	<DEL>	.	.	SVTYPE=DEL;STRANDS=+-:27;SVLEN=-4846;END=158966201;CIPOS=-10,9;CIEND=-10,9;CIPOS95=-1,1;CIEND95=-1,0;IMPRECISE;SU=27;PE=24;SR=3	GT:SU:PE:SR	./.:27:24:3
1	159463205	379	N	<DEL>	.	.	SVTYPE=DEL;STRANDS=+-:8;SVLEN=-47;END=159463252;CIPOS=-10,9;CIEND=-10,9;CIPOS95=0,0;CIEND95=0,0;SU=8;PE=0;SR=8	GT:SU:PE:SR	./.:8:0:8
1	159648708	380	N	<DEL>	.	.	SVTYPE=DEL;STRANDS=+-:37;SVLEN=-949;END=159649657;CIPOS=-10,9;CIEND=-10,9;CIPOS95=0,0;CIEND95=0,0;SU=37;PE=29;SR=8	GT:SU:PE:SR	./.:37:29:8
1	160935034	381_1	N	N]1:160935379]	.	.	SVTYPE=BND;STRANDS=++:5;EVENT=381;MATEID=381_2;CIPOS=-6,300;CIEND=-10,430;CIPOS95=0,172;CIEND95=-1,168;IMPRECISE;SU=5;PE=5;SR=0	GT:SU:PE:SR	./.:5:5:0
1	160935379	381_2	N	N]1:160935034]	.	.	SVTYPE=BND;STRANDS=++:5;SECONDARY;EVENT=381;MATEID=381_1;CIPOS=-10,430;CIEND=-6,300;CIPOS95=-1,168;CIEND95=0,172;IMPRECISE;SU=5;PE=5;SR=0	GT:SU:PE:SR	./.:5:5:0
1	160935035	382	N	<DEL>	.	.	SVTYPE=DEL;STRANDS=+-:36;SVLEN=-301;END=160935336;CIPOS=-2,0;CIEND=-10,9;CIPOS95=0,0;CIEND95=0,0;SU=36;PE=10;SR=26	GT:SU:PE:SR	./.:36:10:26
1	162052680	383	N	<DEL>	.	.	SVTYPE=DEL;STRANDS=+-:46;SVLEN=-305;END=162052985;CIPOS=-2,0;CIEND=-2,0;CIPOS95=0,0;CIEND95=0,0;SU=46;PE=18;SR=28	GT:SU:PE:SR	./.:46:18:28
1	162838401	384	N	<DUP>	.	.	SVTYPE=DUP;STRANDS=-+:8;SVLEN=119;END=162838520;CIPOS=-10,9;CIEND=-10,9;CIPOS95=0,0;CIEND95=0,0;SU=8;PE=0;SR=8	GT:SU:PE:SR	./.:8:0:8
1	164845210	385	N	<DEL>	.	.	SVTYPE=DEL;STRANDS=+-:10;SVLEN=-46;END=164845256;CIPOS=-10,9;CIEND=-10,9;CIPOS95=0,0;CIEND95=0,0;SU=10;PE=0;SR=10	GT:SU:PE:SR	./.:10:0:10
1	165552470	386_1	N	[1:165552835[N	.	.	SVTYPE=BND;STRANDS=--:5;EVENT=386;MATEID=386_2;CIPOS=-369,9;CIEND=-122,5;CIPOS95=-103,0;CIEND95=-115,0;IMPRECISE;SU=5;PE=5;SR=0	GT:SU:PE:SR	./.:5:5:0
1	165552835	386_2	N	[1:165552470[N	.	.	SVTYPE=BND;STRANDS=--:5;SECONDARY;EVENT=386;MATEID=386_1;CIPOS=-122,5;CIEND=-369,9;CIPOS95=-115,0;CIEND95=-103,0;IMPRECISE;SU=5;PE=5;SR=0	GT:SU:PE:SR	./.:5:5:0
1	165552465	387_1	N	N]1:165552874]	.	.	SVTYPE=BND;STRANDS=++:36;EVENT=387;MATEID=387_2;CIPOS=-2,0;CIEND=-10,9;CIPOS95=0,0;CIEND95=0,0;SU=36;PE=11;SR=25	GT:SU:PE:SR	./.:36:11:25
1	165552874	387_2	N	N]1:165552465]	.	.	SVTYPE=BND;STRANDS=++:36;SECONDARY;EVENT=387;MATEID=387_1;CIPOS=-10,9;CIEND=-2,0;CIPOS95=0,0;CIEND95=0,0;SU=36;PE=11;SR=25	GT:SU:PE:SR	./.:36:11:25
1	165731153	388	N	<DEL>	.	.	SVTYPE=DEL;STRANDS=+-:7;SVLEN=-335;END=165731488;CIPOS=-10,305;CIEND=-278,9;CIPOS95=-2,77;CIEND95=-59,2;IMPRECISE;SU=7;PE=7;SR=0	GT:SU:PE:SR	./.:7:7:0
1	167090083	389	N	<DEL>	.	.	SVTYPE=DEL;STRANDS=+-:10;SVLEN=-23;END=167090106;CIPOS=-6,9;CIEND=-10,5;CIPOS95=0,0;CIEND95=0,0;SU=10;PE=0;SR=10	GT:SU:PE:SR	./.:10:0:10
1	167601923	390	N	<DEL>	.	.	SVTYPE=DEL;STRANDS=+-:10;SVLEN=-28;END=167601951;CIPOS=-10,9;CIEND=-10,9;CIPOS95=0,0;CIEND95=0,0;SU=10;PE=0;SR=10	GT:SU:PE:SR	./.:10:0:10
1	168024573	391_1	N	N]1:168025784]	.	.	SVTYPE=BND;STRANDS=++:4;EVENT=391;MATEID=391_2;CIPOS=-8,482;CIEND=-10,482;CIPOS95=0,181;CIEND95=-1,176;IMPRECISE;SU=4;PE=4;SR=0	GT:SU:PE:SR	./.:4:4:0
1	168025784	391_2	N	N]1:168024573]	.	.	SVTYPE=BND;STRANDS=++:4;SECONDARY;EVENT=391;MATEID=391_1;CIPOS=-10,482;CIEND=-8,482;CIPOS95=-1,176;CIEND95=0,181;IMPRECISE;SU=4;PE=4;SR=0	GT:SU:PE:SR	./.:4:4:0
1	168024574	392	N	<DEL>	.	.	SVTYPE=DEL;STRANDS=+-:41;SVLEN=-1158;END=168025732;CIPOS=-10,9;CIEND=-10,9;CIPOS95=0,0;CIEND95=0,0;SU=41;PE=26;SR=15	GT:SU:PE:SR	./.:41:26:15
1	168515543	393_1	N	N]1:168543426]	.	.	SVTYPE=BND;STRANDS=++:4;EVENT=393;MATEID=393_2;CIPOS=-10,463;CIEND=-10,472;CIPOS95=-1,170;CIEND95=-1,170;IMPRECISE;SU=4;PE=4;SR=0	GT:SU:PE:SR	./.:4:4:0
1	168543426	393_2	N	N]1:168515543]	.	.	SVTYPE=BND;STRANDS=++:4;SECONDARY;EVENT=393;MATEID=393_1;CIPOS=-10,472;CIEND=-10,463;CIPOS95=-1,170;CIEND95=-1,170;IMPRECISE;SU=4;PE=4;SR=0	GT:SU:PE:SR	./.:4:4:0
1	166676227	394_1	N	[1:170251239[N	.	.	SVTYPE=BND;STRANDS=--:5;EVENT=394;MATEID=394_2;CIPOS=-445,9;CIEND=-435,9;CIPOS95=-165,1;CIEND95=-148,1;IMPRECISE;SU=5;PE=5;SR=0	GT:SU:PE:SR	./.:5:5:0
1	170251239	394_2	N	[1:166676227[N	.	.	SVTYPE=BND;STRANDS=--:5;SECONDARY;EVENT=394;MATEID=394_1;CIPOS=-435,9;CIEND=-445,9;CIPOS95=-148,1;CIEND95=-165,1;IMPRECISE;SU=5;PE=5;SR=0	GT:SU:PE:SR	./.:5:5:0
1	171139002	395	N	<DEL>	.	.	SVTYPE=DEL;STRANDS=+-:6;SVLEN=-14;END=171139016;CIPOS=-6,5;CIEND=-6,5;CIPOS95=0,0;CIEND95=0,0;SU=6;PE=0;SR=6	GT:SU:PE:SR	./.:6:0:6
1	171457158	396	N	<DEL>	.	.	SVTYPE=DEL;STRANDS=+-:16;SVLEN=-42;END=171457200;CIPOS=-2,1;CIEND=-2,1;CIPOS95=0,0;CIEND95=0,0;SU=16;PE=0;SR=16	GT:SU:PE:SR	./.:16:0:16
1	171783587	397	N	<DEL>	.	.	SVTYPE=DEL;STRANDS=+-:6;SVLEN=-62;END=171783649;CIPOS=-6,5;CIEND=-6,5;CIPOS95=0,0;CIEND95=0,0;SU=6;PE=0;SR=6	GT:SU:PE:SR	./.:6:0:6
1	174493895	398	N	<DEL>	.	.	SVTYPE=DEL;STRANDS=+-:6;SVLEN=-36;END=174493931;CIPOS=-6,5;CIEND=-6,5;CIPOS95=0,0;CIEND95=0,0;SU=6;PE=0;SR=6	GT:SU:PE:SR	./.:6:0:6
1	175091593	399	N	<DEL>	.	.	SVTYPE=DEL;STRANDS=+-:21;SVLEN=-53;END=175091646;CIPOS=-1,0;CIEND=-1,0;CIPOS95=0,0;CIEND95=0,0;SU=21;PE=0;SR=21	GT:SU:PE:SR	./.:21:0:21
1	175200569	400	N	<INV>	.	.	SVTYPE=INV;STRANDS=++:57,--:1;SVLEN=1368;END=175201937;CIPOS=-10,9;CIEND=-10,9;CIPOS95=0,0;CIEND95=0,0;SU=58;PE=40;SR=18	GT:SU:PE:SR	./.:58:40:18
1	175386166	401	N	<DEL>	.	.	SVTYPE=DEL;STRANDS=+-:6;SVLEN=-29;END=175386195;CIPOS=-6,5;CIEND=-6,5;CIPOS95=0,0;CIEND95=0,0;SU=6;PE=0;SR=6	GT:SU:PE:SR	./.:6:0:6
1	176478231	402_1	N	N]1:176478826]	.	.	SVTYPE=BND;STRANDS=++:8;EVENT=402;MATEID=402_2;CIPOS=-10,519;CIEND=-10,347;CIPOS95=0,153;CIEND95=-1,145;IMPRECISE;SU=8;PE=8;SR=0	GT:SU:PE:SR	./.:8:8:0
1	176478826	402_2	N	N]1:176478231]	.	.	SVTYPE=BND;STRANDS=++:8;SECONDARY;EVENT=402;MATEID=402_1;CIPOS=-10,347;CIEND=-10,519;CIPOS95=-1,145;CIEND95=0,153;IMPRECISE;SU=8;PE=8;SR=0	GT:SU:PE:SR	./.:8:8:0
1	176478232	403	N	<DEL>	.	.	SVTYPE=DEL;STRANDS=+-:50;SVLEN=-541;END=176478773;CIPOS=-10,9;CIEND=-10,9;CIPOS95=0,0;CIEND95=0,0;SU=50;PE=24;SR=26	GT:SU:PE:SR	./.:50:24:26
1	177323298	404	N	<DEL>	.	.	SVTYPE=DEL;STRANDS=+-:11;SVLEN=-19;END=177323317;CIPOS=-3,2;CIEND=-3,2;CIPOS95=0,0;CIEND95=0,0;SU=11;PE=0;SR=11	GT:SU:PE:SR	./.:11:0:11
1	177572159	405	N	<DEL>	.	.	SVTYPE=DEL;STRANDS=+-:4;SVLEN=-21;END=177572180;CIPOS=-9,8;CIEND=-9,8;CIPOS95=0,0;CIEND95=0,0;SU=4;PE=0;SR=4	GT:SU:PE:SR	./.:4:0:4
1	177614384	406	N	<INV>	.	.	SVTYPE=INV;STRANDS=++:1,--:3;SVLEN=33;END=177614417;CIPOS=-5,6;CIEND=-1,9;CIPOS95=0,1;CIEND95=0,1;IMPRECISE;SU=4;PE=0;SR=4	GT:SU:PE:SR	./.:4:0:4
1	180183845	407	N	<DEL>	.	.	SVTYPE=DEL;STRANDS=+-:14;SVLEN=-271;END=180184116;CIPOS=-10,269;CIEND=-6,9;CIPOS95=-3,30;CIEND95=-5,3;IMPRECISE;SU=14;PE=14;SR=0	GT:SU:PE:SR	./.:14:14:0
1	180293004	408	N	<DEL>	.	.	SVTYPE=DEL;STRANDS=+-:14;SVLEN=-309;END=180293313;CIPOS=-10,9;CIEND=-10,9;CIPOS95=0,0;CIEND95=0,0;SU=14;PE=6;SR=8	GT:SU:PE:SR	./.:14:6:8
1	180749771	409	N	<DEL>	.	.	SVTYPE=DEL;STRANDS=+-:37;SVLEN=-5622;END=180755393;CIPOS=-10,223;CIEND=-275,9;CIPOS95=0,25;CIEND95=-27,0;IMPRECISE;SU=37;PE=37;SR=0	GT:SU:PE:SR	./.:37:37:0
1	180509209	410	N	<DUP>	.	.	SVTYPE=DUP;STRANDS=-+:11;SVLEN=534161;END=181043370;CIPOS=-458,9;CIEND=-10,188;CIPOS95=-119,1;CIEND95=-2,38;IMPRECISE;SU=11;PE=11;SR=0	GT:SU:PE:SR	./.:11:11:0
1	168186186	411_1	N	[1:182274316[N	.	.	SVTYPE=BND;STRANDS=--:37;EVENT=411;MATEID=411_2;CIPOS=-7,9;CIEND=-10,9;CIPOS95=0,0;CIEND95=0,0;SU=37;PE=30;SR=7	GT:SU:PE:SR	./.:37:30:7
1	182274316	411_2	N	[1:168186186[N	.	.	SVTYPE=BND;STRANDS=--:37;SECONDARY;EVENT=411;MATEID=411_1;CIPOS=-10,9;CIEND=-7,9;CIPOS95=0,0;CIEND95=0,0;SU=37;PE=30;SR=7	GT:SU:PE:SR	./.:37:30:7
1	182289334	412	N	<DEL>	.	.	SVTYPE=DEL;STRANDS=+-:21;SVLEN=-302;END=182289636;CIPOS=-3,2;CIEND=-3,1;CIPOS95=0,0;CIEND95=0,0;SU=21;PE=9;SR=12	GT:SU:PE:SR	./.:21:9:12
1	64882559	413_1	N	N]1:182709642]	.	.	SVTYPE=BND;STRANDS=++:5;EVENT=413;MATEID=413_2;CIPOS=-7,437;CIEND=-10,372;CIPOS95=0,172;CIEND95=-2,94;IMPRECISE;SU=5;PE=5;SR=0	GT:SU:PE:SR	./.:5:5:0
1	182709642	413_2	N	N]1:64882559]	.	.	SVTYPE=BND;STRANDS=++:5;SECONDARY;EVENT=413;MATEID=413_1;CIPOS=-10,372;CIEND=-7,437;CIPOS95=-2,94;CIEND95=0,172;IMPRECISE;SU=5;PE=5;SR=0	GT:SU:PE:SR	./.:5:5:0
1	184720225	414	N	<DEL>	.	.	SVTYPE=DEL;STRANDS=+-:7;SVLEN=-36;END=184720261;CIPOS=-5,4;CIEND=-5,4;CIPOS95=0,0;CIEND95=0,0;SU=7;PE=0;SR=7	GT:SU:PE:SR	./.:7:0:7
1	184814743	415	N	<DEL>	.	.	SVTYPE=DEL;STRANDS=+-:39;SVLEN=-6041;END=184820784;CIPOS=-10,5;CIEND=-10,8;CIPOS95=0,0;CIEND95=0,0;SU=39;PE=23;SR=16	GT:SU:PE:SR	./.:39:23:16
1	184937053	416	N	<DEL>	.	.	SVTYPE=DEL;STRANDS=+-:29;SVLEN=-306;END=184937359;CIPOS=-3,1;CIEND=-3,1;CIPOS95=0,0;CIEND95=0,0;SU=29;PE=13;SR=16	GT:SU:PE:SR	./.:29:13:16
1	185009805	417_1	N	N]1:185011782]	.	.	SVTYPE=BND;STRANDS=++:4;EVENT=417;MATEID=417_2;CIPOS=-8,482;CIEND=-10,474;CIPOS95=0,181;CIEND95=-1,174;IMPRECISE;SU=4;PE=4;SR=0	GT:SU:PE:SR	./.:4:4:0
1	185011782	417_2	N	N]1:185009805]	.	.	SVTYPE=BND;STRANDS=++:4;SECONDARY;EVENT=417;MATEID=417_1;CIPOS=-10,474;CIEND=-8,482;CIPOS95=-1,174;CIEND95=0,181;IMPRECISE;SU=4;PE=4;SR=0	GT:SU:PE:SR	./.:4:4:0
1	185009806	418	N	<DEL>	.	.	SVTYPE=DEL;STRANDS=+-:36;SVLEN=-1927;END=185011733;CIPOS=-10,9;CIEND=-10,8;CIPOS95=0,0;CIEND95=0,0;SU=36;PE=23;SR=13	GT:SU:PE:SR	./.:36:23:13
1	185373106	419	N	<DEL>	.	.	SVTYPE=DEL;STRANDS=+-:33;SVLEN=-322;END=185373428;CIPOS=-10,9;CIEND=-3,1;CIPOS95=0,0;CIEND95=0,0;SU=33;PE=18;SR=15	GT:SU:PE:SR	./.:33:18:15
1	186883524	420	N	<DEL>	.	.	SVTYPE=DEL;STRANDS=+-:5;SVLEN=-26;END=186883550;CIPOS=-10,9;CIEND=-10,9;CIPOS95=0,0;CIEND95=0,0;SU=5;PE=0;SR=5	GT:SU:PE:SR	./.:5:0:5
1	187464828	421_1	N	N]1:187466727]	.	.	SVTYPE=BND;STRANDS=++:32;EVENT=421;MATEID=421_2;CIPOS=-3,2;CIEND=-3,2;CIPOS95=0,0;CIEND95=0,0;SU=32;PE=20;SR=12	GT:SU:PE:SR	./.:32:20:12
1	187466727	421_2	N	N]1:187464828]	.	.	SVTYPE=BND;STRANDS=++:32;SECONDARY;EVENT=421;MATEID=421_1;CIPOS=-3,2;CIEND=-3,2;CIPOS95=0,0;CIEND95=0,0;SU=32;PE=20;SR=12	GT:SU:PE:SR	./.:32:20:12
1	187466475	422	N	<DUP>	.	.	SVTYPE=DUP;STRANDS=-+:5;SVLEN=296;END=187466771;CIPOS=-451,5;CIEND=-10,439;CIPOS95=-172,0;CIEND95=-1,167;IMPRECISE;SU=5;PE=5;SR=0	GT:SU:PE:SR	./.:5:5:0
1	187466476	423_1	N	[1:187466730[N	.	.	SVTYPE=BND;STRANDS=--:34;EVENT=423;MATEID=423_2;CIPOS=-10,9;CIEND=-2,1;CIPOS95=0,0;CIEND95=0,0;SU=34;PE=21;SR=13	GT:SU:PE:SR	./.:34:21:13
1	187466730	423_2	N	[1:187466476[N	.	.	SVTYPE=BND;STRANDS=--:34;SECONDARY;EVENT=423;MATEID=423_1;CIPOS=-2,1;CIEND=-10,9;CIPOS95=0,0;CIEND95=0,0;SU=34;PE=21;SR=13	GT:SU:PE:SR	./.:34:21:13
1	187716105	424_1	N	N]1:187722570]	.	.	SVTYPE=BND;STRANDS=++:6;EVENT=424;MATEID=424_2;CIPOS=-6,414;CIEND=-10,423;CIPOS95=0,164;CIEND95=-1,161;IMPRECISE;SU=6;PE=6;SR=0	GT:SU:PE:SR	./.:6:6:0
1	187722570	424_2	N	N]1:187716105]	.	.	SVTYPE=BND;STRANDS=++:6;SECONDARY;EVENT=424;MATEID=424_1;CIPOS=-10,423;CIEND=-6,414;CIPOS95=-1,161;CIEND95=0,164;IMPRECISE;SU=6;PE=6;SR=0	GT:SU:PE:SR	./.:6:6:0
1	187716106	425	N	<DEL>	.	.	SVTYPE=DEL;STRANDS=+-:71;SVLEN=-6426;END=187722532;CIPOS=-2,0;CIEND=-9,9;CIPOS95=0,0;CIEND95=0,0;SU=71;PE=45;SR=26	GT:SU:PE:SR	./.:71:45:26
1	188539455	426_1	N	N]1:188540279]	.	.	SVTYPE=BND;STRANDS=++:7;EVENT=426;MATEID=426_2;CIPOS=-5,385;CIEND=-10,499;CIPOS95=0,158;CIEND95=-1,149;IMPRECISE;SU=7;PE=7;SR=0	GT:SU:PE:SR	./.:7:7:0
1	188540279	426_2	N	N]1:188539455]	.	.	SVTYPE=BND;STRANDS=++:7;SECONDARY;EVENT=426;MATEID=426_1;CIPOS=-10,499;CIEND=-5,385;CIPOS95=-1,149;CIEND95=0,158;IMPRECISE;SU=7;PE=7;SR=0	GT:SU:PE:SR	./.:7:7:0
1	188539456	427	N	<DEL>	.	.	SVTYPE=DEL;STRANDS=+-:66;SVLEN=-773;END=188540229;CIPOS=-10,9;CIEND=-2,0;CIPOS95=0,0;CIEND95=0,0;SU=66;PE=42;SR=24	GT:SU:PE:SR	./.:66:42:24
1	188994963	428_1	N	N]1:188995337]	.	.	SVTYPE=BND;STRANDS=++:4;EVENT=428;MATEID=428_2;CIPOS=-7,318;CIEND=-10,487;CIPOS95=0,181;CIEND95=-1,173;IMPRECISE;SU=4;PE=4;SR=0	GT:SU:PE:SR	./.:4:4:0
1	188995337	428_2	N	N]1:188994963]	.	.	SVTYPE=BND;STRANDS=++:4;SECONDARY;EVENT=428;MATEID=428_1;CIPOS=-10,487;CIEND=-7,318;CIPOS95=-1,173;CIEND95=0,181;IMPRECISE;SU=4;PE=4;SR=0	GT:SU:PE:SR	./.:4:4:0
1	188994964	429	N	<DEL>	.	.	SVTYPE=DEL;STRANDS=+-:26;SVLEN=-319;END=188995283;CIPOS=-2,1;CIEND=-2,1;CIPOS95=0,0;CIEND95=0,0;SU=26;PE=9;SR=17	GT:SU:PE:SR	./.:26:9:17
1	189004269	430	N	<DEL>	.	.	SVTYPE=DEL;STRANDS=+-:10;SVLEN=-26;END=189004295;CIPOS=-10,9;CIEND=-10,9;CIPOS95=0,0;CIEND95=0,0;SU=10;PE=0;SR=10	GT:SU:PE:SR	./.:10:0:10
1	189504060	431	N	<DEL>	.	.	SVTYPE=DEL;STRANDS=+-:4;SVLEN=-394;END=189504454;CIPOS=-10,175;CIEND=-83,9;CIPOS95=-2,84;CIEND95=-55,2;IMPRECISE;SU=4;PE=4;SR=0	GT:SU:PE:SR	./.:4:4:0
1	189704509	432	N	<DEL>	.	.	SVTYPE=DEL;STRANDS=+-:33;SVLEN=-78847;END=189783356;CIPOS=-10,9;CIEND=-9,3;CIPOS95=0,0;CIEND95=-1,0;IMPRECISE;SU=33;PE=29;SR=4	GT:SU:PE:SR	./.:33:29:4
1	189829498	433	N	<DEL>	.	.	SVTYPE=DEL;STRANDS=+-:12;SVLEN=-36;END=189829534;CIPOS=-10,9;CIEND=-10,9;CIPOS95=0,0;CIEND95=0,0;SU=12;PE=0;SR=12	GT:SU:PE:SR	./.:12:0:12
1	190837322	434	N	<DEL>	.	.	SVTYPE=DEL;STRANDS=+-:12;SVLEN=-168;END=190837490;CIPOS=-10,9;CIEND=-10,9;CIPOS95=0,0;CIEND95=0,0;SU=12;PE=0;SR=12	GT:SU:PE:SR	./.:12:0:12
1	191139010	435	N	<DEL>	.	.	SVTYPE=DEL;STRANDS=+-:4;SVLEN=-2;END=191139012;CIPOS=-8,0;CIEND=0,8;CIPOS95=0,1;CIEND95=0,0;IMPRECISE;SU=4;PE=0;SR=4	GT:SU:PE:SR	./.:4:0:4
1	117571883	436	N	<DEL>	.	.	SVTYPE=DEL;STRANDS=+-:6;SVLEN=-74953969;END=192525852;CIPOS=-10,403;CIEND=-82,9;CIPOS95=-1,161;CIEND95=-56,1;IMPRECISE;SU=6;PE=6;SR=0	GT:SU:PE:SR	./.:6:6:0
1	193136029	437	N	<DEL>	.	.	SVTYPE=DEL;STRANDS=+-:4;SVLEN=-379;END=193136408;CIPOS=-10,323;CIEND=-378,9;CIPOS95=-2,101;CIEND95=-114,2;IMPRECISE;SU=4;PE=4;SR=0	GT:SU:PE:SR	./.:4:4:0
1	193235430	438	N	<DEL>	.	.	SVTYPE=DEL;STRANDS=+-:31;SVLEN=-227;END=193235657;CIPOS=-2,0;CIEND=-10,9;CIPOS95=0,0;CIEND95=0,0;SU=31;PE=2;SR=29	GT:SU:PE:SR	./.:31:2:29
1	194060080	439	N	<DEL>	.	.	SVTYPE=DEL;STRANDS=+-:17;SVLEN=-162;END=194060242;CIPOS=-3,1;CIEND=-10,9;CIPOS95=0,0;CIEND95=0,0;SU=17;PE=1;SR=16	GT:SU:PE:SR	./.:17:1:16
1	194517608	440	N	<DEL>	.	.	SVTYPE=DEL;STRANDS=+-:27;SVLEN=-259;END=194517867;CIPOS=-2,0;CIEND=-10,9;CIPOS95=0,0;CIEND95=0,0;SU=27;PE=7;SR=20	GT:SU:PE:SR	./.:27:7:20
1	194638618	441	N	<INV>	.	.	SVTYPE=INV;STRANDS=++:2,--:12;SVLEN=75;END=194638693;CIPOS=-10,9;CIEND=0,6;CIPOS95=0,0;CIEND95=0,0;SU=14;PE=9;SR=5	GT:SU:PE:SR	./.:14:9:5
1	195070576	442	N	<DEL>	.	.	SVTYPE=DEL;STRANDS=+-:12;SVLEN=-40;END=195070616;CIPOS=-10,9;CIEND=-10,9;CIPOS95=0,0;CIEND95=0,0;SU=12;PE=0;SR=12	GT:SU:PE:SR	./.:12:0:12
1	195084282	443	N	<DUP>	.	.	SVTYPE=DUP;STRANDS=-+:4;SVLEN=144;END=195084426;CIPOS=-10,8;CIEND=-9,9;CIPOS95=-1,1;CIEND95=-1,1;IMPRECISE;SU=4;PE=1;SR=3	GT:SU:PE:SR	./.:4:1:3
1	102350327	444	N	<DEL>	.	.	SVTYPE=DEL;STRANDS=+-:4;SVLEN=-93793037;END=196143364;CIPOS=-8,482;CIEND=-520,9;CIPOS95=0,181;CIEND95=-181,0;IMPRECISE;SU=4;PE=4;SR=0	GT:SU:PE:SR	./.:4:4:0
1	197500519	445_1	N	N]1:197503324]	.	.	SVTYPE=BND;STRANDS=++:6;EVENT=445;MATEID=445_2;CIPOS=-6,414;CIEND=-10,502;CIPOS95=0,164;CIEND95=-1,157;IMPRECISE;SU=6;PE=6;SR=0	GT:SU:PE:SR	./.:6:6:0
1	197503324	445_2	N	N]1:197500519]	.	.	SVTYPE=BND;STRANDS=++:6;SECONDARY;EVENT=445;MATEID=445_1;CIPOS=-10,502;CIEND=-6,414;CIPOS95=-1,157;CIEND95=0,164;IMPRECISE;SU=6;PE=6;SR=0	GT:SU:PE:SR	./.:6:6:0
1	197500520	446	N	<DEL>	.	.	SVTYPE=DEL;STRANDS=+-:73;SVLEN=-2751;END=197503271;CIPOS=-1,0;CIEND=-10,8;CIPOS95=0,0;CIEND95=0,0;SU=73;PE=46;SR=27	GT:SU:PE:SR	./.:73:46:27
1	197756788	447	N	<INV>	.	.	SVTYPE=INV;STRANDS=++:39,--:30;SVLEN=1198;END=197757986;CIPOS=-10,8;CIEND=-3,0;CIPOS95=0,0;CIEND95=-1,0;IMPRECISE;SU=69;PE=44;SR=25	GT:SU:PE:SR	./.:69:44:25
1	197894018	448	N	<DEL>	.	.	SVTYPE=DEL;STRANDS=+-:12;SVLEN=-296;END=197894314;CIPOS=-10,9;CIEND=-5,3;CIPOS95=0,0;CIEND95=0,0;SU=12;PE=4;SR=8	GT:SU:PE:SR	./.:12:4:8
1	199438742	449_1	N	N]1:199440292]	.	.	SVTYPE=BND;STRANDS=++:5;EVENT=449;MATEID=449_2;CIPOS=-7,437;CIEND=-10,431;CIPOS95=0,172;CIEND95=-1,167;IMPRECISE;SU=5;PE=5;SR=0	GT:SU:PE:SR	./.:5:5:0
1	199440292	449_2	N	N]1:199438742]	.	.	SVTYPE=BND;STRANDS=++:5;SECONDARY;EVENT=449;MATEID=449_1;CIPOS=-10,431;CIEND=-7,437;CIPOS95=-1,167;CIEND95=0,172;IMPRECISE;SU=5;PE=5;SR=0	GT:SU:PE:SR	./.:5:5:0
1	199438743	450	N	<DEL>	.	.	SVTYPE=DEL;STRANDS=+-:52;SVLEN=-1490;END=199440233;CIPOS=-2,0;CIEND=-10,8;CIPOS95=0,0;CIEND95=0,0;SU=52;PE=29;SR=23	GT:SU:PE:SR	./.:52:29:23
1	199448082	451	N	<DEL>	.	.	SVTYPE=DEL;STRANDS=+-:5;SVLEN=-17;END=199448099;CIPOS=-10,9;CIEND=-10,9;CIPOS95=0,0;CIEND95=0,0;SU=5;PE=0;SR=5	GT:SU:PE:SR	./.:5:0:5
1	201225343	452	N	<DUP>	.	.	SVTYPE=DUP;STRANDS=-+:6;SVLEN=1760;END=201227103;CIPOS=-387,9;CIEND=-10,385;CIPOS95=-134,1;CIEND95=0,130;IMPRECISE;SU=6;PE=6;SR=0	GT:SU:PE:SR	./.:6:6:0
1	202173849	453	N	<DEL>	.	.	SVTYPE=DEL;STRANDS=+-:4;SVLEN=-676;END=202174525;CIPOS=-10,440;CIEND=-489,8;CIPOS95=-1,143;CIEND95=-181,0;IMPRECISE;SU=4;PE=4;SR=0	GT:SU:PE:SR	./.:4:4:0
1	202593866	454	N	<DUP>	.	.	SVTYPE=DUP;STRANDS=-+:13;SVLEN=441;END=202594307;CIPOS=-326,9;CIEND=-10,434;CIPOS95=-35,2;CIEND95=-1,90;IMPRECISE;SU=13;PE=13;SR=0	GT:SU:PE:SR	./.:13:13:0
1	204177511	455	N	<DEL>	.	.	SVTYPE=DEL;STRANDS=+-:6;SVLEN=-52;END=204177563;CIPOS=-6,5;CIEND=-6,5;CIPOS95=0,0;CIEND95=0,0;SU=6;PE=0;SR=6	GT:SU:PE:SR	./.:6:0:6
1	205178628	456	N	<INV>	.	.	SVTYPE=INV;STRANDS=++:27,--:30;SVLEN=147;END=205178775;CIPOS=-6,0;CIEND=0,7;CIPOS95=-6,0;CIEND95=0,0;IMPRECISE;SU=57;PE=53;SR=4	GT:SU:PE:SR	./.:57:53:4
1	143979024	457_1	N	[1:206072772[N	.	.	SVTYPE=BND;STRANDS=--:4;EVENT=457;MATEID=457_2;CIPOS=-477,9;CIEND=-486,9;CIPOS95=-166,1;CIEND95=-176,1;IMPRECISE;SU=4;PE=4;SR=0	GT:SU:PE:SR	./.:4:4:0
1	206072772	457_2	N	[1:143979024[N	.	.	SVTYPE=BND;STRANDS=--:4;SECONDARY;EVENT=457;MATEID=457_1;CIPOS=-486,9;CIEND=-477,9;CIPOS95=-176,1;CIEND95=-166,1;IMPRECISE;SU=4;PE=4;SR=0	GT:SU:PE:SR	./.:4:4:0
1	207097387	458	N	<DUP>	.	.	SVTYPE=DUP;STRANDS=-+:62;SVLEN=512;END=207097899;CIPOS=-261,9;CIEND=-10,282;CIPOS95=-20,0;CIEND95=-2,23;IMPRECISE;SU=62;PE=62;SR=0	GT:SU:PE:SR	./.:62:62:0
1	207097683	459	N	<DEL>	.	.	SVTYPE=DEL;STRANDS=+-:12;SVLEN=-273;END=207097956;CIPOS=-10,9;CIEND=-10,9;CIPOS95=0,0;CIEND95=0,0;SU=12;PE=0;SR=12	GT:SU:PE:SR	./.:12:0:12
1	207292344	460_1	N	N]1:207292428]	.	.	SVTYPE=BND;STRANDS=++:20;EVENT=460;MATEID=460_2;CIPOS=-9,0;CIEND=-4,245;CIPOS95=-9,0;CIEND95=0,103;IMPRECISE;SU=20;PE=20;SR=0	GT:SU:PE:SR	./.:20:20:0
1	207292428	460_2	N	N]1:207292344]	.	.	SVTYPE=BND;STRANDS=++:20;SECONDARY;EVENT=460;MATEID=460_1;CIPOS=-4,245;CIEND=-9,0;CIPOS95=0,103;CIEND95=-9,0;IMPRECISE;SU=20;PE=20;SR=0	GT:SU:PE:SR	./.:20:20:0
1	207292362	461_1	N	N]1:207292429]	.	.	SVTYPE=BND;STRANDS=++:17;EVENT=461;MATEID=461_2;CIPOS=-10,9;CIEND=-10,9;CIPOS95=0,0;CIEND95=0,0;SU=17;PE=0;SR=17	GT:SU:PE:SR	./.:17:0:17
1	207292429	461_2	N	N]1:207292362]	.	.	SVTYPE=BND;STRANDS=++:17;SECONDARY;EVENT=461;MATEID=461_1;CIPOS=-10,9;CIEND=-10,9;CIPOS95=0,0;CIEND95=0,0;SU=17;PE=0;SR=17	GT:SU:PE:SR	./.:17:0:17
1	207292347	462_1	N	[1:207293196[N	.	.	SVTYPE=BND;STRANDS=--:14;EVENT=462;MATEID=462_2;CIPOS=-10,9;CIEND=-10,9;CIPOS95=0,0;CIEND95=0,0;SU=14;PE=0;SR=14	GT:SU:PE:SR	./.:14:0:14
1	207293196	462_2	N	[1:207292347[N	.	.	SVTYPE=BND;STRANDS=--:14;SECONDARY;EVENT=462;MATEID=462_1;CIPOS=-10,9;CIEND=-10,9;CIPOS95=0,0;CIEND95=0,0;SU=14;PE=0;SR=14	GT:SU:PE:SR	./.:14:0:14
1	207292361	463	N	<DEL>	.	.	SVTYPE=DEL;STRANDS=+-:19;SVLEN=-834;END=207293195;CIPOS=-6,214;CIEND=-217,9;CIPOS95=0,64;CIEND95=-62,0;IMPRECISE;SU=19;PE=19;SR=0	GT:SU:PE:SR	./.:19:19:0
1	207542034	464	N	<DEL>	.	.	SVTYPE=DEL;STRANDS=+-:28;SVLEN=-3530;END=207545564;CIPOS=-10,113;CIEND=-229,9;CIPOS95=-3,23;CIEND95=-21,1;IMPRECISE;SU=28;PE=28;SR=0	GT:SU:PE:SR	./.:28:28:0
1	103913905	465	N	<DUP>	.	.	SVTYPE=DUP;STRANDS=-+:19;SVLEN=104639170;END=208553075;CIPOS=-10,9;CIEND=-2,1;CIPOS95=0,0;CIEND95=0,0;SU=19;PE=7;SR=12	GT:SU:PE:SR	./.:19:7:12
1	208862797	466	N	<DEL>	.	.	SVTYPE=DEL;STRANDS=+-:5;SVLEN=-55;END=208862852;CIPOS=-10,9;CIEND=-10,9;CIPOS95=0,0;CIEND95=0,0;SU=5;PE=0;SR=5	GT:SU:PE:SR	./.:5:0:5
1	210601652	467	N	<DEL>	.	.	SVTYPE=DEL;STRANDS=+-:5;SVLEN=-16;END=210601668;CIPOS=-8,7;CIEND=-8,7;CIPOS95=-1,1;CIEND95=-1,1;IMPRECISE;SU=5;PE=0;SR=5	GT:SU:PE:SR	./.:5:0:5
1	211965059	468	N	<DEL>	.	.	SVTYPE=DEL;STRANDS=+-:23;SVLEN=-773;END=211965832;CIPOS=-10,152;CIEND=-205,6;CIPOS95=-2,34;CIEND95=-66,0;IMPRECISE;SU=23;PE=23;SR=0	GT:SU:PE:SR	./.:23:23:0
1	212471152	469_1	N	N]1:212472674]	.	.	SVTYPE=BND;STRANDS=++:7;EVENT=469;MATEID=469_2;CIPOS=-5,385;CIEND=-9,372;CIPOS95=0,158;CIEND95=-1,153;IMPRECISE;SU=7;PE=7;SR=0	GT:SU:PE:SR	./.:7:7:0
1	212472674	469_2	N	N]1:212471152]	.	.	SVTYPE=BND;STRANDS=++:7;SECONDARY;EVENT=469;MATEID=469_1;CIPOS=-9,372;CIEND=-5,385;CIPOS95=-1,153;CIEND95=0,158;IMPRECISE;SU=7;PE=7;SR=0	GT:SU:PE:SR	./.:7:7:0
1	212471153	470	N	<DEL>	.	.	SVTYPE=DEL;STRANDS=+-:36;SVLEN=-1463;END=212472616;CIPOS=-10,9;CIEND=-10,9;CIPOS95=0,0;CIEND95=0,0;SU=36;PE=21;SR=15	GT:SU:PE:SR	./.:36:21:15
1	72314923	471_1	N	N]1:213714501]	.	.	SVTYPE=BND;STRANDS=++:4;EVENT=471;MATEID=471_2;CIPOS=-9,8;CIEND=-9,8;CIPOS95=0,0;CIEND95=0,0;SU=4;PE=0;SR=4	GT:SU:PE:SR	./.:4:0:4
1	213714501	471_2	N	N]1:72314923]	.	.	SVTYPE=BND;STRANDS=++:4;SECONDARY;EVENT=471;MATEID=471_1;CIPOS=-9,8;CIEND=-9,8;CIPOS95=0,0;CIEND95=0,0;SU=4;PE=0;SR=4	GT:SU:PE:SR	./.:4:0:4
1	214769983	472	N	<DEL>	.	.	SVTYPE=DEL;STRANDS=+-:7;SVLEN=-456;END=214770439;CIPOS=-10,285;CIEND=-436,9;CIPOS95=-2,72;CIEND95=-130,0;IMPRECISE;SU=7;PE=7;SR=0	GT:SU:PE:SR	./.:7:7:0
1	216085816	473	N	<DEL>	.	.	SVTYPE=DEL;STRANDS=+-:7;SVLEN=-41;END=216085857;CIPOS=-6,4;CIEND=-6,4;CIPOS95=0,0;CIEND95=0,0;SU=7;PE=0;SR=7	GT:SU:PE:SR	./.:7:0:7
1	217269960	474	N	<DEL>	.	.	SVTYPE=DEL;STRANDS=+-:5;SVLEN=-63;END=217270023;CIPOS=-10,9;CIEND=-10,9;CIPOS95=0,0;CIEND95=0,0;SU=5;PE=0;SR=5	GT:SU:PE:SR	./.:5:0:5
1	217404401	475	N	<DEL>	.	.	SVTYPE=DEL;STRANDS=+-:5;SVLEN=-296;END=217404697;CIPOS=-10,293;CIEND=-295,9;CIPOS95=-2,89;CIEND95=-77,2;IMPRECISE;SU=5;PE=5;SR=0	GT:SU:PE:SR	./.:5:5:0
1	217497139	476	N	<DEL>	.	.	SVTYPE=DEL;STRANDS=+-:4;SVLEN=-29;END=217497168;CIPOS=-9,8;CIEND=-9,8;CIPOS95=0,0;CIEND95=0,0;SU=4;PE=0;SR=4	GT:SU:PE:SR	./.:4:0:4
1	217754090	477	N	<DEL>	.	.	SVTYPE=DEL;STRANDS=+-:11;SVLEN=-287;END=217754377;CIPOS=-10,9;CIEND=-5,4;CIPOS95=0,0;CIEND95=0,0;SU=11;PE=4;SR=7	GT:SU:PE:SR	./.:11:4:7
1	217764654	478	N	<DEL>	.	.	SVTYPE=DEL;STRANDS=+-:4;SVLEN=-318;END=217764972;CIPOS=-10,316;CIEND=-247,9;CIPOS95=-2,121;CIEND95=-87,2;IMPRECISE;SU=4;PE=4;SR=0	GT:SU:PE:SR	./.:4:4:0
1	218082663	479	N	<DEL>	.	.	SVTYPE=DEL;STRANDS=+-:9;SVLEN=-234;END=218082897;CIPOS=-6,4;CIEND=-10,9;CIPOS95=0,0;CIEND95=0,0;SU=9;PE=2;SR=7	GT:SU:PE:SR	./.:9:2:7
1	218153151	480	N	<DEL>	.	.	SVTYPE=DEL;STRANDS=+-:12;SVLEN=-40;END=218153191;CIPOS=-10,9;CIEND=-10,9;CIPOS95=0,0;CIEND95=0,0;SU=12;PE=0;SR=12	GT:SU:PE:SR	./.:12:0:12
1	218182501	481_1	N	N]1:218188647]	.	.	SVTYPE=BND;STRANDS=++:5;EVENT=481;MATEID=481_2;CIPOS=-7,437;CIEND=-10,498;CIPOS95=0,172;CIEND95=-1,162;IMPRECISE;SU=5;PE=5;SR=0	GT:SU:PE:SR	./.:5:5:0
1	218188647	481_2	N	N]1:218182501]	.	.	SVTYPE=BND;STRANDS=++:5;SECONDARY;EVENT=481;MATEID=481_1;CIPOS=-10,498;CIEND=-7,437;CIPOS95=-1,162;CIEND95=0,172;IMPRECISE;SU=5;PE=5;SR=0	GT:SU:PE:SR	./.:5:5:0
1	218182502	482	N	<DEL>	.	.	SVTYPE=DEL;STRANDS=+-:45;SVLEN=-6092;END=218188594;CIPOS=-10,9;CIEND=-10,9;CIPOS95=0,0;CIEND95=0,0;SU=45;PE=28;SR=17	GT:SU:PE:SR	./.:45:28:17
1	218245637	483_1	N	N]1:218246527]	.	.	SVTYPE=BND;STRANDS=++:4;EVENT=483;MATEID=483_2;CIPOS=-8,482;CIEND=-9,480;CIPOS95=0,181;CIEND95=0,181;IMPRECISE;SU=4;PE=4;SR=0	GT:SU:PE:SR	./.:4:4:0
1	218246527	483_2	N	N]1:218245637]	.	.	SVTYPE=BND;STRANDS=++:4;SECONDARY;EVENT=483;MATEID=483_1;CIPOS=-9,480;CIEND=-8,482;CIPOS95=0,181;CIEND95=0,181;IMPRECISE;SU=4;PE=4;SR=0	GT:SU:PE:SR	./.:4:4:0
1	218245638	484	N	<DEL>	.	.	SVTYPE=DEL;STRANDS=+-:32;SVLEN=-851;END=218246489;CIPOS=-3,2;CIEND=-10,9;CIPOS95=0,0;CIEND95=0,0;SU=32;PE=22;SR=10	GT:SU:PE:SR	./.:32:22:10
1	218785929	485_1	N	N]1:218786288]	.	.	SVTYPE=BND;STRANDS=++:7;EVENT=485;MATEID=485_2;CIPOS=-4,302;CIEND=-10,502;CIPOS95=0,158;CIEND95=-1,152;IMPRECISE;SU=7;PE=7;SR=0	GT:SU:PE:SR	./.:7:7:0
1	218786288	485_2	N	N]1:218785929]	.	.	SVTYPE=BND;STRANDS=++:7;SECONDARY;EVENT=485;MATEID=485_1;CIPOS=-10,502;CIEND=-4,302;CIPOS95=-1,152;CIEND95=0,158;IMPRECISE;SU=7;PE=7;SR=0	GT:SU:PE:SR	./.:7:7:0
1	218785930	486	N	<DEL>	.	.	SVTYPE=DEL;STRANDS=+-:51;SVLEN=-303;END=218786233;CIPOS=-10,9;CIEND=-10,9;CIPOS95=0,0;CIEND95=0,0;SU=51;PE=16;SR=35	GT:SU:PE:SR	./.:51:16:35
1	186032213	487	N	<DUP>	.	.	SVTYPE=DUP;STRANDS=-+:4;SVLEN=33214444;END=219246657;CIPOS=-9,8;CIEND=-9,8;CIPOS95=0,0;CIEND95=0,0;SU=4;PE=0;SR=4	GT:SU:PE:SR	./.:4:0:4
1	220226026	488	N	<DEL>	.	.	SVTYPE=DEL;STRANDS=+-:24;SVLEN=-81;END=220226107;CIPOS=-1,0;CIEND=-1,0;CIPOS95=0,0;CIEND95=0,0;SU=24;PE=0;SR=24	GT:SU:PE:SR	./.:24:0:24
1	222034157	489_1	N	N]1:222034531]	.	.	SVTYPE=BND;STRANDS=++:7;EVENT=489;MATEID=489_2;CIPOS=-4,316;CIEND=-10,494;CIPOS95=0,158;CIEND95=-1,148;IMPRECISE;SU=7;PE=7;SR=0	GT:SU:PE:SR	./.:7:7:0
1	222034531	489_2	N	N]1:222034157]	.	.	SVTYPE=BND;STRANDS=++:7;SECONDARY;EVENT=489;MATEID=489_1;CIPOS=-10,494;CIEND=-4,316;CIPOS95=-1,148;CIEND95=0,158;IMPRECISE;SU=7;PE=7;SR=0	GT:SU:PE:SR	./.:7:7:0
1	222034158	490	N	<DEL>	.	.	SVTYPE=DEL;STRANDS=+-:36;SVLEN=-317;END=222034475;CIPOS=-10,9;CIEND=-2,0;CIPOS95=0,0;CIEND95=0,0;SU=36;PE=9;SR=27	GT:SU:PE:SR	./.:36:9:27
1	222374165	491	N	<DEL>	.	.	SVTYPE=DEL;STRANDS=+-:26;SVLEN=-6374;END=222380539;CIPOS=-7,8;CIEND=-10,8;CIPOS95=0,0;CIEND95=-1,0;IMPRECISE;SU=26;PE=22;SR=4	GT:SU:PE:SR	./.:26:22:4
1	222634497	492	N	<DEL>	.	.	SVTYPE=DEL;STRANDS=+-:4;SVLEN=-20;END=222634517;CIPOS=-9,8;CIEND=-8,9;CIPOS95=-1,1;CIEND95=0,2;IMPRECISE;SU=4;PE=0;SR=4	GT:SU:PE:SR	./.:4:0:4
1	222941835	493	N	<DEL>	.	.	SVTYPE=DEL;STRANDS=+-:4;SVLEN=-21;END=222941856;CIPOS=-9,8;CIEND=-8,9;CIPOS95=0,0;CIEND95=0,1;IMPRECISE;SU=4;PE=0;SR=4	GT:SU:PE:SR	./.:4:0:4
1	724836	494	N	<DEL>	.	.	SVTYPE=DEL;STRANDS=+-:13;SVLEN=-223475274;END=224200110;CIPOS=-10,158;CIEND=-486,9;CIPOS95=-3,24;CIEND95=-118,1;IMPRECISE;SU=13;PE=13;SR=0	GT:SU:PE:SR	./.:13:13:0
1	724912	495	N	<DUP>	.	.	SVTYPE=DUP;STRANDS=-+:44;SVLEN=223477343;END=224202255;CIPOS=-240,9;CIEND=-10,61;CIPOS95=-34,2;CIEND95=-3,23;IMPRECISE;SU=44;PE=44;SR=0	GT:SU:PE:SR	./.:44:44:0
1	224247117	496	N	<DEL>	.	.	SVTYPE=DEL;STRANDS=+-:84;SVLEN=-461;END=224247578;CIPOS=0,0;CIEND=0,0;CIPOS95=0,0;CIEND95=0,0;SU=84;PE=45;SR=39	GT:SU:PE:SR	./.:84:45:39
1	224261869	497	N	<DEL>	.	.	SVTYPE=DEL;STRANDS=+-:24;SVLEN=-27;END=224261896;CIPOS=-2,0;CIEND=-1,0;CIPOS95=0,0;CIEND95=0,0;SU=24;PE=0;SR=24	GT:SU:PE:SR	./.:24:0:24
1	72815601	498_1	N	N]1:224334791]	.	.	SVTYPE=BND;STRANDS=++:10;EVENT=498;MATEID=498_2;CIPOS=-6,330;CIEND=-10,519;CIPOS95=0,141;CIEND95=0,144;IMPRECISE;SU=10;PE=10;SR=0	GT:SU:PE:SR	./.:10:10:0
1	224334791	498_2	N	N]1:72815601]	.	.	SVTYPE=BND;STRANDS=++:10;SECONDARY;EVENT=498;MATEID=498_1;CIPOS=-10,519;CIEND=-6,330;CIPOS95=0,144;CIEND95=0,141;IMPRECISE;SU=10;PE=10;SR=0	GT:SU:PE:SR	./.:10:10:0
1	224392834	499	N	<DEL>	.	.	SVTYPE=DEL;STRANDS=+-:33;SVLEN=-300;END=224393134;CIPOS=-10,9;CIEND=-10,9;CIPOS95=0,0;CIEND95=0,0;SU=33;PE=9;SR=24	GT:SU:PE:SR	./.:33:9:24
1	159738452	500	N	<DEL>	.	.	SVTYPE=DEL;STRANDS=+-:5;SVLEN=-64789985;END=224528437;CIPOS=-10,424;CIEND=-411,9;CIPOS95=-1,156;CIEND95=-124,1;IMPRECISE;SU=5;PE=5;SR=0	GT:SU:PE:SR	./.:5:5:0
1	225133330	501	N	<DUP>	.	.	SVTYPE=DUP;STRANDS=-+:10;SVLEN=115009;END=225248339;CIPOS=-288,9;CIEND=-10,271;CIPOS95=-66,2;CIEND95=-2,91;IMPRECISE;SU=10;PE=10;SR=0	GT:SU:PE:SR	./.:10:10:0
1	225133668	502	N	<DEL>	.	.	SVTYPE=DEL;STRANDS=+-:17;SVLEN=-115008;END=225248676;CIPOS=-10,200;CIEND=-191,9;CIPOS95=-2,57;CIEND95=-49,2;IMPRECISE;SU=17;PE=17;SR=0	GT:SU:PE:SR	./.:17:17:0
1	225256545	503	N	<DEL>	.	.	SVTYPE=DEL;STRANDS=+-:23;SVLEN=-256;END=225256801;CIPOS=-2,0;CIEND=-1,0;CIPOS95=0,0;CIEND95=0,0;SU=23;PE=4;SR=19	GT:SU:PE:SR	./.:23:4:19
1	225344413	504	N	<DEL>	.	.	SVTYPE=DEL;STRANDS=+-:11;SVLEN=-302;END=225344715;CIPOS=-4,2;CIEND=-10,9;CIPOS95=0,0;CIEND95=0,0;SU=11;PE=1;SR=10	GT:SU:PE:SR	./.:11:1:10
1	225762321	505	N	<DEL>	.	.	SVTYPE=DEL;STRANDS=+-:28;SVLEN=-304;END=225762625;CIPOS=-2,1;CIEND=-2,1;CIPOS95=0,0;CIEND95=0,0;SU=28;PE=10;SR=18	GT:SU:PE:SR	./.:28:10:18
1	225992554	506	N	<DEL>	.	.	SVTYPE=DEL;STRANDS=+-:7;SVLEN=-43;END=225992597;CIPOS=0,7;CIEND=-3,0;CIPOS95=0,0;CIEND95=-3,0;IMPRECISE;SU=7;PE=0;SR=7	GT:SU:PE:SR	./.:7:0:7
1	227163920	507	N	<DUP>	.	.	SVTYPE=DUP;STRANDS=-+:4;SVLEN=141;END=227164061;CIPOS=-9,8;CIEND=-9,8;CIPOS95=0,0;CIEND95=0,0;SU=4;PE=0;SR=4	GT:SU:PE:SR	./.:4:0:4
1	228024106	508	N	<DEL>	.	.	SVTYPE=DEL;STRANDS=+-:14;SVLEN=-299;END=228024405;CIPOS=-4,2;CIEND=-3,2;CIPOS95=0,0;CIEND95=0,0;SU=14;PE=4;SR=10	GT:SU:PE:SR	./.:14:4:10
1	228361853	509	N	<DEL>	.	.	SVTYPE=DEL;STRANDS=+-:8;SVLEN=-275;END=228362128;CIPOS=-10,261;CIEND=-202,9;CIPOS95=-2,56;CIEND95=-31,3;IMPRECISE;SU=8;PE=8;SR=0	GT:SU:PE:SR	./.:8:8:0
1	228572175	510	N	<DEL>	.	.	SVTYPE=DEL;STRANDS=+-:22;SVLEN=-314;END=228572489;CIPOS=-3,1;CIEND=-3,1;CIPOS95=0,0;CIEND95=0,0;SU=22;PE=8;SR=14	GT:SU:PE:SR	./.:22:8:14
1	228814817	511	N	<DEL>	.	.	SVTYPE=DEL;STRANDS=+-:13;SVLEN=-338;END=228815155;CIPOS=-10,336;CIEND=-192,9;CIPOS95=-2,54;CIEND95=-42,2;IMPRECISE;SU=13;PE=13;SR=0	GT:SU:PE:SR	./.:13:13:0
1	229373388	512	N	<DEL>	.	.	SVTYPE=DEL;STRANDS=+-:26;SVLEN=-374;END=229373762;CIPOS=-10,9;CIEND=-10,9;CIPOS95=0,0;CIEND95=0,0;SU=26;PE=15;SR=11	GT:SU:PE:SR	./.:26:15:11
1	229812537	513	N	<DEL>	.	.	SVTYPE=DEL;STRANDS=+-:68;SVLEN=-8299;END=229820836;CIPOS=-2,1;CIEND=-2,0;CIPOS95=0,0;CIEND95=0,0;SU=68;PE=54;SR=14	GT:SU:PE:SR	./.:68:54:14
1	230107607	514	N	<DUP>	.	.	SVTYPE=DUP;STRANDS=-+:9;SVLEN=175;END=230107782;CIPOS=-489,9;CIEND=-10,512;CIPOS95=-140,0;CIEND95=0,147;IMPRECISE;SU=9;PE=9;SR=0	GT:SU:PE:SR	./.:9:9:0
1	230470916	515	N	<DEL>	.	.	SVTYPE=DEL;STRANDS=+-:9;SVLEN=-444;END=230471360;CIPOS=-10,289;CIEND=-324,9;CIPOS95=-2,89;CIEND95=-116,1;IMPRECISE;SU=9;PE=9;SR=0	GT:SU:PE:SR	./.:9:9:0
1	8877913	516	N	<DEL>	.	.	SVTYPE=DEL;STRANDS=+-:4;SVLEN=-222129882;END=231007795;CIPOS=-10,203;CIEND=-520,9;CIPOS95=-3,44;CIEND95=-181,0;IMPRECISE;SU=4;PE=4;SR=0	GT:SU:PE:SR	./.:4:4:0
1	31253788	517	N	<DEL>	.	.	SVTYPE=DEL;STRANDS=+-:4;SVLEN=-199754006;END=231007794;CIPOS=-10,439;CIEND=-483,9;CIPOS95=-1,147;CIEND95=-180,1;IMPRECISE;SU=4;PE=4;SR=0	GT:SU:PE:SR	./.:4:4:0
1	231337832	518	N	<DEL>	.	.	SVTYPE=DEL;STRANDS=+-:7;SVLEN=-82;END=231337914;CIPOS=-5,4;CIEND=-5,4;CIPOS95=0,0;CIEND95=0,0;SU=7;PE=0;SR=7	GT:SU:PE:SR	./.:7:0:7
1	231337750	519	N	<DUP>	.	.	SVTYPE=DUP;STRANDS=-+:12;SVLEN=220;END=231337970;CIPOS=-3,2;CIEND=-3,2;CIPOS95=0,0;CIEND95=0,0;SU=12;PE=1;SR=11	GT:SU:PE:SR	./.:12:1:11
1	231511057	520	N	<DEL>	.	.	SVTYPE=DEL;STRANDS=+-:4;SVLEN=-27;END=231511084;CIPOS=-9,8;CIEND=-9,8;CIPOS95=0,0;CIEND95=0,0;SU=4;PE=0;SR=4	GT:SU:PE:SR	./.:4:0:4
1	229552525	521_1	N	[1:231967024[N	.	.	SVTYPE=BND;STRANDS=--:6;EVENT=521;MATEID=521_2;CIPOS=-106,9;CIEND=-122,9;CIPOS95=-23,3;CIEND95=-76,2;IMPRECISE;SU=6;PE=6;SR=0	GT:SU:PE:SR	./.:6:6:0
1	231967024	521_2	N	[1:229552525[N	.	.	SVTYPE=BND;STRANDS=--:6;SECONDARY;EVENT=521;MATEID=521_1;CIPOS=-122,9;CIEND=-106,9;CIPOS95=-76,2;CIEND95=-23,3;IMPRECISE;SU=6;PE=6;SR=0	GT:SU:PE:SR	./.:6:6:0
1	229552136	522_1	N	N]1:231967649]	.	.	SVTYPE=BND;STRANDS=++:10;EVENT=522;MATEID=522_2;CIPOS=-10,266;CIEND=-10,393;CIPOS95=-2,77;CIEND95=-2,79;IMPRECISE;SU=10;PE=10;SR=0	GT:SU:PE:SR	./.:10:10:0
1	231967649	522_2	N	N]1:229552136]	.	.	SVTYPE=BND;STRANDS=++:10;SECONDARY;EVENT=522;MATEID=522_1;CIPOS=-10,393;CIEND=-10,266;CIPOS95=-2,79;CIEND95=-2,77;IMPRECISE;SU=10;PE=10;SR=0	GT:SU:PE:SR	./.:10:10:0
1	232243208	523	N	<DEL>	.	.	SVTYPE=DEL;STRANDS=+-:22;SVLEN=-32;END=232243240;CIPOS=-10,9;CIEND=-10,9;CIPOS95=0,0;CIEND95=0,0;SU=22;PE=0;SR=22	GT:SU:PE:SR	./.:22:0:22
1	232423132	524_1	N	N]1:232423493]	.	.	SVTYPE=BND;STRANDS=++:6;EVENT=524;MATEID=524_2;CIPOS=-10,312;CIEND=-10,400;CIPOS95=0,164;CIEND95=-1,158;IMPRECISE;SU=6;PE=6;SR=0	GT:SU:PE:SR	./.:6:6:0
1	232423493	524_2	N	N]1:232423132]	.	.	SVTYPE=BND;STRANDS=++:6;SECONDARY;EVENT=524;MATEID=524_1;CIPOS=-10,400;CIEND=-10,312;CIPOS95=-1,158;CIEND95=0,164;IMPRECISE;SU=6;PE=6;SR=0	GT:SU:PE:SR	./.:6:6:0
1	232775540	525	N	<DEL>	.	.	SVTYPE=DEL;STRANDS=+-:21;SVLEN=-303;END=232775843;CIPOS=-3,1;CIEND=-10,9;CIPOS95=0,0;CIEND95=0,0;SU=21;PE=3;SR=18	GT:SU:PE:SR	./.:21:3:18
1	232836576	526	N	<DEL>	.	.	SVTYPE=DEL;STRANDS=+-:10;SVLEN=-183;END=232836759;CIPOS=-10,9;CIEND=-10,9;CIPOS95=0,0;CIEND95=0,0;SU=10;PE=1;SR=9	GT:SU:PE:SR	./.:10:1:9
1	233801317	527	N	<DEL>	.	.	SVTYPE=DEL;STRANDS=+-:17;SVLEN=-34;END=233801351;CIPOS=-10,9;CIEND=-10,9;CIPOS95=0,0;CIEND95=0,0;SU=17;PE=0;SR=17	GT:SU:PE:SR	./.:17:0:17
1	234174257	528	N	<DUP>	.	.	SVTYPE=DUP;STRANDS=-+:6;SVLEN=11589;END=234185846;CIPOS=-462,9;CIEND=-10,393;CIPOS95=-136,1;CIEND95=-1,154;IMPRECISE;SU=6;PE=6;SR=0	GT:SU:PE:SR	./.:6:6:0
1	234318646	529	N	<DEL>	.	.	SVTYPE=DEL;STRANDS=+-:29;SVLEN=-1101;END=234319747;CIPOS=-10,6;CIEND=-3,1;CIPOS95=0,0;CIEND95=0,0;SU=29;PE=16;SR=13	GT:SU:PE:SR	./.:29:16:13
1	234383638	530	N	<DUP>	.	.	SVTYPE=DUP;STRANDS=-+:15;SVLEN=421;END=234384059;CIPOS=-323,9;CIEND=-10,248;CIPOS95=-72,2;CIEND95=-1,95;IMPRECISE;SU=15;PE=15;SR=0	GT:SU:PE:SR	./.:15:15:0
1	234587211	531	N	<DEL>	.	.	SVTYPE=DEL;STRANDS=+-:46;SVLEN=-301;END=234587512;CIPOS=-10,7;CIEND=-10,9;CIPOS95=0,0;CIEND95=0,0;SU=46;PE=17;SR=29	GT:SU:PE:SR	./.:46:17:29
1	17051739	532	N	<DUP>	.	.	SVTYPE=DUP;STRANDS=-+:6;SVLEN=217860482;END=234912221;CIPOS=-520,9;CIEND=-8,404;CIPOS95=-164,0;CIEND95=-1,162;IMPRECISE;SU=6;PE=6;SR=0	GT:SU:PE:SR	./.:6:6:0
1	17051733	533_1	N	[1:234912188[N	.	.	SVTYPE=BND;STRANDS=--:127;EVENT=533;MATEID=533_2;CIPOS=-3,0;CIEND=-10,8;CIPOS95=-3,0;CIEND95=0,0;IMPRECISE;SU=127;PE=110;SR=17	GT:SU:PE:SR	./.:127:110:17
1	234912188	533_2	N	[1:17051733[N	.	.	SVTYPE=BND;STRANDS=--:127;SECONDARY;EVENT=533;MATEID=533_1;CIPOS=-10,8;CIEND=-3,0;CIPOS95=0,0;CIEND95=-3,0;IMPRECISE;SU=127;PE=110;SR=17	GT:SU:PE:SR	./.:127:110:17
1	235537071	534	N	<DEL>	.	.	SVTYPE=DEL;STRANDS=+-:17;SVLEN=-1284;END=235538355;CIPOS=-10,225;CIEND=-304,9;CIPOS95=-2,63;CIEND95=-53,2;IMPRECISE;SU=17;PE=17;SR=0	GT:SU:PE:SR	./.:17:17:0
1	236054590	535_1	N	N]1:236054969]	.	.	SVTYPE=BND;STRANDS=++:5;EVENT=535;MATEID=535_2;CIPOS=-6,321;CIEND=-10,438;CIPOS95=0,172;CIEND95=-1,169;IMPRECISE;SU=5;PE=5;SR=0	GT:SU:PE:SR	./.:5:5:0
1	236054969	535_2	N	N]1:236054590]	.	.	SVTYPE=BND;STRANDS=++:5;SECONDARY;EVENT=535;MATEID=535_1;CIPOS=-10,438;CIEND=-6,321;CIPOS95=-1,169;CIEND95=0,172;IMPRECISE;SU=5;PE=5;SR=0	GT:SU:PE:SR	./.:5:5:0
1	236054591	536	N	<DEL>	.	.	SVTYPE=DEL;STRANDS=+-:23;SVLEN=-322;END=236054913;CIPOS=-10,9;CIEND=-3,1;CIPOS95=0,0;CIEND95=0,0;SU=23;PE=11;SR=12	GT:SU:PE:SR	./.:23:11:12
1	236279301	537	N	<DEL>	.	.	SVTYPE=DEL;STRANDS=+-:23;SVLEN=-515;END=236279816;CIPOS=-10,160;CIEND=-355,9;CIPOS95=-2,35;CIEND95=-46,2;IMPRECISE;SU=23;PE=23;SR=0	GT:SU:PE:SR	./.:23:23:0
1	236413883	538	N	<DEL>	.	.	SVTYPE=DEL;STRANDS=+-:9;SVLEN=-23;END=236413906;CIPOS=-4,3;CIEND=-4,3;CIPOS95=0,0;CIEND95=0,0;SU=9;PE=0;SR=9	GT:SU:PE:SR	./.:9:0:9
1	236549102	539_1	N	N]1:236551386]	.	.	SVTYPE=BND;STRANDS=++:4;EVENT=539;MATEID=539_2;CIPOS=-8,482;CIEND=-10,475;CIPOS95=0,181;CIEND95=0,179;IMPRECISE;SU=4;PE=4;SR=0	GT:SU:PE:SR	./.:4:4:0
1	236551386	539_2	N	N]1:236549102]	.	.	SVTYPE=BND;STRANDS=++:4;SECONDARY;EVENT=539;MATEID=539_1;CIPOS=-10,475;CIEND=-8,482;CIPOS95=0,179;CIEND95=0,181;IMPRECISE;SU=4;PE=4;SR=0	GT:SU:PE:SR	./.:4:4:0
1	236549103	540	N	<DEL>	.	.	SVTYPE=DEL;STRANDS=+-:38;SVLEN=-2226;END=236551329;CIPOS=-2,1;CIEND=-10,9;CIPOS95=0,0;CIEND95=0,0;SU=38;PE=23;SR=15	GT:SU:PE:SR	./.:38:23:15
1	236594938	541_1	N	N]1:236595306]	.	.	SVTYPE=BND;STRANDS=++:6;EVENT=541;MATEID=541_2;CIPOS=-10,310;CIEND=-10,419;CIPOS95=0,164;CIEND95=-1,158;IMPRECISE;SU=6;PE=6;SR=0	GT:SU:PE:SR	./.:6:6:0
1	236595306	541_2	N	N]1:236594938]	.	.	SVTYPE=BND;STRANDS=++:6;SECONDARY;EVENT=541;MATEID=541_1;CIPOS=-10,419;CIEND=-10,310;CIPOS95=-1,158;CIEND95=0,164;IMPRECISE;SU=6;PE=6;SR=0	GT:SU:PE:SR	./.:6:6:0
1	236594939	542	N	<DEL>	.	.	SVTYPE=DEL;STRANDS=+-:35;SVLEN=-311;END=236595250;CIPOS=-10,9;CIEND=-1,0;CIPOS95=0,0;CIEND95=0,0;SU=35;PE=14;SR=21	GT:SU:PE:SR	./.:35:14:21
1	237543676	543	N	<DEL>	.	.	SVTYPE=DEL;STRANDS=+-:24;SVLEN=-29;END=237543705;CIPOS=-2,0;CIEND=-1,0;CIPOS95=0,0;CIEND95=0,0;SU=24;PE=0;SR=24	GT:SU:PE:SR	./.:24:0:24
1	237566101	544	N	<INV>	.	.	SVTYPE=INV;STRANDS=++:39,--:26;SVLEN=106;END=237566207;CIPOS=0,0;CIEND=0,0;CIPOS95=0,1;CIEND95=0,0;IMPRECISE;SU=65;PE=37;SR=28	GT:SU:PE:SR	./.:65:37:28
1	239305707	545	N	<DEL>	.	.	SVTYPE=DEL;STRANDS=+-:7;SVLEN=-32;END=239305739;CIPOS=-5,4;CIEND=-5,4;CIPOS95=0,0;CIEND95=0,0;SU=7;PE=0;SR=7	GT:SU:PE:SR	./.:7:0:7
1	240085270	546	N	<DEL>	.	.	SVTYPE=DEL;STRANDS=+-:6;SVLEN=-27;END=240085297;CIPOS=-6,5;CIEND=-6,5;CIPOS95=0,0;CIEND95=0,0;SU=6;PE=0;SR=6	GT:SU:PE:SR	./.:6:0:6
1	240302572	547	N	<DEL>	.	.	SVTYPE=DEL;STRANDS=+-:11;SVLEN=-91;END=240302663;CIPOS=-4,2;CIEND=-2,9;CIPOS95=0,0;CIEND95=0,0;SU=11;PE=0;SR=11	GT:SU:PE:SR	./.:11:0:11
1	240617007	548	N	<DEL>	.	.	SVTYPE=DEL;STRANDS=+-:25;SVLEN=-307;END=240617314;CIPOS=-3,1;CIEND=-2,0;CIPOS95=0,0;CIEND95=0,0;SU=25;PE=8;SR=17	GT:SU:PE:SR	./.:25:8:17
1	240641241	549	N	<DEL>	.	.	SVTYPE=DEL;STRANDS=+-:27;SVLEN=-353;END=240641594;CIPOS=-10,131;CIEND=-45,9;CIPOS95=-3,27;CIEND95=-17,3;IMPRECISE;SU=27;PE=27;SR=0	GT:SU:PE:SR	./.:27:27:0
1	241149873	550	N	<DEL>	.	.	SVTYPE=DEL;STRANDS=+-:33;SVLEN=-308;END=241150181;CIPOS=-10,9;CIEND=-10,9;CIPOS95=0,0;CIEND95=0,0;SU=33;PE=9;SR=24	GT:SU:PE:SR	./.:33:9:24
1	241360553	551	N	<DEL>	.	.	SVTYPE=DEL;STRANDS=+-:26;SVLEN=-299;END=241360852;CIPOS=-2,1;CIEND=-2,1;CIPOS95=0,0;CIEND95=0,0;SU=26;PE=8;SR=18	GT:SU:PE:SR	./.:26:8:18
1	241586227	552	N	<DEL>	.	.	SVTYPE=DEL;STRANDS=+-:26;SVLEN=-261;END=241586488;CIPOS=-2,0;CIEND=-10,9;CIPOS95=0,0;CIEND95=0,0;SU=26;PE=3;SR=23	GT:SU:PE:SR	./.:26:3:23
1	241838266	553	N	<DEL>	.	.	SVTYPE=DEL;STRANDS=+-:4;SVLEN=-63;END=241838329;CIPOS=-9,8;CIEND=-9,8;CIPOS95=0,0;CIEND95=0,0;SU=4;PE=0;SR=4	GT:SU:PE:SR	./.:4:0:4
1	243127787	554	N	<DEL>	.	.	SVTYPE=DEL;STRANDS=+-:5;SVLEN=-1428;END=243129215;CIPOS=-10,335;CIEND=-447,8;CIPOS95=-2,89;CIEND95=-168,0;IMPRECISE;SU=5;PE=5;SR=0	GT:SU:PE:SR	./.:5:5:0
1	243643879	555	N	<DUP>	.	.	SVTYPE=DUP;STRANDS=-+:5;SVLEN=269;END=243644148;CIPOS=-429,9;CIEND=-10,410;CIPOS95=-151,1;CIEND95=-1,150;IMPRECISE;SU=5;PE=5;SR=0	GT:SU:PE:SR	./.:5:5:0
1	243782744	556_1	N	N]1:243783801]	.	.	SVTYPE=BND;STRANDS=++:6;EVENT=556;MATEID=556_2;CIPOS=-6,414;CIEND=-8,402;CIPOS95=0,164;CIEND95=-1,162;IMPRECISE;SU=6;PE=6;SR=0	GT:SU:PE:SR	./.:6:6:0
1	243783801	556_2	N	N]1:243782744]	.	.	SVTYPE=BND;STRANDS=++:6;SECONDARY;EVENT=556;MATEID=556_1;CIPOS=-8,402;CIEND=-6,414;CIPOS95=-1,162;CIEND95=0,164;IMPRECISE;SU=6;PE=6;SR=0	GT:SU:PE:SR	./.:6:6:0
1	243782745	557	N	<DEL>	.	.	SVTYPE=DEL;STRANDS=+-:64;SVLEN=-1018;END=243783763;CIPOS=-10,9;CIEND=-10,9;CIPOS95=0,0;CIEND95=0,0;SU=64;PE=48;SR=16	GT:SU:PE:SR	./.:64:48:16
1	244439062	558	N	<DEL>	.	.	SVTYPE=DEL;STRANDS=+-:5;SVLEN=-406;END=244439468;CIPOS=-10,53;CIEND=-278,9;CIPOS95=-2,40;CIEND95=-96,2;IMPRECISE;SU=5;PE=5;SR=0	GT:SU:PE:SR	./.:5:5:0
1	32724246	559_1	N	N]1:244463380]	.	.	SVTYPE=BND;STRANDS=++:5;EVENT=559;MATEID=559_2;CIPOS=-10,9;CIEND=-10,9;CIPOS95=0,0;CIEND95=0,0;SU=5;PE=0;SR=5	GT:SU:PE:SR	./.:5:0:5
1	244463380	559_2	N	N]1:32724246]	.	.	SVTYPE=BND;STRANDS=++:5;SECONDARY;EVENT=559;MATEID=559_1;CIPOS=-10,9;CIEND=-10,9;CIPOS95=0,0;CIEND95=0,0;SU=5;PE=0;SR=5	GT:SU:PE:SR	./.:5:0:5
1	96071713	560	N	<DUP>	.	.	SVTYPE=DUP;STRANDS=-+:4;SVLEN=148440038;END=244511751;CIPOS=-505,9;CIEND=-10,302;CIPOS95=-175,1;CIEND95=-2,95;IMPRECISE;SU=4;PE=4;SR=0	GT:SU:PE:SR	./.:4:4:0
1	244746227	561	N	<DEL>	.	.	SVTYPE=DEL;STRANDS=+-:18;SVLEN=-37;END=244746264;CIPOS=-2,4;CIEND=-8,5;CIPOS95=-6,0;CIEND95=-1,0;IMPRECISE;SU=18;PE=0;SR=18	GT:SU:PE:SR	./.:18:0:18
1	245845748	562	N	<DEL>	.	.	SVTYPE=DEL;STRANDS=+-:4;SVLEN=-300;END=245846048;CIPOS=-10,231;CIEND=-72,9;CIPOS95=-2,87;CIEND95=-46,2;IMPRECISE;SU=4;PE=4;SR=0	GT:SU:PE:SR	./.:4:4:0
1	246125969	563	N	<DEL>	.	.	SVTYPE=DEL;STRANDS=+-:12;SVLEN=-186;END=246126155;CIPOS=-4,2;CIEND=-10,9;CIPOS95=0,0;CIEND95=0,0;SU=12;PE=1;SR=11	GT:SU:PE:SR	./.:12:1:11
1	246155840	564	N	<DEL>	.	.	SVTYPE=DEL;STRANDS=+-:7;SVLEN=-376;END=246156216;CIPOS=-10,373;CIEND=-375,9;CIPOS95=-1,83;CIEND95=-77,1;IMPRECISE;SU=7;PE=7;SR=0	GT:SU:PE:SR	./.:7:7:0
1	246167283	565	N	<DEL>	.	.	SVTYPE=DEL;STRANDS=+-:8;SVLEN=-96;END=246167379;CIPOS=-10,9;CIEND=-10,9;CIPOS95=0,0;CIEND95=0,0;SU=8;PE=0;SR=8	GT:SU:PE:SR	./.:8:0:8
1	166164854	566_1	N	N]1:246251559]	.	.	SVTYPE=BND;STRANDS=++:4;EVENT=566;MATEID=566_2;CIPOS=-9,8;CIEND=-9,8;CIPOS95=0,0;CIEND95=0,0;SU=4;PE=0;SR=4	GT:SU:PE:SR	./.:4:0:4
1	246251559	566_2	N	N]1:166164854]	.	.	SVTYPE=BND;STRANDS=++:4;SECONDARY;EVENT=566;MATEID=566_1;CIPOS=-9,8;CIEND=-9,8;CIPOS95=0,0;CIEND95=0,0;SU=4;PE=0;SR=4	GT:SU:PE:SR	./.:4:0:4
1	246407292	567	N	<DUP>	.	.	SVTYPE=DUP;STRANDS=-+:23;SVLEN=3455;END=246410747;CIPOS=-166,9;CIEND=-4,234;CIPOS95=-41,2;CIEND95=0,91;IMPRECISE;SU=23;PE=23;SR=0	GT:SU:PE:SR	./.:23:23:0
1	246969897	568	N	<DEL>	.	.	SVTYPE=DEL;STRANDS=+-:21;SVLEN=-92;END=246969989;CIPOS=-1,0;CIEND=-1,0;CIPOS95=0,0;CIEND95=0,0;SU=21;PE=0;SR=21	GT:SU:PE:SR	./.:21:0:21
1	247027893	569	N	<DEL>	.	.	SVTYPE=DEL;STRANDS=+-:19;SVLEN=-295;END=247028188;CIPOS=-3,1;CIEND=-10,9;CIPOS95=0,0;CIEND95=0,0;SU=19;PE=7;SR=12	GT:SU:PE:SR	./.:19:7:12
1	247850475	570	N	<DEL>	.	.	SVTYPE=DEL;STRANDS=+-:63;SVLEN=-6033;END=247856508;CIPOS=-2,1;CIEND=-2,0;CIPOS95=0,0;CIEND95=0,0;SU=63;PE=48;SR=15	GT:SU:PE:SR	./.:63:48:15
1	247959052	571	N	<DEL>	.	.	SVTYPE=DEL;STRANDS=+-:9;SVLEN=-51;END=247959103;CIPOS=-4,3;CIEND=-4,3;CIPOS95=0,0;CIEND95=0,0;SU=9;PE=0;SR=9	GT:SU:PE:SR	./.:9:0:9
1	248051491	572_1	N	N]1:248057694]	.	.	SVTYPE=BND;STRANDS=++:4;EVENT=572;MATEID=572_2;CIPOS=-8,482;CIEND=-10,472;CIPOS95=0,181;CIEND95=-1,176;IMPRECISE;SU=4;PE=4;SR=0	GT:SU:PE:SR	./.:4:4:0
1	248057694	572_2	N	N]1:248051491]	.	.	SVTYPE=BND;STRANDS=++:4;SECONDARY;EVENT=572;MATEID=572_1;CIPOS=-10,472;CIEND=-8,482;CIPOS95=-1,176;CIEND95=0,181;IMPRECISE;SU=4;PE=4;SR=0	GT:SU:PE:SR	./.:4:4:0
1	248051492	573	N	<DEL>	.	.	SVTYPE=DEL;STRANDS=+-:32;SVLEN=-6146;END=248057638;CIPOS=-3,1;CIEND=-2,0;CIPOS95=0,0;CIEND95=0,0;SU=32;PE=16;SR=16	GT:SU:PE:SR	./.:32:16:16
1	248603405	574_1	N	[1:248815294[N	.	.	SVTYPE=BND;STRANDS=--:4;EVENT=574;MATEID=574_2;CIPOS=-457,9;CIEND=-477,9;CIPOS95=-161,1;CIEND95=-174,1;IMPRECISE;SU=4;PE=4;SR=0	GT:SU:PE:SR	./.:4:4:0
1	248815294	574_2	N	[1:248603405[N	.	.	SVTYPE=BND;STRANDS=--:4;SECONDARY;EVENT=574;MATEID=574_1;CIPOS=-477,9;CIEND=-457,9;CIPOS95=-174,1;CIEND95=-161,1;IMPRECISE;SU=4;PE=4;SR=0	GT:SU:PE:SR	./.:4:4:0
1	248603556	575_1	N	N]1:248815454]	.	.	SVTYPE=BND;STRANDS=++:6;EVENT=575;MATEID=575_2;CIPOS=-10,18;CIEND=-10,39;CIPOS95=-3,13;CIEND95=-2,19;IMPRECISE;SU=6;PE=6;SR=0	GT:SU:PE:SR	./.:6:6:0
1	248815454	575_2	N	N]1:248603556]	.	.	SVTYPE=BND;STRANDS=++:6;SECONDARY;EVENT=575;MATEID=575_1;CIPOS=-10,39;CIEND=-10,18;CIPOS95=-2,19;CIEND95=-3,13;IMPRECISE;SU=6;PE=6;SR=0	GT:SU:PE:SR	./.:6:6:0
1	248839555	576_1	N	N]1:248840958]	.	.	SVTYPE=BND;STRANDS=++:6;EVENT=576;MATEID=576_2;CIPOS=-6,414;CIEND=-10,397;CIPOS95=0,164;CIEND95=-1,157;IMPRECISE;SU=6;PE=6;SR=0	GT:SU:PE:SR	./.:6:6:0
1	248840958	576_2	N	N]1:248839555]	.	.	SVTYPE=BND;STRANDS=++:6;SECONDARY;EVENT=576;MATEID=576_1;CIPOS=-10,397;CIEND=-6,414;CIPOS95=-1,157;CIEND95=0,164;IMPRECISE;SU=6;PE=6;SR=0	GT:SU:PE:SR	./.:6:6:0
1	248839556	577	N	<DEL>	.	.	SVTYPE=DEL;STRANDS=+-:42;SVLEN=-1344;END=248840900;CIPOS=-2,1;CIEND=-2,1;CIPOS95=0,0;CIEND95=0,0;SU=42;PE=28;SR=14	GT:SU:PE:SR	./.:42:28:14
1	248849861	578	N	<DEL>	.	.	SVTYPE=DEL;STRANDS=+-:7;SVLEN=-277;END=248850138;CIPOS=-10,9;CIEND=-7,6;CIPOS95=0,0;CIEND95=0,0;SU=7;PE=2;SR=5	GT:SU:PE:SR	./.:7:2:5
2	148524	579	N	<DEL>	.	.	SVTYPE=DEL;STRANDS=+-:5;SVLEN=-23;END=148547;CIPOS=-10,9;CIEND=-10,9;CIPOS95=0,0;CIEND95=0,0;SU=5;PE=0;SR=5	GT:SU:PE:SR	./.:5:0:5
2	495269	580	N	<DEL>	.	.	SVTYPE=DEL;STRANDS=+-:23;SVLEN=-484;END=495753;CIPOS=-10,350;CIEND=-249,9;CIPOS95=-2,54;CIEND95=-39,2;IMPRECISE;SU=23;PE=23;SR=0	GT:SU:PE:SR	./.:23:23:0
2	740121	581	N	<DUP>	.	.	SVTYPE=DUP;STRANDS=-+:26;SVLEN=729;END=740850;CIPOS=-165,9;CIEND=-10,149;CIPOS95=-32,2;CIEND95=-1,21;IMPRECISE;SU=26;PE=26;SR=0	GT:SU:PE:SR	./.:26:26:0
2	740347	582	N	<DEL>	.	.	SVTYPE=DEL;STRANDS=+-:9;SVLEN=-459;END=740806;CIPOS=-10,384;CIEND=-330,9;CIPOS95=-2,85;CIEND95=-58,2;IMPRECISE;SU=9;PE=9;SR=0	GT:SU:PE:SR	./.:9:9:0
2	845589	583	N	<DEL>	.	.	SVTYPE=DEL;STRANDS=+-:6;SVLEN=-213;END=845802;CIPOS=-6,5;CIEND=-6,5;CIPOS95=0,0;CIEND95=0,0;SU=6;PE=0;SR=6	GT:SU:PE:SR	./.:6:0:6
2	1320765	584	N	<DEL>	.	.	SVTYPE=DEL;STRANDS=+-:7;SVLEN=-355;END=1321120;CIPOS=-10,170;CIEND=-134,9;CIPOS95=-3,23;CIEND95=-79,1;IMPRECISE;SU=7;PE=7;SR=0	GT:SU:PE:SR	./.:7:7:0
2	1358066	585	N	<DEL>	.	.	SVTYPE=DEL;STRANDS=+-:48;SVLEN=-399;END=1358465;CIPOS=-10,104;CIEND=-274,9;CIPOS95=-1,18;CIEND95=-17,2;IMPRECISE;SU=48;PE=48;SR=0	GT:SU:PE:SR	./.:48:48:0
2	1528373	586	N	<DEL>	.	.	SVTYPE=DEL;STRANDS=+-:20;SVLEN=-624;END=1528997;CIPOS=-10,183;CIEND=-176,9;CIPOS95=-1,39;CIEND95=-40,2;IMPRECISE;SU=20;PE=20;SR=0	GT:SU:PE:SR	./.:20:20:0
2	1533464	587	N	<DUP>	.	.	SVTYPE=DUP;STRANDS=-+:5;SVLEN=1536;END=1535000;CIPOS=-430,9;CIEND=-10,306;CIPOS95=-154,1;CIEND95=-2,58;IMPRECISE;SU=5;PE=5;SR=0	GT:SU:PE:SR	./.:5:5:0
2	1533613	588	N	<DEL>	.	.	SVTYPE=DEL;STRANDS=+-:8;SVLEN=-1650;END=1535263;CIPOS=-10,348;CIEND=-230,9;CIPOS95=-1,142;CIEND95=-52,2;IMPRECISE;SU=8;PE=8;SR=0	GT:SU:PE:SR	./.:8:8:0
2	1529432	589	N	<DUP>	.	.	SVTYPE=DUP;STRANDS=-+:20;SVLEN=7050;END=1536482;CIPOS=-201,7;CIEND=-10,156;CIPOS95=-50,0;CIEND95=-3,32;IMPRECISE;SU=20;PE=20;SR=0	GT:SU:PE:SR	./.:20:20:0
2	1533378	590	N	<DEL>	.	.	SVTYPE=DEL;STRANDS=+-:7;SVLEN=-4677;END=1538055;CIPOS=-10,252;CIEND=-198,9;CIPOS95=-2,49;CIEND95=-85,2;IMPRECISE;SU=7;PE=7;SR=0	GT:SU:PE:SR	./.:7:7:0
2	1533394	591	N	<DUP>	.	.	SVTYPE=DUP;STRANDS=-+:11;SVLEN=5691;END=1539085;CIPOS=-309,9;CIEND=-10,241;CIPOS95=-53,2;CIEND95=-1,59;IMPRECISE;SU=11;PE=11;SR=0	GT:SU:PE:SR	./.:11:11:0
2	1541298	592	N	<DEL>	.	.	SVTYPE=DEL;STRANDS=+-:4;SVLEN=-15;END=1541313;CIPOS=-9,8;CIEND=-9,8;CIPOS95=0,0;CIEND95=0,0;SU=4;PE=0;SR=4	GT:SU:PE:SR	./.:4:0:4
2	1599682	593	N	<DEL>	.	.	SVTYPE=DEL;STRANDS=+-:4;SVLEN=-988;END=1600670;CIPOS=-10,475;CIEND=-467,9;CIPOS95=-1,165;CIEND95=-166,1;IMPRECISE;SU=4;PE=4;SR=0	GT:SU:PE:SR	./.:4:4:0
2	1599889	594	N	<DUP>	.	.	SVTYPE=DUP;STRANDS=-+:9;SVLEN=1163;END=1601052;CIPOS=-349,9;CIEND=-10,392;CIPOS95=-91,2;CIEND95=-1,149;IMPRECISE;SU=9;PE=9;SR=0	GT:SU:PE:SR	./.:9:9:0
2	1623063	595	N	<DEL>	.	.	SVTYPE=DEL;STRANDS=+-:7;SVLEN=-348;END=1623411;CIPOS=-10,272;CIEND=-339,9;CIPOS95=-2,63;CIEND95=-98,2;IMPRECISE;SU=7;PE=7;SR=0	GT:SU:PE:SR	./.:7:7:0
2	1784103	596	N	<DEL>	.	.	SVTYPE=DEL;STRANDS=+-:4;SVLEN=-452;END=1784555;CIPOS=-10,446;CIEND=-322,9;CIPOS95=-1,159;CIEND95=-108,2;IMPRECISE;SU=4;PE=4;SR=0	GT:SU:PE:SR	./.:4:4:0
2	1801636	597	N	<DEL>	.	.	SVTYPE=DEL;STRANDS=+-:8;SVLEN=-351;END=1801987;CIPOS=-10,284;CIEND=-252,9;CIPOS95=-2,79;CIEND95=-36,3;IMPRECISE;SU=8;PE=8;SR=0	GT:SU:PE:SR	./.:8:8:0
2	2753913	598	N	<DUP>	.	.	SVTYPE=DUP;STRANDS=-+:4;SVLEN=346;END=2754259;CIPOS=-268,9;CIEND=-10,382;CIPOS95=-48,3;CIEND95=0,140;IMPRECISE;SU=4;PE=4;SR=0	GT:SU:PE:SR	./.:4:4:0
2	2798773	599_1	N	N]2:2799307]	.	.	SVTYPE=BND;STRANDS=++:7;EVENT=599;MATEID=599_2;CIPOS=-5,387;CIEND=-10,361;CIPOS95=0,158;CIEND95=-1,141;IMPRECISE;SU=7;PE=7;SR=0	GT:SU:PE:SR	./.:7:7:0
2	2799307	599_2	N	N]2:2798773]	.	.	SVTYPE=BND;STRANDS=++:7;SECONDARY;EVENT=599;MATEID=599_1;CIPOS=-10,361;CIEND=-5,387;CIPOS95=-1,141;CIEND95=0,158;IMPRECISE;SU=7;PE=7;SR=0	GT:SU:PE:SR	./.:7:7:0
2	2798774	600	N	<DEL>	.	.	SVTYPE=DEL;STRANDS=+-:46;SVLEN=-468;END=2799242;CIPOS=-10,9;CIEND=-10,9;CIPOS95=0,0;CIEND95=0,0;SU=46;PE=30;SR=16	GT:SU:PE:SR	./.:46:30:16
2	2869210	601	N	<DEL>	.	.	SVTYPE=DEL;STRANDS=+-:9;SVLEN=-487;END=2869697;CIPOS=-10,67;CIEND=-467,9;CIPOS95=-2,48;CIEND95=-124,1;IMPRECISE;SU=9;PE=9;SR=0	GT:SU:PE:SR	./.:9:9:0
2	2910404	602	N	<DEL>	.	.	SVTYPE=DEL;STRANDS=+-:8;SVLEN=-515;END=2910919;CIPOS=-10,351;CIEND=-412,9;CIPOS95=-1,138;CIEND95=-112,1;IMPRECISE;SU=8;PE=8;SR=0	GT:SU:PE:SR	./.:8:8:0
2	3049924	603	N	<DUP>	.	.	SVTYPE=DUP;STRANDS=-+:5;SVLEN=160;END=3050084;CIPOS=-9,6;CIEND=-10,9;CIPOS95=0,0;CIEND95=0,0;SU=5;PE=1;SR=4	GT:SU:PE:SR	./.:5:1:4
2	3184365	604	N	<DUP>	.	.	SVTYPE=DUP;STRANDS=-+:16;SVLEN=596;END=3184961;CIPOS=-180,9;CIEND=-10,315;CIPOS95=-26,2;CIEND95=-1,83;IMPRECISE;SU=16;PE=16;SR=0	GT:SU:PE:SR	./.:16:16:0
2	3243879	605	N	<DUP>	.	.	SVTYPE=DUP;STRANDS=-+:13;SVLEN=722;END=3244601;CIPOS=-262,9;CIEND=-10,184;CIPOS95=-88,2;CIEND95=-2,33;IMPRECISE;SU=13;PE=13;SR=0	GT:SU:PE:SR	./.:13:13:0
2	3244030	606	N	<DEL>	.	.	SVTYPE=DEL;STRANDS=+-:15;SVLEN=-507;END=3244537;CIPOS=-8,9;CIEND=-10,9;CIPOS95=-1,3;CIEND95=-2,4;IMPRECISE;SU=15;PE=14;SR=1	GT:SU:PE:SR	./.:15:14:1
2	3334269	607	N	<DEL>	.	.	SVTYPE=DEL;STRANDS=+-:5;SVLEN=-433;END=3334702;CIPOS=-10,9;CIEND=-10,9;CIPOS95=0,0;CIEND95=0,0;SU=5;PE=0;SR=5	GT:SU:PE:SR	./.:5:0:5
2	3340802	608	N	<DEL>	.	.	SVTYPE=DEL;STRANDS=+-:5;SVLEN=-31;END=3340833;CIPOS=-10,9;CIEND=-10,9;CIPOS95=0,0;CIEND95=0,0;SU=5;PE=0;SR=5	GT:SU:PE:SR	./.:5:0:5
2	3732805	609	N	<DEL>	.	.	SVTYPE=DEL;STRANDS=+-:28;SVLEN=-5223;END=3738028;CIPOS=-3,9;CIEND=-10,4;CIPOS95=-1,1;CIEND95=-3,0;IMPRECISE;SU=28;PE=26;SR=2	GT:SU:PE:SR	./.:28:26:2
2	3772992	610	N	<DUP>	.	.	SVTYPE=DUP;STRANDS=-+:4;SVLEN=324;END=3773316;CIPOS=-486,8;CIEND=-10,469;CIPOS95=-181,0;CIEND95=-1,169;IMPRECISE;SU=4;PE=4;SR=0	GT:SU:PE:SR	./.:4:4:0
2	3885212	611	N	<DEL>	.	.	SVTYPE=DEL;STRANDS=+-:17;SVLEN=-121;END=3885333;CIPOS=-10,9;CIEND=-2,1;CIPOS95=0,0;CIEND95=0,0;SU=17;PE=1;SR=16	GT:SU:PE:SR	./.:17:1:16
2	4100565	612	N	<DEL>	.	.	SVTYPE=DEL;STRANDS=+-:9;SVLEN=-91;END=4100656;CIPOS=-4,3;CIEND=-5,3;CIPOS95=0,0;CIEND95=0,0;SU=9;PE=0;SR=9	GT:SU:PE:SR	./.:9:0:9
2	4205436	613_1	N	N]2:4212676]	.	.	SVTYPE=BND;STRANDS=++:33;EVENT=613;MATEID=613_2;CIPOS=-10,9;CIEND=-5,6;CIPOS95=0,0;CIEND95=0,0;SU=33;PE=28;SR=5	GT:SU:PE:SR	./.:33:28:5
2	4212676	613_2	N	N]2:4205436]	.	.	SVTYPE=BND;STRANDS=++:33;SECONDARY;EVENT=613;MATEID=613_1;CIPOS=-5,6;CIEND=-10,9;CIPOS95=0,0;CIEND95=0,0;SU=33;PE=28;SR=5	GT:SU:PE:SR	./.:33:28:5
2	4212675	614	N	<DEL>	.	.	SVTYPE=DEL;STRANDS=+-:5;SVLEN=-10803;END=4223478;CIPOS=-10,432;CIEND=-432,9;CIPOS95=0,167;CIEND95=-149,0;IMPRECISE;SU=5;PE=5;SR=0	GT:SU:PE:SR	./.:5:5:0
2	4205269	615_1	N	[2:4223479[N	.	.	SVTYPE=BND;STRANDS=--:25;EVENT=615;MATEID=615_2;CIPOS=-10,9;CIEND=-3,2;CIPOS95=0,0;CIEND95=0,0;SU=25;PE=15;SR=10	GT:SU:PE:SR	./.:25:15:10
2	4223479	615_2	N	[2:4205269[N	.	.	SVTYPE=BND;STRANDS=--:25;SECONDARY;EVENT=615;MATEID=615_1;CIPOS=-3,2;CIEND=-10,9;CIPOS95=0,0;CIEND95=0,0;SU=25;PE=15;SR=10	GT:SU:PE:SR	./.:25:15:10
2	4781309	616_1	N	N]2:4787415]	.	.	SVTYPE=BND;STRANDS=++:6;EVENT=616;MATEID=616_2;CIPOS=-6,414;CIEND=-10,400;CIPOS95=0,164;CIEND95=-1,159;IMPRECISE;SU=6;PE=6;SR=0	GT:SU:PE:SR	./.:6:6:0
2	4787415	616_2	N	N]2:4781309]	.	.	SVTYPE=BND;STRANDS=++:6;SECONDARY;EVENT=616;MATEID=616_1;CIPOS=-10,400;CIEND=-6,414;CIPOS95=-1,159;CIEND95=0,164;IMPRECISE;SU=6;PE=6;SR=0	GT:SU:PE:SR	./.:6:6:0
2	4781310	617	N	<DEL>	.	.	SVTYPE=DEL;STRANDS=+-:50;SVLEN=-6046;END=4787356;CIPOS=-10,9;CIEND=-10,1;CIPOS95=0,0;CIEND95=0,0;SU=50;PE=36;SR=14	GT:SU:PE:SR	./.:50:36:14
2	5162968	618	N	<DUP>	.	.	SVTYPE=DUP;STRANDS=-+:52;SVLEN=312;END=5163280;CIPOS=-3,0;CIEND=-2,1;CIPOS95=0,0;CIEND95=0,0;SU=52;PE=39;SR=13	GT:SU:PE:SR	./.:52:39:13
2	5209190	619	N	<DEL>	.	.	SVTYPE=DEL;STRANDS=+-:44;SVLEN=-312;END=5209502;CIPOS=-10,9;CIEND=-1,0;CIPOS95=0,0;CIEND95=0,0;SU=44;PE=15;SR=29	GT:SU:PE:SR	./.:44:15:29
2	5487781	620_1	N	N]2:5488082]	.	.	SVTYPE=BND;STRANDS=++:4;EVENT=620;MATEID=620_2;CIPOS=-8,252;CIEND=-10,475;CIPOS95=0,181;CIEND95=-1,175;IMPRECISE;SU=4;PE=4;SR=0	GT:SU:PE:SR	./.:4:4:0
2	5488082	620_2	N	N]2:5487781]	.	.	SVTYPE=BND;STRANDS=++:4;SECONDARY;EVENT=620;MATEID=620_1;CIPOS=-10,475;CIEND=-8,252;CIPOS95=-1,175;CIEND95=0,181;IMPRECISE;SU=4;PE=4;SR=0	GT:SU:PE:SR	./.:4:4:0
2	5487782	621	N	<DEL>	.	.	SVTYPE=DEL;STRANDS=+-:16;SVLEN=-253;END=5488035;CIPOS=-2,1;CIEND=-2,1;CIPOS95=0,0;CIEND95=0,0;SU=16;PE=0;SR=16	GT:SU:PE:SR	./.:16:0:16
2	7329699	622	N	<DEL>	.	.	SVTYPE=DEL;STRANDS=+-:5;SVLEN=-14;END=7329713;CIPOS=-10,9;CIEND=-10,9;CIPOS95=0,0;CIEND95=0,0;SU=5;PE=0;SR=5	GT:SU:PE:SR	./.:5:0:5
2	8544543	623	N	<DEL>	.	.	SVTYPE=DEL;STRANDS=+-:13;SVLEN=-84;END=8544627;CIPOS=-10,9;CIEND=-10,9;CIPOS95=0,0;CIEND95=0,0;SU=13;PE=0;SR=13	GT:SU:PE:SR	./.:13:0:13
2	8616813	624	N	<DEL>	.	.	SVTYPE=DEL;STRANDS=+-:30;SVLEN=-288;END=8617101;CIPOS=-10,9;CIEND=-1,0;CIPOS95=0,0;CIEND95=0,0;SU=30;PE=10;SR=20	GT:SU:PE:SR	./.:30:10:20
2	9445328	625	N	<DUP>	.	.	SVTYPE=DUP;STRANDS=-+:5;SVLEN=739;END=9446067;CIPOS=-207,9;CIEND=-10,368;CIPOS95=-96,2;CIEND95=-1,112;IMPRECISE;SU=5;PE=5;SR=0	GT:SU:PE:SR	./.:5:5:0
2	10151642	626	N	<DUP>	.	.	SVTYPE=DUP;STRANDS=-+:38;SVLEN=1803;END=10153445;CIPOS=-77,9;CIEND=-10,293;CIPOS95=-9,4;CIEND95=-3,30;IMPRECISE;SU=38;PE=38;SR=0	GT:SU:PE:SR	./.:38:38:0
2	10153059	627	N	<DUP>	.	.	SVTYPE=DUP;STRANDS=-+:19;SVLEN=2354;END=10155413;CIPOS=-224,3;CIEND=-10,240;CIPOS95=-59,1;CIEND95=-2,25;IMPRECISE;SU=19;PE=19;SR=0	GT:SU:PE:SR	./.:19:19:0
2	10152129	628	N	<DEL>	.	.	SVTYPE=DEL;STRANDS=+-:10;SVLEN=-3267;END=10155396;CIPOS=-10,137;CIEND=-87,9;CIPOS95=-3,24;CIEND95=-30,3;IMPRECISE;SU=10;PE=10;SR=0	GT:SU:PE:SR	./.:10:10:0
2	10826046	629_1	N	[2:10827022[N	.	.	SVTYPE=BND;STRANDS=--:16;EVENT=629;MATEID=629_2;CIPOS=-10,9;CIEND=-10,9;CIPOS95=0,0;CIEND95=0,0;SU=16;PE=9;SR=7	GT:SU:PE:SR	./.:16:9:7
2	10827022	629_2	N	[2:10826046[N	.	.	SVTYPE=BND;STRANDS=--:16;SECONDARY;EVENT=629;MATEID=629_1;CIPOS=-10,9;CIEND=-10,9;CIPOS95=0,0;CIEND95=0,0;SU=16;PE=9;SR=7	GT:SU:PE:SR	./.:16:9:7
2	10826038	630_1	N	N]2:10827195]	.	.	SVTYPE=BND;STRANDS=++:28;EVENT=630;MATEID=630_2;CIPOS=-5,5;CIEND=-3,5;CIPOS95=0,0;CIEND95=0,0;SU=28;PE=23;SR=5	GT:SU:PE:SR	./.:28:23:5
2	10827195	630_2	N	N]2:10826038]	.	.	SVTYPE=BND;STRANDS=++:28;SECONDARY;EVENT=630;MATEID=630_1;CIPOS=-3,5;CIEND=-5,5;CIPOS95=0,0;CIEND95=0,0;SU=28;PE=23;SR=5	GT:SU:PE:SR	./.:28:23:5
2	11069507	631	N	<DEL>	.	.	SVTYPE=DEL;STRANDS=+-:6;SVLEN=-35;END=11069542;CIPOS=-10,6;CIEND=-10,8;CIPOS95=0,0;CIEND95=0,0;SU=6;PE=0;SR=6	GT:SU:PE:SR	./.:6:0:6
2	11248639	632	N	<DEL>	.	.	SVTYPE=DEL;STRANDS=+-:11;SVLEN=-372;END=11249011;CIPOS=-10,330;CIEND=-247,9;CIPOS95=-2,59;CIEND95=-63,2;IMPRECISE;SU=11;PE=11;SR=0	GT:SU:PE:SR	./.:11:11:0
2	11428780	633	N	<DEL>	.	.	SVTYPE=DEL;STRANDS=+-:8;SVLEN=-81;END=11428861;CIPOS=-6,4;CIEND=-5,4;CIPOS95=0,0;CIEND95=0,0;SU=8;PE=1;SR=7	GT:SU:PE:SR	./.:8:1:7
2	11474752	634	N	<DEL>	.	.	SVTYPE=DEL;STRANDS=+-:10;SVLEN=-352;END=11475104;CIPOS=-5,4;CIEND=-6,6;CIPOS95=0,0;CIEND95=0,0;SU=10;PE=4;SR=6	GT:SU:PE:SR	./.:10:4:6
2	11520611	635	N	<DEL>	.	.	SVTYPE=DEL;STRANDS=+-:9;SVLEN=-232;END=11520843;CIPOS=-10,9;CIEND=-10,9;CIPOS95=-1,1;CIEND95=-1,1;IMPRECISE;SU=9;PE=7;SR=2	GT:SU:PE:SR	./.:9:7:2
2	11561543	636	N	<DEL>	.	.	SVTYPE=DEL;STRANDS=+-:4;SVLEN=-29;END=11561572;CIPOS=-9,8;CIEND=-9,8;CIPOS95=0,0;CIEND95=0,0;SU=4;PE=0;SR=4	GT:SU:PE:SR	./.:4:0:4
2	14704171	637	N	<DEL>	.	.	SVTYPE=DEL;STRANDS=+-:40;SVLEN=-5945;END=14710116;CIPOS=-10,9;CIEND=-3,0;CIPOS95=0,0;CIEND95=0,0;SU=40;PE=28;SR=12	GT:SU:PE:SR	./.:40:28:12
2	15166298	638	N	<DEL>	.	.	SVTYPE=DEL;STRANDS=+-:8;SVLEN=-325;END=15166623;CIPOS=-10,266;CIEND=-244,9;CIPOS95=-2,82;CIEND95=-45,2;IMPRECISE;SU=8;PE=8;SR=0	GT:SU:PE:SR	./.:8:8:0
2	18906149	639	N	<DEL>	.	.	SVTYPE=DEL;STRANDS=+-:35;SVLEN=-1199;END=18907348;CIPOS=-2,1;CIEND=-10,9;CIPOS95=0,0;CIEND95=0,0;SU=35;PE=21;SR=14	GT:SU:PE:SR	./.:35:21:14
2	16251120	640	N	<DEL>	.	.	SVTYPE=DEL;STRANDS=+-:16;SVLEN=-311;END=16251431;CIPOS=-4,2;CIEND=-10,9;CIPOS95=0,0;CIEND95=0,0;SU=16;PE=7;SR=9	GT:SU:PE:SR	./.:16:7:9
2	16253834	641	N	<DUP>	.	.	SVTYPE=DUP;STRANDS=-+:10;SVLEN=150;END=16253984;CIPOS=-10,9;CIEND=-10,9;CIPOS95=0,0;CIEND95=0,0;SU=10;PE=0;SR=10	GT:SU:PE:SR	./.:10:0:10
2	16271635	642	N	<DEL>	.	.	SVTYPE=DEL;STRANDS=+-:9;SVLEN=-2233;END=16273868;CIPOS=-10,262;CIEND=-281,9;CIPOS95=-2,65;CIEND95=-70,2;IMPRECISE;SU=9;PE=9;SR=0	GT:SU:PE:SR	./.:9:9:0
2	16406410	643_1	N	N]2:16406505]	.	.	SVTYPE=BND;STRANDS=++:26;EVENT=643;MATEID=643_2;CIPOS=-10,1;CIEND=-10,9;CIPOS95=0,0;CIEND95=0,0;SU=26;PE=9;SR=17	GT:SU:PE:SR	./.:26:9:17
2	16406505	643_2	N	N]2:16406410]	.	.	SVTYPE=BND;STRANDS=++:26;SECONDARY;EVENT=643;MATEID=643_1;CIPOS=-10,9;CIEND=-10,1;CIPOS95=0,0;CIEND95=0,0;SU=26;PE=9;SR=17	GT:SU:PE:SR	./.:26:9:17
2	16406409	644	N	<DEL>	.	.	SVTYPE=DEL;STRANDS=+-:18;SVLEN=-1355;END=16407764;CIPOS=-6,231;CIEND=-252,2;CIPOS95=0,75;CIEND95=-92,0;IMPRECISE;SU=18;PE=18;SR=0	GT:SU:PE:SR	./.:18:18:0
2	16406393	645_1	N	[2:16407765[N	.	.	SVTYPE=BND;STRANDS=--:12;EVENT=645;MATEID=645_2;CIPOS=-320,2;CIEND=-380,9;CIPOS95=-135,0;CIEND95=-74,2;IMPRECISE;SU=12;PE=12;SR=0	GT:SU:PE:SR	./.:12:12:0
2	16407765	645_2	N	[2:16406393[N	.	.	SVTYPE=BND;STRANDS=--:12;SECONDARY;EVENT=645;MATEID=645_1;CIPOS=-380,9;CIEND=-320,2;CIPOS95=-74,2;CIEND95=-135,0;IMPRECISE;SU=12;PE=12;SR=0	GT:SU:PE:SR	./.:12:12:0
2	16406392	646	N	<DUP>	.	.	SVTYPE=DUP;STRANDS=-+:40;SVLEN=1596;END=16407988;CIPOS=-6,2;CIEND=-10,9;CIPOS95=0,0;CIEND95=0,0;SU=40;PE=34;SR=6	GT:SU:PE:SR	./.:40:34:6
2	18391468	647	N	<DEL>	.	.	SVTYPE=DEL;STRANDS=+-:8;SVLEN=-2;END=18391470;CIPOS=-10,0;CIEND=-1,9;CIPOS95=0,0;CIEND95=0,0;SU=8;PE=0;SR=8	GT:SU:PE:SR	./.:8:0:8
2	18574243	648	N	<DEL>	.	.	SVTYPE=DEL;STRANDS=+-:9;SVLEN=-281;END=18574524;CIPOS=-10,9;CIEND=-10,9;CIPOS95=-1,1;CIEND95=-1,1;IMPRECISE;SU=9;PE=7;SR=2	GT:SU:PE:SR	./.:9:7:2
2	18906148	649_1	N	N]2:18907388]	.	.	SVTYPE=BND;STRANDS=++:5;EVENT=649;MATEID=649_2;CIPOS=-7,437;CIEND=-10,432;CIPOS95=0,172;CIEND95=-1,168;IMPRECISE;SU=5;PE=5;SR=0	GT:SU:PE:SR	./.:5:5:0
2	18907388	649_2	N	N]2:18906148]	.	.	SVTYPE=BND;STRANDS=++:5;SECONDARY;EVENT=649;MATEID=649_1;CIPOS=-10,432;CIEND=-7,437;CIPOS95=-1,168;CIEND95=0,172;IMPRECISE;SU=5;PE=5;SR=0	GT:SU:PE:SR	./.:5:5:0
2	18906160	650	N	<DUP>	.	.	SVTYPE=DUP;STRANDS=-+:32;SVLEN=1496;END=18907656;CIPOS=-1,1;CIEND=-3,2;CIPOS95=0,0;CIEND95=0,0;SU=32;PE=22;SR=10	GT:SU:PE:SR	./.:32:22:10
2	21407966	651	N	<DEL>	.	.	SVTYPE=DEL;STRANDS=+-:10;SVLEN=-23;END=21407989;CIPOS=-5,3;CIEND=-8,9;CIPOS95=0,0;CIEND95=0,0;SU=10;PE=1;SR=9	GT:SU:PE:SR	./.:10:1:9
2	22688513	652	N	<DEL>	.	.	SVTYPE=DEL;STRANDS=+-:19;SVLEN=-1461;END=22689974;CIPOS=-10,263;CIEND=-255,9;CIPOS95=-1,31;CIEND95=-34,3;IMPRECISE;SU=19;PE=19;SR=0	GT:SU:PE:SR	./.:19:19:0
2	23760298	653	N	<DEL>	.	.	SVTYPE=DEL;STRANDS=+-:13;SVLEN=-26;END=23760324;CIPOS=0,7;CIEND=-7,0;CIPOS95=0,0;CIEND95=-7,0;IMPRECISE;SU=13;PE=0;SR=13	GT:SU:PE:SR	./.:13:0:13
2	23803185	654	N	<DEL>	.	.	SVTYPE=DEL;STRANDS=+-:6;SVLEN=-558;END=23803743;CIPOS=-10,394;CIEND=-400,9;CIPOS95=-1,147;CIEND95=-156,1;IMPRECISE;SU=6;PE=6;SR=0	GT:SU:PE:SR	./.:6:6:0
2	25227629	655	N	<DEL>	.	.	SVTYPE=DEL;STRANDS=+-:11;SVLEN=-306;END=25227935;CIPOS=-10,9;CIEND=-10,9;CIPOS95=-3,2;CIEND95=-3,3;IMPRECISE;SU=11;PE=10;SR=1	GT:SU:PE:SR	./.:11:10:1
2	27313898	656	N	<DEL>	.	.	SVTYPE=DEL;STRANDS=+-:8;SVLEN=-127;END=27314025;CIPOS=-10,9;CIEND=-10,9;CIPOS95=0,0;CIEND95=0,0;SU=8;PE=0;SR=8	GT:SU:PE:SR	./.:8:0:8
2	28353927	657	N	<DEL>	.	.	SVTYPE=DEL;STRANDS=+-:27;SVLEN=-320;END=28354247;CIPOS=-10,9;CIEND=-10,9;CIPOS95=0,0;CIEND95=0,0;SU=27;PE=20;SR=7	GT:SU:PE:SR	./.:27:20:7
2	28661666	658	N	<DEL>	.	.	SVTYPE=DEL;STRANDS=+-:12;SVLEN=-52;END=28661718;CIPOS=-10,9;CIEND=-10,9;CIPOS95=0,0;CIEND95=0,0;SU=12;PE=0;SR=12	GT:SU:PE:SR	./.:12:0:12
2	28670951	659	N	<DEL>	.	.	SVTYPE=DEL;STRANDS=+-:10;SVLEN=-31;END=28670982;CIPOS=-10,9;CIEND=-10,9;CIPOS95=0,0;CIEND95=0,0;SU=10;PE=0;SR=10	GT:SU:PE:SR	./.:10:0:10
2	28688933	660	N	<DEL>	.	.	SVTYPE=DEL;STRANDS=+-:5;SVLEN=-40;END=28688973;CIPOS=-6,8;CIEND=-9,5;CIPOS95=0,1;CIEND95=-1,0;IMPRECISE;SU=5;PE=0;SR=5	GT:SU:PE:SR	./.:5:0:5
2	29999227	661	N	<DEL>	.	.	SVTYPE=DEL;STRANDS=+-:19;SVLEN=-72;END=29999299;CIPOS=-8,9;CIEND=-6,9;CIPOS95=0,0;CIEND95=0,0;SU=19;PE=0;SR=19	GT:SU:PE:SR	./.:19:0:19
2	30303126	662	N	<DEL>	.	.	SVTYPE=DEL;STRANDS=+-:13;SVLEN=-146;END=30303272;CIPOS=-10,9;CIEND=-4,2;CIPOS95=0,0;CIEND95=0,0;SU=13;PE=1;SR=12	GT:SU:PE:SR	./.:13:1:12
2	36732471	663	N	<DEL>	.	.	SVTYPE=DEL;STRANDS=+-:4;SVLEN=-436;END=36732907;CIPOS=-10,385;CIEND=-349,9;CIPOS95=-1,136;CIEND95=-116,2;IMPRECISE;SU=4;PE=4;SR=0	GT:SU:PE:SR	./.:4:4:0
2	41973156	664	N	<DEL>	.	.	SVTYPE=DEL;STRANDS=+-:38;SVLEN=-2709;END=41975865;CIPOS=-3,2;CIEND=-10,9;CIPOS95=0,0;CIEND95=0,0;SU=38;PE=28;SR=10	GT:SU:PE:SR	./.:38:28:10
2	11484774	665_1	N	[2:33141309[N	.	.	SVTYPE=BND;STRANDS=--:6;EVENT=665;MATEID=665_2;CIPOS=-6,5;CIEND=-2,3;CIPOS95=0,0;CIEND95=0,1;IMPRECISE;SU=6;PE=0;SR=6	GT:SU:PE:SR	./.:6:0:6
2	33141309	665_2	N	[2:11484774[N	.	.	SVTYPE=BND;STRANDS=--:6;SECONDARY;EVENT=665;MATEID=665_1;CIPOS=-2,3;CIEND=-6,5;CIPOS95=0,1;CIEND95=0,0;IMPRECISE;SU=6;PE=0;SR=6	GT:SU:PE:SR	./.:6:0:6
2	33224462	666	N	<DEL>	.	.	SVTYPE=DEL;STRANDS=+-:31;SVLEN=-2830;END=33227292;CIPOS=-3,1;CIEND=-10,9;CIPOS95=0,0;CIEND95=0,0;SU=31;PE=19;SR=12	GT:SU:PE:SR	./.:31:19:12
2	33481801	667	N	<DEL>	.	.	SVTYPE=DEL;STRANDS=+-:20;SVLEN=-34;END=33481835;CIPOS=-10,9;CIEND=-10,9;CIPOS95=0,0;CIEND95=0,0;SU=20;PE=0;SR=20	GT:SU:PE:SR	./.:20:0:20
2	34182896	668	N	<DEL>	.	.	SVTYPE=DEL;STRANDS=+-:4;SVLEN=-58;END=34182954;CIPOS=-9,8;CIEND=-9,8;CIPOS95=0,0;CIEND95=0,0;SU=4;PE=0;SR=4	GT:SU:PE:SR	./.:4:0:4
2	34523656	669	N	<DEL>	.	.	SVTYPE=DEL;STRANDS=+-:42;SVLEN=-2063;END=34525719;CIPOS=-2,0;CIEND=-10,9;CIPOS95=0,0;CIEND95=0,0;SU=42;PE=24;SR=18	GT:SU:PE:SR	./.:42:24:18
2	34643648	670	N	<DEL>	.	.	SVTYPE=DEL;STRANDS=+-:13;SVLEN=-289;END=34643937;CIPOS=-5,3;CIEND=-10,9;CIPOS95=0,0;CIEND95=0,0;SU=13;PE=5;SR=8	GT:SU:PE:SR	./.:13:5:8
2	34695828	671	N	<DEL>	.	.	SVTYPE=DEL;STRANDS=+-:16;SVLEN=-40739;END=34736567;CIPOS=-10,162;CIEND=-330,9;CIPOS95=-1,29;CIEND95=-59,0;IMPRECISE;SU=16;PE=16;SR=0	GT:SU:PE:SR	./.:16:16:0
2	34797628	672	N	<DEL>	.	.	SVTYPE=DEL;STRANDS=+-:33;SVLEN=-3948;END=34801576;CIPOS=-3,2;CIEND=-10,9;CIPOS95=0,0;CIEND95=0,0;SU=33;PE=23;SR=10	GT:SU:PE:SR	./.:33:23:10
2	35772266	673	N	<DEL>	.	.	SVTYPE=DEL;STRANDS=+-:15;SVLEN=-53;END=35772319;CIPOS=-10,9;CIEND=-10,9;CIPOS95=0,0;CIEND95=0,0;SU=15;PE=0;SR=15	GT:SU:PE:SR	./.:15:0:15
2	35976024	674	N	<DEL>	.	.	SVTYPE=DEL;STRANDS=+-:23;SVLEN=-21162;END=35997186;CIPOS=-10,222;CIEND=-162,9;CIPOS95=-1,84;CIEND95=-39,2;IMPRECISE;SU=23;PE=23;SR=0	GT:SU:PE:SR	./.:23:23:0
2	36955674	675	N	<DEL>	.	.	SVTYPE=DEL;STRANDS=+-:35;SVLEN=-302;END=36955976;CIPOS=-10,9;CIEND=-2,0;CIPOS95=0,0;CIEND95=0,0;SU=35;PE=8;SR=27	GT:SU:PE:SR	./.:35:8:27
2	37429801	676	N	<DEL>	.	.	SVTYPE=DEL;STRANDS=+-:4;SVLEN=-47;END=37429848;CIPOS=-9,8;CIEND=-9,8;CIPOS95=0,0;CIEND95=0,0;SU=4;PE=0;SR=4	GT:SU:PE:SR	./.:4:0:4
2	37994952	677	N	<DEL>	.	.	SVTYPE=DEL;STRANDS=+-:5;SVLEN=-57;END=37995009;CIPOS=-10,9;CIEND=-10,9;CIPOS95=0,0;CIEND95=0,0;SU=5;PE=0;SR=5	GT:SU:PE:SR	./.:5:0:5
2	38040912	678	N	<DEL>	.	.	SVTYPE=DEL;STRANDS=+-:13;SVLEN=-55;END=38040967;CIPOS=-10,9;CIEND=-10,9;CIPOS95=0,0;CIEND95=0,0;SU=13;PE=0;SR=13	GT:SU:PE:SR	./.:13:0:13
2	39071489	679_1	N	N]2:39071863]	.	.	SVTYPE=BND;STRANDS=++:5;EVENT=679;MATEID=679_2;CIPOS=-5,328;CIEND=-10,432;CIPOS95=0,172;CIEND95=-1,167;IMPRECISE;SU=5;PE=5;SR=0	GT:SU:PE:SR	./.:5:5:0
2	39071863	679_2	N	N]2:39071489]	.	.	SVTYPE=BND;STRANDS=++:5;SECONDARY;EVENT=679;MATEID=679_1;CIPOS=-10,432;CIEND=-5,328;CIPOS95=-1,167;CIEND95=0,172;IMPRECISE;SU=5;PE=5;SR=0	GT:SU:PE:SR	./.:5:5:0
2	39071490	680	N	<DEL>	.	.	SVTYPE=DEL;STRANDS=+-:47;SVLEN=-329;END=39071819;CIPOS=-2,0;CIEND=-2,2;CIPOS95=0,0;CIEND95=0,1;IMPRECISE;SU=47;PE=21;SR=26	GT:SU:PE:SR	./.:47:21:26
2	40446947	681	N	<DEL>	.	.	SVTYPE=DEL;STRANDS=+-:10;SVLEN=-126;END=40447073;CIPOS=-10,9;CIEND=-10,9;CIPOS95=0,0;CIEND95=0,0;SU=10;PE=0;SR=10	GT:SU:PE:SR	./.:10:0:10
2	40882498	682	N	<DEL>	.	.	SVTYPE=DEL;STRANDS=+-:18;SVLEN=-60;END=40882558;CIPOS=-2,1;CIEND=-2,1;CIPOS95=0,0;CIEND95=0,0;SU=18;PE=0;SR=18	GT:SU:PE:SR	./.:18:0:18
2	40978150	683	N	<DEL>	.	.	SVTYPE=DEL;STRANDS=+-:21;SVLEN=-321;END=40978471;CIPOS=-3,1;CIEND=-2,1;CIPOS95=0,0;CIEND95=0,0;SU=21;PE=7;SR=14	GT:SU:PE:SR	./.:21:7:14
2	42346258	684	N	<DEL>	.	.	SVTYPE=DEL;STRANDS=+-:21;SVLEN=-1091;END=42347349;CIPOS=-10,350;CIEND=-281,9;CIPOS95=0,55;CIEND95=-50,2;IMPRECISE;SU=21;PE=21;SR=0	GT:SU:PE:SR	./.:21:21:0
2	42763041	685	N	<DEL>	.	.	SVTYPE=DEL;STRANDS=+-:7;SVLEN=-35;END=42763076;CIPOS=-5,4;CIEND=-5,4;CIPOS95=0,0;CIEND95=0,0;SU=7;PE=0;SR=7	GT:SU:PE:SR	./.:7:0:7
2	43129355	686	N	<DEL>	.	.	SVTYPE=DEL;STRANDS=+-:17;SVLEN=-236;END=43129591;CIPOS=-10,105;CIEND=-51,9;CIPOS95=-3,17;CIEND95=-25,3;IMPRECISE;SU=17;PE=17;SR=0	GT:SU:PE:SR	./.:17:17:0
2	44271202	687	N	<DEL>	.	.	SVTYPE=DEL;STRANDS=+-:5;SVLEN=-21;END=44271223;CIPOS=-10,9;CIEND=-10,9;CIPOS95=0,0;CIEND95=0,0;SU=5;PE=0;SR=5	GT:SU:PE:SR	./.:5:0:5
2	44545738	688	N	<INV>	.	.	SVTYPE=INV;STRANDS=++:3,--:1;SVLEN=34;END=44545772;CIPOS=-9,0;CIEND=-8,3;CIPOS95=-9,0;CIEND95=-1,0;IMPRECISE;SU=4;PE=0;SR=4	GT:SU:PE:SR	./.:4:0:4
2	44636239	689	N	<DEL>	.	.	SVTYPE=DEL;STRANDS=+-:24;SVLEN=-68;END=44636307;CIPOS=-2,0;CIEND=-1,0;CIPOS95=0,0;CIEND95=0,0;SU=24;PE=0;SR=24	GT:SU:PE:SR	./.:24:0:24
2	44783601	690	N	<DEL>	.	.	SVTYPE=DEL;STRANDS=+-:20;SVLEN=-307;END=44783908;CIPOS=-10,9;CIEND=-3,2;CIPOS95=0,0;CIEND95=0,0;SU=20;PE=11;SR=9	GT:SU:PE:SR	./.:20:11:9
2	45448410	691_1	N	N]2:45448841]	.	.	SVTYPE=BND;STRANDS=++:16;EVENT=691;MATEID=691_2;CIPOS=-10,9;CIEND=-5,3;CIPOS95=0,0;CIEND95=0,0;SU=16;PE=7;SR=9	GT:SU:PE:SR	./.:16:7:9
2	45448841	691_2	N	N]2:45448410]	.	.	SVTYPE=BND;STRANDS=++:16;SECONDARY;EVENT=691;MATEID=691_1;CIPOS=-5,3;CIEND=-10,9;CIPOS95=0,0;CIEND95=0,0;SU=16;PE=7;SR=9	GT:SU:PE:SR	./.:16:7:9
2	45448316	692_1	N	[2:45448843[N	.	.	SVTYPE=BND;STRANDS=--:15;EVENT=692;MATEID=692_2;CIPOS=-10,9;CIEND=-10,9;CIPOS95=0,0;CIEND95=0,0;SU=15;PE=8;SR=7	GT:SU:PE:SR	./.:15:8:7
2	45448843	692_2	N	[2:45448316[N	.	.	SVTYPE=BND;STRANDS=--:15;SECONDARY;EVENT=692;MATEID=692_1;CIPOS=-10,9;CIEND=-10,9;CIPOS95=0,0;CIEND95=0,0;SU=15;PE=8;SR=7	GT:SU:PE:SR	./.:15:8:7
2	45537577	693	N	<DUP>	.	.	SVTYPE=DUP;STRANDS=-+:6;SVLEN=465;END=45538042;CIPOS=-340,9;CIEND=-10,393;CIPOS95=-91,2;CIEND95=0,148;IMPRECISE;SU=6;PE=6;SR=0	GT:SU:PE:SR	./.:6:6:0
2	46910150	694	N	<DEL>	.	.	SVTYPE=DEL;STRANDS=+-:36;SVLEN=-298;END=46910448;CIPOS=-10,8;CIEND=-2,0;CIPOS95=0,0;CIEND95=0,0;SU=36;PE=16;SR=20	GT:SU:PE:SR	./.:36:16:20
2	48781852	695	N	<DEL>	.	.	SVTYPE=DEL;STRANDS=+-:20;SVLEN=-3015;END=48784867;CIPOS=-4,3;CIEND=-4,2;CIPOS95=0,0;CIEND95=0,0;SU=20;PE=11;SR=9	GT:SU:PE:SR	./.:20:11:9
2	48990526	696	N	<DEL>	.	.	SVTYPE=DEL;STRANDS=+-:16;SVLEN=-638;END=48991164;CIPOS=-10,9;CIEND=-7,3;CIPOS95=0,0;CIEND95=0,0;SU=16;PE=11;SR=5	GT:SU:PE:SR	./.:16:11:5
2	49561484	697	N	<DEL>	.	.	SVTYPE=DEL;STRANDS=+-:22;SVLEN=-142;END=49561626;CIPOS=-10,9;CIEND=-10,9;CIPOS95=0,0;CIEND95=0,0;SU=22;PE=0;SR=22	GT:SU:PE:SR	./.:22:0:22
2	49612898	698	N	<DEL>	.	.	SVTYPE=DEL;STRANDS=+-:14;SVLEN=-307;END=49613205;CIPOS=-4,3;CIEND=-10,9;CIPOS95=0,0;CIEND95=0,0;SU=14;PE=6;SR=8	GT:SU:PE:SR	./.:14:6:8
2	50325987	699	N	<DEL>	.	.	SVTYPE=DEL;STRANDS=+-:5;SVLEN=-16;END=50326003;CIPOS=-10,9;CIEND=-10,9;CIPOS95=0,0;CIEND95=0,0;SU=5;PE=0;SR=5	GT:SU:PE:SR	./.:5:0:5
2	50626945	700	N	<DEL>	.	.	SVTYPE=DEL;STRANDS=+-:10;SVLEN=-27;END=50626972;CIPOS=-4,3;CIEND=-4,2;CIPOS95=0,0;CIEND95=0,0;SU=10;PE=0;SR=10	GT:SU:PE:SR	./.:10:0:10
2	50814539	701	N	<INV>	.	.	SVTYPE=INV;STRANDS=++:24,--:1;SVLEN=2101;END=50816640;CIPOS=-10,160;CIEND=-10,135;CIPOS95=-3,30;CIEND95=-3,25;IMPRECISE;SU=25;PE=25;SR=0	GT:SU:PE:SR	./.:25:25:0
2	50814197	702_1	N	[2:50816881[N	.	.	SVTYPE=BND;STRANDS=--:26;EVENT=702;MATEID=702_2;CIPOS=-302,9;CIEND=-90,9;CIPOS95=-29,3;CIEND95=-18,2;IMPRECISE;SU=26;PE=26;SR=0	GT:SU:PE:SR	./.:26:26:0
2	50816881	702_2	N	[2:50814197[N	.	.	SVTYPE=BND;STRANDS=--:26;SECONDARY;EVENT=702;MATEID=702_1;CIPOS=-90,9;CIEND=-302,9;CIPOS95=-18,2;CIEND95=-29,3;IMPRECISE;SU=26;PE=26;SR=0	GT:SU:PE:SR	./.:26:26:0
2	51665978	703	N	<DEL>	.	.	SVTYPE=DEL;STRANDS=+-:4;SVLEN=-167;END=51666145;CIPOS=-9,8;CIEND=-9,8;CIPOS95=0,0;CIEND95=0,0;SU=4;PE=0;SR=4	GT:SU:PE:SR	./.:4:0:4
2	51926587	704	N	<DEL>	.	.	SVTYPE=DEL;STRANDS=+-:27;SVLEN=-1180;END=51927767;CIPOS=-10,9;CIEND=-10,9;CIPOS95=0,0;CIEND95=0,0;SU=27;PE=19;SR=8	GT:SU:PE:SR	./.:27:19:8
2	51954882	705	N	<DEL>	.	.	SVTYPE=DEL;STRANDS=+-:4;SVLEN=-13;END=51954895;CIPOS=-9,8;CIEND=-9,8;CIPOS95=0,0;CIEND95=0,0;SU=4;PE=0;SR=4	GT:SU:PE:SR	./.:4:0:4
2	51973823	706	N	<DEL>	.	.	SVTYPE=DEL;STRANDS=+-:28;SVLEN=-417;END=51974240;CIPOS=-4,4;CIEND=-10,9;CIPOS95=0,0;CIEND95=0,0;SU=28;PE=21;SR=7	GT:SU:PE:SR	./.:28:21:7
2	52061816	707	N	<DEL>	.	.	SVTYPE=DEL;STRANDS=+-:4;SVLEN=-19;END=52061835;CIPOS=-9,8;CIEND=-9,8;CIPOS95=0,0;CIEND95=0,0;SU=4;PE=0;SR=4	GT:SU:PE:SR	./.:4:0:4
2	52749686	708	N	<DEL>	.	.	SVTYPE=DEL;STRANDS=+-:52;SVLEN=-35584;END=52785270;CIPOS=-2,1;CIEND=-10,9;CIPOS95=0,0;CIEND95=0,0;SU=52;PE=37;SR=15	GT:SU:PE:SR	./.:52:37:15
2	54565492	709_1	N	N]2:54567510]	.	.	SVTYPE=BND;STRANDS=++:5;EVENT=709;MATEID=709_2;CIPOS=-7,437;CIEND=-9,446;CIPOS95=0,172;CIEND95=-1,170;IMPRECISE;SU=5;PE=5;SR=0	GT:SU:PE:SR	./.:5:5:0
2	54567510	709_2	N	N]2:54565492]	.	.	SVTYPE=BND;STRANDS=++:5;SECONDARY;EVENT=709;MATEID=709_1;CIPOS=-9,446;CIEND=-7,437;CIPOS95=-1,170;CIEND95=0,172;IMPRECISE;SU=5;PE=5;SR=0	GT:SU:PE:SR	./.:5:5:0
2	54565493	710	N	<DEL>	.	.	SVTYPE=DEL;STRANDS=+-:53;SVLEN=-1980;END=54567473;CIPOS=-2,3;CIEND=-4,0;CIPOS95=0,0;CIEND95=0,0;SU=53;PE=45;SR=8	GT:SU:PE:SR	./.:53:45:8
2	54693489	711	N	<DEL>	.	.	SVTYPE=DEL;STRANDS=+-:16;SVLEN=-253;END=54693742;CIPOS=-10,9;CIEND=-10,9;CIPOS95=0,0;CIEND95=0,0;SU=16;PE=2;SR=14	GT:SU:PE:SR	./.:16:2:14
2	56083542	712	N	<DEL>	.	.	SVTYPE=DEL;STRANDS=+-:33;SVLEN=-301;END=56083843;CIPOS=-2,1;CIEND=-2,0;CIPOS95=0,0;CIEND95=0,0;SU=33;PE=15;SR=18	GT:SU:PE:SR	./.:33:15:18
2	57342742	713_1	N	N]2:57343111]	.	.	SVTYPE=BND;STRANDS=++:6;EVENT=713;MATEID=713_2;CIPOS=-10,312;CIEND=-10,393;CIPOS95=0,164;CIEND95=-1,156;IMPRECISE;SU=6;PE=6;SR=0	GT:SU:PE:SR	./.:6:6:0
2	57343111	713_2	N	N]2:57342742]	.	.	SVTYPE=BND;STRANDS=++:6;SECONDARY;EVENT=713;MATEID=713_1;CIPOS=-10,393;CIEND=-10,312;CIPOS95=-1,156;CIEND95=0,164;IMPRECISE;SU=6;PE=6;SR=0	GT:SU:PE:SR	./.:6:6:0
2	57342743	714	N	<DEL>	.	.	SVTYPE=DEL;STRANDS=+-:50;SVLEN=-313;END=57343056;CIPOS=-2,0;CIEND=-10,9;CIPOS95=0,0;CIEND95=0,0;SU=50;PE=25;SR=25	GT:SU:PE:SR	./.:50:25:25
2	57479168	715_1	N	[2:57479766[N	.	.	SVTYPE=BND;STRANDS=--:4;EVENT=715;MATEID=715_2;CIPOS=-419,9;CIEND=-386,9;CIPOS95=-137,1;CIEND95=-124,2;IMPRECISE;SU=4;PE=4;SR=0	GT:SU:PE:SR	./.:4:4:0
2	57479766	715_2	N	[2:57479168[N	.	.	SVTYPE=BND;STRANDS=--:4;SECONDARY;EVENT=715;MATEID=715_1;CIPOS=-386,9;CIEND=-419,9;CIPOS95=-124,2;CIEND95=-137,1;IMPRECISE;SU=4;PE=4;SR=0	GT:SU:PE:SR	./.:4:4:0
2	59623256	716	N	<DEL>	.	.	SVTYPE=DEL;STRANDS=+-:29;SVLEN=-7792;END=59631048;CIPOS=-10,9;CIEND=-5,2;CIPOS95=0,0;CIEND95=0,0;SU=29;PE=23;SR=6	GT:SU:PE:SR	./.:29:23:6
2	59644947	717	N	<DEL>	.	.	SVTYPE=DEL;STRANDS=+-:31;SVLEN=-47;END=59644994;CIPOS=-2,0;CIEND=-1,0;CIPOS95=0,0;CIEND95=0,0;SU=31;PE=0;SR=31	GT:SU:PE:SR	./.:31:0:31
2	62410296	718	N	<DEL>	.	.	SVTYPE=DEL;STRANDS=+-:15;SVLEN=-62;END=62410358;CIPOS=-10,9;CIEND=-10,9;CIPOS95=0,0;CIEND95=0,0;SU=15;PE=0;SR=15	GT:SU:PE:SR	./.:15:0:15
2	63549354	719	N	<DUP>	.	.	SVTYPE=DUP;STRANDS=-+:4;SVLEN=5975;END=63555329;CIPOS=-505,9;CIEND=-10,354;CIPOS95=-174,1;CIEND95=-2,88;IMPRECISE;SU=4;PE=4;SR=0	GT:SU:PE:SR	./.:4:4:0
2	63549475	720	N	<DEL>	.	.	SVTYPE=DEL;STRANDS=+-:8;SVLEN=-5992;END=63555467;CIPOS=-10,343;CIEND=-394,9;CIPOS95=-1,138;CIEND95=-83,2;IMPRECISE;SU=8;PE=8;SR=0	GT:SU:PE:SR	./.:8:8:0
2	76773553	721	N	<DEL>	.	.	SVTYPE=DEL;STRANDS=+-:37;SVLEN=-1899;END=76775452;CIPOS=-2,1;CIEND=-3,1;CIPOS95=0,0;CIEND95=0,0;SU=37;PE=23;SR=14	GT:SU:PE:SR	./.:37:23:14
2	92281398	722	N	<DEL>	.	.	SVTYPE=DEL;STRANDS=+-:4;SVLEN=-9654;END=92291052;CIPOS=-10,457;CIEND=-471,9;CIPOS95=-1,164;CIEND95=-152,1;IMPRECISE;SU=4;PE=4;SR=0	GT:SU:PE:SR	./.:4:4:0
2	126443251	723	N	<DEL>	.	.	SVTYPE=DEL;STRANDS=+-:30;SVLEN=-8580;END=126451831;CIPOS=-6,9;CIEND=-10,4;CIPOS95=-1,1;CIEND95=-1,0;IMPRECISE;SU=30;PE=28;SR=2	GT:SU:PE:SR	./.:30:28:2
2	65596787	724	N	<DEL>	.	.	SVTYPE=DEL;STRANDS=+-:20;SVLEN=-55;END=65596842;CIPOS=-10,9;CIEND=-10,9;CIPOS95=0,0;CIEND95=0,0;SU=20;PE=0;SR=20	GT:SU:PE:SR	./.:20:0:20
2	65807518	725_1	N	N]2:65807867]	.	.	SVTYPE=BND;STRANDS=++:5;EVENT=725;MATEID=725_2;CIPOS=-6,297;CIEND=-10,432;CIPOS95=0,172;CIEND95=0,166;IMPRECISE;SU=5;PE=5;SR=0	GT:SU:PE:SR	./.:5:5:0
2	65807867	725_2	N	N]2:65807518]	.	.	SVTYPE=BND;STRANDS=++:5;SECONDARY;EVENT=725;MATEID=725_1;CIPOS=-10,432;CIEND=-6,297;CIPOS95=0,166;CIEND95=0,172;IMPRECISE;SU=5;PE=5;SR=0	GT:SU:PE:SR	./.:5:5:0
2	65807519	726	N	<DEL>	.	.	SVTYPE=DEL;STRANDS=+-:43;SVLEN=-298;END=65807817;CIPOS=-2,0;CIEND=-2,0;CIPOS95=0,0;CIEND95=0,0;SU=43;PE=12;SR=31	GT:SU:PE:SR	./.:43:12:31
2	66505593	727_1	N	N]2:66507602]	.	.	SVTYPE=BND;STRANDS=++:4;EVENT=727;MATEID=727_2;CIPOS=-8,482;CIEND=-10,476;CIPOS95=0,181;CIEND95=-1,179;IMPRECISE;SU=4;PE=4;SR=0	GT:SU:PE:SR	./.:4:4:0
2	66507602	727_2	N	N]2:66505593]	.	.	SVTYPE=BND;STRANDS=++:4;SECONDARY;EVENT=727;MATEID=727_1;CIPOS=-10,476;CIEND=-8,482;CIPOS95=-1,179;CIEND95=0,181;IMPRECISE;SU=4;PE=4;SR=0	GT:SU:PE:SR	./.:4:4:0
2	66505594	728	N	<DEL>	.	.	SVTYPE=DEL;STRANDS=+-:29;SVLEN=-1959;END=66507553;CIPOS=-3,3;CIEND=-5,2;CIPOS95=0,0;CIEND95=0,0;SU=29;PE=22;SR=7	GT:SU:PE:SR	./.:29:22:7
2	66811767	729	N	<DEL>	.	.	SVTYPE=DEL;STRANDS=+-:6;SVLEN=-20;END=66811787;CIPOS=-6,5;CIEND=-6,5;CIPOS95=0,0;CIEND95=0,0;SU=6;PE=0;SR=6	GT:SU:PE:SR	./.:6:0:6
2	60616416	730	N	<DUP>	.	.	SVTYPE=DUP;STRANDS=-+:4;SVLEN=7517325;END=68133741;CIPOS=-426,9;CIEND=-9,476;CIPOS95=-136,1;CIEND95=0,181;IMPRECISE;SU=4;PE=4;SR=0	GT:SU:PE:SR	./.:4:4:0
2	70125052	731_1	N	N]2:70125613]	.	.	SVTYPE=BND;STRANDS=++:5;EVENT=731;MATEID=731_2;CIPOS=-7,438;CIEND=-10,434;CIPOS95=0,172;CIEND95=-1,166;IMPRECISE;SU=5;PE=5;SR=0	GT:SU:PE:SR	./.:5:5:0
2	70125613	731_2	N	N]2:70125052]	.	.	SVTYPE=BND;STRANDS=++:5;SECONDARY;EVENT=731;MATEID=731_1;CIPOS=-10,434;CIEND=-7,438;CIPOS95=-1,166;CIEND95=0,172;IMPRECISE;SU=5;PE=5;SR=0	GT:SU:PE:SR	./.:5:5:0
2	70125053	732	N	<DEL>	.	.	SVTYPE=DEL;STRANDS=+-:70;SVLEN=-512;END=70125565;CIPOS=-10,9;CIEND=-10,9;CIPOS95=0,0;CIEND95=0,0;SU=70;PE=41;SR=29	GT:SU:PE:SR	./.:70:41:29
2	71798777	733	N	<DUP>	.	.	SVTYPE=DUP;STRANDS=-+:9;SVLEN=606;END=71799383;CIPOS=-10,9;CIEND=-10,9;CIPOS95=-3,1;CIEND95=-3,3;IMPRECISE;SU=9;PE=8;SR=1	GT:SU:PE:SR	./.:9:8:1
2	71845418	734	N	<DUP>	.	.	SVTYPE=DUP;STRANDS=-+:10;SVLEN=303;END=71845721;CIPOS=-10,9;CIEND=-3,9;CIPOS95=-3,3;CIEND95=0,8;IMPRECISE;SU=10;PE=9;SR=1	GT:SU:PE:SR	./.:10:9:1
2	73430946	735	N	<DEL>	.	.	SVTYPE=DEL;STRANDS=+-:33;SVLEN=-297;END=73431243;CIPOS=-10,9;CIEND=-10,9;CIPOS95=0,0;CIEND95=0,0;SU=33;PE=18;SR=15	GT:SU:PE:SR	./.:33:18:15
2	73877049	736	N	<DUP>	.	.	SVTYPE=DUP;STRANDS=-+:4;SVLEN=62948;END=73939997;CIPOS=-496,9;CIEND=-10,456;CIPOS95=-169,1;CIEND95=-1,164;IMPRECISE;SU=4;PE=4;SR=0	GT:SU:PE:SR	./.:4:4:0
2	74128684	737	N	<DEL>	.	.	SVTYPE=DEL;STRANDS=+-:4;SVLEN=-30;END=74128714;CIPOS=-9,8;CIEND=-9,8;CIPOS95=0,0;CIEND95=0,0;SU=4;PE=0;SR=4	GT:SU:PE:SR	./.:4:0:4
2	74511290	738	N	<DEL>	.	.	SVTYPE=DEL;STRANDS=+-:20;SVLEN=-316;END=74511606;CIPOS=-3,2;CIEND=-10,9;CIPOS95=0,0;CIEND95=0,0;SU=20;PE=9;SR=11	GT:SU:PE:SR	./.:20:9:11
2	76526511	739_1	N	N]2:76528949]	.	.	SVTYPE=BND;STRANDS=++:5;EVENT=739;MATEID=739_2;CIPOS=-7,437;CIEND=-10,426;CIPOS95=0,172;CIEND95=-1,165;IMPRECISE;SU=5;PE=5;SR=0	GT:SU:PE:SR	./.:5:5:0
2	76528949	739_2	N	N]2:76526511]	.	.	SVTYPE=BND;STRANDS=++:5;SECONDARY;EVENT=739;MATEID=739_1;CIPOS=-10,426;CIEND=-7,437;CIPOS95=-1,165;CIEND95=0,172;IMPRECISE;SU=5;PE=5;SR=0	GT:SU:PE:SR	./.:5:5:0
2	76526512	740	N	<DEL>	.	.	SVTYPE=DEL;STRANDS=+-:60;SVLEN=-2381;END=76528893;CIPOS=-10,9;CIEND=-2,0;CIPOS95=0,0;CIEND95=0,0;SU=60;PE=37;SR=23	GT:SU:PE:SR	./.:60:37:23
2	76557057	741	N	<DEL>	.	.	SVTYPE=DEL;STRANDS=+-:24;SVLEN=-233;END=76557290;CIPOS=-2,0;CIEND=-10,9;CIPOS95=0,0;CIEND95=0,0;SU=24;PE=4;SR=20	GT:SU:PE:SR	./.:24:4:20
2	76773552	742_1	N	N]2:76775492]	.	.	SVTYPE=BND;STRANDS=++:5;EVENT=742;MATEID=742_2;CIPOS=-7,437;CIEND=-10,431;CIPOS95=0,172;CIEND95=-1,167;IMPRECISE;SU=5;PE=5;SR=0	GT:SU:PE:SR	./.:5:5:0
2	76775492	742_2	N	N]2:76773552]	.	.	SVTYPE=BND;STRANDS=++:5;SECONDARY;EVENT=742;MATEID=742_1;CIPOS=-10,431;CIEND=-7,437;CIPOS95=-1,167;CIEND95=0,172;IMPRECISE;SU=5;PE=5;SR=0	GT:SU:PE:SR	./.:5:5:0
2	77008677	743_1	N	N]2:77023009]	.	.	SVTYPE=BND;STRANDS=++:4;EVENT=743;MATEID=743_2;CIPOS=-10,448;CIEND=-10,416;CIPOS95=-1,159;CIEND95=-1,135;IMPRECISE;SU=4;PE=4;SR=0	GT:SU:PE:SR	./.:4:4:0
2	77023009	743_2	N	N]2:77008677]	.	.	SVTYPE=BND;STRANDS=++:4;SECONDARY;EVENT=743;MATEID=743_1;CIPOS=-10,416;CIEND=-10,448;CIPOS95=-1,135;CIEND95=-1,159;IMPRECISE;SU=4;PE=4;SR=0	GT:SU:PE:SR	./.:4:4:0
2	78087080	744	N	<DEL>	.	.	SVTYPE=DEL;STRANDS=+-:13;SVLEN=-64;END=78087144;CIPOS=-10,9;CIEND=-10,9;CIPOS95=0,0;CIEND95=0,0;SU=13;PE=0;SR=13	GT:SU:PE:SR	./.:13:0:13
2	78117891	745	N	<DEL>	.	.	SVTYPE=DEL;STRANDS=+-:21;SVLEN=-466;END=78118357;CIPOS=-4,4;CIEND=-6,3;CIPOS95=0,0;CIEND95=0,0;SU=21;PE=15;SR=6	GT:SU:PE:SR	./.:21:15:6
2	78711730	746_1	N	N]2:78720469]	.	.	SVTYPE=BND;STRANDS=++:4;EVENT=746;MATEID=746_2;CIPOS=-10,454;CIEND=-10,478;CIPOS95=-1,149;CIEND95=0,180;IMPRECISE;SU=4;PE=4;SR=0	GT:SU:PE:SR	./.:4:4:0
2	78720469	746_2	N	N]2:78711730]	.	.	SVTYPE=BND;STRANDS=++:4;SECONDARY;EVENT=746;MATEID=746_1;CIPOS=-10,478;CIEND=-10,454;CIPOS95=0,180;CIEND95=-1,149;IMPRECISE;SU=4;PE=4;SR=0	GT:SU:PE:SR	./.:4:4:0
2	78748501	747	N	<DEL>	.	.	SVTYPE=DEL;STRANDS=+-:15;SVLEN=-129;END=78748630;CIPOS=-10,9;CIEND=-10,9;CIPOS95=0,0;CIEND95=0,0;SU=15;PE=0;SR=15	GT:SU:PE:SR	./.:15:0:15
2	78786002	748	N	<DEL>	.	.	SVTYPE=DEL;STRANDS=+-:19;SVLEN=-117;END=78786119;CIPOS=-1,0;CIEND=-1,0;CIPOS95=0,0;CIEND95=0,0;SU=19;PE=0;SR=19	GT:SU:PE:SR	./.:19:0:19
2	79057657	749_1	N	N]2:79058035]	.	.	SVTYPE=BND;STRANDS=++:4;EVENT=749;MATEID=749_2;CIPOS=-10,324;CIEND=-10,469;CIPOS95=0,181;CIEND95=-1,172;IMPRECISE;SU=4;PE=4;SR=0	GT:SU:PE:SR	./.:4:4:0
2	79058035	749_2	N	N]2:79057657]	.	.	SVTYPE=BND;STRANDS=++:4;SECONDARY;EVENT=749;MATEID=749_1;CIPOS=-10,469;CIEND=-10,324;CIPOS95=-1,172;CIEND95=0,181;IMPRECISE;SU=4;PE=4;SR=0	GT:SU:PE:SR	./.:4:4:0
2	79057658	750	N	<DEL>	.	.	SVTYPE=DEL;STRANDS=+-:44;SVLEN=-325;END=79057983;CIPOS=-10,9;CIEND=-2,0;CIPOS95=0,0;CIEND95=0,0;SU=44;PE=20;SR=24	GT:SU:PE:SR	./.:44:20:24
2	79076571	751_1	N	N]2:79081259]	.	.	SVTYPE=BND;STRANDS=++:7;EVENT=751;MATEID=751_2;CIPOS=-10,514;CIEND=-10,363;CIPOS95=0,157;CIEND95=-1,149;IMPRECISE;SU=7;PE=7;SR=0	GT:SU:PE:SR	./.:7:7:0
2	79081259	751_2	N	N]2:79076571]	.	.	SVTYPE=BND;STRANDS=++:7;SECONDARY;EVENT=751;MATEID=751_1;CIPOS=-10,363;CIEND=-10,514;CIPOS95=-1,149;CIEND95=0,157;IMPRECISE;SU=7;PE=7;SR=0	GT:SU:PE:SR	./.:7:7:0
2	79076572	752	N	<DEL>	.	.	SVTYPE=DEL;STRANDS=+-:65;SVLEN=-4634;END=79081206;CIPOS=-2,0;CIEND=-2,0;CIPOS95=0,0;CIEND95=0,0;SU=65;PE=45;SR=20	GT:SU:PE:SR	./.:65:45:20
2	81604893	753	N	<DEL>	.	.	SVTYPE=DEL;STRANDS=+-:8;SVLEN=-34;END=81604927;CIPOS=-10,9;CIEND=-10,9;CIPOS95=0,0;CIEND95=0,0;SU=8;PE=0;SR=8	GT:SU:PE:SR	./.:8:0:8
2	82340461	754	N	<DEL>	.	.	SVTYPE=DEL;STRANDS=+-:32;SVLEN=-304;END=82340765;CIPOS=-10,9;CIEND=-10,9;CIPOS95=0,0;CIEND95=0,0;SU=32;PE=15;SR=17	GT:SU:PE:SR	./.:32:15:17
2	84758453	755	N	<DEL>	.	.	SVTYPE=DEL;STRANDS=+-:26;SVLEN=-280;END=84758733;CIPOS=-10,9;CIEND=-2,0;CIPOS95=0,0;CIEND95=0,0;SU=26;PE=9;SR=17	GT:SU:PE:SR	./.:26:9:17
2	85326981	756	N	<DEL>	.	.	SVTYPE=DEL;STRANDS=+-:30;SVLEN=-296;END=85327277;CIPOS=-2,0;CIEND=-10,9;CIPOS95=0,0;CIEND95=0,0;SU=30;PE=3;SR=27	GT:SU:PE:SR	./.:30:3:27
2	85519121	757	N	<DEL>	.	.	SVTYPE=DEL;STRANDS=+-:18;SVLEN=-321;END=85519442;CIPOS=-10,9;CIEND=-4,2;CIPOS95=0,0;CIEND95=0,0;SU=18;PE=9;SR=9	GT:SU:PE:SR	./.:18:9:9
2	85543758	758_1	N	[2:85570230[N	.	.	SVTYPE=BND;STRANDS=--:8;EVENT=758;MATEID=758_2;CIPOS=-467,9;CIEND=-296,9;CIPOS95=-128,1;CIEND95=-93,2;IMPRECISE;SU=8;PE=8;SR=0	GT:SU:PE:SR	./.:8:8:0
2	85570230	758_2	N	[2:85543758[N	.	.	SVTYPE=BND;STRANDS=--:8;SECONDARY;EVENT=758;MATEID=758_1;CIPOS=-296,9;CIEND=-467,9;CIPOS95=-93,2;CIEND95=-128,1;IMPRECISE;SU=8;PE=8;SR=0	GT:SU:PE:SR	./.:8:8:0
2	85543089	759_1	N	N]2:85570918]	.	.	SVTYPE=BND;STRANDS=++:13;EVENT=759;MATEID=759_2;CIPOS=-10,259;CIEND=-10,151;CIPOS95=-1,99;CIEND95=-2,61;IMPRECISE;SU=13;PE=13;SR=0	GT:SU:PE:SR	./.:13:13:0
2	85570918	759_2	N	N]2:85543089]	.	.	SVTYPE=BND;STRANDS=++:13;SECONDARY;EVENT=759;MATEID=759_1;CIPOS=-10,151;CIEND=-10,259;CIPOS95=-2,61;CIEND95=-1,99;IMPRECISE;SU=13;PE=13;SR=0	GT:SU:PE:SR	./.:13:13:0
2	85893371	760	N	<DEL>	.	.	SVTYPE=DEL;STRANDS=+-:6;SVLEN=-143;END=85893514;CIPOS=-8,6;CIEND=-10,9;CIPOS95=0,0;CIEND95=0,0;SU=6;PE=1;SR=5	GT:SU:PE:SR	./.:6:1:5
2	87623688	761	N	<DUP>	.	.	SVTYPE=DUP;STRANDS=-+:21;SVLEN=18441;END=87642129;CIPOS=-152,7;CIEND=-10,487;CIPOS95=-28,1;CIEND95=0,108;IMPRECISE;SU=21;PE=21;SR=0	GT:SU:PE:SR	./.:21:21:0
2	87623911	762	N	<DUP>	.	.	SVTYPE=DUP;STRANDS=-+:4;SVLEN=31875;END=87655786;CIPOS=-503,9;CIEND=-10,441;CIPOS95=-174,1;CIEND95=-1,135;IMPRECISE;SU=4;PE=4;SR=0	GT:SU:PE:SR	./.:4:4:0
2	88315870	763	N	<DEL>	.	.	SVTYPE=DEL;STRANDS=+-:6;SVLEN=-41;END=88315911;CIPOS=-6,5;CIEND=-6,5;CIPOS95=0,0;CIEND95=0,0;SU=6;PE=0;SR=6	GT:SU:PE:SR	./.:6:0:6
2	88320970	764	N	<DEL>	.	.	SVTYPE=DEL;STRANDS=+-:7;SVLEN=-245;END=88321215;CIPOS=-9,9;CIEND=-10,8;CIPOS95=-1,1;CIEND95=-1,0;IMPRECISE;SU=7;PE=4;SR=3	GT:SU:PE:SR	./.:7:4:3
2	88429848	765	N	<DEL>	.	.	SVTYPE=DEL;STRANDS=+-:9;SVLEN=-94;END=88429942;CIPOS=-4,3;CIEND=-4,3;CIPOS95=0,0;CIEND95=0,0;SU=9;PE=0;SR=9	GT:SU:PE:SR	./.:9:0:9
2	88429765	766	N	<DUP>	.	.	SVTYPE=DUP;STRANDS=-+:10;SVLEN=389;END=88430154;CIPOS=-6,3;CIEND=-10,9;CIPOS95=0,0;CIEND95=0,0;SU=10;PE=4;SR=6	GT:SU:PE:SR	./.:10:4:6
2	88429841	767	N	<DEL>	.	.	SVTYPE=DEL;STRANDS=+-:10;SVLEN=-311;END=88430152;CIPOS=-10,9;CIEND=-5,9;CIPOS95=0,0;CIEND95=0,0;SU=10;PE=0;SR=10	GT:SU:PE:SR	./.:10:0:10
2	88600830	768_1	N	N]2:88601193]	.	.	SVTYPE=BND;STRANDS=++:4;EVENT=768;MATEID=768_2;CIPOS=-7,310;CIEND=-10,473;CIPOS95=0,181;CIEND95=-1,176;IMPRECISE;SU=4;PE=4;SR=0	GT:SU:PE:SR	./.:4:4:0
2	88601193	768_2	N	N]2:88600830]	.	.	SVTYPE=BND;STRANDS=++:4;SECONDARY;EVENT=768;MATEID=768_1;CIPOS=-10,473;CIEND=-7,310;CIPOS95=-1,176;CIEND95=0,181;IMPRECISE;SU=4;PE=4;SR=0	GT:SU:PE:SR	./.:4:4:0
2	88600831	769	N	<DEL>	.	.	SVTYPE=DEL;STRANDS=+-:24;SVLEN=-311;END=88601142;CIPOS=-2,1;CIEND=-3,1;CIPOS95=0,0;CIEND95=0,0;SU=24;PE=10;SR=14	GT:SU:PE:SR	./.:24:10:14
2	89029245	770_1	N	N]2:89032337]	.	.	SVTYPE=BND;STRANDS=++:10;EVENT=770;MATEID=770_2;CIPOS=-10,519;CIEND=-8,325;CIPOS95=0,144;CIEND95=0,139;IMPRECISE;SU=10;PE=10;SR=0	GT:SU:PE:SR	./.:10:10:0
2	89032337	770_2	N	N]2:89029245]	.	.	SVTYPE=BND;STRANDS=++:10;SECONDARY;EVENT=770;MATEID=770_1;CIPOS=-8,325;CIEND=-10,519;CIPOS95=0,139;CIEND95=0,144;IMPRECISE;SU=10;PE=10;SR=0	GT:SU:PE:SR	./.:10:10:0
2	89029246	771	N	<DEL>	.	.	SVTYPE=DEL;STRANDS=+-:85;SVLEN=-3036;END=89032282;CIPOS=-10,9;CIEND=-2,0;CIPOS95=0,0;CIEND95=0,0;SU=85;PE=58;SR=27	GT:SU:PE:SR	./.:85:58:27
2	89132282	772_1	N	N]2:89159166]	.	.	SVTYPE=BND;STRANDS=++:5;EVENT=772;MATEID=772_2;CIPOS=-9,435;CIEND=-10,439;CIPOS95=-1,170;CIEND95=-1,167;IMPRECISE;SU=5;PE=5;SR=0	GT:SU:PE:SR	./.:5:5:0
2	89159166	772_2	N	N]2:89132282]	.	.	SVTYPE=BND;STRANDS=++:5;SECONDARY;EVENT=772;MATEID=772_1;CIPOS=-10,439;CIEND=-9,435;CIPOS95=-1,167;CIEND95=-1,170;IMPRECISE;SU=5;PE=5;SR=0	GT:SU:PE:SR	./.:5:5:0
2	89132282	773	N	<DEL>	.	.	SVTYPE=DEL;STRANDS=+-:66;SVLEN=-26835;END=89159117;CIPOS=-9,7;CIEND=-6,9;CIPOS95=0,1;CIEND95=0,1;IMPRECISE;SU=66;PE=44;SR=22	GT:SU:PE:SR	./.:66:44:22
2	89160117	774_1	N	N]2:89185670]	.	.	SVTYPE=BND;STRANDS=++:40;EVENT=774;MATEID=774_2;CIPOS=-10,9;CIEND=-4,2;CIPOS95=0,0;CIEND95=0,0;SU=40;PE=30;SR=10	GT:SU:PE:SR	./.:40:30:10
2	89185670	774_2	N	N]2:89160117]	.	.	SVTYPE=BND;STRANDS=++:40;SECONDARY;EVENT=774;MATEID=774_1;CIPOS=-4,2;CIEND=-10,9;CIPOS95=0,0;CIEND95=0,0;SU=40;PE=30;SR=10	GT:SU:PE:SR	./.:40:30:10
2	89161435	775	N	<DUP>	.	.	SVTYPE=DUP;STRANDS=-+:4;SVLEN=35913;END=89197348;CIPOS=-520,9;CIEND=-10,479;CIPOS95=-181,0;CIEND95=-1,177;IMPRECISE;SU=4;PE=4;SR=0	GT:SU:PE:SR	./.:4:4:0
2	89161436	776_1	N	[2:89197303[N	.	.	SVTYPE=BND;STRANDS=--:40;EVENT=776;MATEID=776_2;CIPOS=-10,9;CIEND=-3,1;CIPOS95=0,0;CIEND95=0,0;SU=40;PE=30;SR=10	GT:SU:PE:SR	./.:40:30:10
2	89197303	776_2	N	[2:89161436[N	.	.	SVTYPE=BND;STRANDS=--:40;SECONDARY;EVENT=776;MATEID=776_1;CIPOS=-3,1;CIEND=-10,9;CIPOS95=0,0;CIEND95=0,0;SU=40;PE=30;SR=10	GT:SU:PE:SR	./.:40:30:10
2	89831841	777	N	<DEL>	.	.	SVTYPE=DEL;STRANDS=+-:4;SVLEN=-7277;END=89839118;CIPOS=-10,8;CIEND=-9,8;CIPOS95=-1,0;CIEND95=0,0;IMPRECISE;SU=4;PE=0;SR=4	GT:SU:PE:SR	./.:4:0:4
2	89844648	778	N	<DEL>	.	.	SVTYPE=DEL;STRANDS=+-:4;SVLEN=-1016;END=89845664;CIPOS=-10,474;CIEND=-520,9;CIPOS95=-1,170;CIEND95=-181,0;IMPRECISE;SU=4;PE=4;SR=0	GT:SU:PE:SR	./.:4:4:0
2	89854118	779	N	<DEL>	.	.	SVTYPE=DEL;STRANDS=+-:55;SVLEN=-2429;END=89856547;CIPOS=-7,102;CIEND=-117,9;CIPOS95=0,18;CIEND95=-15,2;IMPRECISE;SU=55;PE=55;SR=0	GT:SU:PE:SR	./.:55:55:0
2	89867410	780	N	<DUP>	.	.	SVTYPE=DUP;STRANDS=-+:13;SVLEN=818;END=89868228;CIPOS=-494,9;CIEND=-4,264;CIPOS95=-125,1;CIEND95=0,88;IMPRECISE;SU=13;PE=13;SR=0	GT:SU:PE:SR	./.:13:13:0
2	89867521	781_1	N	N]2:89874236]	.	.	SVTYPE=BND;STRANDS=++:37;EVENT=781;MATEID=781_2;CIPOS=-2,221;CIEND=-10,519;CIPOS95=0,94;CIEND95=0,96;IMPRECISE;SU=37;PE=37;SR=0	GT:SU:PE:SR	./.:37:37:0
2	89874236	781_2	N	N]2:89867521]	.	.	SVTYPE=BND;STRANDS=++:37;SECONDARY;EVENT=781;MATEID=781_1;CIPOS=-10,519;CIEND=-2,221;CIPOS95=0,96;CIEND95=0,94;IMPRECISE;SU=37;PE=37;SR=0	GT:SU:PE:SR	./.:37:37:0
2	89872133	782_1	N	N]2:89874613]	.	.	SVTYPE=BND;STRANDS=++:5;EVENT=782;MATEID=782_2;CIPOS=-10,9;CIEND=-10,9;CIPOS95=0,0;CIEND95=0,0;SU=5;PE=0;SR=5	GT:SU:PE:SR	./.:5:0:5
2	89874613	782_2	N	N]2:89872133]	.	.	SVTYPE=BND;STRANDS=++:5;SECONDARY;EVENT=782;MATEID=782_1;CIPOS=-10,9;CIEND=-10,9;CIPOS95=0,0;CIEND95=0,0;SU=5;PE=0;SR=5	GT:SU:PE:SR	./.:5:0:5
2	89867441	783_1	N	[2:89875385[N	.	.	SVTYPE=BND;STRANDS=--:29;EVENT=783;MATEID=783_2;CIPOS=-1,0;CIEND=-3,0;CIPOS95=0,0;CIEND95=0,0;SU=29;PE=0;SR=29	GT:SU:PE:SR	./.:29:0:29
2	89875385	783_2	N	[2:89867441[N	.	.	SVTYPE=BND;STRANDS=--:29;SECONDARY;EVENT=783;MATEID=783_1;CIPOS=-3,0;CIEND=-1,0;CIPOS95=0,0;CIEND95=0,0;SU=29;PE=0;SR=29	GT:SU:PE:SR	./.:29:0:29
2	89877009	784	N	<DUP>	.	.	SVTYPE=DUP;STRANDS=-+:52;SVLEN=473;END=89877482;CIPOS=-258,9;CIEND=-6,142;CIPOS95=-26,2;CIEND95=0,38;IMPRECISE;SU=52;PE=52;SR=0	GT:SU:PE:SR	./.:52:52:0
2	89877588	785	N	<DEL>	.	.	SVTYPE=DEL;STRANDS=+-:86;SVLEN=-1955;END=89879543;CIPOS=-8,41;CIEND=-255,9;CIPOS95=-1,5;CIEND95=-9,0;IMPRECISE;SU=86;PE=86;SR=0	GT:SU:PE:SR	./.:86:86:0
2	89879361	786	N	<DEL>	.	.	SVTYPE=DEL;STRANDS=+-:4;SVLEN=-485;END=89879846;CIPOS=-10,437;CIEND=-484,9;CIPOS95=-1,147;CIEND95=-168,1;IMPRECISE;SU=4;PE=4;SR=0	GT:SU:PE:SR	./.:4:4:0
2	89877001	787	N	<DUP>	.	.	SVTYPE=DUP;STRANDS=-+:45;SVLEN=2972;END=89879973;CIPOS=-127,9;CIEND=-6,2;CIPOS95=-22,1;CIEND95=0,2;IMPRECISE;SU=45;PE=45;SR=0	GT:SU:PE:SR	./.:45:45:0
2	89160117	788_1	N	N]2:90249394]	.	.	SVTYPE=BND;STRANDS=++:41;EVENT=788;MATEID=788_2;CIPOS=-3,2;CIEND=-10,9;CIPOS95=0,0;CIEND95=0,0;SU=41;PE=30;SR=11	GT:SU:PE:SR	./.:41:30:11
2	90249394	788_2	N	N]2:89160117]	.	.	SVTYPE=BND;STRANDS=++:41;SECONDARY;EVENT=788;MATEID=788_1;CIPOS=-10,9;CIEND=-3,2;CIPOS95=0,0;CIEND95=0,0;SU=41;PE=30;SR=11	GT:SU:PE:SR	./.:41:30:11
2	90449214	789	N	<DEL>	.	.	SVTYPE=DEL;STRANDS=+-:4;SVLEN=-364;END=90449578;CIPOS=-10,27;CIEND=-260,9;CIPOS95=-3,17;CIEND95=-65,3;IMPRECISE;SU=4;PE=4;SR=0	GT:SU:PE:SR	./.:4:4:0
2	90449338	790	N	<DUP>	.	.	SVTYPE=DUP;STRANDS=-+:4;SVLEN=606;END=90449944;CIPOS=-237,9;CIEND=-10,472;CIPOS95=-47,3;CIEND95=-1,175;IMPRECISE;SU=4;PE=4;SR=0	GT:SU:PE:SR	./.:4:4:0
2	90448678	791	N	<DUP>	.	.	SVTYPE=DUP;STRANDS=-+:8;SVLEN=1263;END=90449941;CIPOS=-10,9;CIEND=-5,9;CIPOS95=-1,1;CIEND95=0,1;IMPRECISE;SU=8;PE=5;SR=3	GT:SU:PE:SR	./.:8:5:3
2	90448580	792	N	<DEL>	.	.	SVTYPE=DEL;STRANDS=+-:5;SVLEN=-1348;END=90449928;CIPOS=-10,9;CIEND=-10,9;CIPOS95=0,0;CIEND95=0,0;SU=5;PE=0;SR=5	GT:SU:PE:SR	./.:5:0:5
2	90450840	793	N	<DEL>	.	.	SVTYPE=DEL;STRANDS=+-:4;SVLEN=-33;END=90450873;CIPOS=-9,8;CIEND=-9,8;CIPOS95=0,0;CIEND95=0,0;SU=4;PE=0;SR=4	GT:SU:PE:SR	./.:4:0:4
2	87641958	794_1	N	[2:90481658[N	.	.	SVTYPE=BND;STRANDS=--:10;EVENT=794;MATEID=794_2;CIPOS=-302,9;CIEND=-256,9;CIPOS95=-115,1;CIEND95=-86,2;IMPRECISE;SU=10;PE=10;SR=0	GT:SU:PE:SR	./.:10:10:0
2	90481658	794_2	N	[2:87641958[N	.	.	SVTYPE=BND;STRANDS=--:10;SECONDARY;EVENT=794;MATEID=794_1;CIPOS=-256,9;CIEND=-302,9;CIPOS95=-86,2;CIEND95=-115,1;IMPRECISE;SU=10;PE=10;SR=0	GT:SU:PE:SR	./.:10:10:0
2	87642128	795_1	N	N]2:90482299]	.	.	SVTYPE=BND;STRANDS=++:6;EVENT=795;MATEID=795_2;CIPOS=-10,390;CIEND=-10,392;CIPOS95=0,153;CIEND95=-1,152;IMPRECISE;SU=6;PE=6;SR=0	GT:SU:PE:SR	./.:6:6:0
2	90482299	795_2	N	N]2:87642128]	.	.	SVTYPE=BND;STRANDS=++:6;SECONDARY;EVENT=795;MATEID=795_1;CIPOS=-10,392;CIEND=-10,390;CIPOS95=-1,152;CIEND95=0,153;IMPRECISE;SU=6;PE=6;SR=0	GT:SU:PE:SR	./.:6:6:0
2	90481781	796	N	<DUP>	.	.	SVTYPE=DUP;STRANDS=-+:4;SVLEN=565;END=90482346;CIPOS=-138,9;CIEND=-10,442;CIPOS95=-68,2;CIEND95=-1,150;IMPRECISE;SU=4;PE=4;SR=0	GT:SU:PE:SR	./.:4:4:0
2	90482378	797	N	<DEL>	.	.	SVTYPE=DEL;STRANDS=+-:7;SVLEN=-702;END=90483080;CIPOS=-10,438;CIEND=-329,9;CIPOS95=-1,110;CIEND95=-103,2;IMPRECISE;SU=7;PE=7;SR=0	GT:SU:PE:SR	./.:7:7:0
2	90483287	798	N	<DEL>	.	.	SVTYPE=DEL;STRANDS=+-:5;SVLEN=-2024;END=90485311;CIPOS=-10,47;CIEND=-481,9;CIPOS95=-3,22;CIEND95=-155,1;IMPRECISE;SU=5;PE=5;SR=0	GT:SU:PE:SR	./.:5:5:0
2	87623939	799	N	<INV>	.	.	SVTYPE=INV;STRANDS=++:7,--:1;SVLEN=2861276;END=90485215;CIPOS=-10,406;CIEND=-10,421;CIPOS95=-1,141;CIEND95=-1,155;IMPRECISE;SU=8;PE=8;SR=0	GT:SU:PE:SR	./.:8:8:0
2	90482036	800	N	<DUP>	.	.	SVTYPE=DUP;STRANDS=-+:5;SVLEN=3428;END=90485464;CIPOS=-384,9;CIEND=-10,247;CIPOS95=-96,2;CIEND95=-3,36;IMPRECISE;SU=5;PE=5;SR=0	GT:SU:PE:SR	./.:5:5:0
2	90483011	801	N	<DUP>	.	.	SVTYPE=DUP;STRANDS=-+:5;SVLEN=2466;END=90485477;CIPOS=-382,9;CIEND=-10,413;CIPOS95=-107,2;CIEND95=-1,150;IMPRECISE;SU=5;PE=5;SR=0	GT:SU:PE:SR	./.:5:5:0
2	87634198	802_1	N	N]2:90485488]	.	.	SVTYPE=BND;STRANDS=++:6;EVENT=802;MATEID=802_2;CIPOS=-10,488;CIEND=-10,398;CIPOS95=-1,151;CIEND95=-1,147;IMPRECISE;SU=6;PE=6;SR=0	GT:SU:PE:SR	./.:6:6:0
2	90485488	802_2	N	N]2:87634198]	.	.	SVTYPE=BND;STRANDS=++:6;SECONDARY;EVENT=802;MATEID=802_1;CIPOS=-10,398;CIEND=-10,488;CIPOS95=-1,147;CIEND95=-1,151;IMPRECISE;SU=6;PE=6;SR=0	GT:SU:PE:SR	./.:6:6:0
2	90449719	803_1	N	N]2:91670367]	.	.	SVTYPE=BND;STRANDS=++:8;EVENT=803;MATEID=803_2;CIPOS=-10,519;CIEND=-10,496;CIPOS95=0,153;CIEND95=-1,144;IMPRECISE;SU=8;PE=8;SR=0	GT:SU:PE:SR	./.:8:8:0
2	91670367	803_2	N	N]2:90449719]	.	.	SVTYPE=BND;STRANDS=++:8;SECONDARY;EVENT=803;MATEID=803_1;CIPOS=-10,496;CIEND=-10,519;CIPOS95=-1,144;CIEND95=0,153;IMPRECISE;SU=8;PE=8;SR=0	GT:SU:PE:SR	./.:8:8:0
2	90449652	804	N	<DUP>	.	.	SVTYPE=DUP;STRANDS=-+:40;SVLEN=1220714;END=91670366;CIPOS=-1,0;CIEND=-2,0;CIPOS95=0,1;CIEND95=0,0;IMPRECISE;SU=40;PE=19;SR=21	GT:SU:PE:SR	./.:40:19:21
2	90449720	805	N	<DEL>	.	.	SVTYPE=DEL;STRANDS=+-:19;SVLEN=-1220590;END=91670310;CIPOS=-2,1;CIEND=-2,1;CIPOS95=0,0;CIEND95=0,0;SU=19;PE=1;SR=18	GT:SU:PE:SR	./.:19:1:18
2	90448023	806	N	<DUP>	.	.	SVTYPE=DUP;STRANDS=-+:6;SVLEN=1222741;END=91670764;CIPOS=-346,9;CIEND=-10,381;CIPOS95=-110,2;CIEND95=0,143;IMPRECISE;SU=6;PE=6;SR=0	GT:SU:PE:SR	./.:6:6:0
2	90449070	807	N	<DUP>	.	.	SVTYPE=DUP;STRANDS=-+:10;SVLEN=1222067;END=91671137;CIPOS=-259,9;CIEND=-10,257;CIPOS95=-65,2;CIEND95=-2,67;IMPRECISE;SU=10;PE=10;SR=0	GT:SU:PE:SR	./.:10:10:0
2	91679897	808	N	<DEL>	.	.	SVTYPE=DEL;STRANDS=+-:5;SVLEN=-5591;END=91685488;CIPOS=-10,9;CIEND=-10,9;CIPOS95=0,0;CIEND95=0,0;SU=5;PE=0;SR=5	GT:SU:PE:SR	./.:5:0:5
2	87623989	809_1	N	N]2:91694617]	.	.	SVTYPE=BND;STRANDS=++:5;EVENT=809;MATEID=809_2;CIPOS=-7,437;CIEND=-10,407;CIPOS95=0,172;CIEND95=-1,141;IMPRECISE;SU=5;PE=5;SR=0	GT:SU:PE:SR	./.:5:5:0
2	91694617	809_2	N	N]2:87623989]	.	.	SVTYPE=BND;STRANDS=++:5;SECONDARY;EVENT=809;MATEID=809_1;CIPOS=-10,407;CIEND=-7,437;CIPOS95=-1,141;CIEND95=0,172;IMPRECISE;SU=5;PE=5;SR=0	GT:SU:PE:SR	./.:5:5:0
2	87645426	810	N	<INV>	.	.	SVTYPE=INV;STRANDS=++:18,--:1;SVLEN=4050954;END=91696380;CIPOS=-16,163;CIEND=-3,85;CIPOS95=-15,34;CIEND95=-3,9;IMPRECISE;SU=19;PE=19;SR=0	GT:SU:PE:SR	./.:19:19:0
2	91696302	811	N	<DUP>	.	.	SVTYPE=DUP;STRANDS=-+:13;SVLEN=953;END=91697255;CIPOS=-310,9;CIEND=-10,423;CIPOS95=-116,1;CIEND95=-1,99;IMPRECISE;SU=13;PE=13;SR=0	GT:SU:PE:SR	./.:13:13:0
2	87628871	812_1	N	N]2:91703763]	.	.	SVTYPE=BND;STRANDS=++:9;EVENT=812;MATEID=812_2;CIPOS=-10,414;CIEND=-10,324;CIPOS95=-1,97;CIEND95=-2,62;IMPRECISE;SU=9;PE=9;SR=0	GT:SU:PE:SR	./.:9:9:0
2	91703763	812_2	N	N]2:87628871]	.	.	SVTYPE=BND;STRANDS=++:9;SECONDARY;EVENT=812;MATEID=812_1;CIPOS=-10,324;CIEND=-10,414;CIPOS95=-2,62;CIEND95=-1,97;IMPRECISE;SU=9;PE=9;SR=0	GT:SU:PE:SR	./.:9:9:0
2	91738947	813	N	<DUP>	.	.	SVTYPE=DUP;STRANDS=-+:4;SVLEN=651;END=91739598;CIPOS=-482,9;CIEND=-10,460;CIPOS95=-171,1;CIEND95=-1,166;IMPRECISE;SU=4;PE=4;SR=0	GT:SU:PE:SR	./.:4:4:0
2	91750930	814	N	<DEL>	.	.	SVTYPE=DEL;STRANDS=+-:11;SVLEN=-8834;END=91759764;CIPOS=-9,292;CIEND=-298,8;CIPOS95=0,106;CIEND95=-95,2;IMPRECISE;SU=11;PE=11;SR=0	GT:SU:PE:SR	./.:11:11:0
2	91784276	815	N	<DEL>	.	.	SVTYPE=DEL;STRANDS=+-:45;SVLEN=-768;END=91785044;CIPOS=-10,308;CIEND=-118,9;CIPOS95=-2,31;CIEND95=-22,3;IMPRECISE;SU=45;PE=45;SR=0	GT:SU:PE:SR	./.:45:45:0
2	89835179	816	N	<DEL>	.	.	SVTYPE=DEL;STRANDS=+-:4;SVLEN=-2434885;END=92270064;CIPOS=-9,8;CIEND=-9,8;CIPOS95=0,0;CIEND95=0,0;SU=4;PE=0;SR=4	GT:SU:PE:SR	./.:4:0:4
2	92281263	817	N	<DUP>	.	.	SVTYPE=DUP;STRANDS=-+:9;SVLEN=9927;END=92291190;CIPOS=-336,7;CIEND=-10,308;CIPOS95=-142,1;CIEND95=-2,85;IMPRECISE;SU=9;PE=9;SR=0	GT:SU:PE:SR	./.:9:9:0
2	92289587	818	N	<DEL>	.	.	SVTYPE=DEL;STRANDS=+-:9;SVLEN=-4778;END=92294365;CIPOS=-10,348;CIEND=-387,9;CIPOS95=-2,77;CIEND95=-102,2;IMPRECISE;SU=9;PE=9;SR=0	GT:SU:PE:SR	./.:9:9:0
2	92290992	819	N	<DUP>	.	.	SVTYPE=DUP;STRANDS=-+:6;SVLEN=5479;END=92296471;CIPOS=-302,9;CIEND=-10,400;CIPOS95=-62,2;CIEND95=-1,157;IMPRECISE;SU=6;PE=6;SR=0	GT:SU:PE:SR	./.:6:6:0
2	92281263	820	N	<DUP>	.	.	SVTYPE=DUP;STRANDS=-+:57;SVLEN=15680;END=92296943;CIPOS=-466,9;CIEND=-3,186;CIPOS95=-73,0;CIEND95=0,68;IMPRECISE;SU=57;PE=57;SR=0	GT:SU:PE:SR	./.:57:57:0
2	92296349	821	N	<DUP>	.	.	SVTYPE=DUP;STRANDS=-+:13;SVLEN=4714;END=92301063;CIPOS=-267,7;CIEND=-9,276;CIPOS95=-85,2;CIEND95=-1,115;IMPRECISE;SU=13;PE=13;SR=0	GT:SU:PE:SR	./.:13:13:0
2	92284405	822	N	<DEL>	.	.	SVTYPE=DEL;STRANDS=+-:14;SVLEN=-21191;END=92305596;CIPOS=-6,278;CIEND=-385,9;CIPOS95=0,116;CIEND95=-68,2;IMPRECISE;SU=14;PE=14;SR=0	GT:SU:PE:SR	./.:14:14:0
2	92305593	823	N	<DUP>	.	.	SVTYPE=DUP;STRANDS=-+:49;SVLEN=239;END=92305832;CIPOS=-190,6;CIEND=-6,197;CIPOS95=-68,2;CIEND95=-1,79;IMPRECISE;SU=49;PE=49;SR=0	GT:SU:PE:SR	./.:49:49:0
2	92305625	824	N	<DUP>	.	.	SVTYPE=DUP;STRANDS=-+:4;SVLEN=1258;END=92306883;CIPOS=-417,9;CIEND=-10,476;CIPOS95=-150,1;CIEND95=-1,179;IMPRECISE;SU=4;PE=4;SR=0	GT:SU:PE:SR	./.:4:4:0
2	92305747	825	N	<DEL>	.	.	SVTYPE=DEL;STRANDS=+-:107;SVLEN=-1026;END=92306773;CIPOS=-10,440;CIEND=-164,1;CIPOS95=-2,43;CIEND95=-55,0;IMPRECISE;SU=107;PE=107;SR=0	GT:SU:PE:SR	./.:107:107:0
2	92281263	826	N	<DUP>	.	.	SVTYPE=DUP;STRANDS=-+:4;SVLEN=27838;END=92309101;CIPOS=-484,9;CIEND=-10,460;CIPOS95=-177,1;CIEND95=-1,162;IMPRECISE;SU=4;PE=4;SR=0	GT:SU:PE:SR	./.:4:4:0
2	92290494	827	N	<DUP>	.	.	SVTYPE=DUP;STRANDS=-+:6;SVLEN=19300;END=92309794;CIPOS=-508,9;CIEND=-10,406;CIPOS95=-160,1;CIEND95=-1,160;IMPRECISE;SU=6;PE=6;SR=0	GT:SU:PE:SR	./.:6:6:0
2	92305595	828	N	<DUP>	.	.	SVTYPE=DUP;STRANDS=-+:21;SVLEN=4203;END=92309798;CIPOS=-354,9;CIEND=-10,501;CIPOS95=-35,2;CIEND95=-1,111;IMPRECISE;SU=21;PE=21;SR=0	GT:SU:PE:SR	./.:21:21:0
2	92281265	829	N	<DUP>	.	.	SVTYPE=DUP;STRANDS=-+:16;SVLEN=35123;END=92316388;CIPOS=-279,5;CIEND=-10,497;CIPOS95=-122,0;CIEND95=-1,119;IMPRECISE;SU=16;PE=16;SR=0	GT:SU:PE:SR	./.:16:16:0
2	92305825	830	N	<DEL>	.	.	SVTYPE=DEL;STRANDS=+-:19;SVLEN=-11502;END=92317327;CIPOS=-9,1;CIEND=-2,1;CIPOS95=-9,1;CIEND95=-2,0;IMPRECISE;SU=19;PE=18;SR=1	GT:SU:PE:SR	./.:19:18:1
2	92305606	831	N	<DUP>	.	.	SVTYPE=DUP;STRANDS=-+:4;SVLEN=11838;END=92317444;CIPOS=-393,9;CIEND=-10,455;CIPOS95=-138,1;CIEND95=-1,162;IMPRECISE;SU=4;PE=4;SR=0	GT:SU:PE:SR	./.:4:4:0
2	92316390	832	N	<DEL>	.	.	SVTYPE=DEL;STRANDS=+-:5;SVLEN=-3981;END=92320371;CIPOS=-10,427;CIEND=-449,6;CIPOS95=-1,164;CIEND95=-171,0;IMPRECISE;SU=5;PE=5;SR=0	GT:SU:PE:SR	./.:5:5:0
2	92281412	833	N	<DEL>	.	.	SVTYPE=DEL;STRANDS=+-:184;SVLEN=-38955;END=92320367;CIPOS=-10,110;CIEND=-130,3;CIPOS95=-3,28;CIEND95=-35,2;IMPRECISE;SU=184;PE=184;SR=0	GT:SU:PE:SR	./.:184:184:0
2	95788702	834	N	<DEL>	.	.	SVTYPE=DEL;STRANDS=+-:20;SVLEN=-41;END=95788743;CIPOS=-10,6;CIEND=-7,9;CIPOS95=0,0;CIEND95=0,0;SU=20;PE=0;SR=20	GT:SU:PE:SR	./.:20:0:20
2	96210948	835_1	N	N]2:96211301]	.	.	SVTYPE=BND;STRANDS=++:42;EVENT=835;MATEID=835_2;CIPOS=-10,16;CIEND=-10,109;CIPOS95=-1,16;CIEND95=-2,20;IMPRECISE;SU=42;PE=42;SR=0	GT:SU:PE:SR	./.:42:42:0
2	96211301	835_2	N	N]2:96210948]	.	.	SVTYPE=BND;STRANDS=++:42;SECONDARY;EVENT=835;MATEID=835_1;CIPOS=-10,109;CIEND=-10,16;CIPOS95=-2,20;CIEND95=-1,16;IMPRECISE;SU=42;PE=42;SR=0	GT:SU:PE:SR	./.:42:42:0
2	96210718	836_1	N	[2:96211341[N	.	.	SVTYPE=BND;STRANDS=--:37;EVENT=836;MATEID=836_2;CIPOS=-5,2;CIEND=-4,1;CIPOS95=0,0;CIEND95=0,0;SU=37;PE=29;SR=8	GT:SU:PE:SR	./.:37:29:8
2	96211341	836_2	N	[2:96210718[N	.	.	SVTYPE=BND;STRANDS=--:37;SECONDARY;EVENT=836;MATEID=836_1;CIPOS=-4,1;CIEND=-5,2;CIPOS95=0,0;CIEND95=0,0;SU=37;PE=29;SR=8	GT:SU:PE:SR	./.:37:29:8
2	89081908	837_1	N	N]2:96595442]	.	.	SVTYPE=BND;STRANDS=++:14;EVENT=837;MATEID=837_2;CIPOS=-10,190;CIEND=-10,268;CIPOS95=-2,43;CIEND95=-1,109;IMPRECISE;SU=14;PE=14;SR=0	GT:SU:PE:SR	./.:14:14:0
2	96595442	837_2	N	N]2:89081908]	.	.	SVTYPE=BND;STRANDS=++:14;SECONDARY;EVENT=837;MATEID=837_1;CIPOS=-10,268;CIEND=-10,190;CIPOS95=-1,109;CIEND95=-2,43;IMPRECISE;SU=14;PE=14;SR=0	GT:SU:PE:SR	./.:14:14:0
2	89075003	838_1	N	N]2:96602054]	.	.	SVTYPE=BND;STRANDS=++:9;EVENT=838;MATEID=838_2;CIPOS=-10,329;CIEND=-10,484;CIPOS95=-1,139;CIEND95=-1,128;IMPRECISE;SU=9;PE=9;SR=0	GT:SU:PE:SR	./.:9:9:0
2	96602054	838_2	N	N]2:89075003]	.	.	SVTYPE=BND;STRANDS=++:9;SECONDARY;EVENT=838;MATEID=838_1;CIPOS=-10,484;CIEND=-10,329;CIPOS95=-1,128;CIEND95=-1,139;IMPRECISE;SU=9;PE=9;SR=0	GT:SU:PE:SR	./.:9:9:0
2	89073478	839_1	N	N]2:96603551]	.	.	SVTYPE=BND;STRANDS=++:6;EVENT=839;MATEID=839_2;CIPOS=-10,467;CIEND=-10,517;CIPOS95=-1,145;CIEND95=0,164;IMPRECISE;SU=6;PE=6;SR=0	GT:SU:PE:SR	./.:6:6:0
2	96603551	839_2	N	N]2:89073478]	.	.	SVTYPE=BND;STRANDS=++:6;SECONDARY;EVENT=839;MATEID=839_1;CIPOS=-10,517;CIEND=-10,467;CIPOS95=0,164;CIEND95=-1,145;IMPRECISE;SU=6;PE=6;SR=0	GT:SU:PE:SR	./.:6:6:0
2	89073251	840_1	N	[2:96604030[N	.	.	SVTYPE=BND;STRANDS=--:6;EVENT=840;MATEID=840_2;CIPOS=-376,9;CIEND=-515,9;CIPOS95=-98,1;CIEND95=-163,0;IMPRECISE;SU=6;PE=6;SR=0	GT:SU:PE:SR	./.:6:6:0
2	96604030	840_2	N	[2:89073251[N	.	.	SVTYPE=BND;STRANDS=--:6;SECONDARY;EVENT=840;MATEID=840_1;CIPOS=-515,9;CIEND=-376,9;CIPOS95=-163,0;CIEND95=-98,1;IMPRECISE;SU=6;PE=6;SR=0	GT:SU:PE:SR	./.:6:6:0
2	89077461	841	N	<DUP>	.	.	SVTYPE=DUP;STRANDS=-+:14;SVLEN=8757325;END=97834786;CIPOS=-503,9;CIEND=-10,220;CIPOS95=-127,0;CIEND95=-2,69;IMPRECISE;SU=14;PE=14;SR=0	GT:SU:PE:SR	./.:14:14:0
2	97854298	842	N	<DEL>	.	.	SVTYPE=DEL;STRANDS=+-:16;SVLEN=-1844;END=97856142;CIPOS=-10,212;CIEND=-435,9;CIPOS95=-2,62;CIEND95=-87,2;IMPRECISE;SU=16;PE=16;SR=0	GT:SU:PE:SR	./.:16:16:0
2	97860494	843_1	N	[2:98162408[N	.	.	SVTYPE=BND;STRANDS=--:13;EVENT=843;MATEID=843_2;CIPOS=-254,9;CIEND=-399,9;CIPOS95=-85,2;CIEND95=-86,2;IMPRECISE;SU=13;PE=13;SR=0	GT:SU:PE:SR	./.:13:13:0
2	98162408	843_2	N	[2:97860494[N	.	.	SVTYPE=BND;STRANDS=--:13;SECONDARY;EVENT=843;MATEID=843_1;CIPOS=-399,9;CIEND=-254,9;CIPOS95=-86,2;CIEND95=-85,2;IMPRECISE;SU=13;PE=13;SR=0	GT:SU:PE:SR	./.:13:13:0
2	89080643	844_1	N	N]2:98178789]	.	.	SVTYPE=BND;STRANDS=++:4;EVENT=844;MATEID=844_2;CIPOS=-10,468;CIEND=-10,482;CIPOS95=-1,169;CIEND95=0,180;IMPRECISE;SU=4;PE=4;SR=0	GT:SU:PE:SR	./.:4:4:0
2	98178789	844_2	N	N]2:89080643]	.	.	SVTYPE=BND;STRANDS=++:4;SECONDARY;EVENT=844;MATEID=844_1;CIPOS=-10,482;CIEND=-10,468;CIPOS95=0,180;CIEND95=-1,169;IMPRECISE;SU=4;PE=4;SR=0	GT:SU:PE:SR	./.:4:4:0
2	97789446	845_1	N	[2:98196224[N	.	.	SVTYPE=BND;STRANDS=--:9;EVENT=845;MATEID=845_2;CIPOS=-308,9;CIEND=-336,9;CIPOS95=-107,1;CIEND95=-130,1;IMPRECISE;SU=9;PE=9;SR=0	GT:SU:PE:SR	./.:9:9:0
2	98196224	845_2	N	[2:97789446[N	.	.	SVTYPE=BND;STRANDS=--:9;SECONDARY;EVENT=845;MATEID=845_1;CIPOS=-336,9;CIEND=-308,9;CIPOS95=-130,1;CIEND95=-107,1;IMPRECISE;SU=9;PE=9;SR=0	GT:SU:PE:SR	./.:9:9:0
2	97788934	846_1	N	N]2:98196557]	.	.	SVTYPE=BND;STRANDS=++:4;EVENT=846;MATEID=846_2;CIPOS=-10,455;CIEND=-10,479;CIPOS95=-1,163;CIEND95=-1,178;IMPRECISE;SU=4;PE=4;SR=0	GT:SU:PE:SR	./.:4:4:0
2	98196557	846_2	N	N]2:97788934]	.	.	SVTYPE=BND;STRANDS=++:4;SECONDARY;EVENT=846;MATEID=846_1;CIPOS=-10,479;CIEND=-10,455;CIPOS95=-1,178;CIEND95=-1,163;IMPRECISE;SU=4;PE=4;SR=0	GT:SU:PE:SR	./.:4:4:0
2	99752980	847	N	<DEL>	.	.	SVTYPE=DEL;STRANDS=+-:38;SVLEN=-320;END=99753300;CIPOS=-10,9;CIEND=-10,9;CIPOS95=0,0;CIEND95=0,0;SU=38;PE=16;SR=22	GT:SU:PE:SR	./.:38:16:22
2	101975204	848	N	<DEL>	.	.	SVTYPE=DEL;STRANDS=+-:28;SVLEN=-332;END=101975536;CIPOS=0,0;CIEND=-3,1;CIPOS95=0,0;CIEND95=0,0;SU=28;PE=16;SR=12	GT:SU:PE:SR	./.:28:16:12
2	102097853	849	N	<DEL>	.	.	SVTYPE=DEL;STRANDS=+-:24;SVLEN=-312;END=102098165;CIPOS=-10,9;CIEND=-2,0;CIPOS95=0,0;CIEND95=0,0;SU=24;PE=6;SR=18	GT:SU:PE:SR	./.:24:6:18
2	102232584	850	N	<DEL>	.	.	SVTYPE=DEL;STRANDS=+-:23;SVLEN=-1003;END=102233587;CIPOS=-10,9;CIEND=-10,9;CIPOS95=0,0;CIEND95=0,0;SU=23;PE=15;SR=8	GT:SU:PE:SR	./.:23:15:8
2	102402129	851	N	<DEL>	.	.	SVTYPE=DEL;STRANDS=+-:21;SVLEN=-140;END=102402269;CIPOS=-2,0;CIEND=-1,0;CIPOS95=-2,0;CIEND95=0,0;IMPRECISE;SU=21;PE=1;SR=20	GT:SU:PE:SR	./.:21:1:20
2	103322496	852	N	<DEL>	.	.	SVTYPE=DEL;STRANDS=+-:19;SVLEN=-322;END=103322818;CIPOS=-2,1;CIEND=-2,1;CIPOS95=0,0;CIEND95=0,0;SU=19;PE=6;SR=13	GT:SU:PE:SR	./.:19:6:13
2	103948214	853	N	<DEL>	.	.	SVTYPE=DEL;STRANDS=+-:9;SVLEN=-151;END=103948365;CIPOS=-4,3;CIEND=-4,3;CIPOS95=0,0;CIEND95=0,0;SU=9;PE=0;SR=9	GT:SU:PE:SR	./.:9:0:9
2	104703918	854	N	<DEL>	.	.	SVTYPE=DEL;STRANDS=+-:6;SVLEN=-3;END=104703921;CIPOS=-10,1;CIEND=-2,5;CIPOS95=0,0;CIEND95=0,0;SU=6;PE=0;SR=6	GT:SU:PE:SR	./.:6:0:6
2	104759571	855	N	<DEL>	.	.	SVTYPE=DEL;STRANDS=+-:4;SVLEN=-20;END=104759591;CIPOS=-9,8;CIEND=-9,8;CIPOS95=0,0;CIEND95=0,0;SU=4;PE=0;SR=4	GT:SU:PE:SR	./.:4:0:4
2	105440954	856	N	<DUP>	.	.	SVTYPE=DUP;STRANDS=-+:13;SVLEN=172;END=105441126;CIPOS=-3,1;CIEND=-4,2;CIPOS95=0,0;CIEND95=0,0;SU=13;PE=1;SR=12	GT:SU:PE:SR	./.:13:1:12
2	106695078	857	N	<DEL>	.	.	SVTYPE=DEL;STRANDS=+-:24;SVLEN=-816;END=106695894;CIPOS=-4,3;CIEND=-10,9;CIPOS95=0,0;CIEND95=0,0;SU=24;PE=16;SR=8	GT:SU:PE:SR	./.:24:16:8
2	108855418	858	N	<DEL>	.	.	SVTYPE=DEL;STRANDS=+-:61;SVLEN=-863;END=108856281;CIPOS=-2,1;CIEND=-2,0;CIPOS95=0,0;CIEND95=0,0;SU=61;PE=49;SR=12	GT:SU:PE:SR	./.:61:49:12
2	109310551	859	N	<DEL>	.	.	SVTYPE=DEL;STRANDS=+-:18;SVLEN=-1558;END=109312109;CIPOS=-10,183;CIEND=-212,6;CIPOS95=-3,35;CIEND95=-54,0;IMPRECISE;SU=18;PE=18;SR=0	GT:SU:PE:SR	./.:18:18:0
2	109393765	860	N	<DEL>	.	.	SVTYPE=DEL;STRANDS=+-:6;SVLEN=-42;END=109393807;CIPOS=-6,5;CIEND=-6,5;CIPOS95=0,0;CIEND95=0,0;SU=6;PE=0;SR=6	GT:SU:PE:SR	./.:6:0:6
2	109689940	861	N	<DEL>	.	.	SVTYPE=DEL;STRANDS=+-:23;SVLEN=-5274;END=109695214;CIPOS=-10,155;CIEND=-228,9;CIPOS95=-2,30;CIEND95=-34,3;IMPRECISE;SU=23;PE=23;SR=0	GT:SU:PE:SR	./.:23:23:0
2	106977153	862_1	N	N]2:109815767]	.	.	SVTYPE=BND;STRANDS=++:15;EVENT=862;MATEID=862_2;CIPOS=-10,483;CIEND=-10,297;CIPOS95=-1,119;CIEND95=-2,39;IMPRECISE;SU=15;PE=15;SR=0	GT:SU:PE:SR	./.:15:15:0
2	109815767	862_2	N	N]2:106977153]	.	.	SVTYPE=BND;STRANDS=++:15;SECONDARY;EVENT=862;MATEID=862_1;CIPOS=-10,297;CIEND=-10,483;CIPOS95=-2,39;CIEND95=-1,119;IMPRECISE;SU=15;PE=15;SR=0	GT:SU:PE:SR	./.:15:15:0
2	106977052	863_1	N	[2:109816306[N	.	.	SVTYPE=BND;STRANDS=--:5;EVENT=863;MATEID=863_2;CIPOS=-10,7;CIEND=-10,9;CIPOS95=-1,1;CIEND95=-1,1;IMPRECISE;SU=5;PE=3;SR=2	GT:SU:PE:SR	./.:5:3:2
2	109816306	863_2	N	[2:106977052[N	.	.	SVTYPE=BND;STRANDS=--:5;SECONDARY;EVENT=863;MATEID=863_1;CIPOS=-10,9;CIEND=-10,7;CIPOS95=-1,1;CIEND95=-1,1;IMPRECISE;SU=5;PE=3;SR=2	GT:SU:PE:SR	./.:5:3:2
2	109815789	864	N	<DEL>	.	.	SVTYPE=DEL;STRANDS=+-:21;SVLEN=-516;END=109816305;CIPOS=-10,341;CIEND=-289,9;CIPOS95=-1,65;CIEND95=-54,0;IMPRECISE;SU=21;PE=21;SR=0	GT:SU:PE:SR	./.:21:21:0
2	111576408	865	N	<DEL>	.	.	SVTYPE=DEL;STRANDS=+-:10;SVLEN=-228;END=111576636;CIPOS=-5,3;CIEND=-4,3;CIPOS95=0,0;CIEND95=0,0;SU=10;PE=2;SR=8	GT:SU:PE:SR	./.:10:2:8
2	87855317	866_1	N	[2:112152754[N	.	.	SVTYPE=BND;STRANDS=--:4;EVENT=866;MATEID=866_2;CIPOS=-456,9;CIEND=-520,9;CIPOS95=-158,1;CIEND95=-181,0;IMPRECISE;SU=4;PE=4;SR=0	GT:SU:PE:SR	./.:4:4:0
2	112152754	866_2	N	[2:87855317[N	.	.	SVTYPE=BND;STRANDS=--:4;SECONDARY;EVENT=866;MATEID=866_1;CIPOS=-520,9;CIEND=-456,9;CIPOS95=-181,0;CIEND95=-158,1;IMPRECISE;SU=4;PE=4;SR=0	GT:SU:PE:SR	./.:4:4:0
2	87531196	867_1	N	N]2:112315087]	.	.	SVTYPE=BND;STRANDS=++:7;EVENT=867;MATEID=867_2;CIPOS=-10,375;CIEND=-10,330;CIPOS95=-1,138;CIEND95=-2,109;IMPRECISE;SU=7;PE=7;SR=0	GT:SU:PE:SR	./.:7:7:0
2	112315087	867_2	N	N]2:87531196]	.	.	SVTYPE=BND;STRANDS=++:7;SECONDARY;EVENT=867;MATEID=867_1;CIPOS=-10,330;CIEND=-10,375;CIPOS95=-2,109;CIEND95=-1,138;IMPRECISE;SU=7;PE=7;SR=0	GT:SU:PE:SR	./.:7:7:0
2	114151282	868	N	<DEL>	.	.	SVTYPE=DEL;STRANDS=+-:9;SVLEN=-2332;END=114153614;CIPOS=-10,411;CIEND=-247,9;CIPOS95=-1,112;CIEND95=-83,2;IMPRECISE;SU=9;PE=9;SR=0	GT:SU:PE:SR	./.:9:9:0
2	4660203	869_1	N	N]2:114954568]	.	.	SVTYPE=BND;STRANDS=++:4;EVENT=869;MATEID=869_2;CIPOS=-9,8;CIEND=-9,8;CIPOS95=0,0;CIEND95=0,0;SU=4;PE=0;SR=4	GT:SU:PE:SR	./.:4:0:4
2	114954568	869_2	N	N]2:4660203]	.	.	SVTYPE=BND;STRANDS=++:4;SECONDARY;EVENT=869;MATEID=869_1;CIPOS=-9,8;CIEND=-9,8;CIPOS95=0,0;CIEND95=0,0;SU=4;PE=0;SR=4	GT:SU:PE:SR	./.:4:0:4
2	7583857	870_1	N	[2:116047083[N	.	.	SVTYPE=BND;STRANDS=--:4;EVENT=870;MATEID=870_2;CIPOS=-9,8;CIEND=-9,8;CIPOS95=0,0;CIEND95=0,0;SU=4;PE=0;SR=4	GT:SU:PE:SR	./.:4:0:4
2	116047083	870_2	N	[2:7583857[N	.	.	SVTYPE=BND;STRANDS=--:4;SECONDARY;EVENT=870;MATEID=870_1;CIPOS=-9,8;CIEND=-9,8;CIPOS95=0,0;CIEND95=0,0;SU=4;PE=0;SR=4	GT:SU:PE:SR	./.:4:0:4
2	116662076	871	N	<DEL>	.	.	SVTYPE=DEL;STRANDS=+-:10;SVLEN=-580;END=116662656;CIPOS=-10,9;CIEND=-10,9;CIPOS95=0,0;CIEND95=0,0;SU=10;PE=0;SR=10	GT:SU:PE:SR	./.:10:0:10
2	117893063	872	N	<DEL>	.	.	SVTYPE=DEL;STRANDS=+-:20;SVLEN=-326;END=117893389;CIPOS=-10,9;CIEND=-10,9;CIPOS95=0,0;CIEND95=0,0;SU=20;PE=11;SR=9	GT:SU:PE:SR	./.:20:11:9
2	117897988	873	N	<DEL>	.	.	SVTYPE=DEL;STRANDS=+-:12;SVLEN=-22;END=117898010;CIPOS=-10,9;CIEND=-3,3;CIPOS95=0,0;CIEND95=0,0;SU=12;PE=0;SR=12	GT:SU:PE:SR	./.:12:0:12
2	118739668	874	N	<DEL>	.	.	SVTYPE=DEL;STRANDS=+-:8;SVLEN=-106;END=118739774;CIPOS=-10,9;CIEND=-10,9;CIPOS95=0,0;CIEND95=0,0;SU=8;PE=0;SR=8	GT:SU:PE:SR	./.:8:0:8
2	118741216	875	N	<DEL>	.	.	SVTYPE=DEL;STRANDS=+-:9;SVLEN=-28;END=118741244;CIPOS=-2,5;CIEND=-10,1;CIPOS95=0,0;CIEND95=0,0;SU=9;PE=1;SR=8	GT:SU:PE:SR	./.:9:1:8
2	118893989	876	N	<DUP>	.	.	SVTYPE=DUP;STRANDS=-+:14;SVLEN=113;END=118894102;CIPOS=-10,9;CIEND=-10,9;CIPOS95=0,0;CIEND95=0,0;SU=14;PE=0;SR=14	GT:SU:PE:SR	./.:14:0:14
2	118906144	877	N	<DEL>	.	.	SVTYPE=DEL;STRANDS=+-:11;SVLEN=-137;END=118906281;CIPOS=-3,2;CIEND=-3,2;CIPOS95=0,0;CIEND95=0,0;SU=11;PE=0;SR=11	GT:SU:PE:SR	./.:11:0:11
2	119713988	878	N	<DEL>	.	.	SVTYPE=DEL;STRANDS=+-:13;SVLEN=-136;END=119714124;CIPOS=-10,9;CIEND=-10,9;CIPOS95=0,0;CIEND95=0,0;SU=13;PE=0;SR=13	GT:SU:PE:SR	./.:13:0:13
2	120417079	879	N	<DUP>	.	.	SVTYPE=DUP;STRANDS=-+:15;SVLEN=1348;END=120418427;CIPOS=-270,4;CIEND=-10,204;CIPOS95=-106,0;CIEND95=-1,57;IMPRECISE;SU=15;PE=15;SR=0	GT:SU:PE:SR	./.:15:15:0
2	120417200	880	N	<DEL>	.	.	SVTYPE=DEL;STRANDS=+-:29;SVLEN=-1295;END=120418495;CIPOS=-3,3;CIEND=-4,3;CIPOS95=0,0;CIEND95=0,0;SU=29;PE=20;SR=9	GT:SU:PE:SR	./.:29:20:9
2	121432433	881	N	<DEL>	.	.	SVTYPE=DEL;STRANDS=+-:4;SVLEN=-2;END=121432435;CIPOS=-8,0;CIEND=0,8;CIPOS95=0,1;CIEND95=0,0;IMPRECISE;SU=4;PE=0;SR=4	GT:SU:PE:SR	./.:4:0:4
2	121680868	882	N	<DEL>	.	.	SVTYPE=DEL;STRANDS=+-:9;SVLEN=-23;END=121680891;CIPOS=-4,3;CIEND=-4,3;CIPOS95=0,0;CIEND95=0,0;SU=9;PE=0;SR=9	GT:SU:PE:SR	./.:9:0:9
2	121797808	883	N	<DEL>	.	.	SVTYPE=DEL;STRANDS=+-:25;SVLEN=-591;END=121798399;CIPOS=-10,167;CIEND=-245,9;CIPOS95=0,44;CIEND95=-26,1;IMPRECISE;SU=25;PE=25;SR=0	GT:SU:PE:SR	./.:25:25:0
2	123364878	884	N	<DEL>	.	.	SVTYPE=DEL;STRANDS=+-:27;SVLEN=-498;END=123365376;CIPOS=-5,9;CIEND=-10,9;CIPOS95=-1,2;CIEND95=-3,0;IMPRECISE;SU=27;PE=26;SR=1	GT:SU:PE:SR	./.:27:26:1
2	123476569	885_1	N	N]2:123477379]	.	.	SVTYPE=BND;STRANDS=++:24;EVENT=885;MATEID=885_2;CIPOS=-3,203;CIEND=-10,291;CIPOS95=0,55;CIEND95=-1,45;IMPRECISE;SU=24;PE=24;SR=0	GT:SU:PE:SR	./.:24:24:0
2	123477379	885_2	N	N]2:123476569]	.	.	SVTYPE=BND;STRANDS=++:24;SECONDARY;EVENT=885;MATEID=885_1;CIPOS=-10,291;CIEND=-3,203;CIPOS95=-1,45;CIEND95=0,55;IMPRECISE;SU=24;PE=24;SR=0	GT:SU:PE:SR	./.:24:24:0
2	123476570	886	N	<DEL>	.	.	SVTYPE=DEL;STRANDS=+-:7;SVLEN=-810;END=123477380;CIPOS=-10,9;CIEND=-10,9;CIPOS95=0,0;CIEND95=0,0;SU=7;PE=1;SR=6	GT:SU:PE:SR	./.:7:1:6
2	123477378	887_1	N	N]2:123477429]	.	.	SVTYPE=BND;STRANDS=++:6;EVENT=887;MATEID=887_2;CIPOS=-9,0;CIEND=-6,5;CIPOS95=-9,0;CIEND95=0,0;IMPRECISE;SU=6;PE=0;SR=6	GT:SU:PE:SR	./.:6:0:6
2	123477429	887_2	N	N]2:123477378]	.	.	SVTYPE=BND;STRANDS=++:6;SECONDARY;EVENT=887;MATEID=887_1;CIPOS=-6,5;CIEND=-9,0;CIPOS95=0,0;CIEND95=-9,0;IMPRECISE;SU=6;PE=0;SR=6	GT:SU:PE:SR	./.:6:0:6
2	123476602	888_1	N	[2:123482506[N	.	.	SVTYPE=BND;STRANDS=--:32;EVENT=888;MATEID=888_2;CIPOS=-4,2;CIEND=-10,9;CIPOS95=0,0;CIEND95=0,0;SU=32;PE=23;SR=9	GT:SU:PE:SR	./.:32:23:9
2	123482506	888_2	N	[2:123476602[N	.	.	SVTYPE=BND;STRANDS=--:32;SECONDARY;EVENT=888;MATEID=888_1;CIPOS=-10,9;CIEND=-4,2;CIPOS95=0,0;CIEND95=0,0;SU=32;PE=23;SR=9	GT:SU:PE:SR	./.:32:23:9
2	123526554	889	N	<DEL>	.	.	SVTYPE=DEL;STRANDS=+-:32;SVLEN=-44;END=123526598;CIPOS=-10,9;CIEND=-10,9;CIPOS95=0,0;CIEND95=0,0;SU=32;PE=0;SR=32	GT:SU:PE:SR	./.:32:0:32
2	123783289	890	N	<DEL>	.	.	SVTYPE=DEL;STRANDS=+-:17;SVLEN=-229;END=123783518;CIPOS=-10,9;CIEND=-2,1;CIPOS95=0,0;CIEND95=0,0;SU=17;PE=2;SR=15	GT:SU:PE:SR	./.:17:2:15
2	123989149	891	N	<DEL>	.	.	SVTYPE=DEL;STRANDS=+-:14;SVLEN=-315;END=123989464;CIPOS=-6,5;CIEND=-6,5;CIPOS95=0,0;CIEND95=0,0;SU=14;PE=8;SR=6	GT:SU:PE:SR	./.:14:8:6
2	124170256	892	N	<DEL>	.	.	SVTYPE=DEL;STRANDS=+-:37;SVLEN=-330;END=124170586;CIPOS=-2,1;CIEND=-2,0;CIPOS95=0,0;CIEND95=0,0;SU=37;PE=21;SR=16	GT:SU:PE:SR	./.:37:21:16
2	125051760	893_1	N	[2:125052915[N	.	.	SVTYPE=BND;STRANDS=--:22;EVENT=893;MATEID=893_2;CIPOS=-3,2;CIEND=-4,1;CIPOS95=0,0;CIEND95=0,0;SU=22;PE=13;SR=9	GT:SU:PE:SR	./.:22:13:9
2	125052915	893_2	N	[2:125051760[N	.	.	SVTYPE=BND;STRANDS=--:22;SECONDARY;EVENT=893;MATEID=893_1;CIPOS=-4,1;CIEND=-3,2;CIPOS95=0,0;CIEND95=0,0;SU=22;PE=13;SR=9	GT:SU:PE:SR	./.:22:13:9
2	125051756	894_1	N	N]2:125053240]	.	.	SVTYPE=BND;STRANDS=++:40;EVENT=894;MATEID=894_2;CIPOS=-10,9;CIEND=-2,1;CIPOS95=0,0;CIEND95=0,0;SU=40;PE=26;SR=14	GT:SU:PE:SR	./.:40:26:14
2	125053240	894_2	N	N]2:125051756]	.	.	SVTYPE=BND;STRANDS=++:40;SECONDARY;EVENT=894;MATEID=894_1;CIPOS=-2,1;CIEND=-10,9;CIPOS95=0,0;CIEND95=0,0;SU=40;PE=26;SR=14	GT:SU:PE:SR	./.:40:26:14
2	125766561	895	N	<DEL>	.	.	SVTYPE=DEL;STRANDS=+-:42;SVLEN=-1686;END=125768247;CIPOS=-10,6;CIEND=-10,9;CIPOS95=0,0;CIEND95=0,0;SU=42;PE=30;SR=12	GT:SU:PE:SR	./.:42:30:12
2	125766561	896	N	<DUP>	.	.	SVTYPE=DUP;STRANDS=-+:43;SVLEN=1840;END=125768401;CIPOS=-1,9;CIEND=-2,2;CIPOS95=0,0;CIEND95=0,0;SU=43;PE=34;SR=9	GT:SU:PE:SR	./.:43:34:9
2	126509720	897_1	N	N]2:126510652]	.	.	SVTYPE=BND;STRANDS=++:4;EVENT=897;MATEID=897_2;CIPOS=-8,482;CIEND=-10,468;CIPOS95=0,181;CIEND95=-1,174;IMPRECISE;SU=4;PE=4;SR=0	GT:SU:PE:SR	./.:4:4:0
2	126510652	897_2	N	N]2:126509720]	.	.	SVTYPE=BND;STRANDS=++:4;SECONDARY;EVENT=897;MATEID=897_1;CIPOS=-10,468;CIEND=-8,482;CIPOS95=-1,174;CIEND95=0,181;IMPRECISE;SU=4;PE=4;SR=0	GT:SU:PE:SR	./.:4:4:0
2	126509721	898	N	<DEL>	.	.	SVTYPE=DEL;STRANDS=+-:38;SVLEN=-877;END=126510598;CIPOS=-2,1;CIEND=-3,1;CIPOS95=0,0;CIEND95=0,0;SU=38;PE=25;SR=13	GT:SU:PE:SR	./.:38:25:13
2	127674758	899	N	<DEL>	.	.	SVTYPE=DEL;STRANDS=+-:69;SVLEN=-2513;END=127677271;CIPOS=-10,6;CIEND=0,0;CIPOS95=0,0;CIEND95=0,1;IMPRECISE;SU=69;PE=44;SR=25	GT:SU:PE:SR	./.:69:44:25
2	130954914	900	N	<DEL>	.	.	SVTYPE=DEL;STRANDS=+-:52;SVLEN=-2473;END=130957387;CIPOS=-10,101;CIEND=-325,9;CIPOS95=-2,19;CIEND95=-30,0;IMPRECISE;SU=52;PE=52;SR=0	GT:SU:PE:SR	./.:52:52:0
2	132534927	901_1	N	[2:132579356[N	.	.	SVTYPE=BND;STRANDS=--:15;EVENT=901;MATEID=901_2;CIPOS=-254,9;CIEND=-247,9;CIPOS95=-87,2;CIEND95=-92,1;IMPRECISE;SU=15;PE=15;SR=0	GT:SU:PE:SR	./.:15:15:0
2	132579356	901_2	N	[2:132534927[N	.	.	SVTYPE=BND;STRANDS=--:15;SECONDARY;EVENT=901;MATEID=901_1;CIPOS=-247,9;CIEND=-254,9;CIPOS95=-92,1;CIEND95=-87,2;IMPRECISE;SU=15;PE=15;SR=0	GT:SU:PE:SR	./.:15:15:0
2	184085528	902	N	<DEL>	.	.	SVTYPE=DEL;STRANDS=+-:29;SVLEN=-5418;END=184090946;CIPOS=-4,3;CIEND=-5,2;CIPOS95=0,0;CIEND95=0,0;SU=29;PE=21;SR=8	GT:SU:PE:SR	./.:29:21:8
2	233668386	903	N	<DEL>	.	.	SVTYPE=DEL;STRANDS=+-:31;SVLEN=-290;END=233668676;CIPOS=-10,9;CIEND=-10,9;CIPOS95=0,0;CIEND95=0,0;SU=31;PE=7;SR=24	GT:SU:PE:SR	./.:31:7:24
2	240958953	904_1	N	N]2:240959311]	.	.	SVTYPE=BND;STRANDS=++:4;EVENT=904;MATEID=904_2;CIPOS=-7,306;CIEND=-10,470;CIPOS95=0,181;CIEND95=-1,175;IMPRECISE;SU=4;PE=4;SR=0	GT:SU:PE:SR	./.:4:4:0
2	240959311	904_2	N	N]2:240958953]	.	.	SVTYPE=BND;STRANDS=++:4;SECONDARY;EVENT=904;MATEID=904_1;CIPOS=-10,470;CIEND=-7,306;CIPOS95=-1,175;CIEND95=0,181;IMPRECISE;SU=4;PE=4;SR=0	GT:SU:PE:SR	./.:4:4:0
2	241466703	905	N	<DUP>	.	.	SVTYPE=DUP;STRANDS=-+:16;SVLEN=497;END=241467200;CIPOS=-372,9;CIEND=-10,235;CIPOS95=-84,2;CIEND95=-2,66;IMPRECISE;SU=16;PE=16;SR=0	GT:SU:PE:SR	./.:16:16:0
2	33141297	906	N	<DUP>	.	.	SVTYPE=DUP;STRANDS=-+:4;SVLEN=208834055;END=241975352;CIPOS=-189,9;CIEND=-10,247;CIPOS95=-96,3;CIEND95=-2,83;IMPRECISE;SU=4;PE=4;SR=0	GT:SU:PE:SR	./.:4:4:0
2	128737078	907	N	<DEL>	.	.	SVTYPE=DEL;STRANDS=+-:9;SVLEN=-84;END=128737162;CIPOS=-4,3;CIEND=-4,3;CIPOS95=0,0;CIEND95=0,0;SU=9;PE=0;SR=9	GT:SU:PE:SR	./.:9:0:9
2	128871271	908_1	N	N]2:128871619]	.	.	SVTYPE=BND;STRANDS=++:4;EVENT=908;MATEID=908_2;CIPOS=-7,296;CIEND=-10,472;CIPOS95=0,181;CIEND95=-1,172;IMPRECISE;SU=4;PE=4;SR=0	GT:SU:PE:SR	./.:4:4:0
2	128871619	908_2	N	N]2:128871271]	.	.	SVTYPE=BND;STRANDS=++:4;SECONDARY;EVENT=908;MATEID=908_1;CIPOS=-10,472;CIEND=-7,296;CIPOS95=-1,172;CIEND95=0,181;IMPRECISE;SU=4;PE=4;SR=0	GT:SU:PE:SR	./.:4:4:0
2	128871272	909	N	<DEL>	.	.	SVTYPE=DEL;STRANDS=+-:28;SVLEN=-297;END=128871569;CIPOS=-2,0;CIEND=-10,9;CIPOS95=0,0;CIEND95=0,0;SU=28;PE=7;SR=21	GT:SU:PE:SR	./.:28:7:21
2	129097992	910	N	<DEL>	.	.	SVTYPE=DEL;STRANDS=+-:13;SVLEN=-812;END=129098804;CIPOS=-10,204;CIEND=-459,9;CIPOS95=-2,50;CIEND95=-107,1;IMPRECISE;SU=13;PE=13;SR=0	GT:SU:PE:SR	./.:13:13:0
2	129229035	911	N	<DEL>	.	.	SVTYPE=DEL;STRANDS=+-:11;SVLEN=-490;END=129229525;CIPOS=-10,488;CIEND=-333,9;CIPOS95=-1,126;CIEND95=-76,2;IMPRECISE;SU=11;PE=11;SR=0	GT:SU:PE:SR	./.:11:11:0
2	129549807	912	N	<DUP>	.	.	SVTYPE=DUP;STRANDS=-+:5;SVLEN=205;END=129550012;CIPOS=-450,9;CIEND=-10,496;CIPOS95=-162,1;CIEND95=-1,161;IMPRECISE;SU=5;PE=5;SR=0	GT:SU:PE:SR	./.:5:5:0
2	129549886	913	N	<DEL>	.	.	SVTYPE=DEL;STRANDS=+-:9;SVLEN=-367;END=129550253;CIPOS=-4,3;CIEND=-4,3;CIPOS95=0,0;CIEND95=0,0;SU=9;PE=0;SR=9	GT:SU:PE:SR	./.:9:0:9
2	129638421	914	N	<DEL>	.	.	SVTYPE=DEL;STRANDS=+-:33;SVLEN=-7782;END=129646203;CIPOS=-10,9;CIEND=-10,9;CIPOS95=-1,2;CIEND95=-3,0;IMPRECISE;SU=33;PE=32;SR=1	GT:SU:PE:SR	./.:33:32:1
2	129685173	915_1	N	[2:129685815[N	.	.	SVTYPE=BND;STRANDS=--:28;EVENT=915;MATEID=915_2;CIPOS=-10,9;CIEND=-2,1;CIPOS95=0,0;CIEND95=0,0;SU=28;PE=15;SR=13	GT:SU:PE:SR	./.:28:15:13
2	129685815	915_2	N	[2:129685173[N	.	.	SVTYPE=BND;STRANDS=--:28;SECONDARY;EVENT=915;MATEID=915_1;CIPOS=-2,1;CIEND=-10,9;CIPOS95=0,0;CIEND95=0,0;SU=28;PE=15;SR=13	GT:SU:PE:SR	./.:28:15:13
2	129685177	916_1	N	N]2:129686115]	.	.	SVTYPE=BND;STRANDS=++:28;EVENT=916;MATEID=916_2;CIPOS=-4,4;CIEND=-4,4;CIPOS95=0,0;CIEND95=0,0;SU=28;PE=22;SR=6	GT:SU:PE:SR	./.:28:22:6
2	129686115	916_2	N	N]2:129685177]	.	.	SVTYPE=BND;STRANDS=++:28;SECONDARY;EVENT=916;MATEID=916_1;CIPOS=-4,4;CIEND=-4,4;CIPOS95=0,0;CIEND95=0,0;SU=28;PE=22;SR=6	GT:SU:PE:SR	./.:28:22:6
2	129711898	917	N	<DEL>	.	.	SVTYPE=DEL;STRANDS=+-:8;SVLEN=-44;END=129711942;CIPOS=-10,9;CIEND=-10,9;CIPOS95=0,0;CIEND95=0,0;SU=8;PE=0;SR=8	GT:SU:PE:SR	./.:8:0:8
2	129703727	918_1	N	N]2:129722272]	.	.	SVTYPE=BND;STRANDS=++:16;EVENT=918;MATEID=918_2;CIPOS=-10,343;CIEND=-10,187;CIPOS95=-1,58;CIEND95=-2,45;IMPRECISE;SU=16;PE=16;SR=0	GT:SU:PE:SR	./.:16:16:0
2	129722272	918_2	N	N]2:129703727]	.	.	SVTYPE=BND;STRANDS=++:16;SECONDARY;EVENT=918;MATEID=918_1;CIPOS=-10,187;CIEND=-10,343;CIPOS95=-2,45;CIEND95=-1,58;IMPRECISE;SU=16;PE=16;SR=0	GT:SU:PE:SR	./.:16:16:0
2	130242246	919	N	<DEL>	.	.	SVTYPE=DEL;STRANDS=+-:29;SVLEN=-9162;END=130251408;CIPOS=-6,9;CIEND=-10,5;CIPOS95=-1,1;CIEND95=-1,0;IMPRECISE;SU=29;PE=27;SR=2	GT:SU:PE:SR	./.:29:27:2
2	130824104	920	N	<DEL>	.	.	SVTYPE=DEL;STRANDS=+-:5;SVLEN=-910;END=130825014;CIPOS=-10,308;CIEND=-180,9;CIPOS95=-1,65;CIEND95=-87,2;IMPRECISE;SU=5;PE=5;SR=0	GT:SU:PE:SR	./.:5:5:0
2	131422779	921	N	<DUP>	.	.	SVTYPE=DUP;STRANDS=-+:6;SVLEN=3087;END=131425866;CIPOS=-473,9;CIEND=-10,364;CIPOS95=-142,1;CIEND95=-1,122;IMPRECISE;SU=6;PE=6;SR=0	GT:SU:PE:SR	./.:6:6:0
2	131886723	922_1	N	N]2:131887263]	.	.	SVTYPE=BND;STRANDS=++:15;EVENT=922;MATEID=922_2;CIPOS=-10,244;CIEND=-10,325;CIPOS95=-1,92;CIEND95=-2,63;IMPRECISE;SU=15;PE=15;SR=0	GT:SU:PE:SR	./.:15:15:0
2	131887263	922_2	N	N]2:131886723]	.	.	SVTYPE=BND;STRANDS=++:15;SECONDARY;EVENT=922;MATEID=922_1;CIPOS=-10,325;CIEND=-10,244;CIPOS95=-2,63;CIEND95=-1,92;IMPRECISE;SU=15;PE=15;SR=0	GT:SU:PE:SR	./.:15:15:0
2	131886577	923_1	N	[2:131887307[N	.	.	SVTYPE=BND;STRANDS=--:19;EVENT=923;MATEID=923_2;CIPOS=-10,9;CIEND=-3,2;CIPOS95=0,0;CIEND95=0,0;SU=19;PE=9;SR=10	GT:SU:PE:SR	./.:19:9:10
2	131887307	923_2	N	[2:131886577[N	.	.	SVTYPE=BND;STRANDS=--:19;SECONDARY;EVENT=923;MATEID=923_1;CIPOS=-3,2;CIEND=-10,9;CIPOS95=0,0;CIEND95=0,0;SU=19;PE=9;SR=10	GT:SU:PE:SR	./.:19:9:10
2	130737281	924	N	<INV>	.	.	SVTYPE=INV;STRANDS=++:3,--:21;SVLEN=1384429;END=132121710;CIPOS=-10,0;CIEND=-10,9;CIPOS95=-6,0;CIEND95=-1,1;IMPRECISE;SU=24;PE=21;SR=3	GT:SU:PE:SR	./.:24:21:3
2	131037462	925_1	N	[2:132129805[N	.	.	SVTYPE=BND;STRANDS=--:8;EVENT=925;MATEID=925_2;CIPOS=-52,9;CIEND=-102,9;CIPOS95=-13,4;CIEND95=-65,2;IMPRECISE;SU=8;PE=8;SR=0	GT:SU:PE:SR	./.:8:8:0
2	132129805	925_2	N	[2:131037462[N	.	.	SVTYPE=BND;STRANDS=--:8;SECONDARY;EVENT=925;MATEID=925_1;CIPOS=-102,9;CIEND=-52,9;CIPOS95=-65,2;CIEND95=-13,4;IMPRECISE;SU=8;PE=8;SR=0	GT:SU:PE:SR	./.:8:8:0
2	131037062	926_1	N	N]2:132130385]	.	.	SVTYPE=BND;STRANDS=++:14;EVENT=926;MATEID=926_2;CIPOS=-10,337;CIEND=-10,333;CIPOS95=-1,132;CIEND95=-1,133;IMPRECISE;SU=14;PE=14;SR=0	GT:SU:PE:SR	./.:14:14:0
2	132130385	926_2	N	N]2:131037062]	.	.	SVTYPE=BND;STRANDS=++:14;SECONDARY;EVENT=926;MATEID=926_1;CIPOS=-10,333;CIEND=-10,337;CIPOS95=-1,133;CIEND95=-1,132;IMPRECISE;SU=14;PE=14;SR=0	GT:SU:PE:SR	./.:14:14:0
2	130944336	927_1	N	N]2:132245369]	.	.	SVTYPE=BND;STRANDS=++:6;EVENT=927;MATEID=927_2;CIPOS=-10,366;CIEND=-10,396;CIPOS95=-2,121;CIEND95=-1,155;IMPRECISE;SU=6;PE=6;SR=0	GT:SU:PE:SR	./.:6:6:0
2	132245369	927_2	N	N]2:130944336]	.	.	SVTYPE=BND;STRANDS=++:6;SECONDARY;EVENT=927;MATEID=927_1;CIPOS=-10,396;CIEND=-10,366;CIPOS95=-1,155;CIEND95=-2,121;IMPRECISE;SU=6;PE=6;SR=0	GT:SU:PE:SR	./.:6:6:0
2	130943348	928_1	N	[2:132246498[N	.	.	SVTYPE=BND;STRANDS=--:20;EVENT=928;MATEID=928_2;CIPOS=-216,9;CIEND=-166,9;CIPOS95=-62,2;CIEND95=-34,1;IMPRECISE;SU=20;PE=20;SR=0	GT:SU:PE:SR	./.:20:20:0
2	132246498	928_2	N	[2:130943348[N	.	.	SVTYPE=BND;STRANDS=--:20;SECONDARY;EVENT=928;MATEID=928_1;CIPOS=-166,9;CIEND=-216,9;CIPOS95=-34,1;CIEND95=-62,2;IMPRECISE;SU=20;PE=20;SR=0	GT:SU:PE:SR	./.:20:20:0
2	130943012	929_1	N	N]2:132246848]	.	.	SVTYPE=BND;STRANDS=++:16;EVENT=929;MATEID=929_2;CIPOS=-10,320;CIEND=-10,219;CIPOS95=-1,49;CIEND95=-2,63;IMPRECISE;SU=16;PE=16;SR=0	GT:SU:PE:SR	./.:16:16:0
2	132246848	929_2	N	N]2:130943012]	.	.	SVTYPE=BND;STRANDS=++:16;SECONDARY;EVENT=929;MATEID=929_1;CIPOS=-10,219;CIEND=-10,320;CIPOS95=-2,63;CIEND95=-1,49;IMPRECISE;SU=16;PE=16;SR=0	GT:SU:PE:SR	./.:16:16:0
2	130927735	930_1	N	N]2:132261231]	.	.	SVTYPE=BND;STRANDS=++:7;EVENT=930;MATEID=930_2;CIPOS=-10,463;CIEND=-10,356;CIPOS95=-1,139;CIEND95=-1,140;IMPRECISE;SU=7;PE=7;SR=0	GT:SU:PE:SR	./.:7:7:0
2	132261231	930_2	N	N]2:130927735]	.	.	SVTYPE=BND;STRANDS=++:7;SECONDARY;EVENT=930;MATEID=930_1;CIPOS=-10,356;CIEND=-10,463;CIPOS95=-1,140;CIEND95=-1,139;IMPRECISE;SU=7;PE=7;SR=0	GT:SU:PE:SR	./.:7:7:0
2	130927579	931_1	N	[2:132261520[N	.	.	SVTYPE=BND;STRANDS=--:8;EVENT=931;MATEID=931_2;CIPOS=-469,9;CIEND=-289,9;CIPOS95=-127,1;CIEND95=-83,2;IMPRECISE;SU=8;PE=8;SR=0	GT:SU:PE:SR	./.:8:8:0
2	132261520	931_2	N	[2:130927579[N	.	.	SVTYPE=BND;STRANDS=--:8;SECONDARY;EVENT=931;MATEID=931_1;CIPOS=-289,9;CIEND=-469,9;CIPOS95=-83,2;CIEND95=-127,1;IMPRECISE;SU=8;PE=8;SR=0	GT:SU:PE:SR	./.:8:8:0
2	130924552	932_1	N	N]2:132264449]	.	.	SVTYPE=BND;STRANDS=++:6;EVENT=932;MATEID=932_2;CIPOS=-10,465;CIEND=-10,360;CIPOS95=-1,141;CIEND95=-1,122;IMPRECISE;SU=6;PE=6;SR=0	GT:SU:PE:SR	./.:6:6:0
2	132264449	932_2	N	N]2:130924552]	.	.	SVTYPE=BND;STRANDS=++:6;SECONDARY;EVENT=932;MATEID=932_1;CIPOS=-10,360;CIEND=-10,465;CIPOS95=-1,122;CIEND95=-1,141;IMPRECISE;SU=6;PE=6;SR=0	GT:SU:PE:SR	./.:6:6:0
2	130924385	933_1	N	[2:132264776[N	.	.	SVTYPE=BND;STRANDS=--:5;EVENT=933;MATEID=933_2;CIPOS=-456,9;CIEND=-425,9;CIPOS95=-147,1;CIEND95=-145,1;IMPRECISE;SU=5;PE=5;SR=0	GT:SU:PE:SR	./.:5:5:0
2	132264776	933_2	N	[2:130924385[N	.	.	SVTYPE=BND;STRANDS=--:5;SECONDARY;EVENT=933;MATEID=933_1;CIPOS=-425,9;CIEND=-456,9;CIPOS95=-145,1;CIEND95=-147,1;IMPRECISE;SU=5;PE=5;SR=0	GT:SU:PE:SR	./.:5:5:0
2	132335234	934	N	<DEL>	.	.	SVTYPE=DEL;STRANDS=+-:8;SVLEN=-97;END=132335331;CIPOS=-10,9;CIEND=-10,9;CIPOS95=0,0;CIEND95=0,0;SU=8;PE=0;SR=8	GT:SU:PE:SR	./.:8:0:8
2	132975340	935	N	<DEL>	.	.	SVTYPE=DEL;STRANDS=+-:4;SVLEN=-473;END=132975813;CIPOS=-10,471;CIEND=-446,9;CIPOS95=-1,169;CIEND95=-151,1;IMPRECISE;SU=4;PE=4;SR=0	GT:SU:PE:SR	./.:4:4:0
2	132983933	936	N	<DEL>	.	.	SVTYPE=DEL;STRANDS=+-:21;SVLEN=-4118;END=132988051;CIPOS=-10,173;CIEND=-398,9;CIPOS95=-2,44;CIEND95=-73,2;IMPRECISE;SU=21;PE=21;SR=0	GT:SU:PE:SR	./.:21:21:0
2	92290186	937	N	<DUP>	.	.	SVTYPE=DUP;STRANDS=-+:62;SVLEN=40706487;END=132996673;CIPOS=-315,9;CIEND=-5,191;CIPOS95=-4,7;CIEND95=-2,76;IMPRECISE;SU=62;PE=62;SR=0	GT:SU:PE:SR	./.:62:62:0
2	92305827	938	N	<DEL>	.	.	SVTYPE=DEL;STRANDS=+-:28;SVLEN=-40690783;END=132996610;CIPOS=-10,481;CIEND=-520,9;CIPOS95=0,96;CIEND95=-107,0;IMPRECISE;SU=28;PE=28;SR=0	GT:SU:PE:SR	./.:28:28:0
2	133002312	939	N	<DUP>	.	.	SVTYPE=DUP;STRANDS=-+:8;SVLEN=1653;END=133003965;CIPOS=-417,9;CIEND=-10,345;CIPOS95=-115,1;CIEND95=-1,139;IMPRECISE;SU=8;PE=8;SR=0	GT:SU:PE:SR	./.:8:8:0
2	133002158	940	N	<DEL>	.	.	SVTYPE=DEL;STRANDS=+-:14;SVLEN=-1694;END=133003852;CIPOS=-10,182;CIEND=-297,3;CIPOS95=-3,37;CIEND95=-128,1;IMPRECISE;SU=14;PE=14;SR=0	GT:SU:PE:SR	./.:14:14:0
2	62957960	941	N	<DEL>	.	.	SVTYPE=DEL;STRANDS=+-:11;SVLEN=-70066151;END=133024111;CIPOS=-10,235;CIEND=-291,9;CIPOS95=-2,56;CIEND95=-113,1;IMPRECISE;SU=11;PE=11;SR=0	GT:SU:PE:SR	./.:11:11:0
2	133115546	942	N	<DEL>	.	.	SVTYPE=DEL;STRANDS=+-:13;SVLEN=-256;END=133115802;CIPOS=-10,9;CIEND=-10,9;CIPOS95=0,0;CIEND95=0,0;SU=13;PE=0;SR=13	GT:SU:PE:SR	./.:13:0:13
2	133667799	943	N	<DUP>	.	.	SVTYPE=DUP;STRANDS=-+:7;SVLEN=4058;END=133671857;CIPOS=-364,9;CIEND=-5,385;CIPOS95=-141,1;CIEND95=0,158;IMPRECISE;SU=7;PE=7;SR=0	GT:SU:PE:SR	./.:7:7:0
2	133667873	944_1	N	N]2:133671858]	.	.	SVTYPE=BND;STRANDS=++:21;EVENT=944;MATEID=944_2;CIPOS=-2,1;CIEND=-10,9;CIPOS95=0,0;CIEND95=0,0;SU=21;PE=7;SR=14	GT:SU:PE:SR	./.:21:7:14
2	133671858	944_2	N	N]2:133667873]	.	.	SVTYPE=BND;STRANDS=++:21;SECONDARY;EVENT=944;MATEID=944_1;CIPOS=-10,9;CIEND=-2,1;CIPOS95=0,0;CIEND95=0,0;SU=21;PE=7;SR=14	GT:SU:PE:SR	./.:21:7:14
2	133671869	945	N	<DEL>	.	.	SVTYPE=DEL;STRANDS=+-:10;SVLEN=-2621;END=133674490;CIPOS=-10,304;CIEND=-296,8;CIPOS95=-1,125;CIEND95=-96,2;IMPRECISE;SU=10;PE=10;SR=0	GT:SU:PE:SR	./.:10:10:0
2	133667763	946_1	N	[2:133674493[N	.	.	SVTYPE=BND;STRANDS=--:11;EVENT=946;MATEID=946_2;CIPOS=-10,9;CIEND=-9,7;CIPOS95=0,0;CIEND95=0,0;SU=11;PE=7;SR=4	GT:SU:PE:SR	./.:11:7:4
2	133674493	946_2	N	[2:133667763[N	.	.	SVTYPE=BND;STRANDS=--:11;SECONDARY;EVENT=946;MATEID=946_1;CIPOS=-9,7;CIEND=-10,9;CIPOS95=0,0;CIEND95=0,0;SU=11;PE=7;SR=4	GT:SU:PE:SR	./.:11:7:4
2	134460279	947	N	<DEL>	.	.	SVTYPE=DEL;STRANDS=+-:29;SVLEN=-292;END=134460571;CIPOS=-3,1;CIEND=-10,9;CIPOS95=0,0;CIEND95=0,0;SU=29;PE=13;SR=16	GT:SU:PE:SR	./.:29:13:16
2	134544291	948	N	<DEL>	.	.	SVTYPE=DEL;STRANDS=+-:16;SVLEN=-315;END=134544606;CIPOS=-4,2;CIEND=-3,2;CIPOS95=0,0;CIEND95=0,0;SU=16;PE=5;SR=11	GT:SU:PE:SR	./.:16:5:11
2	134966716	949_1	N	N]2:134970186]	.	.	SVTYPE=BND;STRANDS=++:7;EVENT=949;MATEID=949_2;CIPOS=-5,385;CIEND=-10,361;CIPOS95=0,158;CIEND95=-1,149;IMPRECISE;SU=7;PE=7;SR=0	GT:SU:PE:SR	./.:7:7:0
2	134970186	949_2	N	N]2:134966716]	.	.	SVTYPE=BND;STRANDS=++:7;SECONDARY;EVENT=949;MATEID=949_1;CIPOS=-10,361;CIEND=-5,385;CIPOS95=-1,149;CIEND95=0,158;IMPRECISE;SU=7;PE=7;SR=0	GT:SU:PE:SR	./.:7:7:0
2	134966717	950	N	<DEL>	.	.	SVTYPE=DEL;STRANDS=+-:52;SVLEN=-3413;END=134970130;CIPOS=-10,9;CIEND=-2,0;CIPOS95=0,0;CIEND95=0,0;SU=52;PE=30;SR=22	GT:SU:PE:SR	./.:52:30:22
2	138245303	951_1	N	N]2:138245689]	.	.	SVTYPE=BND;STRANDS=++:6;EVENT=951;MATEID=951_2;CIPOS=-10,327;CIEND=-10,414;CIPOS95=0,164;CIEND95=0,159;IMPRECISE;SU=6;PE=6;SR=0	GT:SU:PE:SR	./.:6:6:0
2	138245689	951_2	N	N]2:138245303]	.	.	SVTYPE=BND;STRANDS=++:6;SECONDARY;EVENT=951;MATEID=951_1;CIPOS=-10,414;CIEND=-10,327;CIPOS95=0,159;CIEND95=0,164;IMPRECISE;SU=6;PE=6;SR=0	GT:SU:PE:SR	./.:6:6:0
2	138245304	952	N	<DEL>	.	.	SVTYPE=DEL;STRANDS=+-:31;SVLEN=-328;END=138245632;CIPOS=-10,9;CIEND=-10,9;CIPOS95=0,0;CIEND95=0,0;SU=31;PE=1;SR=30	GT:SU:PE:SR	./.:31:1:30
2	138490122	953	N	<DEL>	.	.	SVTYPE=DEL;STRANDS=+-:17;SVLEN=-370;END=138490492;CIPOS=-10,9;CIEND=-10,9;CIPOS95=0,0;CIEND95=0,0;SU=17;PE=7;SR=10	GT:SU:PE:SR	./.:17:7:10
2	138540035	954	N	<DEL>	.	.	SVTYPE=DEL;STRANDS=+-:5;SVLEN=-20;END=138540055;CIPOS=-8,9;CIEND=-8,6;CIPOS95=0,1;CIEND95=-1,0;IMPRECISE;SU=5;PE=0;SR=5	GT:SU:PE:SR	./.:5:0:5
2	139942354	955	N	<DEL>	.	.	SVTYPE=DEL;STRANDS=+-:11;SVLEN=-26;END=139942380;CIPOS=0,2;CIEND=-3,0;CIPOS95=0,0;CIEND95=-3,0;IMPRECISE;SU=11;PE=0;SR=11	GT:SU:PE:SR	./.:11:0:11
2	140121159	956	N	<DEL>	.	.	SVTYPE=DEL;STRANDS=+-:8;SVLEN=-44;END=140121203;CIPOS=-10,9;CIEND=-10,9;CIPOS95=0,0;CIEND95=0,0;SU=8;PE=0;SR=8	GT:SU:PE:SR	./.:8:0:8
2	140957558	957	N	<DEL>	.	.	SVTYPE=DEL;STRANDS=+-:9;SVLEN=-42;END=140957600;CIPOS=-4,3;CIEND=-4,3;CIPOS95=0,0;CIEND95=0,0;SU=9;PE=0;SR=9	GT:SU:PE:SR	./.:9:0:9
2	142351003	958	N	<DEL>	.	.	SVTYPE=DEL;STRANDS=+-:40;SVLEN=-320;END=142351323;CIPOS=-2,0;CIEND=-10,9;CIPOS95=0,0;CIEND95=0,0;SU=40;PE=13;SR=27	GT:SU:PE:SR	./.:40:13:27
2	143800166	959	N	<DEL>	.	.	SVTYPE=DEL;STRANDS=+-:4;SVLEN=-20;END=143800186;CIPOS=-9,8;CIEND=-9,8;CIPOS95=0,0;CIEND95=0,0;SU=4;PE=0;SR=4	GT:SU:PE:SR	./.:4:0:4
2	144313458	960	N	<DEL>	.	.	SVTYPE=DEL;STRANDS=+-:4;SVLEN=-11;END=144313469;CIPOS=-9,8;CIEND=-9,8;CIPOS95=0,0;CIEND95=0,0;SU=4;PE=0;SR=4	GT:SU:PE:SR	./.:4:0:4
2	144582909	961	N	<DEL>	.	.	SVTYPE=DEL;STRANDS=+-:8;SVLEN=-21;END=144582930;CIPOS=-10,9;CIEND=-10,9;CIPOS95=0,0;CIEND95=0,0;SU=8;PE=0;SR=8	GT:SU:PE:SR	./.:8:0:8
2	145674559	962	N	<DEL>	.	.	SVTYPE=DEL;STRANDS=+-:10;SVLEN=-22;END=145674581;CIPOS=-10,9;CIEND=-10,9;CIPOS95=0,0;CIEND95=0,0;SU=10;PE=0;SR=10	GT:SU:PE:SR	./.:10:0:10
2	146862620	963_1	N	N]2:146876916]	.	.	SVTYPE=BND;STRANDS=++:6;EVENT=963;MATEID=963_2;CIPOS=-6,414;CIEND=-10,400;CIPOS95=0,164;CIEND95=-1,159;IMPRECISE;SU=6;PE=6;SR=0	GT:SU:PE:SR	./.:6:6:0
2	146876916	963_2	N	N]2:146862620]	.	.	SVTYPE=BND;STRANDS=++:6;SECONDARY;EVENT=963;MATEID=963_1;CIPOS=-10,400;CIEND=-6,414;CIPOS95=-1,159;CIEND95=0,164;IMPRECISE;SU=6;PE=6;SR=0	GT:SU:PE:SR	./.:6:6:0
2	146862621	964	N	<DEL>	.	.	SVTYPE=DEL;STRANDS=+-:76;SVLEN=-14241;END=146876862;CIPOS=-2,0;CIEND=-10,9;CIPOS95=0,0;CIEND95=0,0;SU=76;PE=56;SR=20	GT:SU:PE:SR	./.:76:56:20
2	146952440	965	N	<DEL>	.	.	SVTYPE=DEL;STRANDS=+-:23;SVLEN=-44;END=146952484;CIPOS=-10,9;CIEND=-10,9;CIPOS95=0,0;CIEND95=0,0;SU=23;PE=0;SR=23	GT:SU:PE:SR	./.:23:0:23
2	150626985	966	N	<DEL>	.	.	SVTYPE=DEL;STRANDS=+-:15;SVLEN=-306;END=150627291;CIPOS=-5,3;CIEND=-10,9;CIPOS95=0,0;CIEND95=0,0;SU=15;PE=7;SR=8	GT:SU:PE:SR	./.:15:7:8
2	150759309	967	N	<DEL>	.	.	SVTYPE=DEL;STRANDS=+-:15;SVLEN=-312;END=150759621;CIPOS=-3,2;CIEND=-4,2;CIPOS95=0,0;CIEND95=0,0;SU=15;PE=6;SR=9	GT:SU:PE:SR	./.:15:6:9
2	151031137	968_1	N	N]2:151038288]	.	.	SVTYPE=BND;STRANDS=++:4;EVENT=968;MATEID=968_2;CIPOS=-8,482;CIEND=-10,469;CIPOS95=0,181;CIEND95=-1,174;IMPRECISE;SU=4;PE=4;SR=0	GT:SU:PE:SR	./.:4:4:0
2	151038288	968_2	N	N]2:151031137]	.	.	SVTYPE=BND;STRANDS=++:4;SECONDARY;EVENT=968;MATEID=968_1;CIPOS=-10,469;CIEND=-8,482;CIPOS95=-1,174;CIEND95=0,181;IMPRECISE;SU=4;PE=4;SR=0	GT:SU:PE:SR	./.:4:4:0
2	151031138	969	N	<DEL>	.	.	SVTYPE=DEL;STRANDS=+-:36;SVLEN=-7108;END=151038246;CIPOS=-2,1;CIEND=-10,9;CIPOS95=0,0;CIEND95=0,0;SU=36;PE=24;SR=12	GT:SU:PE:SR	./.:36:24:12
2	151106283	970	N	<DEL>	.	.	SVTYPE=DEL;STRANDS=+-:5;SVLEN=-41;END=151106324;CIPOS=-10,9;CIEND=-9,9;CIPOS95=0,0;CIEND95=0,1;IMPRECISE;SU=5;PE=0;SR=5	GT:SU:PE:SR	./.:5:0:5
2	151786809	971	N	<DEL>	.	.	SVTYPE=DEL;STRANDS=+-:8;SVLEN=-20;END=151786829;CIPOS=-10,9;CIEND=-10,9;CIPOS95=0,0;CIEND95=0,0;SU=8;PE=0;SR=8	GT:SU:PE:SR	./.:8:0:8
2	151903088	972_1	N	N]2:151903402]	.	.	SVTYPE=BND;STRANDS=++:4;EVENT=972;MATEID=972_2;CIPOS=-8,269;CIEND=-10,508;CIPOS95=0,181;CIEND95=-1,179;IMPRECISE;SU=4;PE=4;SR=0	GT:SU:PE:SR	./.:4:4:0
2	151903402	972_2	N	N]2:151903088]	.	.	SVTYPE=BND;STRANDS=++:4;SECONDARY;EVENT=972;MATEID=972_1;CIPOS=-10,508;CIEND=-8,269;CIPOS95=-1,179;CIEND95=0,181;IMPRECISE;SU=4;PE=4;SR=0	GT:SU:PE:SR	./.:4:4:0
2	151903089	973	N	<DEL>	.	.	SVTYPE=DEL;STRANDS=+-:29;SVLEN=-270;END=151903359;CIPOS=-10,9;CIEND=-10,9;CIPOS95=0,0;CIEND95=0,0;SU=29;PE=4;SR=25	GT:SU:PE:SR	./.:29:4:25
2	152041205	974	N	<DEL>	.	.	SVTYPE=DEL;STRANDS=+-:12;SVLEN=-287;END=152041492;CIPOS=-3,2;CIEND=-3,2;CIPOS95=0,0;CIEND95=0,0;SU=12;PE=1;SR=11	GT:SU:PE:SR	./.:12:1:11
2	152617300	975_1	N	N]2:152617657]	.	.	SVTYPE=BND;STRANDS=++:5;EVENT=975;MATEID=975_2;CIPOS=-6,301;CIEND=-10,436;CIPOS95=0,172;CIEND95=-1,163;IMPRECISE;SU=5;PE=5;SR=0	GT:SU:PE:SR	./.:5:5:0
2	152617657	975_2	N	N]2:152617300]	.	.	SVTYPE=BND;STRANDS=++:5;SECONDARY;EVENT=975;MATEID=975_1;CIPOS=-10,436;CIEND=-6,301;CIPOS95=-1,163;CIEND95=0,172;IMPRECISE;SU=5;PE=5;SR=0	GT:SU:PE:SR	./.:5:5:0
2	152617301	976	N	<DEL>	.	.	SVTYPE=DEL;STRANDS=+-:43;SVLEN=-302;END=152617603;CIPOS=-10,9;CIEND=-1,0;CIPOS95=0,0;CIEND95=0,0;SU=43;PE=10;SR=33	GT:SU:PE:SR	./.:43:10:33
2	152733179	977	N	<DUP>	.	.	SVTYPE=DUP;STRANDS=-+:8;SVLEN=147;END=152733326;CIPOS=-10,9;CIEND=-10,9;CIPOS95=0,0;CIEND95=0,0;SU=8;PE=0;SR=8	GT:SU:PE:SR	./.:8:0:8
2	152772501	978	N	<DEL>	.	.	SVTYPE=DEL;STRANDS=+-:24;SVLEN=-39;END=152772540;CIPOS=-1,0;CIEND=-1,0;CIPOS95=0,0;CIEND95=0,0;SU=24;PE=0;SR=24	GT:SU:PE:SR	./.:24:0:24
2	152976685	979	N	<DEL>	.	.	SVTYPE=DEL;STRANDS=+-:11;SVLEN=-86;END=152976771;CIPOS=-3,2;CIEND=-3,2;CIPOS95=0,0;CIEND95=0,0;SU=11;PE=0;SR=11	GT:SU:PE:SR	./.:11:0:11
2	153480561	980	N	<DEL>	.	.	SVTYPE=DEL;STRANDS=+-:4;SVLEN=-56;END=153480617;CIPOS=-2,7;CIEND=-5,9;CIPOS95=-2,2;CIEND95=-1,3;IMPRECISE;SU=4;PE=0;SR=4	GT:SU:PE:SR	./.:4:0:4
2	154064580	981	N	<DEL>	.	.	SVTYPE=DEL;STRANDS=+-:22;SVLEN=-92;END=154064672;CIPOS=-10,9;CIEND=-10,9;CIPOS95=0,0;CIEND95=0,0;SU=22;PE=0;SR=22	GT:SU:PE:SR	./.:22:0:22
2	154494935	982	N	<DEL>	.	.	SVTYPE=DEL;STRANDS=+-:16;SVLEN=-217;END=154495152;CIPOS=-10,7;CIEND=-2,1;CIPOS95=0,0;CIEND95=0,0;SU=16;PE=0;SR=16	GT:SU:PE:SR	./.:16:0:16
2	155818984	983_1	N	N]2:155825140]	.	.	SVTYPE=BND;STRANDS=++:40;EVENT=983;MATEID=983_2;CIPOS=-10,9;CIEND=-10,9;CIPOS95=0,0;CIEND95=0,0;SU=40;PE=25;SR=15	GT:SU:PE:SR	./.:40:25:15
2	155825140	983_2	N	N]2:155818984]	.	.	SVTYPE=BND;STRANDS=++:40;SECONDARY;EVENT=983;MATEID=983_1;CIPOS=-10,9;CIEND=-10,9;CIPOS95=0,0;CIEND95=0,0;SU=40;PE=25;SR=15	GT:SU:PE:SR	./.:40:25:15
2	155824953	984	N	<DUP>	.	.	SVTYPE=DUP;STRANDS=-+:4;SVLEN=5280;END=155830233;CIPOS=-520,9;CIEND=-10,476;CIPOS95=-181,0;CIEND95=-1,179;IMPRECISE;SU=4;PE=4;SR=0	GT:SU:PE:SR	./.:4:4:0
2	155824954	985_1	N	[2:155830187[N	.	.	SVTYPE=BND;STRANDS=--:37;EVENT=985;MATEID=985_2;CIPOS=-10,9;CIEND=-2,0;CIPOS95=0,0;CIEND95=0,0;SU=37;PE=21;SR=16	GT:SU:PE:SR	./.:37:21:16
2	155830187	985_2	N	[2:155824954[N	.	.	SVTYPE=BND;STRANDS=--:37;SECONDARY;EVENT=985;MATEID=985_1;CIPOS=-2,0;CIEND=-10,9;CIPOS95=0,0;CIEND95=0,0;SU=37;PE=21;SR=16	GT:SU:PE:SR	./.:37:21:16
2	156656757	986	N	<DEL>	.	.	SVTYPE=DEL;STRANDS=+-:21;SVLEN=-103;END=156656860;CIPOS=-1,0;CIEND=-1,0;CIPOS95=0,0;CIEND95=0,0;SU=21;PE=0;SR=21	GT:SU:PE:SR	./.:21:0:21
2	157077125	987	N	<DEL>	.	.	SVTYPE=DEL;STRANDS=+-:10;SVLEN=-209;END=157077334;CIPOS=-10,9;CIEND=-10,9;CIPOS95=0,0;CIEND95=0,0;SU=10;PE=0;SR=10	GT:SU:PE:SR	./.:10:0:10
2	157272386	988	N	<DEL>	.	.	SVTYPE=DEL;STRANDS=+-:18;SVLEN=-169;END=157272555;CIPOS=-2,1;CIEND=-2,1;CIPOS95=0,0;CIEND95=0,0;SU=18;PE=0;SR=18	GT:SU:PE:SR	./.:18:0:18
2	158433349	989	N	<DEL>	.	.	SVTYPE=DEL;STRANDS=+-:23;SVLEN=-317;END=158433666;CIPOS=-10,9;CIEND=-3,1;CIPOS95=0,0;CIEND95=0,0;SU=23;PE=9;SR=14	GT:SU:PE:SR	./.:23:9:14
2	158719099	990_1	N	N]2:158719449]	.	.	SVTYPE=BND;STRANDS=++:4;EVENT=990;MATEID=990_2;CIPOS=-7,295;CIEND=-10,469;CIPOS95=0,181;CIEND95=-1,173;IMPRECISE;SU=4;PE=4;SR=0	GT:SU:PE:SR	./.:4:4:0
2	158719449	990_2	N	N]2:158719099]	.	.	SVTYPE=BND;STRANDS=++:4;SECONDARY;EVENT=990;MATEID=990_1;CIPOS=-10,469;CIEND=-7,295;CIPOS95=-1,173;CIEND95=0,181;IMPRECISE;SU=4;PE=4;SR=0	GT:SU:PE:SR	./.:4:4:0
2	158719100	991	N	<DEL>	.	.	SVTYPE=DEL;STRANDS=+-:29;SVLEN=-296;END=158719396;CIPOS=-2,0;CIEND=-10,9;CIPOS95=0,0;CIEND95=0,0;SU=29;PE=7;SR=22	GT:SU:PE:SR	./.:29:7:22
2	71495550	992	N	<DUP>	.	.	SVTYPE=DUP;STRANDS=-+:5;SVLEN=88063464;END=159559014;CIPOS=-10,9;CIEND=-10,9;CIPOS95=0,0;CIEND95=0,0;SU=5;PE=0;SR=5	GT:SU:PE:SR	./.:5:0:5
2	159783283	993	N	<DEL>	.	.	SVTYPE=DEL;STRANDS=+-:9;SVLEN=-34;END=159783317;CIPOS=-4,3;CIEND=-4,3;CIPOS95=0,0;CIEND95=0,0;SU=9;PE=0;SR=9	GT:SU:PE:SR	./.:9:0:9
2	160149125	994_1	N	N]2:160151699]	.	.	SVTYPE=BND;STRANDS=++:4;EVENT=994;MATEID=994_2;CIPOS=-8,482;CIEND=-10,478;CIPOS95=0,181;CIEND95=-1,176;IMPRECISE;SU=4;PE=4;SR=0	GT:SU:PE:SR	./.:4:4:0
2	160151699	994_2	N	N]2:160149125]	.	.	SVTYPE=BND;STRANDS=++:4;SECONDARY;EVENT=994;MATEID=994_1;CIPOS=-10,478;CIEND=-8,482;CIPOS95=-1,176;CIEND95=0,181;IMPRECISE;SU=4;PE=4;SR=0	GT:SU:PE:SR	./.:4:4:0
2	160149126	995	N	<DEL>	.	.	SVTYPE=DEL;STRANDS=+-:73;SVLEN=-2522;END=160151648;CIPOS=-2,0;CIEND=-2,0;CIPOS95=0,0;CIEND95=0,0;SU=73;PE=45;SR=28	GT:SU:PE:SR	./.:73:45:28
2	160855862	996_1	N	N]2:160856226]	.	.	SVTYPE=BND;STRANDS=++:6;EVENT=996;MATEID=996_2;CIPOS=-10,310;CIEND=-10,400;CIPOS95=0,164;CIEND95=-1,159;IMPRECISE;SU=6;PE=6;SR=0	GT:SU:PE:SR	./.:6:6:0
2	160856226	996_2	N	N]2:160855862]	.	.	SVTYPE=BND;STRANDS=++:6;SECONDARY;EVENT=996;MATEID=996_1;CIPOS=-10,400;CIEND=-10,310;CIPOS95=-1,159;CIEND95=0,164;IMPRECISE;SU=6;PE=6;SR=0	GT:SU:PE:SR	./.:6:6:0
2	160855863	997	N	<DEL>	.	.	SVTYPE=DEL;STRANDS=+-:45;SVLEN=-311;END=160856174;CIPOS=-10,9;CIEND=-10,9;CIPOS95=0,0;CIEND95=0,0;SU=45;PE=13;SR=32	GT:SU:PE:SR	./.:45:13:32
2	160976793	998	N	<DEL>	.	.	SVTYPE=DEL;STRANDS=+-:4;SVLEN=-523;END=160977316;CIPOS=-10,452;CIEND=-463,9;CIPOS95=-1,164;CIEND95=-152,1;IMPRECISE;SU=4;PE=4;SR=0	GT:SU:PE:SR	./.:4:4:0
2	161795610	999	N	<DEL>	.	.	SVTYPE=DEL;STRANDS=+-:51;SVLEN=-314;END=161795924;CIPOS=0,0;CIEND=0,0;CIPOS95=0,0;CIEND95=0,0;SU=51;PE=15;SR=36	GT:SU:PE:SR	./.:51:15:36
2	162493594	1000	N	<DEL>	.	.	SVTYPE=DEL;STRANDS=+-:11;SVLEN=-29;END=162493623;CIPOS=-3,2;CIEND=-3,2;CIPOS95=0,0;CIEND95=0,0;SU=11;PE=0;SR=11	GT:SU:PE:SR	./.:11:0:11
2	163666420	1001_1	N	N]2:163666779]	.	.	SVTYPE=BND;STRANDS=++:4;EVENT=1001;MATEID=1001_2;CIPOS=-7,301;CIEND=-10,471;CIPOS95=0,181;CIEND95=-1,172;IMPRECISE;SU=4;PE=4;SR=0	GT:SU:PE:SR	./.:4:4:0
2	163666779	1001_2	N	N]2:163666420]	.	.	SVTYPE=BND;STRANDS=++:4;SECONDARY;EVENT=1001;MATEID=1001_1;CIPOS=-10,471;CIEND=-7,301;CIPOS95=-1,172;CIEND95=0,181;IMPRECISE;SU=4;PE=4;SR=0	GT:SU:PE:SR	./.:4:4:0
2	163666421	1002	N	<DEL>	.	.	SVTYPE=DEL;STRANDS=+-:36;SVLEN=-302;END=163666723;CIPOS=-2,0;CIEND=-10,9;CIPOS95=0,0;CIEND95=0,0;SU=36;PE=11;SR=25	GT:SU:PE:SR	./.:36:11:25
2	166267522	1003_1	N	N]2:166267885]	.	.	SVTYPE=BND;STRANDS=++:6;EVENT=1003;MATEID=1003_2;CIPOS=-10,307;CIEND=-10,394;CIPOS95=0,164;CIEND95=-1,156;IMPRECISE;SU=6;PE=6;SR=0	GT:SU:PE:SR	./.:6:6:0
2	166267885	1003_2	N	N]2:166267522]	.	.	SVTYPE=BND;STRANDS=++:6;SECONDARY;EVENT=1003;MATEID=1003_1;CIPOS=-10,394;CIEND=-10,307;CIPOS95=-1,156;CIEND95=0,164;IMPRECISE;SU=6;PE=6;SR=0	GT:SU:PE:SR	./.:6:6:0
2	166267523	1004	N	<DEL>	.	.	SVTYPE=DEL;STRANDS=+-:36;SVLEN=-308;END=166267831;CIPOS=-2,0;CIEND=-10,9;CIPOS95=0,0;CIEND95=0,0;SU=36;PE=14;SR=22	GT:SU:PE:SR	./.:36:14:22
2	167494422	1005	N	<DUP>	.	.	SVTYPE=DUP;STRANDS=-+:14;SVLEN=6983;END=167501405;CIPOS=-279,9;CIEND=-10,219;CIPOS95=-38,1;CIEND95=-2,53;IMPRECISE;SU=14;PE=14;SR=0	GT:SU:PE:SR	./.:14:14:0
2	155007021	1006_1	N	N]2:167545894]	.	.	SVTYPE=BND;STRANDS=++:8;EVENT=1006;MATEID=1006_2;CIPOS=-10,339;CIEND=-10,248;CIPOS95=-1,133;CIEND95=-2,47;IMPRECISE;SU=8;PE=8;SR=0	GT:SU:PE:SR	./.:8:8:0
2	167545894	1006_2	N	N]2:155007021]	.	.	SVTYPE=BND;STRANDS=++:8;SECONDARY;EVENT=1006;MATEID=1006_1;CIPOS=-10,248;CIEND=-10,339;CIPOS95=-2,47;CIEND95=-1,133;IMPRECISE;SU=8;PE=8;SR=0	GT:SU:PE:SR	./.:8:8:0
2	167545944	1007	N	<DEL>	.	.	SVTYPE=DEL;STRANDS=+-:5;SVLEN=-1144;END=167547088;CIPOS=-10,418;CIEND=-400,9;CIPOS95=-1,156;CIEND95=-107,2;IMPRECISE;SU=5;PE=5;SR=0	GT:SU:PE:SR	./.:5:5:0
2	155006887	1008_1	N	[2:167547185[N	.	.	SVTYPE=BND;STRANDS=--:7;EVENT=1008;MATEID=1008_2;CIPOS=-372,9;CIEND=-460,9;CIPOS95=-148,1;CIEND95=-128,1;IMPRECISE;SU=7;PE=7;SR=0	GT:SU:PE:SR	./.:7:7:0
2	167547185	1008_2	N	[2:155006887[N	.	.	SVTYPE=BND;STRANDS=--:7;SECONDARY;EVENT=1008;MATEID=1008_1;CIPOS=-460,9;CIEND=-372,9;CIPOS95=-128,1;CIEND95=-148,1;IMPRECISE;SU=7;PE=7;SR=0	GT:SU:PE:SR	./.:7:7:0
2	168895820	1009_1	N	N]2:168896178]	.	.	SVTYPE=BND;STRANDS=++:10;EVENT=1009;MATEID=1009_2;CIPOS=-10,304;CIEND=-10,321;CIPOS95=0,144;CIEND95=-1,137;IMPRECISE;SU=10;PE=10;SR=0	GT:SU:PE:SR	./.:10:10:0
2	168896178	1009_2	N	N]2:168895820]	.	.	SVTYPE=BND;STRANDS=++:10;SECONDARY;EVENT=1009;MATEID=1009_1;CIPOS=-10,321;CIEND=-10,304;CIPOS95=-1,137;CIEND95=0,144;IMPRECISE;SU=10;PE=10;SR=0	GT:SU:PE:SR	./.:10:10:0
2	168895821	1010	N	<DEL>	.	.	SVTYPE=DEL;STRANDS=+-:51;SVLEN=-305;END=168896126;CIPOS=-2,0;CIEND=-10,9;CIPOS95=0,0;CIEND95=0,0;SU=51;PE=17;SR=34	GT:SU:PE:SR	./.:51:17:34
2	169245263	1011	N	<DEL>	.	.	SVTYPE=DEL;STRANDS=+-:5;SVLEN=-46;END=169245309;CIPOS=-10,9;CIEND=-10,9;CIPOS95=0,0;CIEND95=0,0;SU=5;PE=0;SR=5	GT:SU:PE:SR	./.:5:0:5
2	169395476	1012_1	N	N]2:169395827]	.	.	SVTYPE=BND;STRANDS=++:6;EVENT=1012;MATEID=1012_2;CIPOS=-10,296;CIEND=-10,395;CIPOS95=0,164;CIEND95=-1,157;IMPRECISE;SU=6;PE=6;SR=0	GT:SU:PE:SR	./.:6:6:0
2	169395827	1012_2	N	N]2:169395476]	.	.	SVTYPE=BND;STRANDS=++:6;SECONDARY;EVENT=1012;MATEID=1012_1;CIPOS=-10,395;CIEND=-10,296;CIPOS95=-1,157;CIEND95=0,164;IMPRECISE;SU=6;PE=6;SR=0	GT:SU:PE:SR	./.:6:6:0
2	169395477	1013	N	<DEL>	.	.	SVTYPE=DEL;STRANDS=+-:41;SVLEN=-297;END=169395774;CIPOS=-2,0;CIEND=-10,9;CIPOS95=0,0;CIEND95=0,0;SU=41;PE=6;SR=35	GT:SU:PE:SR	./.:41:6:35
2	169606133	1014	N	<DEL>	.	.	SVTYPE=DEL;STRANDS=+-:20;SVLEN=-74;END=169606207;CIPOS=-10,9;CIEND=-7,9;CIPOS95=0,0;CIEND95=0,0;SU=20;PE=0;SR=20	GT:SU:PE:SR	./.:20:0:20
2	170038235	1015	N	<DEL>	.	.	SVTYPE=DEL;STRANDS=+-:6;SVLEN=-28;END=170038263;CIPOS=-6,5;CIEND=-6,5;CIPOS95=0,0;CIEND95=0,0;SU=6;PE=0;SR=6	GT:SU:PE:SR	./.:6:0:6
2	170105132	1016_1	N	N]2:170111215]	.	.	SVTYPE=BND;STRANDS=++:5;EVENT=1016;MATEID=1016_2;CIPOS=-7,437;CIEND=-10,432;CIPOS95=0,172;CIEND95=-1,166;IMPRECISE;SU=5;PE=5;SR=0	GT:SU:PE:SR	./.:5:5:0
2	170111215	1016_2	N	N]2:170105132]	.	.	SVTYPE=BND;STRANDS=++:5;SECONDARY;EVENT=1016;MATEID=1016_1;CIPOS=-10,432;CIEND=-7,437;CIPOS95=-1,166;CIEND95=0,172;IMPRECISE;SU=5;PE=5;SR=0	GT:SU:PE:SR	./.:5:5:0
2	170105133	1017	N	<DEL>	.	.	SVTYPE=DEL;STRANDS=+-:47;SVLEN=-6029;END=170111162;CIPOS=-10,9;CIEND=-10,9;CIPOS95=0,0;CIEND95=0,0;SU=47;PE=32;SR=15	GT:SU:PE:SR	./.:47:32:15
2	170641517	1018_1	N	N]2:170644005]	.	.	SVTYPE=BND;STRANDS=++:4;EVENT=1018;MATEID=1018_2;CIPOS=-8,482;CIEND=-10,470;CIPOS95=0,181;CIEND95=0,172;IMPRECISE;SU=4;PE=4;SR=0	GT:SU:PE:SR	./.:4:4:0
2	170644005	1018_2	N	N]2:170641517]	.	.	SVTYPE=BND;STRANDS=++:4;SECONDARY;EVENT=1018;MATEID=1018_1;CIPOS=-10,470;CIEND=-8,482;CIPOS95=0,172;CIEND95=0,181;IMPRECISE;SU=4;PE=4;SR=0	GT:SU:PE:SR	./.:4:4:0
2	170641518	1019	N	<DEL>	.	.	SVTYPE=DEL;STRANDS=+-:60;SVLEN=-2433;END=170643951;CIPOS=-10,9;CIEND=-2,0;CIPOS95=0,0;CIEND95=0,0;SU=60;PE=40;SR=20	GT:SU:PE:SR	./.:60:40:20
2	170992025	1020	N	<DEL>	.	.	SVTYPE=DEL;STRANDS=+-:14;SVLEN=-296;END=170992321;CIPOS=-10,9;CIEND=-4,3;CIPOS95=0,0;CIEND95=0,0;SU=14;PE=4;SR=10	GT:SU:PE:SR	./.:14:4:10
2	171183963	1021	N	<DEL>	.	.	SVTYPE=DEL;STRANDS=+-:14;SVLEN=-42;END=171184005;CIPOS=-10,9;CIEND=-10,9;CIPOS95=0,0;CIEND95=0,0;SU=14;PE=0;SR=14	GT:SU:PE:SR	./.:14:0:14
2	173148039	1022	N	<DEL>	.	.	SVTYPE=DEL;STRANDS=+-:15;SVLEN=-60;END=173148099;CIPOS=-10,9;CIEND=-10,9;CIPOS95=0,0;CIEND95=0,0;SU=15;PE=0;SR=15	GT:SU:PE:SR	./.:15:0:15
2	173179996	1023	N	<DEL>	.	.	SVTYPE=DEL;STRANDS=+-:17;SVLEN=-6108;END=173186104;CIPOS=-6,7;CIEND=-9,5;CIPOS95=0,0;CIEND95=0,0;SU=17;PE=13;SR=4	GT:SU:PE:SR	./.:17:13:4
2	173509643	1024	N	<DEL>	.	.	SVTYPE=DEL;STRANDS=+-:6;SVLEN=-36;END=173509679;CIPOS=-6,5;CIEND=-6,5;CIPOS95=0,0;CIEND95=0,0;SU=6;PE=0;SR=6	GT:SU:PE:SR	./.:6:0:6
2	176637496	1025	N	<DEL>	.	.	SVTYPE=DEL;STRANDS=+-:15;SVLEN=-320;END=176637816;CIPOS=-10,9;CIEND=-10,9;CIPOS95=0,0;CIEND95=0,0;SU=15;PE=6;SR=9	GT:SU:PE:SR	./.:15:6:9
2	177265645	1026	N	<DEL>	.	.	SVTYPE=DEL;STRANDS=+-:32;SVLEN=-6395;END=177272040;CIPOS=-10,9;CIEND=-10,9;CIPOS95=0,0;CIEND95=0,0;SU=32;PE=21;SR=11	GT:SU:PE:SR	./.:32:21:11
2	178287637	1027	N	<DEL>	.	.	SVTYPE=DEL;STRANDS=+-:53;SVLEN=-424;END=178288061;CIPOS=-10,9;CIEND=-10,9;CIPOS95=0,0;CIEND95=0,0;SU=53;PE=36;SR=17	GT:SU:PE:SR	./.:53:36:17
2	182355983	1028	N	<DEL>	.	.	SVTYPE=DEL;STRANDS=+-:33;SVLEN=-303;END=182356286;CIPOS=-2,0;CIEND=-2,0;CIPOS95=0,0;CIEND95=0,0;SU=33;PE=9;SR=24	GT:SU:PE:SR	./.:33:9:24
2	182565255	1029	N	<DEL>	.	.	SVTYPE=DEL;STRANDS=+-:20;SVLEN=-313;END=182565568;CIPOS=-10,9;CIEND=-10,8;CIPOS95=0,0;CIEND95=0,0;SU=20;PE=7;SR=13	GT:SU:PE:SR	./.:20:7:13
2	182856916	1030	N	<DEL>	.	.	SVTYPE=DEL;STRANDS=+-:30;SVLEN=-681;END=182857597;CIPOS=-10,9;CIEND=-10,8;CIPOS95=0,0;CIEND95=0,0;SU=30;PE=24;SR=6	GT:SU:PE:SR	./.:30:24:6
2	183354714	1031	N	<DEL>	.	.	SVTYPE=DEL;STRANDS=+-:24;SVLEN=-70;END=183354784;CIPOS=-1,0;CIEND=-1,0;CIPOS95=0,0;CIEND95=0,0;SU=24;PE=0;SR=24	GT:SU:PE:SR	./.:24:0:24
2	184152229	1032	N	<DEL>	.	.	SVTYPE=DEL;STRANDS=+-:7;SVLEN=-36;END=184152265;CIPOS=-5,4;CIEND=-5,4;CIPOS95=0,0;CIEND95=0,0;SU=7;PE=0;SR=7	GT:SU:PE:SR	./.:7:0:7
2	184249980	1033_1	N	N]2:184250363]	.	.	SVTYPE=BND;STRANDS=++:4;EVENT=1033;MATEID=1033_2;CIPOS=-10,327;CIEND=-10,470;CIPOS95=0,181;CIEND95=-1,172;IMPRECISE;SU=4;PE=4;SR=0	GT:SU:PE:SR	./.:4:4:0
2	184250363	1033_2	N	N]2:184249980]	.	.	SVTYPE=BND;STRANDS=++:4;SECONDARY;EVENT=1033;MATEID=1033_1;CIPOS=-10,470;CIEND=-10,327;CIPOS95=-1,172;CIEND95=0,181;IMPRECISE;SU=4;PE=4;SR=0	GT:SU:PE:SR	./.:4:4:0
2	184249981	1034	N	<DEL>	.	.	SVTYPE=DEL;STRANDS=+-:42;SVLEN=-328;END=184250309;CIPOS=-10,9;CIEND=-10,8;CIPOS95=0,0;CIEND95=0,0;SU=42;PE=22;SR=20	GT:SU:PE:SR	./.:42:22:20
2	184569776	1035_1	N	[2:184571064[N	.	.	SVTYPE=BND;STRANDS=--:30;EVENT=1035;MATEID=1035_2;CIPOS=-253,9;CIEND=-270,9;CIPOS95=-36,0;CIEND95=-28,0;IMPRECISE;SU=30;PE=30;SR=0	GT:SU:PE:SR	./.:30:30:0
2	184571064	1035_2	N	[2:184569776[N	.	.	SVTYPE=BND;STRANDS=--:30;SECONDARY;EVENT=1035;MATEID=1035_1;CIPOS=-270,9;CIEND=-253,9;CIPOS95=-28,0;CIEND95=-36,0;IMPRECISE;SU=30;PE=30;SR=0	GT:SU:PE:SR	./.:30:30:0
2	184569178	1036_1	N	N]2:184572010]	.	.	SVTYPE=BND;STRANDS=++:44;EVENT=1036;MATEID=1036_2;CIPOS=-2,1;CIEND=-2,1;CIPOS95=0,0;CIEND95=0,0;SU=44;PE=31;SR=13	GT:SU:PE:SR	./.:44:31:13
2	184572010	1036_2	N	N]2:184569178]	.	.	SVTYPE=BND;STRANDS=++:44;SECONDARY;EVENT=1036;MATEID=1036_1;CIPOS=-2,1;CIEND=-2,1;CIPOS95=0,0;CIEND95=0,0;SU=44;PE=31;SR=13	GT:SU:PE:SR	./.:44:31:13
2	185232477	1037	N	<DEL>	.	.	SVTYPE=DEL;STRANDS=+-:14;SVLEN=-52;END=185232529;CIPOS=-10,9;CIEND=-10,9;CIPOS95=0,0;CIEND95=0,0;SU=14;PE=1;SR=13	GT:SU:PE:SR	./.:14:1:13
2	187230237	1038	N	<DEL>	.	.	SVTYPE=DEL;STRANDS=+-:6;SVLEN=-29;END=187230266;CIPOS=-6,5;CIEND=-6,5;CIPOS95=0,0;CIEND95=0,0;SU=6;PE=0;SR=6	GT:SU:PE:SR	./.:6:0:6
2	188215730	1039	N	<DEL>	.	.	SVTYPE=DEL;STRANDS=+-:31;SVLEN=-295;END=188216025;CIPOS=-10,9;CIEND=-1,0;CIPOS95=0,0;CIEND95=0,0;SU=31;PE=11;SR=20	GT:SU:PE:SR	./.:31:11:20
2	190569283	1040	N	<DEL>	.	.	SVTYPE=DEL;STRANDS=+-:8;SVLEN=-27;END=190569310;CIPOS=-10,9;CIEND=-10,9;CIPOS95=0,0;CIEND95=0,0;SU=8;PE=0;SR=8	GT:SU:PE:SR	./.:8:0:8
2	191230695	1041	N	<DEL>	.	.	SVTYPE=DEL;STRANDS=+-:7;SVLEN=-42;END=191230737;CIPOS=-7,5;CIEND=-6,5;CIPOS95=0,0;CIEND95=0,0;SU=7;PE=1;SR=6	GT:SU:PE:SR	./.:7:1:6
2	191248356	1042	N	<DEL>	.	.	SVTYPE=DEL;STRANDS=+-:4;SVLEN=-499;END=191248855;CIPOS=-10,378;CIEND=-450,9;CIPOS95=-2,130;CIEND95=-154,1;IMPRECISE;SU=4;PE=4;SR=0	GT:SU:PE:SR	./.:4:4:0
2	191284899	1043	N	<DEL>	.	.	SVTYPE=DEL;STRANDS=+-:4;SVLEN=-33;END=191284932;CIPOS=-9,8;CIEND=-9,8;CIPOS95=0,0;CIEND95=0,0;SU=4;PE=0;SR=4	GT:SU:PE:SR	./.:4:0:4
2	191675547	1044	N	<DEL>	.	.	SVTYPE=DEL;STRANDS=+-:12;SVLEN=-24;END=191675571;CIPOS=-10,9;CIEND=-10,9;CIPOS95=0,0;CIEND95=0,0;SU=12;PE=0;SR=12	GT:SU:PE:SR	./.:12:0:12
2	191680794	1045	N	<DEL>	.	.	SVTYPE=DEL;STRANDS=+-:22;SVLEN=-80;END=191680874;CIPOS=-10,9;CIEND=-10,9;CIPOS95=0,0;CIEND95=0,0;SU=22;PE=0;SR=22	GT:SU:PE:SR	./.:22:0:22
2	193090571	1046	N	<DEL>	.	.	SVTYPE=DEL;STRANDS=+-:4;SVLEN=-14;END=193090585;CIPOS=-9,8;CIEND=-9,8;CIPOS95=0,0;CIEND95=0,0;SU=4;PE=0;SR=4	GT:SU:PE:SR	./.:4:0:4
2	193355414	1047	N	<DEL>	.	.	SVTYPE=DEL;STRANDS=+-:34;SVLEN=-294;END=193355708;CIPOS=-2,0;CIEND=-1,0;CIPOS95=0,0;CIEND95=0,0;SU=34;PE=6;SR=28	GT:SU:PE:SR	./.:34:6:28
2	194689501	1048_1	N	N]2:194698816]	.	.	SVTYPE=BND;STRANDS=++:4;EVENT=1048;MATEID=1048_2;CIPOS=-8,482;CIEND=-10,474;CIPOS95=0,181;CIEND95=-1,180;IMPRECISE;SU=4;PE=4;SR=0	GT:SU:PE:SR	./.:4:4:0
2	194698816	1048_2	N	N]2:194689501]	.	.	SVTYPE=BND;STRANDS=++:4;SECONDARY;EVENT=1048;MATEID=1048_1;CIPOS=-10,474;CIEND=-8,482;CIPOS95=-1,180;CIEND95=0,181;IMPRECISE;SU=4;PE=4;SR=0	GT:SU:PE:SR	./.:4:4:0
2	194689502	1049	N	<DEL>	.	.	SVTYPE=DEL;STRANDS=+-:57;SVLEN=-9263;END=194698765;CIPOS=-2,1;CIEND=-10,9;CIPOS95=0,0;CIEND95=0,0;SU=57;PE=42;SR=15	GT:SU:PE:SR	./.:57:42:15
2	194913528	1050	N	<DEL>	.	.	SVTYPE=DEL;STRANDS=+-:13;SVLEN=-22;END=194913550;CIPOS=-10,9;CIEND=-10,9;CIPOS95=0,0;CIEND95=0,0;SU=13;PE=0;SR=13	GT:SU:PE:SR	./.:13:0:13
2	188649674	1051	N	<DEL>	.	.	SVTYPE=DEL;STRANDS=+-:5;SVLEN=-6806010;END=195455684;CIPOS=-10,381;CIEND=-492,9;CIPOS95=-2,130;CIEND95=-159,1;IMPRECISE;SU=5;PE=5;SR=0	GT:SU:PE:SR	./.:5:5:0
2	188649984	1052	N	<DUP>	.	.	SVTYPE=DUP;STRANDS=-+:10;SVLEN=6805829;END=195455813;CIPOS=-264,9;CIEND=-10,318;CIPOS95=-68,2;CIEND95=0,135;IMPRECISE;SU=10;PE=10;SR=0	GT:SU:PE:SR	./.:10:10:0
2	195477638	1053	N	<DEL>	.	.	SVTYPE=DEL;STRANDS=+-:12;SVLEN=-96;END=195477734;CIPOS=-10,9;CIEND=-10,9;CIPOS95=0,0;CIEND95=0,0;SU=12;PE=0;SR=12	GT:SU:PE:SR	./.:12:0:12
2	196031320	1054	N	<DEL>	.	.	SVTYPE=DEL;STRANDS=+-:24;SVLEN=-294;END=196031614;CIPOS=-2,1;CIEND=-10,9;CIPOS95=0,0;CIEND95=0,0;SU=24;PE=9;SR=15	GT:SU:PE:SR	./.:24:9:15
2	196051831	1055	N	<DEL>	.	.	SVTYPE=DEL;STRANDS=+-:15;SVLEN=-253;END=196052084;CIPOS=-5,3;CIEND=-4,2;CIPOS95=0,0;CIEND95=0,0;SU=15;PE=7;SR=8	GT:SU:PE:SR	./.:15:7:8
2	196214815	1056_1	N	N]2:196215276]	.	.	SVTYPE=BND;STRANDS=++:7;EVENT=1056;MATEID=1056_2;CIPOS=-5,384;CIEND=-10,507;CIPOS95=0,158;CIEND95=0,154;IMPRECISE;SU=7;PE=7;SR=0	GT:SU:PE:SR	./.:7:7:0
2	196215276	1056_2	N	N]2:196214815]	.	.	SVTYPE=BND;STRANDS=++:7;SECONDARY;EVENT=1056;MATEID=1056_1;CIPOS=-10,507;CIEND=-5,384;CIPOS95=0,154;CIEND95=0,158;IMPRECISE;SU=7;PE=7;SR=0	GT:SU:PE:SR	./.:7:7:0
2	196214816	1057	N	<DEL>	.	.	SVTYPE=DEL;STRANDS=+-:60;SVLEN=-410;END=196215226;CIPOS=-10,6;CIEND=-6,9;CIPOS95=0,0;CIEND95=0,0;SU=60;PE=38;SR=22	GT:SU:PE:SR	./.:60:38:22
2	197614631	1058_1	N	N]2:197615001]	.	.	SVTYPE=BND;STRANDS=++:4;EVENT=1058;MATEID=1058_2;CIPOS=-7,315;CIEND=-10,469;CIPOS95=0,181;CIEND95=-1,175;IMPRECISE;SU=4;PE=4;SR=0	GT:SU:PE:SR	./.:4:4:0
2	197615001	1058_2	N	N]2:197614631]	.	.	SVTYPE=BND;STRANDS=++:4;SECONDARY;EVENT=1058;MATEID=1058_1;CIPOS=-10,469;CIEND=-7,315;CIPOS95=-1,175;CIEND95=0,181;IMPRECISE;SU=4;PE=4;SR=0	GT:SU:PE:SR	./.:4:4:0
2	197614632	1059	N	<DEL>	.	.	SVTYPE=DEL;STRANDS=+-:21;SVLEN=-316;END=197614948;CIPOS=-2,1;CIEND=-2,1;CIPOS95=0,0;CIEND95=0,0;SU=21;PE=5;SR=16	GT:SU:PE:SR	./.:21:5:16
2	200312455	1060	N	<DEL>	.	.	SVTYPE=DEL;STRANDS=+-:20;SVLEN=-224;END=200312679;CIPOS=-2,1;CIEND=-10,9;CIPOS95=0,0;CIEND95=0,0;SU=20;PE=3;SR=17	GT:SU:PE:SR	./.:20:3:17
2	200530400	1061	N	<DEL>	.	.	SVTYPE=DEL;STRANDS=+-:14;SVLEN=-79;END=200530479;CIPOS=-10,9;CIEND=-10,9;CIPOS95=0,0;CIEND95=0,0;SU=14;PE=0;SR=14	GT:SU:PE:SR	./.:14:0:14
2	202281774	1062	N	<DEL>	.	.	SVTYPE=DEL;STRANDS=+-:8;SVLEN=-29;END=202281803;CIPOS=-10,9;CIEND=-10,9;CIPOS95=0,0;CIEND95=0,0;SU=8;PE=0;SR=8	GT:SU:PE:SR	./.:8:0:8
2	202747382	1063	N	<DEL>	.	.	SVTYPE=DEL;STRANDS=+-:5;SVLEN=-22;END=202747404;CIPOS=-10,9;CIEND=-10,9;CIPOS95=0,0;CIEND95=0,0;SU=5;PE=0;SR=5	GT:SU:PE:SR	./.:5:0:5
2	204181701	1064	N	<DEL>	.	.	SVTYPE=DEL;STRANDS=+-:22;SVLEN=-10034;END=204191735;CIPOS=-10,113;CIEND=-286,9;CIPOS95=-3,21;CIEND95=-39,2;IMPRECISE;SU=22;PE=22;SR=0	GT:SU:PE:SR	./.:22:22:0
2	204966575	1065	N	<DEL>	.	.	SVTYPE=DEL;STRANDS=+-:4;SVLEN=-24;END=204966599;CIPOS=-9,8;CIEND=-9,8;CIPOS95=0,0;CIEND95=0,0;SU=4;PE=0;SR=4	GT:SU:PE:SR	./.:4:0:4
2	205185254	1066	N	<DEL>	.	.	SVTYPE=DEL;STRANDS=+-:9;SVLEN=-64;END=205185318;CIPOS=-4,3;CIEND=-4,3;CIPOS95=0,0;CIEND95=0,0;SU=9;PE=0;SR=9	GT:SU:PE:SR	./.:9:0:9
2	206164270	1067	N	<DEL>	.	.	SVTYPE=DEL;STRANDS=+-:12;SVLEN=-45;END=206164315;CIPOS=-10,9;CIEND=-10,9;CIPOS95=0,0;CIEND95=0,0;SU=12;PE=0;SR=12	GT:SU:PE:SR	./.:12:0:12
2	206241123	1068	N	<DEL>	.	.	SVTYPE=DEL;STRANDS=+-:7;SVLEN=-39;END=206241162;CIPOS=-5,4;CIEND=-5,4;CIPOS95=0,0;CIEND95=0,0;SU=7;PE=0;SR=7	GT:SU:PE:SR	./.:7:0:7
2	206731199	1069	N	<DEL>	.	.	SVTYPE=DEL;STRANDS=+-:36;SVLEN=-306;END=206731505;CIPOS=-2,0;CIEND=-2,0;CIPOS95=0,0;CIEND95=0,0;SU=36;PE=14;SR=22	GT:SU:PE:SR	./.:36:14:22
2	207987627	1070	N	<DEL>	.	.	SVTYPE=DEL;STRANDS=+-:10;SVLEN=-180;END=207987807;CIPOS=-6,9;CIEND=-5,3;CIPOS95=0,0;CIEND95=0,0;SU=10;PE=1;SR=9	GT:SU:PE:SR	./.:10:1:9
2	208351137	1071	N	<DEL>	.	.	SVTYPE=DEL;STRANDS=+-:14;SVLEN=-8232;END=208359369;CIPOS=-10,197;CIEND=-304,9;CIPOS95=-2,44;CIEND95=-54,0;IMPRECISE;SU=14;PE=14;SR=0	GT:SU:PE:SR	./.:14:14:0
2	208474494	1072_1	N	N]2:208476835]	.	.	SVTYPE=BND;STRANDS=++:6;EVENT=1072;MATEID=1072_2;CIPOS=-6,414;CIEND=-10,399;CIPOS95=0,164;CIEND95=-1,158;IMPRECISE;SU=6;PE=6;SR=0	GT:SU:PE:SR	./.:6:6:0
2	208476835	1072_2	N	N]2:208474494]	.	.	SVTYPE=BND;STRANDS=++:6;SECONDARY;EVENT=1072;MATEID=1072_1;CIPOS=-10,399;CIEND=-6,414;CIPOS95=-1,158;CIEND95=0,164;IMPRECISE;SU=6;PE=6;SR=0	GT:SU:PE:SR	./.:6:6:0
2	208474495	1073	N	<DEL>	.	.	SVTYPE=DEL;STRANDS=+-:46;SVLEN=-2289;END=208476784;CIPOS=-10,4;CIEND=-10,5;CIPOS95=0,0;CIEND95=0,0;SU=46;PE=26;SR=20	GT:SU:PE:SR	./.:46:26:20
2	208509988	1074	N	<INV>	.	.	SVTYPE=INV;STRANDS=++:7,--:5;SVLEN=232;END=208510220;CIPOS=-27,95;CIEND=-43,10;CIPOS95=-17,85;CIEND95=-42,1;IMPRECISE;SU=12;PE=12;SR=0	GT:SU:PE:SR	./.:12:12:0
2	208567224	1075	N	<DEL>	.	.	SVTYPE=DEL;STRANDS=+-:22;SVLEN=-305;END=208567529;CIPOS=-10,9;CIEND=-10,9;CIPOS95=0,0;CIEND95=0,0;SU=22;PE=11;SR=11	GT:SU:PE:SR	./.:22:11:11
2	208910351	1076	N	<DEL>	.	.	SVTYPE=DEL;STRANDS=+-:12;SVLEN=-300;END=208910651;CIPOS=-5,3;CIEND=-4,3;CIPOS95=0,0;CIEND95=0,0;SU=12;PE=4;SR=8	GT:SU:PE:SR	./.:12:4:8
2	208959123	1077	N	<DEL>	.	.	SVTYPE=DEL;STRANDS=+-:20;SVLEN=-327;END=208959450;CIPOS=-7,9;CIEND=-10,9;CIPOS95=-1,1;CIEND95=-1,1;IMPRECISE;SU=20;PE=18;SR=2	GT:SU:PE:SR	./.:20:18:2
2	17472761	1078	N	<DUP>	.	.	SVTYPE=DUP;STRANDS=-+:8;SVLEN=191490565;END=208963326;CIPOS=-10,9;CIEND=-10,9;CIPOS95=0,0;CIEND95=0,0;SU=8;PE=0;SR=8	GT:SU:PE:SR	./.:8:0:8
2	209061167	1079_1	N	N]2:209061529]	.	.	SVTYPE=BND;STRANDS=++:6;EVENT=1079;MATEID=1079_2;CIPOS=-10,308;CIEND=-10,395;CIPOS95=0,164;CIEND95=-1,155;IMPRECISE;SU=6;PE=6;SR=0	GT:SU:PE:SR	./.:6:6:0
2	209061529	1079_2	N	N]2:209061167]	.	.	SVTYPE=BND;STRANDS=++:6;SECONDARY;EVENT=1079;MATEID=1079_1;CIPOS=-10,395;CIEND=-10,308;CIPOS95=-1,155;CIEND95=0,164;IMPRECISE;SU=6;PE=6;SR=0	GT:SU:PE:SR	./.:6:6:0
2	209061168	1080	N	<DEL>	.	.	SVTYPE=DEL;STRANDS=+-:58;SVLEN=-309;END=209061477;CIPOS=0,0;CIEND=0,0;CIPOS95=0,0;CIEND95=0,0;SU=58;PE=13;SR=45	GT:SU:PE:SR	./.:58:13:45
2	209451731	1081	N	<DEL>	.	.	SVTYPE=DEL;STRANDS=+-:32;SVLEN=-313;END=209452044;CIPOS=-2,1;CIEND=-10,9;CIPOS95=0,0;CIEND95=0,0;SU=32;PE=13;SR=19	GT:SU:PE:SR	./.:32:13:19
2	209915556	1082	N	<DEL>	.	.	SVTYPE=DEL;STRANDS=+-:4;SVLEN=-85;END=209915641;CIPOS=-9,8;CIEND=-9,8;CIPOS95=0,0;CIEND95=0,0;SU=4;PE=0;SR=4	GT:SU:PE:SR	./.:4:0:4
2	212551260	1083	N	<DEL>	.	.	SVTYPE=DEL;STRANDS=+-:34;SVLEN=-282;END=212551542;CIPOS=-10,9;CIEND=-1,0;CIPOS95=0,0;CIEND95=0,0;SU=34;PE=6;SR=28	GT:SU:PE:SR	./.:34:6:28
2	212700043	1084	N	<DEL>	.	.	SVTYPE=DEL;STRANDS=+-:14;SVLEN=-73;END=212700116;CIPOS=-10,9;CIEND=-10,9;CIPOS95=0,0;CIEND95=0,0;SU=14;PE=0;SR=14	GT:SU:PE:SR	./.:14:0:14
2	213574686	1085	N	<DEL>	.	.	SVTYPE=DEL;STRANDS=+-:11;SVLEN=-291;END=213574977;CIPOS=-10,9;CIEND=-10,9;CIPOS95=0,0;CIEND95=0,0;SU=11;PE=2;SR=9	GT:SU:PE:SR	./.:11:2:9
2	214775216	1086	N	<DEL>	.	.	SVTYPE=DEL;STRANDS=+-:20;SVLEN=-295;END=214775511;CIPOS=-3,1;CIEND=-2,1;CIPOS95=0,0;CIEND95=0,0;SU=20;PE=3;SR=17	GT:SU:PE:SR	./.:20:3:17
2	215685111	1087	N	<INV>	.	.	SVTYPE=INV;STRANDS=++:3,--:1;SVLEN=153;END=215685264;CIPOS=-3,0;CIEND=-10,9;CIPOS95=-3,0;CIEND95=-2,3;IMPRECISE;SU=4;PE=3;SR=1	GT:SU:PE:SR	./.:4:3:1
2	215728763	1088	N	<DEL>	.	.	SVTYPE=DEL;STRANDS=+-:38;SVLEN=-2068;END=215730831;CIPOS=-10,9;CIEND=-10,9;CIPOS95=0,0;CIEND95=0,0;SU=38;PE=32;SR=6	GT:SU:PE:SR	./.:38:32:6
2	215749639	1089	N	<DEL>	.	.	SVTYPE=DEL;STRANDS=+-:16;SVLEN=-168;END=215749807;CIPOS=-2,1;CIEND=-10,7;CIPOS95=0,0;CIEND95=0,0;SU=16;PE=0;SR=16	GT:SU:PE:SR	./.:16:0:16
2	217089942	1090_1	N	N]2:217092569]	.	.	SVTYPE=BND;STRANDS=++:5;EVENT=1090;MATEID=1090_2;CIPOS=-7,437;CIEND=-10,417;CIPOS95=0,172;CIEND95=-1,151;IMPRECISE;SU=5;PE=5;SR=0	GT:SU:PE:SR	./.:5:5:0
2	217092569	1090_2	N	N]2:217089942]	.	.	SVTYPE=BND;STRANDS=++:5;SECONDARY;EVENT=1090;MATEID=1090_1;CIPOS=-10,417;CIEND=-7,437;CIPOS95=-1,151;CIEND95=0,172;IMPRECISE;SU=5;PE=5;SR=0	GT:SU:PE:SR	./.:5:5:0
2	217089943	1091	N	<DEL>	.	.	SVTYPE=DEL;STRANDS=+-:57;SVLEN=-2555;END=217092498;CIPOS=-10,9;CIEND=-2,0;CIPOS95=0,0;CIEND95=0,0;SU=57;PE=31;SR=26	GT:SU:PE:SR	./.:57:31:26
2	217092801	1092	N	<DEL>	.	.	SVTYPE=DEL;STRANDS=+-:18;SVLEN=-310;END=217093111;CIPOS=-2,9;CIEND=-10,9;CIPOS95=0,5;CIEND95=0,0;IMPRECISE;SU=18;PE=8;SR=10	GT:SU:PE:SR	./.:18:8:10
2	217158348	1093	N	<DEL>	.	.	SVTYPE=DEL;STRANDS=+-:20;SVLEN=-379;END=217158727;CIPOS=-10,9;CIEND=-4,2;CIPOS95=0,0;CIEND95=0,0;SU=20;PE=10;SR=10	GT:SU:PE:SR	./.:20:10:10
2	132955839	1094	N	<DEL>	.	.	SVTYPE=DEL;STRANDS=+-:4;SVLEN=-84875333;END=217831172;CIPOS=-10,397;CIEND=-499,7;CIPOS95=-2,119;CIEND95=-181,0;IMPRECISE;SU=4;PE=4;SR=0	GT:SU:PE:SR	./.:4:4:0
2	217955895	1095_1	N	N]2:217957317]	.	.	SVTYPE=BND;STRANDS=++:5;EVENT=1095;MATEID=1095_2;CIPOS=-7,437;CIEND=-10,432;CIPOS95=0,172;CIEND95=-1,165;IMPRECISE;SU=5;PE=5;SR=0	GT:SU:PE:SR	./.:5:5:0
2	217957317	1095_2	N	N]2:217955895]	.	.	SVTYPE=BND;STRANDS=++:5;SECONDARY;EVENT=1095;MATEID=1095_1;CIPOS=-10,432;CIEND=-7,437;CIPOS95=-1,165;CIEND95=0,172;IMPRECISE;SU=5;PE=5;SR=0	GT:SU:PE:SR	./.:5:5:0
2	217955896	1096	N	<DEL>	.	.	SVTYPE=DEL;STRANDS=+-:70;SVLEN=-1369;END=217957265;CIPOS=-10,9;CIEND=0,0;CIPOS95=0,0;CIEND95=0,1;IMPRECISE;SU=70;PE=43;SR=27	GT:SU:PE:SR	./.:70:43:27
2	220052327	1097_1	N	N]2:220052950]	.	.	SVTYPE=BND;STRANDS=++:5;EVENT=1097;MATEID=1097_2;CIPOS=-7,437;CIEND=-10,511;CIPOS95=0,172;CIEND95=-1,169;IMPRECISE;SU=5;PE=5;SR=0	GT:SU:PE:SR	./.:5:5:0
2	220052950	1097_2	N	N]2:220052327]	.	.	SVTYPE=BND;STRANDS=++:5;SECONDARY;EVENT=1097;MATEID=1097_1;CIPOS=-10,511;CIEND=-7,437;CIPOS95=-1,169;CIEND95=0,172;IMPRECISE;SU=5;PE=5;SR=0	GT:SU:PE:SR	./.:5:5:0
2	220052328	1098	N	<DEL>	.	.	SVTYPE=DEL;STRANDS=+-:56;SVLEN=-567;END=220052895;CIPOS=-3,3;CIEND=-4,1;CIPOS95=0,0;CIEND95=0,0;SU=56;PE=49;SR=7	GT:SU:PE:SR	./.:56:49:7
2	220053167	1099	N	<DEL>	.	.	SVTYPE=DEL;STRANDS=+-:40;SVLEN=-3066;END=220056233;CIPOS=-10,131;CIEND=-155,2;CIPOS95=-3,32;CIEND95=-31,0;IMPRECISE;SU=40;PE=40;SR=0	GT:SU:PE:SR	./.:40:40:0
2	221345936	1100_1	N	N]2:221346335]	.	.	SVTYPE=BND;STRANDS=++:4;EVENT=1100;MATEID=1100_2;CIPOS=-7,315;CIEND=-10,471;CIPOS95=0,181;CIEND95=-1,157;IMPRECISE;SU=4;PE=4;SR=0	GT:SU:PE:SR	./.:4:4:0
2	221346335	1100_2	N	N]2:221345936]	.	.	SVTYPE=BND;STRANDS=++:4;SECONDARY;EVENT=1100;MATEID=1100_1;CIPOS=-10,471;CIEND=-7,315;CIPOS95=-1,157;CIEND95=0,181;IMPRECISE;SU=4;PE=4;SR=0	GT:SU:PE:SR	./.:4:4:0
2	221345937	1101	N	<DEL>	.	.	SVTYPE=DEL;STRANDS=+-:30;SVLEN=-316;END=221346253;CIPOS=-10,8;CIEND=-2,0;CIPOS95=0,0;CIEND95=0,0;SU=30;PE=12;SR=18	GT:SU:PE:SR	./.:30:12:18
2	221401602	1102	N	<DEL>	.	.	SVTYPE=DEL;STRANDS=+-:5;SVLEN=-21;END=221401623;CIPOS=-10,9;CIEND=-10,9;CIPOS95=0,0;CIEND95=0,0;SU=5;PE=0;SR=5	GT:SU:PE:SR	./.:5:0:5
2	221882976	1103	N	<DEL>	.	.	SVTYPE=DEL;STRANDS=+-:12;SVLEN=-194;END=221883170;CIPOS=-10,9;CIEND=-10,9;CIPOS95=0,0;CIEND95=0,0;SU=12;PE=0;SR=12	GT:SU:PE:SR	./.:12:0:12
2	223481705	1104_1	N	N]2:223482035]	.	.	SVTYPE=BND;STRANDS=++:5;EVENT=1104;MATEID=1104_2;CIPOS=-6,272;CIEND=-10,427;CIPOS95=0,172;CIEND95=-1,164;IMPRECISE;SU=5;PE=5;SR=0	GT:SU:PE:SR	./.:5:5:0
2	223482035	1104_2	N	N]2:223481705]	.	.	SVTYPE=BND;STRANDS=++:5;SECONDARY;EVENT=1104;MATEID=1104_1;CIPOS=-10,427;CIEND=-6,272;CIPOS95=-1,164;CIEND95=0,172;IMPRECISE;SU=5;PE=5;SR=0	GT:SU:PE:SR	./.:5:5:0
2	223481706	1105	N	<DEL>	.	.	SVTYPE=DEL;STRANDS=+-:34;SVLEN=-273;END=223481979;CIPOS=-2,0;CIEND=-2,0;CIPOS95=0,0;CIEND95=0,0;SU=34;PE=10;SR=24	GT:SU:PE:SR	./.:34:10:24
2	223760191	1106	N	<DEL>	.	.	SVTYPE=DEL;STRANDS=+-:55;SVLEN=-2480;END=223762671;CIPOS=-10,9;CIEND=-2,0;CIPOS95=0,0;CIEND95=0,0;SU=55;PE=32;SR=23	GT:SU:PE:SR	./.:55:32:23
2	223797367	1107	N	<DEL>	.	.	SVTYPE=DEL;STRANDS=+-:43;SVLEN=-308;END=223797675;CIPOS=-10,9;CIEND=-2,0;CIPOS95=0,0;CIEND95=0,0;SU=43;PE=16;SR=27	GT:SU:PE:SR	./.:43:16:27
2	223964962	1108	N	<DEL>	.	.	SVTYPE=DEL;STRANDS=+-:13;SVLEN=-93;END=223965055;CIPOS=-10,2;CIEND=-3,2;CIPOS95=0,0;CIEND95=0,0;SU=13;PE=0;SR=13	GT:SU:PE:SR	./.:13:0:13
2	226039582	1109_1	N	N]2:226040098]	.	.	SVTYPE=BND;STRANDS=++:4;EVENT=1109;MATEID=1109_2;CIPOS=-8,476;CIEND=-10,477;CIPOS95=0,181;CIEND95=-1,178;IMPRECISE;SU=4;PE=4;SR=0	GT:SU:PE:SR	./.:4:4:0
2	226040098	1109_2	N	N]2:226039582]	.	.	SVTYPE=BND;STRANDS=++:4;SECONDARY;EVENT=1109;MATEID=1109_1;CIPOS=-10,477;CIEND=-8,476;CIPOS95=-1,178;CIEND95=0,181;IMPRECISE;SU=4;PE=4;SR=0	GT:SU:PE:SR	./.:4:4:0
2	226039583	1110	N	<DEL>	.	.	SVTYPE=DEL;STRANDS=+-:67;SVLEN=-477;END=226040060;CIPOS=-10,9;CIEND=-10,9;CIPOS95=0,0;CIEND95=0,0;SU=67;PE=42;SR=25	GT:SU:PE:SR	./.:67:42:25
2	227396574	1111	N	<DEL>	.	.	SVTYPE=DEL;STRANDS=+-:13;SVLEN=-58;END=227396632;CIPOS=-10,9;CIEND=-10,9;CIPOS95=0,0;CIEND95=0,0;SU=13;PE=0;SR=13	GT:SU:PE:SR	./.:13:0:13
2	227681550	1112	N	<DEL>	.	.	SVTYPE=DEL;STRANDS=+-:7;SVLEN=-168;END=227681718;CIPOS=-5,4;CIEND=-5,4;CIPOS95=0,0;CIEND95=0,0;SU=7;PE=0;SR=7	GT:SU:PE:SR	./.:7:0:7
2	228469064	1113	N	<DEL>	.	.	SVTYPE=DEL;STRANDS=+-:7;SVLEN=-35;END=228469099;CIPOS=-5,4;CIEND=-5,4;CIPOS95=0,0;CIEND95=0,0;SU=7;PE=0;SR=7	GT:SU:PE:SR	./.:7:0:7
2	229949563	1114	N	<DEL>	.	.	SVTYPE=DEL;STRANDS=+-:11;SVLEN=-96;END=229949659;CIPOS=-3,2;CIEND=-3,2;CIPOS95=0,0;CIEND95=0,0;SU=11;PE=0;SR=11	GT:SU:PE:SR	./.:11:0:11
2	231300658	1115	N	<DEL>	.	.	SVTYPE=DEL;STRANDS=+-:9;SVLEN=-33;END=231300691;CIPOS=-4,3;CIEND=-4,3;CIPOS95=0,0;CIEND95=0,0;SU=9;PE=0;SR=9	GT:SU:PE:SR	./.:9:0:9
2	231325309	1116	N	<DEL>	.	.	SVTYPE=DEL;STRANDS=+-:31;SVLEN=-328;END=231325637;CIPOS=-10,9;CIEND=-10,9;CIPOS95=0,0;CIEND95=0,0;SU=31;PE=8;SR=23	GT:SU:PE:SR	./.:31:8:23
2	231996195	1117	N	<DEL>	.	.	SVTYPE=DEL;STRANDS=+-:22;SVLEN=-305;END=231996500;CIPOS=-4,2;CIEND=-10,9;CIPOS95=0,0;CIEND95=0,0;SU=22;PE=9;SR=13	GT:SU:PE:SR	./.:22:9:13
2	232029747	1118	N	<DEL>	.	.	SVTYPE=DEL;STRANDS=+-:13;SVLEN=-45;END=232029792;CIPOS=-10,9;CIEND=-10,9;CIPOS95=0,0;CIEND95=0,0;SU=13;PE=0;SR=13	GT:SU:PE:SR	./.:13:0:13
2	233191658	1119	N	<DEL>	.	.	SVTYPE=DEL;STRANDS=+-:4;SVLEN=-113591;END=233305249;CIPOS=-10,478;CIEND=-406,9;CIPOS95=-1,173;CIEND95=-135,1;IMPRECISE;SU=4;PE=4;SR=0	GT:SU:PE:SR	./.:4:4:0
2	233332718	1120	N	<DEL>	.	.	SVTYPE=DEL;STRANDS=+-:29;SVLEN=-762;END=233333480;CIPOS=-3,5;CIEND=-8,6;CIPOS95=0,0;CIEND95=0,0;SU=29;PE=24;SR=5	GT:SU:PE:SR	./.:29:24:5
2	233860031	1121	N	<DEL>	.	.	SVTYPE=DEL;STRANDS=+-:4;SVLEN=-297;END=233860328;CIPOS=-10,9;CIEND=-10,9;CIPOS95=-1,3;CIEND95=-3,3;IMPRECISE;SU=4;PE=3;SR=1	GT:SU:PE:SR	./.:4:3:1
2	233965664	1122	N	<DEL>	.	.	SVTYPE=DEL;STRANDS=+-:17;SVLEN=-38;END=233965702;CIPOS=-10,9;CIEND=-10,9;CIPOS95=0,0;CIEND95=0,0;SU=17;PE=0;SR=17	GT:SU:PE:SR	./.:17:0:17
2	235423399	1123	N	<DEL>	.	.	SVTYPE=DEL;STRANDS=+-:5;SVLEN=-2216;END=235425615;CIPOS=-10,363;CIEND=-446,7;CIPOS95=-2,104;CIEND95=-170,0;IMPRECISE;SU=5;PE=5;SR=0	GT:SU:PE:SR	./.:5:5:0
2	235946901	1124	N	<DEL>	.	.	SVTYPE=DEL;STRANDS=+-:6;SVLEN=-138;END=235947039;CIPOS=-8,1;CIEND=-8,9;CIPOS95=0,0;CIEND95=0,0;SU=6;PE=0;SR=6	GT:SU:PE:SR	./.:6:0:6
2	236010926	1125	N	<DEL>	.	.	SVTYPE=DEL;STRANDS=+-:6;SVLEN=-186;END=236011112;CIPOS=-6,5;CIEND=-6,5;CIPOS95=0,0;CIEND95=0,0;SU=6;PE=0;SR=6	GT:SU:PE:SR	./.:6:0:6
2	236094649	1126	N	<DEL>	.	.	SVTYPE=DEL;STRANDS=+-:6;SVLEN=-374;END=236095023;CIPOS=-10,333;CIEND=-337,9;CIPOS95=-2,82;CIEND95=-87,2;IMPRECISE;SU=6;PE=6;SR=0	GT:SU:PE:SR	./.:6:6:0
2	236378717	1127	N	<DEL>	.	.	SVTYPE=DEL;STRANDS=+-:11;SVLEN=-26;END=236378743;CIPOS=-3,2;CIEND=-3,2;CIPOS95=0,0;CIEND95=0,0;SU=11;PE=0;SR=11	GT:SU:PE:SR	./.:11:0:11
2	237721652	1128	N	<DEL>	.	.	SVTYPE=DEL;STRANDS=+-:11;SVLEN=-48;END=237721700;CIPOS=-3,2;CIEND=-3,2;CIPOS95=0,0;CIEND95=0,0;SU=11;PE=0;SR=11	GT:SU:PE:SR	./.:11:0:11
2	237939260	1129	N	<DEL>	.	.	SVTYPE=DEL;STRANDS=+-:4;SVLEN=-387;END=237939647;CIPOS=-10,332;CIEND=-324,9;CIPOS95=-2,86;CIEND95=-119,2;IMPRECISE;SU=4;PE=4;SR=0	GT:SU:PE:SR	./.:4:4:0
2	238453176	1130	N	<DEL>	.	.	SVTYPE=DEL;STRANDS=+-:16;SVLEN=-674;END=238453850;CIPOS=-10,261;CIEND=-314,9;CIPOS95=-1,103;CIEND95=-50,2;IMPRECISE;SU=16;PE=16;SR=0	GT:SU:PE:SR	./.:16:16:0
2	238962635	1131	N	<DEL>	.	.	SVTYPE=DEL;STRANDS=+-:24;SVLEN=-88;END=238962723;CIPOS=-1,0;CIEND=-1,0;CIPOS95=0,0;CIEND95=0,0;SU=24;PE=0;SR=24	GT:SU:PE:SR	./.:24:0:24
2	239409381	1132	N	<DEL>	.	.	SVTYPE=DEL;STRANDS=+-:15;SVLEN=-316;END=239409697;CIPOS=-10,9;CIEND=-3,2;CIPOS95=0,0;CIEND95=0,0;SU=15;PE=5;SR=10	GT:SU:PE:SR	./.:15:5:10
2	239484600	1133	N	<DUP>	.	.	SVTYPE=DUP;STRANDS=-+:4;SVLEN=136;END=239484736;CIPOS=-9,8;CIEND=-9,8;CIPOS95=0,0;CIEND95=0,0;SU=4;PE=0;SR=4	GT:SU:PE:SR	./.:4:0:4
2	239942804	1134	N	<DEL>	.	.	SVTYPE=DEL;STRANDS=+-:11;SVLEN=-41;END=239942845;CIPOS=-3,2;CIEND=-3,2;CIPOS95=0,0;CIEND95=0,0;SU=11;PE=0;SR=11	GT:SU:PE:SR	./.:11:0:11
2	240153371	1135	N	<DEL>	.	.	SVTYPE=DEL;STRANDS=+-:4;SVLEN=-432;END=240153803;CIPOS=-10,429;CIEND=-414,9;CIPOS95=-1,146;CIEND95=-130,1;IMPRECISE;SU=4;PE=4;SR=0	GT:SU:PE:SR	./.:4:4:0
2	240564392	1136	N	<DUP>	.	.	SVTYPE=DUP;STRANDS=-+:27;SVLEN=409;END=240564801;CIPOS=-188,9;CIEND=-10,320;CIPOS95=-65,2;CIEND95=0,34;IMPRECISE;SU=27;PE=27;SR=0	GT:SU:PE:SR	./.:27:27:0
2	240564569	1137	N	<DEL>	.	.	SVTYPE=DEL;STRANDS=+-:16;SVLEN=-566;END=240565135;CIPOS=-10,437;CIEND=-220,9;CIPOS95=0,102;CIEND95=-57,1;IMPRECISE;SU=16;PE=16;SR=0	GT:SU:PE:SR	./.:16:16:0
2	240640726	1138	N	<DUP>	.	.	SVTYPE=DUP;STRANDS=-+:17;SVLEN=834;END=240641560;CIPOS=-332,9;CIEND=-10,86;CIPOS95=-45,2;CIEND95=-3,28;IMPRECISE;SU=17;PE=17;SR=0	GT:SU:PE:SR	./.:17:17:0
2	240641023	1139	N	<DEL>	.	.	SVTYPE=DEL;STRANDS=+-:21;SVLEN=-406;END=240641429;CIPOS=-10,327;CIEND=-68,9;CIPOS95=-2,41;CIEND95=-7,5;IMPRECISE;SU=21;PE=21;SR=0	GT:SU:PE:SR	./.:21:21:0
2	240645588	1140	N	<DUP>	.	.	SVTYPE=DUP;STRANDS=-+:4;SVLEN=230;END=240645818;CIPOS=-10,9;CIEND=-9,9;CIPOS95=-1,1;CIEND95=-1,1;IMPRECISE;SU=4;PE=1;SR=3	GT:SU:PE:SR	./.:4:1:3
2	240838375	1141	N	<DEL>	.	.	SVTYPE=DEL;STRANDS=+-:20;SVLEN=-481;END=240838856;CIPOS=-10,180;CIEND=-178,9;CIPOS95=-1,37;CIEND95=-36,1;IMPRECISE;SU=20;PE=20;SR=0	GT:SU:PE:SR	./.:20:20:0
2	240839746	1142	N	<DEL>	.	.	SVTYPE=DEL;STRANDS=+-:4;SVLEN=-16;END=240839762;CIPOS=-9,8;CIEND=-9,8;CIPOS95=0,0;CIEND95=0,0;SU=4;PE=0;SR=4	GT:SU:PE:SR	./.:4:0:4
2	240958954	1143	N	<DEL>	.	.	SVTYPE=DEL;STRANDS=+-:20;SVLEN=-307;END=240959261;CIPOS=-10,9;CIEND=-2,1;CIPOS95=0,0;CIEND95=0,0;SU=20;PE=6;SR=14	GT:SU:PE:SR	./.:20:6:14
2	241157073	1144	N	<DEL>	.	.	SVTYPE=DEL;STRANDS=+-:4;SVLEN=-11;END=241157084;CIPOS=-9,8;CIEND=-9,8;CIPOS95=0,0;CIEND95=0,0;SU=4;PE=0;SR=4	GT:SU:PE:SR	./.:4:0:4
2	241248245	1145	N	<DUP>	.	.	SVTYPE=DUP;STRANDS=-+:28;SVLEN=828;END=241249073;CIPOS=-154,6;CIEND=-10,153;CIPOS95=-33,0;CIEND95=-1,38;IMPRECISE;SU=28;PE=28;SR=0	GT:SU:PE:SR	./.:28:28:0
2	241466709	1146	N	<DUP>	.	.	SVTYPE=DUP;STRANDS=-+:5;SVLEN=199;END=241466908;CIPOS=-10,9;CIEND=-10,9;CIPOS95=0,0;CIEND95=0,0;SU=5;PE=0;SR=5	GT:SU:PE:SR	./.:5:0:5
2	241466710	1147_1	N	[2:241466858[N	.	.	SVTYPE=BND;STRANDS=--:5;EVENT=1147;MATEID=1147_2;CIPOS=-451,5;CIEND=-105,6;CIPOS95=-172,0;CIEND95=-100,0;IMPRECISE;SU=5;PE=5;SR=0	GT:SU:PE:SR	./.:5:5:0
2	241466858	1147_2	N	[2:241466710[N	.	.	SVTYPE=BND;STRANDS=--:5;SECONDARY;EVENT=1147;MATEID=1147_1;CIPOS=-105,6;CIEND=-451,5;CIPOS95=-100,0;CIEND95=-172,0;IMPRECISE;SU=5;PE=5;SR=0	GT:SU:PE:SR	./.:5:5:0
2	241726046	1148	N	<DUP>	.	.	SVTYPE=DUP;STRANDS=-+:5;SVLEN=215;END=241726261;CIPOS=-519,9;CIEND=-10,428;CIPOS95=-171,1;CIEND95=-1,155;IMPRECISE;SU=5;PE=5;SR=0	GT:SU:PE:SR	./.:5:5:0
2	241752030	1149	N	<DUP>	.	.	SVTYPE=DUP;STRANDS=-+:24;SVLEN=381;END=241752411;CIPOS=-189,9;CIEND=-10,382;CIPOS95=-57,2;CIEND95=-2,64;IMPRECISE;SU=24;PE=24;SR=0	GT:SU:PE:SR	./.:24:24:0
2	241849753	1150	N	<DEL>	.	.	SVTYPE=DEL;STRANDS=+-:8;SVLEN=-31;END=241849784;CIPOS=-10,6;CIEND=-8,9;CIPOS95=0,0;CIEND95=0,0;SU=8;PE=0;SR=8	GT:SU:PE:SR	./.:8:0:8
2	242411358	1151	N	<DUP>	.	.	SVTYPE=DUP;STRANDS=-+:4;SVLEN=324;END=242411682;CIPOS=-457,9;CIEND=-10,428;CIPOS95=-159,1;CIEND95=-1,143;IMPRECISE;SU=4;PE=4;SR=0	GT:SU:PE:SR	./.:4:4:0
2	242455980	1152	N	<DEL>	.	.	SVTYPE=DEL;STRANDS=+-:11;SVLEN=-75;END=242456055;CIPOS=-3,2;CIEND=-3,2;CIPOS95=0,0;CIEND95=0,0;SU=11;PE=0;SR=11	GT:SU:PE:SR	./.:11:0:11
2	242529704	1153	N	<DUP>	.	.	SVTYPE=DUP;STRANDS=-+:4;SVLEN=776;END=242530480;CIPOS=-122,9;CIEND=-10,316;CIPOS95=-78,2;CIEND95=-2,78;IMPRECISE;SU=4;PE=4;SR=0	GT:SU:PE:SR	./.:4:4:0
2	242744526	1154_1	N	N]2:242744711]	.	.	SVTYPE=BND;STRANDS=++:4;EVENT=1154;MATEID=1154_2;CIPOS=-10,139;CIEND=-10,475;CIPOS95=0,131;CIEND95=-1,178;IMPRECISE;SU=4;PE=4;SR=0	GT:SU:PE:SR	./.:4:4:0
2	242744711	1154_2	N	N]2:242744526]	.	.	SVTYPE=BND;STRANDS=++:4;SECONDARY;EVENT=1154;MATEID=1154_1;CIPOS=-10,475;CIEND=-10,139;CIPOS95=-1,178;CIEND95=0,131;IMPRECISE;SU=4;PE=4;SR=0	GT:SU:PE:SR	./.:4:4:0
2	242744527	1155	N	<DEL>	.	.	SVTYPE=DEL;STRANDS=+-:15;SVLEN=-140;END=242744667;CIPOS=-10,9;CIEND=-10,9;CIPOS95=0,0;CIEND95=0,0;SU=15;PE=0;SR=15	GT:SU:PE:SR	./.:15:0:15
2	242932043	1156	N	<DEL>	.	.	SVTYPE=DEL;STRANDS=+-:18;SVLEN=-521;END=242932564;CIPOS=-10,177;CIEND=-228,9;CIPOS95=-2,45;CIEND95=-33,1;IMPRECISE;SU=18;PE=18;SR=0	GT:SU:PE:SR	./.:18:18:0
2	242987538	1157	N	<DEL>	.	.	SVTYPE=DEL;STRANDS=+-:4;SVLEN=-198;END=242987736;CIPOS=-10,159;CIEND=-136,9;CIPOS95=-3,38;CIEND95=-83,2;IMPRECISE;SU=4;PE=4;SR=0	GT:SU:PE:SR	./.:4:4:0
3	228729	1158	N	<DEL>	.	.	SVTYPE=DEL;STRANDS=+-:31;SVLEN=-5675;END=234404;CIPOS=-10,53;CIEND=-284,9;CIPOS95=-2,29;CIEND95=-39,0;IMPRECISE;SU=31;PE=31;SR=0	GT:SU:PE:SR	./.:31:31:0
3	622183	1159_1	N	N]3:853031]	.	.	SVTYPE=BND;STRANDS=++:9;EVENT=1159;MATEID=1159_2;CIPOS=-10,313;CIEND=-10,307;CIPOS95=-1,121;CIEND95=-1,118;IMPRECISE;SU=9;PE=9;SR=0	GT:SU:PE:SR	./.:9:9:0
3	853031	1159_2	N	N]3:622183]	.	.	SVTYPE=BND;STRANDS=++:9;SECONDARY;EVENT=1159;MATEID=1159_1;CIPOS=-10,307;CIEND=-10,313;CIPOS95=-1,118;CIEND95=-1,121;IMPRECISE;SU=9;PE=9;SR=0	GT:SU:PE:SR	./.:9:9:0
3	982597	1160	N	<DEL>	.	.	SVTYPE=DEL;STRANDS=+-:28;SVLEN=-308;END=982905;CIPOS=-10,5;CIEND=-1,0;CIPOS95=0,0;CIEND95=0,0;SU=28;PE=8;SR=20	GT:SU:PE:SR	./.:28:8:20
3	1032352	1161	N	<DUP>	.	.	SVTYPE=DUP;STRANDS=-+:19;SVLEN=387;END=1032739;CIPOS=-199,9;CIEND=-10,378;CIPOS95=-57,2;CIEND95=0,57;IMPRECISE;SU=19;PE=19;SR=0	GT:SU:PE:SR	./.:19:19:0
3	2311589	1162	N	<DEL>	.	.	SVTYPE=DEL;STRANDS=+-:29;SVLEN=-345;END=2311934;CIPOS=-5,9;CIEND=-3,1;CIPOS95=0,0;CIEND95=0,0;SU=29;PE=17;SR=12	GT:SU:PE:SR	./.:29:17:12
3	2465633	1163_1	N	N]3:2465953]	.	.	SVTYPE=BND;STRANDS=++:13;EVENT=1163;MATEID=1163_2;CIPOS=-10,178;CIEND=-10,270;CIPOS95=-3,29;CIEND95=-1,110;IMPRECISE;SU=13;PE=13;SR=0	GT:SU:PE:SR	./.:13:13:0
3	2465953	1163_2	N	N]3:2465633]	.	.	SVTYPE=BND;STRANDS=++:13;SECONDARY;EVENT=1163;MATEID=1163_1;CIPOS=-10,270;CIEND=-10,178;CIPOS95=-1,110;CIEND95=-3,29;IMPRECISE;SU=13;PE=13;SR=0	GT:SU:PE:SR	./.:13:13:0
3	2633040	1164_1	N	N]3:2633403]	.	.	SVTYPE=BND;STRANDS=++:4;EVENT=1164;MATEID=1164_2;CIPOS=-7,305;CIEND=-10,466;CIPOS95=0,181;CIEND95=-1,169;IMPRECISE;SU=4;PE=4;SR=0	GT:SU:PE:SR	./.:4:4:0
3	2633403	1164_2	N	N]3:2633040]	.	.	SVTYPE=BND;STRANDS=++:4;SECONDARY;EVENT=1164;MATEID=1164_1;CIPOS=-10,466;CIEND=-7,305;CIPOS95=-1,169;CIEND95=0,181;IMPRECISE;SU=4;PE=4;SR=0	GT:SU:PE:SR	./.:4:4:0
3	2633041	1165	N	<DEL>	.	.	SVTYPE=DEL;STRANDS=+-:19;SVLEN=-306;END=2633347;CIPOS=-3,1;CIEND=-10,9;CIPOS95=0,0;CIEND95=0,0;SU=19;PE=3;SR=16	GT:SU:PE:SR	./.:19:3:16
3	3158660	1166	N	<DEL>	.	.	SVTYPE=DEL;STRANDS=+-:9;SVLEN=-59;END=3158719;CIPOS=-4,3;CIEND=-4,3;CIPOS95=0,0;CIEND95=0,0;SU=9;PE=0;SR=9	GT:SU:PE:SR	./.:9:0:9
3	1629591	1167	N	<DUP>	.	.	SVTYPE=DUP;STRANDS=-+:6;SVLEN=1704343;END=3333934;CIPOS=-331,9;CIEND=-10,516;CIPOS95=-76,2;CIEND95=0,164;IMPRECISE;SU=6;PE=6;SR=0	GT:SU:PE:SR	./.:6:6:0
3	3723309	1168	N	<DEL>	.	.	SVTYPE=DEL;STRANDS=+-:15;SVLEN=-72;END=3723381;CIPOS=-10,9;CIEND=-10,9;CIPOS95=0,0;CIEND95=0,0;SU=15;PE=0;SR=15	GT:SU:PE:SR	./.:15:0:15
3	3873216	1169	N	<DEL>	.	.	SVTYPE=DEL;STRANDS=+-:19;SVLEN=-317;END=3873533;CIPOS=-10,162;CIEND=-143,9;CIPOS95=-3,31;CIEND95=-23,1;IMPRECISE;SU=19;PE=19;SR=0	GT:SU:PE:SR	./.:19:19:0
3	4066936	1170_1	N	N]3:4069605]	.	.	SVTYPE=BND;STRANDS=++:7;EVENT=1170;MATEID=1170_2;CIPOS=-5,385;CIEND=-10,506;CIPOS95=0,158;CIEND95=-1,152;IMPRECISE;SU=7;PE=7;SR=0	GT:SU:PE:SR	./.:7:7:0
3	4069605	1170_2	N	N]3:4066936]	.	.	SVTYPE=BND;STRANDS=++:7;SECONDARY;EVENT=1170;MATEID=1170_1;CIPOS=-10,506;CIEND=-5,385;CIPOS95=-1,152;CIEND95=0,158;IMPRECISE;SU=7;PE=7;SR=0	GT:SU:PE:SR	./.:7:7:0
3	4066937	1171	N	<DEL>	.	.	SVTYPE=DEL;STRANDS=+-:71;SVLEN=-2618;END=4069555;CIPOS=-9,9;CIEND=-2,0;CIPOS95=0,0;CIEND95=0,0;SU=71;PE=50;SR=21	GT:SU:PE:SR	./.:71:50:21
3	1922048	1172	N	<DUP>	.	.	SVTYPE=DUP;STRANDS=-+:7;SVLEN=4038996;END=5961044;CIPOS=-351,9;CIEND=-10,369;CIPOS95=-83,2;CIEND95=-1,143;IMPRECISE;SU=7;PE=7;SR=0	GT:SU:PE:SR	./.:7:7:0
3	1921870	1173	N	<DEL>	.	.	SVTYPE=DEL;STRANDS=+-:6;SVLEN=-4039040;END=5960910;CIPOS=-10,366;CIEND=-386,9;CIPOS95=-1,123;CIEND95=-137,0;IMPRECISE;SU=6;PE=6;SR=0	GT:SU:PE:SR	./.:6:6:0
3	6430250	1174	N	<DEL>	.	.	SVTYPE=DEL;STRANDS=+-:12;SVLEN=-390;END=6430640;CIPOS=-10,242;CIEND=-218,9;CIPOS95=-2,63;CIEND95=-50,2;IMPRECISE;SU=12;PE=12;SR=0	GT:SU:PE:SR	./.:12:12:0
3	6646291	1175_1	N	N]3:6650160]	.	.	SVTYPE=BND;STRANDS=++:25;EVENT=1175;MATEID=1175_2;CIPOS=-3,6;CIEND=-6,5;CIPOS95=0,0;CIEND95=0,0;SU=25;PE=20;SR=5	GT:SU:PE:SR	./.:25:20:5
3	6650160	1175_2	N	N]3:6646291]	.	.	SVTYPE=BND;STRANDS=++:25;SECONDARY;EVENT=1175;MATEID=1175_1;CIPOS=-6,5;CIEND=-3,6;CIPOS95=0,0;CIEND95=0,0;SU=25;PE=20;SR=5	GT:SU:PE:SR	./.:25:20:5
3	6646213	1176	N	<DUP>	.	.	SVTYPE=DUP;STRANDS=-+:5;SVLEN=8473;END=6654686;CIPOS=-451,5;CIEND=-10,501;CIPOS95=-172,0;CIEND95=-1,164;IMPRECISE;SU=5;PE=5;SR=0	GT:SU:PE:SR	./.:5:5:0
3	6646214	1177_1	N	[3:6654638[N	.	.	SVTYPE=BND;STRANDS=--:19;EVENT=1177;MATEID=1177_2;CIPOS=-10,8;CIEND=-2,1;CIPOS95=0,0;CIEND95=0,0;SU=19;PE=5;SR=14	GT:SU:PE:SR	./.:19:5:14
3	6654638	1177_2	N	[3:6646214[N	.	.	SVTYPE=BND;STRANDS=--:19;SECONDARY;EVENT=1177;MATEID=1177_1;CIPOS=-2,1;CIEND=-10,8;CIPOS95=0,0;CIEND95=0,0;SU=19;PE=5;SR=14	GT:SU:PE:SR	./.:19:5:14
3	6650158	1178	N	<DEL>	.	.	SVTYPE=DEL;STRANDS=+-:9;SVLEN=-4479;END=6654637;CIPOS=-10,283;CIEND=-294,9;CIPOS95=-1,91;CIEND95=-77,1;IMPRECISE;SU=9;PE=9;SR=0	GT:SU:PE:SR	./.:9:9:0
3	6700874	1179	N	<DEL>	.	.	SVTYPE=DEL;STRANDS=+-:27;SVLEN=-379;END=6701253;CIPOS=-2,1;CIEND=-3,1;CIPOS95=0,0;CIEND95=0,0;SU=27;PE=11;SR=16	GT:SU:PE:SR	./.:27:11:16
3	7347029	1180	N	<DEL>	.	.	SVTYPE=DEL;STRANDS=+-:13;SVLEN=-293;END=7347322;CIPOS=-4,9;CIEND=-10,9;CIPOS95=0,0;CIEND95=0,0;SU=13;PE=2;SR=11	GT:SU:PE:SR	./.:13:2:11
3	8115455	1181	N	<DEL>	.	.	SVTYPE=DEL;STRANDS=+-:7;SVLEN=-36;END=8115491;CIPOS=-5,4;CIEND=-5,4;CIPOS95=0,0;CIEND95=0,0;SU=7;PE=0;SR=7	GT:SU:PE:SR	./.:7:0:7
3	8325639	1182	N	<DEL>	.	.	SVTYPE=DEL;STRANDS=+-:36;SVLEN=-1172;END=8326811;CIPOS=-10,9;CIEND=-10,9;CIPOS95=0,0;CIEND95=0,0;SU=36;PE=25;SR=11	GT:SU:PE:SR	./.:36:25:11
3	8720168	1183_1	N	N]3:8721094]	.	.	SVTYPE=BND;STRANDS=++:4;EVENT=1183;MATEID=1183_2;CIPOS=-8,482;CIEND=-10,473;CIPOS95=0,181;CIEND95=-1,174;IMPRECISE;SU=4;PE=4;SR=0	GT:SU:PE:SR	./.:4:4:0
3	8721094	1183_2	N	N]3:8720168]	.	.	SVTYPE=BND;STRANDS=++:4;SECONDARY;EVENT=1183;MATEID=1183_1;CIPOS=-10,473;CIEND=-8,482;CIPOS95=-1,174;CIEND95=0,181;IMPRECISE;SU=4;PE=4;SR=0	GT:SU:PE:SR	./.:4:4:0
3	8720169	1184	N	<DEL>	.	.	SVTYPE=DEL;STRANDS=+-:28;SVLEN=-867;END=8721036;CIPOS=-7,9;CIEND=-8,4;CIPOS95=0,1;CIEND95=0,0;IMPRECISE;SU=28;PE=24;SR=4	GT:SU:PE:SR	./.:28:24:4
3	8865925	1185	N	<DEL>	.	.	SVTYPE=DEL;STRANDS=+-:5;SVLEN=-17;END=8865942;CIPOS=-10,9;CIEND=-10,9;CIPOS95=0,0;CIEND95=0,0;SU=5;PE=0;SR=5	GT:SU:PE:SR	./.:5:0:5
3	10035784	1186	N	<DEL>	.	.	SVTYPE=DEL;STRANDS=+-:7;SVLEN=-53823;END=10089607;CIPOS=-9,361;CIEND=-363,8;CIPOS95=0,139;CIEND95=-139,0;IMPRECISE;SU=7;PE=7;SR=0	GT:SU:PE:SR	./.:7:7:0
3	10397475	1187	N	<DEL>	.	.	SVTYPE=DEL;STRANDS=+-:33;SVLEN=-330;END=10397805;CIPOS=-10,9;CIEND=-10,9;CIPOS95=0,0;CIEND95=0,0;SU=33;PE=22;SR=11	GT:SU:PE:SR	./.:33:22:11
3	10549599	1188	N	<DEL>	.	.	SVTYPE=DEL;STRANDS=+-:6;SVLEN=-46;END=10549645;CIPOS=-6,5;CIEND=-6,5;CIPOS95=0,0;CIEND95=0,0;SU=6;PE=0;SR=6	GT:SU:PE:SR	./.:6:0:6
3	11108284	1189	N	<DEL>	.	.	SVTYPE=DEL;STRANDS=+-:25;SVLEN=-3602;END=11111886;CIPOS=-3,207;CIEND=-136,9;CIPOS95=0,62;CIEND95=-26,3;IMPRECISE;SU=25;PE=25;SR=0	GT:SU:PE:SR	./.:25:25:0
3	11579471	1190	N	<DEL>	.	.	SVTYPE=DEL;STRANDS=+-:11;SVLEN=-40;END=11579511;CIPOS=-3,2;CIEND=-3,2;CIPOS95=0,0;CIEND95=0,0;SU=11;PE=0;SR=11	GT:SU:PE:SR	./.:11:0:11
3	10088228	1191	N	<DUP>	.	.	SVTYPE=DUP;STRANDS=-+:4;SVLEN=1823623;END=11911851;CIPOS=-492,9;CIEND=-10,383;CIPOS95=-170,1;CIEND95=-2,114;IMPRECISE;SU=4;PE=4;SR=0	GT:SU:PE:SR	./.:4:4:0
3	10038054	1192	N	<DUP>	.	.	SVTYPE=DUP;STRANDS=-+:6;SVLEN=1878107;END=11916161;CIPOS=-374,9;CIEND=-10,367;CIPOS95=-129,1;CIEND95=-1,131;IMPRECISE;SU=6;PE=6;SR=0	GT:SU:PE:SR	./.:6:6:0
3	10038227	1193	N	<DEL>	.	.	SVTYPE=DEL;STRANDS=+-:11;SVLEN=-1878244;END=11916471;CIPOS=-10,445;CIEND=-241,9;CIPOS95=-1,108;CIEND95=-62,2;IMPRECISE;SU=11;PE=11;SR=0	GT:SU:PE:SR	./.:11:11:0
3	10115159	1194	N	<DUP>	.	.	SVTYPE=DUP;STRANDS=-+:4;SVLEN=1817929;END=11933088;CIPOS=-469,9;CIEND=-10,330;CIPOS95=-161,1;CIEND95=-2,120;IMPRECISE;SU=4;PE=4;SR=0	GT:SU:PE:SR	./.:4:4:0
3	1186299	1195	N	<DEL>	.	.	SVTYPE=DEL;STRANDS=+-:4;SVLEN=-10904733;END=12091032;CIPOS=-9,8;CIEND=-9,8;CIPOS95=0,0;CIEND95=0,0;SU=4;PE=0;SR=4	GT:SU:PE:SR	./.:4:0:4
3	12092906	1196	N	<DEL>	.	.	SVTYPE=DEL;STRANDS=+-:4;SVLEN=-21;END=12092927;CIPOS=-9,8;CIEND=-9,8;CIPOS95=0,0;CIEND95=0,0;SU=4;PE=0;SR=4	GT:SU:PE:SR	./.:4:0:4
3	12196533	1197	N	<DEL>	.	.	SVTYPE=DEL;STRANDS=+-:14;SVLEN=-39;END=12196572;CIPOS=-3,1;CIEND=-10,9;CIPOS95=0,0;CIEND95=0,0;SU=14;PE=1;SR=13	GT:SU:PE:SR	./.:14:1:13
3	11956099	1198	N	<DUP>	.	.	SVTYPE=DUP;STRANDS=-+:7;SVLEN=957482;END=12913581;CIPOS=-361,9;CIEND=-10,365;CIPOS95=-123,1;CIEND95=-1,139;IMPRECISE;SU=7;PE=7;SR=0	GT:SU:PE:SR	./.:7:7:0
3	11955904	1199	N	<DEL>	.	.	SVTYPE=DEL;STRANDS=+-:17;SVLEN=-957527;END=12913431;CIPOS=-10,169;CIEND=-463,9;CIPOS95=-2,39;CIEND95=-99,1;IMPRECISE;SU=17;PE=17;SR=0	GT:SU:PE:SR	./.:17:17:0
3	13141441	1200_1	N	N]3:13142628]	.	.	SVTYPE=BND;STRANDS=++:6;EVENT=1200;MATEID=1200_2;CIPOS=-6,414;CIEND=-10,393;CIPOS95=0,164;CIEND95=-1,157;IMPRECISE;SU=6;PE=6;SR=0	GT:SU:PE:SR	./.:6:6:0
3	13142628	1200_2	N	N]3:13141441]	.	.	SVTYPE=BND;STRANDS=++:6;SECONDARY;EVENT=1200;MATEID=1200_1;CIPOS=-10,393;CIEND=-6,414;CIPOS95=-1,157;CIEND95=0,164;IMPRECISE;SU=6;PE=6;SR=0	GT:SU:PE:SR	./.:6:6:0
3	13141442	1201	N	<DEL>	.	.	SVTYPE=DEL;STRANDS=+-:75;SVLEN=-1139;END=13142581;CIPOS=-2,0;CIEND=0,0;CIPOS95=0,0;CIEND95=0,1;IMPRECISE;SU=75;PE=43;SR=32	GT:SU:PE:SR	./.:75:43:32
3	13910070	1202	N	<DEL>	.	.	SVTYPE=DEL;STRANDS=+-:6;SVLEN=-145;END=13910215;CIPOS=-6,5;CIEND=-6,5;CIPOS95=0,0;CIEND95=0,0;SU=6;PE=0;SR=6	GT:SU:PE:SR	./.:6:0:6
3	14478048	1203	N	<DEL>	.	.	SVTYPE=DEL;STRANDS=+-:8;SVLEN=-32;END=14478080;CIPOS=-10,9;CIEND=-10,9;CIPOS95=0,0;CIEND95=0,0;SU=8;PE=0;SR=8	GT:SU:PE:SR	./.:8:0:8
3	15803710	1204	N	<DEL>	.	.	SVTYPE=DEL;STRANDS=+-:5;SVLEN=-16;END=15803726;CIPOS=-10,9;CIEND=-10,9;CIPOS95=0,0;CIEND95=0,0;SU=5;PE=0;SR=5	GT:SU:PE:SR	./.:5:0:5
3	16239409	1205	N	<DEL>	.	.	SVTYPE=DEL;STRANDS=+-:31;SVLEN=-1800;END=16241209;CIPOS=-10,9;CIEND=-4,2;CIPOS95=0,0;CIEND95=0,0;SU=31;PE=22;SR=9	GT:SU:PE:SR	./.:31:22:9
3	16793203	1206	N	<DEL>	.	.	SVTYPE=DEL;STRANDS=+-:7;SVLEN=-45;END=16793248;CIPOS=-5,4;CIEND=-5,4;CIPOS95=0,0;CIEND95=0,0;SU=7;PE=0;SR=7	GT:SU:PE:SR	./.:7:0:7
3	17731700	1207	N	<DEL>	.	.	SVTYPE=DEL;STRANDS=+-:7;SVLEN=-307;END=17732007;CIPOS=-10,9;CIEND=-10,9;CIPOS95=0,0;CIEND95=0,0;SU=7;PE=3;SR=4	GT:SU:PE:SR	./.:7:3:4
3	18729957	1208	N	<DEL>	.	.	SVTYPE=DEL;STRANDS=+-:31;SVLEN=-821;END=18730778;CIPOS=-3,2;CIEND=-10,9;CIPOS95=0,0;CIEND95=0,0;SU=31;PE=21;SR=10	GT:SU:PE:SR	./.:31:21:10
3	21457508	1209	N	<DEL>	.	.	SVTYPE=DEL;STRANDS=+-:23;SVLEN=-312;END=21457820;CIPOS=-10,9;CIEND=-2,1;CIPOS95=0,0;CIEND95=0,0;SU=23;PE=8;SR=15	GT:SU:PE:SR	./.:23:8:15
3	21723704	1210	N	<DEL>	.	.	SVTYPE=DEL;STRANDS=+-:27;SVLEN=-2262;END=21725966;CIPOS=-8,179;CIEND=-275,9;CIPOS95=0,51;CIEND95=-40,0;IMPRECISE;SU=27;PE=27;SR=0	GT:SU:PE:SR	./.:27:27:0
3	22092360	1211_1	N	N]3:22097851]	.	.	SVTYPE=BND;STRANDS=++:8;EVENT=1211;MATEID=1211_2;CIPOS=-10,519;CIEND=-10,348;CIPOS95=0,153;CIEND95=-1,144;IMPRECISE;SU=8;PE=8;SR=0	GT:SU:PE:SR	./.:8:8:0
3	22097851	1211_2	N	N]3:22092360]	.	.	SVTYPE=BND;STRANDS=++:8;SECONDARY;EVENT=1211;MATEID=1211_1;CIPOS=-10,348;CIEND=-10,519;CIPOS95=-1,144;CIEND95=0,153;IMPRECISE;SU=8;PE=8;SR=0	GT:SU:PE:SR	./.:8:8:0
3	22092361	1212	N	<DEL>	.	.	SVTYPE=DEL;STRANDS=+-:80;SVLEN=-5434;END=22097795;CIPOS=-10,9;CIEND=-10,9;CIPOS95=0,0;CIEND95=0,0;SU=80;PE=55;SR=25	GT:SU:PE:SR	./.:80:55:25
3	22145162	1213	N	<DEL>	.	.	SVTYPE=DEL;STRANDS=+-:12;SVLEN=-76;END=22145238;CIPOS=-10,9;CIEND=-10,9;CIPOS95=0,0;CIEND95=0,0;SU=12;PE=0;SR=12	GT:SU:PE:SR	./.:12:0:12
3	22751299	1214_1	N	[3:22782452[N	.	.	SVTYPE=BND;STRANDS=--:7;EVENT=1214;MATEID=1214_2;CIPOS=-262,9;CIEND=-481,9;CIPOS95=-46,3;CIEND95=-139,1;IMPRECISE;SU=7;PE=7;SR=0	GT:SU:PE:SR	./.:7:7:0
3	22782452	1214_2	N	[3:22751299[N	.	.	SVTYPE=BND;STRANDS=--:7;SECONDARY;EVENT=1214;MATEID=1214_1;CIPOS=-481,9;CIEND=-262,9;CIPOS95=-139,1;CIEND95=-46,3;IMPRECISE;SU=7;PE=7;SR=0	GT:SU:PE:SR	./.:7:7:0
3	23764073	1215	N	<DEL>	.	.	SVTYPE=DEL;STRANDS=+-:13;SVLEN=-314;END=23764387;CIPOS=-4,3;CIEND=-4,2;CIPOS95=0,0;CIEND95=0,0;SU=13;PE=4;SR=9	GT:SU:PE:SR	./.:13:4:9
3	24090798	1216	N	<DEL>	.	.	SVTYPE=DEL;STRANDS=+-:12;SVLEN=-244;END=24091042;CIPOS=-10,9;CIEND=-10,9;CIPOS95=0,0;CIEND95=0,0;SU=12;PE=1;SR=11	GT:SU:PE:SR	./.:12:1:11
3	24306053	1217_1	N	[3:24306096[N	.	.	SVTYPE=BND;STRANDS=--:7;EVENT=1217;MATEID=1217_2;CIPOS=-5,4;CIEND=0,4;CIPOS95=0,0;CIEND95=0,0;SU=7;PE=0;SR=7	GT:SU:PE:SR	./.:7:0:7
3	24306096	1217_2	N	[3:24306053[N	.	.	SVTYPE=BND;STRANDS=--:7;SECONDARY;EVENT=1217;MATEID=1217_1;CIPOS=0,4;CIEND=-5,4;CIPOS95=0,0;CIEND95=0,0;SU=7;PE=0;SR=7	GT:SU:PE:SR	./.:7:0:7
3	24819528	1218	N	<DEL>	.	.	SVTYPE=DEL;STRANDS=+-:20;SVLEN=-307;END=24819835;CIPOS=-10,9;CIEND=-10,7;CIPOS95=0,0;CIEND95=0,0;SU=20;PE=3;SR=17	GT:SU:PE:SR	./.:20:3:17
3	25030887	1219	N	<DEL>	.	.	SVTYPE=DEL;STRANDS=+-:31;SVLEN=-1362;END=25032249;CIPOS=-10,9;CIEND=-10,8;CIPOS95=0,0;CIEND95=0,0;SU=31;PE=26;SR=5	GT:SU:PE:SR	./.:31:26:5
3	25508994	1220	N	<DEL>	.	.	SVTYPE=DEL;STRANDS=+-:7;SVLEN=-39;END=25509033;CIPOS=-5,4;CIEND=-5,4;CIPOS95=0,0;CIEND95=0,0;SU=7;PE=0;SR=7	GT:SU:PE:SR	./.:7:0:7
3	26123848	1221	N	<DEL>	.	.	SVTYPE=DEL;STRANDS=+-:22;SVLEN=-127;END=26123975;CIPOS=-10,8;CIEND=-8,9;CIPOS95=0,0;CIEND95=0,0;SU=22;PE=0;SR=22	GT:SU:PE:SR	./.:22:0:22
3	26450969	1222_1	N	N]3:26452341]	.	.	SVTYPE=BND;STRANDS=++:5;EVENT=1222;MATEID=1222_2;CIPOS=-7,437;CIEND=-8,435;CIPOS95=0,172;CIEND95=-1,170;IMPRECISE;SU=5;PE=5;SR=0	GT:SU:PE:SR	./.:5:5:0
3	26452341	1222_2	N	N]3:26450969]	.	.	SVTYPE=BND;STRANDS=++:5;SECONDARY;EVENT=1222;MATEID=1222_1;CIPOS=-8,435;CIEND=-7,437;CIPOS95=-1,170;CIEND95=0,172;IMPRECISE;SU=5;PE=5;SR=0	GT:SU:PE:SR	./.:5:5:0
3	26450970	1223	N	<DEL>	.	.	SVTYPE=DEL;STRANDS=+-:35;SVLEN=-1328;END=26452298;CIPOS=-10,9;CIEND=-10,9;CIPOS95=0,0;CIEND95=0,0;SU=35;PE=26;SR=9	GT:SU:PE:SR	./.:35:26:9
3	26469888	1224	N	<DEL>	.	.	SVTYPE=DEL;STRANDS=+-:8;SVLEN=-94;END=26469982;CIPOS=-10,9;CIEND=-10,9;CIPOS95=0,0;CIEND95=0,0;SU=8;PE=0;SR=8	GT:SU:PE:SR	./.:8:0:8
3	26786719	1225	N	<DEL>	.	.	SVTYPE=DEL;STRANDS=+-:9;SVLEN=-306;END=26787025;CIPOS=-4,3;CIEND=-4,3;CIPOS95=0,0;CIEND95=0,0;SU=9;PE=0;SR=9	GT:SU:PE:SR	./.:9:0:9
3	27787677	1226	N	<DEL>	.	.	SVTYPE=DEL;STRANDS=+-:5;SVLEN=-18;END=27787695;CIPOS=-10,9;CIEND=-10,9;CIPOS95=0,0;CIEND95=0,0;SU=5;PE=0;SR=5	GT:SU:PE:SR	./.:5:0:5
3	33553206	1227_1	N	N]3:33554125]	.	.	SVTYPE=BND;STRANDS=++:6;EVENT=1227;MATEID=1227_2;CIPOS=-6,414;CIEND=-10,406;CIPOS95=0,164;CIEND95=-1,160;IMPRECISE;SU=6;PE=6;SR=0	GT:SU:PE:SR	./.:6:6:0
3	33554125	1227_2	N	N]3:33553206]	.	.	SVTYPE=BND;STRANDS=++:6;SECONDARY;EVENT=1227;MATEID=1227_1;CIPOS=-10,406;CIEND=-6,414;CIPOS95=-1,160;CIEND95=0,164;IMPRECISE;SU=6;PE=6;SR=0	GT:SU:PE:SR	./.:6:6:0
3	57522646	1228	N	<DUP>	.	.	SVTYPE=DUP;STRANDS=-+:18;SVLEN=1395;END=57524041;CIPOS=-10,9;CIEND=-10,9;CIPOS95=0,0;CIEND95=0,0;SU=18;PE=10;SR=8	GT:SU:PE:SR	./.:18:10:8
3	32102052	1229	N	<DEL>	.	.	SVTYPE=DEL;STRANDS=+-:32;SVLEN=-5831;END=32107883;CIPOS=-10,9;CIEND=-10,9;CIPOS95=0,0;CIEND95=0,0;SU=32;PE=26;SR=6	GT:SU:PE:SR	./.:32:26:6
3	32806759	1230	N	<DEL>	.	.	SVTYPE=DEL;STRANDS=+-:20;SVLEN=-1302;END=32808061;CIPOS=-10,172;CIEND=-322,9;CIPOS95=-3,34;CIEND95=-60,2;IMPRECISE;SU=20;PE=20;SR=0	GT:SU:PE:SR	./.:20:20:0
3	32940761	1231	N	<DEL>	.	.	SVTYPE=DEL;STRANDS=+-:13;SVLEN=-93;END=32940854;CIPOS=-3,2;CIEND=-10,9;CIPOS95=0,0;CIEND95=0,0;SU=13;PE=2;SR=11	GT:SU:PE:SR	./.:13:2:11
3	33300947	1232	N	<DEL>	.	.	SVTYPE=DEL;STRANDS=+-:14;SVLEN=-294;END=33301241;CIPOS=-4,2;CIEND=-3,2;CIPOS95=0,0;CIEND95=0,0;SU=14;PE=2;SR=12	GT:SU:PE:SR	./.:14:2:12
3	33553207	1233	N	<DEL>	.	.	SVTYPE=DEL;STRANDS=+-:33;SVLEN=-868;END=33554075;CIPOS=-2,1;CIEND=-3,1;CIPOS95=0,0;CIEND95=0,0;SU=33;PE=20;SR=13	GT:SU:PE:SR	./.:33:20:13
3	34708109	1234	N	<INV>	.	.	SVTYPE=INV;STRANDS=++:2,--:3;SVLEN=32;END=34708141;CIPOS=-7,2;CIEND=0,8;CIPOS95=0,2;CIEND95=0,2;IMPRECISE;SU=5;PE=0;SR=5	GT:SU:PE:SR	./.:5:0:5
3	35051671	1235	N	<DEL>	.	.	SVTYPE=DEL;STRANDS=+-:13;SVLEN=-314;END=35051985;CIPOS=-10,9;CIEND=-3,2;CIPOS95=0,0;CIEND95=0,0;SU=13;PE=3;SR=10	GT:SU:PE:SR	./.:13:3:10
3	34949412	1236	N	<DEL>	.	.	SVTYPE=DEL;STRANDS=+-:4;SVLEN=-321811;END=35271223;CIPOS=-10,467;CIEND=-461,9;CIPOS95=-1,158;CIEND95=-162,1;IMPRECISE;SU=4;PE=4;SR=0	GT:SU:PE:SR	./.:4:4:0
3	36108134	1237	N	<DEL>	.	.	SVTYPE=DEL;STRANDS=+-:16;SVLEN=-304;END=36108438;CIPOS=-4,2;CIEND=-4,2;CIPOS95=0,0;CIEND95=0,0;SU=16;PE=7;SR=9	GT:SU:PE:SR	./.:16:7:9
3	25802411	1238	N	<DEL>	.	.	SVTYPE=DEL;STRANDS=+-:8;SVLEN=-13408844;END=39211255;CIPOS=-9,350;CIEND=-280,9;CIPOS95=0,149;CIEND95=-67,2;IMPRECISE;SU=8;PE=8;SR=0	GT:SU:PE:SR	./.:8:8:0
3	40836366	1239	N	<DEL>	.	.	SVTYPE=DEL;STRANDS=+-:7;SVLEN=-5;END=40836371;CIPOS=-7,2;CIEND=0,9;CIPOS95=0,0;CIEND95=0,0;SU=7;PE=0;SR=7	GT:SU:PE:SR	./.:7:0:7
3	40974708	1240	N	<DEL>	.	.	SVTYPE=DEL;STRANDS=+-:7;SVLEN=-28;END=40974736;CIPOS=-5,4;CIEND=-5,4;CIPOS95=0,0;CIEND95=0,0;SU=7;PE=0;SR=7	GT:SU:PE:SR	./.:7:0:7
3	41297107	1241	N	<DEL>	.	.	SVTYPE=DEL;STRANDS=+-:9;SVLEN=-40;END=41297147;CIPOS=-4,3;CIEND=-4,3;CIPOS95=0,0;CIEND95=0,0;SU=9;PE=0;SR=9	GT:SU:PE:SR	./.:9:0:9
3	41336681	1242	N	<DEL>	.	.	SVTYPE=DEL;STRANDS=+-:25;SVLEN=-548;END=41337229;CIPOS=-4,4;CIEND=-6,2;CIPOS95=0,0;CIEND95=0,0;SU=25;PE=19;SR=6	GT:SU:PE:SR	./.:25:19:6
3	42024592	1243	N	<DUP>	.	.	SVTYPE=DUP;STRANDS=-+:9;SVLEN=2650;END=42027242;CIPOS=-301,9;CIEND=-10,307;CIPOS95=-96,0;CIEND95=0,105;IMPRECISE;SU=9;PE=9;SR=0	GT:SU:PE:SR	./.:9:9:0
3	42024783	1244	N	<DEL>	.	.	SVTYPE=DEL;STRANDS=+-:5;SVLEN=-2472;END=42027255;CIPOS=-10,419;CIEND=-320,9;CIPOS95=-1,160;CIEND95=-74,2;IMPRECISE;SU=5;PE=5;SR=0	GT:SU:PE:SR	./.:5:5:0
3	42838373	1245	N	<DEL>	.	.	SVTYPE=DEL;STRANDS=+-:35;SVLEN=-2437;END=42840810;CIPOS=-4,3;CIEND=-10,8;CIPOS95=0,0;CIEND95=0,0;SU=35;PE=28;SR=7	GT:SU:PE:SR	./.:35:28:7
3	43031105	1246_1	N	N]3:43031476]	.	.	SVTYPE=BND;STRANDS=++:5;EVENT=1246;MATEID=1246_2;CIPOS=-5,313;CIEND=-10,424;CIPOS95=0,172;CIEND95=-1,162;IMPRECISE;SU=5;PE=5;SR=0	GT:SU:PE:SR	./.:5:5:0
3	43031476	1246_2	N	N]3:43031105]	.	.	SVTYPE=BND;STRANDS=++:5;SECONDARY;EVENT=1246;MATEID=1246_1;CIPOS=-10,424;CIEND=-5,313;CIPOS95=-1,162;CIEND95=0,172;IMPRECISE;SU=5;PE=5;SR=0	GT:SU:PE:SR	./.:5:5:0
3	43031106	1247	N	<DEL>	.	.	SVTYPE=DEL;STRANDS=+-:39;SVLEN=-314;END=43031420;CIPOS=-2,0;CIEND=-1,0;CIPOS95=0,0;CIEND95=0,0;SU=39;PE=7;SR=32	GT:SU:PE:SR	./.:39:7:32
3	43381326	1248	N	<DEL>	.	.	SVTYPE=DEL;STRANDS=+-:4;SVLEN=-24;END=43381350;CIPOS=-9,8;CIEND=-9,8;CIPOS95=0,0;CIEND95=0,0;SU=4;PE=0;SR=4	GT:SU:PE:SR	./.:4:0:4
3	44298978	1249	N	<DEL>	.	.	SVTYPE=DEL;STRANDS=+-:5;SVLEN=-7;END=44298985;CIPOS=-10,5;CIEND=-6,9;CIPOS95=0,0;CIEND95=0,0;SU=5;PE=0;SR=5	GT:SU:PE:SR	./.:5:0:5
3	44552242	1250	N	<DEL>	.	.	SVTYPE=DEL;STRANDS=+-:13;SVLEN=-52;END=44552294;CIPOS=-10,1;CIEND=0,2;CIPOS95=0,0;CIEND95=0,0;SU=13;PE=0;SR=13	GT:SU:PE:SR	./.:13:0:13
3	44740995	1251	N	<INV>	.	.	SVTYPE=INV;STRANDS=++:45,--:46;SVLEN=1259;END=44742254;CIPOS=-9,4;CIEND=-6,3;CIPOS95=-3,1;CIEND95=-1,0;IMPRECISE;SU=91;PE=91;SR=0	GT:SU:PE:SR	./.:91:91:0
3	45084329	1252	N	<INV>	.	.	SVTYPE=INV;STRANDS=++:18,--:13;SVLEN=119;END=45084448;CIPOS=-10,3;CIEND=0,3;CIPOS95=0,0;CIEND95=0,0;SU=31;PE=18;SR=13	GT:SU:PE:SR	./.:31:18:13
3	45609906	1253	N	<DEL>	.	.	SVTYPE=DEL;STRANDS=+-:47;SVLEN=-364;END=45610270;CIPOS=-10,100;CIEND=-204,9;CIPOS95=-3,18;CIEND95=-17,3;IMPRECISE;SU=47;PE=47;SR=0	GT:SU:PE:SR	./.:47:47:0
3	45768360	1254_1	N	N]3:45768714]	.	.	SVTYPE=BND;STRANDS=++:4;EVENT=1254;MATEID=1254_2;CIPOS=-7,314;CIEND=-10,477;CIPOS95=0,181;CIEND95=-1,179;IMPRECISE;SU=4;PE=4;SR=0	GT:SU:PE:SR	./.:4:4:0
3	45768714	1254_2	N	N]3:45768360]	.	.	SVTYPE=BND;STRANDS=++:4;SECONDARY;EVENT=1254;MATEID=1254_1;CIPOS=-10,477;CIEND=-7,314;CIPOS95=-1,179;CIEND95=0,181;IMPRECISE;SU=4;PE=4;SR=0	GT:SU:PE:SR	./.:4:4:0
3	45768361	1255	N	<DEL>	.	.	SVTYPE=DEL;STRANDS=+-:17;SVLEN=-315;END=45768676;CIPOS=-10,9;CIEND=-2,1;CIPOS95=0,0;CIEND95=0,0;SU=17;PE=4;SR=13	GT:SU:PE:SR	./.:17:4:13
3	45831056	1256	N	<DEL>	.	.	SVTYPE=DEL;STRANDS=+-:26;SVLEN=-49;END=45831105;CIPOS=-10,9;CIEND=-10,9;CIPOS95=0,0;CIEND95=0,0;SU=26;PE=0;SR=26	GT:SU:PE:SR	./.:26:0:26
3	46018855	1257	N	<DEL>	.	.	SVTYPE=DEL;STRANDS=+-:5;SVLEN=-31;END=46018886;CIPOS=-10,9;CIEND=-10,9;CIPOS95=0,0;CIEND95=0,0;SU=5;PE=0;SR=5	GT:SU:PE:SR	./.:5:0:5
3	46045872	1258	N	<DEL>	.	.	SVTYPE=DEL;STRANDS=+-:6;SVLEN=-257;END=46046129;CIPOS=-9,7;CIEND=-9,8;CIPOS95=0,0;CIEND95=0,0;SU=6;PE=2;SR=4	GT:SU:PE:SR	./.:6:2:4
3	46550053	1259_1	N	[3:46550792[N	.	.	SVTYPE=BND;STRANDS=--:5;EVENT=1259;MATEID=1259_2;CIPOS=-480,9;CIEND=-338,9;CIPOS95=-154,1;CIEND95=-109,2;IMPRECISE;SU=5;PE=5;SR=0	GT:SU:PE:SR	./.:5:5:0
3	46550792	1259_2	N	[3:46550053[N	.	.	SVTYPE=BND;STRANDS=--:5;SECONDARY;EVENT=1259;MATEID=1259_1;CIPOS=-338,9;CIEND=-480,9;CIPOS95=-109,2;CIEND95=-154,1;IMPRECISE;SU=5;PE=5;SR=0	GT:SU:PE:SR	./.:5:5:0
3	47020005	1260	N	<DEL>	.	.	SVTYPE=DEL;STRANDS=+-:4;SVLEN=-107;END=47020112;CIPOS=-9,8;CIEND=-9,8;CIPOS95=0,0;CIEND95=0,0;SU=4;PE=0;SR=4	GT:SU:PE:SR	./.:4:0:4
3	47490669	1261	N	<DEL>	.	.	SVTYPE=DEL;STRANDS=+-:41;SVLEN=-2771;END=47493440;CIPOS=-10,9;CIEND=-10,9;CIPOS95=0,0;CIEND95=0,0;SU=41;PE=34;SR=7	GT:SU:PE:SR	./.:41:34:7
3	47549438	1262	N	<DEL>	.	.	SVTYPE=DEL;STRANDS=+-:4;SVLEN=-17;END=47549455;CIPOS=-9,8;CIEND=-9,8;CIPOS95=0,0;CIEND95=0,0;SU=4;PE=0;SR=4	GT:SU:PE:SR	./.:4:0:4
3	49494286	1263_1	N	N]3:49494654]	.	.	SVTYPE=BND;STRANDS=++:6;EVENT=1263;MATEID=1263_2;CIPOS=-5,317;CIEND=-10,404;CIPOS95=0,164;CIEND95=-1,157;IMPRECISE;SU=6;PE=6;SR=0	GT:SU:PE:SR	./.:6:6:0
3	49494654	1263_2	N	N]3:49494286]	.	.	SVTYPE=BND;STRANDS=++:6;SECONDARY;EVENT=1263;MATEID=1263_1;CIPOS=-10,404;CIEND=-5,317;CIPOS95=-1,157;CIEND95=0,164;IMPRECISE;SU=6;PE=6;SR=0	GT:SU:PE:SR	./.:6:6:0
3	49494287	1264	N	<DEL>	.	.	SVTYPE=DEL;STRANDS=+-:34;SVLEN=-318;END=49494605;CIPOS=-2,0;CIEND=-10,9;CIPOS95=0,0;CIEND95=0,0;SU=34;PE=12;SR=22	GT:SU:PE:SR	./.:34:12:22
3	49617230	1265	N	<DEL>	.	.	SVTYPE=DEL;STRANDS=+-:4;SVLEN=-29;END=49617259;CIPOS=-10,1;CIEND=-9,8;CIPOS95=-1,0;CIEND95=0,0;IMPRECISE;SU=4;PE=0;SR=4	GT:SU:PE:SR	./.:4:0:4
3	53261290	1266	N	<DEL>	.	.	SVTYPE=DEL;STRANDS=+-:4;SVLEN=-19;END=53261309;CIPOS=-9,8;CIEND=-9,8;CIPOS95=0,0;CIEND95=0,0;SU=4;PE=0;SR=4	GT:SU:PE:SR	./.:4:0:4
3	54024997	1267	N	<DUP>	.	.	SVTYPE=DUP;STRANDS=-+:5;SVLEN=301;END=54025298;CIPOS=-399,9;CIEND=-10,406;CIPOS95=-116,1;CIEND95=0,141;IMPRECISE;SU=5;PE=5;SR=0	GT:SU:PE:SR	./.:5:5:0
3	55358448	1268	N	<DEL>	.	.	SVTYPE=DEL;STRANDS=+-:22;SVLEN=-91;END=55358539;CIPOS=-10,6;CIEND=-10,6;CIPOS95=0,0;CIEND95=0,0;SU=22;PE=0;SR=22	GT:SU:PE:SR	./.:22:0:22
3	56604700	1269	N	<DEL>	.	.	SVTYPE=DEL;STRANDS=+-:9;SVLEN=-255;END=56604955;CIPOS=-10,9;CIEND=-10,9;CIPOS95=0,0;CIEND95=0,0;SU=9;PE=2;SR=7	GT:SU:PE:SR	./.:9:2:7
3	57003274	1270	N	<DEL>	.	.	SVTYPE=DEL;STRANDS=+-:10;SVLEN=-159;END=57003433;CIPOS=-10,9;CIEND=-10,9;CIPOS95=0,0;CIEND95=0,0;SU=10;PE=0;SR=10	GT:SU:PE:SR	./.:10:0:10
3	57522710	1271	N	<DEL>	.	.	SVTYPE=DEL;STRANDS=+-:10;SVLEN=-1341;END=57524051;CIPOS=-10,9;CIEND=-10,9;CIPOS95=0,0;CIEND95=0,0;SU=10;PE=6;SR=4	GT:SU:PE:SR	./.:10:6:4
3	61475063	1272	N	<DEL>	.	.	SVTYPE=DEL;STRANDS=+-:12;SVLEN=-308;END=61475371;CIPOS=-10,9;CIEND=-4,3;CIPOS95=0,0;CIEND95=0,0;SU=12;PE=3;SR=9	GT:SU:PE:SR	./.:12:3:9
3	61789151	1273	N	<DEL>	.	.	SVTYPE=DEL;STRANDS=+-:4;SVLEN=-20;END=61789171;CIPOS=-9,8;CIEND=-9,8;CIPOS95=0,0;CIEND95=0,0;SU=4;PE=0;SR=4	GT:SU:PE:SR	./.:4:0:4
3	63881926	1274	N	<DEL>	.	.	SVTYPE=DEL;STRANDS=+-:10;SVLEN=-39;END=63881965;CIPOS=-10,9;CIEND=-10,9;CIPOS95=0,0;CIEND95=0,0;SU=10;PE=0;SR=10	GT:SU:PE:SR	./.:10:0:10
3	90453651	1275	N	<DUP>	.	.	SVTYPE=DUP;STRANDS=-+:6;SVLEN=51134;END=90504785;CIPOS=-509,9;CIEND=-10,358;CIPOS95=-160,1;CIEND95=-2,111;IMPRECISE;SU=6;PE=6;SR=0	GT:SU:PE:SR	./.:6:6:0
3	64218223	1276	N	<DEL>	.	.	SVTYPE=DEL;STRANDS=+-:4;SVLEN=-25;END=64218248;CIPOS=-9,8;CIEND=-9,8;CIPOS95=0,0;CIEND95=0,0;SU=4;PE=0;SR=4	GT:SU:PE:SR	./.:4:0:4
3	65115785	1277	N	<DEL>	.	.	SVTYPE=DEL;STRANDS=+-:13;SVLEN=-29;END=65115814;CIPOS=-10,9;CIEND=-10,9;CIPOS95=0,0;CIEND95=0,0;SU=13;PE=0;SR=13	GT:SU:PE:SR	./.:13:0:13
3	65179649	1278	N	<DEL>	.	.	SVTYPE=DEL;STRANDS=+-:6;SVLEN=-31;END=65179680;CIPOS=-6,5;CIEND=-6,5;CIPOS95=0,0;CIEND95=0,0;SU=6;PE=0;SR=6	GT:SU:PE:SR	./.:6:0:6
3	65188871	1279	N	<DEL>	.	.	SVTYPE=DEL;STRANDS=+-:21;SVLEN=-25877;END=65214748;CIPOS=-10,9;CIEND=-10,6;CIPOS95=-1,1;CIEND95=-1,0;IMPRECISE;SU=21;PE=18;SR=3	GT:SU:PE:SR	./.:21:18:3
3	66136288	1280	N	<DEL>	.	.	SVTYPE=DEL;STRANDS=+-:5;SVLEN=-32;END=66136320;CIPOS=-10,9;CIEND=-10,9;CIPOS95=0,0;CIEND95=0,0;SU=5;PE=0;SR=5	GT:SU:PE:SR	./.:5:0:5
3	66763772	1281	N	<DUP>	.	.	SVTYPE=DUP;STRANDS=-+:7;SVLEN=138;END=66763910;CIPOS=-5,4;CIEND=-5,4;CIPOS95=0,0;CIEND95=0,0;SU=7;PE=0;SR=7	GT:SU:PE:SR	./.:7:0:7
3	67493707	1282_1	N	N]3:67496857]	.	.	SVTYPE=BND;STRANDS=++:7;EVENT=1282;MATEID=1282_2;CIPOS=-5,385;CIEND=-10,363;CIPOS95=0,158;CIEND95=-1,146;IMPRECISE;SU=7;PE=7;SR=0	GT:SU:PE:SR	./.:7:7:0
3	67496857	1282_2	N	N]3:67493707]	.	.	SVTYPE=BND;STRANDS=++:7;SECONDARY;EVENT=1282;MATEID=1282_1;CIPOS=-10,363;CIEND=-5,385;CIPOS95=-1,146;CIEND95=0,158;IMPRECISE;SU=7;PE=7;SR=0	GT:SU:PE:SR	./.:7:7:0
3	67493708	1283	N	<DEL>	.	.	SVTYPE=DEL;STRANDS=+-:68;SVLEN=-3091;END=67496799;CIPOS=-2,0;CIEND=-2,0;CIPOS95=0,0;CIEND95=0,0;SU=68;PE=36;SR=32	GT:SU:PE:SR	./.:68:36:32
3	68634772	1284_1	N	N]3:68640298]	.	.	SVTYPE=BND;STRANDS=++:8;EVENT=1284;MATEID=1284_2;CIPOS=-10,519;CIEND=-10,352;CIPOS95=0,153;CIEND95=-1,148;IMPRECISE;SU=8;PE=8;SR=0	GT:SU:PE:SR	./.:8:8:0
3	68640298	1284_2	N	N]3:68634772]	.	.	SVTYPE=BND;STRANDS=++:8;SECONDARY;EVENT=1284;MATEID=1284_1;CIPOS=-10,352;CIEND=-10,519;CIPOS95=-1,148;CIEND95=0,153;IMPRECISE;SU=8;PE=8;SR=0	GT:SU:PE:SR	./.:8:8:0
3	68634773	1285	N	<DEL>	.	.	SVTYPE=DEL;STRANDS=+-:29;SVLEN=-5480;END=68640253;CIPOS=-3,2;CIEND=-10,9;CIPOS95=0,0;CIEND95=0,0;SU=29;PE=20;SR=9	GT:SU:PE:SR	./.:29:20:9
3	68719670	1286	N	<DEL>	.	.	SVTYPE=DEL;STRANDS=+-:8;SVLEN=-32;END=68719702;CIPOS=-10,9;CIEND=-10,9;CIPOS95=0,0;CIEND95=0,0;SU=8;PE=0;SR=8	GT:SU:PE:SR	./.:8:0:8
3	68739682	1287	N	<DEL>	.	.	SVTYPE=DEL;STRANDS=+-:25;SVLEN=-8181;END=68747863;CIPOS=-10,8;CIEND=-5,2;CIPOS95=0,0;CIEND95=0,0;SU=25;PE=18;SR=7	GT:SU:PE:SR	./.:25:18:7
3	70415121	1288	N	<DEL>	.	.	SVTYPE=DEL;STRANDS=+-:15;SVLEN=-319;END=70415440;CIPOS=-4,2;CIEND=-3,2;CIPOS95=0,0;CIEND95=0,0;SU=15;PE=5;SR=10	GT:SU:PE:SR	./.:15:5:10
3	71242359	1289	N	<DEL>	.	.	SVTYPE=DEL;STRANDS=+-:4;SVLEN=-338;END=71242697;CIPOS=-10,336;CIEND=-253,9;CIPOS95=-2,120;CIEND95=-54,3;IMPRECISE;SU=4;PE=4;SR=0	GT:SU:PE:SR	./.:4:4:0
3	48252110	1290_1	N	[3:71599786[N	.	.	SVTYPE=BND;STRANDS=--:6;EVENT=1290;MATEID=1290_2;CIPOS=-379,9;CIEND=-416,5;CIPOS95=-134,1;CIEND95=-162,0;IMPRECISE;SU=6;PE=6;SR=0	GT:SU:PE:SR	./.:6:6:0
3	71599786	1290_2	N	[3:48252110[N	.	.	SVTYPE=BND;STRANDS=--:6;SECONDARY;EVENT=1290;MATEID=1290_1;CIPOS=-416,5;CIEND=-379,9;CIPOS95=-162,0;CIEND95=-134,1;IMPRECISE;SU=6;PE=6;SR=0	GT:SU:PE:SR	./.:6:6:0
3	73063077	1291	N	<DEL>	.	.	SVTYPE=DEL;STRANDS=+-:36;SVLEN=-477;END=73063554;CIPOS=-3,3;CIEND=-5,2;CIPOS95=0,0;CIEND95=0,0;SU=36;PE=29;SR=7	GT:SU:PE:SR	./.:36:29:7
3	74765425	1292_1	N	N]3:74765772]	.	.	SVTYPE=BND;STRANDS=++:4;EVENT=1292;MATEID=1292_2;CIPOS=-7,308;CIEND=-10,473;CIPOS95=0,181;CIEND95=-1,179;IMPRECISE;SU=4;PE=4;SR=0	GT:SU:PE:SR	./.:4:4:0
3	74765772	1292_2	N	N]3:74765425]	.	.	SVTYPE=BND;STRANDS=++:4;SECONDARY;EVENT=1292;MATEID=1292_1;CIPOS=-10,473;CIEND=-7,308;CIPOS95=-1,179;CIEND95=0,181;IMPRECISE;SU=4;PE=4;SR=0	GT:SU:PE:SR	./.:4:4:0
3	74765426	1293	N	<DEL>	.	.	SVTYPE=DEL;STRANDS=+-:28;SVLEN=-309;END=74765735;CIPOS=-2,0;CIEND=-10,9;CIPOS95=0,0;CIEND95=0,0;SU=28;PE=9;SR=19	GT:SU:PE:SR	./.:28:9:19
3	74789885	1294	N	<DEL>	.	.	SVTYPE=DEL;STRANDS=+-:18;SVLEN=-61;END=74789946;CIPOS=-2,1;CIEND=-2,1;CIPOS95=0,0;CIEND95=0,0;SU=18;PE=0;SR=18	GT:SU:PE:SR	./.:18:0:18
3	75276888	1295_1	N	N]3:75278963]	.	.	SVTYPE=BND;STRANDS=++:5;EVENT=1295;MATEID=1295_2;CIPOS=-7,441;CIEND=-10,501;CIPOS95=0,172;CIEND95=-1,165;IMPRECISE;SU=5;PE=5;SR=0	GT:SU:PE:SR	./.:5:5:0
3	75278963	1295_2	N	N]3:75276888]	.	.	SVTYPE=BND;STRANDS=++:5;SECONDARY;EVENT=1295;MATEID=1295_1;CIPOS=-10,501;CIEND=-7,441;CIPOS95=-1,165;CIEND95=0,172;IMPRECISE;SU=5;PE=5;SR=0	GT:SU:PE:SR	./.:5:5:0
3	60136	1296	N	<DUP>	.	.	SVTYPE=DUP;STRANDS=-+:13;SVLEN=75219103;END=75279239;CIPOS=-251,9;CIEND=-10,240;CIPOS95=-85,2;CIEND95=-1,64;IMPRECISE;SU=13;PE=13;SR=0	GT:SU:PE:SR	./.:13:13:0
3	75276888	1297	N	<DEL>	.	.	SVTYPE=DEL;STRANDS=+-:65;SVLEN=-2022;END=75278910;CIPOS=-9,9;CIEND=-2,0;CIPOS95=0,1;CIEND95=0,0;IMPRECISE;SU=65;PE=44;SR=21	GT:SU:PE:SR	./.:65:44:21
3	76716836	1298	N	<DEL>	.	.	SVTYPE=DEL;STRANDS=+-:4;SVLEN=-31;END=76716867;CIPOS=-9,8;CIEND=-9,8;CIPOS95=0,0;CIEND95=0,0;SU=4;PE=0;SR=4	GT:SU:PE:SR	./.:4:0:4
3	77342601	1299	N	<DEL>	.	.	SVTYPE=DEL;STRANDS=+-:8;SVLEN=-995;END=77343596;CIPOS=-10,373;CIEND=-324,9;CIPOS95=-2,91;CIEND95=-118,1;IMPRECISE;SU=8;PE=8;SR=0	GT:SU:PE:SR	./.:8:8:0
3	78231821	1300	N	<DEL>	.	.	SVTYPE=DEL;STRANDS=+-:7;SVLEN=-93;END=78231914;CIPOS=-5,4;CIEND=-5,4;CIPOS95=0,0;CIEND95=0,0;SU=7;PE=0;SR=7	GT:SU:PE:SR	./.:7:0:7
3	78779422	1301_1	N	N]3:78779770]	.	.	SVTYPE=BND;STRANDS=++:5;EVENT=1301;MATEID=1301_2;CIPOS=-6,294;CIEND=-10,497;CIPOS95=0,172;CIEND95=-1,160;IMPRECISE;SU=5;PE=5;SR=0	GT:SU:PE:SR	./.:5:5:0
3	78779770	1301_2	N	N]3:78779422]	.	.	SVTYPE=BND;STRANDS=++:5;SECONDARY;EVENT=1301;MATEID=1301_1;CIPOS=-10,497;CIEND=-6,294;CIPOS95=-1,160;CIEND95=0,172;IMPRECISE;SU=5;PE=5;SR=0	GT:SU:PE:SR	./.:5:5:0
3	78779423	1302	N	<DEL>	.	.	SVTYPE=DEL;STRANDS=+-:26;SVLEN=-295;END=78779718;CIPOS=-10,9;CIEND=-1,0;CIPOS95=0,0;CIEND95=0,0;SU=26;PE=5;SR=21	GT:SU:PE:SR	./.:26:5:21
3	80925313	1303_1	N	N]3:80926900]	.	.	SVTYPE=BND;STRANDS=++:7;EVENT=1303;MATEID=1303_2;CIPOS=-6,357;CIEND=-10,253;CIPOS95=0,129;CIEND95=-3,26;IMPRECISE;SU=7;PE=7;SR=0	GT:SU:PE:SR	./.:7:7:0
3	80926900	1303_2	N	N]3:80925313]	.	.	SVTYPE=BND;STRANDS=++:7;SECONDARY;EVENT=1303;MATEID=1303_1;CIPOS=-10,253;CIEND=-6,357;CIPOS95=-3,26;CIEND95=0,129;IMPRECISE;SU=7;PE=7;SR=0	GT:SU:PE:SR	./.:7:7:0
3	80925314	1304	N	<DEL>	.	.	SVTYPE=DEL;STRANDS=+-:34;SVLEN=-1290;END=80926604;CIPOS=-4,2;CIEND=-3,1;CIPOS95=0,0;CIEND95=0,0;SU=34;PE=23;SR=11	GT:SU:PE:SR	./.:34:23:11
3	81346082	1305	N	<DEL>	.	.	SVTYPE=DEL;STRANDS=+-:32;SVLEN=-298;END=81346380;CIPOS=-1,0;CIEND=-10,9;CIPOS95=0,0;CIEND95=0,0;SU=32;PE=10;SR=22	GT:SU:PE:SR	./.:32:10:22
3	81907506	1306_1	N	N]3:81907868]	.	.	SVTYPE=BND;STRANDS=++:6;EVENT=1306;MATEID=1306_2;CIPOS=-10,304;CIEND=-10,398;CIPOS95=0,164;CIEND95=-1,157;IMPRECISE;SU=6;PE=6;SR=0	GT:SU:PE:SR	./.:6:6:0
3	81907868	1306_2	N	N]3:81907506]	.	.	SVTYPE=BND;STRANDS=++:6;SECONDARY;EVENT=1306;MATEID=1306_1;CIPOS=-10,398;CIEND=-10,304;CIPOS95=-1,157;CIEND95=0,164;IMPRECISE;SU=6;PE=6;SR=0	GT:SU:PE:SR	./.:6:6:0
3	81907507	1307	N	<DEL>	.	.	SVTYPE=DEL;STRANDS=+-:33;SVLEN=-305;END=81907812;CIPOS=-10,9;CIEND=-2,1;CIPOS95=0,0;CIEND95=0,0;SU=33;PE=17;SR=16	GT:SU:PE:SR	./.:33:17:16
3	82936657	1308_1	N	N]3:82937006]	.	.	SVTYPE=BND;STRANDS=++:4;EVENT=1308;MATEID=1308_2;CIPOS=-7,298;CIEND=-10,472;CIPOS95=0,181;CIEND95=-1,177;IMPRECISE;SU=4;PE=4;SR=0	GT:SU:PE:SR	./.:4:4:0
3	82937006	1308_2	N	N]3:82936657]	.	.	SVTYPE=BND;STRANDS=++:4;SECONDARY;EVENT=1308;MATEID=1308_1;CIPOS=-10,472;CIEND=-7,298;CIPOS95=-1,177;CIEND95=0,181;IMPRECISE;SU=4;PE=4;SR=0	GT:SU:PE:SR	./.:4:4:0
3	82936658	1309	N	<DEL>	.	.	SVTYPE=DEL;STRANDS=+-:21;SVLEN=-299;END=82936957;CIPOS=-10,9;CIEND=-3,2;CIPOS95=0,0;CIEND95=0,0;SU=21;PE=11;SR=10	GT:SU:PE:SR	./.:21:11:10
3	83828245	1310	N	<DEL>	.	.	SVTYPE=DEL;STRANDS=+-:24;SVLEN=-49;END=83828294;CIPOS=-1,0;CIEND=-1,0;CIPOS95=0,0;CIEND95=0,0;SU=24;PE=0;SR=24	GT:SU:PE:SR	./.:24:0:24
3	83853127	1311_1	N	N]3:83855404]	.	.	SVTYPE=BND;STRANDS=++:6;EVENT=1311;MATEID=1311_2;CIPOS=-6,414;CIEND=-10,394;CIPOS95=0,164;CIEND95=-1,158;IMPRECISE;SU=6;PE=6;SR=0	GT:SU:PE:SR	./.:6:6:0
3	83855404	1311_2	N	N]3:83853127]	.	.	SVTYPE=BND;STRANDS=++:6;SECONDARY;EVENT=1311;MATEID=1311_1;CIPOS=-10,394;CIEND=-6,414;CIPOS95=-1,158;CIEND95=0,164;IMPRECISE;SU=6;PE=6;SR=0	GT:SU:PE:SR	./.:6:6:0
3	83853128	1312	N	<DEL>	.	.	SVTYPE=DEL;STRANDS=+-:80;SVLEN=-2221;END=83855349;CIPOS=-10,9;CIEND=-10,9;CIPOS95=0,0;CIEND95=0,0;SU=80;PE=52;SR=28	GT:SU:PE:SR	./.:80:52:28
3	86868609	1313	N	<DEL>	.	.	SVTYPE=DEL;STRANDS=+-:5;SVLEN=-725;END=86869334;CIPOS=-10,389;CIEND=-451,5;CIPOS95=-1,128;CIEND95=-172,0;IMPRECISE;SU=5;PE=5;SR=0	GT:SU:PE:SR	./.:5:5:0
3	87482524	1314	N	<DEL>	.	.	SVTYPE=DEL;STRANDS=+-:5;SVLEN=-82;END=87482606;CIPOS=-10,9;CIEND=-10,9;CIPOS95=0,0;CIEND95=0,0;SU=5;PE=0;SR=5	GT:SU:PE:SR	./.:5:0:5
3	88915040	1315	N	<DEL>	.	.	SVTYPE=DEL;STRANDS=+-:8;SVLEN=-33;END=88915073;CIPOS=-10,9;CIEND=-10,9;CIPOS95=0,0;CIEND95=0,0;SU=8;PE=0;SR=8	GT:SU:PE:SR	./.:8:0:8
3	88948276	1316	N	<DEL>	.	.	SVTYPE=DEL;STRANDS=+-:5;SVLEN=-13;END=88948289;CIPOS=-10,9;CIEND=-10,9;CIPOS95=0,0;CIEND95=0,0;SU=5;PE=0;SR=5	GT:SU:PE:SR	./.:5:0:5
3	90399820	1317	N	<DUP>	.	.	SVTYPE=DUP;STRANDS=-+:16;SVLEN=904;END=90400724;CIPOS=-267,9;CIEND=-10,169;CIPOS95=-31,0;CIEND95=-3,27;IMPRECISE;SU=16;PE=16;SR=0	GT:SU:PE:SR	./.:16:16:0
3	90452098	1318	N	<DUP>	.	.	SVTYPE=DUP;STRANDS=-+:22;SVLEN=750;END=90452848;CIPOS=-157,9;CIEND=-10,173;CIPOS95=-29,3;CIEND95=-2,42;IMPRECISE;SU=22;PE=22;SR=0	GT:SU:PE:SR	./.:22:22:0
3	90457953	1319	N	<DUP>	.	.	SVTYPE=DUP;STRANDS=-+:4;SVLEN=1296;END=90459249;CIPOS=-512,9;CIEND=-10,296;CIPOS95=-179,1;CIEND95=-2,96;IMPRECISE;SU=4;PE=4;SR=0	GT:SU:PE:SR	./.:4:4:0
3	90459287	1320	N	<DEL>	.	.	SVTYPE=DEL;STRANDS=+-:9;SVLEN=-1474;END=90460761;CIPOS=-10,283;CIEND=-448,9;CIPOS95=-2,86;CIEND95=-114,1;IMPRECISE;SU=9;PE=9;SR=0	GT:SU:PE:SR	./.:9:9:0
3	94111611	1321	N	<INV>	.	.	SVTYPE=INV;STRANDS=++:2,--:2;SVLEN=147;END=94111758;CIPOS=-10,9;CIEND=-10,9;CIPOS95=-3,3;CIEND95=-3,3;IMPRECISE;SU=4;PE=3;SR=1	GT:SU:PE:SR	./.:4:3:1
3	95116208	1322	N	<DEL>	.	.	SVTYPE=DEL;STRANDS=+-:50;SVLEN=-314;END=95116522;CIPOS=-2,0;CIEND=-10,9;CIPOS95=0,0;CIEND95=0,0;SU=50;PE=24;SR=26	GT:SU:PE:SR	./.:50:24:26
3	95166841	1323	N	<DEL>	.	.	SVTYPE=DEL;STRANDS=+-:20;SVLEN=-50;END=95166891;CIPOS=-10,9;CIEND=-10,9;CIPOS95=0,0;CIEND95=0,0;SU=20;PE=0;SR=20	GT:SU:PE:SR	./.:20:0:20
3	95465767	1324	N	<DEL>	.	.	SVTYPE=DEL;STRANDS=+-:4;SVLEN=-2349;END=95468116;CIPOS=-10,459;CIEND=-520,9;CIPOS95=-1,158;CIEND95=-181,0;IMPRECISE;SU=4;PE=4;SR=0	GT:SU:PE:SR	./.:4:4:0
3	95465767	1325	N	<DEL>	.	.	SVTYPE=DEL;STRANDS=+-:18;SVLEN=-4996;END=95470763;CIPOS=-10,179;CIEND=-382,9;CIPOS95=-1,37;CIEND95=-69,0;IMPRECISE;SU=18;PE=18;SR=0	GT:SU:PE:SR	./.:18:18:0
3	95468116	1326	N	<DUP>	.	.	SVTYPE=DUP;STRANDS=-+:33;SVLEN=2884;END=95471000;CIPOS=-4,1;CIEND=-10,9;CIPOS95=0,0;CIEND95=0,0;SU=33;PE=25;SR=8	GT:SU:PE:SR	./.:33:25:8
3	96340653	1327	N	<DUP>	.	.	SVTYPE=DUP;STRANDS=-+:7;SVLEN=326;END=96340979;CIPOS=-354,9;CIEND=-10,365;CIPOS95=-116,1;CIEND95=0,153;IMPRECISE;SU=7;PE=7;SR=0	GT:SU:PE:SR	./.:7:7:0
3	96382808	1328	N	<DEL>	.	.	SVTYPE=DEL;STRANDS=+-:4;SVLEN=-3;END=96382811;CIPOS=-9,1;CIEND=-2,8;CIPOS95=0,0;CIEND95=0,0;SU=4;PE=0;SR=4	GT:SU:PE:SR	./.:4:0:4
3	98410674	1329	N	<DEL>	.	.	SVTYPE=DEL;STRANDS=+-:13;SVLEN=-4109;END=98414783;CIPOS=-10,282;CIEND=-298,9;CIPOS95=-3,35;CIEND95=-74,0;IMPRECISE;SU=13;PE=13;SR=0	GT:SU:PE:SR	./.:13:13:0
3	98899062	1330_1	N	N]3:98902441]	.	.	SVTYPE=BND;STRANDS=++:4;EVENT=1330;MATEID=1330_2;CIPOS=-8,482;CIEND=-10,469;CIPOS95=0,181;CIEND95=-1,174;IMPRECISE;SU=4;PE=4;SR=0	GT:SU:PE:SR	./.:4:4:0
3	98902441	1330_2	N	N]3:98899062]	.	.	SVTYPE=BND;STRANDS=++:4;SECONDARY;EVENT=1330;MATEID=1330_1;CIPOS=-10,469;CIEND=-8,482;CIPOS95=-1,174;CIEND95=0,181;IMPRECISE;SU=4;PE=4;SR=0	GT:SU:PE:SR	./.:4:4:0
3	98899063	1331	N	<DEL>	.	.	SVTYPE=DEL;STRANDS=+-:61;SVLEN=-3326;END=98902389;CIPOS=-2,0;CIEND=-2,0;CIPOS95=0,0;CIEND95=0,0;SU=61;PE=40;SR=21	GT:SU:PE:SR	./.:61:40:21
3	98943805	1332_1	N	N]3:98949561]	.	.	SVTYPE=BND;STRANDS=++:5;EVENT=1332;MATEID=1332_2;CIPOS=-7,437;CIEND=-10,428;CIPOS95=0,172;CIEND95=-1,166;IMPRECISE;SU=5;PE=5;SR=0	GT:SU:PE:SR	./.:5:5:0
3	98949561	1332_2	N	N]3:98943805]	.	.	SVTYPE=BND;STRANDS=++:5;SECONDARY;EVENT=1332;MATEID=1332_1;CIPOS=-10,428;CIEND=-7,437;CIPOS95=-1,166;CIEND95=0,172;IMPRECISE;SU=5;PE=5;SR=0	GT:SU:PE:SR	./.:5:5:0
3	98943806	1333	N	<DEL>	.	.	SVTYPE=DEL;STRANDS=+-:32;SVLEN=-5709;END=98949515;CIPOS=-10,9;CIEND=-4,1;CIPOS95=0,0;CIEND95=0,0;SU=32;PE=24;SR=8	GT:SU:PE:SR	./.:32:24:8
3	98982440	1334	N	<DEL>	.	.	SVTYPE=DEL;STRANDS=+-:15;SVLEN=-56;END=98982496;CIPOS=-10,9;CIEND=-10,9;CIPOS95=0,0;CIEND95=0,0;SU=15;PE=0;SR=15	GT:SU:PE:SR	./.:15:0:15
3	99037454	1335	N	<DEL>	.	.	SVTYPE=DEL;STRANDS=+-:37;SVLEN=-303;END=99037757;CIPOS=-2,0;CIEND=-10,9;CIPOS95=0,0;CIEND95=0,0;SU=37;PE=8;SR=29	GT:SU:PE:SR	./.:37:8:29
3	99628782	1336	N	<DEL>	.	.	SVTYPE=DEL;STRANDS=+-:41;SVLEN=-849;END=99629631;CIPOS=-3,1;CIEND=-2,0;CIPOS95=0,0;CIEND95=0,0;SU=41;PE=26;SR=15	GT:SU:PE:SR	./.:41:26:15
3	99785363	1337	N	<DEL>	.	.	SVTYPE=DEL;STRANDS=+-:18;SVLEN=-293;END=99785656;CIPOS=-3,1;CIEND=-10,9;CIPOS95=0,0;CIEND95=0,0;SU=18;PE=6;SR=12	GT:SU:PE:SR	./.:18:6:12
3	100521628	1338_1	N	N]3:100522550]	.	.	SVTYPE=BND;STRANDS=++:5;EVENT=1338;MATEID=1338_2;CIPOS=-7,437;CIEND=-10,436;CIPOS95=0,172;CIEND95=-1,167;IMPRECISE;SU=5;PE=5;SR=0	GT:SU:PE:SR	./.:5:5:0
3	100522550	1338_2	N	N]3:100521628]	.	.	SVTYPE=BND;STRANDS=++:5;SECONDARY;EVENT=1338;MATEID=1338_1;CIPOS=-10,436;CIEND=-7,437;CIPOS95=-1,167;CIEND95=0,172;IMPRECISE;SU=5;PE=5;SR=0	GT:SU:PE:SR	./.:5:5:0
3	100521629	1339	N	<DEL>	.	.	SVTYPE=DEL;STRANDS=+-:36;SVLEN=-878;END=100522507;CIPOS=-2,1;CIEND=-10,9;CIPOS95=0,0;CIEND95=0,0;SU=36;PE=20;SR=16	GT:SU:PE:SR	./.:36:20:16
3	101188338	1340	N	<DEL>	.	.	SVTYPE=DEL;STRANDS=+-:9;SVLEN=-354;END=101188692;CIPOS=-10,270;CIEND=-268,9;CIPOS95=-2,75;CIEND95=-37,3;IMPRECISE;SU=9;PE=9;SR=0	GT:SU:PE:SR	./.:9:9:0
3	102283787	1341	N	<DEL>	.	.	SVTYPE=DEL;STRANDS=+-:17;SVLEN=-325;END=102284112;CIPOS=-3,2;CIEND=-4,2;CIPOS95=0,0;CIEND95=0,0;SU=17;PE=8;SR=9	GT:SU:PE:SR	./.:17:8:9
3	102799639	1342	N	<DEL>	.	.	SVTYPE=DEL;STRANDS=+-:5;SVLEN=-31;END=102799670;CIPOS=-10,9;CIEND=-10,9;CIPOS95=0,0;CIEND95=0,0;SU=5;PE=0;SR=5	GT:SU:PE:SR	./.:5:0:5
3	102810364	1343	N	<DEL>	.	.	SVTYPE=DEL;STRANDS=+-:21;SVLEN=-299;END=102810663;CIPOS=-10,9;CIEND=-10,9;CIPOS95=0,0;CIEND95=0,0;SU=21;PE=5;SR=16	GT:SU:PE:SR	./.:21:5:16
3	103188653	1344	N	<DEL>	.	.	SVTYPE=DEL;STRANDS=+-:13;SVLEN=-31;END=103188684;CIPOS=-5,0;CIEND=-4,0;CIPOS95=0,0;CIEND95=0,1;IMPRECISE;SU=13;PE=0;SR=13	GT:SU:PE:SR	./.:13:0:13
3	103547922	1345	N	<DEL>	.	.	SVTYPE=DEL;STRANDS=+-:20;SVLEN=-309;END=103548231;CIPOS=-10,9;CIEND=-2,1;CIPOS95=0,0;CIEND95=0,0;SU=20;PE=6;SR=14	GT:SU:PE:SR	./.:20:6:14
3	103990740	1346	N	<DEL>	.	.	SVTYPE=DEL;STRANDS=+-:14;SVLEN=-45;END=103990785;CIPOS=-10,9;CIEND=-10,9;CIPOS95=0,0;CIEND95=0,0;SU=14;PE=0;SR=14	GT:SU:PE:SR	./.:14:0:14
3	104278200	1347	N	<DEL>	.	.	SVTYPE=DEL;STRANDS=+-:32;SVLEN=-846;END=104279046;CIPOS=-10,3;CIEND=-3,1;CIPOS95=0,0;CIEND95=0,0;SU=32;PE=17;SR=15	GT:SU:PE:SR	./.:32:17:15
3	104416308	1348	N	<DEL>	.	.	SVTYPE=DEL;STRANDS=+-:16;SVLEN=-137;END=104416445;CIPOS=-10,9;CIEND=-10,9;CIPOS95=0,0;CIEND95=0,0;SU=16;PE=1;SR=15	GT:SU:PE:SR	./.:16:1:15
3	104999623	1349	N	<DEL>	.	.	SVTYPE=DEL;STRANDS=+-:6;SVLEN=-107;END=104999730;CIPOS=-6,5;CIEND=-6,5;CIPOS95=0,0;CIEND95=0,0;SU=6;PE=0;SR=6	GT:SU:PE:SR	./.:6:0:6
3	106735977	1350	N	<DEL>	.	.	SVTYPE=DEL;STRANDS=+-:10;SVLEN=-255;END=106736232;CIPOS=-5,4;CIEND=-5,4;CIPOS95=0,0;CIEND95=0,0;SU=10;PE=3;SR=7	GT:SU:PE:SR	./.:10:3:7
3	106813631	1351	N	<DEL>	.	.	SVTYPE=DEL;STRANDS=+-:19;SVLEN=-158;END=106813789;CIPOS=-3,1;CIEND=-2,1;CIPOS95=0,0;CIEND95=0,0;SU=19;PE=1;SR=18	GT:SU:PE:SR	./.:19:1:18
3	107110001	1352_1	N	N]3:107110103]	.	.	SVTYPE=BND;STRANDS=++:4;EVENT=1352;MATEID=1352_2;CIPOS=-10,42;CIEND=-10,514;CIPOS95=0,42;CIEND95=-1,179;IMPRECISE;SU=4;PE=4;SR=0	GT:SU:PE:SR	./.:4:4:0
3	107110103	1352_2	N	N]3:107110001]	.	.	SVTYPE=BND;STRANDS=++:4;SECONDARY;EVENT=1352;MATEID=1352_1;CIPOS=-10,514;CIEND=-10,42;CIPOS95=-1,179;CIEND95=0,42;IMPRECISE;SU=4;PE=4;SR=0	GT:SU:PE:SR	./.:4:4:0
3	108226088	1353	N	<DEL>	.	.	SVTYPE=DEL;STRANDS=+-:7;SVLEN=-21;END=108226109;CIPOS=-6,4;CIEND=-5,4;CIPOS95=0,0;CIEND95=0,0;SU=7;PE=0;SR=7	GT:SU:PE:SR	./.:7:0:7
3	109508822	1354	N	<DEL>	.	.	SVTYPE=DEL;STRANDS=+-:6;SVLEN=-37;END=109508859;CIPOS=-10,5;CIEND=-6,5;CIPOS95=-1,0;CIEND95=0,0;IMPRECISE;SU=6;PE=0;SR=6	GT:SU:PE:SR	./.:6:0:6
3	109743997	1355	N	<DEL>	.	.	SVTYPE=DEL;STRANDS=+-:21;SVLEN=-67;END=109744064;CIPOS=-10,5;CIEND=-1,0;CIPOS95=0,0;CIEND95=0,0;SU=21;PE=1;SR=20	GT:SU:PE:SR	./.:21:1:20
3	110256972	1356	N	<DEL>	.	.	SVTYPE=DEL;STRANDS=+-:17;SVLEN=-284;END=110257256;CIPOS=-6,9;CIEND=-10,9;CIPOS95=0,0;CIEND95=0,0;SU=17;PE=5;SR=12	GT:SU:PE:SR	./.:17:5:12
3	110677340	1357	N	<DEL>	.	.	SVTYPE=DEL;STRANDS=+-:26;SVLEN=-50;END=110677390;CIPOS=-10,9;CIEND=-10,9;CIPOS95=0,0;CIEND95=0,0;SU=26;PE=0;SR=26	GT:SU:PE:SR	./.:26:0:26
3	111243623	1358	N	<DEL>	.	.	SVTYPE=DEL;STRANDS=+-:11;SVLEN=-5367;END=111248990;CIPOS=-10,281;CIEND=-404,9;CIPOS95=-1,102;CIEND95=-112,1;IMPRECISE;SU=11;PE=11;SR=0	GT:SU:PE:SR	./.:11:11:0
3	111864101	1359	N	<DEL>	.	.	SVTYPE=DEL;STRANDS=+-:10;SVLEN=-22;END=111864123;CIPOS=-4,2;CIEND=-4,9;CIPOS95=0,0;CIEND95=0,0;SU=10;PE=0;SR=10	GT:SU:PE:SR	./.:10:0:10
3	112467400	1360_1	N	N]3:112467765]	.	.	SVTYPE=BND;STRANDS=++:5;EVENT=1360;MATEID=1360_2;CIPOS=-6,310;CIEND=-10,428;CIPOS95=0,172;CIEND95=-1,165;IMPRECISE;SU=5;PE=5;SR=0	GT:SU:PE:SR	./.:5:5:0
3	112467765	1360_2	N	N]3:112467400]	.	.	SVTYPE=BND;STRANDS=++:5;SECONDARY;EVENT=1360;MATEID=1360_1;CIPOS=-10,428;CIEND=-6,310;CIPOS95=-1,165;CIEND95=0,172;IMPRECISE;SU=5;PE=5;SR=0	GT:SU:PE:SR	./.:5:5:0
3	112467401	1361	N	<DEL>	.	.	SVTYPE=DEL;STRANDS=+-:50;SVLEN=-311;END=112467712;CIPOS=-10,9;CIEND=-1,0;CIPOS95=0,0;CIEND95=0,0;SU=50;PE=21;SR=29	GT:SU:PE:SR	./.:50:21:29
3	113854033	1362	N	<DEL>	.	.	SVTYPE=DEL;STRANDS=+-:45;SVLEN=-314;END=113854347;CIPOS=-10,9;CIEND=-10,9;CIPOS95=0,0;CIEND95=0,0;SU=45;PE=15;SR=30	GT:SU:PE:SR	./.:45:15:30
3	114466483	1363_1	N	N]3:114466846]	.	.	SVTYPE=BND;STRANDS=++:6;EVENT=1363;MATEID=1363_2;CIPOS=-10,307;CIEND=-10,501;CIPOS95=0,164;CIEND95=-1,156;IMPRECISE;SU=6;PE=6;SR=0	GT:SU:PE:SR	./.:6:6:0
3	114466846	1363_2	N	N]3:114466483]	.	.	SVTYPE=BND;STRANDS=++:6;SECONDARY;EVENT=1363;MATEID=1363_1;CIPOS=-10,501;CIEND=-10,307;CIPOS95=-1,156;CIEND95=0,164;IMPRECISE;SU=6;PE=6;SR=0	GT:SU:PE:SR	./.:6:6:0
3	114466484	1364	N	<DEL>	.	.	SVTYPE=DEL;STRANDS=+-:38;SVLEN=-308;END=114466792;CIPOS=-10,9;CIEND=-10,9;CIPOS95=0,0;CIEND95=0,0;SU=38;PE=12;SR=26	GT:SU:PE:SR	./.:38:12:26
3	116275284	1365	N	<DEL>	.	.	SVTYPE=DEL;STRANDS=+-:16;SVLEN=-311;END=116275595;CIPOS=-4,2;CIEND=-10,9;CIPOS95=0,0;CIEND95=0,0;SU=16;PE=7;SR=9	GT:SU:PE:SR	./.:16:7:9
3	116827699	1366	N	<DEL>	.	.	SVTYPE=DEL;STRANDS=+-:5;SVLEN=-32;END=116827731;CIPOS=-10,8;CIEND=-9,6;CIPOS95=0,0;CIEND95=0,0;SU=5;PE=1;SR=4	GT:SU:PE:SR	./.:5:1:4
3	118281604	1367	N	<DEL>	.	.	SVTYPE=DEL;STRANDS=+-:23;SVLEN=-224;END=118281828;CIPOS=-10,9;CIEND=-10,9;CIPOS95=0,0;CIEND95=0,0;SU=23;PE=0;SR=23	GT:SU:PE:SR	./.:23:0:23
3	119893985	1368	N	<DEL>	.	.	SVTYPE=DEL;STRANDS=+-:64;SVLEN=-458;END=119894443;CIPOS=-2,0;CIEND=-2,0;CIPOS95=0,0;CIEND95=0,0;SU=64;PE=40;SR=24	GT:SU:PE:SR	./.:64:40:24
3	119941801	1369	N	<DUP>	.	.	SVTYPE=DUP;STRANDS=-+:21;SVLEN=134;END=119941935;CIPOS=-1,0;CIEND=-1,0;CIPOS95=0,0;CIEND95=0,0;SU=21;PE=0;SR=21	GT:SU:PE:SR	./.:21:0:21
3	120912282	1370_1	N	[3:121577034[N	.	.	SVTYPE=BND;STRANDS=--:21;EVENT=1370;MATEID=1370_2;CIPOS=-314,9;CIEND=-199,9;CIPOS95=-37,2;CIEND95=-28,1;IMPRECISE;SU=21;PE=21;SR=0	GT:SU:PE:SR	./.:21:21:0
3	121577034	1370_2	N	[3:120912282[N	.	.	SVTYPE=BND;STRANDS=--:21;SECONDARY;EVENT=1370;MATEID=1370_1;CIPOS=-199,9;CIEND=-314,9;CIPOS95=-28,1;CIEND95=-37,2;IMPRECISE;SU=21;PE=21;SR=0	GT:SU:PE:SR	./.:21:21:0
3	120911778	1371_1	N	N]3:121577515]	.	.	SVTYPE=BND;STRANDS=++:6;EVENT=1371;MATEID=1371_2;CIPOS=-10,396;CIEND=-10,378;CIPOS95=-1,146;CIEND95=0,138;IMPRECISE;SU=6;PE=6;SR=0	GT:SU:PE:SR	./.:6:6:0
3	121577515	1371_2	N	N]3:120911778]	.	.	SVTYPE=BND;STRANDS=++:6;SECONDARY;EVENT=1371;MATEID=1371_1;CIPOS=-10,378;CIEND=-10,396;CIPOS95=0,138;CIEND95=-1,146;IMPRECISE;SU=6;PE=6;SR=0	GT:SU:PE:SR	./.:6:6:0
3	122138451	1372	N	<DEL>	.	.	SVTYPE=DEL;STRANDS=+-:15;SVLEN=-317;END=122138768;CIPOS=-3,2;CIEND=-3,2;CIPOS95=0,0;CIEND95=0,0;SU=15;PE=5;SR=10	GT:SU:PE:SR	./.:15:5:10
3	123197561	1373	N	<DEL>	.	.	SVTYPE=DEL;STRANDS=+-:5;SVLEN=-328;END=123197889;CIPOS=-10,167;CIEND=-307,9;CIPOS95=-3,46;CIEND95=-78,2;IMPRECISE;SU=5;PE=5;SR=0	GT:SU:PE:SR	./.:5:5:0
3	123236756	1374_1	N	N]3:123237108]	.	.	SVTYPE=BND;STRANDS=++:4;EVENT=1374;MATEID=1374_2;CIPOS=-7,303;CIEND=-10,478;CIPOS95=0,181;CIEND95=-1,178;IMPRECISE;SU=4;PE=4;SR=0	GT:SU:PE:SR	./.:4:4:0
3	123237108	1374_2	N	N]3:123236756]	.	.	SVTYPE=BND;STRANDS=++:4;SECONDARY;EVENT=1374;MATEID=1374_1;CIPOS=-10,478;CIEND=-7,303;CIPOS95=-1,178;CIEND95=0,181;IMPRECISE;SU=4;PE=4;SR=0	GT:SU:PE:SR	./.:4:4:0
3	123236757	1375	N	<DEL>	.	.	SVTYPE=DEL;STRANDS=+-:46;SVLEN=-304;END=123237061;CIPOS=-2,0;CIEND=-1,0;CIPOS95=0,0;CIEND95=0,0;SU=46;PE=15;SR=31	GT:SU:PE:SR	./.:46:15:31
3	124006636	1376	N	<DEL>	.	.	SVTYPE=DEL;STRANDS=+-:8;SVLEN=-25;END=124006661;CIPOS=-10,9;CIEND=-10,9;CIPOS95=0,0;CIEND95=0,0;SU=8;PE=0;SR=8	GT:SU:PE:SR	./.:8:0:8
3	124890053	1377	N	<DEL>	.	.	SVTYPE=DEL;STRANDS=+-:43;SVLEN=-766;END=124890819;CIPOS=-10,9;CIEND=-10,9;CIPOS95=0,0;CIEND95=0,0;SU=43;PE=37;SR=6	GT:SU:PE:SR	./.:43:37:6
3	124936295	1378	N	<DEL>	.	.	SVTYPE=DEL;STRANDS=+-:71;SVLEN=-868;END=124937163;CIPOS=-10,9;CIEND=-2,0;CIPOS95=0,0;CIEND95=0,0;SU=71;PE=56;SR=15	GT:SU:PE:SR	./.:71:56:15
3	124971201	1379	N	<DEL>	.	.	SVTYPE=DEL;STRANDS=+-:4;SVLEN=-8;END=124971209;CIPOS=-9,6;CIEND=-7,8;CIPOS95=0,0;CIEND95=0,0;SU=4;PE=0;SR=4	GT:SU:PE:SR	./.:4:0:4
3	125439751	1380	N	<DUP>	.	.	SVTYPE=DUP;STRANDS=-+:5;SVLEN=22495;END=125462246;CIPOS=-422,9;CIEND=-10,424;CIPOS95=-147,1;CIEND95=-1,154;IMPRECISE;SU=5;PE=5;SR=0	GT:SU:PE:SR	./.:5:5:0
3	75560697	1381_1	N	[3:125546719[N	.	.	SVTYPE=BND;STRANDS=--:7;EVENT=1381;MATEID=1381_2;CIPOS=-213,9;CIEND=-376,9;CIPOS95=-51,3;CIEND95=-141,1;IMPRECISE;SU=7;PE=7;SR=0	GT:SU:PE:SR	./.:7:7:0
3	125546719	1381_2	N	[3:75560697[N	.	.	SVTYPE=BND;STRANDS=--:7;SECONDARY;EVENT=1381;MATEID=1381_1;CIPOS=-376,9;CIEND=-213,9;CIPOS95=-141,1;CIEND95=-51,3;IMPRECISE;SU=7;PE=7;SR=0	GT:SU:PE:SR	./.:7:7:0
3	75560569	1382_1	N	N]3:125546864]	.	.	SVTYPE=BND;STRANDS=++:4;EVENT=1382;MATEID=1382_2;CIPOS=-10,332;CIEND=-10,474;CIPOS95=-2,85;CIEND95=-1,177;IMPRECISE;SU=4;PE=4;SR=0	GT:SU:PE:SR	./.:4:4:0
3	125546864	1382_2	N	N]3:75560569]	.	.	SVTYPE=BND;STRANDS=++:4;SECONDARY;EVENT=1382;MATEID=1382_1;CIPOS=-10,474;CIEND=-10,332;CIPOS95=-1,177;CIEND95=-2,85;IMPRECISE;SU=4;PE=4;SR=0	GT:SU:PE:SR	./.:4:4:0
3	126089990	1383	N	<DEL>	.	.	SVTYPE=DEL;STRANDS=+-:12;SVLEN=-60;END=126090050;CIPOS=-10,9;CIEND=-10,9;CIPOS95=0,0;CIEND95=0,0;SU=12;PE=0;SR=12	GT:SU:PE:SR	./.:12:0:12
3	126358937	1384_1	N	N]3:126359304]	.	.	SVTYPE=BND;STRANDS=++:4;EVENT=1384;MATEID=1384_2;CIPOS=-7,310;CIEND=-10,475;CIPOS95=0,181;CIEND95=0,178;IMPRECISE;SU=4;PE=4;SR=0	GT:SU:PE:SR	./.:4:4:0
3	126359304	1384_2	N	N]3:126358937]	.	.	SVTYPE=BND;STRANDS=++:4;SECONDARY;EVENT=1384;MATEID=1384_1;CIPOS=-10,475;CIEND=-7,310;CIPOS95=0,178;CIEND95=0,181;IMPRECISE;SU=4;PE=4;SR=0	GT:SU:PE:SR	./.:4:4:0
3	126358938	1385	N	<DEL>	.	.	SVTYPE=DEL;STRANDS=+-:31;SVLEN=-311;END=126359249;CIPOS=-10,9;CIEND=-7,9;CIPOS95=0,0;CIEND95=0,0;SU=31;PE=8;SR=23	GT:SU:PE:SR	./.:31:8:23
3	131677814	1386	N	<DEL>	.	.	SVTYPE=DEL;STRANDS=+-:8;SVLEN=-463;END=131678277;CIPOS=-10,461;CIEND=-360,9;CIPOS95=0,139;CIEND95=-82,2;IMPRECISE;SU=8;PE=8;SR=0	GT:SU:PE:SR	./.:8:8:0
3	168738456	1387	N	<DEL>	.	.	SVTYPE=DEL;STRANDS=+-:50;SVLEN=-379;END=168738835;CIPOS=-10,9;CIEND=-2,0;CIPOS95=0,0;CIEND95=0,0;SU=50;PE=33;SR=17	GT:SU:PE:SR	./.:50:33:17
3	129184486	1388	N	<DEL>	.	.	SVTYPE=DEL;STRANDS=+-:16;SVLEN=-291;END=129184777;CIPOS=-10,9;CIEND=-10,9;CIPOS95=-1,1;CIEND95=-1,1;IMPRECISE;SU=16;PE=14;SR=2	GT:SU:PE:SR	./.:16:14:2
3	75463314	1389	N	<DEL>	.	.	SVTYPE=DEL;STRANDS=+-:11;SVLEN=-54336171;END=129799485;CIPOS=-10,263;CIEND=-304,9;CIPOS95=-2,81;CIEND95=-122,0;IMPRECISE;SU=11;PE=11;SR=0	GT:SU:PE:SR	./.:11:11:0
3	129763381	1390_1	N	N]3:129806789]	.	.	SVTYPE=BND;STRANDS=++:6;EVENT=1390;MATEID=1390_2;CIPOS=-6,414;CIEND=-10,398;CIPOS95=0,164;CIEND95=-1,158;IMPRECISE;SU=6;PE=6;SR=0	GT:SU:PE:SR	./.:6:6:0
3	129806789	1390_2	N	N]3:129763381]	.	.	SVTYPE=BND;STRANDS=++:6;SECONDARY;EVENT=1390;MATEID=1390_1;CIPOS=-10,398;CIEND=-6,414;CIPOS95=-1,158;CIEND95=0,164;IMPRECISE;SU=6;PE=6;SR=0	GT:SU:PE:SR	./.:6:6:0
3	129763382	1391	N	<DEL>	.	.	SVTYPE=DEL;STRANDS=+-:47;SVLEN=-43363;END=129806745;CIPOS=-3,3;CIEND=-10,9;CIPOS95=0,0;CIEND95=0,0;SU=47;PE=39;SR=8	GT:SU:PE:SR	./.:47:39:8
3	130132025	1392	N	<DEL>	.	.	SVTYPE=DEL;STRANDS=+-:35;SVLEN=-873;END=130132898;CIPOS=-3,2;CIEND=-10,9;CIPOS95=0,0;CIEND95=0,0;SU=35;PE=25;SR=10	GT:SU:PE:SR	./.:35:25:10
3	130816540	1393_1	N	N]3:130836365]	.	.	SVTYPE=BND;STRANDS=++:10;EVENT=1393;MATEID=1393_2;CIPOS=-10,305;CIEND=-10,418;CIPOS95=-1,122;CIEND95=-1,104;IMPRECISE;SU=10;PE=10;SR=0	GT:SU:PE:SR	./.:10:10:0
3	130836365	1393_2	N	N]3:130816540]	.	.	SVTYPE=BND;STRANDS=++:10;SECONDARY;EVENT=1393;MATEID=1393_1;CIPOS=-10,418;CIEND=-10,305;CIPOS95=-1,104;CIEND95=-1,122;IMPRECISE;SU=10;PE=10;SR=0	GT:SU:PE:SR	./.:10:10:0
3	131334757	1394	N	<DEL>	.	.	SVTYPE=DEL;STRANDS=+-:4;SVLEN=-16;END=131334773;CIPOS=-9,8;CIEND=-9,8;CIPOS95=0,0;CIEND95=0,0;SU=4;PE=0;SR=4	GT:SU:PE:SR	./.:4:0:4
3	131495078	1395	N	<DEL>	.	.	SVTYPE=DEL;STRANDS=+-:9;SVLEN=-56;END=131495134;CIPOS=-4,3;CIEND=-4,3;CIPOS95=0,0;CIEND95=0,0;SU=9;PE=0;SR=9	GT:SU:PE:SR	./.:9:0:9
3	131708253	1396_1	N	N]3:131708412]	.	.	SVTYPE=BND;STRANDS=++:16;EVENT=1396;MATEID=1396_2;CIPOS=-7,5;CIEND=-10,9;CIPOS95=0,0;CIEND95=0,0;SU=16;PE=11;SR=5	GT:SU:PE:SR	./.:16:11:5
3	131708412	1396_2	N	N]3:131708253]	.	.	SVTYPE=BND;STRANDS=++:16;SECONDARY;EVENT=1396;MATEID=1396_1;CIPOS=-10,9;CIEND=-7,5;CIPOS95=0,0;CIEND95=0,0;SU=16;PE=11;SR=5	GT:SU:PE:SR	./.:16:11:5
3	131708358	1397	N	<DUP>	.	.	SVTYPE=DUP;STRANDS=-+:5;SVLEN=5072;END=131713430;CIPOS=-451,5;CIEND=-10,432;CIPOS95=-172,0;CIEND95=-1,169;IMPRECISE;SU=5;PE=5;SR=0	GT:SU:PE:SR	./.:5:5:0
3	131708359	1398_1	N	[3:131713385[N	.	.	SVTYPE=BND;STRANDS=--:18;EVENT=1398;MATEID=1398_2;CIPOS=-3,1;CIEND=-2,1;CIPOS95=0,0;CIEND95=0,0;SU=18;PE=1;SR=17	GT:SU:PE:SR	./.:18:1:17
3	131713385	1398_2	N	[3:131708359[N	.	.	SVTYPE=BND;STRANDS=--:18;SECONDARY;EVENT=1398;MATEID=1398_1;CIPOS=-2,1;CIEND=-3,1;CIPOS95=0,0;CIEND95=0,0;SU=18;PE=1;SR=17	GT:SU:PE:SR	./.:18:1:17
3	131708252	1399	N	<DEL>	.	.	SVTYPE=DEL;STRANDS=+-:17;SVLEN=-5132;END=131713384;CIPOS=-10,385;CIEND=-395,9;CIPOS95=-1,72;CIEND95=-76,1;IMPRECISE;SU=17;PE=17;SR=0	GT:SU:PE:SR	./.:17:17:0
3	10407505	1400	N	<DUP>	.	.	SVTYPE=DUP;STRANDS=-+:14;SVLEN=122193147;END=132600652;CIPOS=-415,9;CIEND=-10,519;CIPOS95=-84,2;CIEND95=0,132;IMPRECISE;SU=14;PE=14;SR=0	GT:SU:PE:SR	./.:14:14:0
3	132654466	1401	N	<DEL>	.	.	SVTYPE=DEL;STRANDS=+-:10;SVLEN=-35;END=132654501;CIPOS=-10,9;CIEND=-10,9;CIPOS95=0,0;CIEND95=0,0;SU=10;PE=0;SR=10	GT:SU:PE:SR	./.:10:0:10
3	132776270	1402	N	<DEL>	.	.	SVTYPE=DEL;STRANDS=+-:11;SVLEN=-49;END=132776319;CIPOS=-3,2;CIEND=-3,2;CIPOS95=0,0;CIEND95=0,0;SU=11;PE=0;SR=11	GT:SU:PE:SR	./.:11:0:11
3	132848728	1403_1	N	[3:132848839[N	.	.	SVTYPE=BND;STRANDS=--:6;EVENT=1403;MATEID=1403_2;CIPOS=-390,9;CIEND=-38,9;CIPOS95=-144,1;CIEND95=-37,0;IMPRECISE;SU=6;PE=6;SR=0	GT:SU:PE:SR	./.:6:6:0
3	132848839	1403_2	N	[3:132848728[N	.	.	SVTYPE=BND;STRANDS=--:6;SECONDARY;EVENT=1403;MATEID=1403_1;CIPOS=-38,9;CIEND=-390,9;CIPOS95=-37,0;CIEND95=-144,1;IMPRECISE;SU=6;PE=6;SR=0	GT:SU:PE:SR	./.:6:6:0
3	133019844	1404	N	<DEL>	.	.	SVTYPE=DEL;STRANDS=+-:5;SVLEN=-11;END=133019855;CIPOS=-8,6;CIEND=-8,9;CIPOS95=-1,0;CIEND95=0,1;IMPRECISE;SU=5;PE=0;SR=5	GT:SU:PE:SR	./.:5:0:5
3	133503781	1405_1	N	N]3:133505138]	.	.	SVTYPE=BND;STRANDS=++:7;EVENT=1405;MATEID=1405_2;CIPOS=-5,385;CIEND=-10,500;CIPOS95=0,158;CIEND95=0,150;IMPRECISE;SU=7;PE=7;SR=0	GT:SU:PE:SR	./.:7:7:0
3	133505138	1405_2	N	N]3:133503781]	.	.	SVTYPE=BND;STRANDS=++:7;SECONDARY;EVENT=1405;MATEID=1405_1;CIPOS=-10,500;CIEND=-5,385;CIPOS95=0,150;CIEND95=0,158;IMPRECISE;SU=7;PE=7;SR=0	GT:SU:PE:SR	./.:7:7:0
3	133503782	1406	N	<DEL>	.	.	SVTYPE=DEL;STRANDS=+-:38;SVLEN=-1300;END=133505082;CIPOS=-2,0;CIEND=-3,1;CIPOS95=0,0;CIEND95=0,0;SU=38;PE=20;SR=18	GT:SU:PE:SR	./.:38:20:18
3	133849761	1407	N	<DEL>	.	.	SVTYPE=DEL;STRANDS=+-:12;SVLEN=-55;END=133849816;CIPOS=-10,9;CIEND=-10,9;CIPOS95=0,0;CIEND95=0,0;SU=12;PE=0;SR=12	GT:SU:PE:SR	./.:12:0:12
3	134299846	1408	N	<DEL>	.	.	SVTYPE=DEL;STRANDS=+-:14;SVLEN=-32;END=134299878;CIPOS=-10,9;CIEND=-10,9;CIPOS95=0,0;CIEND95=0,0;SU=14;PE=0;SR=14	GT:SU:PE:SR	./.:14:0:14
3	134673916	1409	N	<DEL>	.	.	SVTYPE=DEL;STRANDS=+-:31;SVLEN=-639;END=134674555;CIPOS=-10,9;CIEND=-10,9;CIPOS95=0,0;CIEND95=0,0;SU=31;PE=24;SR=7	GT:SU:PE:SR	./.:31:24:7
3	136021013	1410	N	<DEL>	.	.	SVTYPE=DEL;STRANDS=+-:39;SVLEN=-5186;END=136026199;CIPOS=-10,9;CIEND=-10,9;CIPOS95=0,0;CIEND95=0,0;SU=39;PE=26;SR=13	GT:SU:PE:SR	./.:39:26:13
3	137314453	1411	N	<DEL>	.	.	SVTYPE=DEL;STRANDS=+-:39;SVLEN=-2002;END=137316455;CIPOS=-3,154;CIEND=-119,9;CIPOS95=0,35;CIEND95=-21,3;IMPRECISE;SU=39;PE=39;SR=0	GT:SU:PE:SR	./.:39:39:0
3	137769545	1412	N	<DEL>	.	.	SVTYPE=DEL;STRANDS=+-:27;SVLEN=-342;END=137769887;CIPOS=-10,137;CIEND=-109,9;CIPOS95=-2,24;CIEND95=-17,3;IMPRECISE;SU=27;PE=27;SR=0	GT:SU:PE:SR	./.:27:27:0
3	140193794	1413	N	<DEL>	.	.	SVTYPE=DEL;STRANDS=+-:7;SVLEN=-220;END=140194014;CIPOS=-5,4;CIEND=-5,4;CIPOS95=0,0;CIEND95=0,0;SU=7;PE=0;SR=7	GT:SU:PE:SR	./.:7:0:7
3	140621107	1414	N	<DUP>	.	.	SVTYPE=DUP;STRANDS=-+:31;SVLEN=1251;END=140622358;CIPOS=-10,9;CIEND=-10,9;CIPOS95=0,0;CIEND95=0,0;SU=31;PE=27;SR=4	GT:SU:PE:SR	./.:31:27:4
3	140621382	1415	N	<DEL>	.	.	SVTYPE=DEL;STRANDS=+-:27;SVLEN=-982;END=140622364;CIPOS=-3,2;CIEND=-10,9;CIPOS95=0,0;CIEND95=0,0;SU=27;PE=17;SR=10	GT:SU:PE:SR	./.:27:17:10
3	141384607	1416	N	<DEL>	.	.	SVTYPE=DEL;STRANDS=+-:10;SVLEN=-411;END=141385018;CIPOS=-10,369;CIEND=-250,9;CIPOS95=-2,66;CIEND95=-61,1;IMPRECISE;SU=10;PE=10;SR=0	GT:SU:PE:SR	./.:10:10:0
3	144517893	1417	N	<DEL>	.	.	SVTYPE=DEL;STRANDS=+-:30;SVLEN=-553;END=144518446;CIPOS=0,0;CIEND=0,0;CIPOS95=0,0;CIEND95=0,0;SU=30;PE=27;SR=3	GT:SU:PE:SR	./.:30:27:3
3	144888449	1418	N	<DEL>	.	.	SVTYPE=DEL;STRANDS=+-:32;SVLEN=-461;END=144888910;CIPOS=-10,9;CIEND=-3,1;CIPOS95=0,0;CIEND95=0,0;SU=32;PE=22;SR=10	GT:SU:PE:SR	./.:32:22:10
3	145146469	1419	N	<DEL>	.	.	SVTYPE=DEL;STRANDS=+-:12;SVLEN=-487;END=145146956;CIPOS=-10,9;CIEND=-10,9;CIPOS95=-1,1;CIEND95=-1,0;IMPRECISE;SU=12;PE=9;SR=3	GT:SU:PE:SR	./.:12:9:3
3	145566772	1420	N	<DEL>	.	.	SVTYPE=DEL;STRANDS=+-:6;SVLEN=-34;END=145566806;CIPOS=-6,5;CIEND=-6,5;CIPOS95=0,0;CIEND95=0,0;SU=6;PE=0;SR=6	GT:SU:PE:SR	./.:6:0:6
3	145931913	1421	N	<DEL>	.	.	SVTYPE=DEL;STRANDS=+-:38;SVLEN=-297;END=145932210;CIPOS=-10,9;CIEND=-1,0;CIPOS95=0,0;CIEND95=0,0;SU=38;PE=13;SR=25	GT:SU:PE:SR	./.:38:13:25
3	146385190	1422	N	<DEL>	.	.	SVTYPE=DEL;STRANDS=+-:75;SVLEN=-9671;END=146394861;CIPOS=-10,9;CIEND=-2,0;CIPOS95=0,0;CIEND95=0,0;SU=75;PE=62;SR=13	GT:SU:PE:SR	./.:75:62:13
3	146390404	1423	N	<DUP>	.	.	SVTYPE=DUP;STRANDS=-+:50;SVLEN=4761;END=146395165;CIPOS=-10,9;CIEND=-10,9;CIPOS95=0,0;CIEND95=0,0;SU=50;PE=38;SR=12	GT:SU:PE:SR	./.:50:38:12
3	147350507	1424	N	<DEL>	.	.	SVTYPE=DEL;STRANDS=+-:12;SVLEN=-52;END=147350559;CIPOS=-4,2;CIEND=-10,9;CIPOS95=0,0;CIEND95=0,0;SU=12;PE=1;SR=11	GT:SU:PE:SR	./.:12:1:11
3	148281440	1425	N	<DEL>	.	.	SVTYPE=DEL;STRANDS=+-:27;SVLEN=-3979;END=148285419;CIPOS=-2,1;CIEND=-2,1;CIPOS95=0,0;CIEND95=0,0;SU=27;PE=14;SR=13	GT:SU:PE:SR	./.:27:14:13
3	148566801	1426_1	N	N]3:148567157]	.	.	SVTYPE=BND;STRANDS=++:5;EVENT=1426;MATEID=1426_2;CIPOS=-6,307;CIEND=-10,431;CIPOS95=0,172;CIEND95=0,165;IMPRECISE;SU=5;PE=5;SR=0	GT:SU:PE:SR	./.:5:5:0
3	148567157	1426_2	N	N]3:148566801]	.	.	SVTYPE=BND;STRANDS=++:5;SECONDARY;EVENT=1426;MATEID=1426_1;CIPOS=-10,431;CIEND=-6,307;CIPOS95=0,165;CIEND95=0,172;IMPRECISE;SU=5;PE=5;SR=0	GT:SU:PE:SR	./.:5:5:0
3	148566802	1427	N	<DEL>	.	.	SVTYPE=DEL;STRANDS=+-:42;SVLEN=-308;END=148567110;CIPOS=-10,9;CIEND=-1,0;CIPOS95=0,0;CIEND95=0,0;SU=42;PE=14;SR=28	GT:SU:PE:SR	./.:42:14:28
3	148729873	1428	N	<DEL>	.	.	SVTYPE=DEL;STRANDS=+-:7;SVLEN=-231;END=148730104;CIPOS=-10,9;CIEND=-10,9;CIPOS95=0,0;CIEND95=0,0;SU=7;PE=1;SR=6	GT:SU:PE:SR	./.:7:1:6
3	148797253	1429	N	<DEL>	.	.	SVTYPE=DEL;STRANDS=+-:17;SVLEN=-51;END=148797304;CIPOS=-10,9;CIEND=-10,9;CIPOS95=0,0;CIEND95=0,0;SU=17;PE=0;SR=17	GT:SU:PE:SR	./.:17:0:17
3	148844386	1430	N	<DEL>	.	.	SVTYPE=DEL;STRANDS=+-:15;SVLEN=-314;END=148844700;CIPOS=-10,9;CIEND=-3,2;CIPOS95=0,0;CIEND95=0,0;SU=15;PE=5;SR=10	GT:SU:PE:SR	./.:15:5:10
3	149878075	1431	N	<DEL>	.	.	SVTYPE=DEL;STRANDS=+-:9;SVLEN=-300;END=149878375;CIPOS=-10,9;CIEND=-10,9;CIPOS95=0,0;CIEND95=0,0;SU=9;PE=1;SR=8	GT:SU:PE:SR	./.:9:1:8
3	151503233	1432	N	<DEL>	.	.	SVTYPE=DEL;STRANDS=+-:24;SVLEN=-36;END=151503269;CIPOS=-1,0;CIEND=-1,0;CIPOS95=0,0;CIEND95=0,0;SU=24;PE=0;SR=24	GT:SU:PE:SR	./.:24:0:24
3	152311737	1433_1	N	N]3:152313206]	.	.	SVTYPE=BND;STRANDS=++:4;EVENT=1433;MATEID=1433_2;CIPOS=-8,482;CIEND=-10,473;CIPOS95=0,181;CIEND95=-1,178;IMPRECISE;SU=4;PE=4;SR=0	GT:SU:PE:SR	./.:4:4:0
3	152313206	1433_2	N	N]3:152311737]	.	.	SVTYPE=BND;STRANDS=++:4;SECONDARY;EVENT=1433;MATEID=1433_1;CIPOS=-10,473;CIEND=-8,482;CIPOS95=-1,178;CIEND95=0,181;IMPRECISE;SU=4;PE=4;SR=0	GT:SU:PE:SR	./.:4:4:0
3	152311738	1434	N	<DEL>	.	.	SVTYPE=DEL;STRANDS=+-:74;SVLEN=-1417;END=152313155;CIPOS=-2,0;CIEND=-2,0;CIPOS95=0,0;CIEND95=0,0;SU=74;PE=56;SR=18	GT:SU:PE:SR	./.:74:56:18
3	152382226	1435	N	<DEL>	.	.	SVTYPE=DEL;STRANDS=+-:4;SVLEN=-18;END=152382244;CIPOS=-9,8;CIEND=-9,8;CIPOS95=0,0;CIEND95=0,0;SU=4;PE=0;SR=4	GT:SU:PE:SR	./.:4:0:4
3	154096747	1436	N	<DEL>	.	.	SVTYPE=DEL;STRANDS=+-:21;SVLEN=-306;END=154097053;CIPOS=-2,1;CIEND=-2,1;CIPOS95=0,0;CIEND95=0,0;SU=21;PE=8;SR=13	GT:SU:PE:SR	./.:21:8:13
3	25274337	1437_1	N	N]3:154422492]	.	.	SVTYPE=BND;STRANDS=++:4;EVENT=1437;MATEID=1437_2;CIPOS=-9,8;CIEND=-9,8;CIPOS95=0,0;CIEND95=0,0;SU=4;PE=0;SR=4	GT:SU:PE:SR	./.:4:0:4
3	154422492	1437_2	N	N]3:25274337]	.	.	SVTYPE=BND;STRANDS=++:4;SECONDARY;EVENT=1437;MATEID=1437_1;CIPOS=-9,8;CIEND=-9,8;CIPOS95=0,0;CIEND95=0,0;SU=4;PE=0;SR=4	GT:SU:PE:SR	./.:4:0:4
3	155254987	1438	N	<DEL>	.	.	SVTYPE=DEL;STRANDS=+-:4;SVLEN=-17;END=155255004;CIPOS=-9,8;CIEND=-9,8;CIPOS95=0,0;CIEND95=0,0;SU=4;PE=0;SR=4	GT:SU:PE:SR	./.:4:0:4
3	155410973	1439	N	<DEL>	.	.	SVTYPE=DEL;STRANDS=+-:11;SVLEN=-309;END=155411282;CIPOS=-10,9;CIEND=-6,5;CIPOS95=0,0;CIEND95=0,0;SU=11;PE=5;SR=6	GT:SU:PE:SR	./.:11:5:6
3	155666581	1440	N	<DEL>	.	.	SVTYPE=DEL;STRANDS=+-:8;SVLEN=-32;END=155666613;CIPOS=-10,9;CIEND=-10,9;CIPOS95=0,0;CIEND95=0,0;SU=8;PE=0;SR=8	GT:SU:PE:SR	./.:8:0:8
3	156092170	1441	N	<DEL>	.	.	SVTYPE=DEL;STRANDS=+-:24;SVLEN=-1521;END=156093691;CIPOS=-7,9;CIEND=-10,9;CIPOS95=-1,2;CIEND95=-3,0;IMPRECISE;SU=24;PE=23;SR=1	GT:SU:PE:SR	./.:24:23:1
3	157480652	1442	N	<DEL>	.	.	SVTYPE=DEL;STRANDS=+-:16;SVLEN=-52;END=157480704;CIPOS=-2,1;CIEND=-2,1;CIPOS95=0,0;CIEND95=0,0;SU=16;PE=0;SR=16	GT:SU:PE:SR	./.:16:0:16
3	158116917	1443	N	<DEL>	.	.	SVTYPE=DEL;STRANDS=+-:21;SVLEN=-327;END=158117244;CIPOS=-2,1;CIEND=-6,9;CIPOS95=0,0;CIEND95=0,0;SU=21;PE=7;SR=14	GT:SU:PE:SR	./.:21:7:14
3	158350740	1444	N	<DEL>	.	.	SVTYPE=DEL;STRANDS=+-:36;SVLEN=-1171;END=158351911;CIPOS=-3,2;CIEND=-10,9;CIPOS95=0,0;CIEND95=0,0;SU=36;PE=26;SR=10	GT:SU:PE:SR	./.:36:26:10
3	158572858	1445	N	<DEL>	.	.	SVTYPE=DEL;STRANDS=+-:7;SVLEN=-50;END=158572908;CIPOS=-7,5;CIEND=-6,5;CIPOS95=0,0;CIEND95=0,0;SU=7;PE=1;SR=6	GT:SU:PE:SR	./.:7:1:6
3	159023976	1446	N	<DUP>	.	.	SVTYPE=DUP;STRANDS=-+:8;SVLEN=139;END=159024115;CIPOS=-10,9;CIEND=-10,9;CIPOS95=0,0;CIEND95=0,0;SU=8;PE=0;SR=8	GT:SU:PE:SR	./.:8:0:8
3	159257021	1447	N	<DEL>	.	.	SVTYPE=DEL;STRANDS=+-:42;SVLEN=-669;END=159257690;CIPOS=-10,9;CIEND=-3,1;CIPOS95=0,0;CIEND95=0,0;SU=42;PE=31;SR=11	GT:SU:PE:SR	./.:42:31:11
3	159461398	1448	N	<DEL>	.	.	SVTYPE=DEL;STRANDS=+-:34;SVLEN=-2034;END=159463432;CIPOS=-10,134;CIEND=-242,9;CIPOS95=-3,25;CIEND95=-21,1;IMPRECISE;SU=34;PE=34;SR=0	GT:SU:PE:SR	./.:34:34:0
3	130836193	1449_1	N	[3:160765547[N	.	.	SVTYPE=BND;STRANDS=--:11;EVENT=1449;MATEID=1449_2;CIPOS=-394,9;CIEND=-298,9;CIPOS95=-80,2;CIEND95=-119,1;IMPRECISE;SU=11;PE=11;SR=0	GT:SU:PE:SR	./.:11:11:0
3	160765547	1449_2	N	[3:130836193[N	.	.	SVTYPE=BND;STRANDS=--:11;SECONDARY;EVENT=1449;MATEID=1449_1;CIPOS=-298,9;CIEND=-394,9;CIPOS95=-119,1;CIEND95=-80,2;IMPRECISE;SU=11;PE=11;SR=0	GT:SU:PE:SR	./.:11:11:0
3	161223148	1450	N	<DEL>	.	.	SVTYPE=DEL;STRANDS=+-:9;SVLEN=-27;END=161223175;CIPOS=-4,3;CIEND=-4,3;CIPOS95=0,0;CIEND95=0,0;SU=9;PE=0;SR=9	GT:SU:PE:SR	./.:9:0:9
3	161246727	1451_1	N	N]3:161247100]	.	.	SVTYPE=BND;STRANDS=++:4;EVENT=1451;MATEID=1451_2;CIPOS=-7,318;CIEND=-10,503;CIPOS95=0,181;CIEND95=-1,177;IMPRECISE;SU=4;PE=4;SR=0	GT:SU:PE:SR	./.:4:4:0
3	161247100	1451_2	N	N]3:161246727]	.	.	SVTYPE=BND;STRANDS=++:4;SECONDARY;EVENT=1451;MATEID=1451_1;CIPOS=-10,503;CIEND=-7,318;CIPOS95=-1,177;CIEND95=0,181;IMPRECISE;SU=4;PE=4;SR=0	GT:SU:PE:SR	./.:4:4:0
3	161246728	1452	N	<DEL>	.	.	SVTYPE=DEL;STRANDS=+-:20;SVLEN=-319;END=161247047;CIPOS=-4,2;CIEND=-4,2;CIPOS95=0,0;CIEND95=0,0;SU=20;PE=9;SR=11	GT:SU:PE:SR	./.:20:9:11
3	161354929	1453	N	<INV>	.	.	SVTYPE=INV;STRANDS=++:13,--:2;SVLEN=120;END=161355049;CIPOS=-10,21;CIEND=-11,92;CIPOS95=-1,21;CIEND95=-11,78;IMPRECISE;SU=15;PE=15;SR=0	GT:SU:PE:SR	./.:15:15:0
3	162027455	1454	N	<DEL>	.	.	SVTYPE=DEL;STRANDS=+-:5;SVLEN=-30;END=162027485;CIPOS=-10,9;CIEND=-10,9;CIPOS95=0,0;CIEND95=0,0;SU=5;PE=0;SR=5	GT:SU:PE:SR	./.:5:0:5
3	162408309	1455_1	N	N]3:162408661]	.	.	SVTYPE=BND;STRANDS=++:6;EVENT=1455;MATEID=1455_2;CIPOS=-10,301;CIEND=-10,397;CIPOS95=0,164;CIEND95=-1,158;IMPRECISE;SU=6;PE=6;SR=0	GT:SU:PE:SR	./.:6:6:0
3	162408661	1455_2	N	N]3:162408309]	.	.	SVTYPE=BND;STRANDS=++:6;SECONDARY;EVENT=1455;MATEID=1455_1;CIPOS=-10,397;CIEND=-10,301;CIPOS95=-1,158;CIEND95=0,164;IMPRECISE;SU=6;PE=6;SR=0	GT:SU:PE:SR	./.:6:6:0
3	162408310	1456	N	<DEL>	.	.	SVTYPE=DEL;STRANDS=+-:41;SVLEN=-302;END=162408612;CIPOS=-10,9;CIEND=-10,9;CIPOS95=0,0;CIEND95=0,0;SU=41;PE=10;SR=31	GT:SU:PE:SR	./.:41:10:31
3	162448966	1457	N	<DEL>	.	.	SVTYPE=DEL;STRANDS=+-:22;SVLEN=-869;END=162449835;CIPOS=-10,9;CIEND=-10,4;CIPOS95=-1,2;CIEND95=-3,0;IMPRECISE;SU=22;PE=21;SR=1	GT:SU:PE:SR	./.:22:21:1
3	162525742	1458_1	N	N]3:162547643]	.	.	SVTYPE=BND;STRANDS=++:35;EVENT=1458;MATEID=1458_2;CIPOS=-10,9;CIEND=-10,9;CIPOS95=0,0;CIEND95=0,0;SU=35;PE=23;SR=12	GT:SU:PE:SR	./.:35:23:12
3	162547643	1458_2	N	N]3:162525742]	.	.	SVTYPE=BND;STRANDS=++:35;SECONDARY;EVENT=1458;MATEID=1458_1;CIPOS=-10,9;CIEND=-10,9;CIPOS95=0,0;CIEND95=0,0;SU=35;PE=23;SR=12	GT:SU:PE:SR	./.:35:23:12
3	162545363	1459_1	N	[3:162547659[N	.	.	SVTYPE=BND;STRANDS=--:33;EVENT=1459;MATEID=1459_2;CIPOS=-10,8;CIEND=-10,9;CIPOS95=0,0;CIEND95=0,0;SU=33;PE=21;SR=12	GT:SU:PE:SR	./.:33:21:12
3	162547659	1459_2	N	[3:162545363[N	.	.	SVTYPE=BND;STRANDS=--:33;SECONDARY;EVENT=1459;MATEID=1459_1;CIPOS=-10,9;CIEND=-10,8;CIPOS95=0,0;CIEND95=0,0;SU=33;PE=21;SR=12	GT:SU:PE:SR	./.:33:21:12
3	162512134	1460	N	<DEL>	.	.	SVTYPE=DEL;STRANDS=+-:26;SVLEN=-114200;END=162626334;CIPOS=-10,9;CIEND=-10,9;CIPOS95=0,0;CIEND95=0,0;SU=26;PE=19;SR=7	GT:SU:PE:SR	./.:26:19:7
3	162764900	1461_1	N	N]3:162769131]	.	.	SVTYPE=BND;STRANDS=++:4;EVENT=1461;MATEID=1461_2;CIPOS=-8,482;CIEND=-10,472;CIPOS95=0,181;CIEND95=-1,175;IMPRECISE;SU=4;PE=4;SR=0	GT:SU:PE:SR	./.:4:4:0
3	162769131	1461_2	N	N]3:162764900]	.	.	SVTYPE=BND;STRANDS=++:4;SECONDARY;EVENT=1461;MATEID=1461_1;CIPOS=-10,472;CIEND=-8,482;CIPOS95=-1,175;CIEND95=0,181;IMPRECISE;SU=4;PE=4;SR=0	GT:SU:PE:SR	./.:4:4:0
3	162764901	1462	N	<DEL>	.	.	SVTYPE=DEL;STRANDS=+-:53;SVLEN=-4183;END=162769084;CIPOS=-3,2;CIEND=-3,0;CIPOS95=0,0;CIEND95=0,0;SU=53;PE=44;SR=9	GT:SU:PE:SR	./.:53:44:9
3	163387594	1463	N	<DUP>	.	.	SVTYPE=DUP;STRANDS=-+:7;SVLEN=154;END=163387748;CIPOS=-5,4;CIEND=-5,4;CIPOS95=0,0;CIEND95=0,0;SU=7;PE=0;SR=7	GT:SU:PE:SR	./.:7:0:7
3	163464175	1464	N	<DEL>	.	.	SVTYPE=DEL;STRANDS=+-:5;SVLEN=-298;END=163464473;CIPOS=-10,9;CIEND=-10,9;CIPOS95=-3,3;CIEND95=-3,3;IMPRECISE;SU=5;PE=4;SR=1	GT:SU:PE:SR	./.:5:4:1
3	163728616	1465	N	<DEL>	.	.	SVTYPE=DEL;STRANDS=+-:5;SVLEN=-550;END=163729166;CIPOS=-10,410;CIEND=-429,9;CIPOS95=0,145;CIEND95=-151,1;IMPRECISE;SU=5;PE=5;SR=0	GT:SU:PE:SR	./.:5:5:0
3	164464185	1466	N	<DEL>	.	.	SVTYPE=DEL;STRANDS=+-:19;SVLEN=-24;END=164464209;CIPOS=-1,0;CIEND=-1,0;CIPOS95=0,0;CIEND95=0,0;SU=19;PE=0;SR=19	GT:SU:PE:SR	./.:19:0:19
3	164810643	1467	N	<DUP>	.	.	SVTYPE=DUP;STRANDS=-+:4;SVLEN=312;END=164810955;CIPOS=-520,9;CIEND=-10,480;CIPOS95=-181,0;CIEND95=-1,179;IMPRECISE;SU=4;PE=4;SR=0	GT:SU:PE:SR	./.:4:4:0
3	164810643	1468	N	<INV>	.	.	SVTYPE=INV;STRANDS=++:1,--:19;SVLEN=270;END=164810913;CIPOS=-4,2;CIEND=-10,9;CIPOS95=0,0;CIEND95=0,0;SU=20;PE=9;SR=11	GT:SU:PE:SR	./.:20:9:11
3	165362757	1469	N	<DEL>	.	.	SVTYPE=DEL;STRANDS=+-:8;SVLEN=-34;END=165362791;CIPOS=0,2;CIEND=-10,9;CIPOS95=0,0;CIEND95=0,0;SU=8;PE=0;SR=8	GT:SU:PE:SR	./.:8:0:8
3	166781843	1470	N	<DEL>	.	.	SVTYPE=DEL;STRANDS=+-:11;SVLEN=-45;END=166781888;CIPOS=-3,2;CIEND=-3,2;CIPOS95=0,0;CIEND95=0,0;SU=11;PE=0;SR=11	GT:SU:PE:SR	./.:11:0:11
3	168360425	1471	N	<DEL>	.	.	SVTYPE=DEL;STRANDS=+-:14;SVLEN=-16;END=168360441;CIPOS=-10,9;CIEND=-10,9;CIPOS95=0,0;CIEND95=0,0;SU=14;PE=0;SR=14	GT:SU:PE:SR	./.:14:0:14
3	168515945	1472	N	<DEL>	.	.	SVTYPE=DEL;STRANDS=+-:15;SVLEN=-78;END=168516023;CIPOS=-10,9;CIEND=-10,9;CIPOS95=0,0;CIEND95=0,0;SU=15;PE=0;SR=15	GT:SU:PE:SR	./.:15:0:15
3	168738455	1473_1	N	N]3:168738885]	.	.	SVTYPE=BND;STRANDS=++:8;EVENT=1473;MATEID=1473_2;CIPOS=-10,378;CIEND=-10,502;CIPOS95=0,153;CIEND95=0,149;IMPRECISE;SU=8;PE=8;SR=0	GT:SU:PE:SR	./.:8:8:0
3	168738885	1473_2	N	N]3:168738455]	.	.	SVTYPE=BND;STRANDS=++:8;SECONDARY;EVENT=1473;MATEID=1473_1;CIPOS=-10,502;CIEND=-10,378;CIPOS95=0,149;CIEND95=0,153;IMPRECISE;SU=8;PE=8;SR=0	GT:SU:PE:SR	./.:8:8:0
3	170119580	1474	N	<DEL>	.	.	SVTYPE=DEL;STRANDS=+-:38;SVLEN=-297;END=170119877;CIPOS=-10,9;CIEND=-10,9;CIPOS95=0,0;CIEND95=0,0;SU=38;PE=22;SR=16	GT:SU:PE:SR	./.:38:22:16
3	170161109	1475	N	<DEL>	.	.	SVTYPE=DEL;STRANDS=+-:5;SVLEN=-33;END=170161142;CIPOS=-10,9;CIEND=-9,8;CIPOS95=0,0;CIEND95=0,0;SU=5;PE=1;SR=4	GT:SU:PE:SR	./.:5:1:4
3	170731508	1476	N	<DUP>	.	.	SVTYPE=DUP;STRANDS=-+:8;SVLEN=169;END=170731677;CIPOS=-10,9;CIEND=-10,9;CIPOS95=0,0;CIEND95=0,0;SU=8;PE=0;SR=8	GT:SU:PE:SR	./.:8:0:8
3	171220713	1477	N	<DEL>	.	.	SVTYPE=DEL;STRANDS=+-:5;SVLEN=-473;END=171221186;CIPOS=-10,387;CIEND=-329,9;CIPOS95=-1,124;CIEND95=-99,2;IMPRECISE;SU=5;PE=5;SR=0	GT:SU:PE:SR	./.:5:5:0
3	171228175	1478	N	<DUP>	.	.	SVTYPE=DUP;STRANDS=-+:12;SVLEN=178;END=171228353;CIPOS=-10,9;CIEND=-4,2;CIPOS95=0,0;CIEND95=0,0;SU=12;PE=0;SR=12	GT:SU:PE:SR	./.:12:0:12
3	172400912	1479	N	<DEL>	.	.	SVTYPE=DEL;STRANDS=+-:41;SVLEN=-305;END=172401217;CIPOS=-2,0;CIEND=-1,2;CIPOS95=0,0;CIEND95=0,0;SU=41;PE=10;SR=31	GT:SU:PE:SR	./.:41:10:31
3	175308016	1480	N	<DEL>	.	.	SVTYPE=DEL;STRANDS=+-:9;SVLEN=-25;END=175308041;CIPOS=-10,7;CIEND=-5,5;CIPOS95=-2,0;CIEND95=0,2;IMPRECISE;SU=9;PE=0;SR=9	GT:SU:PE:SR	./.:9:0:9
3	175341077	1481	N	<DEL>	.	.	SVTYPE=DEL;STRANDS=+-:7;SVLEN=-32;END=175341109;CIPOS=-5,4;CIEND=-5,4;CIPOS95=0,0;CIEND95=0,0;SU=7;PE=0;SR=7	GT:SU:PE:SR	./.:7:0:7
3	176078301	1482	N	<DEL>	.	.	SVTYPE=DEL;STRANDS=+-:5;SVLEN=-31;END=176078332;CIPOS=-10,9;CIEND=-10,9;CIPOS95=0,0;CIEND95=0,0;SU=5;PE=0;SR=5	GT:SU:PE:SR	./.:5:0:5
3	151748914	1483_1	N	[3:176444705[N	.	.	SVTYPE=BND;STRANDS=--:4;EVENT=1483;MATEID=1483_2;CIPOS=-441,9;CIEND=-468,9;CIPOS95=-153,1;CIEND95=-162,1;IMPRECISE;SU=4;PE=4;SR=0	GT:SU:PE:SR	./.:4:4:0
3	176444705	1483_2	N	[3:151748914[N	.	.	SVTYPE=BND;STRANDS=--:4;SECONDARY;EVENT=1483;MATEID=1483_1;CIPOS=-468,9;CIEND=-441,9;CIPOS95=-162,1;CIEND95=-153,1;IMPRECISE;SU=4;PE=4;SR=0	GT:SU:PE:SR	./.:4:4:0
3	177294510	1484	N	<DEL>	.	.	SVTYPE=DEL;STRANDS=+-:24;SVLEN=-2963;END=177297473;CIPOS=-10,9;CIEND=-5,2;CIPOS95=0,0;CIEND95=0,0;SU=24;PE=17;SR=7	GT:SU:PE:SR	./.:24:17:7
3	177357497	1485	N	<DEL>	.	.	SVTYPE=DEL;STRANDS=+-:4;SVLEN=-29;END=177357526;CIPOS=-9,8;CIEND=-9,8;CIPOS95=0,0;CIEND95=0,0;SU=4;PE=0;SR=4	GT:SU:PE:SR	./.:4:0:4
3	177381292	1486	N	<DEL>	.	.	SVTYPE=DEL;STRANDS=+-:4;SVLEN=-4169;END=177385461;CIPOS=-10,451;CIEND=-465,9;CIPOS95=-1,163;CIEND95=-162,1;IMPRECISE;SU=4;PE=4;SR=0	GT:SU:PE:SR	./.:4:4:0
3	178550132	1487_1	N	N]3:178550911]	.	.	SVTYPE=BND;STRANDS=++:4;EVENT=1487;MATEID=1487_2;CIPOS=-8,482;CIEND=-10,472;CIPOS95=0,181;CIEND95=-1,177;IMPRECISE;SU=4;PE=4;SR=0	GT:SU:PE:SR	./.:4:4:0
3	178550911	1487_2	N	N]3:178550132]	.	.	SVTYPE=BND;STRANDS=++:4;SECONDARY;EVENT=1487;MATEID=1487_1;CIPOS=-10,472;CIEND=-8,482;CIPOS95=-1,177;CIEND95=0,181;IMPRECISE;SU=4;PE=4;SR=0	GT:SU:PE:SR	./.:4:4:0
3	178550133	1488	N	<DEL>	.	.	SVTYPE=DEL;STRANDS=+-:34;SVLEN=-738;END=178550871;CIPOS=-10,9;CIEND=-10,9;CIPOS95=0,0;CIEND95=0,0;SU=34;PE=25;SR=9	GT:SU:PE:SR	./.:34:25:9
3	179398609	1489	N	<DEL>	.	.	SVTYPE=DEL;STRANDS=+-:6;SVLEN=-189;END=179398798;CIPOS=-8,6;CIEND=-10,8;CIPOS95=0,0;CIEND95=0,0;SU=6;PE=1;SR=5	GT:SU:PE:SR	./.:6:1:5
3	179654340	1490_1	N	N]3:179654853]	.	.	SVTYPE=BND;STRANDS=++:11;EVENT=1490;MATEID=1490_2;CIPOS=-3,321;CIEND=-10,315;CIPOS95=0,141;CIEND95=-1,131;IMPRECISE;SU=11;PE=11;SR=0	GT:SU:PE:SR	./.:11:11:0
3	179654853	1490_2	N	N]3:179654340]	.	.	SVTYPE=BND;STRANDS=++:11;SECONDARY;EVENT=1490;MATEID=1490_1;CIPOS=-10,315;CIEND=-3,321;CIPOS95=-1,131;CIEND95=0,141;IMPRECISE;SU=11;PE=11;SR=0	GT:SU:PE:SR	./.:11:11:0
3	179654341	1491	N	<DEL>	.	.	SVTYPE=DEL;STRANDS=+-:75;SVLEN=-462;END=179654803;CIPOS=-9,9;CIEND=0,0;CIPOS95=0,0;CIEND95=0,1;IMPRECISE;SU=75;PE=44;SR=31	GT:SU:PE:SR	./.:75:44:31
3	180918065	1492	N	<DEL>	.	.	SVTYPE=DEL;STRANDS=+-:32;SVLEN=-726;END=180918791;CIPOS=-10,9;CIEND=-10,9;CIPOS95=0,0;CIEND95=0,0;SU=32;PE=23;SR=9	GT:SU:PE:SR	./.:32:23:9
3	181072294	1493	N	<DEL>	.	.	SVTYPE=DEL;STRANDS=+-:11;SVLEN=-61;END=181072355;CIPOS=-3,2;CIEND=-3,2;CIPOS95=0,0;CIEND95=0,0;SU=11;PE=0;SR=11	GT:SU:PE:SR	./.:11:0:11
3	183675141	1494	N	<DUP>	.	.	SVTYPE=DUP;STRANDS=-+:7;SVLEN=656;END=183675797;CIPOS=-304,9;CIEND=-10,271;CIPOS95=-80,2;CIEND95=-1,57;IMPRECISE;SU=7;PE=7;SR=0	GT:SU:PE:SR	./.:7:7:0
3	183876843	1495	N	<DEL>	.	.	SVTYPE=DEL;STRANDS=+-:17;SVLEN=-535;END=183877378;CIPOS=-10,260;CIEND=-264,9;CIPOS95=-3,28;CIEND95=-48,2;IMPRECISE;SU=17;PE=17;SR=0	GT:SU:PE:SR	./.:17:17:0
3	184125375	1496	N	<DEL>	.	.	SVTYPE=DEL;STRANDS=+-:24;SVLEN=-193;END=184125568;CIPOS=-2,0;CIEND=-10,9;CIPOS95=0,0;CIEND95=0,0;SU=24;PE=2;SR=22	GT:SU:PE:SR	./.:24:2:22
3	184439708	1497	N	<DUP>	.	.	SVTYPE=DUP;STRANDS=-+:4;SVLEN=144;END=184439852;CIPOS=-9,8;CIEND=-9,8;CIPOS95=0,0;CIEND95=0,0;SU=4;PE=0;SR=4	GT:SU:PE:SR	./.:4:0:4
3	184470885	1498	N	<DEL>	.	.	SVTYPE=DEL;STRANDS=+-:4;SVLEN=-582;END=184471467;CIPOS=-10,427;CIEND=-510,9;CIPOS95=-1,153;CIEND95=-193,0;IMPRECISE;SU=4;PE=4;SR=0	GT:SU:PE:SR	./.:4:4:0
3	184472036	1499	N	<DUP>	.	.	SVTYPE=DUP;STRANDS=-+:5;SVLEN=405;END=184472441;CIPOS=-492,9;CIEND=-10,449;CIPOS95=-182,1;CIEND95=-1,155;IMPRECISE;SU=5;PE=5;SR=0	GT:SU:PE:SR	./.:5:5:0
3	184470869	1500	N	<DEL>	.	.	SVTYPE=DEL;STRANDS=+-:5;SVLEN=-1607;END=184472476;CIPOS=-10,336;CIEND=-352,9;CIPOS95=-2,83;CIEND95=-123,2;IMPRECISE;SU=5;PE=5;SR=0	GT:SU:PE:SR	./.:5:5:0
3	184716287	1501	N	<DEL>	.	.	SVTYPE=DEL;STRANDS=+-:19;SVLEN=-20;END=184716307;CIPOS=-2,0;CIEND=-2,1;CIPOS95=0,0;CIEND95=0,0;SU=19;PE=0;SR=19	GT:SU:PE:SR	./.:19:0:19
3	167516543	1502_1	N	[3:184751907[N	.	.	SVTYPE=BND;STRANDS=--:4;EVENT=1502;MATEID=1502_2;CIPOS=-9,8;CIEND=-9,8;CIPOS95=0,0;CIEND95=0,0;SU=4;PE=0;SR=4	GT:SU:PE:SR	./.:4:0:4
3	184751907	1502_2	N	[3:167516543[N	.	.	SVTYPE=BND;STRANDS=--:4;SECONDARY;EVENT=1502;MATEID=1502_1;CIPOS=-9,8;CIEND=-9,8;CIPOS95=0,0;CIEND95=0,0;SU=4;PE=0;SR=4	GT:SU:PE:SR	./.:4:0:4
3	185017340	1503	N	<DEL>	.	.	SVTYPE=DEL;STRANDS=+-:40;SVLEN=-313;END=185017653;CIPOS=-2,0;CIEND=-10,8;CIPOS95=0,0;CIEND95=0,0;SU=40;PE=12;SR=28	GT:SU:PE:SR	./.:40:12:28
3	185295453	1504	N	<INV>	.	.	SVTYPE=INV;STRANDS=++:3,--:1;SVLEN=887;END=185296340;CIPOS=-10,61;CIEND=-10,136;CIPOS95=-2,43;CIEND95=-2,85;IMPRECISE;SU=4;PE=4;SR=0	GT:SU:PE:SR	./.:4:4:0
3	185628684	1505	N	<DUP>	.	.	SVTYPE=DUP;STRANDS=-+:4;SVLEN=80530;END=185709214;CIPOS=-467,9;CIEND=-10,258;CIPOS95=-161,1;CIEND95=-2,88;IMPRECISE;SU=4;PE=4;SR=0	GT:SU:PE:SR	./.:4:4:0
3	185628846	1506	N	<DEL>	.	.	SVTYPE=DEL;STRANDS=+-:10;SVLEN=-80509;END=185709355;CIPOS=-10,310;CIEND=-244,9;CIPOS95=-1,121;CIEND95=-49,3;IMPRECISE;SU=10;PE=10;SR=0	GT:SU:PE:SR	./.:10:10:0
3	186346189	1507	N	<DEL>	.	.	SVTYPE=DEL;STRANDS=+-:9;SVLEN=-42;END=186346231;CIPOS=-4,3;CIEND=-4,3;CIPOS95=0,0;CIEND95=0,0;SU=9;PE=0;SR=9	GT:SU:PE:SR	./.:9:0:9
3	186581032	1508_1	N	N]3:186585339]	.	.	SVTYPE=BND;STRANDS=++:9;EVENT=1508;MATEID=1508_2;CIPOS=-4,339;CIEND=-10,340;CIPOS95=0,148;CIEND95=-1,143;IMPRECISE;SU=9;PE=9;SR=0	GT:SU:PE:SR	./.:9:9:0
3	186585339	1508_2	N	N]3:186581032]	.	.	SVTYPE=BND;STRANDS=++:9;SECONDARY;EVENT=1508;MATEID=1508_1;CIPOS=-10,340;CIEND=-4,339;CIPOS95=-1,143;CIEND95=0,148;IMPRECISE;SU=9;PE=9;SR=0	GT:SU:PE:SR	./.:9:9:0
3	186581033	1509	N	<DEL>	.	.	SVTYPE=DEL;STRANDS=+-:86;SVLEN=-4251;END=186585284;CIPOS=-1,0;CIEND=-2,0;CIPOS95=0,0;CIEND95=0,0;SU=86;PE=56;SR=30	GT:SU:PE:SR	./.:86:56:30
3	187732906	1510	N	<DEL>	.	.	SVTYPE=DEL;STRANDS=+-:14;SVLEN=-1917;END=187734823;CIPOS=-10,190;CIEND=-307,9;CIPOS95=-2,43;CIEND95=-59,2;IMPRECISE;SU=14;PE=14;SR=0	GT:SU:PE:SR	./.:14:14:0
3	188304849	1511	N	<DEL>	.	.	SVTYPE=DEL;STRANDS=+-:45;SVLEN=-315;END=188305164;CIPOS=-10,9;CIEND=-10,9;CIPOS95=0,0;CIEND95=0,0;SU=45;PE=18;SR=27	GT:SU:PE:SR	./.:45:18:27
3	189575912	1512	N	<DEL>	.	.	SVTYPE=DEL;STRANDS=+-:20;SVLEN=-304;END=189576216;CIPOS=-9,9;CIEND=-10,9;CIPOS95=0,0;CIEND95=0,0;SU=20;PE=10;SR=10	GT:SU:PE:SR	./.:20:10:10
3	189737348	1513	N	<DEL>	.	.	SVTYPE=DEL;STRANDS=+-:41;SVLEN=-3176;END=189740524;CIPOS=-10,9;CIEND=-2,0;CIPOS95=0,0;CIEND95=0,0;SU=41;PE=25;SR=16	GT:SU:PE:SR	./.:41:25:16
3	189955420	1514	N	<DEL>	.	.	SVTYPE=DEL;STRANDS=+-:32;SVLEN=-289;END=189955709;CIPOS=-2,0;CIEND=-2,0;CIPOS95=0,0;CIEND95=0,0;SU=32;PE=11;SR=21	GT:SU:PE:SR	./.:32:11:21
3	190290650	1515	N	<DEL>	.	.	SVTYPE=DEL;STRANDS=+-:17;SVLEN=-286;END=190290936;CIPOS=-3,1;CIEND=-2,1;CIPOS95=0,0;CIEND95=0,0;SU=17;PE=4;SR=13	GT:SU:PE:SR	./.:17:4:13
3	190478458	1516	N	<DEL>	.	.	SVTYPE=DEL;STRANDS=+-:19;SVLEN=-176;END=190478634;CIPOS=-10,9;CIEND=-2,1;CIPOS95=0,0;CIEND95=0,0;SU=19;PE=2;SR=17	GT:SU:PE:SR	./.:19:2:17
3	190669807	1517	N	<DEL>	.	.	SVTYPE=DEL;STRANDS=+-:17;SVLEN=-313;END=190670120;CIPOS=-4,2;CIEND=-10,9;CIPOS95=0,0;CIEND95=0,0;SU=17;PE=7;SR=10	GT:SU:PE:SR	./.:17:7:10
3	191141013	1518	N	<DEL>	.	.	SVTYPE=DEL;STRANDS=+-:12;SVLEN=-54;END=191141067;CIPOS=-10,9;CIEND=-10,9;CIPOS95=0,0;CIEND95=0,0;SU=12;PE=0;SR=12	GT:SU:PE:SR	./.:12:0:12
3	191856098	1519	N	<DEL>	.	.	SVTYPE=DEL;STRANDS=+-:24;SVLEN=-325;END=191856423;CIPOS=-3,2;CIEND=-3,1;CIPOS95=0,0;CIEND95=0,0;SU=24;PE=12;SR=12	GT:SU:PE:SR	./.:24:12:12
3	192059701	1520	N	<DEL>	.	.	SVTYPE=DEL;STRANDS=+-:5;SVLEN=-3;END=192059704;CIPOS=-10,1;CIEND=-2,6;CIPOS95=0,0;CIEND95=0,0;SU=5;PE=0;SR=5	GT:SU:PE:SR	./.:5:0:5
3	192063194	1521	N	<DEL>	.	.	SVTYPE=DEL;STRANDS=+-:11;SVLEN=-297;END=192063491;CIPOS=-6,4;CIEND=-10,9;CIPOS95=0,0;CIEND95=0,0;SU=11;PE=4;SR=7	GT:SU:PE:SR	./.:11:4:7
3	192875331	1522_1	N	N]3:192885452]	.	.	SVTYPE=BND;STRANDS=++:4;EVENT=1522;MATEID=1522_2;CIPOS=-8,482;CIEND=-10,477;CIPOS95=0,181;CIEND95=-1,176;IMPRECISE;SU=4;PE=4;SR=0	GT:SU:PE:SR	./.:4:4:0
3	192885452	1522_2	N	N]3:192875331]	.	.	SVTYPE=BND;STRANDS=++:4;SECONDARY;EVENT=1522;MATEID=1522_1;CIPOS=-10,477;CIEND=-8,482;CIPOS95=-1,176;CIEND95=0,181;IMPRECISE;SU=4;PE=4;SR=0	GT:SU:PE:SR	./.:4:4:0
3	192875332	1523	N	<DEL>	.	.	SVTYPE=DEL;STRANDS=+-:32;SVLEN=-10073;END=192885405;CIPOS=-2,1;CIEND=-10,9;CIPOS95=0,0;CIEND95=0,0;SU=32;PE=19;SR=13	GT:SU:PE:SR	./.:32:19:13
3	194288525	1524	N	<DEL>	.	.	SVTYPE=DEL;STRANDS=+-:7;SVLEN=-35;END=194288560;CIPOS=-7,5;CIEND=-10,9;CIPOS95=0,0;CIEND95=0,0;SU=7;PE=1;SR=6	GT:SU:PE:SR	./.:7:1:6
3	194384150	1525	N	<DEL>	.	.	SVTYPE=DEL;STRANDS=+-:32;SVLEN=-331;END=194384481;CIPOS=-10,119;CIEND=-115,9;CIPOS95=-3,22;CIEND95=-20,2;IMPRECISE;SU=32;PE=32;SR=0	GT:SU:PE:SR	./.:32:32:0
3	194398739	1526	N	<DEL>	.	.	SVTYPE=DEL;STRANDS=+-:35;SVLEN=-1553;END=194400292;CIPOS=-10,195;CIEND=-115,9;CIPOS95=-2,15;CIEND95=-17,2;IMPRECISE;SU=35;PE=35;SR=0	GT:SU:PE:SR	./.:35:35:0
3	194543294	1527	N	<DEL>	.	.	SVTYPE=DEL;STRANDS=+-:25;SVLEN=-2962;END=194546256;CIPOS=-2,1;CIEND=-2,1;CIPOS95=0,0;CIEND95=0,0;SU=25;PE=12;SR=13	GT:SU:PE:SR	./.:25:12:13
3	194543309	1528	N	<DUP>	.	.	SVTYPE=DUP;STRANDS=-+:24;SVLEN=3122;END=194546431;CIPOS=-10,9;CIEND=-3,3;CIPOS95=0,0;CIEND95=0,0;SU=24;PE=15;SR=9	GT:SU:PE:SR	./.:24:15:9
3	194555650	1529	N	<DEL>	.	.	SVTYPE=DEL;STRANDS=+-:25;SVLEN=-634;END=194556284;CIPOS=-10,9;CIEND=-10,4;CIPOS95=-1,2;CIEND95=-3,0;IMPRECISE;SU=25;PE=24;SR=1	GT:SU:PE:SR	./.:25:24:1
3	194566200	1530	N	<DEL>	.	.	SVTYPE=DEL;STRANDS=+-:4;SVLEN=-791;END=194566991;CIPOS=-10,461;CIEND=-360,9;CIPOS95=-1,166;CIEND95=-130,2;IMPRECISE;SU=4;PE=4;SR=0	GT:SU:PE:SR	./.:4:4:0
3	194614739	1531	N	<DEL>	.	.	SVTYPE=DEL;STRANDS=+-:21;SVLEN=-300;END=194615039;CIPOS=-10,9;CIEND=-10,9;CIPOS95=0,0;CIEND95=0,0;SU=21;PE=8;SR=13	GT:SU:PE:SR	./.:21:8:13
3	194663992	1532	N	<DUP>	.	.	SVTYPE=DUP;STRANDS=-+:13;SVLEN=423;END=194664415;CIPOS=-236,9;CIEND=-10,188;CIPOS95=-67,2;CIEND95=-2,43;IMPRECISE;SU=13;PE=13;SR=0	GT:SU:PE:SR	./.:13:13:0
3	195198963	1533	N	<DEL>	.	.	SVTYPE=DEL;STRANDS=+-:7;SVLEN=-23629;END=195222592;CIPOS=-10,337;CIEND=-500,9;CIPOS95=-1,120;CIEND95=-147,1;IMPRECISE;SU=7;PE=7;SR=0	GT:SU:PE:SR	./.:7:7:0
3	195224216	1534	N	<DEL>	.	.	SVTYPE=DEL;STRANDS=+-:29;SVLEN=-673;END=195224889;CIPOS=-10,20;CIEND=-153,9;CIPOS95=-1,13;CIEND95=-31,3;IMPRECISE;SU=29;PE=29;SR=0	GT:SU:PE:SR	./.:29:29:0
3	195413795	1535	N	<DEL>	.	.	SVTYPE=DEL;STRANDS=+-:7;SVLEN=-687;END=195414482;CIPOS=-10,361;CIEND=-382,9;CIPOS95=0,146;CIEND95=-101,2;IMPRECISE;SU=7;PE=7;SR=0	GT:SU:PE:SR	./.:7:7:0
3	195437286	1536	N	<DUP>	.	.	SVTYPE=DUP;STRANDS=-+:4;SVLEN=828;END=195438114;CIPOS=-240,9;CIEND=-10,374;CIPOS95=-62,3;CIEND95=-2,134;IMPRECISE;SU=4;PE=4;SR=0	GT:SU:PE:SR	./.:4:4:0
3	195437683	1537	N	<DEL>	.	.	SVTYPE=DEL;STRANDS=+-:8;SVLEN=-339;END=195438022;CIPOS=-10,30;CIEND=-42,9;CIPOS95=-3,18;CIEND95=-22,3;IMPRECISE;SU=8;PE=8;SR=0	GT:SU:PE:SR	./.:8:8:0
3	195341735	1538	N	<DEL>	.	.	SVTYPE=DEL;STRANDS=+-:4;SVLEN=-106122;END=195447857;CIPOS=-10,451;CIEND=-509,9;CIPOS95=-1,149;CIEND95=-176,1;IMPRECISE;SU=4;PE=4;SR=0	GT:SU:PE:SR	./.:4:4:0
3	195346788	1539	N	<DEL>	.	.	SVTYPE=DEL;STRANDS=+-:5;SVLEN=-106400;END=195453188;CIPOS=-10,411;CIEND=-376,9;CIPOS95=-1,146;CIEND95=-111,2;IMPRECISE;SU=5;PE=5;SR=0	GT:SU:PE:SR	./.:5:5:0
3	195505820	1540	N	<DEL>	.	.	SVTYPE=DEL;STRANDS=+-:18;SVLEN=-1211;END=195507031;CIPOS=-10,156;CIEND=-187,9;CIPOS95=-3,28;CIEND95=-41,3;IMPRECISE;SU=18;PE=18;SR=0	GT:SU:PE:SR	./.:18:18:0
3	195506085	1541	N	<DEL>	.	.	SVTYPE=DEL;STRANDS=+-:6;SVLEN=-1729;END=195507814;CIPOS=-10,390;CIEND=-493,9;CIPOS95=-1,148;CIEND95=-150,1;IMPRECISE;SU=6;PE=6;SR=0	GT:SU:PE:SR	./.:6:6:0
3	195510214	1542	N	<DEL>	.	.	SVTYPE=DEL;STRANDS=+-:35;SVLEN=-449;END=195510663;CIPOS=-10,155;CIEND=-92,9;CIPOS95=-1,43;CIEND95=-14,1;IMPRECISE;SU=35;PE=35;SR=0	GT:SU:PE:SR	./.:35:35:0
3	195509439	1543	N	<DEL>	.	.	SVTYPE=DEL;STRANDS=+-:4;SVLEN=-1428;END=195510867;CIPOS=-10,174;CIEND=-36,9;CIPOS95=-2,94;CIEND95=-28,2;IMPRECISE;SU=4;PE=4;SR=0	GT:SU:PE:SR	./.:4:4:0
3	195510948	1544	N	<DUP>	.	.	SVTYPE=DUP;STRANDS=-+:11;SVLEN=1299;END=195512247;CIPOS=-334,9;CIEND=-10,255;CIPOS95=-56,2;CIEND95=-2,73;IMPRECISE;SU=11;PE=11;SR=0	GT:SU:PE:SR	./.:11:11:0
3	195508116	1545	N	<DUP>	.	.	SVTYPE=DUP;STRANDS=-+:8;SVLEN=4492;END=195512608;CIPOS=-345,9;CIEND=-10,273;CIPOS95=-134,1;CIEND95=-2,72;IMPRECISE;SU=8;PE=8;SR=0	GT:SU:PE:SR	./.:8:8:0
3	195509675	1546	N	<DUP>	.	.	SVTYPE=DUP;STRANDS=-+:26;SVLEN=3141;END=195512816;CIPOS=-153,9;CIEND=-10,77;CIPOS95=-12,4;CIEND95=0,11;IMPRECISE;SU=26;PE=26;SR=0	GT:SU:PE:SR	./.:26:26:0
3	195510019	1547	N	<DEL>	.	.	SVTYPE=DEL;STRANDS=+-:12;SVLEN=-2648;END=195512667;CIPOS=-10,305;CIEND=-311,9;CIPOS95=-1,120;CIEND95=-63,2;IMPRECISE;SU=12;PE=12;SR=0	GT:SU:PE:SR	./.:12:12:0
3	195508257	1548	N	<DEL>	.	.	SVTYPE=DEL;STRANDS=+-:12;SVLEN=-4547;END=195512804;CIPOS=-10,275;CIEND=-157,9;CIPOS95=-1,107;CIEND95=-48,2;IMPRECISE;SU=12;PE=12;SR=0	GT:SU:PE:SR	./.:12:12:0
3	195513200	1549	N	<DEL>	.	.	SVTYPE=DEL;STRANDS=+-:17;SVLEN=-1809;END=195515009;CIPOS=-10,243;CIEND=-347,9;CIPOS95=-3,29;CIEND95=-69,2;IMPRECISE;SU=17;PE=17;SR=0	GT:SU:PE:SR	./.:17:17:0
3	195506770	1550	N	<DUP>	.	.	SVTYPE=DUP;STRANDS=-+:8;SVLEN=8532;END=195515302;CIPOS=-205,9;CIEND=-10,320;CIPOS95=-41,3;CIEND95=-1,121;IMPRECISE;SU=8;PE=8;SR=0	GT:SU:PE:SR	./.:8:8:0
3	195569216	1551	N	<DEL>	.	.	SVTYPE=DEL;STRANDS=+-:22;SVLEN=-716;END=195569932;CIPOS=-10,226;CIEND=-205,7;CIPOS95=0,42;CIEND95=-62,0;IMPRECISE;SU=22;PE=22;SR=0	GT:SU:PE:SR	./.:22:22:0
3	195667852	1552	N	<DUP>	.	.	SVTYPE=DUP;STRANDS=-+:5;SVLEN=59868;END=195727720;CIPOS=-451,8;CIEND=-10,368;CIPOS95=-169,1;CIEND95=-2,111;IMPRECISE;SU=5;PE=5;SR=0	GT:SU:PE:SR	./.:5:5:0
3	195891936	1553	N	<DUP>	.	.	SVTYPE=DUP;STRANDS=-+:5;SVLEN=445;END=195892381;CIPOS=-10,9;CIEND=-10,9;CIPOS95=0,0;CIEND95=0,0;SU=5;PE=0;SR=5	GT:SU:PE:SR	./.:5:0:5
3	196055945	1554	N	<DEL>	.	.	SVTYPE=DEL;STRANDS=+-:24;SVLEN=-903;END=196056848;CIPOS=-10,162;CIEND=-289,9;CIPOS95=-2,37;CIEND95=-36,2;IMPRECISE;SU=24;PE=24;SR=0	GT:SU:PE:SR	./.:24:24:0
3	196934572	1555_1	N	N]3:196939299]	.	.	SVTYPE=BND;STRANDS=++:4;EVENT=1555;MATEID=1555_2;CIPOS=-8,482;CIEND=-10,475;CIPOS95=0,181;CIEND95=-1,175;IMPRECISE;SU=4;PE=4;SR=0	GT:SU:PE:SR	./.:4:4:0
3	196939299	1555_2	N	N]3:196934572]	.	.	SVTYPE=BND;STRANDS=++:4;SECONDARY;EVENT=1555;MATEID=1555_1;CIPOS=-10,475;CIEND=-8,482;CIPOS95=-1,175;CIEND95=0,181;IMPRECISE;SU=4;PE=4;SR=0	GT:SU:PE:SR	./.:4:4:0
3	196934573	1556	N	<DEL>	.	.	SVTYPE=DEL;STRANDS=+-:31;SVLEN=-4682;END=196939255;CIPOS=-10,9;CIEND=-10,9;CIPOS95=0,0;CIEND95=0,0;SU=31;PE=21;SR=10	GT:SU:PE:SR	./.:31:21:10
3	197110967	1557	N	<DUP>	.	.	SVTYPE=DUP;STRANDS=-+:20;SVLEN=373;END=197111340;CIPOS=-420,9;CIEND=-10,239;CIPOS95=-89,2;CIEND95=-2,77;IMPRECISE;SU=20;PE=20;SR=0	GT:SU:PE:SR	./.:20:20:0
3	197111839	1558	N	<DEL>	.	.	SVTYPE=DEL;STRANDS=+-:15;SVLEN=-736;END=197112575;CIPOS=-10,186;CIEND=-28,5;CIPOS95=-2,41;CIEND95=-21,0;IMPRECISE;SU=15;PE=15;SR=0	GT:SU:PE:SR	./.:15:15:0
3	197113637	1559	N	<DEL>	.	.	SVTYPE=DEL;STRANDS=+-:4;SVLEN=-66;END=197113703;CIPOS=-9,8;CIEND=-9,8;CIPOS95=0,0;CIEND95=0,0;SU=4;PE=0;SR=4	GT:SU:PE:SR	./.:4:0:4
3	197111843	1560	N	<DEL>	.	.	SVTYPE=DEL;STRANDS=+-:4;SVLEN=-2795;END=197114638;CIPOS=-10,327;CIEND=-216,9;CIPOS95=-2,85;CIEND95=-101,0;IMPRECISE;SU=4;PE=4;SR=0	GT:SU:PE:SR	./.:4:4:0
3	197111340	1561	N	<DUP>	.	.	SVTYPE=DUP;STRANDS=-+:8;SVLEN=6482;END=197117822;CIPOS=-305,9;CIEND=-10,344;CIPOS95=-94,2;CIEND95=-1,142;IMPRECISE;SU=8;PE=8;SR=0	GT:SU:PE:SR	./.:8:8:0
3	197117047	1562	N	<DUP>	.	.	SVTYPE=DUP;STRANDS=-+:16;SVLEN=843;END=197117890;CIPOS=-92,9;CIEND=-10,80;CIPOS95=-39,1;CIEND95=-3,31;IMPRECISE;SU=16;PE=16;SR=0	GT:SU:PE:SR	./.:16:16:0
3	197117872	1563	N	<DEL>	.	.	SVTYPE=DEL;STRANDS=+-:7;SVLEN=-536;END=197118408;CIPOS=-10,46;CIEND=-504,9;CIPOS95=-3,17;CIEND95=-149,1;IMPRECISE;SU=7;PE=7;SR=0	GT:SU:PE:SR	./.:7:7:0
3	197117066	1564	N	<DUP>	.	.	SVTYPE=DUP;STRANDS=-+:4;SVLEN=1462;END=197118528;CIPOS=-466,9;CIEND=-10,494;CIPOS95=-156,1;CIEND95=-1,172;IMPRECISE;SU=4;PE=4;SR=0	GT:SU:PE:SR	./.:4:4:0
4	752213	1565	N	<DEL>	.	.	SVTYPE=DEL;STRANDS=+-:10;SVLEN=-1491;END=753704;CIPOS=-10,259;CIEND=-409,9;CIPOS95=-2,73;CIEND95=-96,2;IMPRECISE;SU=10;PE=10;SR=0	GT:SU:PE:SR	./.:10:10:0
4	46837	1566	N	<DEL>	.	.	SVTYPE=DEL;STRANDS=+-:56;SVLEN=-394;END=47231;CIPOS=-2,1;CIEND=-10,9;CIPOS95=0,0;CIEND95=0,0;SU=56;PE=42;SR=14	GT:SU:PE:SR	./.:56:42:14
4	64516	1567	N	<DEL>	.	.	SVTYPE=DEL;STRANDS=+-:24;SVLEN=-3371;END=67887;CIPOS=-10,186;CIEND=-190,5;CIPOS95=-2,57;CIEND95=-53,0;IMPRECISE;SU=24;PE=24;SR=0	GT:SU:PE:SR	./.:24:24:0
4	85984	1568	N	<DEL>	.	.	SVTYPE=DEL;STRANDS=+-:15;SVLEN=-281149;END=367133;CIPOS=-10,306;CIEND=-483,9;CIPOS95=-2,39;CIEND95=-116,0;IMPRECISE;SU=15;PE=15;SR=0	GT:SU:PE:SR	./.:15:15:0
4	86112	1569	N	<DUP>	.	.	SVTYPE=DUP;STRANDS=-+:7;SVLEN=281159;END=367271;CIPOS=-189,9;CIEND=-10,358;CIPOS95=-52,2;CIEND95=-1,142;IMPRECISE;SU=7;PE=7;SR=0	GT:SU:PE:SR	./.:7:7:0
4	401052	1570	N	<DEL>	.	.	SVTYPE=DEL;STRANDS=+-:7;SVLEN=-317;END=401369;CIPOS=-10,230;CIEND=-316,9;CIPOS95=-3,38;CIEND95=-82,2;IMPRECISE;SU=7;PE=7;SR=0	GT:SU:PE:SR	./.:7:7:0
4	663057	1571	N	<DUP>	.	.	SVTYPE=DUP;STRANDS=-+:4;SVLEN=272;END=663329;CIPOS=-480,9;CIEND=-10,442;CIPOS95=-174,1;CIEND95=-1,148;IMPRECISE;SU=4;PE=4;SR=0	GT:SU:PE:SR	./.:4:4:0
4	1048396	1572	N	<DEL>	.	.	SVTYPE=DEL;STRANDS=+-:7;SVLEN=-615;END=1049011;CIPOS=-10,48;CIEND=-301,9;CIPOS95=-3,18;CIEND95=-92,2;IMPRECISE;SU=7;PE=7;SR=0	GT:SU:PE:SR	./.:7:7:0
4	1086771	1573	N	<DEL>	.	.	SVTYPE=DEL;STRANDS=+-:15;SVLEN=-56;END=1086827;CIPOS=-1,0;CIEND=-10,9;CIPOS95=0,1;CIEND95=0,0;IMPRECISE;SU=15;PE=0;SR=15	GT:SU:PE:SR	./.:15:0:15
4	1140748	1574	N	<DUP>	.	.	SVTYPE=DUP;STRANDS=-+:9;SVLEN=969;END=1141717;CIPOS=-288,9;CIEND=-10,253;CIPOS95=-56,2;CIEND95=-3,52;IMPRECISE;SU=9;PE=9;SR=0	GT:SU:PE:SR	./.:9:9:0
4	1276874	1575	N	<DUP>	.	.	SVTYPE=DUP;STRANDS=-+:4;SVLEN=536;END=1277410;CIPOS=-479,9;CIEND=-10,407;CIPOS95=-162,1;CIEND95=-1,122;IMPRECISE;SU=4;PE=4;SR=0	GT:SU:PE:SR	./.:4:4:0
4	1277006	1576	N	<DEL>	.	.	SVTYPE=DEL;STRANDS=+-:5;SVLEN=-501;END=1277507;CIPOS=-10,418;CIEND=-333,9;CIPOS95=-1,154;CIEND95=-87,2;IMPRECISE;SU=5;PE=5;SR=0	GT:SU:PE:SR	./.:5:5:0
4	1602959	1577	N	<DEL>	.	.	SVTYPE=DEL;STRANDS=+-:21;SVLEN=-710;END=1603669;CIPOS=-4,3;CIEND=-5,3;CIPOS95=0,0;CIEND95=0,0;SU=21;PE=13;SR=8	GT:SU:PE:SR	./.:21:13:8
4	2338396	1578	N	<DUP>	.	.	SVTYPE=DUP;STRANDS=-+:7;SVLEN=321;END=2338717;CIPOS=-10,9;CIEND=-10,9;CIPOS95=-3,3;CIEND95=-3,3;IMPRECISE;SU=7;PE=6;SR=1	GT:SU:PE:SR	./.:7:6:1
4	2397858	1579	N	<DEL>	.	.	SVTYPE=DEL;STRANDS=+-:47;SVLEN=-574;END=2398432;CIPOS=-10,97;CIEND=-82,9;CIPOS95=-3,17;CIEND95=-12,2;IMPRECISE;SU=47;PE=47;SR=0	GT:SU:PE:SR	./.:47:47:0
4	2550382	1580	N	<DEL>	.	.	SVTYPE=DEL;STRANDS=+-:12;SVLEN=-972;END=2551354;CIPOS=-10,236;CIEND=-259,9;CIPOS95=-1,61;CIEND95=-73,2;IMPRECISE;SU=12;PE=12;SR=0	GT:SU:PE:SR	./.:12:12:0
4	2629112	1581	N	<DEL>	.	.	SVTYPE=DEL;STRANDS=+-:4;SVLEN=-147;END=2629259;CIPOS=-9,8;CIEND=-9,8;CIPOS95=0,0;CIEND95=0,0;SU=4;PE=0;SR=4	GT:SU:PE:SR	./.:4:0:4
4	2810545	1582	N	<DEL>	.	.	SVTYPE=DEL;STRANDS=+-:4;SVLEN=-506;END=2811051;CIPOS=-10,444;CIEND=-457,9;CIPOS95=-1,155;CIEND95=-161,1;IMPRECISE;SU=4;PE=4;SR=0	GT:SU:PE:SR	./.:4:4:0
4	3480243	1583	N	<DEL>	.	.	SVTYPE=DEL;STRANDS=+-:4;SVLEN=-50;END=3480293;CIPOS=-9,8;CIEND=-9,8;CIPOS95=0,0;CIEND95=0,0;SU=4;PE=0;SR=4	GT:SU:PE:SR	./.:4:0:4
4	3492353	1584	N	<DEL>	.	.	SVTYPE=DEL;STRANDS=+-:4;SVLEN=-731;END=3493084;CIPOS=-9,8;CIEND=-9,8;CIPOS95=0,0;CIEND95=0,0;SU=4;PE=0;SR=4	GT:SU:PE:SR	./.:4:0:4
4	3576466	1585	N	<DEL>	.	.	SVTYPE=DEL;STRANDS=+-:8;SVLEN=-107;END=3576573;CIPOS=-10,9;CIEND=-10,9;CIPOS95=0,0;CIEND95=0,0;SU=8;PE=0;SR=8	GT:SU:PE:SR	./.:8:0:8
4	3580686	1586	N	<DEL>	.	.	SVTYPE=DEL;STRANDS=+-:4;SVLEN=-9;END=3580695;CIPOS=-9,7;CIEND=-8,8;CIPOS95=0,0;CIEND95=0,0;SU=4;PE=0;SR=4	GT:SU:PE:SR	./.:4:0:4
4	3582027	1587	N	<DEL>	.	.	SVTYPE=DEL;STRANDS=+-:15;SVLEN=-73;END=3582100;CIPOS=-10,9;CIEND=-10,9;CIPOS95=0,0;CIEND95=0,0;SU=15;PE=0;SR=15	GT:SU:PE:SR	./.:15:0:15
4	3596765	1588	N	<DEL>	.	.	SVTYPE=DEL;STRANDS=+-:14;SVLEN=-46;END=3596811;CIPOS=-6,9;CIEND=-10,9;CIPOS95=0,0;CIEND95=0,0;SU=14;PE=0;SR=14	GT:SU:PE:SR	./.:14:0:14
4	3601189	1589	N	<DEL>	.	.	SVTYPE=DEL;STRANDS=+-:4;SVLEN=-61;END=3601250;CIPOS=-10,9;CIEND=-10,9;CIPOS95=-1,1;CIEND95=-1,1;IMPRECISE;SU=4;PE=1;SR=3	GT:SU:PE:SR	./.:4:1:3
4	3612078	1590	N	<DEL>	.	.	SVTYPE=DEL;STRANDS=+-:7;SVLEN=-526;END=3612604;CIPOS=-10,422;CIEND=-443,9;CIPOS95=0,131;CIEND95=-121,1;IMPRECISE;SU=7;PE=7;SR=0	GT:SU:PE:SR	./.:7:7:0
4	3613376	1591	N	<DEL>	.	.	SVTYPE=DEL;STRANDS=+-:41;SVLEN=-5242;END=3618618;CIPOS=-4,5;CIEND=-10,9;CIPOS95=0,0;CIEND95=0,0;SU=41;PE=36;SR=5	GT:SU:PE:SR	./.:41:36:5
4	3598731	1592_1	N	[4:3627529[N	.	.	SVTYPE=BND;STRANDS=--:10;EVENT=1592;MATEID=1592_2;CIPOS=-314,9;CIEND=-380,9;CIPOS95=-126,0;CIEND95=-96,0;IMPRECISE;SU=10;PE=10;SR=0	GT:SU:PE:SR	./.:10:10:0
4	3627529	1592_2	N	[4:3598731[N	.	.	SVTYPE=BND;STRANDS=--:10;SECONDARY;EVENT=1592;MATEID=1592_1;CIPOS=-380,9;CIEND=-314,9;CIPOS95=-96,0;CIEND95=-126,0;IMPRECISE;SU=10;PE=10;SR=0	GT:SU:PE:SR	./.:10:10:0
4	3816503	1593	N	<DUP>	.	.	SVTYPE=DUP;STRANDS=-+:22;SVLEN=579;END=3817082;CIPOS=-281,9;CIEND=-10,123;CIPOS95=-28,1;CIEND95=-1,19;IMPRECISE;SU=22;PE=22;SR=0	GT:SU:PE:SR	./.:22:22:0
4	4359537	1594	N	<DUP>	.	.	SVTYPE=DUP;STRANDS=-+:9;SVLEN=135;END=4359672;CIPOS=-6,9;CIEND=-4,3;CIPOS95=0,0;CIEND95=0,0;SU=9;PE=0;SR=9	GT:SU:PE:SR	./.:9:0:9
4	6005572	1595	N	<DUP>	.	.	SVTYPE=DUP;STRANDS=-+:13;SVLEN=532;END=6006104;CIPOS=-300,9;CIEND=-10,182;CIPOS95=-48,2;CIEND95=-3,43;IMPRECISE;SU=13;PE=13;SR=0	GT:SU:PE:SR	./.:13:13:0
4	6651592	1596_1	N	N]4:6652961]	.	.	SVTYPE=BND;STRANDS=++:7;EVENT=1596;MATEID=1596_2;CIPOS=-5,385;CIEND=-10,367;CIPOS95=0,158;CIEND95=-1,151;IMPRECISE;SU=7;PE=7;SR=0	GT:SU:PE:SR	./.:7:7:0
4	6652961	1596_2	N	N]4:6651592]	.	.	SVTYPE=BND;STRANDS=++:7;SECONDARY;EVENT=1596;MATEID=1596_1;CIPOS=-10,367;CIEND=-5,385;CIPOS95=-1,151;CIEND95=0,158;IMPRECISE;SU=7;PE=7;SR=0	GT:SU:PE:SR	./.:7:7:0
4	6651593	1597	N	<DEL>	.	.	SVTYPE=DEL;STRANDS=+-:60;SVLEN=-1317;END=6652910;CIPOS=-10,9;CIEND=-10,9;CIPOS95=0,0;CIEND95=0,0;SU=60;PE=40;SR=20	GT:SU:PE:SR	./.:60:40:20
4	6894865	1598	N	<DEL>	.	.	SVTYPE=DEL;STRANDS=+-:26;SVLEN=-1182;END=6896047;CIPOS=-10,135;CIEND=-274,9;CIPOS95=-3,25;CIEND95=-48,1;IMPRECISE;SU=26;PE=26;SR=0	GT:SU:PE:SR	./.:26:26:0
4	6897381	1599	N	<DEL>	.	.	SVTYPE=DEL;STRANDS=+-:19;SVLEN=-3018;END=6900399;CIPOS=-10,233;CIEND=-209,9;CIPOS95=-1,33;CIEND95=-54,2;IMPRECISE;SU=19;PE=19;SR=0	GT:SU:PE:SR	./.:19:19:0
4	7132574	1600	N	<DUP>	.	.	SVTYPE=DUP;STRANDS=-+:10;SVLEN=627;END=7133201;CIPOS=-67,9;CIEND=-10,224;CIPOS95=-35,2;CIEND95=-1,23;IMPRECISE;SU=10;PE=10;SR=0	GT:SU:PE:SR	./.:10:10:0
4	7405701	1601	N	<DEL>	.	.	SVTYPE=DEL;STRANDS=+-:6;SVLEN=-34;END=7405735;CIPOS=-6,5;CIEND=-6,5;CIPOS95=0,0;CIEND95=0,0;SU=6;PE=0;SR=6	GT:SU:PE:SR	./.:6:0:6
4	7443470	1602	N	<DEL>	.	.	SVTYPE=DEL;STRANDS=+-:5;SVLEN=-374;END=7443844;CIPOS=-10,329;CIEND=-136,9;CIPOS95=-2,96;CIEND95=-34,3;IMPRECISE;SU=5;PE=5;SR=0	GT:SU:PE:SR	./.:5:5:0
4	7524432	1603	N	<DEL>	.	.	SVTYPE=DEL;STRANDS=+-:4;SVLEN=-284;END=7524716;CIPOS=-10,282;CIEND=-283,9;CIPOS95=-2,70;CIEND95=-101,2;IMPRECISE;SU=4;PE=4;SR=0	GT:SU:PE:SR	./.:4:4:0
4	7563119	1604	N	<DUP>	.	.	SVTYPE=DUP;STRANDS=-+:5;SVLEN=345;END=7563464;CIPOS=-10,9;CIEND=-10,9;CIPOS95=0,0;CIEND95=0,0;SU=5;PE=0;SR=5	GT:SU:PE:SR	./.:5:0:5
4	7567582	1605	N	<DEL>	.	.	SVTYPE=DEL;STRANDS=+-:7;SVLEN=-335;END=7567917;CIPOS=-4,0;CIEND=-5,4;CIPOS95=-4,0;CIEND95=0,0;IMPRECISE;SU=7;PE=0;SR=7	GT:SU:PE:SR	./.:7:0:7
4	7726176	1606	N	<DUP>	.	.	SVTYPE=DUP;STRANDS=-+:19;SVLEN=581;END=7726757;CIPOS=-160,7;CIEND=-10,139;CIPOS95=-33,0;CIEND95=-3,18;IMPRECISE;SU=19;PE=19;SR=0	GT:SU:PE:SR	./.:19:19:0
4	7902063	1607	N	<DEL>	.	.	SVTYPE=DEL;STRANDS=+-:31;SVLEN=-43;END=7902106;CIPOS=-1,0;CIEND=-1,0;CIPOS95=0,0;CIEND95=0,0;SU=31;PE=0;SR=31	GT:SU:PE:SR	./.:31:0:31
4	9457153	1608	N	<DEL>	.	.	SVTYPE=DEL;STRANDS=+-:4;SVLEN=-24466;END=9481619;CIPOS=-10,473;CIEND=-459,9;CIPOS95=-1,175;CIEND95=-163,1;IMPRECISE;SU=4;PE=4;SR=0	GT:SU:PE:SR	./.:4:4:0
4	9492753	1609	N	<DUP>	.	.	SVTYPE=DUP;STRANDS=-+:7;SVLEN=2183;END=9494936;CIPOS=-10,5;CIEND=-10,9;CIPOS95=-1,0;CIEND95=-1,1;IMPRECISE;SU=7;PE=4;SR=3	GT:SU:PE:SR	./.:7:4:3
4	9492869	1610	N	<DEL>	.	.	SVTYPE=DEL;STRANDS=+-:10;SVLEN=-2176;END=9495045;CIPOS=-10,304;CIEND=-297,9;CIPOS95=-1,123;CIEND95=-56,2;IMPRECISE;SU=10;PE=10;SR=0	GT:SU:PE:SR	./.:10:10:0
4	9573066	1611	N	<DEL>	.	.	SVTYPE=DEL;STRANDS=+-:13;SVLEN=-104;END=9573170;CIPOS=-10,9;CIEND=-10,9;CIPOS95=0,0;CIEND95=0,0;SU=13;PE=0;SR=13	GT:SU:PE:SR	./.:13:0:13
4	9576978	1612	N	<DEL>	.	.	SVTYPE=DEL;STRANDS=+-:28;SVLEN=-470;END=9577448;CIPOS=-10,312;CIEND=-184,9;CIPOS95=-1,32;CIEND95=-51,1;IMPRECISE;SU=28;PE=28;SR=0	GT:SU:PE:SR	./.:28:28:0
4	3928220	1613_1	N	N]4:9733495]	.	.	SVTYPE=BND;STRANDS=++:6;EVENT=1613;MATEID=1613_2;CIPOS=-10,266;CIEND=-10,382;CIPOS95=-2,87;CIEND95=-1,141;IMPRECISE;SU=6;PE=6;SR=0	GT:SU:PE:SR	./.:6:6:0
4	9733495	1613_2	N	N]4:3928220]	.	.	SVTYPE=BND;STRANDS=++:6;SECONDARY;EVENT=1613;MATEID=1613_1;CIPOS=-10,382;CIEND=-10,266;CIPOS95=-1,141;CIEND95=-2,87;IMPRECISE;SU=6;PE=6;SR=0	GT:SU:PE:SR	./.:6:6:0
4	9952309	1614	N	<DEL>	.	.	SVTYPE=DEL;STRANDS=+-:14;SVLEN=-231;END=9952540;CIPOS=-4,2;CIEND=-3,2;CIPOS95=0,0;CIEND95=0,0;SU=14;PE=2;SR=12	GT:SU:PE:SR	./.:14:2:12
4	9956834	1615	N	<DEL>	.	.	SVTYPE=DEL;STRANDS=+-:22;SVLEN=-305;END=9957139;CIPOS=-10,9;CIEND=-10,9;CIPOS95=0,0;CIEND95=0,0;SU=22;PE=6;SR=16	GT:SU:PE:SR	./.:22:6:16
4	10136190	1616	N	<DEL>	.	.	SVTYPE=DEL;STRANDS=+-:4;SVLEN=-475;END=10136665;CIPOS=-10,336;CIEND=-439,9;CIPOS95=-2,95;CIEND95=-146,1;IMPRECISE;SU=4;PE=4;SR=0	GT:SU:PE:SR	./.:4:4:0
4	10208654	1617	N	<INV>	.	.	SVTYPE=INV;STRANDS=++:2,--:2;SVLEN=33;END=10208687;CIPOS=-9,0;CIEND=-1,8;CIPOS95=-9,0;CIEND95=-1,0;IMPRECISE;SU=4;PE=0;SR=4	GT:SU:PE:SR	./.:4:0:4
4	10211266	1618_1	N	N]4:10234618]	.	.	SVTYPE=BND;STRANDS=++:7;EVENT=1618;MATEID=1618_2;CIPOS=-5,385;CIEND=-10,367;CIPOS95=0,158;CIEND95=-1,149;IMPRECISE;SU=7;PE=7;SR=0	GT:SU:PE:SR	./.:7:7:0
4	10234618	1618_2	N	N]4:10211266]	.	.	SVTYPE=BND;STRANDS=++:7;SECONDARY;EVENT=1618;MATEID=1618_1;CIPOS=-10,367;CIEND=-5,385;CIPOS95=-1,149;CIEND95=0,158;IMPRECISE;SU=7;PE=7;SR=0	GT:SU:PE:SR	./.:7:7:0
4	10211267	1619	N	<DEL>	.	.	SVTYPE=DEL;STRANDS=+-:38;SVLEN=-23300;END=10234567;CIPOS=-9,9;CIEND=-2,0;CIPOS95=0,0;CIEND95=0,0;SU=38;PE=22;SR=16	GT:SU:PE:SR	./.:38:22:16
4	10392430	1620	N	<DEL>	.	.	SVTYPE=DEL;STRANDS=+-:40;SVLEN=-9751;END=10402181;CIPOS=-2,1;CIEND=-10,9;CIPOS95=0,0;CIEND95=0,0;SU=40;PE=28;SR=12	GT:SU:PE:SR	./.:40:28:12
4	10904893	1621	N	<DEL>	.	.	SVTYPE=DEL;STRANDS=+-:5;SVLEN=-20;END=10904913;CIPOS=-10,9;CIEND=-10,9;CIPOS95=0,0;CIEND95=0,0;SU=5;PE=0;SR=5	GT:SU:PE:SR	./.:5:0:5
4	11362206	1622	N	<DEL>	.	.	SVTYPE=DEL;STRANDS=+-:5;SVLEN=-32;END=11362238;CIPOS=-10,9;CIEND=-10,9;CIPOS95=0,0;CIEND95=0,0;SU=5;PE=0;SR=5	GT:SU:PE:SR	./.:5:0:5
4	14916217	1623	N	<DEL>	.	.	SVTYPE=DEL;STRANDS=+-:8;SVLEN=-71;END=14916288;CIPOS=-10,9;CIEND=-10,9;CIPOS95=0,0;CIEND95=0,0;SU=8;PE=0;SR=8	GT:SU:PE:SR	./.:8:0:8
4	16426953	1624	N	<DEL>	.	.	SVTYPE=DEL;STRANDS=+-:12;SVLEN=-46;END=16426999;CIPOS=-10,5;CIEND=-10,9;CIPOS95=0,0;CIEND95=0,0;SU=12;PE=0;SR=12	GT:SU:PE:SR	./.:12:0:12
4	17202765	1625	N	<DEL>	.	.	SVTYPE=DEL;STRANDS=+-:31;SVLEN=-301;END=17203066;CIPOS=-10,9;CIEND=-10,9;CIPOS95=0,0;CIEND95=0,0;SU=31;PE=13;SR=18	GT:SU:PE:SR	./.:31:13:18
4	18177095	1626_1	N	N]4:18271392]	.	.	SVTYPE=BND;STRANDS=++:4;EVENT=1626;MATEID=1626_2;CIPOS=-10,462;CIEND=-10,301;CIPOS95=-1,168;CIEND95=-2,69;IMPRECISE;SU=4;PE=4;SR=0	GT:SU:PE:SR	./.:4:4:0
4	18271392	1626_2	N	N]4:18177095]	.	.	SVTYPE=BND;STRANDS=++:4;SECONDARY;EVENT=1626;MATEID=1626_1;CIPOS=-10,301;CIEND=-10,462;CIPOS95=-2,69;CIEND95=-1,168;IMPRECISE;SU=4;PE=4;SR=0	GT:SU:PE:SR	./.:4:4:0
4	18176948	1627_1	N	[4:18271540[N	.	.	SVTYPE=BND;STRANDS=--:5;EVENT=1627;MATEID=1627_2;CIPOS=-470,9;CIEND=-334,9;CIPOS95=-152,1;CIEND95=-82,2;IMPRECISE;SU=5;PE=5;SR=0	GT:SU:PE:SR	./.:5:5:0
4	18271540	1627_2	N	[4:18176948[N	.	.	SVTYPE=BND;STRANDS=--:5;SECONDARY;EVENT=1627;MATEID=1627_1;CIPOS=-334,9;CIEND=-470,9;CIPOS95=-82,2;CIEND95=-152,1;IMPRECISE;SU=5;PE=5;SR=0	GT:SU:PE:SR	./.:5:5:0
4	18464914	1628	N	<DEL>	.	.	SVTYPE=DEL;STRANDS=+-:4;SVLEN=-23;END=18464937;CIPOS=-9,8;CIEND=-9,8;CIPOS95=0,0;CIEND95=0,0;SU=4;PE=0;SR=4	GT:SU:PE:SR	./.:4:0:4
4	18760787	1629	N	<DEL>	.	.	SVTYPE=DEL;STRANDS=+-:9;SVLEN=-39;END=18760826;CIPOS=-4,3;CIEND=-4,3;CIPOS95=0,0;CIEND95=0,0;SU=9;PE=0;SR=9	GT:SU:PE:SR	./.:9:0:9
4	21161001	1630_1	N	N]4:21167154]	.	.	SVTYPE=BND;STRANDS=++:4;EVENT=1630;MATEID=1630_2;CIPOS=-8,482;CIEND=-10,475;CIPOS95=0,181;CIEND95=-1,177;IMPRECISE;SU=4;PE=4;SR=0	GT:SU:PE:SR	./.:4:4:0
4	21167154	1630_2	N	N]4:21161001]	.	.	SVTYPE=BND;STRANDS=++:4;SECONDARY;EVENT=1630;MATEID=1630_1;CIPOS=-10,475;CIEND=-8,482;CIPOS95=-1,177;CIEND95=0,181;IMPRECISE;SU=4;PE=4;SR=0	GT:SU:PE:SR	./.:4:4:0
4	21161002	1631	N	<DEL>	.	.	SVTYPE=DEL;STRANDS=+-:34;SVLEN=-6095;END=21167097;CIPOS=-10,9;CIEND=-2,0;CIPOS95=0,0;CIEND95=0,0;SU=34;PE=20;SR=14	GT:SU:PE:SR	./.:34:20:14
4	21292928	1632	N	<DEL>	.	.	SVTYPE=DEL;STRANDS=+-:12;SVLEN=-119;END=21293047;CIPOS=-10,9;CIEND=-10,9;CIPOS95=0,0;CIEND95=0,0;SU=12;PE=0;SR=12	GT:SU:PE:SR	./.:12:0:12
4	21694730	1633	N	<DEL>	.	.	SVTYPE=DEL;STRANDS=+-:26;SVLEN=-120;END=21694850;CIPOS=-10,9;CIEND=-10,9;CIPOS95=0,0;CIEND95=0,0;SU=26;PE=0;SR=26	GT:SU:PE:SR	./.:26:0:26
4	25241052	1634	N	<DEL>	.	.	SVTYPE=DEL;STRANDS=+-:9;SVLEN=-138;END=25241190;CIPOS=-4,3;CIEND=-4,3;CIPOS95=0,0;CIEND95=0,0;SU=9;PE=0;SR=9	GT:SU:PE:SR	./.:9:0:9
4	25497165	1635	N	<DEL>	.	.	SVTYPE=DEL;STRANDS=+-:12;SVLEN=-298;END=25497463;CIPOS=-10,9;CIEND=-10,9;CIPOS95=0,0;CIEND95=0,0;SU=12;PE=0;SR=12	GT:SU:PE:SR	./.:12:0:12
4	27543894	1636	N	<DEL>	.	.	SVTYPE=DEL;STRANDS=+-:9;SVLEN=-61;END=27543955;CIPOS=-4,3;CIEND=-4,3;CIPOS95=0,0;CIEND95=0,0;SU=9;PE=0;SR=9	GT:SU:PE:SR	./.:9:0:9
4	28421591	1637	N	<DEL>	.	.	SVTYPE=DEL;STRANDS=+-:21;SVLEN=-349;END=28421940;CIPOS=-10,9;CIEND=-3,1;CIPOS95=0,0;CIEND95=0,0;SU=21;PE=9;SR=12	GT:SU:PE:SR	./.:21:9:12
4	28934400	1638	N	<DEL>	.	.	SVTYPE=DEL;STRANDS=+-:4;SVLEN=-27;END=28934427;CIPOS=-9,8;CIEND=-9,8;CIPOS95=0,0;CIEND95=0,0;SU=4;PE=0;SR=4	GT:SU:PE:SR	./.:4:0:4
4	29661121	1639_1	N	N]4:29661665]	.	.	SVTYPE=BND;STRANDS=++:6;EVENT=1639;MATEID=1639_2;CIPOS=-10,1;CIEND=-10,9;CIPOS95=-10,1;CIEND95=-3,3;IMPRECISE;SU=6;PE=5;SR=1	GT:SU:PE:SR	./.:6:5:1
4	29661665	1639_2	N	N]4:29661121]	.	.	SVTYPE=BND;STRANDS=++:6;SECONDARY;EVENT=1639;MATEID=1639_1;CIPOS=-10,9;CIEND=-10,1;CIPOS95=-3,3;CIEND95=-10,1;IMPRECISE;SU=6;PE=5;SR=1	GT:SU:PE:SR	./.:6:5:1
4	29661122	1640	N	<DEL>	.	.	SVTYPE=DEL;STRANDS=+-:38;SVLEN=-315;END=29661437;CIPOS=-10,9;CIEND=-2,0;CIPOS95=0,0;CIEND95=0,0;SU=38;PE=13;SR=25	GT:SU:PE:SR	./.:38:13:25
4	30057533	1641	N	<DEL>	.	.	SVTYPE=DEL;STRANDS=+-:24;SVLEN=-359;END=30057892;CIPOS=-10,9;CIEND=-10,9;CIPOS95=0,0;CIEND95=0,0;SU=24;PE=9;SR=15	GT:SU:PE:SR	./.:24:9:15
4	31205827	1642	N	<DEL>	.	.	SVTYPE=DEL;STRANDS=+-:18;SVLEN=-307;END=31206134;CIPOS=-10,9;CIEND=-10,9;CIPOS95=0,0;CIEND95=0,0;SU=18;PE=6;SR=12	GT:SU:PE:SR	./.:18:6:12
4	31338492	1643	N	<DEL>	.	.	SVTYPE=DEL;STRANDS=+-:20;SVLEN=-194;END=31338686;CIPOS=-10,9;CIEND=-10,9;CIPOS95=0,0;CIEND95=0,0;SU=20;PE=1;SR=19	GT:SU:PE:SR	./.:20:1:19
4	31406686	1644	N	<DEL>	.	.	SVTYPE=DEL;STRANDS=+-:23;SVLEN=-318;END=31407004;CIPOS=-3,1;CIEND=-10,3;CIPOS95=0,0;CIEND95=0,0;SU=23;PE=6;SR=17	GT:SU:PE:SR	./.:23:6:17
4	31492867	1645	N	<DEL>	.	.	SVTYPE=DEL;STRANDS=+-:33;SVLEN=-432;END=31493299;CIPOS=-3,2;CIEND=-10,9;CIPOS95=0,0;CIEND95=0,0;SU=33;PE=23;SR=10	GT:SU:PE:SR	./.:33:23:10
4	49146169	1646	N	<DEL>	.	.	SVTYPE=DEL;STRANDS=+-:30;SVLEN=-5890;END=49152059;CIPOS=-10,182;CIEND=-179,9;CIPOS95=-2,67;CIEND95=-52,2;IMPRECISE;SU=30;PE=30;SR=0	GT:SU:PE:SR	./.:30:30:0
4	49147430	1647	N	<DEL>	.	.	SVTYPE=DEL;STRANDS=+-:9;SVLEN=-4695;END=49152125;CIPOS=-10,499;CIEND=-235,9;CIPOS95=0,146;CIEND95=-74,2;IMPRECISE;SU=9;PE=9;SR=0	GT:SU:PE:SR	./.:9:9:0
4	36469922	1648_1	N	N]4:36470296]	.	.	SVTYPE=BND;STRANDS=++:6;EVENT=1648;MATEID=1648_2;CIPOS=-10,313;CIEND=-10,505;CIPOS95=0,164;CIEND95=-1,158;IMPRECISE;SU=6;PE=6;SR=0	GT:SU:PE:SR	./.:6:6:0
4	36470296	1648_2	N	N]4:36469922]	.	.	SVTYPE=BND;STRANDS=++:6;SECONDARY;EVENT=1648;MATEID=1648_1;CIPOS=-10,505;CIEND=-10,313;CIPOS95=-1,158;CIEND95=0,164;IMPRECISE;SU=6;PE=6;SR=0	GT:SU:PE:SR	./.:6:6:0
4	40024943	1649	N	<DEL>	.	.	SVTYPE=DEL;STRANDS=+-:18;SVLEN=-1338;END=40026281;CIPOS=-10,210;CIEND=-261,9;CIPOS95=-2,52;CIEND95=-28,1;IMPRECISE;SU=18;PE=18;SR=0	GT:SU:PE:SR	./.:18:18:0
4	49636715	1650	N	<DUP>	.	.	SVTYPE=DUP;STRANDS=-+:4;SVLEN=6565;END=49643280;CIPOS=-65,9;CIEND=-10,131;CIPOS95=-28,3;CIEND95=-3,39;IMPRECISE;SU=4;PE=4;SR=0	GT:SU:PE:SR	./.:4:4:0
4	49135644	1651_1	N	[4:49643782[N	.	.	SVTYPE=BND;STRANDS=--:6;EVENT=1651;MATEID=1651_2;CIPOS=-399,9;CIEND=-115,9;CIPOS95=-153,0;CIEND95=-48,3;IMPRECISE;SU=6;PE=6;SR=0	GT:SU:PE:SR	./.:6:6:0
4	49643782	1651_2	N	[4:49135644[N	.	.	SVTYPE=BND;STRANDS=--:6;SECONDARY;EVENT=1651;MATEID=1651_1;CIPOS=-115,9;CIEND=-399,9;CIPOS95=-48,3;CIEND95=-153,0;IMPRECISE;SU=6;PE=6;SR=0	GT:SU:PE:SR	./.:6:6:0
4	49099388	1652_1	N	N]4:49659660]	.	.	SVTYPE=BND;STRANDS=++:4;EVENT=1652;MATEID=1652_2;CIPOS=-10,48;CIEND=-10,465;CIPOS95=-2,37;CIEND95=0,170;IMPRECISE;SU=4;PE=4;SR=0	GT:SU:PE:SR	./.:4:4:0
4	49659660	1652_2	N	N]4:49099388]	.	.	SVTYPE=BND;STRANDS=++:4;SECONDARY;EVENT=1652;MATEID=1652_1;CIPOS=-10,465;CIEND=-10,48;CIPOS95=0,170;CIEND95=-2,37;IMPRECISE;SU=4;PE=4;SR=0	GT:SU:PE:SR	./.:4:4:0
4	49094146	1653_1	N	N]4:49659662]	.	.	SVTYPE=BND;STRANDS=++:4;EVENT=1653;MATEID=1653_2;CIPOS=-10,453;CIEND=-10,479;CIPOS95=-1,153;CIEND95=-1,181;IMPRECISE;SU=4;PE=4;SR=0	GT:SU:PE:SR	./.:4:4:0
4	49659662	1653_2	N	N]4:49094146]	.	.	SVTYPE=BND;STRANDS=++:4;SECONDARY;EVENT=1653;MATEID=1653_1;CIPOS=-10,479;CIEND=-10,453;CIPOS95=-1,181;CIEND95=-1,153;IMPRECISE;SU=4;PE=4;SR=0	GT:SU:PE:SR	./.:4:4:0
4	49156595	1654_1	N	N]4:49659688]	.	.	SVTYPE=BND;STRANDS=++:18;EVENT=1654;MATEID=1654_2;CIPOS=-10,342;CIEND=-10,435;CIPOS95=-2,72;CIEND95=-1,100;IMPRECISE;SU=18;PE=18;SR=0	GT:SU:PE:SR	./.:18:18:0
4	49659688	1654_2	N	N]4:49156595]	.	.	SVTYPE=BND;STRANDS=++:18;SECONDARY;EVENT=1654;MATEID=1654_1;CIPOS=-10,435;CIEND=-10,342;CIPOS95=-1,100;CIEND95=-2,72;IMPRECISE;SU=18;PE=18;SR=0	GT:SU:PE:SR	./.:18:18:0
4	49141811	1655_1	N	N]4:49659694]	.	.	SVTYPE=BND;STRANDS=++:12;EVENT=1655;MATEID=1655_2;CIPOS=-8,291;CIEND=-10,282;CIPOS95=0,119;CIEND95=-1,115;IMPRECISE;SU=12;PE=12;SR=0	GT:SU:PE:SR	./.:12:12:0
4	49659694	1655_2	N	N]4:49141811]	.	.	SVTYPE=BND;STRANDS=++:12;SECONDARY;EVENT=1655;MATEID=1655_1;CIPOS=-10,282;CIEND=-8,291;CIPOS95=-1,115;CIEND95=0,119;IMPRECISE;SU=12;PE=12;SR=0	GT:SU:PE:SR	./.:12:12:0
4	49096665	1656_1	N	N]4:49659667]	.	.	SVTYPE=BND;STRANDS=++:24;EVENT=1656;MATEID=1656_2;CIPOS=-6,245;CIEND=-10,466;CIPOS95=-1,108;CIEND95=-1,100;IMPRECISE;SU=24;PE=24;SR=0	GT:SU:PE:SR	./.:24:24:0
4	49659667	1656_2	N	N]4:49096665]	.	.	SVTYPE=BND;STRANDS=++:24;SECONDARY;EVENT=1656;MATEID=1656_1;CIPOS=-10,466;CIEND=-6,245;CIPOS95=-1,100;CIEND95=-1,108;IMPRECISE;SU=24;PE=24;SR=0	GT:SU:PE:SR	./.:24:24:0
4	49107854	1657_1	N	N]4:49659694]	.	.	SVTYPE=BND;STRANDS=++:45;EVENT=1657;MATEID=1657_2;CIPOS=0,32;CIEND=-10,178;CIPOS95=0,9;CIEND95=-2,67;IMPRECISE;SU=45;PE=45;SR=0	GT:SU:PE:SR	./.:45:45:0
4	49659694	1657_2	N	N]4:49107854]	.	.	SVTYPE=BND;STRANDS=++:45;SECONDARY;EVENT=1657;MATEID=1657_1;CIPOS=-10,178;CIEND=0,32;CIPOS95=-2,67;CIEND95=0,9;IMPRECISE;SU=45;PE=45;SR=0	GT:SU:PE:SR	./.:45:45:0
4	49101562	1658_1	N	N]4:49659665]	.	.	SVTYPE=BND;STRANDS=++:14;EVENT=1658;MATEID=1658_2;CIPOS=-10,9;CIEND=-10,7;CIPOS95=-3,2;CIEND95=-2,3;IMPRECISE;SU=14;PE=13;SR=1	GT:SU:PE:SR	./.:14:13:1
4	49659665	1658_2	N	N]4:49101562]	.	.	SVTYPE=BND;STRANDS=++:14;SECONDARY;EVENT=1658;MATEID=1658_1;CIPOS=-10,7;CIEND=-10,9;CIPOS95=-2,3;CIEND95=-3,2;IMPRECISE;SU=14;PE=13;SR=1	GT:SU:PE:SR	./.:14:13:1
4	49098500	1659_1	N	N]4:49659705]	.	.	SVTYPE=BND;STRANDS=++:27;EVENT=1659;MATEID=1659_2;CIPOS=-10,278;CIEND=-10,436;CIPOS95=-5,8;CIEND95=-2,76;IMPRECISE;SU=27;PE=27;SR=0	GT:SU:PE:SR	./.:27:27:0
4	49659705	1659_2	N	N]4:49098500]	.	.	SVTYPE=BND;STRANDS=++:27;SECONDARY;EVENT=1659;MATEID=1659_1;CIPOS=-10,436;CIEND=-10,278;CIPOS95=-2,76;CIEND95=-5,8;IMPRECISE;SU=27;PE=27;SR=0	GT:SU:PE:SR	./.:27:27:0
4	49108535	1660_1	N	N]4:49659691]	.	.	SVTYPE=BND;STRANDS=++:6;EVENT=1660;MATEID=1660_2;CIPOS=-10,206;CIEND=-10,415;CIPOS95=-2,96;CIEND95=-1,145;IMPRECISE;SU=6;PE=6;SR=0	GT:SU:PE:SR	./.:6:6:0
4	49659691	1660_2	N	N]4:49108535]	.	.	SVTYPE=BND;STRANDS=++:6;SECONDARY;EVENT=1660;MATEID=1660_1;CIPOS=-10,415;CIEND=-10,206;CIPOS95=-1,145;CIEND95=-2,96;IMPRECISE;SU=6;PE=6;SR=0	GT:SU:PE:SR	./.:6:6:0
4	49110714	1661_1	N	N]4:49659710]	.	.	SVTYPE=BND;STRANDS=++:10;EVENT=1661;MATEID=1661_2;CIPOS=-10,186;CIEND=-10,140;CIPOS95=-3,35;CIEND95=-2,74;IMPRECISE;SU=10;PE=10;SR=0	GT:SU:PE:SR	./.:10:10:0
4	49659710	1661_2	N	N]4:49110714]	.	.	SVTYPE=BND;STRANDS=++:10;SECONDARY;EVENT=1661;MATEID=1661_1;CIPOS=-10,140;CIEND=-10,186;CIPOS95=-2,74;CIEND95=-3,35;IMPRECISE;SU=10;PE=10;SR=0	GT:SU:PE:SR	./.:10:10:0
4	49112962	1662_1	N	N]4:49659835]	.	.	SVTYPE=BND;STRANDS=++:5;EVENT=1662;MATEID=1662_2;CIPOS=-10,37;CIEND=-10,330;CIPOS95=-3,19;CIEND95=-2,69;IMPRECISE;SU=5;PE=5;SR=0	GT:SU:PE:SR	./.:5:5:0
4	49659835	1662_2	N	N]4:49112962]	.	.	SVTYPE=BND;STRANDS=++:5;SECONDARY;EVENT=1662;MATEID=1662_1;CIPOS=-10,330;CIEND=-10,37;CIPOS95=-2,69;CIEND95=-3,19;IMPRECISE;SU=5;PE=5;SR=0	GT:SU:PE:SR	./.:5:5:0
4	49657853	1663	N	<DUP>	.	.	SVTYPE=DUP;STRANDS=-+:113;SVLEN=1853;END=49659706;CIPOS=-155,3;CIEND=-10,134;CIPOS95=-48,0;CIEND95=-1,40;IMPRECISE;SU=113;PE=113;SR=0	GT:SU:PE:SR	./.:113:113:0
4	49111851	1664_1	N	N]4:49659946]	.	.	SVTYPE=BND;STRANDS=++:7;EVENT=1664;MATEID=1664_2;CIPOS=-10,260;CIEND=-10,203;CIPOS95=-3,64;CIEND95=-2,26;IMPRECISE;SU=7;PE=7;SR=0	GT:SU:PE:SR	./.:7:7:0
4	49659946	1664_2	N	N]4:49111851]	.	.	SVTYPE=BND;STRANDS=++:7;SECONDARY;EVENT=1664;MATEID=1664_1;CIPOS=-10,203;CIEND=-10,260;CIPOS95=-2,26;CIEND95=-3,64;IMPRECISE;SU=7;PE=7;SR=0	GT:SU:PE:SR	./.:7:7:0
4	49121405	1665_1	N	N]4:49659975]	.	.	SVTYPE=BND;STRANDS=++:7;EVENT=1665;MATEID=1665_2;CIPOS=-10,127;CIEND=-10,202;CIPOS95=-2,24;CIEND95=-3,31;IMPRECISE;SU=7;PE=7;SR=0	GT:SU:PE:SR	./.:7:7:0
4	49659975	1665_2	N	N]4:49121405]	.	.	SVTYPE=BND;STRANDS=++:7;SECONDARY;EVENT=1665;MATEID=1665_1;CIPOS=-10,202;CIEND=-10,127;CIPOS95=-3,31;CIEND95=-2,24;IMPRECISE;SU=7;PE=7;SR=0	GT:SU:PE:SR	./.:7:7:0
4	49122583	1666_1	N	[4:49659910[N	.	.	SVTYPE=BND;STRANDS=--:5;EVENT=1666;MATEID=1666_2;CIPOS=-10,9;CIEND=-10,9;CIPOS95=0,0;CIEND95=0,0;SU=5;PE=0;SR=5	GT:SU:PE:SR	./.:5:0:5
4	49659910	1666_2	N	[4:49122583[N	.	.	SVTYPE=BND;STRANDS=--:5;SECONDARY;EVENT=1666;MATEID=1666_1;CIPOS=-10,9;CIEND=-10,9;CIPOS95=0,0;CIEND95=0,0;SU=5;PE=0;SR=5	GT:SU:PE:SR	./.:5:0:5
4	49123146	1667	N	<INV>	.	.	SVTYPE=INV;STRANDS=++:127,--:4;SVLEN=536740;END=49659886;CIPOS=-9,9;CIEND=-10,9;CIPOS95=0,0;CIEND95=0,0;SU=131;PE=115;SR=16	GT:SU:PE:SR	./.:131:115:16
4	49094923	1668_1	N	N]4:49660103]	.	.	SVTYPE=BND;STRANDS=++:5;EVENT=1668;MATEID=1668_2;CIPOS=-10,395;CIEND=-10,76;CIPOS95=-1,135;CIEND95=-3,23;IMPRECISE;SU=5;PE=5;SR=0	GT:SU:PE:SR	./.:5:5:0
4	49660103	1668_2	N	N]4:49094923]	.	.	SVTYPE=BND;STRANDS=++:5;SECONDARY;EVENT=1668;MATEID=1668_1;CIPOS=-10,76;CIEND=-10,395;CIPOS95=-3,23;CIEND95=-1,135;IMPRECISE;SU=5;PE=5;SR=0	GT:SU:PE:SR	./.:5:5:0
4	32065769	1669	N	<DUP>	.	.	SVTYPE=DUP;STRANDS=-+:33;SVLEN=5282;END=32071051;CIPOS=-10,9;CIEND=-10,9;CIPOS95=0,0;CIEND95=0,0;SU=33;PE=29;SR=4	GT:SU:PE:SR	./.:33:29:4
4	32065876	1670	N	<DEL>	.	.	SVTYPE=DEL;STRANDS=+-:11;SVLEN=-5165;END=32071041;CIPOS=-4,318;CIEND=-403,9;CIPOS95=0,137;CIEND95=-86,2;IMPRECISE;SU=11;PE=11;SR=0	GT:SU:PE:SR	./.:11:11:0
4	32073064	1671	N	<DEL>	.	.	SVTYPE=DEL;STRANDS=+-:15;SVLEN=-47;END=32073111;CIPOS=-10,9;CIEND=-10,9;CIPOS95=0,0;CIEND95=0,0;SU=15;PE=0;SR=15	GT:SU:PE:SR	./.:15:0:15
4	32065877	1672	N	<DEL>	.	.	SVTYPE=DEL;STRANDS=+-:14;SVLEN=-8633;END=32074510;CIPOS=-3,1;CIEND=-10,9;CIPOS95=0,0;CIEND95=0,0;SU=14;PE=1;SR=13	GT:SU:PE:SR	./.:14:1:13
4	32071041	1673	N	<DUP>	.	.	SVTYPE=DUP;STRANDS=-+:11;SVLEN=3569;END=32074610;CIPOS=-4,3;CIEND=-4,4;CIPOS95=0,0;CIEND95=0,0;SU=11;PE=3;SR=8	GT:SU:PE:SR	./.:11:3:8
4	32540615	1674	N	<DEL>	.	.	SVTYPE=DEL;STRANDS=+-:36;SVLEN=-300;END=32540915;CIPOS=-10,9;CIEND=-10,8;CIPOS95=0,0;CIEND95=0,0;SU=36;PE=9;SR=27	GT:SU:PE:SR	./.:36:9:27
4	32544577	1675	N	<DEL>	.	.	SVTYPE=DEL;STRANDS=+-:8;SVLEN=-24;END=32544601;CIPOS=-10,9;CIEND=-10,9;CIPOS95=0,0;CIEND95=0,0;SU=8;PE=0;SR=8	GT:SU:PE:SR	./.:8:0:8
4	33326814	1676	N	<DUP>	.	.	SVTYPE=DUP;STRANDS=-+:9;SVLEN=118;END=33326932;CIPOS=-4,3;CIEND=-4,3;CIPOS95=0,0;CIEND95=0,0;SU=9;PE=0;SR=9	GT:SU:PE:SR	./.:9:0:9
4	33846041	1677	N	<DEL>	.	.	SVTYPE=DEL;STRANDS=+-:59;SVLEN=-297;END=33846338;CIPOS=0,0;CIEND=0,0;CIPOS95=0,0;CIEND95=0,0;SU=59;PE=0;SR=59	GT:SU:PE:SR	./.:59:0:59
4	33847169	1678_1	N	N]4:33848272]	.	.	SVTYPE=BND;STRANDS=++:11;EVENT=1678;MATEID=1678_2;CIPOS=-3,320;CIEND=-10,507;CIPOS95=0,141;CIEND95=-1,135;IMPRECISE;SU=11;PE=11;SR=0	GT:SU:PE:SR	./.:11:11:0
4	33848272	1678_2	N	N]4:33847169]	.	.	SVTYPE=BND;STRANDS=++:11;SECONDARY;EVENT=1678;MATEID=1678_1;CIPOS=-10,507;CIEND=-3,320;CIPOS95=-1,135;CIEND95=0,141;IMPRECISE;SU=11;PE=11;SR=0	GT:SU:PE:SR	./.:11:11:0
4	33847170	1679	N	<DEL>	.	.	SVTYPE=DEL;STRANDS=+-:167;SVLEN=-1051;END=33848221;CIPOS=0,0;CIEND=0,0;CIPOS95=0,0;CIEND95=0,0;SU=167;PE=124;SR=43	GT:SU:PE:SR	./.:167:124:43
4	34683501	1680	N	<DUP>	.	.	SVTYPE=DUP;STRANDS=-+:44;SVLEN=5162;END=34688663;CIPOS=-10,2;CIEND=-4,8;CIPOS95=-2,0;CIEND95=-2,2;IMPRECISE;SU=44;PE=43;SR=1	GT:SU:PE:SR	./.:44:43:1
4	34779907	1681	N	<DEL>	.	.	SVTYPE=DEL;STRANDS=+-:10;SVLEN=-49036;END=34828943;CIPOS=-10,284;CIEND=-352,9;CIPOS95=-2,83;CIEND95=-53,2;IMPRECISE;SU=10;PE=10;SR=0	GT:SU:PE:SR	./.:10:10:0
4	35015470	1682	N	<DEL>	.	.	SVTYPE=DEL;STRANDS=+-:8;SVLEN=-20;END=35015490;CIPOS=-10,9;CIEND=-5,4;CIPOS95=0,0;CIEND95=0,0;SU=8;PE=1;SR=7	GT:SU:PE:SR	./.:8:1:7
4	36469923	1683	N	<DEL>	.	.	SVTYPE=DEL;STRANDS=+-:32;SVLEN=-314;END=36470237;CIPOS=-10,9;CIEND=-1,0;CIPOS95=0,0;CIEND95=0,0;SU=32;PE=7;SR=25	GT:SU:PE:SR	./.:32:7:25
4	36842760	1684	N	<DEL>	.	.	SVTYPE=DEL;STRANDS=+-:28;SVLEN=-329;END=36843089;CIPOS=-2,0;CIEND=-10,9;CIPOS95=0,0;CIEND95=0,0;SU=28;PE=2;SR=26	GT:SU:PE:SR	./.:28:2:26
4	37332469	1685	N	<DEL>	.	.	SVTYPE=DEL;STRANDS=+-:5;SVLEN=-699;END=37333168;CIPOS=-10,403;CIEND=-460,9;CIPOS95=-1,140;CIEND95=-148,1;IMPRECISE;SU=5;PE=5;SR=0	GT:SU:PE:SR	./.:5:5:0
4	37534567	1686	N	<DUP>	.	.	SVTYPE=DUP;STRANDS=-+:4;SVLEN=113;END=37534680;CIPOS=-9,8;CIEND=-9,8;CIPOS95=0,0;CIEND95=0,0;SU=4;PE=0;SR=4	GT:SU:PE:SR	./.:4:0:4
4	37603978	1687	N	<DEL>	.	.	SVTYPE=DEL;STRANDS=+-:10;SVLEN=-75;END=37604053;CIPOS=-10,9;CIEND=-10,9;CIPOS95=0,0;CIEND95=0,0;SU=10;PE=0;SR=10	GT:SU:PE:SR	./.:10:0:10
4	21583630	1688	N	<DUP>	.	.	SVTYPE=DUP;STRANDS=-+:4;SVLEN=17298139;END=38881769;CIPOS=-9,8;CIEND=-9,8;CIPOS95=0,0;CIEND95=0,0;SU=4;PE=0;SR=4	GT:SU:PE:SR	./.:4:0:4
4	39031090	1689	N	<DEL>	.	.	SVTYPE=DEL;STRANDS=+-:11;SVLEN=-268;END=39031358;CIPOS=-5,3;CIEND=-10,9;CIPOS95=0,0;CIEND95=0,0;SU=11;PE=3;SR=8	GT:SU:PE:SR	./.:11:3:8
4	39162607	1690	N	<DEL>	.	.	SVTYPE=DEL;STRANDS=+-:11;SVLEN=-51;END=39162658;CIPOS=-3,2;CIEND=-3,2;CIPOS95=0,0;CIEND95=0,0;SU=11;PE=0;SR=11	GT:SU:PE:SR	./.:11:0:11
4	39400106	1691	N	<DEL>	.	.	SVTYPE=DEL;STRANDS=+-:8;SVLEN=-58;END=39400164;CIPOS=-10,9;CIEND=-10,9;CIPOS95=0,0;CIEND95=0,0;SU=8;PE=0;SR=8	GT:SU:PE:SR	./.:8:0:8
4	39814711	1692	N	<DUP>	.	.	SVTYPE=DUP;STRANDS=-+:5;SVLEN=528;END=39815239;CIPOS=-412,9;CIEND=-10,416;CIPOS95=-136,1;CIEND95=-1,143;IMPRECISE;SU=5;PE=5;SR=0	GT:SU:PE:SR	./.:5:5:0
4	39814955	1693	N	<DEL>	.	.	SVTYPE=DEL;STRANDS=+-:5;SVLEN=-410;END=39815365;CIPOS=-10,393;CIEND=-329,9;CIPOS95=-2,122;CIEND95=-125,2;IMPRECISE;SU=5;PE=5;SR=0	GT:SU:PE:SR	./.:5:5:0
4	39814556	1694	N	<DEL>	.	.	SVTYPE=DEL;STRANDS=+-:9;SVLEN=-1315;END=39815871;CIPOS=-10,324;CIEND=-273,9;CIPOS95=-1,132;CIEND95=-73,2;IMPRECISE;SU=9;PE=9;SR=0	GT:SU:PE:SR	./.:9:9:0
4	40297096	1695	N	<DUP>	.	.	SVTYPE=DUP;STRANDS=-+:14;SVLEN=566;END=40297662;CIPOS=-240,9;CIEND=-10,344;CIPOS95=-21,3;CIEND95=-2,71;IMPRECISE;SU=14;PE=14;SR=0	GT:SU:PE:SR	./.:14:14:0
4	40296395	1696	N	<DEL>	.	.	SVTYPE=DEL;STRANDS=+-:20;SVLEN=-734;END=40297129;CIPOS=-10,367;CIEND=-42,9;CIPOS95=-1,82;CIEND95=-10,2;IMPRECISE;SU=20;PE=20;SR=0	GT:SU:PE:SR	./.:20:20:0
4	40296258	1697	N	<DUP>	.	.	SVTYPE=DUP;STRANDS=-+:8;SVLEN=1578;END=40297836;CIPOS=-7,8;CIEND=-10,9;CIPOS95=-3,3;CIEND95=-4,2;IMPRECISE;SU=8;PE=7;SR=1	GT:SU:PE:SR	./.:8:7:1
4	40697281	1698	N	<DEL>	.	.	SVTYPE=DEL;STRANDS=+-:9;SVLEN=-234;END=40697515;CIPOS=-5,3;CIEND=-4,3;CIPOS95=0,0;CIEND95=0,0;SU=9;PE=1;SR=8	GT:SU:PE:SR	./.:9:1:8
4	40735167	1699	N	<DEL>	.	.	SVTYPE=DEL;STRANDS=+-:4;SVLEN=-10;END=40735177;CIPOS=-9,8;CIEND=-9,8;CIPOS95=0,0;CIEND95=0,0;SU=4;PE=0;SR=4	GT:SU:PE:SR	./.:4:0:4
4	41445212	1700	N	<DEL>	.	.	SVTYPE=DEL;STRANDS=+-:14;SVLEN=-82;END=41445294;CIPOS=-10,9;CIEND=-10,9;CIPOS95=0,0;CIEND95=0,0;SU=14;PE=0;SR=14	GT:SU:PE:SR	./.:14:0:14
4	42201806	1701	N	<DEL>	.	.	SVTYPE=DEL;STRANDS=+-:7;SVLEN=-38;END=42201844;CIPOS=-5,4;CIEND=-5,4;CIPOS95=0,0;CIEND95=0,0;SU=7;PE=0;SR=7	GT:SU:PE:SR	./.:7:0:7
4	43931496	1702	N	<DEL>	.	.	SVTYPE=DEL;STRANDS=+-:28;SVLEN=-340;END=43931836;CIPOS=-10,9;CIEND=-4,2;CIPOS95=0,0;CIEND95=0,0;SU=28;PE=18;SR=10	GT:SU:PE:SR	./.:28:18:10
4	44507278	1703_1	N	N]4:44507775]	.	.	SVTYPE=BND;STRANDS=++:6;EVENT=1703;MATEID=1703_2;CIPOS=-6,416;CIEND=-10,400;CIPOS95=0,164;CIEND95=0,158;IMPRECISE;SU=6;PE=6;SR=0	GT:SU:PE:SR	./.:6:6:0
4	44507775	1703_2	N	N]4:44507278]	.	.	SVTYPE=BND;STRANDS=++:6;SECONDARY;EVENT=1703;MATEID=1703_1;CIPOS=-10,400;CIEND=-6,416;CIPOS95=0,158;CIEND95=0,164;IMPRECISE;SU=6;PE=6;SR=0	GT:SU:PE:SR	./.:6:6:0
4	44507279	1704	N	<DEL>	.	.	SVTYPE=DEL;STRANDS=+-:63;SVLEN=-450;END=44507729;CIPOS=-10,8;CIEND=-2,0;CIPOS95=0,0;CIEND95=0,0;SU=63;PE=39;SR=24	GT:SU:PE:SR	./.:63:39:24
4	44509393	1705_1	N	N]4:44509745]	.	.	SVTYPE=BND;STRANDS=++:5;EVENT=1705;MATEID=1705_2;CIPOS=-6,300;CIEND=-10,431;CIPOS95=0,172;CIEND95=-1,168;IMPRECISE;SU=5;PE=5;SR=0	GT:SU:PE:SR	./.:5:5:0
4	44509745	1705_2	N	N]4:44509393]	.	.	SVTYPE=BND;STRANDS=++:5;SECONDARY;EVENT=1705;MATEID=1705_1;CIPOS=-10,431;CIEND=-6,300;CIPOS95=-1,168;CIEND95=0,172;IMPRECISE;SU=5;PE=5;SR=0	GT:SU:PE:SR	./.:5:5:0
4	44509394	1706	N	<DEL>	.	.	SVTYPE=DEL;STRANDS=+-:30;SVLEN=-301;END=44509695;CIPOS=-2,0;CIEND=-1,0;CIPOS95=0,0;CIEND95=0,0;SU=30;PE=8;SR=22	GT:SU:PE:SR	./.:30:8:22
4	44971997	1707	N	<DEL>	.	.	SVTYPE=DEL;STRANDS=+-:23;SVLEN=-171;END=44972168;CIPOS=-10,9;CIEND=-10,9;CIPOS95=0,0;CIEND95=0,0;SU=23;PE=0;SR=23	GT:SU:PE:SR	./.:23:0:23
4	46056003	1708_1	N	N]4:46058244]	.	.	SVTYPE=BND;STRANDS=++:5;EVENT=1708;MATEID=1708_2;CIPOS=-7,437;CIEND=-10,505;CIPOS95=0,172;CIEND95=-1,165;IMPRECISE;SU=5;PE=5;SR=0	GT:SU:PE:SR	./.:5:5:0
4	46058244	1708_2	N	N]4:46056003]	.	.	SVTYPE=BND;STRANDS=++:5;SECONDARY;EVENT=1708;MATEID=1708_1;CIPOS=-10,505;CIEND=-7,437;CIPOS95=-1,165;CIEND95=0,172;IMPRECISE;SU=5;PE=5;SR=0	GT:SU:PE:SR	./.:5:5:0
4	46056004	1709	N	<DEL>	.	.	SVTYPE=DEL;STRANDS=+-:66;SVLEN=-2191;END=46058195;CIPOS=-10,9;CIEND=-2,0;CIPOS95=0,0;CIEND95=0,0;SU=66;PE=42;SR=24	GT:SU:PE:SR	./.:66:42:24
4	46299511	1710	N	<DEL>	.	.	SVTYPE=DEL;STRANDS=+-:4;SVLEN=-4;END=46299515;CIPOS=-10,2;CIEND=-3,9;CIPOS95=-1,1;CIEND95=-1,1;IMPRECISE;SU=4;PE=1;SR=3	GT:SU:PE:SR	./.:4:1:3
4	47248369	1711	N	<DEL>	.	.	SVTYPE=DEL;STRANDS=+-:4;SVLEN=-29;END=47248398;CIPOS=-9,8;CIEND=-9,8;CIPOS95=0,0;CIEND95=0,0;SU=4;PE=0;SR=4	GT:SU:PE:SR	./.:4:0:4
4	47619971	1712	N	<DEL>	.	.	SVTYPE=DEL;STRANDS=+-:7;SVLEN=-31;END=47620002;CIPOS=-5,4;CIEND=-5,4;CIPOS95=0,0;CIEND95=0,0;SU=7;PE=0;SR=7	GT:SU:PE:SR	./.:7:0:7
4	48094573	1713	N	<DEL>	.	.	SVTYPE=DEL;STRANDS=+-:11;SVLEN=-64;END=48094637;CIPOS=-3,2;CIEND=-3,2;CIPOS95=0,0;CIEND95=0,0;SU=11;PE=0;SR=11	GT:SU:PE:SR	./.:11:0:11
4	48661426	1714	N	<DEL>	.	.	SVTYPE=DEL;STRANDS=+-:10;SVLEN=-513;END=48661939;CIPOS=-8,303;CIEND=-274,9;CIPOS95=0,102;CIEND95=-82,1;IMPRECISE;SU=10;PE=10;SR=0	GT:SU:PE:SR	./.:10:10:0
4	49093248	1715	N	<DUP>	.	.	SVTYPE=DUP;STRANDS=-+:5;SVLEN=1834;END=49095082;CIPOS=-271,9;CIEND=-10,242;CIPOS95=-70,0;CIEND95=-3,58;IMPRECISE;SU=5;PE=5;SR=0	GT:SU:PE:SR	./.:5:5:0
4	49093857	1716	N	<DEL>	.	.	SVTYPE=DEL;STRANDS=+-:5;SVLEN=-817;END=49094674;CIPOS=-10,110;CIEND=-204,9;CIPOS95=-1,39;CIEND95=-41,3;IMPRECISE;SU=5;PE=5;SR=0	GT:SU:PE:SR	./.:5:5:0
4	49094687	1717	N	<DUP>	.	.	SVTYPE=DUP;STRANDS=-+:18;SVLEN=430;END=49095117;CIPOS=-300,9;CIEND=-10,218;CIPOS95=-74,2;CIEND95=-1,60;IMPRECISE;SU=18;PE=18;SR=0	GT:SU:PE:SR	./.:18:18:0
4	49094825	1718	N	<DEL>	.	.	SVTYPE=DEL;STRANDS=+-:4;SVLEN=-2076;END=49096901;CIPOS=-10,254;CIEND=-237,9;CIPOS95=-2,104;CIEND95=-101,2;IMPRECISE;SU=4;PE=4;SR=0	GT:SU:PE:SR	./.:4:4:0
4	49094175	1719	N	<DEL>	.	.	SVTYPE=DEL;STRANDS=+-:4;SVLEN=-3982;END=49098157;CIPOS=-10,74;CIEND=-508,9;CIPOS95=-3,30;CIEND95=-176,1;IMPRECISE;SU=4;PE=4;SR=0	GT:SU:PE:SR	./.:4:4:0
4	49094829	1720	N	<DUP>	.	.	SVTYPE=DUP;STRANDS=-+:5;SVLEN=3707;END=49098536;CIPOS=-376,9;CIEND=-10,458;CIPOS95=-103,2;CIEND95=-1,148;IMPRECISE;SU=5;PE=5;SR=0	GT:SU:PE:SR	./.:5:5:0
4	49095117	1721	N	<DEL>	.	.	SVTYPE=DEL;STRANDS=+-:13;SVLEN=-3260;END=49098377;CIPOS=-10,215;CIEND=-286,9;CIPOS95=-1,49;CIEND95=-105,1;IMPRECISE;SU=13;PE=13;SR=0	GT:SU:PE:SR	./.:13:13:0
4	49098528	1722	N	<DEL>	.	.	SVTYPE=DEL;STRANDS=+-:5;SVLEN=-1462;END=49099990;CIPOS=-10,423;CIEND=-330,9;CIPOS95=-1,158;CIEND95=-67,2;IMPRECISE;SU=5;PE=5;SR=0	GT:SU:PE:SR	./.:5:5:0
4	49094331	1723	N	<DUP>	.	.	SVTYPE=DUP;STRANDS=-+:9;SVLEN=5981;END=49100312;CIPOS=-337,9;CIEND=-10,323;CIPOS95=-135,1;CIEND95=-1,129;IMPRECISE;SU=9;PE=9;SR=0	GT:SU:PE:SR	./.:9:9:0
4	49094898	1724	N	<DUP>	.	.	SVTYPE=DUP;STRANDS=-+:39;SVLEN=5421;END=49100319;CIPOS=-402,9;CIEND=-10,39;CIPOS95=-46,2;CIEND95=-7,3;IMPRECISE;SU=39;PE=39;SR=0	GT:SU:PE:SR	./.:39:39:0
4	49099462	1725	N	<DEL>	.	.	SVTYPE=DEL;STRANDS=+-:13;SVLEN=-438;END=49099900;CIPOS=-10,370;CIEND=-200,9;CIPOS95=-1,68;CIEND95=-28,3;IMPRECISE;SU=13;PE=13;SR=0	GT:SU:PE:SR	./.:13:13:0
4	49099291	1726	N	<DUP>	.	.	SVTYPE=DUP;STRANDS=-+:5;SVLEN=1306;END=49100597;CIPOS=-127,9;CIEND=-10,237;CIPOS95=-51,2;CIEND95=-3,62;IMPRECISE;SU=5;PE=5;SR=0	GT:SU:PE:SR	./.:5:5:0
4	49098363	1727	N	<DUP>	.	.	SVTYPE=DUP;STRANDS=-+:34;SVLEN=2329;END=49100692;CIPOS=-444,9;CIEND=-3,137;CIPOS95=-83,2;CIEND95=-2,64;IMPRECISE;SU=34;PE=34;SR=0	GT:SU:PE:SR	./.:34:34:0
4	49099310	1728	N	<DUP>	.	.	SVTYPE=DUP;STRANDS=-+:7;SVLEN=2024;END=49101334;CIPOS=-5,4;CIEND=-5,4;CIPOS95=0,0;CIEND95=0,0;SU=7;PE=0;SR=7	GT:SU:PE:SR	./.:7:0:7
4	49093325	1729	N	<DUP>	.	.	SVTYPE=DUP;STRANDS=-+:5;SVLEN=8372;END=49101697;CIPOS=-428,9;CIEND=-10,99;CIPOS95=-150,1;CIEND95=-3,26;IMPRECISE;SU=5;PE=5;SR=0	GT:SU:PE:SR	./.:5:5:0
4	49094903	1730	N	<DUP>	.	.	SVTYPE=DUP;STRANDS=-+:5;SVLEN=6800;END=49101703;CIPOS=-445,9;CIEND=-10,318;CIPOS95=-134,0;CIEND95=-2,64;IMPRECISE;SU=5;PE=5;SR=0	GT:SU:PE:SR	./.:5:5:0
4	49100738	1731	N	<DEL>	.	.	SVTYPE=DEL;STRANDS=+-:6;SVLEN=-849;END=49101587;CIPOS=-10,473;CIEND=-214,9;CIPOS95=-1,172;CIEND95=-99,3;IMPRECISE;SU=6;PE=6;SR=0	GT:SU:PE:SR	./.:6:6:0
4	49098195	1732	N	<DUP>	.	.	SVTYPE=DUP;STRANDS=-+:6;SVLEN=3825;END=49102020;CIPOS=-409,9;CIEND=-10,185;CIPOS95=-156,1;CIEND95=-3,29;IMPRECISE;SU=6;PE=6;SR=0	GT:SU:PE:SR	./.:6:6:0
4	49101138	1733	N	<DUP>	.	.	SVTYPE=DUP;STRANDS=-+:5;SVLEN=1251;END=49102389;CIPOS=-306,9;CIEND=-10,159;CIPOS95=-112,2;CIEND95=-3,29;IMPRECISE;SU=5;PE=5;SR=0	GT:SU:PE:SR	./.:5:5:0
4	49099765	1734	N	<DUP>	.	.	SVTYPE=DUP;STRANDS=-+:7;SVLEN=2656;END=49102421;CIPOS=-62,9;CIEND=-10,113;CIPOS95=-20,3;CIEND95=-3,31;IMPRECISE;SU=7;PE=7;SR=0	GT:SU:PE:SR	./.:7:7:0
4	49093864	1735	N	<DUP>	.	.	SVTYPE=DUP;STRANDS=-+:14;SVLEN=8577;END=49102441;CIPOS=-35,9;CIEND=-10,62;CIPOS95=-27,2;CIEND95=-3,33;IMPRECISE;SU=14;PE=14;SR=0	GT:SU:PE:SR	./.:14:14:0
4	49100690	1736	N	<DEL>	.	.	SVTYPE=DEL;STRANDS=+-:4;SVLEN=-1463;END=49102153;CIPOS=-10,75;CIEND=-8,9;CIPOS95=-3,38;CIEND95=-7,2;IMPRECISE;SU=4;PE=4;SR=0	GT:SU:PE:SR	./.:4:4:0
4	49095060	1737	N	<DEL>	.	.	SVTYPE=DEL;STRANDS=+-:11;SVLEN=-9488;END=49104548;CIPOS=-10,109;CIEND=-328,8;CIPOS95=-3,16;CIEND95=-135,1;IMPRECISE;SU=11;PE=11;SR=0	GT:SU:PE:SR	./.:11:11:0
4	49098544	1738	N	<DEL>	.	.	SVTYPE=DEL;STRANDS=+-:6;SVLEN=-6001;END=49104545;CIPOS=-10,350;CIEND=-394,9;CIPOS95=-1,117;CIEND95=-139,1;IMPRECISE;SU=6;PE=6;SR=0	GT:SU:PE:SR	./.:6:6:0
4	49103464	1739	N	<DUP>	.	.	SVTYPE=DUP;STRANDS=-+:7;SVLEN=1461;END=49104925;CIPOS=-361,9;CIEND=-10,242;CIPOS95=-136,1;CIEND95=-3,60;IMPRECISE;SU=7;PE=7;SR=0	GT:SU:PE:SR	./.:7:7:0
4	49093505	1740	N	<DUP>	.	.	SVTYPE=DUP;STRANDS=-+:5;SVLEN=11857;END=49105362;CIPOS=-88,9;CIEND=-10,435;CIPOS95=-26,3;CIEND95=-1,167;IMPRECISE;SU=5;PE=5;SR=0	GT:SU:PE:SR	./.:5:5:0
4	49099067	1741	N	<DUP>	.	.	SVTYPE=DUP;STRANDS=-+:4;SVLEN=6564;END=49105631;CIPOS=-304,9;CIEND=-10,260;CIPOS95=-100,2;CIEND95=-2,109;IMPRECISE;SU=4;PE=4;SR=0	GT:SU:PE:SR	./.:4:4:0
4	49098481	1742	N	<DEL>	.	.	SVTYPE=DEL;STRANDS=+-:4;SVLEN=-7040;END=49105521;CIPOS=-10,301;CIEND=-124,9;CIPOS95=-2,78;CIEND95=-37,3;IMPRECISE;SU=4;PE=4;SR=0	GT:SU:PE:SR	./.:4:4:0
4	49094134	1743	N	<DEL>	.	.	SVTYPE=DEL;STRANDS=+-:5;SVLEN=-11757;END=49105891;CIPOS=-10,117;CIEND=-429,9;CIPOS95=-3,35;CIEND95=-159,1;IMPRECISE;SU=5;PE=5;SR=0	GT:SU:PE:SR	./.:5:5:0
4	49099387	1744	N	<DEL>	.	.	SVTYPE=DEL;STRANDS=+-:10;SVLEN=-6503;END=49105890;CIPOS=-10,356;CIEND=-313,9;CIPOS95=-2,43;CIEND95=-53,2;IMPRECISE;SU=10;PE=10;SR=0	GT:SU:PE:SR	./.:10:10:0
4	49100302	1745	N	<DEL>	.	.	SVTYPE=DEL;STRANDS=+-:5;SVLEN=-5943;END=49106245;CIPOS=-10,13;CIEND=-259,8;CIPOS95=-2,11;CIEND95=-103,1;IMPRECISE;SU=5;PE=5;SR=0	GT:SU:PE:SR	./.:5:5:0
4	49102276	1746	N	<DEL>	.	.	SVTYPE=DEL;STRANDS=+-:12;SVLEN=-4482;END=49106758;CIPOS=-10,9;CIEND=-10,9;CIPOS95=0,0;CIEND95=0,0;SU=12;PE=0;SR=12	GT:SU:PE:SR	./.:12:0:12
4	49093629	1747	N	<DUP>	.	.	SVTYPE=DUP;STRANDS=-+:5;SVLEN=13218;END=49106847;CIPOS=-389,9;CIEND=-8,363;CIPOS95=-127,1;CIEND95=0,129;IMPRECISE;SU=5;PE=5;SR=0	GT:SU:PE:SR	./.:5:5:0
4	49102446	1748	N	<DEL>	.	.	SVTYPE=DEL;STRANDS=+-:7;SVLEN=-3801;END=49106247;CIPOS=-10,127;CIEND=-3,9;CIPOS95=-3,53;CIEND95=-2,6;IMPRECISE;SU=7;PE=7;SR=0	GT:SU:PE:SR	./.:7:7:0
4	49098562	1749	N	<DEL>	.	.	SVTYPE=DEL;STRANDS=+-:17;SVLEN=-7866;END=49106428;CIPOS=-10,212;CIEND=-100,9;CIPOS95=-2,65;CIEND95=-10,3;IMPRECISE;SU=17;PE=17;SR=0	GT:SU:PE:SR	./.:17:17:0
4	49106303	1750	N	<DUP>	.	.	SVTYPE=DUP;STRANDS=-+:12;SVLEN=963;END=49107266;CIPOS=-233,9;CIEND=-10,83;CIPOS95=-70,2;CIEND95=-3,46;IMPRECISE;SU=12;PE=12;SR=0	GT:SU:PE:SR	./.:12:12:0
4	49098164	1751	N	<DUP>	.	.	SVTYPE=DUP;STRANDS=-+:5;SVLEN=9339;END=49107503;CIPOS=-301,9;CIEND=-10,435;CIPOS95=-108,2;CIEND95=-1,170;IMPRECISE;SU=5;PE=5;SR=0	GT:SU:PE:SR	./.:5:5:0
4	49101988	1752	N	<DUP>	.	.	SVTYPE=DUP;STRANDS=-+:5;SVLEN=5514;END=49107502;CIPOS=-8,0;CIEND=-8,4;CIPOS95=-8,0;CIEND95=-3,1;IMPRECISE;SU=5;PE=2;SR=3	GT:SU:PE:SR	./.:5:2:3
4	49101007	1753	N	<DUP>	.	.	SVTYPE=DUP;STRANDS=-+:4;SVLEN=6495;END=49107502;CIPOS=-9,8;CIEND=-9,8;CIPOS95=0,0;CIEND95=0,0;SU=4;PE=0;SR=4	GT:SU:PE:SR	./.:4:0:4
4	49094274	1754	N	<DEL>	.	.	SVTYPE=DEL;STRANDS=+-:7;SVLEN=-13151;END=49107425;CIPOS=-10,306;CIEND=-497,9;CIPOS95=-2,94;CIEND95=-149,1;IMPRECISE;SU=7;PE=7;SR=0	GT:SU:PE:SR	./.:7:7:0
4	49100207	1755	N	<DUP>	.	.	SVTYPE=DUP;STRANDS=-+:7;SVLEN=7897;END=49108104;CIPOS=-120,9;CIEND=-10,328;CIPOS95=-48,2;CIEND95=-1,94;IMPRECISE;SU=7;PE=7;SR=0	GT:SU:PE:SR	./.:7:7:0
4	49106702	1756	N	<DUP>	.	.	SVTYPE=DUP;STRANDS=-+:4;SVLEN=1401;END=49108103;CIPOS=-485,9;CIEND=-10,377;CIPOS95=-163,1;CIEND95=-2,105;IMPRECISE;SU=4;PE=4;SR=0	GT:SU:PE:SR	./.:4:4:0
4	49095095	1757	N	<DEL>	.	.	SVTYPE=DEL;STRANDS=+-:10;SVLEN=-12604;END=49107699;CIPOS=-10,230;CIEND=-14,9;CIPOS95=-2,62;CIEND95=-12,0;IMPRECISE;SU=10;PE=10;SR=0	GT:SU:PE:SR	./.:10:10:0
4	49098562	1758	N	<DEL>	.	.	SVTYPE=DEL;STRANDS=+-:4;SVLEN=-9439;END=49108001;CIPOS=-10,231;CIEND=-90,9;CIPOS95=-2,95;CIEND95=-59,2;IMPRECISE;SU=4;PE=4;SR=0	GT:SU:PE:SR	./.:4:4:0
4	49093896	1759	N	<DUP>	.	.	SVTYPE=DUP;STRANDS=-+:7;SVLEN=14954;END=49108850;CIPOS=-331,9;CIEND=-10,176;CIPOS95=-116,2;CIEND95=-2,55;IMPRECISE;SU=7;PE=7;SR=0	GT:SU:PE:SR	./.:7:7:0
4	49100690	1760	N	<DEL>	.	.	SVTYPE=DEL;STRANDS=+-:4;SVLEN=-8062;END=49108752;CIPOS=-8,482;CIEND=-484,9;CIPOS95=0,181;CIEND95=-180,1;IMPRECISE;SU=4;PE=4;SR=0	GT:SU:PE:SR	./.:4:4:0
4	49107402	1761	N	<DUP>	.	.	SVTYPE=DUP;STRANDS=-+:7;SVLEN=1869;END=49109271;CIPOS=-384,9;CIEND=-10,504;CIPOS95=-153,1;CIEND95=0,156;IMPRECISE;SU=7;PE=7;SR=0	GT:SU:PE:SR	./.:7:7:0
4	49104904	1762	N	<DEL>	.	.	SVTYPE=DEL;STRANDS=+-:20;SVLEN=-4457;END=49109361;CIPOS=-10,75;CIEND=-44,9;CIPOS95=-4,9;CIEND95=-18,3;IMPRECISE;SU=20;PE=20;SR=0	GT:SU:PE:SR	./.:20:20:0
4	49099260	1763	N	<DEL>	.	.	SVTYPE=DEL;STRANDS=+-:4;SVLEN=-10108;END=49109368;CIPOS=-10,480;CIEND=-50,9;CIPOS95=-1,178;CIEND95=-38,2;IMPRECISE;SU=4;PE=4;SR=0	GT:SU:PE:SR	./.:4:4:0
4	49109836	1764	N	<DUP>	.	.	SVTYPE=DUP;STRANDS=-+:13;SVLEN=652;END=49110488;CIPOS=-210,9;CIEND=-10,130;CIPOS95=-55,2;CIEND95=-3,18;IMPRECISE;SU=13;PE=13;SR=0	GT:SU:PE:SR	./.:13:13:0
4	49094777	1765	N	<DUP>	.	.	SVTYPE=DUP;STRANDS=-+:6;SVLEN=15727;END=49110504;CIPOS=-286,9;CIEND=-10,395;CIPOS95=-83,2;CIEND95=-1,156;IMPRECISE;SU=6;PE=6;SR=0	GT:SU:PE:SR	./.:6:6:0
4	49104542	1766	N	<DUP>	.	.	SVTYPE=DUP;STRANDS=-+:15;SVLEN=5961;END=49110503;CIPOS=-470,9;CIEND=-10,185;CIPOS95=-112,1;CIEND95=-3,37;IMPRECISE;SU=15;PE=15;SR=0	GT:SU:PE:SR	./.:15:15:0
4	49095043	1767	N	<DEL>	.	.	SVTYPE=DEL;STRANDS=+-:4;SVLEN=-15353;END=49110396;CIPOS=-10,277;CIEND=-485,9;CIPOS95=-3,70;CIEND95=-166,1;IMPRECISE;SU=4;PE=4;SR=0	GT:SU:PE:SR	./.:4:4:0
4	49100588	1768	N	<DUP>	.	.	SVTYPE=DUP;STRANDS=-+:8;SVLEN=9973;END=49110561;CIPOS=-351,9;CIEND=-10,320;CIPOS95=-139,1;CIEND95=-1,115;IMPRECISE;SU=8;PE=8;SR=0	GT:SU:PE:SR	./.:8:8:0
4	49103536	1769	N	<DUP>	.	.	SVTYPE=DUP;STRANDS=-+:9;SVLEN=7210;END=49110746;CIPOS=-479,9;CIEND=-10,252;CIPOS95=-132,1;CIEND95=-3,29;IMPRECISE;SU=9;PE=9;SR=0	GT:SU:PE:SR	./.:9:9:0
4	49104692	1770	N	<DEL>	.	.	SVTYPE=DEL;STRANDS=+-:26;SVLEN=-5679;END=49110371;CIPOS=-10,324;CIEND=-217,9;CIPOS95=-1,55;CIEND95=-20,3;IMPRECISE;SU=26;PE=26;SR=0	GT:SU:PE:SR	./.:26:26:0
4	49109351	1771	N	<DUP>	.	.	SVTYPE=DUP;STRANDS=-+:8;SVLEN=1479;END=49110830;CIPOS=-10,9;CIEND=-10,9;CIPOS95=-1,1;CIEND95=-1,1;IMPRECISE;SU=8;PE=6;SR=2	GT:SU:PE:SR	./.:8:6:2
4	49109373	1772	N	<DUP>	.	.	SVTYPE=DUP;STRANDS=-+:9;SVLEN=2708;END=49112081;CIPOS=-40,9;CIEND=-10,211;CIPOS95=-11,4;CIEND95=-2,86;IMPRECISE;SU=9;PE=9;SR=0	GT:SU:PE:SR	./.:9:9:0
4	49110386	1773	N	<DUP>	.	.	SVTYPE=DUP;STRANDS=-+:5;SVLEN=1697;END=49112083;CIPOS=-417,9;CIEND=-10,43;CIPOS95=-142,1;CIEND95=-3,24;IMPRECISE;SU=5;PE=5;SR=0	GT:SU:PE:SR	./.:5:5:0
4	49105362	1774	N	<DEL>	.	.	SVTYPE=DEL;STRANDS=+-:6;SVLEN=-6559;END=49111921;CIPOS=-10,399;CIEND=-457,9;CIPOS95=-1,152;CIEND95=-129,1;IMPRECISE;SU=6;PE=6;SR=0	GT:SU:PE:SR	./.:6:6:0
4	49094887	1775	N	<DEL>	.	.	SVTYPE=DEL;STRANDS=+-:4;SVLEN=-17081;END=49111968;CIPOS=-10,55;CIEND=-500,9;CIPOS95=-2,32;CIEND95=-174,1;IMPRECISE;SU=4;PE=4;SR=0	GT:SU:PE:SR	./.:4:4:0
4	49104739	1776	N	<DEL>	.	.	SVTYPE=DEL;STRANDS=+-:29;SVLEN=-7009;END=49111748;CIPOS=-10,195;CIEND=-82,9;CIPOS95=-2,72;CIEND95=-11,4;IMPRECISE;SU=29;PE=29;SR=0	GT:SU:PE:SR	./.:29:29:0
4	49109953	1777	N	<DEL>	.	.	SVTYPE=DEL;STRANDS=+-:59;SVLEN=-1944;END=49111897;CIPOS=-8,11;CIEND=-141,9;CIPOS95=-3,2;CIEND95=-44,2;IMPRECISE;SU=59;PE=59;SR=0	GT:SU:PE:SR	./.:59:59:0
4	49110880	1778	N	<DEL>	.	.	SVTYPE=DEL;STRANDS=+-:58;SVLEN=-824;END=49111704;CIPOS=-10,18;CIEND=-158,1;CIPOS95=-7,2;CIEND95=-158,1;IMPRECISE;SU=58;PE=58;SR=0	GT:SU:PE:SR	./.:58:58:0
4	49104549	1779	N	<DUP>	.	.	SVTYPE=DUP;STRANDS=-+:9;SVLEN=7626;END=49112175;CIPOS=-256,9;CIEND=-10,40;CIPOS95=-94,1;CIEND95=-2,30;IMPRECISE;SU=9;PE=9;SR=0	GT:SU:PE:SR	./.:9:9:0
4	49110502	1780	N	<DEL>	.	.	SVTYPE=DEL;STRANDS=+-:18;SVLEN=-2157;END=49112659;CIPOS=-8,211;CIEND=-448,9;CIPOS95=-2,74;CIEND95=-116,1;IMPRECISE;SU=18;PE=18;SR=0	GT:SU:PE:SR	./.:18:18:0
4	49093511	1781	N	<DUP>	.	.	SVTYPE=DUP;STRANDS=-+:4;SVLEN=20829;END=49114340;CIPOS=-94,9;CIEND=-9,477;CIPOS95=-35,3;CIEND95=0,181;IMPRECISE;SU=4;PE=4;SR=0	GT:SU:PE:SR	./.:4:4:0
4	49112098	1782	N	<DEL>	.	.	SVTYPE=DEL;STRANDS=+-:12;SVLEN=-2130;END=49114228;CIPOS=-10,280;CIEND=-259,9;CIPOS95=-1,109;CIEND95=-89,1;IMPRECISE;SU=12;PE=12;SR=0	GT:SU:PE:SR	./.:12:12:0
4	49104536	1783	N	<DUP>	.	.	SVTYPE=DUP;STRANDS=-+:5;SVLEN=10208;END=49114744;CIPOS=-443,9;CIEND=-10,180;CIPOS95=-142,1;CIEND95=-3,31;IMPRECISE;SU=5;PE=5;SR=0	GT:SU:PE:SR	./.:5:5:0
4	49100149	1784	N	<DUP>	.	.	SVTYPE=DUP;STRANDS=-+:5;SVLEN=14601;END=49114750;CIPOS=-451,6;CIEND=-10,429;CIPOS95=-171,0;CIEND95=-1,166;IMPRECISE;SU=5;PE=5;SR=0	GT:SU:PE:SR	./.:5:5:0
4	49105441	1785	N	<DEL>	.	.	SVTYPE=DEL;STRANDS=+-:5;SVLEN=-10647;END=49116088;CIPOS=-10,9;CIEND=-10,9;CIPOS95=0,0;CIEND95=0,0;SU=5;PE=0;SR=5	GT:SU:PE:SR	./.:5:0:5
4	49118572	1786	N	<DUP>	.	.	SVTYPE=DUP;STRANDS=-+:8;SVLEN=1947;END=49120519;CIPOS=-456,9;CIEND=-10,54;CIPOS95=-132,1;CIEND95=-4,17;IMPRECISE;SU=8;PE=8;SR=0	GT:SU:PE:SR	./.:8:8:0
4	49102122	1787	N	<DUP>	.	.	SVTYPE=DUP;STRANDS=-+:7;SVLEN=18558;END=49120680;CIPOS=-5,4;CIEND=-5,4;CIPOS95=0,0;CIEND95=0,0;SU=7;PE=0;SR=7	GT:SU:PE:SR	./.:7:0:7
4	49111950	1788	N	<DUP>	.	.	SVTYPE=DUP;STRANDS=-+:6;SVLEN=8994;END=49120944;CIPOS=-404,9;CIEND=-10,227;CIPOS95=-125,1;CIEND95=-3,26;IMPRECISE;SU=6;PE=6;SR=0	GT:SU:PE:SR	./.:6:6:0
4	49112804	1789	N	<DEL>	.	.	SVTYPE=DEL;STRANDS=+-:6;SVLEN=-7847;END=49120651;CIPOS=-10,380;CIEND=-326,9;CIPOS95=0,140;CIEND95=-56,2;IMPRECISE;SU=6;PE=6;SR=0	GT:SU:PE:SR	./.:6:6:0
4	49104695	1790	N	<DEL>	.	.	SVTYPE=DEL;STRANDS=+-:10;SVLEN=-15879;END=49120574;CIPOS=-10,309;CIEND=-227,9;CIPOS95=-1,120;CIEND95=-23,2;IMPRECISE;SU=10;PE=10;SR=0	GT:SU:PE:SR	./.:10:10:0
4	49112089	1791	N	<DEL>	.	.	SVTYPE=DEL;STRANDS=+-:24;SVLEN=-8560;END=49120649;CIPOS=-7,47;CIEND=-116,9;CIPOS95=-1,15;CIEND95=-16,1;IMPRECISE;SU=24;PE=24;SR=0	GT:SU:PE:SR	./.:24:24:0
4	49109511	1792	N	<DEL>	.	.	SVTYPE=DEL;STRANDS=+-:17;SVLEN=-11503;END=49121014;CIPOS=-10,9;CIEND=-10,9;CIPOS95=0,0;CIEND95=0,0;SU=17;PE=0;SR=17	GT:SU:PE:SR	./.:17:0:17
4	49105998	1793	N	<DEL>	.	.	SVTYPE=DEL;STRANDS=+-:4;SVLEN=-14896;END=49120894;CIPOS=-10,215;CIEND=-284,9;CIPOS95=-1,101;CIEND95=-110,2;IMPRECISE;SU=4;PE=4;SR=0	GT:SU:PE:SR	./.:4:4:0
4	49113988	1794	N	<DUP>	.	.	SVTYPE=DUP;STRANDS=-+:9;SVLEN=7208;END=49121196;CIPOS=-6,4;CIEND=-10,9;CIPOS95=0,0;CIEND95=0,0;SU=9;PE=3;SR=6	GT:SU:PE:SR	./.:9:3:6
4	49118623	1795	N	<DUP>	.	.	SVTYPE=DUP;STRANDS=-+:25;SVLEN=2686;END=49121309;CIPOS=-488,9;CIEND=-10,310;CIPOS95=-106,1;CIEND95=-3,33;IMPRECISE;SU=25;PE=25;SR=0	GT:SU:PE:SR	./.:25:25:0
4	49103571	1796	N	<DEL>	.	.	SVTYPE=DEL;STRANDS=+-:5;SVLEN=-17523;END=49121094;CIPOS=-10,435;CIEND=-239,9;CIPOS95=-1,165;CIEND95=-50,3;IMPRECISE;SU=5;PE=5;SR=0	GT:SU:PE:SR	./.:5:5:0
4	49110628	1797	N	<DUP>	.	.	SVTYPE=DUP;STRANDS=-+:64;SVLEN=10831;END=49121459;CIPOS=-165,5;CIEND=-8,90;CIPOS95=-55,1;CIEND95=-1,15;IMPRECISE;SU=64;PE=64;SR=0	GT:SU:PE:SR	./.:64:64:0
4	49110837	1798	N	<DEL>	.	.	SVTYPE=DEL;STRANDS=+-:62;SVLEN=-10171;END=49121008;CIPOS=-6,135;CIEND=-156,6;CIPOS95=-1,36;CIEND95=-36,2;IMPRECISE;SU=62;PE=62;SR=0	GT:SU:PE:SR	./.:62:62:0
4	49103457	1799	N	<DUP>	.	.	SVTYPE=DUP;STRANDS=-+:21;SVLEN=18199;END=49121656;CIPOS=-254,6;CIEND=-10,52;CIPOS95=-111,0;CIEND95=-5,8;IMPRECISE;SU=21;PE=21;SR=0	GT:SU:PE:SR	./.:21:21:0
4	49104690	1800	N	<DEL>	.	.	SVTYPE=DEL;STRANDS=+-:10;SVLEN=-16680;END=49121370;CIPOS=-10,312;CIEND=-207,9;CIPOS95=-1,113;CIEND95=-34,2;IMPRECISE;SU=10;PE=10;SR=0	GT:SU:PE:SR	./.:10:10:0
4	49109736	1801	N	<DUP>	.	.	SVTYPE=DUP;STRANDS=-+:35;SVLEN=11980;END=49121716;CIPOS=-191,9;CIEND=-10,71;CIPOS95=-57,1;CIEND95=-3,19;IMPRECISE;SU=35;PE=35;SR=0	GT:SU:PE:SR	./.:35:35:0
4	49109959	1802	N	<DEL>	.	.	SVTYPE=DEL;STRANDS=+-:49;SVLEN=-11053;END=49121012;CIPOS=-10,478;CIEND=-301,9;CIPOS95=-2,80;CIEND95=-31,2;IMPRECISE;SU=49;PE=49;SR=0	GT:SU:PE:SR	./.:49:49:0
4	49121004	1803	N	<DEL>	.	.	SVTYPE=DEL;STRANDS=+-:6;SVLEN=-554;END=49121558;CIPOS=-10,177;CIEND=-447,9;CIPOS95=-2,80;CIEND95=-140,1;IMPRECISE;SU=6;PE=6;SR=0	GT:SU:PE:SR	./.:6:6:0
4	49121016	1804	N	<DUP>	.	.	SVTYPE=DUP;STRANDS=-+:5;SVLEN=712;END=49121728;CIPOS=-308,9;CIEND=-10,2;CIPOS95=-64,2;CIEND95=-2,2;IMPRECISE;SU=5;PE=5;SR=0	GT:SU:PE:SR	./.:5:5:0
4	49094030	1805	N	<DUP>	.	.	SVTYPE=DUP;STRANDS=-+:4;SVLEN=27734;END=49121764;CIPOS=-9,8;CIEND=-9,8;CIPOS95=0,0;CIEND95=0,0;SU=4;PE=0;SR=4	GT:SU:PE:SR	./.:4:0:4
4	49112088	1806	N	<DEL>	.	.	SVTYPE=DEL;STRANDS=+-:19;SVLEN=-9980;END=49122068;CIPOS=-10,475;CIEND=-179,9;CIPOS95=-1,103;CIEND95=-42,2;IMPRECISE;SU=19;PE=19;SR=0	GT:SU:PE:SR	./.:19:19:0
4	49111950	1807	N	<DUP>	.	.	SVTYPE=DUP;STRANDS=-+:5;SVLEN=10420;END=49122370;CIPOS=-515,9;CIEND=-10,450;CIPOS95=-194,1;CIEND95=-1,158;IMPRECISE;SU=5;PE=5;SR=0	GT:SU:PE:SR	./.:5:5:0
4	49093621	1808	N	<DUP>	.	.	SVTYPE=DUP;STRANDS=-+:6;SVLEN=29064;END=49122685;CIPOS=-61,9;CIEND=-10,397;CIPOS95=-34,3;CIEND95=-1,157;IMPRECISE;SU=6;PE=6;SR=0	GT:SU:PE:SR	./.:6:6:0
4	49093744	1809	N	<DEL>	.	.	SVTYPE=DEL;STRANDS=+-:6;SVLEN=-28836;END=49122580;CIPOS=-10,475;CIEND=-514,9;CIPOS95=-1,178;CIEND95=-179,1;IMPRECISE;SU=6;PE=6;SR=0	GT:SU:PE:SR	./.:6:6:0
4	49109726	1810	N	<DUP>	.	.	SVTYPE=DUP;STRANDS=-+:6;SVLEN=13294;END=49123020;CIPOS=-487,9;CIEND=-10,380;CIPOS95=-156,1;CIEND95=-1,146;IMPRECISE;SU=6;PE=6;SR=0	GT:SU:PE:SR	./.:6:6:0
4	49122373	1811	N	<DEL>	.	.	SVTYPE=DEL;STRANDS=+-:9;SVLEN=-560;END=49122933;CIPOS=-10,312;CIEND=-324,9;CIPOS95=-1,121;CIEND95=-128,1;IMPRECISE;SU=9;PE=9;SR=0	GT:SU:PE:SR	./.:9:9:0
4	49121588	1812	N	<DEL>	.	.	SVTYPE=DEL;STRANDS=+-:17;SVLEN=-1364;END=49122952;CIPOS=-10,246;CIEND=-266,7;CIPOS95=0,95;CIEND95=-114,1;IMPRECISE;SU=17;PE=17;SR=0	GT:SU:PE:SR	./.:17:17:0
4	49099275	1813	N	<DEL>	.	.	SVTYPE=DEL;STRANDS=+-:4;SVLEN=-23627;END=49122902;CIPOS=-10,476;CIEND=-432,9;CIPOS95=-1,176;CIEND95=-144,1;IMPRECISE;SU=4;PE=4;SR=0	GT:SU:PE:SR	./.:4:4:0
4	49114856	1814	N	<DEL>	.	.	SVTYPE=DEL;STRANDS=+-:4;SVLEN=-8009;END=49122865;CIPOS=-10,415;CIEND=-388,9;CIPOS95=-1,134;CIEND95=-127,1;IMPRECISE;SU=4;PE=4;SR=0	GT:SU:PE:SR	./.:4:4:0
4	49121481	1815	N	<DUP>	.	.	SVTYPE=DUP;STRANDS=-+:7;SVLEN=1621;END=49123102;CIPOS=-371,9;CIEND=-10,230;CIPOS95=-76,2;CIEND95=-3,37;IMPRECISE;SU=7;PE=7;SR=0	GT:SU:PE:SR	./.:7:7:0
4	49110784	1816	N	<DEL>	.	.	SVTYPE=DEL;STRANDS=+-:8;SVLEN=-12144;END=49122928;CIPOS=-10,274;CIEND=-389,9;CIPOS95=-2,98;CIEND95=-130,1;IMPRECISE;SU=8;PE=8;SR=0	GT:SU:PE:SR	./.:8:8:0
4	49117186	1817	N	<DUP>	.	.	SVTYPE=DUP;STRANDS=-+:4;SVLEN=5949;END=49123135;CIPOS=-503,9;CIEND=-10,475;CIPOS95=-177,0;CIEND95=-1,176;IMPRECISE;SU=4;PE=4;SR=0	GT:SU:PE:SR	./.:4:4:0
4	49120593	1818	N	<DUP>	.	.	SVTYPE=DUP;STRANDS=-+:6;SVLEN=2547;END=49123140;CIPOS=-203,9;CIEND=-2,1;CIPOS95=-32,3;CIEND95=-2,1;IMPRECISE;SU=6;PE=6;SR=0	GT:SU:PE:SR	./.:6:6:0
4	49112077	1819	N	<DEL>	.	.	SVTYPE=DEL;STRANDS=+-:17;SVLEN=-10698;END=49122775;CIPOS=-10,39;CIEND=-105,9;CIPOS95=-4,10;CIEND95=-12,4;IMPRECISE;SU=17;PE=17;SR=0	GT:SU:PE:SR	./.:17:17:0
4	49122955	1820	N	<DUP>	.	.	SVTYPE=DUP;STRANDS=-+:7;SVLEN=146;END=49123101;CIPOS=-5,4;CIEND=-5,4;CIPOS95=0,0;CIEND95=0,0;SU=7;PE=0;SR=7	GT:SU:PE:SR	./.:7:0:7
4	49104560	1821	N	<DUP>	.	.	SVTYPE=DUP;STRANDS=-+:16;SVLEN=18587;END=49123147;CIPOS=-180,9;CIEND=-10,62;CIPOS95=-41,3;CIEND95=-1,31;IMPRECISE;SU=16;PE=16;SR=0	GT:SU:PE:SR	./.:16:16:0
4	49112072	1822	N	<DUP>	.	.	SVTYPE=DUP;STRANDS=-+:4;SVLEN=11102;END=49123174;CIPOS=-503,9;CIEND=-10,376;CIPOS95=-175,1;CIEND95=-2,118;IMPRECISE;SU=4;PE=4;SR=0	GT:SU:PE:SR	./.:4:4:0
4	49109956	1823	N	<DEL>	.	.	SVTYPE=DEL;STRANDS=+-:7;SVLEN=-12912;END=49122868;CIPOS=-7,45;CIEND=-302,9;CIPOS95=0,35;CIEND95=-75,2;IMPRECISE;SU=7;PE=7;SR=0	GT:SU:PE:SR	./.:7:7:0
4	49116566	1824	N	<DUP>	.	.	SVTYPE=DUP;STRANDS=-+:5;SVLEN=6617;END=49123183;CIPOS=-500,9;CIEND=-10,388;CIPOS95=-163,1;CIEND95=-1,123;IMPRECISE;SU=5;PE=5;SR=0	GT:SU:PE:SR	./.:5:5:0
4	49122519	1825	N	<DUP>	.	.	SVTYPE=DUP;STRANDS=-+:50;SVLEN=659;END=49123178;CIPOS=-51,8;CIEND=-10,149;CIPOS95=-3,1;CIEND95=-2,49;IMPRECISE;SU=50;PE=50;SR=0	GT:SU:PE:SR	./.:50:50:0
4	49110375	1826	N	<DUP>	.	.	SVTYPE=DUP;STRANDS=-+:18;SVLEN=12318;END=49122693;CIPOS=-488,9;CIEND=-10,322;CIPOS95=-132,1;CIEND95=-1,113;IMPRECISE;SU=18;PE=18;SR=0	GT:SU:PE:SR	./.:18:18:0
4	49108262	1827	N	<DEL>	.	.	SVTYPE=DEL;STRANDS=+-:4;SVLEN=-14622;END=49122884;CIPOS=-10,35;CIEND=-256,9;CIPOS95=-1,28;CIEND95=-85,2;IMPRECISE;SU=4;PE=4;SR=0	GT:SU:PE:SR	./.:4:4:0
4	49123140	1828	N	<DEL>	.	.	SVTYPE=DEL;STRANDS=+-:8;SVLEN=-10549;END=49133689;CIPOS=-10,296;CIEND=-489,9;CIPOS95=-1,89;CIEND95=-144,0;IMPRECISE;SU=8;PE=8;SR=0	GT:SU:PE:SR	./.:8:8:0
4	49111703	1829	N	<DUP>	.	.	SVTYPE=DUP;STRANDS=-+:5;SVLEN=27632;END=49139335;CIPOS=-157,9;CIEND=-10,431;CIPOS95=-39,3;CIEND95=-1,166;IMPRECISE;SU=5;PE=5;SR=0	GT:SU:PE:SR	./.:5:5:0
4	49119987	1830	N	<DUP>	.	.	SVTYPE=DUP;STRANDS=-+:4;SVLEN=19920;END=49139907;CIPOS=-450,9;CIEND=-10,476;CIPOS95=-153,1;CIEND95=-1,179;IMPRECISE;SU=4;PE=4;SR=0	GT:SU:PE:SR	./.:4:4:0
4	49123130	1831	N	<DEL>	.	.	SVTYPE=DEL;STRANDS=+-:4;SVLEN=-18602;END=49141732;CIPOS=0,0;CIEND=-264,9;CIPOS95=0,0;CIEND95=-66,3;IMPRECISE;SU=4;PE=4;SR=0	GT:SU:PE:SR	./.:4:4:0
4	49109927	1832	N	<DEL>	.	.	SVTYPE=DEL;STRANDS=+-:4;SVLEN=-32060;END=49141987;CIPOS=-10,92;CIEND=-207,9;CIPOS95=-2,64;CIEND95=-98,2;IMPRECISE;SU=4;PE=4;SR=0	GT:SU:PE:SR	./.:4:4:0
4	49106708	1833	N	<DUP>	.	.	SVTYPE=DUP;STRANDS=-+:5;SVLEN=35905;END=49142613;CIPOS=-10,9;CIEND=-10,9;CIPOS95=0,0;CIEND95=0,0;SU=5;PE=0;SR=5	GT:SU:PE:SR	./.:5:0:5
4	49111719	1834	N	<DUP>	.	.	SVTYPE=DUP;STRANDS=-+:6;SVLEN=30889;END=49142608;CIPOS=-268,9;CIEND=-10,311;CIPOS95=-47,3;CIEND95=-2,59;IMPRECISE;SU=6;PE=6;SR=0	GT:SU:PE:SR	./.:6:6:0
4	49120181	1835	N	<DUP>	.	.	SVTYPE=DUP;STRANDS=-+:16;SVLEN=22423;END=49142604;CIPOS=-10,4;CIEND=-2,5;CIPOS95=-1,0;CIEND95=0,1;IMPRECISE;SU=16;PE=0;SR=16	GT:SU:PE:SR	./.:16:0:16
4	49122404	1836	N	<DEL>	.	.	SVTYPE=DEL;STRANDS=+-:9;SVLEN=-21062;END=49143466;CIPOS=-10,307;CIEND=-319,9;CIPOS95=0,112;CIEND95=-123,1;IMPRECISE;SU=9;PE=9;SR=0	GT:SU:PE:SR	./.:9:9:0
4	49136686	1837	N	<DEL>	.	.	SVTYPE=DEL;STRANDS=+-:4;SVLEN=-7424;END=49144110;CIPOS=-9,8;CIEND=-9,8;CIPOS95=0,0;CIEND95=0,0;SU=4;PE=0;SR=4	GT:SU:PE:SR	./.:4:0:4
4	49119970	1838	N	<DUP>	.	.	SVTYPE=DUP;STRANDS=-+:4;SVLEN=25208;END=49145178;CIPOS=-85,9;CIEND=-10,178;CIPOS95=-60,2;CIEND95=-3,38;IMPRECISE;SU=4;PE=4;SR=0	GT:SU:PE:SR	./.:4:4:0
4	49122789	1839	N	<DUP>	.	.	SVTYPE=DUP;STRANDS=-+:10;SVLEN=22936;END=49145725;CIPOS=-294,9;CIEND=-10,153;CIPOS95=-31,3;CIEND95=-1,18;IMPRECISE;SU=10;PE=10;SR=0	GT:SU:PE:SR	./.:10:10:0
4	49122877	1840	N	<DUP>	.	.	SVTYPE=DUP;STRANDS=-+:12;SVLEN=23837;END=49146714;CIPOS=-233,9;CIEND=-4,310;CIPOS95=-63,2;CIEND95=-1,137;IMPRECISE;SU=12;PE=12;SR=0	GT:SU:PE:SR	./.:12:12:0
4	49146854	1841	N	<DEL>	.	.	SVTYPE=DEL;STRANDS=+-:12;SVLEN=-316;END=49147170;CIPOS=-10,209;CIEND=-241,9;CIPOS95=-3,40;CIEND95=-28,3;IMPRECISE;SU=12;PE=12;SR=0	GT:SU:PE:SR	./.:12:12:0
4	49116593	1842	N	<DEL>	.	.	SVTYPE=DEL;STRANDS=+-:4;SVLEN=-30903;END=49147496;CIPOS=-10,472;CIEND=-475,9;CIPOS95=-1,174;CIEND95=-171,1;IMPRECISE;SU=4;PE=4;SR=0	GT:SU:PE:SR	./.:4:4:0
4	49099780	1843	N	<DEL>	.	.	SVTYPE=DEL;STRANDS=+-:4;SVLEN=-49512;END=49149292;CIPOS=-10,491;CIEND=-482,9;CIPOS95=-1,179;CIEND95=-178,1;IMPRECISE;SU=4;PE=4;SR=0	GT:SU:PE:SR	./.:4:4:0
4	49094894	1844	N	<DEL>	.	.	SVTYPE=DEL;STRANDS=+-:6;SVLEN=-54395;END=49149289;CIPOS=-10,360;CIEND=-471,9;CIPOS95=-1,126;CIEND95=-144,0;IMPRECISE;SU=6;PE=6;SR=0	GT:SU:PE:SR	./.:6:6:0
4	49142608	1845	N	<DEL>	.	.	SVTYPE=DEL;STRANDS=+-:4;SVLEN=-6731;END=49149339;CIPOS=-10,474;CIEND=-499,7;CIPOS95=0,179;CIEND95=-181,0;IMPRECISE;SU=4;PE=4;SR=0	GT:SU:PE:SR	./.:4:4:0
4	49114988	1846	N	<DUP>	.	.	SVTYPE=DUP;STRANDS=-+:5;SVLEN=36250;END=49151238;CIPOS=-10,9;CIEND=-10,9;CIPOS95=0,0;CIEND95=0,0;SU=5;PE=0;SR=5	GT:SU:PE:SR	./.:5:0:5
4	49112106	1847	N	<DEL>	.	.	SVTYPE=DEL;STRANDS=+-:9;SVLEN=-39485;END=49151591;CIPOS=-10,320;CIEND=-329,9;CIPOS95=-1,128;CIEND95=-126,1;IMPRECISE;SU=9;PE=9;SR=0	GT:SU:PE:SR	./.:9:9:0
4	49146836	1848	N	<DEL>	.	.	SVTYPE=DEL;STRANDS=+-:6;SVLEN=-4854;END=49151690;CIPOS=-10,247;CIEND=-213,9;CIPOS95=-3,49;CIEND95=-35,3;IMPRECISE;SU=6;PE=6;SR=0	GT:SU:PE:SR	./.:6:6:0
4	49152531	1849	N	<DUP>	.	.	SVTYPE=DUP;STRANDS=-+:13;SVLEN=493;END=49153024;CIPOS=-250,9;CIEND=-10,168;CIPOS95=-52,1;CIEND95=-1,24;IMPRECISE;SU=13;PE=13;SR=0	GT:SU:PE:SR	./.:13:13:0
4	49123137	1850	N	<DEL>	.	.	SVTYPE=DEL;STRANDS=+-:4;SVLEN=-29341;END=49152478;CIPOS=-10,61;CIEND=-7,9;CIPOS95=-2,41;CIEND95=-5,3;IMPRECISE;SU=4;PE=4;SR=0	GT:SU:PE:SR	./.:4:4:0
4	49122994	1851	N	<DUP>	.	.	SVTYPE=DUP;STRANDS=-+:89;SVLEN=30097;END=49153091;CIPOS=-457,9;CIEND=-10,57;CIPOS95=-55,0;CIEND95=-4,9;IMPRECISE;SU=89;PE=89;SR=0	GT:SU:PE:SR	./.:89:89:0
4	49132237	1852	N	<DEL>	.	.	SVTYPE=DEL;STRANDS=+-:5;SVLEN=-21408;END=49153645;CIPOS=-10,434;CIEND=-389,9;CIPOS95=-1,167;CIEND95=-113,1;IMPRECISE;SU=5;PE=5;SR=0	GT:SU:PE:SR	./.:5:5:0
4	49120369	1853	N	<DUP>	.	.	SVTYPE=DUP;STRANDS=-+:6;SVLEN=35054;END=49155423;CIPOS=-11,9;CIEND=-10,6;CIPOS95=-9,1;CIEND95=-4,5;IMPRECISE;SU=6;PE=6;SR=0	GT:SU:PE:SR	./.:6:6:0
4	49150043	1854	N	<DEL>	.	.	SVTYPE=DEL;STRANDS=+-:6;SVLEN=-5264;END=49155307;CIPOS=-10,354;CIEND=-478,9;CIPOS95=-1,117;CIEND95=-142,1;IMPRECISE;SU=6;PE=6;SR=0	GT:SU:PE:SR	./.:6:6:0
4	49153082	1855	N	<DUP>	.	.	SVTYPE=DUP;STRANDS=-+:4;SVLEN=2702;END=49155784;CIPOS=-518,9;CIEND=-10,461;CIPOS95=-181,0;CIEND95=-1,161;IMPRECISE;SU=4;PE=4;SR=0	GT:SU:PE:SR	./.:4:4:0
4	49107501	1856	N	<DEL>	.	.	SVTYPE=DEL;STRANDS=+-:5;SVLEN=-48940;END=49156441;CIPOS=-8,448;CIEND=-500,9;CIPOS95=0,171;CIEND95=-163,1;IMPRECISE;SU=5;PE=5;SR=0	GT:SU:PE:SR	./.:5:5:0
4	49110443	1857	N	<DUP>	.	.	SVTYPE=DUP;STRANDS=-+:10;SVLEN=46290;END=49156733;CIPOS=-280,9;CIEND=-7,1;CIPOS95=-39,3;CIEND95=-7,1;IMPRECISE;SU=10;PE=10;SR=0	GT:SU:PE:SR	./.:10:10:0
4	49095117	1858	N	<DEL>	.	.	SVTYPE=DEL;STRANDS=+-:20;SVLEN=-61330;END=49156447;CIPOS=-10,214;CIEND=-216,9;CIPOS95=-2,78;CIEND95=-72,2;IMPRECISE;SU=20;PE=20;SR=0	GT:SU:PE:SR	./.:20:20:0
4	49152486	1859	N	<DUP>	.	.	SVTYPE=DUP;STRANDS=-+:4;SVLEN=4377;END=49156863;CIPOS=-9,8;CIEND=-9,8;CIPOS95=0,0;CIEND95=0,0;SU=4;PE=0;SR=4	GT:SU:PE:SR	./.:4:0:4
4	49142535	1860	N	<DUP>	.	.	SVTYPE=DUP;STRANDS=-+:5;SVLEN=15738;END=49158273;CIPOS=-10,9;CIEND=-10,9;CIPOS95=0,0;CIEND95=0,0;SU=5;PE=0;SR=5	GT:SU:PE:SR	./.:5:0:5
4	49106068	1861_1	N	N]4:49634771]	.	.	SVTYPE=BND;STRANDS=++:4;EVENT=1861;MATEID=1861_2;CIPOS=-9,8;CIEND=-9,8;CIPOS95=0,0;CIEND95=0,0;SU=4;PE=0;SR=4	GT:SU:PE:SR	./.:4:0:4
4	49634771	1861_2	N	N]4:49106068]	.	.	SVTYPE=BND;STRANDS=++:4;SECONDARY;EVENT=1861;MATEID=1861_1;CIPOS=-9,8;CIEND=-9,8;CIPOS95=0,0;CIEND95=0,0;SU=4;PE=0;SR=4	GT:SU:PE:SR	./.:4:0:4
4	49156966	1862_1	N	N]4:49639172]	.	.	SVTYPE=BND;STRANDS=++:7;EVENT=1862;MATEID=1862_2;CIPOS=-10,189;CIEND=-10,91;CIPOS95=-3,22;CIEND95=-2,49;IMPRECISE;SU=7;PE=7;SR=0	GT:SU:PE:SR	./.:7:7:0
4	49639172	1862_2	N	N]4:49156966]	.	.	SVTYPE=BND;STRANDS=++:7;SECONDARY;EVENT=1862;MATEID=1862_1;CIPOS=-10,91;CIEND=-10,189;CIPOS95=-2,49;CIEND95=-3,22;IMPRECISE;SU=7;PE=7;SR=0	GT:SU:PE:SR	./.:7:7:0
4	49123103	1863_1	N	N]4:49639369]	.	.	SVTYPE=BND;STRANDS=++:5;EVENT=1863;MATEID=1863_2;CIPOS=-10,84;CIEND=-10,354;CIPOS95=-3,31;CIEND95=-1,95;IMPRECISE;SU=5;PE=5;SR=0	GT:SU:PE:SR	./.:5:5:0
4	49639369	1863_2	N	N]4:49123103]	.	.	SVTYPE=BND;STRANDS=++:5;SECONDARY;EVENT=1863;MATEID=1863_1;CIPOS=-10,354;CIEND=-10,84;CIPOS95=-1,95;CIEND95=-3,31;IMPRECISE;SU=5;PE=5;SR=0	GT:SU:PE:SR	./.:5:5:0
4	49149755	1864_1	N	[4:49639917[N	.	.	SVTYPE=BND;STRANDS=--:4;EVENT=1864;MATEID=1864_2;CIPOS=-9,8;CIEND=-9,8;CIPOS95=0,0;CIEND95=0,0;SU=4;PE=0;SR=4	GT:SU:PE:SR	./.:4:0:4
4	49639917	1864_2	N	[4:49149755[N	.	.	SVTYPE=BND;STRANDS=--:4;SECONDARY;EVENT=1864;MATEID=1864_1;CIPOS=-9,8;CIEND=-9,8;CIPOS95=0,0;CIEND95=0,0;SU=4;PE=0;SR=4	GT:SU:PE:SR	./.:4:0:4
4	49120973	1865_1	N	N]4:49640170]	.	.	SVTYPE=BND;STRANDS=++:4;EVENT=1865;MATEID=1865_2;CIPOS=-10,477;CIEND=-10,34;CIPOS95=-1,172;CIEND95=0,27;IMPRECISE;SU=4;PE=4;SR=0	GT:SU:PE:SR	./.:4:4:0
4	49640170	1865_2	N	N]4:49120973]	.	.	SVTYPE=BND;STRANDS=++:4;SECONDARY;EVENT=1865;MATEID=1865_1;CIPOS=-10,34;CIEND=-10,477;CIPOS95=0,27;CIEND95=-1,172;IMPRECISE;SU=4;PE=4;SR=0	GT:SU:PE:SR	./.:4:4:0
4	49635783	1866	N	<DEL>	.	.	SVTYPE=DEL;STRANDS=+-:10;SVLEN=-6238;END=49642021;CIPOS=-10,303;CIEND=-447,9;CIPOS95=-1,113;CIEND95=-109,1;IMPRECISE;SU=10;PE=10;SR=0	GT:SU:PE:SR	./.:10:10:0
4	49122959	1867_1	N	[4:49641720[N	.	.	SVTYPE=BND;STRANDS=--:5;EVENT=1867;MATEID=1867_2;CIPOS=-442,9;CIEND=-113,9;CIPOS95=-143,1;CIEND95=-47,3;IMPRECISE;SU=5;PE=5;SR=0	GT:SU:PE:SR	./.:5:5:0
4	49641720	1867_2	N	[4:49122959[N	.	.	SVTYPE=BND;STRANDS=--:5;SECONDARY;EVENT=1867;MATEID=1867_1;CIPOS=-113,9;CIEND=-442,9;CIPOS95=-47,3;CIEND95=-143,1;IMPRECISE;SU=5;PE=5;SR=0	GT:SU:PE:SR	./.:5:5:0
4	49121572	1868	N	<INV>	.	.	SVTYPE=INV;STRANDS=++:2,--:2;SVLEN=520627;END=49642199;CIPOS=-31,33;CIEND=-116,140;CIPOS95=-21,24;CIEND95=-83,110;IMPRECISE;SU=4;PE=4;SR=0	GT:SU:PE:SR	./.:4:4:0
4	49107504	1869	N	<INV>	.	.	SVTYPE=INV;STRANDS=++:3,--:9;SVLEN=535332;END=49642836;CIPOS=-10,9;CIEND=-10,9;CIPOS95=-1,1;CIEND95=-1,1;IMPRECISE;SU=12;PE=9;SR=3	GT:SU:PE:SR	./.:12:9:3
4	49104672	1870_1	N	N]4:49644724]	.	.	SVTYPE=BND;STRANDS=++:5;EVENT=1870;MATEID=1870_2;CIPOS=-10,424;CIEND=-10,435;CIPOS95=-1,155;CIEND95=0,167;IMPRECISE;SU=5;PE=5;SR=0	GT:SU:PE:SR	./.:5:5:0
4	49644724	1870_2	N	N]4:49104672]	.	.	SVTYPE=BND;STRANDS=++:5;SECONDARY;EVENT=1870;MATEID=1870_1;CIPOS=-10,435;CIEND=-10,424;CIPOS95=0,167;CIEND95=-1,155;IMPRECISE;SU=5;PE=5;SR=0	GT:SU:PE:SR	./.:5:5:0
4	49123140	1871	N	<INV>	.	.	SVTYPE=INV;STRANDS=++:6,--:1;SVLEN=521605;END=49644745;CIPOS=-10,12;CIEND=-12,144;CIPOS95=-1,5;CIEND95=-3,119;IMPRECISE;SU=7;PE=7;SR=0	GT:SU:PE:SR	./.:7:7:0
4	49645735	1872	N	<DEL>	.	.	SVTYPE=DEL;STRANDS=+-:4;SVLEN=-530;END=49646265;CIPOS=-10,419;CIEND=-431,9;CIPOS95=-1,149;CIEND95=-143,1;IMPRECISE;SU=4;PE=4;SR=0	GT:SU:PE:SR	./.:4:4:0
4	49645636	1873	N	<DUP>	.	.	SVTYPE=DUP;STRANDS=-+:19;SVLEN=819;END=49646455;CIPOS=-481,9;CIEND=-10,197;CIPOS95=-106,1;CIEND95=-2,59;IMPRECISE;SU=19;PE=19;SR=0	GT:SU:PE:SR	./.:19:19:0
4	49156531	1874_1	N	[4:49646441[N	.	.	SVTYPE=BND;STRANDS=--:6;EVENT=1874;MATEID=1874_2;CIPOS=-513,9;CIEND=-227,9;CIPOS95=-162,1;CIEND95=-68,2;IMPRECISE;SU=6;PE=6;SR=0	GT:SU:PE:SR	./.:6:6:0
4	49646441	1874_2	N	[4:49156531[N	.	.	SVTYPE=BND;STRANDS=--:6;SECONDARY;EVENT=1874;MATEID=1874_1;CIPOS=-227,9;CIEND=-513,9;CIPOS95=-68,2;CIEND95=-162,1;IMPRECISE;SU=6;PE=6;SR=0	GT:SU:PE:SR	./.:6:6:0
4	49644319	1875	N	<DEL>	.	.	SVTYPE=DEL;STRANDS=+-:5;SVLEN=-2208;END=49646527;CIPOS=-10,330;CIEND=-308,9;CIPOS95=-2,77;CIEND95=-77,2;IMPRECISE;SU=5;PE=5;SR=0	GT:SU:PE:SR	./.:5:5:0
4	49150049	1876_1	N	N]4:49647390]	.	.	SVTYPE=BND;STRANDS=++:5;EVENT=1876;MATEID=1876_2;CIPOS=-10,126;CIEND=-10,224;CIPOS95=-2,72;CIEND95=-2,99;IMPRECISE;SU=5;PE=5;SR=0	GT:SU:PE:SR	./.:5:5:0
4	49647390	1876_2	N	N]4:49150049]	.	.	SVTYPE=BND;STRANDS=++:5;SECONDARY;EVENT=1876;MATEID=1876_1;CIPOS=-10,224;CIEND=-10,126;CIPOS95=-2,99;CIEND95=-2,72;IMPRECISE;SU=5;PE=5;SR=0	GT:SU:PE:SR	./.:5:5:0
4	49132446	1877_1	N	[4:49647478[N	.	.	SVTYPE=BND;STRANDS=--:4;EVENT=1877;MATEID=1877_2;CIPOS=-500,9;CIEND=-437,9;CIPOS95=-171,1;CIEND95=-157,1;IMPRECISE;SU=4;PE=4;SR=0	GT:SU:PE:SR	./.:4:4:0
4	49647478	1877_2	N	[4:49132446[N	.	.	SVTYPE=BND;STRANDS=--:4;SECONDARY;EVENT=1877;MATEID=1877_1;CIPOS=-437,9;CIEND=-500,9;CIPOS95=-157,1;CIEND95=-171,1;IMPRECISE;SU=4;PE=4;SR=0	GT:SU:PE:SR	./.:4:4:0
4	49647638	1878	N	<DEL>	.	.	SVTYPE=DEL;STRANDS=+-:13;SVLEN=-1340;END=49648978;CIPOS=-10,160;CIEND=-248,9;CIPOS95=-1,25;CIEND95=-85,2;IMPRECISE;SU=13;PE=13;SR=0	GT:SU:PE:SR	./.:13:13:0
4	49104658	1879_1	N	N]4:49649180]	.	.	SVTYPE=BND;STRANDS=++:4;EVENT=1879;MATEID=1879_2;CIPOS=-9,8;CIEND=-9,8;CIPOS95=0,0;CIEND95=0,0;SU=4;PE=0;SR=4	GT:SU:PE:SR	./.:4:0:4
4	49649180	1879_2	N	N]4:49104658]	.	.	SVTYPE=BND;STRANDS=++:4;SECONDARY;EVENT=1879;MATEID=1879_1;CIPOS=-9,8;CIEND=-9,8;CIPOS95=0,0;CIEND95=0,0;SU=4;PE=0;SR=4	GT:SU:PE:SR	./.:4:0:4
4	49121579	1880_1	N	N]4:49650195]	.	.	SVTYPE=BND;STRANDS=++:36;EVENT=1880;MATEID=1880_2;CIPOS=-10,71;CIEND=-10,452;CIPOS95=-2,8;CIEND95=-2,73;IMPRECISE;SU=36;PE=36;SR=0	GT:SU:PE:SR	./.:36:36:0
4	49650195	1880_2	N	N]4:49121579]	.	.	SVTYPE=BND;STRANDS=++:36;SECONDARY;EVENT=1880;MATEID=1880_1;CIPOS=-10,452;CIEND=-10,71;CIPOS95=-2,73;CIEND95=-2,8;IMPRECISE;SU=36;PE=36;SR=0	GT:SU:PE:SR	./.:36:36:0
4	49122955	1881_1	N	[4:49650051[N	.	.	SVTYPE=BND;STRANDS=--:8;EVENT=1881;MATEID=1881_2;CIPOS=-350,9;CIEND=-357,9;CIPOS95=-143,1;CIEND95=-140,0;IMPRECISE;SU=8;PE=8;SR=0	GT:SU:PE:SR	./.:8:8:0
4	49650051	1881_2	N	[4:49122955[N	.	.	SVTYPE=BND;STRANDS=--:8;SECONDARY;EVENT=1881;MATEID=1881_1;CIPOS=-357,9;CIEND=-350,9;CIPOS95=-140,0;CIEND95=-143,1;IMPRECISE;SU=8;PE=8;SR=0	GT:SU:PE:SR	./.:8:8:0
4	49646210	1882	N	<DUP>	.	.	SVTYPE=DUP;STRANDS=-+:7;SVLEN=4173;END=49650383;CIPOS=-190,9;CIEND=-6,359;CIPOS95=-76,1;CIEND95=0,140;IMPRECISE;SU=7;PE=7;SR=0	GT:SU:PE:SR	./.:7:7:0
4	49123063	1883	N	<INV>	.	.	SVTYPE=INV;STRANDS=++:5,--:1;SVLEN=527248;END=49650311;CIPOS=-10,81;CIEND=-146,299;CIPOS95=0,70;CIEND95=-108,73;IMPRECISE;SU=6;PE=6;SR=0	GT:SU:PE:SR	./.:6:6:0
4	49122871	1884_1	N	[4:49650635[N	.	.	SVTYPE=BND;STRANDS=--:20;EVENT=1884;MATEID=1884_2;CIPOS=-204,9;CIEND=-168,9;CIPOS95=-71,1;CIEND95=-44,2;IMPRECISE;SU=20;PE=20;SR=0	GT:SU:PE:SR	./.:20:20:0
4	49650635	1884_2	N	[4:49122871[N	.	.	SVTYPE=BND;STRANDS=--:20;SECONDARY;EVENT=1884;MATEID=1884_1;CIPOS=-168,9;CIEND=-204,9;CIPOS95=-44,2;CIEND95=-71,1;IMPRECISE;SU=20;PE=20;SR=0	GT:SU:PE:SR	./.:20:20:0
4	49645417	1885	N	<DUP>	.	.	SVTYPE=DUP;STRANDS=-+:52;SVLEN=5723;END=49651140;CIPOS=-269,9;CIEND=-10,143;CIPOS95=-12,2;CIEND95=-1,48;IMPRECISE;SU=52;PE=52;SR=0	GT:SU:PE:SR	./.:52:52:0
4	49645239	1886	N	<DEL>	.	.	SVTYPE=DEL;STRANDS=+-:8;SVLEN=-5521;END=49650760;CIPOS=-10,201;CIEND=-241,9;CIPOS95=-2,87;CIEND95=-23,3;IMPRECISE;SU=8;PE=8;SR=0	GT:SU:PE:SR	./.:8:8:0
4	49633802	1887	N	<DEL>	.	.	SVTYPE=DEL;STRANDS=+-:6;SVLEN=-17422;END=49651224;CIPOS=-10,390;CIEND=-368,9;CIPOS95=-1,152;CIEND95=-127,1;IMPRECISE;SU=6;PE=6;SR=0	GT:SU:PE:SR	./.:6:6:0
4	49650870	1888	N	<DEL>	.	.	SVTYPE=DEL;STRANDS=+-:10;SVLEN=-1053;END=49651923;CIPOS=-10,9;CIEND=-10,9;CIPOS95=-1,1;CIEND95=-1,1;IMPRECISE;SU=10;PE=8;SR=2	GT:SU:PE:SR	./.:10:8:2
4	49650702	1889	N	<DUP>	.	.	SVTYPE=DUP;STRANDS=-+:20;SVLEN=1446;END=49652148;CIPOS=-301,9;CIEND=-10,363;CIPOS95=-49,2;CIEND95=-1,52;IMPRECISE;SU=20;PE=20;SR=0	GT:SU:PE:SR	./.:20:20:0
4	49634457	1890	N	<DEL>	.	.	SVTYPE=DEL;STRANDS=+-:5;SVLEN=-17449;END=49651906;CIPOS=-10,339;CIEND=-348,9;CIPOS95=-2,60;CIEND95=-101,2;IMPRECISE;SU=5;PE=5;SR=0	GT:SU:PE:SR	./.:5:5:0
4	49095099	1891_1	N	N]4:49652317]	.	.	SVTYPE=BND;STRANDS=++:4;EVENT=1891;MATEID=1891_2;CIPOS=-10,199;CIEND=-8,482;CIPOS95=-3,57;CIEND95=0,181;IMPRECISE;SU=4;PE=4;SR=0	GT:SU:PE:SR	./.:4:4:0
4	49652317	1891_2	N	N]4:49095099]	.	.	SVTYPE=BND;STRANDS=++:4;SECONDARY;EVENT=1891;MATEID=1891_1;CIPOS=-8,482;CIEND=-10,199;CIPOS95=0,181;CIEND95=-3,57;IMPRECISE;SU=4;PE=4;SR=0	GT:SU:PE:SR	./.:4:4:0
4	49155808	1892_1	N	N]4:49653268]	.	.	SVTYPE=BND;STRANDS=++:4;EVENT=1892;MATEID=1892_2;CIPOS=-10,447;CIEND=-9,476;CIPOS95=-1,154;CIEND95=0,181;IMPRECISE;SU=4;PE=4;SR=0	GT:SU:PE:SR	./.:4:4:0
[truncated: 2,980,368 more chars]
