# Supplementary material for: Discovery of large genomic inversions using long range information
Source: BMC Genomics. 2017 Jan 10;18:65. doi: 10.1186/s12864-016-3444-1 (PMC5223412; doi:10.1186/s12864-016-3444-1)
Supplement: Additional file 2: — Call sets. Call sets generated by Valor, DELLY, LUMPY, and GASVPro using both real data and simulations. (ZIP 72710 kb) [file 12864_2016_3444_MOESM2_ESM.zip › supplementary/NA12878/lumpy_NA12878_platinum.bed]

1	44059296	44059886	590
1	93262273	93262356	83
1	121484502	121484847	345
1	147392565	147392769	204
1	155119801	155119936	135
1	175200569	175201937	1368
1	177614384	177614417	33
1	194638618	194638693	75
1	197756788	197757986	1198
1	205178628	205178775	147
1	237566101	237566207	106
2	44545738	44545772	34
2	50814539	50816640	2101
2	87623939	90485215	2861276
2	87645426	91696380	4050954
2	130737281	132121710	1384429
2	208509988	208510220	232
2	215685111	215685264	153
3	34708109	34708141	32
3	44740995	44742254	1259
3	45084329	45084448	119
3	94111611	94111758	147
3	161354929	161355049	120
3	164810643	164810913	270
3	185295453	185296340	887
4	10208654	10208687	33
4	49123146	49659886	536740
4	49121572	49642199	520627
4	49107504	49642836	535332
4	49123140	49644745	521605
4	49123063	49650311	527248
4	49106364	49659522	553158
4	49110172	49659504	549332
4	79995621	79997028	1407
4	88847163	88858699	11536
4	132174412	132174538	126
4	145926968	145928648	1680
4	190585813	190613116	27303
5	38990733	38990864	131
5	89860637	89861123	486
5	93698228	93698330	102
5	96568045	96568215	170
5	127875523	127875679	156
5	136044780	136044896	116
5	155312066	155312661	595
6	28894789	28895001	212
6	58776811	58776936	125
6	58778545	58778737	192
6	67492486	67492725	239
6	81331569	81331754	185
6	121319456	121319856	400
6	131884784	131884968	184
6	152635931	152636105	174
6	154463291	154463414	123
6	170429039	170429173	134
7	19865235	19865380	145
7	40879375	40880469	1094
7	61969345	61969505	160
8	34243920	34244050	130
8	43092874	43093769	895
8	43092980	43093885	905
8	43093284	43095232	1948
8	43093147	43096169	3022
8	43094840	43095853	1013
8	137716990	137717291	301
8	138003877	138003989	112
9	34866433	34867833	1400
9	38750698	38750771	73
9	68319788	68319866	78
9	76723893	76723945	52
9	92084243	92084282	39
9	118010646	118010755	109
10	12867167	12867245	78
10	13105030	13105272	242
10	13104977	13105260	283
10	39106816	39138585	31769
10	39079136	39150663	71527
10	42408839	42527800	118961
10	42399518	42529505	129987
10	42400473	42530403	129930
10	67428592	67428739	147
11	738454	740185	1731
11	10548910	10549012	102
11	23968145	23968183	38
11	39616802	39617050	248
11	42464407	42464502	95
11	106313877	106314009	132
11	130539352	130540697	1345
12	12544846	12546610	1764
12	13726105	13726685	580
12	25091787	25092803	1016
12	39860056	39860299	243
12	71939890	71941566	1676
12	78084472	78084543	71
12	113849932	113850866	934
13	23023718	23023836	118
13	82356872	82356964	92
14	65288986	65289142	156
14	93926183	93926447	264
15	34086512	34086618	106
15	95481580	95481730	150
15	97899454	97899573	119
16	25074663	25075917	1254
16	33920189	33982440	62251
16	33919490	33982888	63398
16	33895496	46417188	12521692
16	46409886	46419644	9758
16	34187884	46443338	12255454
16	80468801	80469156	355
16	80797132	80797238	106
16	85188713	85189801	1088
16	29238440	88226442	58988002
17	31684046	31684085	39
18	13143683	13144217	534
18	18511975	18512299	324
18	18517234	18518175	941
18	18516736	18518677	1941
18	18514730	18519323	4593
18	18513927	18519705	5778
18	18511940	18520099	8159
18	18512938	18519012	6074
18	18515702	18520013	4311
18	18511044	18519974	8930
18	18516253	18519173	2920
18	18512643	18519930	7287
18	18517505	18520230	2725
18	53797185	53797370	185
19	37733001	37733061	60
19	38062903	38062937	34
19	56389841	56389875	34
20	48450789	48451040	251
20	49706495	49706537	42
21	10710357	10711887	1530
21	22781176	22781331	155
21	27374158	27374705	547
22	18955185	20258598	1303413
X	14729541	14731319	1778
X	46810806	46830695	19889
X	117612302	117612524	222
MT	1465	1697	232
MT	2137	2384	247
MT	10226	10312	86
MT	11236	11348	112
MT	11763	11957	194
MT	13310	13476	166
MT	14084	14318	234
MT	14296	14543	247
MT	14833	14928	95
MT	16272	16489	217
MT	383	16498	16115
GL000220.1	123688	123919	231
GL000220.1	123615	124269	654
GL000220.1	135102	135226	124
GL000220.1	138957	139070	113
GL000220.1	139992	140192	200
GL000220.1	140483	140705	222
GL000220.1	141748	141886	138
GL000220.1	144165	144234	69
GL000220.1	143594	144966	1372
GL000195.1	93471	131218	37747
GL000225.1	52021	65677	13656
