# Supplementary material for: Discovery of large genomic inversions using long range information
Source: BMC Genomics. 2017 Jan 10;18:65. doi: 10.1186/s12864-016-3444-1 (PMC5223412; doi:10.1186/s12864-016-3444-1)
Supplement: Additional file 2: — Call sets. Call sets generated by Valor, DELLY, LUMPY, and GASVPro using both real data and simulations. (ZIP 72710 kb) [file 12864_2016_3444_MOESM2_ESM.zip › supplementary/NA12878/lumpy_NA12878_PCR.vcf]

##fileformat=VCFv4.2
##source=LUMPY
##INFO=<ID=SVTYPE,Number=1,Type=String,Description="Type of structural variant">
##INFO=<ID=SVLEN,Number=.,Type=Integer,Description="Difference in length between REF and ALT alleles">
##INFO=<ID=END,Number=1,Type=Integer,Description="End position of the variant described in this record">
##INFO=<ID=STRANDS,Number=.,Type=String,Description="Strand orientation of the adjacency in BEDPE format (DEL:+-, DUP:-+, INV:++/--)">
##INFO=<ID=IMPRECISE,Number=0,Type=Flag,Description="Imprecise structural variation">
##INFO=<ID=CIPOS,Number=2,Type=Integer,Description="Confidence interval around POS for imprecise variants">
##INFO=<ID=CIEND,Number=2,Type=Integer,Description="Confidence interval around END for imprecise variants">
##INFO=<ID=CIPOS95,Number=2,Type=Integer,Description="Confidence interval (95%) around POS for imprecise variants">
##INFO=<ID=CIEND95,Number=2,Type=Integer,Description="Confidence interval (95%) around END for imprecise variants">
##INFO=<ID=MATEID,Number=.,Type=String,Description="ID of mate breakends">
##INFO=<ID=EVENT,Number=1,Type=String,Description="ID of event associated to breakend">
##INFO=<ID=SECONDARY,Number=0,Type=Flag,Description="Secondary breakend in a multi-line variants">
##INFO=<ID=SU,Number=.,Type=Integer,Description="Number of pieces of evidence supporting the variant across all samples">
##INFO=<ID=PE,Number=.,Type=Integer,Description="Number of paired-end reads supporting the variant across all samples">
##INFO=<ID=SR,Number=.,Type=Integer,Description="Number of split reads supporting the variant across all samples">
##INFO=<ID=EV,Number=.,Type=String,Description="Type of LUMPY evidence contributing to the variant call">
##INFO=<ID=PRPOS,Number=.,Type=String,Description="LUMPY probability curve of the POS breakend">
##INFO=<ID=PREND,Number=.,Type=String,Description="LUMPY probability curve of the END breakend">
##ALT=<ID=DEL,Description="Deletion">
##ALT=<ID=DUP,Description="Duplication">
##ALT=<ID=INV,Description="Inversion">
##ALT=<ID=DUP:TANDEM,Description="Tandem duplication">
##ALT=<ID=INS,Description="Insertion of novel sequence">
##ALT=<ID=CNV,Description="Copy number variable region">
##FORMAT=<ID=GT,Number=1,Type=String,Description="Genotype">
##FORMAT=<ID=SU,Number=1,Type=Integer,Description="Number of pieces of evidence supporting the variant">
##FORMAT=<ID=PE,Number=1,Type=Integer,Description="Number of paired-end reads supporting the variant">
##FORMAT=<ID=SR,Number=1,Type=Integer,Description="Number of split reads supporting the variant">
##FORMAT=<ID=BD,Number=1,Type=Integer,Description="Amount of BED evidence supporting the variant">
#CHROM	POS	ID	REF	ALT	QUAL	FILTER	INFO	FORMAT	NA12878
chr1	820875	1	N	<DEL>	.	.	SVTYPE=DEL;STRANDS=+-:10;SVLEN=-8;END=820883;CIPOS=-3,0;CIEND=0,3;CIPOS95=-3,0;CIEND95=0,0;IMPRECISE;SU=10;PE=10;SR=0	GT:SU:PE:SR	./.:10:10:0
chr1	820921	2	N	<DEL>	.	.	SVTYPE=DEL;STRANDS=+-:7;SVLEN=-7;END=820928;CIPOS=-4,0;CIEND=0,4;CIPOS95=-4,0;CIEND95=0,1;IMPRECISE;SU=7;PE=7;SR=0	GT:SU:PE:SR	./.:7:7:0
chr1	821061	3	N	<DUP>	.	.	SVTYPE=DUP;STRANDS=-+:4;SVLEN=2057;END=823118;CIPOS=-399,11;CIEND=-10,440;CIPOS95=-248,2;CIEND95=0,275;IMPRECISE;SU=4;PE=4;SR=0	GT:SU:PE:SR	./.:4:4:0
chr1	893789	4	N	<DEL>	.	.	SVTYPE=DEL;STRANDS=+-:6;SVLEN=-37;END=893826;CIPOS=-6,7;CIEND=-8,6;CIPOS95=-1,3;CIEND95=-1,1;IMPRECISE;SU=6;PE=0;SR=6	GT:SU:PE:SR	./.:6:0:6
chr1	934040	5	N	<DEL>	.	.	SVTYPE=DEL;STRANDS=+-:26;SVLEN=-841;END=934881;CIPOS=-10,198;CIEND=-242,9;CIPOS95=-1,95;CIEND95=-72,1;IMPRECISE;SU=26;PE=26;SR=0	GT:SU:PE:SR	./.:26:26:0
chr1	1029429	6	N	<DEL>	.	.	SVTYPE=DEL;STRANDS=+-:5;SVLEN=-293;END=1029722;CIPOS=-10,244;CIEND=-49,9;CIPOS95=-1,119;CIEND95=-24,3;IMPRECISE;SU=5;PE=5;SR=0	GT:SU:PE:SR	./.:5:5:0
chr1	1057775	7	N	<DEL>	.	.	SVTYPE=DEL;STRANDS=+-:4;SVLEN=-268;END=1058043;CIPOS=-10,208;CIEND=-130,9;CIPOS95=-1,83;CIEND95=-45,3;IMPRECISE;SU=4;PE=4;SR=0	GT:SU:PE:SR	./.:4:4:0
chr1	1109598	8	N	<DEL>	.	.	SVTYPE=DEL;STRANDS=+-:4;SVLEN=-140;END=1109738;CIPOS=-10,138;CIEND=-139,9;CIPOS95=-1,76;CIEND95=-64,1;IMPRECISE;SU=4;PE=4;SR=0	GT:SU:PE:SR	./.:4:4:0
chr1	1192416	9	N	<DEL>	.	.	SVTYPE=DEL;STRANDS=+-:4;SVLEN=-386;END=1192802;CIPOS=-10,322;CIEND=-364,9;CIPOS95=0,181;CIEND95=-217,0;IMPRECISE;SU=4;PE=4;SR=0	GT:SU:PE:SR	./.:4:4:0
chr1	1288570	10	N	<DEL>	.	.	SVTYPE=DEL;STRANDS=+-:4;SVLEN=-1291;END=1289861;CIPOS=-10,46;CIEND=-194,9;CIPOS95=-3,25;CIEND95=-74,1;IMPRECISE;SU=4;PE=4;SR=0	GT:SU:PE:SR	./.:4:4:0
chr1	1382369	11	N	<DEL>	.	.	SVTYPE=DEL;STRANDS=+-:6;SVLEN=-458;END=1382827;CIPOS=-9,378;CIEND=-235,9;CIPOS95=0,243;CIEND95=-111,1;IMPRECISE;SU=6;PE=6;SR=0	GT:SU:PE:SR	./.:6:6:0
chr1	1595003	12	N	<DEL>	.	.	SVTYPE=DEL;STRANDS=+-:7;SVLEN=-303;END=1595306;CIPOS=-8,6;CIEND=-7,6;CIPOS95=0,0;CIEND95=0,0;SU=7;PE=2;SR=5	GT:SU:PE:SR	./.:7:2:5
chr1	1595507	13	N	<DEL>	.	.	SVTYPE=DEL;STRANDS=+-:4;SVLEN=-414;END=1595921;CIPOS=-10,381;CIEND=-198,9;CIPOS95=0,225;CIEND95=-62,1;IMPRECISE;SU=4;PE=4;SR=0	GT:SU:PE:SR	./.:4:4:0
chr1	1666985	14	N	<DEL>	.	.	SVTYPE=DEL;STRANDS=+-:13;SVLEN=-183;END=1667168;CIPOS=-10,132;CIEND=-182,9;CIPOS95=-3,42;CIEND95=-80,1;IMPRECISE;SU=13;PE=13;SR=0	GT:SU:PE:SR	./.:13:13:0
chr1	1657139	15	N	<DUP>	.	.	SVTYPE=DUP;STRANDS=-+:25;SVLEN=65209;END=1722348;CIPOS=-366,9;CIEND=-10,364;CIPOS95=-176,0;CIEND95=0,174;IMPRECISE;SU=25;PE=25;SR=0	GT:SU:PE:SR	./.:25:25:0
chr1	1794943	16	N	<DEL>	.	.	SVTYPE=DEL;STRANDS=+-:4;SVLEN=-85;END=1795028;CIPOS=-10,32;CIEND=-84,9;CIPOS95=-3,22;CIEND95=-49,2;IMPRECISE;SU=4;PE=4;SR=0	GT:SU:PE:SR	./.:4:4:0
chr1	1845842	17	N	<DEL>	.	.	SVTYPE=DEL;STRANDS=+-:5;SVLEN=-12;END=1845854;CIPOS=-9,6;CIEND=-8,9;CIPOS95=-1,0;CIEND95=0,1;IMPRECISE;SU=5;PE=0;SR=5	GT:SU:PE:SR	./.:5:0:5
chr1	1948962	18	N	<DEL>	.	.	SVTYPE=DEL;STRANDS=+-:8;SVLEN=-11;END=1948973;CIPOS=0,0;CIEND=0,0;CIPOS95=0,0;CIEND95=0,0;SU=8;PE=8;SR=0	GT:SU:PE:SR	./.:8:8:0
chr1	1979454	19	N	<DEL>	.	.	SVTYPE=DEL;STRANDS=+-:5;SVLEN=-421;END=1979875;CIPOS=-10,421;CIEND=-342,11;CIPOS95=0,242;CIEND95=-190,2;IMPRECISE;SU=5;PE=5;SR=0	GT:SU:PE:SR	./.:5:5:0
chr1	1980121	20	N	<DEL>	.	.	SVTYPE=DEL;STRANDS=+-:16;SVLEN=-312;END=1980433;CIPOS=-10,241;CIEND=-265,9;CIPOS95=-1,137;CIEND95=-155,1;IMPRECISE;SU=16;PE=16;SR=0	GT:SU:PE:SR	./.:16:16:0
chr1	2656354	21	N	<DEL>	.	.	SVTYPE=DEL;STRANDS=+-:10;SVLEN=-96256;END=2752610;CIPOS=-10,300;CIEND=-318,11;CIPOS95=0,188;CIEND95=-210,2;IMPRECISE;SU=10;PE=10;SR=0	GT:SU:PE:SR	./.:10:10:0
chr1	2652724	22	N	<DUP>	.	.	SVTYPE=DUP;STRANDS=-+:11;SVLEN=1471;END=2654195;CIPOS=-72,9;CIEND=-10,179;CIPOS95=-36,3;CIEND95=-2,46;IMPRECISE;SU=11;PE=11;SR=0	GT:SU:PE:SR	./.:11:11:0
chr1	2654068	23	N	<DEL>	.	.	SVTYPE=DEL;STRANDS=+-:4;SVLEN=-10;END=2654078;CIPOS=-10,8;CIEND=-9,9;CIPOS95=-10,8;CIEND95=-9,1;IMPRECISE;SU=4;PE=4;SR=0	GT:SU:PE:SR	./.:4:4:0
chr1	2017548	24	N	<DEL>	.	.	SVTYPE=DEL;STRANDS=+-:4;SVLEN=-18;END=2017566;CIPOS=-10,16;CIEND=-8,9;CIPOS95=-2,16;CIEND95=-7,2;IMPRECISE;SU=4;PE=4;SR=0	GT:SU:PE:SR	./.:4:4:0
chr1	2023666	25	N	<DEL>	.	.	SVTYPE=DEL;STRANDS=+-:7;SVLEN=-6;END=2023672;CIPOS=-10,4;CIEND=-5,9;CIPOS95=-10,4;CIEND95=-5,2;IMPRECISE;SU=7;PE=7;SR=0	GT:SU:PE:SR	./.:7:7:0
chr1	2106603	26	N	<DUP>	.	.	SVTYPE=DUP;STRANDS=-+:6;SVLEN=269;END=2106872;CIPOS=-386,10;CIEND=-10,369;CIPOS95=-221,1;CIEND95=0,234;IMPRECISE;SU=6;PE=6;SR=0	GT:SU:PE:SR	./.:6:6:0
chr1	2106325	27	N	<DEL>	.	.	SVTYPE=DEL;STRANDS=+-:8;SVLEN=-342;END=2106667;CIPOS=-10,340;CIEND=-328,9;CIPOS95=0,203;CIEND95=-165,0;IMPRECISE;SU=8;PE=8;SR=0	GT:SU:PE:SR	./.:8:8:0
chr1	2121992	28	N	<DEL>	.	.	SVTYPE=DEL;STRANDS=+-:4;SVLEN=-2141;END=2124133;CIPOS=-10,101;CIEND=-430,11;CIPOS95=-3,71;CIEND95=-250,2;IMPRECISE;SU=4;PE=4;SR=0	GT:SU:PE:SR	./.:4:4:0
chr1	2121864	29	N	<DUP>	.	.	SVTYPE=DUP;STRANDS=-+:4;SVLEN=2371;END=2124235;CIPOS=-421,11;CIEND=-10,407;CIPOS95=-245,2;CIEND95=0,239;IMPRECISE;SU=4;PE=4;SR=0	GT:SU:PE:SR	./.:4:4:0
chr1	2139925	30	N	<DEL>	.	.	SVTYPE=DEL;STRANDS=+-:5;SVLEN=-123;END=2140048;CIPOS=-10,110;CIEND=-105,9;CIPOS95=-3,54;CIEND95=-25,4;IMPRECISE;SU=5;PE=5;SR=0	GT:SU:PE:SR	./.:5:5:0
chr1	2295715	31	N	<DEL>	.	.	SVTYPE=DEL;STRANDS=+-:5;SVLEN=-4;END=2295719;CIPOS=-10,2;CIEND=-3,8;CIPOS95=0,0;CIEND95=0,1;IMPRECISE;SU=5;PE=1;SR=4	GT:SU:PE:SR	./.:5:1:4
chr1	2382981	32	N	<DEL>	.	.	SVTYPE=DEL;STRANDS=+-:4;SVLEN=-228;END=2383209;CIPOS=-10,226;CIEND=-107,9;CIPOS95=-1,157;CIEND95=-71,3;IMPRECISE;SU=4;PE=4;SR=0	GT:SU:PE:SR	./.:4:4:0
chr1	2397346	33	N	<DEL>	.	.	SVTYPE=DEL;STRANDS=+-:4;SVLEN=-148;END=2397494;CIPOS=-10,146;CIEND=-47,9;CIPOS95=-2,47;CIEND95=-26,2;IMPRECISE;SU=4;PE=4;SR=0	GT:SU:PE:SR	./.:4:4:0
chr1	2401979	34	N	<DEL>	.	.	SVTYPE=DEL;STRANDS=+-:4;SVLEN=-2;END=2401981;CIPOS=-10,0;CIEND=-1,9;CIPOS95=-10,0;CIEND95=-1,2;IMPRECISE;SU=4;PE=4;SR=0	GT:SU:PE:SR	./.:4:4:0
chr1	2403871	35	N	<DEL>	.	.	SVTYPE=DEL;STRANDS=+-:4;SVLEN=-280;END=2404151;CIPOS=-10,278;CIEND=-242,9;CIPOS95=-1,150;CIEND95=-113,1;IMPRECISE;SU=4;PE=4;SR=0	GT:SU:PE:SR	./.:4:4:0
chr1	2499345	36	N	<DEL>	.	.	SVTYPE=DEL;STRANDS=+-:5;SVLEN=-463;END=2499808;CIPOS=-10,375;CIEND=-365,11;CIPOS95=0,231;CIEND95=-222,2;IMPRECISE;SU=5;PE=5;SR=0	GT:SU:PE:SR	./.:5:5:0
chr1	2630663	37	N	<DEL>	.	.	SVTYPE=DEL;STRANDS=+-:4;SVLEN=-167;END=2630830;CIPOS=-10,123;CIEND=-166,9;CIPOS95=-3,58;CIEND95=-57,2;IMPRECISE;SU=4;PE=4;SR=0	GT:SU:PE:SR	./.:4:4:0
chr1	2634854	38	N	<DEL>	.	.	SVTYPE=DEL;STRANDS=+-:17;SVLEN=-30;END=2634884;CIPOS=-10,28;CIEND=-1,9;CIPOS95=-2,23;CIEND95=-1,2;IMPRECISE;SU=17;PE=17;SR=0	GT:SU:PE:SR	./.:17:17:0
chr1	2652156	39	N	<DUP>	.	.	SVTYPE=DUP;STRANDS=-+:7;SVLEN=363;END=2652519;CIPOS=-328,10;CIEND=-10,272;CIPOS95=-203,1;CIEND95=-1,141;IMPRECISE;SU=7;PE=7;SR=0	GT:SU:PE:SR	./.:7:7:0
chr1	2652352	40	N	<DEL>	.	.	SVTYPE=DEL;STRANDS=+-:25;SVLEN=-739;END=2653091;CIPOS=-10,104;CIEND=-208,9;CIPOS95=-4,11;CIEND95=-90,1;IMPRECISE;SU=25;PE=25;SR=0	GT:SU:PE:SR	./.:25:25:0
chr1	2652144	41	N	<DUP>	.	.	SVTYPE=DUP;STRANDS=-+:9;SVLEN=1285;END=2653429;CIPOS=-183,9;CIEND=-10,210;CIPOS95=-37,2;CIEND95=-1,61;IMPRECISE;SU=9;PE=9;SR=0	GT:SU:PE:SR	./.:9:9:0
chr1	2652517	42	N	<DEL>	.	.	SVTYPE=DEL;STRANDS=+-:5;SVLEN=-1108;END=2653625;CIPOS=-10,364;CIEND=-139,9;CIPOS95=0,205;CIEND95=-46,3;IMPRECISE;SU=5;PE=5;SR=0	GT:SU:PE:SR	./.:5:5:0
chr1	2654507	43	N	<DUP>	.	.	SVTYPE=DUP;STRANDS=-+:8;SVLEN=560;END=2655067;CIPOS=-327,10;CIEND=-10,405;CIPOS95=-214,1;CIEND95=0,220;IMPRECISE;SU=8;PE=8;SR=0	GT:SU:PE:SR	./.:8:8:0
chr1	2653227	44	N	<DEL>	.	.	SVTYPE=DEL;STRANDS=+-:4;SVLEN=-2401;END=2655628;CIPOS=-10,411;CIEND=-432,7;CIPOS95=0,243;CIEND95=-256,0;IMPRECISE;SU=4;PE=4;SR=0	GT:SU:PE:SR	./.:4:4:0
chr1	2655067	45	N	<DEL>	.	.	SVTYPE=DEL;STRANDS=+-:15;SVLEN=-465;END=2655532;CIPOS=-10,289;CIEND=-182,9;CIPOS95=-1,161;CIEND95=-39,2;IMPRECISE;SU=15;PE=15;SR=0	GT:SU:PE:SR	./.:15:15:0
chr1	2654266	46	N	<DEL>	.	.	SVTYPE=DEL;STRANDS=+-:6;SVLEN=-1627;END=2655893;CIPOS=-10,8;CIEND=-99,9;CIPOS95=-3,8;CIEND95=-70,3;IMPRECISE;SU=6;PE=6;SR=0	GT:SU:PE:SR	./.:6:6:0
chr1	2652495	47	N	<DEL>	.	.	SVTYPE=DEL;STRANDS=+-:4;SVLEN=-8194;END=2660689;CIPOS=-10,386;CIEND=-426,11;CIPOS95=0,232;CIEND95=-250,2;IMPRECISE;SU=4;PE=4;SR=0	GT:SU:PE:SR	./.:4:4:0
chr1	2653241	48	N	<DEL>	.	.	SVTYPE=DEL;STRANDS=+-:5;SVLEN=-23606;END=2676847;CIPOS=-10,407;CIEND=-361,11;CIPOS95=0,246;CIEND95=-204,2;IMPRECISE;SU=5;PE=5;SR=0	GT:SU:PE:SR	./.:5:5:0
chr1	2654160	49	N	<DUP>	.	.	SVTYPE=DUP;STRANDS=-+:5;SVLEN=22881;END=2677041;CIPOS=-430,11;CIEND=-10,398;CIPOS95=-245,2;CIEND95=0,237;IMPRECISE;SU=5;PE=5;SR=0	GT:SU:PE:SR	./.:5:5:0
chr1	2656362	50	N	<DEL>	.	.	SVTYPE=DEL;STRANDS=+-:5;SVLEN=-21243;END=2677605;CIPOS=-10,402;CIEND=-399,11;CIPOS95=0,245;CIEND95=-222,2;IMPRECISE;SU=5;PE=5;SR=0	GT:SU:PE:SR	./.:5:5:0
chr1	2652550	51	N	<DUP>	.	.	SVTYPE=DUP;STRANDS=-+:9;SVLEN=31023;END=2683573;CIPOS=-371,9;CIEND=-10,395;CIPOS95=-188,0;CIEND95=0,220;IMPRECISE;SU=9;PE=9;SR=0	GT:SU:PE:SR	./.:9:9:0
chr1	2654329	52	N	<DEL>	.	.	SVTYPE=DEL;STRANDS=+-:14;SVLEN=-29631;END=2683960;CIPOS=-7,114;CIEND=-196,9;CIPOS95=-1,15;CIEND95=-84,1;IMPRECISE;SU=14;PE=14;SR=0	GT:SU:PE:SR	./.:14:14:0
chr1	2683303	53	N	<DUP>	.	.	SVTYPE=DUP;STRANDS=-+:26;SVLEN=996;END=2684299;CIPOS=-278,8;CIEND=-10,228;CIPOS95=-179,0;CIEND95=-1,86;IMPRECISE;SU=26;PE=26;SR=0	GT:SU:PE:SR	./.:26:26:0
chr1	2653287	54	N	<DUP>	.	.	SVTYPE=DUP;STRANDS=-+:5;SVLEN=31060;END=2684347;CIPOS=-103,9;CIEND=-10,253;CIPOS95=-36,4;CIEND95=-1,120;IMPRECISE;SU=5;PE=5;SR=0	GT:SU:PE:SR	./.:5:5:0
chr1	2652210	55	N	<DUP>	.	.	SVTYPE=DUP;STRANDS=-+:30;SVLEN=32151;END=2684361;CIPOS=-221,9;CIEND=-10,125;CIPOS95=-118,1;CIEND95=-2,48;IMPRECISE;SU=30;PE=30;SR=0	GT:SU:PE:SR	./.:30:30:0
chr1	2654936	56	N	<DUP>	.	.	SVTYPE=DUP;STRANDS=-+:9;SVLEN=33266;END=2688202;CIPOS=-339,9;CIEND=-10,333;CIPOS95=-226,0;CIEND95=0,214;IMPRECISE;SU=9;PE=9;SR=0	GT:SU:PE:SR	./.:9:9:0
chr1	2652479	57	N	<DEL>	.	.	SVTYPE=DEL;STRANDS=+-:4;SVLEN=-35579;END=2688058;CIPOS=-10,332;CIEND=-397,10;CIPOS95=0,192;CIEND95=-233,1;IMPRECISE;SU=4;PE=4;SR=0	GT:SU:PE:SR	./.:4:4:0
chr1	2651937	58	N	<DEL>	.	.	SVTYPE=DEL;STRANDS=+-:4;SVLEN=-36384;END=2688321;CIPOS=-10,409;CIEND=-417,9;CIPOS95=0,240;CIEND95=-243,0;IMPRECISE;SU=4;PE=4;SR=0	GT:SU:PE:SR	./.:4:4:0
chr1	2654295	59	N	<DEL>	.	.	SVTYPE=DEL;STRANDS=+-:5;SVLEN=-40653;END=2694948;CIPOS=-10,359;CIEND=-414,7;CIPOS95=0,207;CIEND95=-249,0;IMPRECISE;SU=5;PE=5;SR=0	GT:SU:PE:SR	./.:5:5:0
chr1	2652508	60	N	<DEL>	.	.	SVTYPE=DEL;STRANDS=+-:4;SVLEN=-99077;END=2751585;CIPOS=-10,427;CIEND=-343,11;CIPOS95=0,268;CIEND95=-204,2;IMPRECISE;SU=4;PE=4;SR=0	GT:SU:PE:SR	./.:4:4:0
chr1	2653927	61	N	<DUP>	.	.	SVTYPE=DUP;STRANDS=-+:4;SVLEN=98116;END=2752043;CIPOS=-217,9;CIEND=-10,162;CIPOS95=-95,1;CIEND95=-2,60;IMPRECISE;SU=4;PE=4;SR=0	GT:SU:PE:SR	./.:4:4:0
chr1	2654172	62	N	<DEL>	.	.	SVTYPE=DEL;STRANDS=+-:5;SVLEN=-98125;END=2752297;CIPOS=-10,247;CIEND=-203,9;CIPOS95=-1,122;CIEND95=-87,1;IMPRECISE;SU=5;PE=5;SR=0	GT:SU:PE:SR	./.:5:5:0
chr1	2654042	63	N	<DEL>	.	.	SVTYPE=DEL;STRANDS=+-:8;SVLEN=-100691;END=2754733;CIPOS=-10,320;CIEND=-394,9;CIPOS95=0,206;CIEND95=-209,0;IMPRECISE;SU=8;PE=8;SR=0	GT:SU:PE:SR	./.:8:8:0
chr1	2783923	64	N	<DEL>	.	.	SVTYPE=DEL;STRANDS=+-:4;SVLEN=-222;END=2784145;CIPOS=-10,220;CIEND=-221,9;CIPOS95=-1,106;CIEND95=-103,1;IMPRECISE;SU=4;PE=4;SR=0	GT:SU:PE:SR	./.:4:4:0
chr1	2795346	65	N	<DEL>	.	.	SVTYPE=DEL;STRANDS=+-:4;SVLEN=-397;END=2795743;CIPOS=-10,369;CIEND=-368,11;CIPOS95=0,226;CIEND95=-224,2;IMPRECISE;SU=4;PE=4;SR=0	GT:SU:PE:SR	./.:4:4:0
chr1	2807641	66	N	<DEL>	.	.	SVTYPE=DEL;STRANDS=+-:4;SVLEN=-60;END=2807701;CIPOS=-10,27;CIEND=-59,9;CIPOS95=-2,23;CIEND95=-42,3;IMPRECISE;SU=4;PE=4;SR=0	GT:SU:PE:SR	./.:4:4:0
chr1	2827329	67	N	<DEL>	.	.	SVTYPE=DEL;STRANDS=+-:4;SVLEN=-157;END=2827486;CIPOS=-10,154;CIEND=-156,9;CIPOS95=-2,47;CIEND95=-67,1;IMPRECISE;SU=4;PE=4;SR=0	GT:SU:PE:SR	./.:4:4:0
chr1	2897567	68	N	<DEL>	.	.	SVTYPE=DEL;STRANDS=+-:4;SVLEN=-146;END=2897713;CIPOS=-10,3;CIEND=-122,9;CIPOS95=-4,3;CIEND95=-65,3;IMPRECISE;SU=4;PE=4;SR=0	GT:SU:PE:SR	./.:4:4:0
chr1	2941874	69	N	<DEL>	.	.	SVTYPE=DEL;STRANDS=+-:4;SVLEN=-99;END=2941973;CIPOS=-10,96;CIEND=-98,9;CIPOS95=-3,68;CIEND95=-53,3;IMPRECISE;SU=4;PE=4;SR=0	GT:SU:PE:SR	./.:4:4:0
chr1	2959951	70	N	<DEL>	.	.	SVTYPE=DEL;STRANDS=+-:5;SVLEN=-327;END=2960278;CIPOS=-10,277;CIEND=-326,11;CIPOS95=-1,131;CIEND95=-214,2;IMPRECISE;SU=5;PE=5;SR=0	GT:SU:PE:SR	./.:5:5:0
chr1	2984056	71	N	<DEL>	.	.	SVTYPE=DEL;STRANDS=+-:4;SVLEN=-274;END=2984330;CIPOS=-10,244;CIEND=-272,10;CIPOS95=-1,120;CIEND95=-142,2;IMPRECISE;SU=4;PE=4;SR=0	GT:SU:PE:SR	./.:4:4:0
chr1	2994983	72_1	N	N]chr1:2995330]	.	.	SVTYPE=BND;STRANDS=++:4;EVENT=72;MATEID=72_2;CIPOS=-10,301;CIEND=-10,422;CIPOS95=0,256;CIEND95=0,251;IMPRECISE;SU=4;PE=4;SR=0	GT:SU:PE:SR	./.:4:4:0
chr1	2995330	72_2	N	N]chr1:2994983]	.	.	SVTYPE=BND;STRANDS=++:4;SECONDARY;EVENT=72;MATEID=72_1;CIPOS=-10,422;CIEND=-10,301;CIPOS95=0,251;CIEND95=0,256;IMPRECISE;SU=4;PE=4;SR=0	GT:SU:PE:SR	./.:4:4:0
chr1	2994984	73	N	<DEL>	.	.	SVTYPE=DEL;STRANDS=+-:58;SVLEN=-302;END=2995286;CIPOS=-2,1;CIEND=-2,0;CIPOS95=0,0;CIEND95=0,0;SU=58;PE=44;SR=14	GT:SU:PE:SR	./.:58:44:14
chr1	3002469	74_1	N	N]chr1:3002852]	.	.	SVTYPE=BND;STRANDS=++:4;EVENT=74;MATEID=74_2;CIPOS=-10,331;CIEND=-10,417;CIPOS95=0,256;CIEND95=0,249;IMPRECISE;SU=4;PE=4;SR=0	GT:SU:PE:SR	./.:4:4:0
chr1	3002852	74_2	N	N]chr1:3002469]	.	.	SVTYPE=BND;STRANDS=++:4;SECONDARY;EVENT=74;MATEID=74_1;CIPOS=-10,417;CIEND=-10,331;CIPOS95=0,249;CIEND95=0,256;IMPRECISE;SU=4;PE=4;SR=0	GT:SU:PE:SR	./.:4:4:0
chr1	3002470	75	N	<DEL>	.	.	SVTYPE=DEL;STRANDS=+-:47;SVLEN=-332;END=3002802;CIPOS=-10,9;CIEND=-10,9;CIPOS95=0,0;CIEND95=0,0;SU=47;PE=32;SR=15	GT:SU:PE:SR	./.:47:32:15
chr1	3007138	76	N	<DEL>	.	.	SVTYPE=DEL;STRANDS=+-:4;SVLEN=-8;END=3007146;CIPOS=-10,6;CIEND=-7,9;CIPOS95=-10,6;CIEND95=-7,1;IMPRECISE;SU=4;PE=4;SR=0	GT:SU:PE:SR	./.:4:4:0
chr1	3105935	77	N	<DEL>	.	.	SVTYPE=DEL;STRANDS=+-:5;SVLEN=-22;END=3105957;CIPOS=-10,9;CIEND=-10,9;CIPOS95=0,0;CIEND95=0,0;SU=5;PE=0;SR=5	GT:SU:PE:SR	./.:5:0:5
chr1	3127668	78	N	<DEL>	.	.	SVTYPE=DEL;STRANDS=+-:5;SVLEN=-7;END=3127675;CIPOS=-10,5;CIEND=-6,9;CIPOS95=-10,5;CIEND95=-6,1;IMPRECISE;SU=5;PE=5;SR=0	GT:SU:PE:SR	./.:5:5:0
chr1	3176111	79	N	<DEL>	.	.	SVTYPE=DEL;STRANDS=+-:4;SVLEN=-3;END=3176114;CIPOS=-8,0;CIEND=0,8;CIPOS95=-8,0;CIEND95=0,2;IMPRECISE;SU=4;PE=4;SR=0	GT:SU:PE:SR	./.:4:4:0
chr1	3181074	80	N	<DUP>	.	.	SVTYPE=DUP;STRANDS=-+:50;SVLEN=755;END=3181829;CIPOS=-138,9;CIEND=-10,59;CIPOS95=-32,0;CIEND95=-5,12;IMPRECISE;SU=50;PE=50;SR=0	GT:SU:PE:SR	./.:50:50:0
chr1	3181368	81	N	<DEL>	.	.	SVTYPE=DEL;STRANDS=+-:4;SVLEN=-369;END=3181737;CIPOS=-10,368;CIEND=-368,10;CIPOS95=0,251;CIEND95=-222,1;IMPRECISE;SU=4;PE=4;SR=0	GT:SU:PE:SR	./.:4:4:0
chr1	3190018	82	N	<DEL>	.	.	SVTYPE=DEL;STRANDS=+-:4;SVLEN=-202;END=3190220;CIPOS=-10,200;CIEND=-201,9;CIPOS95=-1,124;CIEND95=-105,1;IMPRECISE;SU=4;PE=4;SR=0	GT:SU:PE:SR	./.:4:4:0
chr1	3321358	83	N	<DEL>	.	.	SVTYPE=DEL;STRANDS=+-:4;SVLEN=-10;END=3321368;CIPOS=-10,8;CIEND=-9,9;CIPOS95=-3,8;CIEND95=-9,1;IMPRECISE;SU=4;PE=4;SR=0	GT:SU:PE:SR	./.:4:4:0
chr1	3383026	84	N	<DEL>	.	.	SVTYPE=DEL;STRANDS=+-:4;SVLEN=-11;END=3383037;CIPOS=-10,9;CIEND=-2,9;CIPOS95=-10,9;CIEND95=-2,3;IMPRECISE;SU=4;PE=4;SR=0	GT:SU:PE:SR	./.:4:4:0
chr1	3416185	85	N	<DEL>	.	.	SVTYPE=DEL;STRANDS=+-:4;SVLEN=-141;END=3416326;CIPOS=-10,139;CIEND=-99,9;CIPOS95=-2,62;CIEND95=-70,3;IMPRECISE;SU=4;PE=4;SR=0	GT:SU:PE:SR	./.:4:4:0
chr1	3421859	86	N	<DEL>	.	.	SVTYPE=DEL;STRANDS=+-:4;SVLEN=-395;END=3422254;CIPOS=-10,395;CIEND=-379,11;CIPOS95=0,257;CIEND95=-233,2;IMPRECISE;SU=4;PE=4;SR=0	GT:SU:PE:SR	./.:4:4:0
chr1	3502049	87	N	<DEL>	.	.	SVTYPE=DEL;STRANDS=+-:5;SVLEN=-3;END=3502052;CIPOS=-10,1;CIEND=-2,7;CIPOS95=-10,1;CIEND95=-2,0;IMPRECISE;SU=5;PE=5;SR=0	GT:SU:PE:SR	./.:5:5:0
chr1	3550550	88	N	<DEL>	.	.	SVTYPE=DEL;STRANDS=+-:4;SVLEN=-207;END=3550757;CIPOS=-10,205;CIEND=-188,9;CIPOS95=-1,124;CIEND95=-70,1;IMPRECISE;SU=4;PE=4;SR=0	GT:SU:PE:SR	./.:4:4:0
chr1	3619601	89	N	<DEL>	.	.	SVTYPE=DEL;STRANDS=+-:4;SVLEN=-30;END=3619631;CIPOS=-10,9;CIEND=-10,9;CIPOS95=-1,1;CIEND95=-1,1;IMPRECISE;SU=4;PE=1;SR=3	GT:SU:PE:SR	./.:4:1:3
chr1	3627903	90	N	<DEL>	.	.	SVTYPE=DEL;STRANDS=+-:4;SVLEN=-7;END=3627910;CIPOS=-4,0;CIEND=0,6;CIPOS95=-4,0;CIEND95=0,3;IMPRECISE;SU=4;PE=4;SR=0	GT:SU:PE:SR	./.:4:4:0
chr1	3642901	91	N	<DEL>	.	.	SVTYPE=DEL;STRANDS=+-:4;SVLEN=-193;END=3643094;CIPOS=-10,191;CIEND=-139,9;CIPOS95=-1,84;CIEND95=-55,3;IMPRECISE;SU=4;PE=4;SR=0	GT:SU:PE:SR	./.:4:4:0
chr1	3644851	92	N	<DEL>	.	.	SVTYPE=DEL;STRANDS=+-:5;SVLEN=-240;END=3645091;CIPOS=-10,238;CIEND=-239,9;CIPOS95=-1,118;CIEND95=-104,1;IMPRECISE;SU=5;PE=5;SR=0	GT:SU:PE:SR	./.:5:5:0
chr1	3767211	93	N	<DEL>	.	.	SVTYPE=DEL;STRANDS=+-:5;SVLEN=-160;END=3767371;CIPOS=-10,75;CIEND=-159,9;CIPOS95=-2,57;CIEND95=-74,1;IMPRECISE;SU=5;PE=5;SR=0	GT:SU:PE:SR	./.:5:5:0
chr1	3783409	94	N	<DEL>	.	.	SVTYPE=DEL;STRANDS=+-:4;SVLEN=-199;END=3783608;CIPOS=-10,161;CIEND=-198,9;CIPOS95=-2,56;CIEND95=-115,1;IMPRECISE;SU=4;PE=4;SR=0	GT:SU:PE:SR	./.:4:4:0
chr1	3840656	95	N	<DEL>	.	.	SVTYPE=DEL;STRANDS=+-:4;SVLEN=-152;END=3840808;CIPOS=-10,127;CIEND=-151,9;CIPOS95=-3,38;CIEND95=-44,2;IMPRECISE;SU=4;PE=4;SR=0	GT:SU:PE:SR	./.:4:4:0
chr1	3883185	96	N	<DEL>	.	.	SVTYPE=DEL;STRANDS=+-:5;SVLEN=-384;END=3883569;CIPOS=-10,384;CIEND=-383,11;CIPOS95=0,265;CIEND95=-263,2;IMPRECISE;SU=5;PE=5;SR=0	GT:SU:PE:SR	./.:5:5:0
chr1	3895547	97	N	<DEL>	.	.	SVTYPE=DEL;STRANDS=+-:5;SVLEN=-12;END=3895559;CIPOS=-10,0;CIEND=-10,9;CIPOS95=-1,0;CIEND95=0,0;IMPRECISE;SU=5;PE=0;SR=5	GT:SU:PE:SR	./.:5:0:5
chr1	3929770	98	N	<DEL>	.	.	SVTYPE=DEL;STRANDS=+-:31;SVLEN=-407;END=3930177;CIPOS=-10,244;CIEND=-241,9;CIPOS95=-1,147;CIEND95=-147,1;IMPRECISE;SU=31;PE=31;SR=0	GT:SU:PE:SR	./.:31:31:0
chr1	3979829	99	N	<DEL>	.	.	SVTYPE=DEL;STRANDS=+-:4;SVLEN=-109;END=3979938;CIPOS=-10,33;CIEND=-93,9;CIPOS95=-2,24;CIEND95=-66,2;IMPRECISE;SU=4;PE=4;SR=0	GT:SU:PE:SR	./.:4:4:0
chr1	3992592	100	N	<DEL>	.	.	SVTYPE=DEL;STRANDS=+-:4;SVLEN=-235;END=3992827;CIPOS=-10,233;CIEND=-176,9;CIPOS95=-1,148;CIEND95=-65,2;IMPRECISE;SU=4;PE=4;SR=0	GT:SU:PE:SR	./.:4:4:0
chr1	6159986	101	N	<DEL>	.	.	SVTYPE=DEL;STRANDS=+-:10;SVLEN=-10;END=6159996;CIPOS=-10,8;CIEND=-9,9;CIPOS95=-10,8;CIEND95=-9,1;IMPRECISE;SU=10;PE=10;SR=0	GT:SU:PE:SR	./.:10:10:0
chr1	4144466	102	N	<DUP>	.	.	SVTYPE=DUP;STRANDS=-+:30;SVLEN=271;END=4144737;CIPOS=-373,9;CIEND=-10,287;CIPOS95=-177,0;CIEND95=0,192;IMPRECISE;SU=30;PE=30;SR=0	GT:SU:PE:SR	./.:30:30:0
chr1	5357401	103	N	<DEL>	.	.	SVTYPE=DEL;STRANDS=+-:5;SVLEN=-277;END=5357678;CIPOS=-10,275;CIEND=-199,9;CIPOS95=-1,128;CIEND95=-84,1;IMPRECISE;SU=5;PE=5;SR=0	GT:SU:PE:SR	./.:5:5:0
chr1	5488496	104	N	<DEL>	.	.	SVTYPE=DEL;STRANDS=+-:5;SVLEN=-160;END=5488656;CIPOS=-10,132;CIEND=-159,9;CIPOS95=-3,57;CIEND95=-100,1;IMPRECISE;SU=5;PE=5;SR=0	GT:SU:PE:SR	./.:5:5:0
chr1	7716878	105	N	<DEL>	.	.	SVTYPE=DEL;STRANDS=+-:5;SVLEN=-70;END=7716948;CIPOS=-10,68;CIEND=-42,9;CIPOS95=-3,47;CIEND95=-31,2;IMPRECISE;SU=5;PE=5;SR=0	GT:SU:PE:SR	./.:5:5:0
chr1	4064420	106	N	<DUP>	.	.	SVTYPE=DUP;STRANDS=-+:5;SVLEN=491;END=4064911;CIPOS=-417,11;CIEND=-10,328;CIPOS95=-244,2;CIEND95=0,183;IMPRECISE;SU=5;PE=5;SR=0	GT:SU:PE:SR	./.:5:5:0
chr1	4064720	107	N	<DEL>	.	.	SVTYPE=DEL;STRANDS=+-:6;SVLEN=-242;END=4064962;CIPOS=-10,70;CIEND=-241,10;CIPOS95=-3,42;CIEND95=-146,1;IMPRECISE;SU=6;PE=6;SR=0	GT:SU:PE:SR	./.:6:6:0
chr1	4065452	108	N	<DEL>	.	.	SVTYPE=DEL;STRANDS=+-:7;SVLEN=-1716;END=4067168;CIPOS=-10,420;CIEND=-351,8;CIPOS95=0,228;CIEND95=-235,1;IMPRECISE;SU=7;PE=7;SR=0	GT:SU:PE:SR	./.:7:7:0
chr1	4115534	109	N	<DEL>	.	.	SVTYPE=DEL;STRANDS=+-:4;SVLEN=-507;END=4116041;CIPOS=-10,434;CIEND=-441,11;CIPOS95=0,272;CIEND95=-273,2;IMPRECISE;SU=4;PE=4;SR=0	GT:SU:PE:SR	./.:4:4:0
chr1	4136030	110	N	<DUP>	.	.	SVTYPE=DUP;STRANDS=-+:7;SVLEN=724;END=4136754;CIPOS=-259,9;CIEND=-10,319;CIPOS95=-107,0;CIEND95=-1,165;IMPRECISE;SU=7;PE=7;SR=0	GT:SU:PE:SR	./.:7:7:0
chr1	4135794	111	N	<DEL>	.	.	SVTYPE=DEL;STRANDS=+-:11;SVLEN=-734;END=4136528;CIPOS=-10,323;CIEND=-379,9;CIPOS95=0,173;CIEND95=-227,0;IMPRECISE;SU=11;PE=11;SR=0	GT:SU:PE:SR	./.:11:11:0
chr1	4144481	112	N	<DUP>	.	.	SVTYPE=DUP;STRANDS=-+:17;SVLEN=152;END=4144633;CIPOS=-10,9;CIEND=-10,9;CIPOS95=0,0;CIEND95=0,0;SU=17;PE=0;SR=17	GT:SU:PE:SR	./.:17:0:17
chr1	4144631	113	N	<DEL>	.	.	SVTYPE=DEL;STRANDS=+-:24;SVLEN=-2;END=4144633;CIPOS=-9,0;CIEND=0,6;CIPOS95=-9,0;CIEND95=0,2;IMPRECISE;SU=24;PE=24;SR=0	GT:SU:PE:SR	./.:24:24:0
chr1	4152113	114	N	<DEL>	.	.	SVTYPE=DEL;STRANDS=+-:4;SVLEN=-99;END=4152212;CIPOS=-10,97;CIEND=-37,9;CIPOS95=-4,19;CIEND95=-29,2;IMPRECISE;SU=4;PE=4;SR=0	GT:SU:PE:SR	./.:4:4:0
chr1	4157452	115	N	<DEL>	.	.	SVTYPE=DEL;STRANDS=+-:4;SVLEN=-161;END=4157613;CIPOS=-10,159;CIEND=-96,9;CIPOS95=-1,70;CIEND95=-70,2;IMPRECISE;SU=4;PE=4;SR=0	GT:SU:PE:SR	./.:4:4:0
chr1	4165628	116	N	<DEL>	.	.	SVTYPE=DEL;STRANDS=+-:4;SVLEN=-329;END=4165957;CIPOS=-10,329;CIEND=-328,11;CIPOS95=0,225;CIEND95=-204,2;IMPRECISE;SU=4;PE=4;SR=0	GT:SU:PE:SR	./.:4:4:0
chr1	4170099	117	N	<DEL>	.	.	SVTYPE=DEL;STRANDS=+-:4;SVLEN=-429;END=4170528;CIPOS=-10,360;CIEND=-368,11;CIPOS95=0,219;CIEND95=-224,2;IMPRECISE;SU=4;PE=4;SR=0	GT:SU:PE:SR	./.:4:4:0
chr1	4209571	118	N	<DEL>	.	.	SVTYPE=DEL;STRANDS=+-:4;SVLEN=-333;END=4209904;CIPOS=-10,251;CIEND=-270,9;CIPOS95=-1,126;CIEND95=-141,1;IMPRECISE;SU=4;PE=4;SR=0	GT:SU:PE:SR	./.:4:4:0
chr1	4212154	119	N	<DEL>	.	.	SVTYPE=DEL;STRANDS=+-:4;SVLEN=-385;END=4212539;CIPOS=-10,377;CIEND=-384,11;CIPOS95=0,233;CIEND95=-268,2;IMPRECISE;SU=4;PE=4;SR=0	GT:SU:PE:SR	./.:4:4:0
chr1	4270475	120	N	<DEL>	.	.	SVTYPE=DEL;STRANDS=+-:4;SVLEN=-230;END=4270705;CIPOS=-10,171;CIEND=-229,9;CIPOS95=-2,65;CIEND95=-130,1;IMPRECISE;SU=4;PE=4;SR=0	GT:SU:PE:SR	./.:4:4:0
chr1	4288040	121	N	<DEL>	.	.	SVTYPE=DEL;STRANDS=+-:4;SVLEN=-23;END=4288063;CIPOS=-10,21;CIEND=-15,9;CIPOS95=-1,21;CIEND95=-13,2;IMPRECISE;SU=4;PE=4;SR=0	GT:SU:PE:SR	./.:4:4:0
chr1	4315257	122	N	<DEL>	.	.	SVTYPE=DEL;STRANDS=+-:4;SVLEN=-3;END=4315260;CIPOS=-8,0;CIEND=0,8;CIPOS95=-8,0;CIEND95=0,3;IMPRECISE;SU=4;PE=4;SR=0	GT:SU:PE:SR	./.:4:4:0
chr1	4337165	123	N	<DEL>	.	.	SVTYPE=DEL;STRANDS=+-:4;SVLEN=-194;END=4337359;CIPOS=-10,184;CIEND=-188,9;CIPOS95=-2,73;CIEND95=-68,1;IMPRECISE;SU=4;PE=4;SR=0	GT:SU:PE:SR	./.:4:4:0
chr1	4345869	124	N	<DEL>	.	.	SVTYPE=DEL;STRANDS=+-:5;SVLEN=-158;END=4346027;CIPOS=-10,156;CIEND=-157,9;CIPOS95=-1,72;CIEND95=-71,1;IMPRECISE;SU=5;PE=5;SR=0	GT:SU:PE:SR	./.:5:5:0
chr1	4354554	125	N	<DEL>	.	.	SVTYPE=DEL;STRANDS=+-:4;SVLEN=-29;END=4354583;CIPOS=-10,12;CIEND=-28,9;CIPOS95=-2,12;CIEND95=-25,2;IMPRECISE;SU=4;PE=4;SR=0	GT:SU:PE:SR	./.:4:4:0
chr1	4376155	126	N	<DEL>	.	.	SVTYPE=DEL;STRANDS=+-:4;SVLEN=-2;END=4376157;CIPOS=-10,0;CIEND=-1,9;CIPOS95=-10,0;CIEND95=-1,2;IMPRECISE;SU=4;PE=4;SR=0	GT:SU:PE:SR	./.:4:4:0
chr1	4383313	127	N	<DEL>	.	.	SVTYPE=DEL;STRANDS=+-:4;SVLEN=-78;END=4383391;CIPOS=-10,76;CIEND=-60,9;CIPOS95=-3,21;CIEND95=-46,1;IMPRECISE;SU=4;PE=4;SR=0	GT:SU:PE:SR	./.:4:4:0
chr1	4391606	128	N	<DEL>	.	.	SVTYPE=DEL;STRANDS=+-:6;SVLEN=-143;END=4391749;CIPOS=-10,93;CIEND=-142,9;CIPOS95=-3,35;CIEND95=-43,2;IMPRECISE;SU=6;PE=6;SR=0	GT:SU:PE:SR	./.:6:6:0
chr1	4404102	129	N	<DEL>	.	.	SVTYPE=DEL;STRANDS=+-:4;SVLEN=-292;END=4404394;CIPOS=-10,290;CIEND=-282,9;CIPOS95=0,201;CIEND95=-141,1;IMPRECISE;SU=4;PE=4;SR=0	GT:SU:PE:SR	./.:4:4:0
chr1	4409754	130	N	<DEL>	.	.	SVTYPE=DEL;STRANDS=+-:4;SVLEN=-45;END=4409799;CIPOS=-10,43;CIEND=-44,9;CIPOS95=-2,40;CIEND95=-41,1;IMPRECISE;SU=4;PE=4;SR=0	GT:SU:PE:SR	./.:4:4:0
chr1	4474413	131	N	<DEL>	.	.	SVTYPE=DEL;STRANDS=+-:5;SVLEN=-219;END=4474632;CIPOS=-10,198;CIEND=-209,9;CIPOS95=-1,84;CIEND95=-87,1;IMPRECISE;SU=5;PE=5;SR=0	GT:SU:PE:SR	./.:5:5:0
chr1	4494084	132	N	<DEL>	.	.	SVTYPE=DEL;STRANDS=+-:4;SVLEN=-240;END=4494324;CIPOS=-10,211;CIEND=-195,9;CIPOS95=-1,77;CIEND95=-81,1;IMPRECISE;SU=4;PE=4;SR=0	GT:SU:PE:SR	./.:4:4:0
chr1	4535162	133	N	<DEL>	.	.	SVTYPE=DEL;STRANDS=+-:5;SVLEN=-9;END=4535171;CIPOS=-10,7;CIEND=-8,9;CIPOS95=-10,7;CIEND95=-8,1;IMPRECISE;SU=5;PE=5;SR=0	GT:SU:PE:SR	./.:5:5:0
chr1	4575350	134	N	<DEL>	.	.	SVTYPE=DEL;STRANDS=+-:4;SVLEN=-65;END=4575415;CIPOS=-10,63;CIEND=-51,9;CIPOS95=-3,23;CIEND95=-39,2;IMPRECISE;SU=4;PE=4;SR=0	GT:SU:PE:SR	./.:4:4:0
chr1	4577252	135	N	<DEL>	.	.	SVTYPE=DEL;STRANDS=+-:4;SVLEN=-83;END=4577335;CIPOS=-10,81;CIEND=-82,9;CIPOS95=-2,49;CIEND95=-47,3;IMPRECISE;SU=4;PE=4;SR=0	GT:SU:PE:SR	./.:4:4:0
chr1	4632859	136	N	<DEL>	.	.	SVTYPE=DEL;STRANDS=+-:12;SVLEN=-132;END=4632991;CIPOS=-10,122;CIEND=-22,9;CIPOS95=-3,40;CIEND95=-14,3;IMPRECISE;SU=12;PE=12;SR=0	GT:SU:PE:SR	./.:12:12:0
chr1	4721336	137	N	<DEL>	.	.	SVTYPE=DEL;STRANDS=+-:5;SVLEN=-469;END=4721805;CIPOS=-10,314;CIEND=-357,11;CIPOS95=-1,179;CIEND95=-215,2;IMPRECISE;SU=5;PE=5;SR=0	GT:SU:PE:SR	./.:5:5:0
chr1	4724675	138	N	<DEL>	.	.	SVTYPE=DEL;STRANDS=+-:4;SVLEN=-27;END=4724702;CIPOS=-9,8;CIEND=-9,8;CIPOS95=0,0;CIEND95=0,0;SU=4;PE=0;SR=4	GT:SU:PE:SR	./.:4:0:4
chr1	4749520	139	N	<DEL>	.	.	SVTYPE=DEL;STRANDS=+-:4;SVLEN=-139;END=4749659;CIPOS=-10,137;CIEND=-138,9;CIPOS95=-2,42;CIEND95=-58,2;IMPRECISE;SU=4;PE=4;SR=0	GT:SU:PE:SR	./.:4:4:0
chr1	4786573	140	N	<DEL>	.	.	SVTYPE=DEL;STRANDS=+-:4;SVLEN=-5;END=4786578;CIPOS=-10,3;CIEND=-4,9;CIPOS95=-10,3;CIEND95=-4,2;IMPRECISE;SU=4;PE=4;SR=0	GT:SU:PE:SR	./.:4:4:0
chr1	4796927	141	N	<DEL>	.	.	SVTYPE=DEL;STRANDS=+-:4;SVLEN=-75;END=4797002;CIPOS=-10,73;CIEND=-74,9;CIPOS95=-3,50;CIEND95=-29,4;IMPRECISE;SU=4;PE=4;SR=0	GT:SU:PE:SR	./.:4:4:0
chr1	4806787	142	N	<DEL>	.	.	SVTYPE=DEL;STRANDS=+-:4;SVLEN=-3;END=4806790;CIPOS=-10,1;CIEND=-2,9;CIPOS95=-10,1;CIEND95=-2,2;IMPRECISE;SU=4;PE=4;SR=0	GT:SU:PE:SR	./.:4:4:0
chr1	4811230	143	N	<DEL>	.	.	SVTYPE=DEL;STRANDS=+-:11;SVLEN=-29;END=4811259;CIPOS=-4,2;CIEND=-10,9;CIPOS95=0,0;CIEND95=0,0;SU=11;PE=1;SR=10	GT:SU:PE:SR	./.:11:1:10
chr1	4848972	144	N	<DEL>	.	.	SVTYPE=DEL;STRANDS=+-:4;SVLEN=-9;END=4848981;CIPOS=-2,0;CIEND=0,2;CIPOS95=-2,0;CIEND95=0,2;IMPRECISE;SU=4;PE=4;SR=0	GT:SU:PE:SR	./.:4:4:0
chr1	4850765	145	N	<DEL>	.	.	SVTYPE=DEL;STRANDS=+-:4;SVLEN=-316;END=4851081;CIPOS=-10,239;CIEND=-261,9;CIPOS95=-1,110;CIEND95=-133,1;IMPRECISE;SU=4;PE=4;SR=0	GT:SU:PE:SR	./.:4:4:0
chr1	4882325	146	N	<DEL>	.	.	SVTYPE=DEL;STRANDS=+-:4;SVLEN=-447;END=4882772;CIPOS=-10,397;CIEND=-438,11;CIPOS95=0,248;CIEND95=-272,2;IMPRECISE;SU=4;PE=4;SR=0	GT:SU:PE:SR	./.:4:4:0
chr1	4891900	147	N	<DEL>	.	.	SVTYPE=DEL;STRANDS=+-:4;SVLEN=-107;END=4892007;CIPOS=-10,105;CIEND=-86,9;CIPOS95=-3,57;CIEND95=-63,2;IMPRECISE;SU=4;PE=4;SR=0	GT:SU:PE:SR	./.:4:4:0
chr1	4939500	148	N	<DEL>	.	.	SVTYPE=DEL;STRANDS=+-:4;SVLEN=-22;END=4939522;CIPOS=-10,21;CIEND=-21,10;CIPOS95=-2,21;CIEND95=-21,1;IMPRECISE;SU=4;PE=4;SR=0	GT:SU:PE:SR	./.:4:4:0
chr1	4939417	149	N	<DUP>	.	.	SVTYPE=DUP;STRANDS=-+:20;SVLEN=269;END=4939686;CIPOS=-312,9;CIEND=-3,282;CIPOS95=-153,1;CIEND95=0,171;IMPRECISE;SU=20;PE=20;SR=0	GT:SU:PE:SR	./.:20:20:0
chr1	4939646	150	N	<DEL>	.	.	SVTYPE=DEL;STRANDS=+-:8;SVLEN=-2;END=4939648;CIPOS=-9,0;CIEND=0,9;CIPOS95=-9,0;CIEND95=0,3;IMPRECISE;SU=8;PE=8;SR=0	GT:SU:PE:SR	./.:8:8:0
chr1	4946641	151	N	<DEL>	.	.	SVTYPE=DEL;STRANDS=+-:4;SVLEN=-289;END=4946930;CIPOS=-10,280;CIEND=-288,9;CIPOS95=-1,139;CIEND95=-152,1;IMPRECISE;SU=4;PE=4;SR=0	GT:SU:PE:SR	./.:4:4:0
chr1	4984011	152	N	<DEL>	.	.	SVTYPE=DEL;STRANDS=+-:5;SVLEN=-8;END=4984019;CIPOS=-10,6;CIEND=-7,9;CIPOS95=-10,6;CIEND95=-7,2;IMPRECISE;SU=5;PE=5;SR=0	GT:SU:PE:SR	./.:5:5:0
chr1	5040643	153	N	<DEL>	.	.	SVTYPE=DEL;STRANDS=+-:7;SVLEN=-286;END=5040929;CIPOS=-10,282;CIEND=-285,11;CIPOS95=-1,147;CIEND95=-168,3;IMPRECISE;SU=7;PE=7;SR=0	GT:SU:PE:SR	./.:7:7:0
chr1	5101075	154	N	<DEL>	.	.	SVTYPE=DEL;STRANDS=+-:4;SVLEN=-172;END=5101247;CIPOS=-10,113;CIEND=-132,9;CIPOS95=-3,69;CIEND95=-55,3;IMPRECISE;SU=4;PE=4;SR=0	GT:SU:PE:SR	./.:4:4:0
chr1	5104627	155	N	<DEL>	.	.	SVTYPE=DEL;STRANDS=+-:4;SVLEN=-185;END=5104812;CIPOS=-10,183;CIEND=-184,9;CIPOS95=-1,101;CIEND95=-99,1;IMPRECISE;SU=4;PE=4;SR=0	GT:SU:PE:SR	./.:4:4:0
chr1	5135361	156	N	<DEL>	.	.	SVTYPE=DEL;STRANDS=+-:4;SVLEN=-147;END=5135508;CIPOS=-10,81;CIEND=-146,9;CIPOS95=-2,61;CIEND95=-72,2;IMPRECISE;SU=4;PE=4;SR=0	GT:SU:PE:SR	./.:4:4:0
chr1	5154300	157	N	<DEL>	.	.	SVTYPE=DEL;STRANDS=+-:4;SVLEN=-242;END=5154542;CIPOS=-10,240;CIEND=-212,9;CIPOS95=-1,140;CIEND95=-94,1;IMPRECISE;SU=4;PE=4;SR=0	GT:SU:PE:SR	./.:4:4:0
chr1	5156110	158	N	<DEL>	.	.	SVTYPE=DEL;STRANDS=+-:4;SVLEN=-282;END=5156392;CIPOS=-10,178;CIEND=-269,9;CIPOS95=-2,69;CIEND95=-121,1;IMPRECISE;SU=4;PE=4;SR=0	GT:SU:PE:SR	./.:4:4:0
chr1	5172148	159	N	<DEL>	.	.	SVTYPE=DEL;STRANDS=+-:4;SVLEN=-262;END=5172410;CIPOS=-10,175;CIEND=-261,9;CIPOS95=-2,68;CIEND95=-136,1;IMPRECISE;SU=4;PE=4;SR=0	GT:SU:PE:SR	./.:4:4:0
chr1	5198086	160	N	<DEL>	.	.	SVTYPE=DEL;STRANDS=+-:4;SVLEN=-13;END=5198099;CIPOS=-10,10;CIEND=-1,8;CIPOS95=-3,10;CIEND95=-1,3;IMPRECISE;SU=4;PE=4;SR=0	GT:SU:PE:SR	./.:4:4:0
chr1	5199085	161	N	<DEL>	.	.	SVTYPE=DEL;STRANDS=+-:25;SVLEN=-45;END=5199130;CIPOS=-10,9;CIEND=-1,0;CIPOS95=0,0;CIEND95=0,0;SU=25;PE=2;SR=23	GT:SU:PE:SR	./.:25:2:23
chr1	5287883	162	N	<DEL>	.	.	SVTYPE=DEL;STRANDS=+-:4;SVLEN=-156;END=5288039;CIPOS=-10,147;CIEND=-1,2;CIPOS95=-1,80;CIEND95=-1,2;IMPRECISE;SU=4;PE=4;SR=0	GT:SU:PE:SR	./.:4:4:0
chr1	5378500	163	N	<DEL>	.	.	SVTYPE=DEL;STRANDS=+-:5;SVLEN=-232;END=5378732;CIPOS=-10,206;CIEND=-231,11;CIPOS95=-1,82;CIEND95=-154,3;IMPRECISE;SU=5;PE=5;SR=0	GT:SU:PE:SR	./.:5:5:0
chr1	5387376	164	N	<DEL>	.	.	SVTYPE=DEL;STRANDS=+-:5;SVLEN=-3;END=5387379;CIPOS=-8,0;CIEND=0,8;CIPOS95=-8,0;CIEND95=0,3;IMPRECISE;SU=5;PE=5;SR=0	GT:SU:PE:SR	./.:5:5:0
chr1	5451347	165	N	<DEL>	.	.	SVTYPE=DEL;STRANDS=+-:4;SVLEN=-132;END=5451479;CIPOS=-10,63;CIEND=-131,9;CIPOS95=-2,48;CIEND95=-54,3;IMPRECISE;SU=4;PE=4;SR=0	GT:SU:PE:SR	./.:4:4:0
chr1	5558341	166	N	<DEL>	.	.	SVTYPE=DEL;STRANDS=+-:4;SVLEN=-180;END=5558521;CIPOS=-10,178;CIEND=-179,9;CIPOS95=-1,82;CIEND95=-71,2;IMPRECISE;SU=4;PE=4;SR=0	GT:SU:PE:SR	./.:4:4:0
chr1	890558	167	N	<DEL>	.	.	SVTYPE=DEL;STRANDS=+-:7;SVLEN=-4776576;END=5667134;CIPOS=-10,419;CIEND=-267,9;CIPOS95=0,235;CIEND95=-98,1;IMPRECISE;SU=7;PE=7;SR=0	GT:SU:PE:SR	./.:7:7:0
chr1	5680019	168	N	<DEL>	.	.	SVTYPE=DEL;STRANDS=+-:5;SVLEN=-45;END=5680064;CIPOS=-10,43;CIEND=-44,9;CIPOS95=-1,36;CIEND95=-40,1;IMPRECISE;SU=5;PE=5;SR=0	GT:SU:PE:SR	./.:5:5:0
chr1	5685979	169	N	<DEL>	.	.	SVTYPE=DEL;STRANDS=+-:4;SVLEN=-350;END=5686329;CIPOS=-10,282;CIEND=-293,9;CIPOS95=-1,152;CIEND95=-160,1;IMPRECISE;SU=4;PE=4;SR=0	GT:SU:PE:SR	./.:4:4:0
chr1	5704039	170	N	<DEL>	.	.	SVTYPE=DEL;STRANDS=+-:4;SVLEN=-171;END=5704210;CIPOS=-10,90;CIEND=-170,9;CIPOS95=-2,66;CIEND95=-73,2;IMPRECISE;SU=4;PE=4;SR=0	GT:SU:PE:SR	./.:4:4:0
chr1	5734069	171	N	<DEL>	.	.	SVTYPE=DEL;STRANDS=+-:4;SVLEN=-113;END=5734182;CIPOS=-10,111;CIEND=-112,9;CIPOS95=-3,56;CIEND95=-26,3;IMPRECISE;SU=4;PE=4;SR=0	GT:SU:PE:SR	./.:4:4:0
chr1	5809070	172	N	<DEL>	.	.	SVTYPE=DEL;STRANDS=+-:4;SVLEN=-37;END=5809107;CIPOS=-10,35;CIEND=-28,9;CIPOS95=-2,28;CIEND95=-18,3;IMPRECISE;SU=4;PE=4;SR=0	GT:SU:PE:SR	./.:4:4:0
chr1	5816919	173	N	<DEL>	.	.	SVTYPE=DEL;STRANDS=+-:11;SVLEN=-310;END=5817229;CIPOS=-10,308;CIEND=-205,9;CIPOS95=0,172;CIEND95=-103,1;IMPRECISE;SU=11;PE=11;SR=0	GT:SU:PE:SR	./.:11:11:0
chr1	5816543	174	N	<DEL>	.	.	SVTYPE=DEL;STRANDS=+-:9;SVLEN=-917;END=5817460;CIPOS=-4,3;CIEND=-4,3;CIPOS95=0,0;CIEND95=0,0;SU=9;PE=0;SR=9	GT:SU:PE:SR	./.:9:0:9
chr1	5817470	175	N	<DEL>	.	.	SVTYPE=DEL;STRANDS=+-:16;SVLEN=-61;END=5817531;CIPOS=-2,1;CIEND=-2,1;CIPOS95=0,0;CIEND95=0,0;SU=16;PE=1;SR=15	GT:SU:PE:SR	./.:16:1:15
chr1	5820273	176	N	<DEL>	.	.	SVTYPE=DEL;STRANDS=+-:4;SVLEN=-274;END=5820547;CIPOS=-10,259;CIEND=-231,9;CIPOS95=-1,131;CIEND95=-106,1;IMPRECISE;SU=4;PE=4;SR=0	GT:SU:PE:SR	./.:4:4:0
chr1	5868747	177	N	<DEL>	.	.	SVTYPE=DEL;STRANDS=+-:9;SVLEN=-11;END=5868758;CIPOS=-6,5;CIEND=-10,9;CIPOS95=0,0;CIEND95=0,0;SU=9;PE=3;SR=6	GT:SU:PE:SR	./.:9:3:6
chr1	5932473	178	N	<DEL>	.	.	SVTYPE=DEL;STRANDS=+-:5;SVLEN=-204;END=5932677;CIPOS=-10,202;CIEND=-141,9;CIPOS95=-1,95;CIEND95=-44,3;IMPRECISE;SU=5;PE=5;SR=0	GT:SU:PE:SR	./.:5:5:0
chr1	5936543	179	N	<DEL>	.	.	SVTYPE=DEL;STRANDS=+-:4;SVLEN=-9;END=5936552;CIPOS=-10,7;CIEND=-8,9;CIPOS95=-10,7;CIEND95=-8,1;IMPRECISE;SU=4;PE=4;SR=0	GT:SU:PE:SR	./.:4:4:0
chr1	5950515	180	N	<DEL>	.	.	SVTYPE=DEL;STRANDS=+-:4;SVLEN=-174;END=5950689;CIPOS=-10,123;CIEND=-173,9;CIPOS95=-3,48;CIEND95=-70,2;IMPRECISE;SU=4;PE=4;SR=0	GT:SU:PE:SR	./.:4:4:0
chr1	5971556	181	N	<DEL>	.	.	SVTYPE=DEL;STRANDS=+-:6;SVLEN=-325;END=5971881;CIPOS=-10,323;CIEND=-228,9;CIPOS95=0,209;CIEND95=-105,1;IMPRECISE;SU=6;PE=6;SR=0	GT:SU:PE:SR	./.:6:6:0
chr1	6005069	182	N	<DEL>	.	.	SVTYPE=DEL;STRANDS=+-:9;SVLEN=-170;END=6005239;CIPOS=-10,48;CIEND=-169,9;CIPOS95=-4,14;CIEND95=-56,2;IMPRECISE;SU=9;PE=9;SR=0	GT:SU:PE:SR	./.:9:9:0
chr1	6012247	183	N	<DEL>	.	.	SVTYPE=DEL;STRANDS=+-:15;SVLEN=-265;END=6012512;CIPOS=-10,263;CIEND=-132,9;CIPOS95=-1,134;CIEND95=-42,3;IMPRECISE;SU=15;PE=15;SR=0	GT:SU:PE:SR	./.:15:15:0
chr1	6077725	184	N	<DEL>	.	.	SVTYPE=DEL;STRANDS=+-:4;SVLEN=-12;END=6077737;CIPOS=-10,10;CIEND=-11,9;CIPOS95=-10,10;CIEND95=-11,1;IMPRECISE;SU=4;PE=4;SR=0	GT:SU:PE:SR	./.:4:4:0
chr1	6214517	185	N	<DEL>	.	.	SVTYPE=DEL;STRANDS=+-:4;SVLEN=-3;END=6214520;CIPOS=-10,1;CIEND=-2,9;CIPOS95=-10,1;CIEND95=-2,1;IMPRECISE;SU=4;PE=4;SR=0	GT:SU:PE:SR	./.:4:4:0
chr1	6221444	186	N	<DEL>	.	.	SVTYPE=DEL;STRANDS=+-:4;SVLEN=-201;END=6221645;CIPOS=-10,199;CIEND=-106,9;CIPOS95=-1,135;CIEND95=-64,3;IMPRECISE;SU=4;PE=4;SR=0	GT:SU:PE:SR	./.:4:4:0
chr1	6232828	187	N	<DEL>	.	.	SVTYPE=DEL;STRANDS=+-:4;SVLEN=-122;END=6232950;CIPOS=-10,120;CIEND=-121,9;CIPOS95=-2,59;CIEND95=-56,2;IMPRECISE;SU=4;PE=4;SR=0	GT:SU:PE:SR	./.:4:4:0
chr1	6311920	188	N	<DEL>	.	.	SVTYPE=DEL;STRANDS=+-:4;SVLEN=-85;END=6312005;CIPOS=-10,83;CIEND=-84,9;CIPOS95=-2,49;CIEND95=-30,2;IMPRECISE;SU=4;PE=4;SR=0	GT:SU:PE:SR	./.:4:4:0
chr1	6478929	189	N	<DEL>	.	.	SVTYPE=DEL;STRANDS=+-:4;SVLEN=-242;END=6479171;CIPOS=-10,228;CIEND=-241,10;CIPOS95=-1,95;CIEND95=-165,2;IMPRECISE;SU=4;PE=4;SR=0	GT:SU:PE:SR	./.:4:4:0
chr1	6482471	190	N	<DEL>	.	.	SVTYPE=DEL;STRANDS=+-:5;SVLEN=-260;END=6482731;CIPOS=-10,258;CIEND=-241,9;CIPOS95=-1,169;CIEND95=-117,1;IMPRECISE;SU=5;PE=5;SR=0	GT:SU:PE:SR	./.:5:5:0
chr1	6492146	191	N	<DEL>	.	.	SVTYPE=DEL;STRANDS=+-:4;SVLEN=-268;END=6492414;CIPOS=-10,268;CIEND=-267,11;CIPOS95=0,183;CIEND95=-179,2;IMPRECISE;SU=4;PE=4;SR=0	GT:SU:PE:SR	./.:4:4:0
chr1	6515201	192	N	<DEL>	.	.	SVTYPE=DEL;STRANDS=+-:4;SVLEN=-352;END=6515553;CIPOS=-10,351;CIEND=-343,10;CIPOS95=0,239;CIEND95=-201,1;IMPRECISE;SU=4;PE=4;SR=0	GT:SU:PE:SR	./.:4:4:0
chr1	6545207	193	N	<DEL>	.	.	SVTYPE=DEL;STRANDS=+-:4;SVLEN=-2;END=6545209;CIPOS=-9,0;CIEND=0,9;CIPOS95=-9,0;CIEND95=0,3;IMPRECISE;SU=4;PE=4;SR=0	GT:SU:PE:SR	./.:4:4:0
chr1	6559092	194_1	N	[chr1:6559621[N	.	.	SVTYPE=BND;STRANDS=--:9;EVENT=194;MATEID=194_2;CIPOS=-354,9;CIEND=-326,9;CIPOS95=-184,0;CIEND95=-216,0;IMPRECISE;SU=9;PE=9;SR=0	GT:SU:PE:SR	./.:9:9:0
chr1	6559621	194_2	N	[chr1:6559092[N	.	.	SVTYPE=BND;STRANDS=--:9;SECONDARY;EVENT=194;MATEID=194_1;CIPOS=-326,9;CIEND=-354,9;CIPOS95=-216,0;CIEND95=-184,0;IMPRECISE;SU=9;PE=9;SR=0	GT:SU:PE:SR	./.:9:9:0
chr1	6558912	195_1	N	N]chr1:6559723]	.	.	SVTYPE=BND;STRANDS=++:6;EVENT=195;MATEID=195_2;CIPOS=-10,9;CIEND=-8,9;CIPOS95=-3,3;CIEND95=-1,3;IMPRECISE;SU=6;PE=5;SR=1	GT:SU:PE:SR	./.:6:5:1
chr1	6559723	195_2	N	N]chr1:6558912]	.	.	SVTYPE=BND;STRANDS=++:6;SECONDARY;EVENT=195;MATEID=195_1;CIPOS=-8,9;CIEND=-10,9;CIPOS95=-1,3;CIEND95=-3,3;IMPRECISE;SU=6;PE=5;SR=1	GT:SU:PE:SR	./.:6:5:1
chr1	6697004	196	N	<DEL>	.	.	SVTYPE=DEL;STRANDS=+-:6;SVLEN=-312;END=6697316;CIPOS=-10,310;CIEND=-232,9;CIPOS95=0,188;CIEND95=-109,1;IMPRECISE;SU=6;PE=6;SR=0	GT:SU:PE:SR	./.:6:6:0
chr1	6725195	197	N	<DEL>	.	.	SVTYPE=DEL;STRANDS=+-:5;SVLEN=-30;END=6725225;CIPOS=-10,28;CIEND=-29,9;CIPOS95=-3,22;CIEND95=-27,1;IMPRECISE;SU=5;PE=5;SR=0	GT:SU:PE:SR	./.:5:5:0
chr1	6739977	198	N	<DEL>	.	.	SVTYPE=DEL;STRANDS=+-:4;SVLEN=-168;END=6740145;CIPOS=-10,166;CIEND=-135,9;CIPOS95=-2,64;CIEND95=-22,3;IMPRECISE;SU=4;PE=4;SR=0	GT:SU:PE:SR	./.:4:4:0
chr1	6812516	199	N	<DEL>	.	.	SVTYPE=DEL;STRANDS=+-:5;SVLEN=-138;END=6812654;CIPOS=-10,129;CIEND=-137,9;CIPOS95=-3,61;CIEND95=-56,2;IMPRECISE;SU=5;PE=5;SR=0	GT:SU:PE:SR	./.:5:5:0
chr1	6862703	200	N	<DEL>	.	.	SVTYPE=DEL;STRANDS=+-:4;SVLEN=-110;END=6862813;CIPOS=-10,103;CIEND=-109,9;CIPOS95=-3,37;CIEND95=-54,3;IMPRECISE;SU=4;PE=4;SR=0	GT:SU:PE:SR	./.:4:4:0
chr1	6882432	201	N	<DEL>	.	.	SVTYPE=DEL;STRANDS=+-:4;SVLEN=-94;END=6882526;CIPOS=-10,92;CIEND=-93,9;CIPOS95=-3,50;CIEND95=-50,3;IMPRECISE;SU=4;PE=4;SR=0	GT:SU:PE:SR	./.:4:4:0
chr1	6894884	202	N	<DEL>	.	.	SVTYPE=DEL;STRANDS=+-:4;SVLEN=-48;END=6894932;CIPOS=-10,46;CIEND=-10,9;CIPOS95=-1,44;CIEND95=-9,2;IMPRECISE;SU=4;PE=4;SR=0	GT:SU:PE:SR	./.:4:4:0
chr1	6914230	203	N	<DEL>	.	.	SVTYPE=DEL;STRANDS=+-:4;SVLEN=-323;END=6914553;CIPOS=-10,321;CIEND=-276,9;CIPOS95=0,211;CIEND95=-146,1;IMPRECISE;SU=4;PE=4;SR=0	GT:SU:PE:SR	./.:4:4:0
chr1	6945804	204	N	<DEL>	.	.	SVTYPE=DEL;STRANDS=+-:4;SVLEN=-14;END=6945818;CIPOS=-10,12;CIEND=-1,9;CIPOS95=-10,12;CIEND95=-1,3;IMPRECISE;SU=4;PE=4;SR=0	GT:SU:PE:SR	./.:4:4:0
chr1	6973151	205	N	<DEL>	.	.	SVTYPE=DEL;STRANDS=+-:4;SVLEN=-329;END=6973480;CIPOS=-10,249;CIEND=-328,11;CIPOS95=-1,124;CIEND95=-215,2;IMPRECISE;SU=4;PE=4;SR=0	GT:SU:PE:SR	./.:4:4:0
chr1	6984088	206	N	<DEL>	.	.	SVTYPE=DEL;STRANDS=+-:14;SVLEN=-4;END=6984092;CIPOS=-7,0;CIEND=0,7;CIPOS95=-7,0;CIEND95=0,0;IMPRECISE;SU=14;PE=14;SR=0	GT:SU:PE:SR	./.:14:14:0
chr1	6996472	207	N	<DEL>	.	.	SVTYPE=DEL;STRANDS=+-:4;SVLEN=-108;END=6996580;CIPOS=-10,106;CIEND=-107,9;CIPOS95=-3,43;CIEND95=-51,2;IMPRECISE;SU=4;PE=4;SR=0	GT:SU:PE:SR	./.:4:4:0
chr1	7011797	208	N	<DEL>	.	.	SVTYPE=DEL;STRANDS=+-:4;SVLEN=-86;END=7011883;CIPOS=-10,4;CIEND=-85,9;CIPOS95=-3,4;CIEND95=-23,3;IMPRECISE;SU=4;PE=4;SR=0	GT:SU:PE:SR	./.:4:4:0
chr1	7012993	209	N	<DEL>	.	.	SVTYPE=DEL;STRANDS=+-:4;SVLEN=-7;END=7013000;CIPOS=-10,5;CIEND=-6,9;CIPOS95=-10,5;CIEND95=-6,1;IMPRECISE;SU=4;PE=4;SR=0	GT:SU:PE:SR	./.:4:4:0
chr1	7041698	210	N	<DEL>	.	.	SVTYPE=DEL;STRANDS=+-:5;SVLEN=-2;END=7041700;CIPOS=-10,0;CIEND=-1,9;CIPOS95=-10,0;CIEND95=-1,3;IMPRECISE;SU=5;PE=5;SR=0	GT:SU:PE:SR	./.:5:5:0
chr1	7064160	211	N	<DEL>	.	.	SVTYPE=DEL;STRANDS=+-:4;SVLEN=-237;END=7064397;CIPOS=-10,235;CIEND=-236,9;CIPOS95=-1,118;CIEND95=-138,1;IMPRECISE;SU=4;PE=4;SR=0	GT:SU:PE:SR	./.:4:4:0
chr1	7104715	212	N	<DEL>	.	.	SVTYPE=DEL;STRANDS=+-:4;SVLEN=-109;END=7104824;CIPOS=-10,44;CIEND=-108,9;CIPOS95=-2,34;CIEND95=-55,2;IMPRECISE;SU=4;PE=4;SR=0	GT:SU:PE:SR	./.:4:4:0
chr1	7123859	213	N	<DEL>	.	.	SVTYPE=DEL;STRANDS=+-:4;SVLEN=-186;END=7124045;CIPOS=-10,184;CIEND=-185,9;CIPOS95=-1,62;CIEND95=-109,1;IMPRECISE;SU=4;PE=4;SR=0	GT:SU:PE:SR	./.:4:4:0
chr1	7143707	214	N	<DEL>	.	.	SVTYPE=DEL;STRANDS=+-:4;SVLEN=-9;END=7143716;CIPOS=-10,7;CIEND=-8,9;CIPOS95=-10,7;CIEND95=-8,1;IMPRECISE;SU=4;PE=4;SR=0	GT:SU:PE:SR	./.:4:4:0
chr1	7144709	215	N	<DEL>	.	.	SVTYPE=DEL;STRANDS=+-:5;SVLEN=-190;END=7144899;CIPOS=-10,188;CIEND=-189,9;CIPOS95=-1,93;CIEND95=-114,1;IMPRECISE;SU=5;PE=5;SR=0	GT:SU:PE:SR	./.:5:5:0
chr1	7182616	216	N	<DEL>	.	.	SVTYPE=DEL;STRANDS=+-:4;SVLEN=-124;END=7182740;CIPOS=-10,92;CIEND=-123,9;CIPOS95=-2,68;CIEND95=-55,3;IMPRECISE;SU=4;PE=4;SR=0	GT:SU:PE:SR	./.:4:4:0
chr1	7250103	217	N	<DEL>	.	.	SVTYPE=DEL;STRANDS=+-:5;SVLEN=-223;END=7250326;CIPOS=-10,221;CIEND=-133,9;CIPOS95=-1,104;CIEND95=-59,3;IMPRECISE;SU=5;PE=5;SR=0	GT:SU:PE:SR	./.:5:5:0
chr1	7257704	218	N	<DEL>	.	.	SVTYPE=DEL;STRANDS=+-:4;SVLEN=-264;END=7257968;CIPOS=-10,262;CIEND=-252,9;CIPOS95=-1,121;CIEND95=-125,1;IMPRECISE;SU=4;PE=4;SR=0	GT:SU:PE:SR	./.:4:4:0
chr1	7283076	219	N	<DEL>	.	.	SVTYPE=DEL;STRANDS=+-:4;SVLEN=-159;END=7283235;CIPOS=-10,157;CIEND=-158,9;CIPOS95=-2,53;CIEND95=-90,1;IMPRECISE;SU=4;PE=4;SR=0	GT:SU:PE:SR	./.:4:4:0
chr1	7292643	220	N	<DEL>	.	.	SVTYPE=DEL;STRANDS=+-:4;SVLEN=-218;END=7292861;CIPOS=-10,216;CIEND=-153,9;CIPOS95=-1,131;CIEND95=-55,2;IMPRECISE;SU=4;PE=4;SR=0	GT:SU:PE:SR	./.:4:4:0
chr1	7314244	221	N	<DEL>	.	.	SVTYPE=DEL;STRANDS=+-:4;SVLEN=-40;END=7314284;CIPOS=-10,8;CIEND=-39,9;CIPOS95=-2,8;CIEND95=-35,1;IMPRECISE;SU=4;PE=4;SR=0	GT:SU:PE:SR	./.:4:4:0
chr1	7316151	222	N	<DEL>	.	.	SVTYPE=DEL;STRANDS=+-:4;SVLEN=-135;END=7316286;CIPOS=-10,58;CIEND=-134,9;CIPOS95=-2,45;CIEND95=-49,2;IMPRECISE;SU=4;PE=4;SR=0	GT:SU:PE:SR	./.:4:4:0
chr1	7357627	223	N	<DEL>	.	.	SVTYPE=DEL;STRANDS=+-:5;SVLEN=-26;END=7357653;CIPOS=-10,24;CIEND=-10,9;CIPOS95=-2,23;CIEND95=-9,2;IMPRECISE;SU=5;PE=5;SR=0	GT:SU:PE:SR	./.:5:5:0
chr1	7510011	224	N	<DEL>	.	.	SVTYPE=DEL;STRANDS=+-:51;SVLEN=-1455;END=7511466;CIPOS=-10,9;CIEND=-10,9;CIPOS95=0,0;CIEND95=0,0;SU=51;PE=47;SR=4	GT:SU:PE:SR	./.:51:47:4
chr1	7739061	225	N	<DEL>	.	.	SVTYPE=DEL;STRANDS=+-:5;SVLEN=-330;END=7739391;CIPOS=-10,300;CIEND=-329,11;CIPOS95=-1,166;CIEND95=-182,2;IMPRECISE;SU=5;PE=5;SR=0	GT:SU:PE:SR	./.:5:5:0
chr1	7743290	226	N	<DEL>	.	.	SVTYPE=DEL;STRANDS=+-:4;SVLEN=-3;END=7743293;CIPOS=-10,1;CIEND=-2,9;CIPOS95=-10,1;CIEND95=-2,2;IMPRECISE;SU=4;PE=4;SR=0	GT:SU:PE:SR	./.:4:4:0
chr1	7819012	227	N	<DEL>	.	.	SVTYPE=DEL;STRANDS=+-:4;SVLEN=-74;END=7819086;CIPOS=-10,72;CIEND=-47,9;CIPOS95=-3,45;CIEND95=-25,3;IMPRECISE;SU=4;PE=4;SR=0	GT:SU:PE:SR	./.:4:4:0
chr1	7903117	228	N	<DEL>	.	.	SVTYPE=DEL;STRANDS=+-:19;SVLEN=-184;END=7903301;CIPOS=-10,113;CIEND=-149,9;CIPOS95=-3,43;CIEND95=-56,2;IMPRECISE;SU=19;PE=19;SR=0	GT:SU:PE:SR	./.:19:19:0
chr1	7910584	229	N	<DEL>	.	.	SVTYPE=DEL;STRANDS=+-:4;SVLEN=-214;END=7910798;CIPOS=-10,212;CIEND=-200,9;CIPOS95=-1,128;CIEND95=-80,1;IMPRECISE;SU=4;PE=4;SR=0	GT:SU:PE:SR	./.:4:4:0
chr1	7918646	230	N	<DEL>	.	.	SVTYPE=DEL;STRANDS=+-:5;SVLEN=-313;END=7918959;CIPOS=-10,230;CIEND=-312,11;CIPOS95=-1,109;CIEND95=-223,2;IMPRECISE;SU=5;PE=5;SR=0	GT:SU:PE:SR	./.:5:5:0
chr1	7948005	231	N	<DEL>	.	.	SVTYPE=DEL;STRANDS=+-:4;SVLEN=-128;END=7948133;CIPOS=-10,126;CIEND=-127,9;CIPOS95=-3,47;CIEND95=-67,2;IMPRECISE;SU=4;PE=4;SR=0	GT:SU:PE:SR	./.:4:4:0
chr1	10878603	232	N	<DEL>	.	.	SVTYPE=DEL;STRANDS=+-:6;SVLEN=-312;END=10878915;CIPOS=-10,292;CIEND=-282,9;CIPOS95=-1,159;CIEND95=-133,1;IMPRECISE;SU=6;PE=6;SR=0	GT:SU:PE:SR	./.:6:6:0
chr1	9125785	233	N	<DEL>	.	.	SVTYPE=DEL;STRANDS=+-:5;SVLEN=-190;END=9125975;CIPOS=-10,188;CIEND=-189,9;CIPOS95=-1,101;CIEND95=-92,1;IMPRECISE;SU=5;PE=5;SR=0	GT:SU:PE:SR	./.:5:5:0
chr1	11173712	234	N	<DEL>	.	.	SVTYPE=DEL;STRANDS=+-:5;SVLEN=-200;END=11173912;CIPOS=-10,198;CIEND=-199,9;CIPOS95=-1,112;CIEND95=-118,1;IMPRECISE;SU=5;PE=5;SR=0	GT:SU:PE:SR	./.:5:5:0
chr1	11599467	235	N	<DEL>	.	.	SVTYPE=DEL;STRANDS=+-:4;SVLEN=-364;END=11599831;CIPOS=-10,306;CIEND=-363,11;CIPOS95=-1,172;CIEND95=-241,2;IMPRECISE;SU=4;PE=4;SR=0	GT:SU:PE:SR	./.:4:4:0
chr1	12222130	236	N	<DEL>	.	.	SVTYPE=DEL;STRANDS=+-:4;SVLEN=-105;END=12222235;CIPOS=-10,103;CIEND=-26,9;CIPOS95=-3,62;CIEND95=-18,3;IMPRECISE;SU=4;PE=4;SR=0	GT:SU:PE:SR	./.:4:4:0
chr1	13451378	237	N	<DEL>	.	.	SVTYPE=DEL;STRANDS=+-:4;SVLEN=-286;END=13451664;CIPOS=-10,271;CIEND=-224,9;CIPOS95=-1,142;CIEND95=-102,1;IMPRECISE;SU=4;PE=4;SR=0	GT:SU:PE:SR	./.:4:4:0
chr1	14352276	238	N	<DEL>	.	.	SVTYPE=DEL;STRANDS=+-:5;SVLEN=-224;END=14352500;CIPOS=-10,222;CIEND=-223,9;CIPOS95=-1,95;CIEND95=-139,1;IMPRECISE;SU=5;PE=5;SR=0	GT:SU:PE:SR	./.:5:5:0
chr1	8040231	239	N	<DEL>	.	.	SVTYPE=DEL;STRANDS=+-:4;SVLEN=-121;END=8040352;CIPOS=-10,119;CIEND=-120,9;CIPOS95=-2,56;CIEND95=-55,2;IMPRECISE;SU=4;PE=4;SR=0	GT:SU:PE:SR	./.:4:4:0
chr1	8053399	240	N	<DEL>	.	.	SVTYPE=DEL;STRANDS=+-:5;SVLEN=-195;END=8053594;CIPOS=-10,193;CIEND=-89,9;CIPOS95=-1,90;CIEND95=-65,2;IMPRECISE;SU=5;PE=5;SR=0	GT:SU:PE:SR	./.:5:5:0
chr1	8061767	241	N	<DEL>	.	.	SVTYPE=DEL;STRANDS=+-:4;SVLEN=-3;END=8061770;CIPOS=-8,0;CIEND=0,8;CIPOS95=-8,0;CIEND95=0,3;IMPRECISE;SU=4;PE=4;SR=0	GT:SU:PE:SR	./.:4:4:0
chr1	8154391	242	N	<DEL>	.	.	SVTYPE=DEL;STRANDS=+-:5;SVLEN=-346;END=8154737;CIPOS=-10,346;CIEND=-345,11;CIPOS95=0,219;CIEND95=-226,2;IMPRECISE;SU=5;PE=5;SR=0	GT:SU:PE:SR	./.:5:5:0
chr1	8216984	243	N	<DEL>	.	.	SVTYPE=DEL;STRANDS=+-:12;SVLEN=-2;END=8216986;CIPOS=-9,0;CIEND=0,3;CIPOS95=-9,0;CIEND95=0,0;IMPRECISE;SU=12;PE=12;SR=0	GT:SU:PE:SR	./.:12:12:0
chr1	8221518	244	N	<DEL>	.	.	SVTYPE=DEL;STRANDS=+-:4;SVLEN=-156;END=8221674;CIPOS=-10,130;CIEND=-40,9;CIPOS95=-3,49;CIEND95=-31,2;IMPRECISE;SU=4;PE=4;SR=0	GT:SU:PE:SR	./.:4:4:0
chr1	8222116	245	N	<DEL>	.	.	SVTYPE=DEL;STRANDS=+-:4;SVLEN=-364;END=8222480;CIPOS=-10,333;CIEND=-349,11;CIPOS95=0,188;CIEND95=-197,2;IMPRECISE;SU=4;PE=4;SR=0	GT:SU:PE:SR	./.:4:4:0
chr1	8261377	246	N	<DEL>	.	.	SVTYPE=DEL;STRANDS=+-:5;SVLEN=-9;END=8261386;CIPOS=-10,7;CIEND=-8,9;CIPOS95=-1,1;CIEND95=-1,1;IMPRECISE;SU=5;PE=2;SR=3	GT:SU:PE:SR	./.:5:2:3
chr1	8344789	247	N	<DEL>	.	.	SVTYPE=DEL;STRANDS=+-:7;SVLEN=-11;END=8344800;CIPOS=0,0;CIEND=0,0;CIPOS95=0,0;CIEND95=0,0;SU=7;PE=7;SR=0	GT:SU:PE:SR	./.:7:7:0
chr1	8344890	248	N	<DEL>	.	.	SVTYPE=DEL;STRANDS=+-:10;SVLEN=-3;END=8344893;CIPOS=-8,0;CIEND=0,8;CIPOS95=-8,0;CIEND95=0,0;IMPRECISE;SU=10;PE=10;SR=0	GT:SU:PE:SR	./.:10:10:0
chr1	8374107	249	N	<DEL>	.	.	SVTYPE=DEL;STRANDS=+-:5;SVLEN=-332;END=8374439;CIPOS=-10,330;CIEND=-331,9;CIPOS95=0,216;CIEND95=-196,0;IMPRECISE;SU=5;PE=5;SR=0	GT:SU:PE:SR	./.:5:5:0
chr1	8405430	250	N	<DEL>	.	.	SVTYPE=DEL;STRANDS=+-:4;SVLEN=-118;END=8405548;CIPOS=-10,116;CIEND=-117,9;CIPOS95=-2,63;CIEND95=-31,2;IMPRECISE;SU=4;PE=4;SR=0	GT:SU:PE:SR	./.:4:4:0
chr1	8415423	251	N	<DEL>	.	.	SVTYPE=DEL;STRANDS=+-:6;SVLEN=-107;END=8415530;CIPOS=-10,105;CIEND=-106,9;CIPOS95=-3,41;CIEND95=-55,2;IMPRECISE;SU=6;PE=6;SR=0	GT:SU:PE:SR	./.:6:6:0
chr1	8428286	252	N	<DEL>	.	.	SVTYPE=DEL;STRANDS=+-:4;SVLEN=-80;END=8428366;CIPOS=-10,28;CIEND=-79,9;CIPOS95=-2,21;CIEND95=-35,3;IMPRECISE;SU=4;PE=4;SR=0	GT:SU:PE:SR	./.:4:4:0
chr1	8430126	253	N	<DEL>	.	.	SVTYPE=DEL;STRANDS=+-:5;SVLEN=-232;END=8430358;CIPOS=-10,213;CIEND=-231,9;CIPOS95=-1,95;CIEND95=-129,1;IMPRECISE;SU=5;PE=5;SR=0	GT:SU:PE:SR	./.:5:5:0
chr1	8480138	254	N	<DEL>	.	.	SVTYPE=DEL;STRANDS=+-:4;SVLEN=-3;END=8480141;CIPOS=-8,0;CIEND=0,8;CIPOS95=-8,0;CIEND95=0,3;IMPRECISE;SU=4;PE=4;SR=0	GT:SU:PE:SR	./.:4:4:0
chr1	8480850	255	N	<DEL>	.	.	SVTYPE=DEL;STRANDS=+-:4;SVLEN=-341;END=8481191;CIPOS=-10,341;CIEND=-340,11;CIPOS95=0,237;CIEND95=-247,2;IMPRECISE;SU=4;PE=4;SR=0	GT:SU:PE:SR	./.:4:4:0
chr1	8486122	256	N	<DEL>	.	.	SVTYPE=DEL;STRANDS=+-:4;SVLEN=-8;END=8486130;CIPOS=-10,6;CIEND=-7,9;CIPOS95=-10,6;CIEND95=-7,1;IMPRECISE;SU=4;PE=4;SR=0	GT:SU:PE:SR	./.:4:4:0
chr1	8573322	257	N	<DEL>	.	.	SVTYPE=DEL;STRANDS=+-:5;SVLEN=-62;END=8573384;CIPOS=-10,60;CIEND=-61,9;CIPOS95=-1,55;CIEND95=-23,3;IMPRECISE;SU=5;PE=5;SR=0	GT:SU:PE:SR	./.:5:5:0
chr1	8582905	258	N	<DEL>	.	.	SVTYPE=DEL;STRANDS=+-:5;SVLEN=-153;END=8583058;CIPOS=-10,75;CIEND=-152,9;CIPOS95=-2,51;CIEND95=-54,1;IMPRECISE;SU=5;PE=5;SR=0	GT:SU:PE:SR	./.:5:5:0
chr1	8657949	259	N	<DEL>	.	.	SVTYPE=DEL;STRANDS=+-:4;SVLEN=-184;END=8658133;CIPOS=-10,182;CIEND=-183,9;CIPOS95=-1,117;CIEND95=-80,1;IMPRECISE;SU=4;PE=4;SR=0	GT:SU:PE:SR	./.:4:4:0
chr1	8668921	260	N	<DEL>	.	.	SVTYPE=DEL;STRANDS=+-:5;SVLEN=-139;END=8669060;CIPOS=-10,137;CIEND=-138,9;CIPOS95=-1,77;CIEND95=-43,2;IMPRECISE;SU=5;PE=5;SR=0	GT:SU:PE:SR	./.:5:5:0
chr1	8687538	261	N	<DEL>	.	.	SVTYPE=DEL;STRANDS=+-:5;SVLEN=-36;END=8687574;CIPOS=-10,34;CIEND=-35,9;CIPOS95=-1,33;CIEND95=-26,3;IMPRECISE;SU=5;PE=5;SR=0	GT:SU:PE:SR	./.:5:5:0
chr1	8689647	262	N	<DEL>	.	.	SVTYPE=DEL;STRANDS=+-:5;SVLEN=-288;END=8689935;CIPOS=-10,288;CIEND=-287,11;CIPOS95=0,197;CIEND95=-201,2;IMPRECISE;SU=5;PE=5;SR=0	GT:SU:PE:SR	./.:5:5:0
chr1	8697488	263	N	<DEL>	.	.	SVTYPE=DEL;STRANDS=+-:4;SVLEN=-192;END=8697680;CIPOS=-10,190;CIEND=-158,9;CIPOS95=-1,115;CIEND95=-43,2;IMPRECISE;SU=4;PE=4;SR=0	GT:SU:PE:SR	./.:4:4:0
chr1	8707659	264	N	<DEL>	.	.	SVTYPE=DEL;STRANDS=+-:4;SVLEN=-110;END=8707769;CIPOS=-10,108;CIEND=-109,9;CIPOS95=-3,53;CIEND95=-53,3;IMPRECISE;SU=4;PE=4;SR=0	GT:SU:PE:SR	./.:4:4:0
chr1	8759134	265	N	<DEL>	.	.	SVTYPE=DEL;STRANDS=+-:5;SVLEN=-370;END=8759504;CIPOS=-10,370;CIEND=-334,11;CIPOS95=0,228;CIEND95=-192,2;IMPRECISE;SU=5;PE=5;SR=0	GT:SU:PE:SR	./.:5:5:0
chr1	8814165	266	N	<DEL>	.	.	SVTYPE=DEL;STRANDS=+-:4;SVLEN=-92;END=8814257;CIPOS=-10,90;CIEND=-80,9;CIPOS95=-2,51;CIEND95=-59,2;IMPRECISE;SU=4;PE=4;SR=0	GT:SU:PE:SR	./.:4:4:0
chr1	8839874	267	N	<DEL>	.	.	SVTYPE=DEL;STRANDS=+-:5;SVLEN=-180;END=8840054;CIPOS=-10,178;CIEND=-179,9;CIPOS95=-1,72;CIEND95=-98,1;IMPRECISE;SU=5;PE=5;SR=0	GT:SU:PE:SR	./.:5:5:0
chr1	8864216	268	N	<DEL>	.	.	SVTYPE=DEL;STRANDS=+-:4;SVLEN=-468;END=8864684;CIPOS=-10,434;CIEND=-250,9;CIPOS95=0,272;CIEND95=-124,1;IMPRECISE;SU=4;PE=4;SR=0	GT:SU:PE:SR	./.:4:4:0
chr1	8867939	269	N	<DEL>	.	.	SVTYPE=DEL;STRANDS=+-:4;SVLEN=-223;END=8868162;CIPOS=-10,161;CIEND=-156,9;CIPOS95=-2,59;CIEND95=-55,2;IMPRECISE;SU=4;PE=4;SR=0	GT:SU:PE:SR	./.:4:4:0
chr1	8871727	270	N	<DEL>	.	.	SVTYPE=DEL;STRANDS=+-:6;SVLEN=-3;END=8871730;CIPOS=-8,0;CIEND=0,8;CIPOS95=-8,0;CIEND95=0,3;IMPRECISE;SU=6;PE=6;SR=0	GT:SU:PE:SR	./.:6:6:0
chr1	8900778	271	N	<DEL>	.	.	SVTYPE=DEL;STRANDS=+-:4;SVLEN=-211;END=8900989;CIPOS=-10,209;CIEND=-103,9;CIPOS95=-1,113;CIEND95=-70,3;IMPRECISE;SU=4;PE=4;SR=0	GT:SU:PE:SR	./.:4:4:0
chr1	8952227	272	N	<DEL>	.	.	SVTYPE=DEL;STRANDS=+-:4;SVLEN=-9;END=8952236;CIPOS=-10,7;CIEND=-8,9;CIPOS95=-10,7;CIEND95=-8,1;IMPRECISE;SU=4;PE=4;SR=0	GT:SU:PE:SR	./.:4:4:0
chr1	8960779	273	N	<DEL>	.	.	SVTYPE=DEL;STRANDS=+-:4;SVLEN=-134;END=8960913;CIPOS=-10,132;CIEND=-133,9;CIPOS95=-1,75;CIEND95=-63,2;IMPRECISE;SU=4;PE=4;SR=0	GT:SU:PE:SR	./.:4:4:0
chr1	8970953	274	N	<DEL>	.	.	SVTYPE=DEL;STRANDS=+-:4;SVLEN=-146;END=8971099;CIPOS=-10,89;CIEND=-145,9;CIPOS95=-3,47;CIEND95=-81,1;IMPRECISE;SU=4;PE=4;SR=0	GT:SU:PE:SR	./.:4:4:0
chr1	8973933	275	N	<DEL>	.	.	SVTYPE=DEL;STRANDS=+-:5;SVLEN=-427;END=8974360;CIPOS=-10,354;CIEND=-382,11;CIPOS95=0,214;CIEND95=-236,2;IMPRECISE;SU=5;PE=5;SR=0	GT:SU:PE:SR	./.:5:5:0
chr1	9021568	276	N	<DEL>	.	.	SVTYPE=DEL;STRANDS=+-:4;SVLEN=-24;END=9021592;CIPOS=-10,22;CIEND=-23,9;CIPOS95=-1,22;CIEND95=-21,1;IMPRECISE;SU=4;PE=4;SR=0	GT:SU:PE:SR	./.:4:4:0
chr1	9036173	277	N	<DEL>	.	.	SVTYPE=DEL;STRANDS=+-:4;SVLEN=-251;END=9036424;CIPOS=-10,132;CIEND=-250,9;CIPOS95=-3,59;CIEND95=-145,1;IMPRECISE;SU=4;PE=4;SR=0	GT:SU:PE:SR	./.:4:4:0
chr1	9161346	278	N	<DEL>	.	.	SVTYPE=DEL;STRANDS=+-:4;SVLEN=-79;END=9161425;CIPOS=-10,62;CIEND=-78,9;CIPOS95=-2,33;CIEND95=-51,3;IMPRECISE;SU=4;PE=4;SR=0	GT:SU:PE:SR	./.:4:4:0
chr1	9215371	279	N	<DEL>	.	.	SVTYPE=DEL;STRANDS=+-:4;SVLEN=-228;END=9215599;CIPOS=-10,226;CIEND=-172,9;CIPOS95=-1,133;CIEND95=-65,2;IMPRECISE;SU=4;PE=4;SR=0	GT:SU:PE:SR	./.:4:4:0
chr1	9288642	280	N	<DEL>	.	.	SVTYPE=DEL;STRANDS=+-:4;SVLEN=-114;END=9288756;CIPOS=-10,112;CIEND=-113,9;CIPOS95=-3,48;CIEND95=-61,2;IMPRECISE;SU=4;PE=4;SR=0	GT:SU:PE:SR	./.:4:4:0
chr1	9298328	281	N	<DEL>	.	.	SVTYPE=DEL;STRANDS=+-:6;SVLEN=-104;END=9298432;CIPOS=-10,102;CIEND=-30,9;CIPOS95=-2,27;CIEND95=-23,2;IMPRECISE;SU=6;PE=6;SR=0	GT:SU:PE:SR	./.:6:6:0
chr1	9360209	282	N	<DEL>	.	.	SVTYPE=DEL;STRANDS=+-:4;SVLEN=-91;END=9360300;CIPOS=-10,89;CIEND=-33,9;CIPOS95=-3,54;CIEND95=-26,2;IMPRECISE;SU=4;PE=4;SR=0	GT:SU:PE:SR	./.:4:4:0
chr1	9411106	283	N	<DUP>	.	.	SVTYPE=DUP;STRANDS=-+:5;SVLEN=205;END=9411311;CIPOS=-407,11;CIEND=-10,381;CIPOS95=-243,2;CIEND95=0,222;IMPRECISE;SU=5;PE=5;SR=0	GT:SU:PE:SR	./.:5:5:0
chr1	9416876	284	N	<DEL>	.	.	SVTYPE=DEL;STRANDS=+-:4;SVLEN=-117;END=9416993;CIPOS=-10,115;CIEND=-116,9;CIPOS95=-3,37;CIEND95=-50,3;IMPRECISE;SU=4;PE=4;SR=0	GT:SU:PE:SR	./.:4:4:0
chr1	9514671	285	N	<DEL>	.	.	SVTYPE=DEL;STRANDS=+-:4;SVLEN=-15;END=9514686;CIPOS=-10,13;CIEND=-14,9;CIPOS95=-3,13;CIEND95=-14,1;IMPRECISE;SU=4;PE=4;SR=0	GT:SU:PE:SR	./.:4:4:0
chr1	9535578	286	N	<DEL>	.	.	SVTYPE=DEL;STRANDS=+-:25;SVLEN=-2022;END=9537600;CIPOS=-10,217;CIEND=-161,9;CIPOS95=-2,53;CIEND95=-62,1;IMPRECISE;SU=25;PE=25;SR=0	GT:SU:PE:SR	./.:25:25:0
chr1	9592645	287	N	<DEL>	.	.	SVTYPE=DEL;STRANDS=+-:15;SVLEN=-41;END=9592686;CIPOS=-10,9;CIEND=-10,9;CIPOS95=0,0;CIEND95=0,0;SU=15;PE=0;SR=15	GT:SU:PE:SR	./.:15:0:15
chr1	9602709	288	N	<DEL>	.	.	SVTYPE=DEL;STRANDS=+-:5;SVLEN=-99;END=9602808;CIPOS=-10,97;CIEND=-62,9;CIPOS95=-2,40;CIEND95=-36,2;IMPRECISE;SU=5;PE=5;SR=0	GT:SU:PE:SR	./.:5:5:0
chr1	9743718	289	N	<DEL>	.	.	SVTYPE=DEL;STRANDS=+-:4;SVLEN=-286;END=9744004;CIPOS=-10,285;CIEND=-285,10;CIPOS95=-1,151;CIEND95=-180,1;IMPRECISE;SU=4;PE=4;SR=0	GT:SU:PE:SR	./.:4:4:0
chr1	9755670	290	N	<DEL>	.	.	SVTYPE=DEL;STRANDS=+-:5;SVLEN=-22;END=9755692;CIPOS=-10,20;CIEND=-21,9;CIPOS95=-1,20;CIEND95=-20,1;IMPRECISE;SU=5;PE=5;SR=0	GT:SU:PE:SR	./.:5:5:0
chr1	9760341	291	N	<DEL>	.	.	SVTYPE=DEL;STRANDS=+-:4;SVLEN=-146;END=9760487;CIPOS=-10,100;CIEND=-109,9;CIPOS95=-3,38;CIEND95=-23,4;IMPRECISE;SU=4;PE=4;SR=0	GT:SU:PE:SR	./.:4:4:0
chr1	9820038	292	N	<DEL>	.	.	SVTYPE=DEL;STRANDS=+-:4;SVLEN=-276;END=9820314;CIPOS=-10,215;CIEND=-253,9;CIPOS95=-1,96;CIEND95=-106,1;IMPRECISE;SU=4;PE=4;SR=0	GT:SU:PE:SR	./.:4:4:0
chr1	9834257	293	N	<DEL>	.	.	SVTYPE=DEL;STRANDS=+-:4;SVLEN=-63;END=9834320;CIPOS=-10,61;CIEND=-62,9;CIPOS95=-2,53;CIEND95=-33,3;IMPRECISE;SU=4;PE=4;SR=0	GT:SU:PE:SR	./.:4:4:0
chr1	9840352	294	N	<DEL>	.	.	SVTYPE=DEL;STRANDS=+-:4;SVLEN=-169;END=9840521;CIPOS=-10,77;CIEND=-168,9;CIPOS95=-2,56;CIEND95=-71,2;IMPRECISE;SU=4;PE=4;SR=0	GT:SU:PE:SR	./.:4:4:0
chr1	9902816	295	N	<DEL>	.	.	SVTYPE=DEL;STRANDS=+-:4;SVLEN=-172;END=9902988;CIPOS=-10,170;CIEND=-171,9;CIPOS95=-1,90;CIEND95=-105,1;IMPRECISE;SU=4;PE=4;SR=0	GT:SU:PE:SR	./.:4:4:0
chr1	9955130	296	N	<DEL>	.	.	SVTYPE=DEL;STRANDS=+-:4;SVLEN=-171;END=9955301;CIPOS=-10,129;CIEND=-148,9;CIPOS95=-3,24;CIEND95=-54,3;IMPRECISE;SU=4;PE=4;SR=0	GT:SU:PE:SR	./.:4:4:0
chr1	9975203	297	N	<DEL>	.	.	SVTYPE=DEL;STRANDS=+-:4;SVLEN=-246;END=9975449;CIPOS=-10,241;CIEND=-245,9;CIPOS95=-1,107;CIEND95=-146,1;IMPRECISE;SU=4;PE=4;SR=0	GT:SU:PE:SR	./.:4:4:0
chr1	10014686	298	N	<DEL>	.	.	SVTYPE=DEL;STRANDS=+-:4;SVLEN=-236;END=10014922;CIPOS=-10,216;CIEND=-235,9;CIPOS95=-1,90;CIEND95=-154,1;IMPRECISE;SU=4;PE=4;SR=0	GT:SU:PE:SR	./.:4:4:0
chr1	10051512	299	N	<DEL>	.	.	SVTYPE=DEL;STRANDS=+-:4;SVLEN=-233;END=10051745;CIPOS=-10,231;CIEND=-210,9;CIPOS95=-1,130;CIEND95=-92,1;IMPRECISE;SU=4;PE=4;SR=0	GT:SU:PE:SR	./.:4:4:0
chr1	10107000	300	N	<DEL>	.	.	SVTYPE=DEL;STRANDS=+-:4;SVLEN=-120;END=10107120;CIPOS=-10,118;CIEND=-119,9;CIPOS95=-2,44;CIEND95=-59,3;IMPRECISE;SU=4;PE=4;SR=0	GT:SU:PE:SR	./.:4:4:0
chr1	10127632	301	N	<DEL>	.	.	SVTYPE=DEL;STRANDS=+-:4;SVLEN=-6;END=10127638;CIPOS=-10,4;CIEND=-5,9;CIPOS95=-10,4;CIEND95=-5,1;IMPRECISE;SU=4;PE=4;SR=0	GT:SU:PE:SR	./.:4:4:0
chr1	10172007	302	N	<DEL>	.	.	SVTYPE=DEL;STRANDS=+-:4;SVLEN=-100;END=10172107;CIPOS=-10,98;CIEND=-99,9;CIPOS95=-3,27;CIEND95=-52,3;IMPRECISE;SU=4;PE=4;SR=0	GT:SU:PE:SR	./.:4:4:0
chr1	10217441	303	N	<DEL>	.	.	SVTYPE=DEL;STRANDS=+-:4;SVLEN=-60;END=10217501;CIPOS=-10,58;CIEND=-59,9;CIPOS95=-3,43;CIEND95=-53,1;IMPRECISE;SU=4;PE=4;SR=0	GT:SU:PE:SR	./.:4:4:0
chr1	10234017	304	N	<DEL>	.	.	SVTYPE=DEL;STRANDS=+-:5;SVLEN=-353;END=10234370;CIPOS=-10,318;CIEND=-352,11;CIPOS95=0,178;CIEND95=-217,2;IMPRECISE;SU=5;PE=5;SR=0	GT:SU:PE:SR	./.:5:5:0
chr1	10255988	305	N	<DEL>	.	.	SVTYPE=DEL;STRANDS=+-:4;SVLEN=-110;END=10256098;CIPOS=-10,108;CIEND=-109,9;CIPOS95=-2,58;CIEND95=-39,3;IMPRECISE;SU=4;PE=4;SR=0	GT:SU:PE:SR	./.:4:4:0
chr1	10304288	306	N	<DEL>	.	.	SVTYPE=DEL;STRANDS=+-:4;SVLEN=-425;END=10304713;CIPOS=-10,406;CIEND=-405,11;CIPOS95=0,255;CIEND95=-253,2;IMPRECISE;SU=4;PE=4;SR=0	GT:SU:PE:SR	./.:4:4:0
chr1	10310213	307	N	<DEL>	.	.	SVTYPE=DEL;STRANDS=+-:5;SVLEN=-178;END=10310391;CIPOS=-10,146;CIEND=-80,9;CIPOS95=-2,47;CIEND95=-59,2;IMPRECISE;SU=5;PE=5;SR=0	GT:SU:PE:SR	./.:5:5:0
chr1	10311934	308	N	<DEL>	.	.	SVTYPE=DEL;STRANDS=+-:5;SVLEN=-118;END=10312052;CIPOS=-10,116;CIEND=-117,9;CIPOS95=-3,63;CIEND95=-39,2;IMPRECISE;SU=5;PE=5;SR=0	GT:SU:PE:SR	./.:5:5:0
chr1	10320118	309	N	<DEL>	.	.	SVTYPE=DEL;STRANDS=+-:4;SVLEN=-315;END=10320433;CIPOS=-10,315;CIEND=-314,11;CIPOS95=0,177;CIEND95=-208,2;IMPRECISE;SU=4;PE=4;SR=0	GT:SU:PE:SR	./.:4:4:0
chr1	10337199	310	N	<DEL>	.	.	SVTYPE=DEL;STRANDS=+-:4;SVLEN=-50;END=10337249;CIPOS=-10,7;CIEND=-49,9;CIPOS95=-2,7;CIEND95=-33,4;IMPRECISE;SU=4;PE=4;SR=0	GT:SU:PE:SR	./.:4:4:0
chr1	10342681	311	N	<DEL>	.	.	SVTYPE=DEL;STRANDS=+-:4;SVLEN=-102;END=10342783;CIPOS=-10,100;CIEND=-101,9;CIPOS95=-2,52;CIEND95=-56,3;IMPRECISE;SU=4;PE=4;SR=0	GT:SU:PE:SR	./.:4:4:0
chr1	10411777	312	N	<DEL>	.	.	SVTYPE=DEL;STRANDS=+-:4;SVLEN=-205;END=10411982;CIPOS=-10,120;CIEND=-204,9;CIPOS95=-3,51;CIEND95=-102,1;IMPRECISE;SU=4;PE=4;SR=0	GT:SU:PE:SR	./.:4:4:0
chr1	10422444	313	N	<DEL>	.	.	SVTYPE=DEL;STRANDS=+-:61;SVLEN=-1261;END=10423705;CIPOS=-5,99;CIEND=-149,9;CIPOS95=0,28;CIEND95=-18,3;IMPRECISE;SU=61;PE=61;SR=0	GT:SU:PE:SR	./.:61:61:0
chr1	10436898	314	N	<DEL>	.	.	SVTYPE=DEL;STRANDS=+-:4;SVLEN=-156;END=10437054;CIPOS=-10,154;CIEND=-155,9;CIPOS95=-2,50;CIEND95=-75,1;IMPRECISE;SU=4;PE=4;SR=0	GT:SU:PE:SR	./.:4:4:0
chr1	10457985	315	N	<DEL>	.	.	SVTYPE=DEL;STRANDS=+-:4;SVLEN=-221;END=10458206;CIPOS=-10,165;CIEND=-220,9;CIPOS95=-2,51;CIEND95=-112,1;IMPRECISE;SU=4;PE=4;SR=0	GT:SU:PE:SR	./.:4:4:0
chr1	10487304	316	N	<DEL>	.	.	SVTYPE=DEL;STRANDS=+-:4;SVLEN=-26;END=10487330;CIPOS=-10,24;CIEND=-25,9;CIPOS95=-1,24;CIEND95=-19,3;IMPRECISE;SU=4;PE=4;SR=0	GT:SU:PE:SR	./.:4:4:0
chr1	10491409	317	N	<DEL>	.	.	SVTYPE=DEL;STRANDS=+-:5;SVLEN=-484;END=10491893;CIPOS=-10,337;CIEND=-438,11;CIPOS95=0,200;CIEND95=-272,2;IMPRECISE;SU=5;PE=5;SR=0	GT:SU:PE:SR	./.:5:5:0
chr1	10507408	318	N	<DEL>	.	.	SVTYPE=DEL;STRANDS=+-:4;SVLEN=-1;END=10507409;CIPOS=-10,0;CIEND=0,10;CIPOS95=-10,0;CIEND95=0,4;IMPRECISE;SU=4;PE=4;SR=0	GT:SU:PE:SR	./.:4:4:0
chr1	10516463	319	N	<DEL>	.	.	SVTYPE=DEL;STRANDS=+-:4;SVLEN=-208;END=10516671;CIPOS=-10,206;CIEND=-207,9;CIPOS95=-1,137;CIEND95=-129,1;IMPRECISE;SU=4;PE=4;SR=0	GT:SU:PE:SR	./.:4:4:0
chr1	10544209	320	N	<DEL>	.	.	SVTYPE=DEL;STRANDS=+-:4;SVLEN=-397;END=10544606;CIPOS=-10,397;CIEND=-396,11;CIPOS95=0,264;CIEND95=-249,2;IMPRECISE;SU=4;PE=4;SR=0	GT:SU:PE:SR	./.:4:4:0
chr1	10583042	321	N	<DEL>	.	.	SVTYPE=DEL;STRANDS=+-:4;SVLEN=-122;END=10583164;CIPOS=-10,118;CIEND=-91,9;CIPOS95=-3,28;CIEND95=-67,2;IMPRECISE;SU=4;PE=4;SR=0	GT:SU:PE:SR	./.:4:4:0
chr1	10590475	322	N	<DEL>	.	.	SVTYPE=DEL;STRANDS=+-:4;SVLEN=-3;END=10590478;CIPOS=-8,0;CIEND=0,8;CIPOS95=-8,0;CIEND95=0,3;IMPRECISE;SU=4;PE=4;SR=0	GT:SU:PE:SR	./.:4:4:0
chr1	10625106	323	N	<DEL>	.	.	SVTYPE=DEL;STRANDS=+-:4;SVLEN=-245;END=10625351;CIPOS=-10,208;CIEND=-179,9;CIPOS95=-1,91;CIEND95=-64,2;IMPRECISE;SU=4;PE=4;SR=0	GT:SU:PE:SR	./.:4:4:0
chr1	10807725	324	N	<DEL>	.	.	SVTYPE=DEL;STRANDS=+-:4;SVLEN=-222;END=10807947;CIPOS=-10,199;CIEND=-221,9;CIPOS95=-1,70;CIEND95=-121,1;IMPRECISE;SU=4;PE=4;SR=0	GT:SU:PE:SR	./.:4:4:0
chr1	10809168	325	N	<DEL>	.	.	SVTYPE=DEL;STRANDS=+-:4;SVLEN=-80;END=10809248;CIPOS=-10,78;CIEND=-79,9;CIPOS95=-2,29;CIEND95=-30,4;IMPRECISE;SU=4;PE=4;SR=0	GT:SU:PE:SR	./.:4:4:0
chr1	10876338	326	N	<DEL>	.	.	SVTYPE=DEL;STRANDS=+-:4;SVLEN=-136;END=10876474;CIPOS=-10,134;CIEND=-135,9;CIPOS95=-2,74;CIEND95=-63,2;IMPRECISE;SU=4;PE=4;SR=0	GT:SU:PE:SR	./.:4:4:0
chr1	10883137	327	N	<DEL>	.	.	SVTYPE=DEL;STRANDS=+-:4;SVLEN=-32;END=10883169;CIPOS=-10,30;CIEND=-31,9;CIPOS95=-1,29;CIEND95=-30,0;IMPRECISE;SU=4;PE=4;SR=0	GT:SU:PE:SR	./.:4:4:0
chr1	10894711	328	N	<DEL>	.	.	SVTYPE=DEL;STRANDS=+-:4;SVLEN=-223;END=10894934;CIPOS=-10,188;CIEND=-150,9;CIPOS95=-1,75;CIEND95=-54,3;IMPRECISE;SU=4;PE=4;SR=0	GT:SU:PE:SR	./.:4:4:0
chr1	10991203	329	N	<DUP>	.	.	SVTYPE=DUP;STRANDS=-+:35;SVLEN=3377;END=10994580;CIPOS=-83,9;CIEND=-10,216;CIPOS95=-24,2;CIEND95=-1,75;IMPRECISE;SU=35;PE=35;SR=0	GT:SU:PE:SR	./.:35:35:0
chr1	10995459	330	N	<DEL>	.	.	SVTYPE=DEL;STRANDS=+-:4;SVLEN=-263;END=10995722;CIPOS=-10,261;CIEND=-191,9;CIPOS95=-1,174;CIEND95=-77,2;IMPRECISE;SU=4;PE=4;SR=0	GT:SU:PE:SR	./.:4:4:0
chr1	11039592	331_1	N	N]chr1:11039723]	.	.	SVTYPE=BND;STRANDS=++:4;EVENT=331;MATEID=331_2;CIPOS=-8,89;CIEND=-10,427;CIPOS95=0,86;CIEND95=0,255;IMPRECISE;SU=4;PE=4;SR=0	GT:SU:PE:SR	./.:4:4:0
chr1	11039723	331_2	N	N]chr1:11039592]	.	.	SVTYPE=BND;STRANDS=++:4;SECONDARY;EVENT=331;MATEID=331_1;CIPOS=-10,427;CIEND=-8,89;CIPOS95=0,255;CIEND95=0,86;IMPRECISE;SU=4;PE=4;SR=0	GT:SU:PE:SR	./.:4:4:0
chr1	11039593	332	N	<DEL>	.	.	SVTYPE=DEL;STRANDS=+-:7;SVLEN=-90;END=11039683;CIPOS=-10,9;CIEND=-6,5;CIPOS95=0,0;CIEND95=0,0;SU=7;PE=1;SR=6	GT:SU:PE:SR	./.:7:1:6
chr1	11039592	333_1	N	N]chr1:11041748]	.	.	SVTYPE=BND;STRANDS=++:5;EVENT=333;MATEID=333_2;CIPOS=-6,405;CIEND=-6,405;CIPOS95=0,250;CIEND95=0,250;IMPRECISE;SU=5;PE=5;SR=0	GT:SU:PE:SR	./.:5:5:0
chr1	11041748	333_2	N	N]chr1:11039592]	.	.	SVTYPE=BND;STRANDS=++:5;SECONDARY;EVENT=333;MATEID=333_1;CIPOS=-6,405;CIEND=-6,405;CIPOS95=0,250;CIEND95=0,250;IMPRECISE;SU=5;PE=5;SR=0	GT:SU:PE:SR	./.:5:5:0
chr1	11039546	334	N	<DUP>	.	.	SVTYPE=DUP;STRANDS=-+:16;SVLEN=2203;END=11041749;CIPOS=-10,9;CIEND=-4,2;CIPOS95=0,0;CIEND95=0,0;SU=16;PE=6;SR=10	GT:SU:PE:SR	./.:16:6:10
chr1	11125013	335	N	<DEL>	.	.	SVTYPE=DEL;STRANDS=+-:4;SVLEN=-2;END=11125015;CIPOS=-10,0;CIEND=-1,9;CIPOS95=-10,0;CIEND95=-1,2;IMPRECISE;SU=4;PE=4;SR=0	GT:SU:PE:SR	./.:4:4:0
chr1	11128940	336	N	<DEL>	.	.	SVTYPE=DEL;STRANDS=+-:4;SVLEN=-361;END=11129301;CIPOS=-10,359;CIEND=-297,9;CIPOS95=0,253;CIEND95=-164,1;IMPRECISE;SU=4;PE=4;SR=0	GT:SU:PE:SR	./.:4:4:0
chr1	11134559	337	N	<DEL>	.	.	SVTYPE=DEL;STRANDS=+-:5;SVLEN=-307;END=11134866;CIPOS=-10,273;CIEND=-306,11;CIPOS95=-1,142;CIEND95=-179,2;IMPRECISE;SU=5;PE=5;SR=0	GT:SU:PE:SR	./.:5:5:0
chr1	11138844	338	N	<DEL>	.	.	SVTYPE=DEL;STRANDS=+-:4;SVLEN=-7;END=11138851;CIPOS=-10,7;CIEND=-6,11;CIPOS95=-10,7;CIEND95=-6,3;IMPRECISE;SU=4;PE=4;SR=0	GT:SU:PE:SR	./.:4:4:0
chr1	11143345	339	N	<DEL>	.	.	SVTYPE=DEL;STRANDS=+-:4;SVLEN=-91;END=11143436;CIPOS=-10,89;CIEND=-90,9;CIPOS95=-3,49;CIEND95=-32,2;IMPRECISE;SU=4;PE=4;SR=0	GT:SU:PE:SR	./.:4:4:0
chr1	11155878	340	N	<DEL>	.	.	SVTYPE=DEL;STRANDS=+-:6;SVLEN=-308;END=11156186;CIPOS=-10,230;CIEND=-267,9;CIPOS95=-1,102;CIEND95=-138,1;IMPRECISE;SU=6;PE=6;SR=0	GT:SU:PE:SR	./.:6:6:0
chr1	11210863	341	N	<DEL>	.	.	SVTYPE=DEL;STRANDS=+-:4;SVLEN=-202;END=11211065;CIPOS=-10,200;CIEND=-201,9;CIPOS95=-1,136;CIEND95=-106,1;IMPRECISE;SU=4;PE=4;SR=0	GT:SU:PE:SR	./.:4:4:0
chr1	11242967	342	N	<DEL>	.	.	SVTYPE=DEL;STRANDS=+-:4;SVLEN=-340;END=11243307;CIPOS=-10,331;CIEND=-339,11;CIPOS95=0,195;CIEND95=-220,2;IMPRECISE;SU=4;PE=4;SR=0	GT:SU:PE:SR	./.:4:4:0
chr1	11247945	343	N	<DEL>	.	.	SVTYPE=DEL;STRANDS=+-:4;SVLEN=-256;END=11248201;CIPOS=-10,40;CIEND=-251,9;CIPOS95=-2,32;CIEND95=-124,1;IMPRECISE;SU=4;PE=4;SR=0	GT:SU:PE:SR	./.:4:4:0
chr1	11314375	344	N	<DEL>	.	.	SVTYPE=DEL;STRANDS=+-:4;SVLEN=-221;END=11314596;CIPOS=-10,130;CIEND=-118,9;CIPOS95=-2,30;CIEND95=-64,3;IMPRECISE;SU=4;PE=4;SR=0	GT:SU:PE:SR	./.:4:4:0
chr1	11320217	345	N	<DEL>	.	.	SVTYPE=DEL;STRANDS=+-:5;SVLEN=-8;END=11320225;CIPOS=-10,6;CIEND=-7,9;CIPOS95=-10,6;CIEND95=-7,1;IMPRECISE;SU=5;PE=5;SR=0	GT:SU:PE:SR	./.:5:5:0
chr1	11350763	346	N	<DEL>	.	.	SVTYPE=DEL;STRANDS=+-:4;SVLEN=-71;END=11350834;CIPOS=-10,55;CIEND=-61,9;CIPOS95=-1,43;CIEND95=-37,3;IMPRECISE;SU=4;PE=4;SR=0	GT:SU:PE:SR	./.:4:4:0
chr1	11373992	347	N	<DUP>	.	.	SVTYPE=DUP;STRANDS=-+:8;SVLEN=419;END=11374411;CIPOS=-312,11;CIEND=-10,277;CIPOS95=-164,3;CIEND95=0,133;IMPRECISE;SU=8;PE=8;SR=0	GT:SU:PE:SR	./.:8:8:0
chr1	11387480	348	N	<DEL>	.	.	SVTYPE=DEL;STRANDS=+-:4;SVLEN=-210;END=11387690;CIPOS=-10,208;CIEND=-150,9;CIPOS95=-1,89;CIEND95=-55,3;IMPRECISE;SU=4;PE=4;SR=0	GT:SU:PE:SR	./.:4:4:0
chr1	11388736	349	N	<DEL>	.	.	SVTYPE=DEL;STRANDS=+-:4;SVLEN=-176;END=11388912;CIPOS=-10,74;CIEND=-145,9;CIPOS95=-2,56;CIEND95=-43,2;IMPRECISE;SU=4;PE=4;SR=0	GT:SU:PE:SR	./.:4:4:0
chr1	11393585	350	N	<DEL>	.	.	SVTYPE=DEL;STRANDS=+-:5;SVLEN=-401;END=11393986;CIPOS=-10,239;CIEND=-265,9;CIPOS95=-1,116;CIEND95=-136,1;IMPRECISE;SU=5;PE=5;SR=0	GT:SU:PE:SR	./.:5:5:0
chr1	11409905	351	N	<DEL>	.	.	SVTYPE=DEL;STRANDS=+-:4;SVLEN=-2;END=11409907;CIPOS=-10,0;CIEND=-1,9;CIPOS95=-10,0;CIEND95=-1,3;IMPRECISE;SU=4;PE=4;SR=0	GT:SU:PE:SR	./.:4:4:0
chr1	11410871	352	N	<DEL>	.	.	SVTYPE=DEL;STRANDS=+-:6;SVLEN=-131;END=11411002;CIPOS=-10,129;CIEND=-130,9;CIPOS95=-1,56;CIEND95=-40,2;IMPRECISE;SU=6;PE=6;SR=0	GT:SU:PE:SR	./.:6:6:0
chr1	11517405	353	N	<DEL>	.	.	SVTYPE=DEL;STRANDS=+-:5;SVLEN=-482;END=11517887;CIPOS=-10,400;CIEND=-360,11;CIPOS95=0,250;CIEND95=-218,2;IMPRECISE;SU=5;PE=5;SR=0	GT:SU:PE:SR	./.:5:5:0
chr1	11522527	354	N	<DUP>	.	.	SVTYPE=DUP;STRANDS=-+:4;SVLEN=358;END=11522885;CIPOS=-276,9;CIEND=-10,386;CIPOS95=-143,1;CIEND95=0,223;IMPRECISE;SU=4;PE=4;SR=0	GT:SU:PE:SR	./.:4:4:0
chr1	11590108	355	N	<DEL>	.	.	SVTYPE=DEL;STRANDS=+-:4;SVLEN=-282;END=11590390;CIPOS=-10,280;CIEND=-190,9;CIPOS95=0,188;CIEND95=-74,1;IMPRECISE;SU=4;PE=4;SR=0	GT:SU:PE:SR	./.:4:4:0
chr1	11622836	356	N	<DEL>	.	.	SVTYPE=DEL;STRANDS=+-:59;SVLEN=-296;END=11623132;CIPOS=-10,9;CIEND=-3,0;CIPOS95=0,0;CIEND95=0,0;SU=59;PE=47;SR=12	GT:SU:PE:SR	./.:59:47:12
chr1	11624442	357	N	<DEL>	.	.	SVTYPE=DEL;STRANDS=+-:4;SVLEN=-2;END=11624444;CIPOS=-10,0;CIEND=-1,9;CIPOS95=-10,0;CIEND95=-1,2;IMPRECISE;SU=4;PE=4;SR=0	GT:SU:PE:SR	./.:4:4:0
chr1	11753518	358	N	<DEL>	.	.	SVTYPE=DEL;STRANDS=+-:4;SVLEN=-223;END=11753741;CIPOS=-10,145;CIEND=-202,9;CIPOS95=-3,55;CIEND95=-86,1;IMPRECISE;SU=4;PE=4;SR=0	GT:SU:PE:SR	./.:4:4:0
chr1	11780449	359	N	<DEL>	.	.	SVTYPE=DEL;STRANDS=+-:5;SVLEN=-185;END=11780634;CIPOS=-10,170;CIEND=-177,9;CIPOS95=-2,64;CIEND95=-67,2;IMPRECISE;SU=5;PE=5;SR=0	GT:SU:PE:SR	./.:5:5:0
chr1	11787757	360	N	<DEL>	.	.	SVTYPE=DEL;STRANDS=+-:4;SVLEN=-349;END=11788106;CIPOS=-10,326;CIEND=-309,10;CIPOS95=0,183;CIEND95=-172,2;IMPRECISE;SU=4;PE=4;SR=0	GT:SU:PE:SR	./.:4:4:0
chr1	11850398	361	N	<DEL>	.	.	SVTYPE=DEL;STRANDS=+-:5;SVLEN=-301;END=11850699;CIPOS=-10,211;CIEND=-195,9;CIPOS95=-1,80;CIEND95=-81,1;IMPRECISE;SU=5;PE=5;SR=0	GT:SU:PE:SR	./.:5:5:0
chr1	11866877	362	N	<DEL>	.	.	SVTYPE=DEL;STRANDS=+-:4;SVLEN=-9;END=11866886;CIPOS=-10,7;CIEND=-8,9;CIPOS95=-10,7;CIEND95=-8,1;IMPRECISE;SU=4;PE=4;SR=0	GT:SU:PE:SR	./.:4:4:0
chr1	12070774	363	N	<DEL>	.	.	SVTYPE=DEL;STRANDS=+-:4;SVLEN=-251;END=12071025;CIPOS=-10,183;CIEND=-250,9;CIPOS95=-2,73;CIEND95=-160,1;IMPRECISE;SU=4;PE=4;SR=0	GT:SU:PE:SR	./.:4:4:0
chr1	12078975	364	N	<DEL>	.	.	SVTYPE=DEL;STRANDS=+-:4;SVLEN=-82;END=12079057;CIPOS=-10,80;CIEND=-81,9;CIPOS95=-4,29;CIEND95=-34,2;IMPRECISE;SU=4;PE=4;SR=0	GT:SU:PE:SR	./.:4:4:0
chr1	12110847	365	N	<DEL>	.	.	SVTYPE=DEL;STRANDS=+-:6;SVLEN=-29;END=12110876;CIPOS=-10,27;CIEND=-28,9;CIPOS95=-3,18;CIEND95=-27,1;IMPRECISE;SU=6;PE=6;SR=0	GT:SU:PE:SR	./.:6:6:0
chr1	12164513	366	N	<DEL>	.	.	SVTYPE=DEL;STRANDS=+-:4;SVLEN=-381;END=12164894;CIPOS=-10,381;CIEND=-317,11;CIPOS95=0,268;CIEND95=-181,2;IMPRECISE;SU=4;PE=4;SR=0	GT:SU:PE:SR	./.:4:4:0
chr1	12172877	367	N	<DEL>	.	.	SVTYPE=DEL;STRANDS=+-:4;SVLEN=-132;END=12173009;CIPOS=-10,123;CIEND=-131,9;CIPOS95=-3,49;CIEND95=-55,3;IMPRECISE;SU=4;PE=4;SR=0	GT:SU:PE:SR	./.:4:4:0
chr1	12183055	368	N	<DEL>	.	.	SVTYPE=DEL;STRANDS=+-:5;SVLEN=-178;END=12183233;CIPOS=-10,176;CIEND=-168,9;CIPOS95=-1,88;CIEND95=-61,2;IMPRECISE;SU=5;PE=5;SR=0	GT:SU:PE:SR	./.:5:5:0
chr1	12195237	369	N	<DEL>	.	.	SVTYPE=DEL;STRANDS=+-:4;SVLEN=-36;END=12195273;CIPOS=-10,34;CIEND=-35,9;CIPOS95=-1,33;CIEND95=-23,2;IMPRECISE;SU=4;PE=4;SR=0	GT:SU:PE:SR	./.:4:4:0
chr1	12237141	370	N	<DEL>	.	.	SVTYPE=DEL;STRANDS=+-:4;SVLEN=-407;END=12237548;CIPOS=-10,365;CIEND=-331,9;CIPOS95=0,210;CIEND95=-192,0;IMPRECISE;SU=4;PE=4;SR=0	GT:SU:PE:SR	./.:4:4:0
chr1	12330647	371	N	<DEL>	.	.	SVTYPE=DEL;STRANDS=+-:4;SVLEN=-604;END=12331251;CIPOS=-10,442;CIEND=-441,11;CIPOS95=0,295;CIEND95=-293,2;IMPRECISE;SU=4;PE=4;SR=0	GT:SU:PE:SR	./.:4:4:0
chr1	12334721	372	N	<DEL>	.	.	SVTYPE=DEL;STRANDS=+-:5;SVLEN=-8;END=12334729;CIPOS=-10,6;CIEND=-7,9;CIPOS95=-10,6;CIEND95=-7,1;IMPRECISE;SU=5;PE=5;SR=0	GT:SU:PE:SR	./.:5:5:0
chr1	12384119	373	N	<DEL>	.	.	SVTYPE=DEL;STRANDS=+-:4;SVLEN=-395;END=12384514;CIPOS=-10,315;CIEND=-375,11;CIPOS95=-1,179;CIEND95=-224,2;IMPRECISE;SU=4;PE=4;SR=0	GT:SU:PE:SR	./.:4:4:0
chr1	12385158	374	N	<DEL>	.	.	SVTYPE=DEL;STRANDS=+-:4;SVLEN=-88;END=12385246;CIPOS=-10,36;CIEND=-87,9;CIPOS95=-2,29;CIEND95=-45,3;IMPRECISE;SU=4;PE=4;SR=0	GT:SU:PE:SR	./.:4:4:0
chr1	12393926	375	N	<DEL>	.	.	SVTYPE=DEL;STRANDS=+-:4;SVLEN=-89;END=12394015;CIPOS=-10,87;CIEND=-60,9;CIPOS95=-3,61;CIEND95=-45,2;IMPRECISE;SU=4;PE=4;SR=0	GT:SU:PE:SR	./.:4:4:0
chr1	12411739	376	N	<DEL>	.	.	SVTYPE=DEL;STRANDS=+-:4;SVLEN=-240;END=12411979;CIPOS=-10,164;CIEND=-222,9;CIPOS95=-2,61;CIEND95=-101,1;IMPRECISE;SU=4;PE=4;SR=0	GT:SU:PE:SR	./.:4:4:0
chr1	12415850	377	N	<DEL>	.	.	SVTYPE=DEL;STRANDS=+-:4;SVLEN=-4;END=12415854;CIPOS=-10,2;CIEND=-3,9;CIPOS95=-10,2;CIEND95=-3,2;IMPRECISE;SU=4;PE=4;SR=0	GT:SU:PE:SR	./.:4:4:0
chr1	12436096	378	N	<DEL>	.	.	SVTYPE=DEL;STRANDS=+-:7;SVLEN=-153;END=12436249;CIPOS=-10,151;CIEND=-121,9;CIPOS95=-1,78;CIEND95=-47,3;IMPRECISE;SU=7;PE=7;SR=0	GT:SU:PE:SR	./.:7:7:0
chr1	12458965	379	N	<DEL>	.	.	SVTYPE=DEL;STRANDS=+-:6;SVLEN=-191;END=12459156;CIPOS=-10,180;CIEND=-190,9;CIPOS95=-2,70;CIEND95=-66,1;IMPRECISE;SU=6;PE=6;SR=0	GT:SU:PE:SR	./.:6:6:0
chr1	12464324	380	N	<DEL>	.	.	SVTYPE=DEL;STRANDS=+-:4;SVLEN=-167;END=12464491;CIPOS=-10,165;CIEND=-109,9;CIPOS95=-2,51;CIEND95=-24,3;IMPRECISE;SU=4;PE=4;SR=0	GT:SU:PE:SR	./.:4:4:0
chr1	12493212	381	N	<DEL>	.	.	SVTYPE=DEL;STRANDS=+-:4;SVLEN=-8;END=12493220;CIPOS=-10,6;CIEND=-7,9;CIPOS95=-10,6;CIEND95=-7,1;IMPRECISE;SU=4;PE=4;SR=0	GT:SU:PE:SR	./.:4:4:0
chr1	12606811	382	N	<DEL>	.	.	SVTYPE=DEL;STRANDS=+-:4;SVLEN=-18;END=12606829;CIPOS=-10,16;CIEND=-17,9;CIPOS95=-2,15;CIEND95=-17,0;IMPRECISE;SU=4;PE=4;SR=0	GT:SU:PE:SR	./.:4:4:0
chr1	12625851	383	N	<DEL>	.	.	SVTYPE=DEL;STRANDS=+-:5;SVLEN=-4;END=12625855;CIPOS=-10,2;CIEND=-3,9;CIPOS95=-10,2;CIEND95=-3,2;IMPRECISE;SU=5;PE=5;SR=0	GT:SU:PE:SR	./.:5:5:0
chr1	12653089	384	N	<DEL>	.	.	SVTYPE=DEL;STRANDS=+-:4;SVLEN=-91;END=12653180;CIPOS=-10,89;CIEND=-90,9;CIPOS95=-3,53;CIEND95=-42,3;IMPRECISE;SU=4;PE=4;SR=0	GT:SU:PE:SR	./.:4:4:0
chr1	12662463	385	N	<DEL>	.	.	SVTYPE=DEL;STRANDS=+-:4;SVLEN=-317;END=12662780;CIPOS=-10,317;CIEND=-316,11;CIPOS95=0,200;CIEND95=-230,2;IMPRECISE;SU=4;PE=4;SR=0	GT:SU:PE:SR	./.:4:4:0
chr1	12668812	386	N	<DEL>	.	.	SVTYPE=DEL;STRANDS=+-:4;SVLEN=-255;END=12669067;CIPOS=-10,253;CIEND=-221,9;CIPOS95=-1,133;CIEND95=-101,1;IMPRECISE;SU=4;PE=4;SR=0	GT:SU:PE:SR	./.:4:4:0
chr1	12696021	387	N	<DEL>	.	.	SVTYPE=DEL;STRANDS=+-:4;SVLEN=-120;END=12696141;CIPOS=-10,93;CIEND=-119,9;CIPOS95=-3,41;CIEND95=-35,3;IMPRECISE;SU=4;PE=4;SR=0	GT:SU:PE:SR	./.:4:4:0
chr1	12723874	388	N	<DEL>	.	.	SVTYPE=DEL;STRANDS=+-:7;SVLEN=-16;END=12723890;CIPOS=-5,4;CIEND=-5,4;CIPOS95=0,0;CIEND95=0,0;SU=7;PE=0;SR=7	GT:SU:PE:SR	./.:7:0:7
chr1	12770313	389	N	<DEL>	.	.	SVTYPE=DEL;STRANDS=+-:4;SVLEN=-232;END=12770545;CIPOS=-10,230;CIEND=-231,9;CIPOS95=-1,138;CIEND95=-107,1;IMPRECISE;SU=4;PE=4;SR=0	GT:SU:PE:SR	./.:4:4:0
chr1	12773121	390	N	<DEL>	.	.	SVTYPE=DEL;STRANDS=+-:5;SVLEN=-320;END=12773441;CIPOS=-10,320;CIEND=-319,11;CIPOS95=0,209;CIEND95=-199,2;IMPRECISE;SU=5;PE=5;SR=0	GT:SU:PE:SR	./.:5:5:0
chr1	12810108	391	N	<DEL>	.	.	SVTYPE=DEL;STRANDS=+-:4;SVLEN=-208;END=12810316;CIPOS=-10,206;CIEND=-207,9;CIPOS95=-1,94;CIEND95=-112,1;IMPRECISE;SU=4;PE=4;SR=0	GT:SU:PE:SR	./.:4:4:0
chr1	13238924	392	N	<DEL>	.	.	SVTYPE=DEL;STRANDS=+-:5;SVLEN=-146;END=13239070;CIPOS=-10,141;CIEND=-145,9;CIPOS95=-3,56;CIEND95=-40,2;IMPRECISE;SU=5;PE=5;SR=0	GT:SU:PE:SR	./.:5:5:0
chr1	13224716	393	N	<DUP>	.	.	SVTYPE=DUP;STRANDS=-+:13;SVLEN=145681;END=13370397;CIPOS=-251,9;CIEND=-10,310;CIPOS95=-145,1;CIEND95=0,201;IMPRECISE;SU=13;PE=13;SR=0	GT:SU:PE:SR	./.:13:13:0
chr1	13237741	394	N	<DEL>	.	.	SVTYPE=DEL;STRANDS=+-:7;SVLEN=-144496;END=13382237;CIPOS=-10,351;CIEND=-329,9;CIPOS95=0,229;CIEND95=-184,0;IMPRECISE;SU=7;PE=7;SR=0	GT:SU:PE:SR	./.:7:7:0
chr1	13239889	395	N	<DEL>	.	.	SVTYPE=DEL;STRANDS=+-:4;SVLEN=-144298;END=13384187;CIPOS=-9,8;CIEND=-9,8;CIPOS95=0,0;CIEND95=0,0;SU=4;PE=0;SR=4	GT:SU:PE:SR	./.:4:0:4
chr1	13420841	396	N	<DEL>	.	.	SVTYPE=DEL;STRANDS=+-:4;SVLEN=-447;END=13421288;CIPOS=-10,430;CIEND=-312,10;CIPOS95=0,270;CIEND95=-176,2;IMPRECISE;SU=4;PE=4;SR=0	GT:SU:PE:SR	./.:4:4:0
chr1	13463647	397	N	<DEL>	.	.	SVTYPE=DEL;STRANDS=+-:4;SVLEN=-329;END=13463976;CIPOS=-10,300;CIEND=-328,11;CIPOS95=-1,148;CIEND95=-226,2;IMPRECISE;SU=4;PE=4;SR=0	GT:SU:PE:SR	./.:4:4:0
chr1	13466874	398	N	<DEL>	.	.	SVTYPE=DEL;STRANDS=+-:5;SVLEN=-211;END=13467085;CIPOS=-10,177;CIEND=-210,9;CIPOS95=-2,69;CIEND95=-111,1;IMPRECISE;SU=5;PE=5;SR=0	GT:SU:PE:SR	./.:5:5:0
chr1	13501557	399	N	<DEL>	.	.	SVTYPE=DEL;STRANDS=+-:29;SVLEN=-121;END=13501678;CIPOS=-10,100;CIEND=-78,9;CIPOS95=-2,28;CIEND95=-21,3;IMPRECISE;SU=29;PE=29;SR=0	GT:SU:PE:SR	./.:29:29:0
chr1	13527669	400	N	<DEL>	.	.	SVTYPE=DEL;STRANDS=+-:8;SVLEN=-215;END=13527884;CIPOS=-10,99;CIEND=-214,9;CIPOS95=-3,50;CIEND95=-115,0;IMPRECISE;SU=8;PE=8;SR=0	GT:SU:PE:SR	./.:8:8:0
chr1	13531644	401	N	<DEL>	.	.	SVTYPE=DEL;STRANDS=+-:4;SVLEN=-77;END=13531721;CIPOS=-10,69;CIEND=-1,3;CIPOS95=-3,25;CIEND95=-1,1;IMPRECISE;SU=4;PE=4;SR=0	GT:SU:PE:SR	./.:4:4:0
chr1	13567950	402	N	<DEL>	.	.	SVTYPE=DEL;STRANDS=+-:14;SVLEN=-142;END=13568092;CIPOS=-10,81;CIEND=-141,9;CIPOS95=-2,41;CIEND95=-63,1;IMPRECISE;SU=14;PE=14;SR=0	GT:SU:PE:SR	./.:14:14:0
chr1	13585132	403	N	<DEL>	.	.	SVTYPE=DEL;STRANDS=+-:4;SVLEN=-247;END=13585379;CIPOS=-10,241;CIEND=-246,9;CIPOS95=-1,117;CIEND95=-146,1;IMPRECISE;SU=4;PE=4;SR=0	GT:SU:PE:SR	./.:4:4:0
chr1	13605199	404	N	<DEL>	.	.	SVTYPE=DEL;STRANDS=+-:4;SVLEN=-191;END=13605390;CIPOS=-10,189;CIEND=-120,9;CIPOS95=-1,103;CIEND95=-65,3;IMPRECISE;SU=4;PE=4;SR=0	GT:SU:PE:SR	./.:4:4:0
chr1	13646519	405	N	<DEL>	.	.	SVTYPE=DEL;STRANDS=+-:4;SVLEN=-275;END=13646794;CIPOS=-10,244;CIEND=-227,9;CIPOS95=-1,120;CIEND95=-103,1;IMPRECISE;SU=4;PE=4;SR=0	GT:SU:PE:SR	./.:4:4:0
chr1	13670459	406	N	<DEL>	.	.	SVTYPE=DEL;STRANDS=+-:5;SVLEN=-376;END=13670835;CIPOS=-10,374;CIEND=-266,9;CIPOS95=0,252;CIEND95=-137,1;IMPRECISE;SU=5;PE=5;SR=0	GT:SU:PE:SR	./.:5:5:0
chr1	13760899	407	N	<DEL>	.	.	SVTYPE=DEL;STRANDS=+-:4;SVLEN=-121;END=13761020;CIPOS=-10,119;CIEND=-120,9;CIPOS95=-2,52;CIEND95=-61,2;IMPRECISE;SU=4;PE=4;SR=0	GT:SU:PE:SR	./.:4:4:0
chr1	13774022	408	N	<DEL>	.	.	SVTYPE=DEL;STRANDS=+-:4;SVLEN=-6;END=13774028;CIPOS=-10,4;CIEND=-5,9;CIPOS95=-10,4;CIEND95=-5,1;IMPRECISE;SU=4;PE=4;SR=0	GT:SU:PE:SR	./.:4:4:0
chr1	13805112	409	N	<DEL>	.	.	SVTYPE=DEL;STRANDS=+-:4;SVLEN=-162;END=13805274;CIPOS=-10,159;CIEND=-161,9;CIPOS95=-2,58;CIEND95=-84,1;IMPRECISE;SU=4;PE=4;SR=0	GT:SU:PE:SR	./.:4:4:0
chr1	13813275	410	N	<DEL>	.	.	SVTYPE=DEL;STRANDS=+-:4;SVLEN=-260;END=13813535;CIPOS=-10,258;CIEND=-141,9;CIPOS95=-1,165;CIEND95=-54,3;IMPRECISE;SU=4;PE=4;SR=0	GT:SU:PE:SR	./.:4:4:0
chr1	13820030	411	N	<DEL>	.	.	SVTYPE=DEL;STRANDS=+-:4;SVLEN=-5;END=13820035;CIPOS=-10,3;CIEND=-4,9;CIPOS95=-10,3;CIEND95=-4,2;IMPRECISE;SU=4;PE=4;SR=0	GT:SU:PE:SR	./.:4:4:0
chr1	13871436	412	N	<DEL>	.	.	SVTYPE=DEL;STRANDS=+-:4;SVLEN=-262;END=13871698;CIPOS=-10,243;CIEND=-261,9;CIPOS95=-1,118;CIEND95=-148,1;IMPRECISE;SU=4;PE=4;SR=0	GT:SU:PE:SR	./.:4:4:0
chr1	13885332	413	N	<DEL>	.	.	SVTYPE=DEL;STRANDS=+-:4;SVLEN=-330;END=13885662;CIPOS=-10,321;CIEND=-329,11;CIPOS95=0,186;CIEND95=-226,2;IMPRECISE;SU=4;PE=4;SR=0	GT:SU:PE:SR	./.:4:4:0
chr1	13944338	414	N	<DEL>	.	.	SVTYPE=DEL;STRANDS=+-:4;SVLEN=-36;END=13944374;CIPOS=-10,34;CIEND=-35,9;CIPOS95=-2,31;CIEND95=-25,2;IMPRECISE;SU=4;PE=4;SR=0	GT:SU:PE:SR	./.:4:4:0
chr1	13958829	415	N	<DEL>	.	.	SVTYPE=DEL;STRANDS=+-:4;SVLEN=-2;END=13958831;CIPOS=-10,0;CIEND=-1,9;CIPOS95=-10,0;CIEND95=-1,2;IMPRECISE;SU=4;PE=4;SR=0	GT:SU:PE:SR	./.:4:4:0
chr1	14008722	416	N	<DEL>	.	.	SVTYPE=DEL;STRANDS=+-:5;SVLEN=-370;END=14009092;CIPOS=-10,343;CIEND=-369,11;CIPOS95=0,203;CIEND95=-240,2;IMPRECISE;SU=5;PE=5;SR=0	GT:SU:PE:SR	./.:5:5:0
chr1	14011917	417	N	<DEL>	.	.	SVTYPE=DEL;STRANDS=+-:4;SVLEN=-5;END=14011922;CIPOS=-10,3;CIEND=-4,9;CIPOS95=-10,3;CIEND95=-4,2;IMPRECISE;SU=4;PE=4;SR=0	GT:SU:PE:SR	./.:4:4:0
chr1	14021057	418	N	<DEL>	.	.	SVTYPE=DEL;STRANDS=+-:4;SVLEN=-326;END=14021383;CIPOS=-10,221;CIEND=-247,9;CIPOS95=-1,100;CIEND95=-116,1;IMPRECISE;SU=4;PE=4;SR=0	GT:SU:PE:SR	./.:4:4:0
chr1	14027554	419	N	<DEL>	.	.	SVTYPE=DEL;STRANDS=+-:4;SVLEN=-257;END=14027811;CIPOS=-10,255;CIEND=-256,9;CIPOS95=-1,175;CIEND95=-136,1;IMPRECISE;SU=4;PE=4;SR=0	GT:SU:PE:SR	./.:4:4:0
chr1	14066061	420	N	<DEL>	.	.	SVTYPE=DEL;STRANDS=+-:4;SVLEN=-257;END=14066318;CIPOS=-10,256;CIEND=-256,10;CIPOS95=-1,153;CIEND95=-141,2;IMPRECISE;SU=4;PE=4;SR=0	GT:SU:PE:SR	./.:4:4:0
chr1	14069380	421	N	<DEL>	.	.	SVTYPE=DEL;STRANDS=+-:4;SVLEN=-41;END=14069421;CIPOS=-10,39;CIEND=-40,9;CIPOS95=-2,29;CIEND95=-38,1;IMPRECISE;SU=4;PE=4;SR=0	GT:SU:PE:SR	./.:4:4:0
chr1	14128334	422	N	<DEL>	.	.	SVTYPE=DEL;STRANDS=+-:4;SVLEN=-5;END=14128339;CIPOS=-10,3;CIEND=-4,9;CIPOS95=-1,1;CIEND95=-1,1;IMPRECISE;SU=4;PE=2;SR=2	GT:SU:PE:SR	./.:4:2:2
chr1	14161030	423	N	<DEL>	.	.	SVTYPE=DEL;STRANDS=+-:4;SVLEN=-84;END=14161114;CIPOS=-10,82;CIEND=-70,9;CIPOS95=-3,48;CIEND95=-25,3;IMPRECISE;SU=4;PE=4;SR=0	GT:SU:PE:SR	./.:4:4:0
chr1	14229361	424	N	<DEL>	.	.	SVTYPE=DEL;STRANDS=+-:4;SVLEN=-143;END=14229504;CIPOS=-10,141;CIEND=-142,9;CIPOS95=-2,33;CIEND95=-82,1;IMPRECISE;SU=4;PE=4;SR=0	GT:SU:PE:SR	./.:4:4:0
chr1	14285092	425	N	<DEL>	.	.	SVTYPE=DEL;STRANDS=+-:4;SVLEN=-96;END=14285188;CIPOS=-10,79;CIEND=-95,9;CIPOS95=-2,60;CIEND95=-36,3;IMPRECISE;SU=4;PE=4;SR=0	GT:SU:PE:SR	./.:4:4:0
chr1	14303336	426	N	<DEL>	.	.	SVTYPE=DEL;STRANDS=+-:4;SVLEN=-172;END=14303508;CIPOS=-10,170;CIEND=-171,9;CIPOS95=-1,90;CIEND95=-75,2;IMPRECISE;SU=4;PE=4;SR=0	GT:SU:PE:SR	./.:4:4:0
chr1	14339964	427	N	<DEL>	.	.	SVTYPE=DEL;STRANDS=+-:4;SVLEN=-8;END=14339972;CIPOS=-4,0;CIEND=-1,3;CIPOS95=-4,0;CIEND95=-1,3;IMPRECISE;SU=4;PE=4;SR=0	GT:SU:PE:SR	./.:4:4:0
chr1	14350563	428	N	<DEL>	.	.	SVTYPE=DEL;STRANDS=+-:4;SVLEN=-3;END=14350566;CIPOS=-8,0;CIEND=0,8;CIPOS95=-8,0;CIEND95=0,3;IMPRECISE;SU=4;PE=4;SR=0	GT:SU:PE:SR	./.:4:4:0
chr1	14416062	429	N	<DEL>	.	.	SVTYPE=DEL;STRANDS=+-:5;SVLEN=-40;END=14416102;CIPOS=-10,14;CIEND=-39,9;CIPOS95=-2,13;CIEND95=-35,2;IMPRECISE;SU=5;PE=5;SR=0	GT:SU:PE:SR	./.:5:5:0
chr1	14460641	430	N	<DEL>	.	.	SVTYPE=DEL;STRANDS=+-:6;SVLEN=-130;END=14460771;CIPOS=-10,99;CIEND=-129,9;CIPOS95=-3,67;CIEND95=-47,2;IMPRECISE;SU=6;PE=6;SR=0	GT:SU:PE:SR	./.:6:6:0
chr1	14477546	431	N	<DEL>	.	.	SVTYPE=DEL;STRANDS=+-:5;SVLEN=-430;END=14477976;CIPOS=-10,429;CIEND=-312,10;CIPOS95=0,274;CIEND95=-176,2;IMPRECISE;SU=5;PE=5;SR=0	GT:SU:PE:SR	./.:5:5:0
chr1	14495332	432	N	<DEL>	.	.	SVTYPE=DEL;STRANDS=+-:6;SVLEN=-421;END=14495753;CIPOS=-10,374;CIEND=-341,11;CIPOS95=0,231;CIEND95=-202,2;IMPRECISE;SU=6;PE=6;SR=0	GT:SU:PE:SR	./.:6:6:0
chr1	14513406	433	N	<DEL>	.	.	SVTYPE=DEL;STRANDS=+-:6;SVLEN=-246;END=14513652;CIPOS=-10,137;CIEND=-245,9;CIPOS95=-3,56;CIEND95=-141,1;IMPRECISE;SU=6;PE=6;SR=0	GT:SU:PE:SR	./.:6:6:0
chr1	14525846	434	N	<DEL>	.	.	SVTYPE=DEL;STRANDS=+-:4;SVLEN=-110;END=14525956;CIPOS=-10,108;CIEND=-62,9;CIPOS95=-3,55;CIEND95=-41,2;IMPRECISE;SU=4;PE=4;SR=0	GT:SU:PE:SR	./.:4:4:0
chr1	14553104	435	N	<DEL>	.	.	SVTYPE=DEL;STRANDS=+-:4;SVLEN=-8;END=14553112;CIPOS=-10,6;CIEND=-7,9;CIPOS95=-10,6;CIEND95=-7,1;IMPRECISE;SU=4;PE=4;SR=0	GT:SU:PE:SR	./.:4:4:0
chr1	14554924	436	N	<DEL>	.	.	SVTYPE=DEL;STRANDS=+-:5;SVLEN=-125;END=14555049;CIPOS=-10,123;CIEND=-115,9;CIPOS95=-3,58;CIEND95=-51,3;IMPRECISE;SU=5;PE=5;SR=0	GT:SU:PE:SR	./.:5:5:0
chr1	14567979	437	N	<DEL>	.	.	SVTYPE=DEL;STRANDS=+-:4;SVLEN=-5;END=14567984;CIPOS=-6,0;CIEND=0,6;CIPOS95=-6,0;CIEND95=0,1;IMPRECISE;SU=4;PE=4;SR=0	GT:SU:PE:SR	./.:4:4:0
chr1	14604848	438	N	<DEL>	.	.	SVTYPE=DEL;STRANDS=+-:4;SVLEN=-70;END=14604918;CIPOS=-10,60;CIEND=-50,9;CIPOS95=-2,41;CIEND95=-38,2;IMPRECISE;SU=4;PE=4;SR=0	GT:SU:PE:SR	./.:4:4:0
chr1	14619836	439	N	<DEL>	.	.	SVTYPE=DEL;STRANDS=+-:4;SVLEN=-286;END=14620122;CIPOS=-10,286;CIEND=-285,11;CIPOS95=-1,172;CIEND95=-168,3;IMPRECISE;SU=4;PE=4;SR=0	GT:SU:PE:SR	./.:4:4:0
chr1	14624875	440	N	<DEL>	.	.	SVTYPE=DEL;STRANDS=+-:4;SVLEN=-210;END=14625085;CIPOS=-10,208;CIEND=-168,9;CIPOS95=-1,109;CIEND95=-63,2;IMPRECISE;SU=4;PE=4;SR=0	GT:SU:PE:SR	./.:4:4:0
chr1	14647901	441	N	<DEL>	.	.	SVTYPE=DEL;STRANDS=+-:5;SVLEN=-170;END=14648071;CIPOS=-10,123;CIEND=-169,9;CIPOS95=-3,63;CIEND95=-99,1;IMPRECISE;SU=5;PE=5;SR=0	GT:SU:PE:SR	./.:5:5:0
chr1	14685308	442	N	<DEL>	.	.	SVTYPE=DEL;STRANDS=+-:5;SVLEN=-406;END=14685714;CIPOS=-10,401;CIEND=-321,11;CIPOS95=0,251;CIEND95=-185,2;IMPRECISE;SU=5;PE=5;SR=0	GT:SU:PE:SR	./.:5:5:0
chr1	14748599	443	N	<DEL>	.	.	SVTYPE=DEL;STRANDS=+-:4;SVLEN=-131;END=14748730;CIPOS=-10,129;CIEND=-130,9;CIPOS95=-2,46;CIEND95=-56,2;IMPRECISE;SU=4;PE=4;SR=0	GT:SU:PE:SR	./.:4:4:0
chr1	14749339	444	N	<DEL>	.	.	SVTYPE=DEL;STRANDS=+-:5;SVLEN=-130;END=14749469;CIPOS=-10,128;CIEND=-129,9;CIPOS95=-2,46;CIEND95=-65,2;IMPRECISE;SU=5;PE=5;SR=0	GT:SU:PE:SR	./.:5:5:0
chr1	14752777	445	N	<DEL>	.	.	SVTYPE=DEL;STRANDS=+-:6;SVLEN=-3;END=14752780;CIPOS=-10,1;CIEND=-2,9;CIPOS95=-10,1;CIEND95=-2,3;IMPRECISE;SU=6;PE=6;SR=0	GT:SU:PE:SR	./.:6:6:0
chr1	14785335	446	N	<DEL>	.	.	SVTYPE=DEL;STRANDS=+-:4;SVLEN=-148;END=14785483;CIPOS=-10,146;CIEND=-147,9;CIPOS95=-2,62;CIEND95=-70,2;IMPRECISE;SU=4;PE=4;SR=0	GT:SU:PE:SR	./.:4:4:0
chr1	14847596	447	N	<DEL>	.	.	SVTYPE=DEL;STRANDS=+-:4;SVLEN=-174;END=14847770;CIPOS=-10,126;CIEND=-173,9;CIPOS95=-3,62;CIEND95=-91,1;IMPRECISE;SU=4;PE=4;SR=0	GT:SU:PE:SR	./.:4:4:0
chr1	14906802	448	N	<DEL>	.	.	SVTYPE=DEL;STRANDS=+-:4;SVLEN=-146;END=14906948;CIPOS=-10,144;CIEND=-95,9;CIPOS95=-1,73;CIEND95=-68,2;IMPRECISE;SU=4;PE=4;SR=0	GT:SU:PE:SR	./.:4:4:0
chr1	14927082	449	N	<DEL>	.	.	SVTYPE=DEL;STRANDS=+-:5;SVLEN=-265;END=14927347;CIPOS=-10,219;CIEND=-264,9;CIPOS95=-1,100;CIEND95=-126,1;IMPRECISE;SU=5;PE=5;SR=0	GT:SU:PE:SR	./.:5:5:0
chr1	15002555	450	N	<DEL>	.	.	SVTYPE=DEL;STRANDS=+-:4;SVLEN=-302;END=15002857;CIPOS=-10,252;CIEND=-211,9;CIPOS95=-1,126;CIEND95=-92,1;IMPRECISE;SU=4;PE=4;SR=0	GT:SU:PE:SR	./.:4:4:0
chr1	15041799	451	N	<DEL>	.	.	SVTYPE=DEL;STRANDS=+-:4;SVLEN=-425;END=15042224;CIPOS=-10,343;CIEND=-424,10;CIPOS95=0,205;CIEND95=-274,1;IMPRECISE;SU=4;PE=4;SR=0	GT:SU:PE:SR	./.:4:4:0
chr1	15123126	452	N	<DEL>	.	.	SVTYPE=DEL;STRANDS=+-:6;SVLEN=-300;END=15123426;CIPOS=-10,286;CIEND=-257,9;CIPOS95=-1,155;CIEND95=-124,1;IMPRECISE;SU=6;PE=6;SR=0	GT:SU:PE:SR	./.:6:6:0
chr1	15143894	453	N	<DEL>	.	.	SVTYPE=DEL;STRANDS=+-:4;SVLEN=-100;END=15143994;CIPOS=-10,98;CIEND=-99,9;CIPOS95=-2,43;CIEND95=-51,3;IMPRECISE;SU=4;PE=4;SR=0	GT:SU:PE:SR	./.:4:4:0
chr1	15155947	454	N	<DEL>	.	.	SVTYPE=DEL;STRANDS=+-:4;SVLEN=-306;END=15156253;CIPOS=-10,304;CIEND=-209,9;CIPOS95=0,194;CIEND95=-75,1;IMPRECISE;SU=4;PE=4;SR=0	GT:SU:PE:SR	./.:4:4:0
chr1	15169280	455	N	<DEL>	.	.	SVTYPE=DEL;STRANDS=+-:4;SVLEN=-21;END=15169301;CIPOS=-10,19;CIEND=-20,9;CIPOS95=-2,17;CIEND95=-20,0;IMPRECISE;SU=4;PE=4;SR=0	GT:SU:PE:SR	./.:4:4:0
chr1	15195722	456	N	<DEL>	.	.	SVTYPE=DEL;STRANDS=+-:4;SVLEN=-127;END=15195849;CIPOS=-10,50;CIEND=-99,9;CIPOS95=-2,39;CIEND95=-62,3;IMPRECISE;SU=4;PE=4;SR=0	GT:SU:PE:SR	./.:4:4:0
chr1	15221161	457	N	<DEL>	.	.	SVTYPE=DEL;STRANDS=+-:4;SVLEN=-26;END=15221187;CIPOS=-10,24;CIEND=-25,9;CIPOS95=-1,24;CIEND95=-24,1;IMPRECISE;SU=4;PE=4;SR=0	GT:SU:PE:SR	./.:4:4:0
chr1	15281564	458	N	<DEL>	.	.	SVTYPE=DEL;STRANDS=+-:5;SVLEN=-199;END=15281763;CIPOS=-10,115;CIEND=-168,9;CIPOS95=-3,65;CIEND95=-56,2;IMPRECISE;SU=5;PE=5;SR=0	GT:SU:PE:SR	./.:5:5:0
chr1	15332238	459	N	<DEL>	.	.	SVTYPE=DEL;STRANDS=+-:4;SVLEN=-210;END=15332448;CIPOS=-10,108;CIEND=-209,9;CIPOS95=-3,60;CIEND95=-98,1;IMPRECISE;SU=4;PE=4;SR=0	GT:SU:PE:SR	./.:4:4:0
chr1	15480321	460	N	<DEL>	.	.	SVTYPE=DEL;STRANDS=+-:4;SVLEN=-556;END=15480877;CIPOS=-10,442;CIEND=-441,11;CIPOS95=0,295;CIEND95=-293,2;IMPRECISE;SU=4;PE=4;SR=0	GT:SU:PE:SR	./.:4:4:0
chr1	15488080	461	N	<DEL>	.	.	SVTYPE=DEL;STRANDS=+-:4;SVLEN=-230;END=15488310;CIPOS=-10,205;CIEND=-195,9;CIPOS95=-1,83;CIEND95=-81,1;IMPRECISE;SU=4;PE=4;SR=0	GT:SU:PE:SR	./.:4:4:0
chr1	15537811	462	N	<DEL>	.	.	SVTYPE=DEL;STRANDS=+-:5;SVLEN=-74;END=15537885;CIPOS=-10,72;CIEND=-34,9;CIPOS95=-3,44;CIEND95=-26,2;IMPRECISE;SU=5;PE=5;SR=0	GT:SU:PE:SR	./.:5:5:0
chr1	15636051	463	N	<DEL>	.	.	SVTYPE=DEL;STRANDS=+-:4;SVLEN=-149;END=15636200;CIPOS=-10,147;CIEND=-69,9;CIPOS95=-1,65;CIEND95=-52,2;IMPRECISE;SU=4;PE=4;SR=0	GT:SU:PE:SR	./.:4:4:0
chr1	15746208	464	N	<DEL>	.	.	SVTYPE=DEL;STRANDS=+-:4;SVLEN=-356;END=15746564;CIPOS=-10,296;CIEND=-355,11;CIPOS95=-1,154;CIEND95=-234,2;IMPRECISE;SU=4;PE=4;SR=0	GT:SU:PE:SR	./.:4:4:0
chr1	15757295	465	N	<DEL>	.	.	SVTYPE=DEL;STRANDS=+-:4;SVLEN=-383;END=15757678;CIPOS=-10,383;CIEND=-376,11;CIPOS95=0,272;CIEND95=-231,2;IMPRECISE;SU=4;PE=4;SR=0	GT:SU:PE:SR	./.:4:4:0
chr1	15794646	466	N	<DEL>	.	.	SVTYPE=DEL;STRANDS=+-:4;SVLEN=-316;END=15794962;CIPOS=-10,314;CIEND=-254,9;CIPOS95=0,180;CIEND95=-125,1;IMPRECISE;SU=4;PE=4;SR=0	GT:SU:PE:SR	./.:4:4:0
chr1	15825437	467	N	<DEL>	.	.	SVTYPE=DEL;STRANDS=+-:38;SVLEN=-3507;END=15828944;CIPOS=-10,121;CIEND=-5,9;CIPOS95=-2,45;CIEND95=-4,0;IMPRECISE;SU=38;PE=38;SR=0	GT:SU:PE:SR	./.:38:38:0
chr1	15841192	468	N	<DEL>	.	.	SVTYPE=DEL;STRANDS=+-:4;SVLEN=-249;END=15841441;CIPOS=-10,181;CIEND=-248,9;CIPOS95=-2,67;CIEND95=-162,0;IMPRECISE;SU=4;PE=4;SR=0	GT:SU:PE:SR	./.:4:4:0
chr1	15911586	469	N	<DEL>	.	.	SVTYPE=DEL;STRANDS=+-:5;SVLEN=-276;END=15911862;CIPOS=-10,275;CIEND=-274,10;CIPOS95=-1,177;CIEND95=-142,2;IMPRECISE;SU=5;PE=5;SR=0	GT:SU:PE:SR	./.:5:5:0
chr1	15954941	470	N	<DEL>	.	.	SVTYPE=DEL;STRANDS=+-:4;SVLEN=-269;END=15955210;CIPOS=-10,267;CIEND=-268,9;CIPOS95=-1,149;CIEND95=-163,1;IMPRECISE;SU=4;PE=4;SR=0	GT:SU:PE:SR	./.:4:4:0
chr1	15970776	471	N	<DEL>	.	.	SVTYPE=DEL;STRANDS=+-:5;SVLEN=-178;END=15970954;CIPOS=-10,155;CIEND=-177,9;CIPOS95=-2,53;CIEND95=-112,1;IMPRECISE;SU=5;PE=5;SR=0	GT:SU:PE:SR	./.:5:5:0
chr1	17399861	472	N	<DEL>	.	.	SVTYPE=DEL;STRANDS=+-:4;SVLEN=-7;END=17399868;CIPOS=-10,5;CIEND=-6,9;CIPOS95=-10,5;CIEND95=-6,1;IMPRECISE;SU=4;PE=4;SR=0	GT:SU:PE:SR	./.:4:4:0
chr1	17498393	473	N	<DEL>	.	.	SVTYPE=DEL;STRANDS=+-:5;SVLEN=-177;END=17498570;CIPOS=-10,175;CIEND=-176,9;CIPOS95=-1,88;CIEND95=-77,1;IMPRECISE;SU=5;PE=5;SR=0	GT:SU:PE:SR	./.:5:5:0
chr1	18103858	474	N	<DEL>	.	.	SVTYPE=DEL;STRANDS=+-:5;SVLEN=-458;END=18104316;CIPOS=-10,389;CIEND=-421,11;CIPOS95=0,242;CIEND95=-263,2;IMPRECISE;SU=5;PE=5;SR=0	GT:SU:PE:SR	./.:5:5:0
chr1	19988198	475	N	<DEL>	.	.	SVTYPE=DEL;STRANDS=+-:6;SVLEN=-201;END=19988399;CIPOS=-10,199;CIEND=-192,9;CIPOS95=-1,86;CIEND95=-70,1;IMPRECISE;SU=6;PE=6;SR=0	GT:SU:PE:SR	./.:6:6:0
chr1	24051764	476	N	<DEL>	.	.	SVTYPE=DEL;STRANDS=+-:4;SVLEN=-153;END=24051917;CIPOS=-10,131;CIEND=-148,9;CIPOS95=-3,60;CIEND95=-53,3;IMPRECISE;SU=4;PE=4;SR=0	GT:SU:PE:SR	./.:4:4:0
chr1	24428454	477	N	<DEL>	.	.	SVTYPE=DEL;STRANDS=+-:4;SVLEN=-144;END=24428598;CIPOS=-10,142;CIEND=-121,9;CIPOS95=-2,57;CIEND95=-65,3;IMPRECISE;SU=4;PE=4;SR=0	GT:SU:PE:SR	./.:4:4:0
chr1	26132486	478	N	<DEL>	.	.	SVTYPE=DEL;STRANDS=+-:4;SVLEN=-184;END=26132670;CIPOS=-10,182;CIEND=-183,9;CIPOS95=-1,66;CIEND95=-101,1;IMPRECISE;SU=4;PE=4;SR=0	GT:SU:PE:SR	./.:4:4:0
chr1	26460094	479	N	<DEL>	.	.	SVTYPE=DEL;STRANDS=+-:4;SVLEN=-3;END=26460097;CIPOS=-10,1;CIEND=-2,9;CIPOS95=-10,1;CIEND95=-2,2;IMPRECISE;SU=4;PE=4;SR=0	GT:SU:PE:SR	./.:4:4:0
chr1	26820818	480	N	<DEL>	.	.	SVTYPE=DEL;STRANDS=+-:4;SVLEN=-3;END=26820821;CIPOS=-8,0;CIEND=0,8;CIPOS95=-8,0;CIEND95=0,3;IMPRECISE;SU=4;PE=4;SR=0	GT:SU:PE:SR	./.:4:4:0
chr1	26984205	481	N	<DEL>	.	.	SVTYPE=DEL;STRANDS=+-:4;SVLEN=-241;END=26984446;CIPOS=-10,239;CIEND=-194,9;CIPOS95=-1,151;CIEND95=-74,1;IMPRECISE;SU=4;PE=4;SR=0	GT:SU:PE:SR	./.:4:4:0
chr1	28901100	482	N	<DEL>	.	.	SVTYPE=DEL;STRANDS=+-:12;SVLEN=-254;END=28901354;CIPOS=-10,252;CIEND=-213,9;CIPOS95=-1,133;CIEND95=-91,1;IMPRECISE;SU=12;PE=12;SR=0	GT:SU:PE:SR	./.:12:12:0
chr1	29261436	483	N	<DEL>	.	.	SVTYPE=DEL;STRANDS=+-:4;SVLEN=-345;END=29261781;CIPOS=-10,345;CIEND=-344,11;CIPOS95=0,209;CIEND95=-218,2;IMPRECISE;SU=4;PE=4;SR=0	GT:SU:PE:SR	./.:4:4:0
chr1	29540195	484	N	<DEL>	.	.	SVTYPE=DEL;STRANDS=+-:5;SVLEN=-345;END=29540540;CIPOS=-10,343;CIEND=-257,9;CIPOS95=0,217;CIEND95=-129,1;IMPRECISE;SU=5;PE=5;SR=0	GT:SU:PE:SR	./.:5:5:0
chr1	29966116	485	N	<DEL>	.	.	SVTYPE=DEL;STRANDS=+-:5;SVLEN=-365;END=29966481;CIPOS=-10,363;CIEND=-281,9;CIPOS95=0,238;CIEND95=-150,1;IMPRECISE;SU=5;PE=5;SR=0	GT:SU:PE:SR	./.:5:5:0
chr1	30818373	486	N	<DEL>	.	.	SVTYPE=DEL;STRANDS=+-:5;SVLEN=-237;END=30818610;CIPOS=-10,181;CIEND=-236,9;CIPOS95=-2,71;CIEND95=-121,1;IMPRECISE;SU=5;PE=5;SR=0	GT:SU:PE:SR	./.:5:5:0
chr1	16009755	487	N	<DEL>	.	.	SVTYPE=DEL;STRANDS=+-:4;SVLEN=-118;END=16009873;CIPOS=-10,116;CIEND=-101,9;CIPOS95=-2,37;CIEND95=-46,3;IMPRECISE;SU=4;PE=4;SR=0	GT:SU:PE:SR	./.:4:4:0
chr1	16039855	488	N	<DUP>	.	.	SVTYPE=DUP;STRANDS=-+:4;SVLEN=22338;END=16062193;CIPOS=-370,11;CIEND=-10,418;CIPOS95=-215,2;CIEND95=0,248;IMPRECISE;SU=4;PE=4;SR=0	GT:SU:PE:SR	./.:4:4:0
chr1	16040005	489	N	<DEL>	.	.	SVTYPE=DEL;STRANDS=+-:4;SVLEN=-22650;END=16062655;CIPOS=-10,394;CIEND=-382,11;CIPOS95=0,231;CIEND95=-211,2;IMPRECISE;SU=4;PE=4;SR=0	GT:SU:PE:SR	./.:4:4:0
chr1	16040479	490	N	<DUP>	.	.	SVTYPE=DUP;STRANDS=-+:5;SVLEN=22531;END=16063010;CIPOS=-180,9;CIEND=-10,236;CIPOS95=-70,2;CIEND95=-1,102;IMPRECISE;SU=5;PE=5;SR=0	GT:SU:PE:SR	./.:5:5:0
chr1	16088821	491_1	N	N]chr1:16089599]	.	.	SVTYPE=BND;STRANDS=++:35;EVENT=491;MATEID=491_2;CIPOS=-2,2;CIEND=-4,2;CIPOS95=0,0;CIEND95=0,0;SU=35;PE=24;SR=11	GT:SU:PE:SR	./.:35:24:11
chr1	16089599	491_2	N	N]chr1:16088821]	.	.	SVTYPE=BND;STRANDS=++:35;SECONDARY;EVENT=491;MATEID=491_1;CIPOS=-4,2;CIEND=-2,2;CIPOS95=0,0;CIEND95=0,0;SU=35;PE=24;SR=11	GT:SU:PE:SR	./.:35:24:11
chr1	16088761	492_1	N	[chr1:16089602[N	.	.	SVTYPE=BND;STRANDS=--:6;EVENT=492;MATEID=492_2;CIPOS=-10,9;CIEND=-10,9;CIPOS95=-1,0;CIEND95=-1,1;IMPRECISE;SU=6;PE=3;SR=3	GT:SU:PE:SR	./.:6:3:3
chr1	16089602	492_2	N	[chr1:16088761[N	.	.	SVTYPE=BND;STRANDS=--:6;SECONDARY;EVENT=492;MATEID=492_1;CIPOS=-10,9;CIEND=-10,9;CIPOS95=-1,1;CIEND95=-1,0;IMPRECISE;SU=6;PE=3;SR=3	GT:SU:PE:SR	./.:6:3:3
chr1	16102363	493	N	<DEL>	.	.	SVTYPE=DEL;STRANDS=+-:4;SVLEN=-185;END=16102548;CIPOS=-10,148;CIEND=-184,9;CIPOS95=-2,47;CIEND95=-118,1;IMPRECISE;SU=4;PE=4;SR=0	GT:SU:PE:SR	./.:4:4:0
chr1	16248243	494	N	<DEL>	.	.	SVTYPE=DEL;STRANDS=+-:4;SVLEN=-239;END=16248482;CIPOS=-10,237;CIEND=-186,9;CIPOS95=-1,160;CIEND95=-71,2;IMPRECISE;SU=4;PE=4;SR=0	GT:SU:PE:SR	./.:4:4:0
chr1	16266362	495	N	<DEL>	.	.	SVTYPE=DEL;STRANDS=+-:4;SVLEN=-5;END=16266367;CIPOS=-10,3;CIEND=-4,9;CIPOS95=-10,3;CIEND95=-4,2;IMPRECISE;SU=4;PE=4;SR=0	GT:SU:PE:SR	./.:4:4:0
chr1	16279307	496	N	<DEL>	.	.	SVTYPE=DEL;STRANDS=+-:4;SVLEN=-90;END=16279397;CIPOS=-10,1;CIEND=-89,9;CIPOS95=-10,1;CIEND95=-28,3;IMPRECISE;SU=4;PE=4;SR=0	GT:SU:PE:SR	./.:4:4:0
chr1	16317994	497	N	<DEL>	.	.	SVTYPE=DEL;STRANDS=+-:6;SVLEN=-155;END=16318149;CIPOS=-10,153;CIEND=-154,9;CIPOS95=-2,47;CIEND95=-92,1;IMPRECISE;SU=6;PE=6;SR=0	GT:SU:PE:SR	./.:6:6:0
chr1	16361717	498	N	<DEL>	.	.	SVTYPE=DEL;STRANDS=+-:4;SVLEN=-278;END=16361995;CIPOS=-10,264;CIEND=-194,9;CIPOS95=-1,124;CIEND95=-80,1;IMPRECISE;SU=4;PE=4;SR=0	GT:SU:PE:SR	./.:4:4:0
chr1	16399492	499	N	<DEL>	.	.	SVTYPE=DEL;STRANDS=+-:4;SVLEN=-215;END=16399707;CIPOS=-10,213;CIEND=-186,9;CIPOS95=-1,122;CIEND95=-74,2;IMPRECISE;SU=4;PE=4;SR=0	GT:SU:PE:SR	./.:4:4:0
chr1	16403866	500	N	<DEL>	.	.	SVTYPE=DEL;STRANDS=+-:4;SVLEN=-161;END=16404027;CIPOS=-10,139;CIEND=-52,9;CIPOS95=-3,55;CIEND95=-39,2;IMPRECISE;SU=4;PE=4;SR=0	GT:SU:PE:SR	./.:4:4:0
chr1	16427776	501	N	<DEL>	.	.	SVTYPE=DEL;STRANDS=+-:4;SVLEN=-300;END=16428076;CIPOS=-10,279;CIEND=-289,11;CIPOS95=-1,149;CIEND95=-156,3;IMPRECISE;SU=4;PE=4;SR=0	GT:SU:PE:SR	./.:4:4:0
chr1	16444332	502	N	<DEL>	.	.	SVTYPE=DEL;STRANDS=+-:4;SVLEN=-351;END=16444683;CIPOS=-10,351;CIEND=-334,11;CIPOS95=0,209;CIEND95=-194,2;IMPRECISE;SU=4;PE=4;SR=0	GT:SU:PE:SR	./.:4:4:0
chr1	16471276	503	N	<DEL>	.	.	SVTYPE=DEL;STRANDS=+-:4;SVLEN=-293;END=16471569;CIPOS=-10,290;CIEND=-292,9;CIPOS95=-1,146;CIEND95=-166,1;IMPRECISE;SU=4;PE=4;SR=0	GT:SU:PE:SR	./.:4:4:0
chr1	16605938	504	N	<DEL>	.	.	SVTYPE=DEL;STRANDS=+-:5;SVLEN=-308;END=16606246;CIPOS=-10,308;CIEND=-307,11;CIPOS95=0,194;CIEND95=-171,2;IMPRECISE;SU=5;PE=5;SR=0	GT:SU:PE:SR	./.:5:5:0
chr1	16608808	505	N	<DEL>	.	.	SVTYPE=DEL;STRANDS=+-:6;SVLEN=-101;END=16608909;CIPOS=-10,99;CIEND=-100,9;CIPOS95=-3,69;CIEND95=-32,2;IMPRECISE;SU=6;PE=6;SR=0	GT:SU:PE:SR	./.:6:6:0
chr1	16609404	506	N	<DEL>	.	.	SVTYPE=DEL;STRANDS=+-:6;SVLEN=-4;END=16609408;CIPOS=-10,2;CIEND=-3,9;CIPOS95=-10,2;CIEND95=-3,2;IMPRECISE;SU=6;PE=6;SR=0	GT:SU:PE:SR	./.:6:6:0
chr1	16610063	507	N	<DEL>	.	.	SVTYPE=DEL;STRANDS=+-:6;SVLEN=-50;END=16610113;CIPOS=-10,48;CIEND=-49,9;CIPOS95=-3,29;CIEND95=-39,3;IMPRECISE;SU=6;PE=6;SR=0	GT:SU:PE:SR	./.:6:6:0
chr1	16611987	508	N	<DEL>	.	.	SVTYPE=DEL;STRANDS=+-:6;SVLEN=-3;END=16611990;CIPOS=-10,1;CIEND=-2,9;CIPOS95=-10,1;CIEND95=-2,2;IMPRECISE;SU=6;PE=6;SR=0	GT:SU:PE:SR	./.:6:6:0
chr1	16614202	509	N	<DEL>	.	.	SVTYPE=DEL;STRANDS=+-:5;SVLEN=-9;END=16614211;CIPOS=-10,7;CIEND=-8,9;CIPOS95=-10,7;CIEND95=-8,1;IMPRECISE;SU=5;PE=5;SR=0	GT:SU:PE:SR	./.:5:5:0
chr1	16616513	510	N	<DEL>	.	.	SVTYPE=DEL;STRANDS=+-:7;SVLEN=-287;END=16616800;CIPOS=-10,260;CIEND=-254,9;CIPOS95=-1,125;CIEND95=-116,1;IMPRECISE;SU=7;PE=7;SR=0	GT:SU:PE:SR	./.:7:7:0
chr1	16617065	511	N	<DEL>	.	.	SVTYPE=DEL;STRANDS=+-:7;SVLEN=-4;END=16617069;CIPOS=-10,2;CIEND=-3,9;CIPOS95=-10,2;CIEND95=-3,1;IMPRECISE;SU=7;PE=7;SR=0	GT:SU:PE:SR	./.:7:7:0
chr1	16618289	512	N	<DEL>	.	.	SVTYPE=DEL;STRANDS=+-:4;SVLEN=-238;END=16618527;CIPOS=-10,224;CIEND=-237,9;CIPOS95=-1,101;CIEND95=-138,1;IMPRECISE;SU=4;PE=4;SR=0	GT:SU:PE:SR	./.:4:4:0
chr1	16633970	513	N	<DEL>	.	.	SVTYPE=DEL;STRANDS=+-:4;SVLEN=-48;END=16634018;CIPOS=-10,46;CIEND=-47,9;CIPOS95=-1,43;CIEND95=-44,1;IMPRECISE;SU=4;PE=4;SR=0	GT:SU:PE:SR	./.:4:4:0
chr1	16635883	514	N	<DEL>	.	.	SVTYPE=DEL;STRANDS=+-:5;SVLEN=-209;END=16636092;CIPOS=-10,207;CIEND=-164,9;CIPOS95=-1,124;CIEND95=-53,2;IMPRECISE;SU=5;PE=5;SR=0	GT:SU:PE:SR	./.:5:5:0
chr1	16636878	515	N	<DEL>	.	.	SVTYPE=DEL;STRANDS=+-:4;SVLEN=-7;END=16636885;CIPOS=-10,5;CIEND=-6,9;CIPOS95=-10,5;CIEND95=-6,1;IMPRECISE;SU=4;PE=4;SR=0	GT:SU:PE:SR	./.:4:4:0
chr1	16640706	516	N	<DEL>	.	.	SVTYPE=DEL;STRANDS=+-:5;SVLEN=-239;END=16640945;CIPOS=-10,237;CIEND=-234,9;CIPOS95=-1,137;CIEND95=-99,1;IMPRECISE;SU=5;PE=5;SR=0	GT:SU:PE:SR	./.:5:5:0
chr1	16717412	517	N	<DEL>	.	.	SVTYPE=DEL;STRANDS=+-:4;SVLEN=-294;END=16717706;CIPOS=-10,214;CIEND=-292,9;CIPOS95=-1,96;CIEND95=-153,1;IMPRECISE;SU=4;PE=4;SR=0	GT:SU:PE:SR	./.:4:4:0
chr1	16727936	518	N	<DEL>	.	.	SVTYPE=DEL;STRANDS=+-:16;SVLEN=-40;END=16727976;CIPOS=-2,1;CIEND=-2,1;CIPOS95=0,0;CIEND95=0,0;SU=16;PE=0;SR=16	GT:SU:PE:SR	./.:16:0:16
chr1	16905817	519	N	<DEL>	.	.	SVTYPE=DEL;STRANDS=+-:4;SVLEN=-311;END=16906128;CIPOS=-10,309;CIEND=-277,9;CIPOS95=0,206;CIEND95=-147,1;IMPRECISE;SU=4;PE=4;SR=0	GT:SU:PE:SR	./.:4:4:0
chr1	16909241	520	N	<DEL>	.	.	SVTYPE=DEL;STRANDS=+-:4;SVLEN=-266;END=16909507;CIPOS=-10,264;CIEND=-265,9;CIPOS95=-1,136;CIEND95=-141,1;IMPRECISE;SU=4;PE=4;SR=0	GT:SU:PE:SR	./.:4:4:0
chr1	16621451	521_1	N	[chr1:16951608[N	.	.	SVTYPE=BND;STRANDS=--:56;EVENT=521;MATEID=521_2;CIPOS=-56,9;CIEND=-119,9;CIPOS95=-27,2;CIEND95=-41,2;IMPRECISE;SU=56;PE=56;SR=0	GT:SU:PE:SR	./.:56:56:0
chr1	16951608	521_2	N	[chr1:16621451[N	.	.	SVTYPE=BND;STRANDS=--:56;SECONDARY;EVENT=521;MATEID=521_1;CIPOS=-119,9;CIEND=-56,9;CIPOS95=-41,2;CIEND95=-27,2;IMPRECISE;SU=56;PE=56;SR=0	GT:SU:PE:SR	./.:56:56:0
chr1	16619089	522_1	N	N]chr1:16951954]	.	.	SVTYPE=BND;STRANDS=++:12;EVENT=522;MATEID=522_2;CIPOS=-10,182;CIEND=-10,396;CIPOS95=-2,72;CIEND95=0,216;IMPRECISE;SU=12;PE=12;SR=0	GT:SU:PE:SR	./.:12:12:0
chr1	16951954	522_2	N	N]chr1:16619089]	.	.	SVTYPE=BND;STRANDS=++:12;SECONDARY;EVENT=522;MATEID=522_1;CIPOS=-10,396;CIEND=-10,182;CIPOS95=0,216;CIEND95=-2,72;IMPRECISE;SU=12;PE=12;SR=0	GT:SU:PE:SR	./.:12:12:0
chr1	16954873	523	N	<DEL>	.	.	SVTYPE=DEL;STRANDS=+-:4;SVLEN=-149;END=16955022;CIPOS=-10,147;CIEND=-92,9;CIPOS95=-2,51;CIEND95=-65,2;IMPRECISE;SU=4;PE=4;SR=0	GT:SU:PE:SR	./.:4:4:0
chr1	16963975	524	N	<DEL>	.	.	SVTYPE=DEL;STRANDS=+-:4;SVLEN=-4;END=16963979;CIPOS=-10,2;CIEND=-3,9;CIPOS95=-10,2;CIEND95=-3,2;IMPRECISE;SU=4;PE=4;SR=0	GT:SU:PE:SR	./.:4:4:0
chr1	16991693	525	N	<DEL>	.	.	SVTYPE=DEL;STRANDS=+-:4;SVLEN=-101;END=16991794;CIPOS=-10,99;CIEND=-41,9;CIPOS95=-3,51;CIEND95=-23,2;IMPRECISE;SU=4;PE=4;SR=0	GT:SU:PE:SR	./.:4:4:0
chr1	17014680	526	N	<DEL>	.	.	SVTYPE=DEL;STRANDS=+-:4;SVLEN=-351;END=17015031;CIPOS=-10,351;CIEND=-350,11;CIPOS95=0,228;CIEND95=-210,2;IMPRECISE;SU=4;PE=4;SR=0	GT:SU:PE:SR	./.:4:4:0
chr1	17027400	527	N	<DEL>	.	.	SVTYPE=DEL;STRANDS=+-:4;SVLEN=-6;END=17027406;CIPOS=-10,4;CIEND=-5,9;CIPOS95=-10,4;CIEND95=-5,1;IMPRECISE;SU=4;PE=4;SR=0	GT:SU:PE:SR	./.:4:4:0
chr1	17064871	528	N	<DEL>	.	.	SVTYPE=DEL;STRANDS=+-:4;SVLEN=-168;END=17065039;CIPOS=-10,166;CIEND=-167,9;CIPOS95=-2,67;CIEND95=-66,2;IMPRECISE;SU=4;PE=4;SR=0	GT:SU:PE:SR	./.:4:4:0
chr1	17080759	529	N	<DEL>	.	.	SVTYPE=DEL;STRANDS=+-:4;SVLEN=-391;END=17081150;CIPOS=-10,391;CIEND=-390,11;CIPOS95=0,295;CIEND95=-293,2;IMPRECISE;SU=4;PE=4;SR=0	GT:SU:PE:SR	./.:4:4:0
chr1	17084175	530	N	<DEL>	.	.	SVTYPE=DEL;STRANDS=+-:5;SVLEN=-5;END=17084180;CIPOS=-10,4;CIEND=-4,10;CIPOS95=-10,4;CIEND95=-4,2;IMPRECISE;SU=5;PE=5;SR=0	GT:SU:PE:SR	./.:5:5:0
chr1	17166013	531	N	<DUP>	.	.	SVTYPE=DUP;STRANDS=-+:8;SVLEN=206;END=17166219;CIPOS=-10,7;CIEND=-9,9;CIPOS95=-2,0;CIEND95=-1,1;IMPRECISE;SU=8;PE=5;SR=3	GT:SU:PE:SR	./.:8:5:3
chr1	17189643	532	N	<DEL>	.	.	SVTYPE=DEL;STRANDS=+-:4;SVLEN=-312;END=17189955;CIPOS=-10,312;CIEND=-311,11;CIPOS95=0,194;CIEND95=-214,2;IMPRECISE;SU=4;PE=4;SR=0	GT:SU:PE:SR	./.:4:4:0
chr1	17212893	533	N	<DEL>	.	.	SVTYPE=DEL;STRANDS=+-:4;SVLEN=-426;END=17213319;CIPOS=-10,426;CIEND=-425,11;CIPOS95=0,295;CIEND95=-293,2;IMPRECISE;SU=4;PE=4;SR=0	GT:SU:PE:SR	./.:4:4:0
chr1	17238983	534	N	<DEL>	.	.	SVTYPE=DEL;STRANDS=+-:5;SVLEN=-152;END=17239135;CIPOS=-10,150;CIEND=-137,9;CIPOS95=-2,48;CIEND95=-44,3;IMPRECISE;SU=5;PE=5;SR=0	GT:SU:PE:SR	./.:5:5:0
chr1	17266557	535	N	<DEL>	.	.	SVTYPE=DEL;STRANDS=+-:4;SVLEN=-214;END=17266771;CIPOS=-10,155;CIEND=-117,9;CIPOS95=-2,58;CIEND95=-50,3;IMPRECISE;SU=4;PE=4;SR=0	GT:SU:PE:SR	./.:4:4:0
chr1	17267389	536	N	<DEL>	.	.	SVTYPE=DEL;STRANDS=+-:4;SVLEN=-6;END=17267395;CIPOS=-10,4;CIEND=-5,9;CIPOS95=-10,4;CIEND95=-5,1;IMPRECISE;SU=4;PE=4;SR=0	GT:SU:PE:SR	./.:4:4:0
chr1	17291078	537	N	<DEL>	.	.	SVTYPE=DEL;STRANDS=+-:4;SVLEN=-284;END=17291362;CIPOS=-10,282;CIEND=-283,9;CIPOS95=-1,167;CIEND95=-194,0;IMPRECISE;SU=4;PE=4;SR=0	GT:SU:PE:SR	./.:4:4:0
chr1	17339474	538	N	<DEL>	.	.	SVTYPE=DEL;STRANDS=+-:5;SVLEN=-388;END=17339862;CIPOS=-10,332;CIEND=-280,9;CIPOS95=0,195;CIEND95=-149,1;IMPRECISE;SU=5;PE=5;SR=0	GT:SU:PE:SR	./.:5:5:0
chr1	17349383	539	N	<DEL>	.	.	SVTYPE=DEL;STRANDS=+-:4;SVLEN=-377;END=17349760;CIPOS=-10,369;CIEND=-340,11;CIPOS95=0,226;CIEND95=-201,2;IMPRECISE;SU=4;PE=4;SR=0	GT:SU:PE:SR	./.:4:4:0
chr1	17382481	540	N	<DEL>	.	.	SVTYPE=DEL;STRANDS=+-:4;SVLEN=-106;END=17382587;CIPOS=-10,100;CIEND=-72,9;CIPOS95=-3,70;CIEND95=-48,2;IMPRECISE;SU=4;PE=4;SR=0	GT:SU:PE:SR	./.:4:4:0
chr1	17471079	541	N	<DEL>	.	.	SVTYPE=DEL;STRANDS=+-:6;SVLEN=-3;END=17471082;CIPOS=-10,1;CIEND=-2,9;CIPOS95=-10,1;CIEND95=-2,2;IMPRECISE;SU=6;PE=6;SR=0	GT:SU:PE:SR	./.:6:6:0
chr1	17561597	542	N	<DEL>	.	.	SVTYPE=DEL;STRANDS=+-:4;SVLEN=-216;END=17561813;CIPOS=-10,214;CIEND=-108,9;CIPOS95=-1,99;CIEND95=-69,3;IMPRECISE;SU=4;PE=4;SR=0	GT:SU:PE:SR	./.:4:4:0
chr1	17604276	543	N	<DEL>	.	.	SVTYPE=DEL;STRANDS=+-:4;SVLEN=-389;END=17604665;CIPOS=-10,384;CIEND=-330,11;CIPOS95=0,238;CIEND95=-193,2;IMPRECISE;SU=4;PE=4;SR=0	GT:SU:PE:SR	./.:4:4:0
chr1	17671387	544	N	<DEL>	.	.	SVTYPE=DEL;STRANDS=+-:4;SVLEN=-157;END=17671544;CIPOS=-10,25;CIEND=-123,9;CIPOS95=-2,22;CIEND95=-58,3;IMPRECISE;SU=4;PE=4;SR=0	GT:SU:PE:SR	./.:4:4:0
chr1	17786452	545	N	<DEL>	.	.	SVTYPE=DEL;STRANDS=+-:4;SVLEN=-113;END=17786565;CIPOS=-10,111;CIEND=-62,9;CIPOS95=-2,58;CIEND95=-30,3;IMPRECISE;SU=4;PE=4;SR=0	GT:SU:PE:SR	./.:4:4:0
chr1	17810996	546	N	<DEL>	.	.	SVTYPE=DEL;STRANDS=+-:4;SVLEN=-413;END=17811409;CIPOS=-10,412;CIEND=-408,10;CIPOS95=0,271;CIEND95=-255,1;IMPRECISE;SU=4;PE=4;SR=0	GT:SU:PE:SR	./.:4:4:0
chr1	17820865	547	N	<DEL>	.	.	SVTYPE=DEL;STRANDS=+-:4;SVLEN=-88;END=17820953;CIPOS=-10,65;CIEND=-87,9;CIPOS95=-2,50;CIEND95=-66,2;IMPRECISE;SU=4;PE=4;SR=0	GT:SU:PE:SR	./.:4:4:0
chr1	17866611	548	N	<DEL>	.	.	SVTYPE=DEL;STRANDS=+-:4;SVLEN=-246;END=17866857;CIPOS=-10,175;CIEND=-245,9;CIPOS95=-2,67;CIEND95=-162,1;IMPRECISE;SU=4;PE=4;SR=0	GT:SU:PE:SR	./.:4:4:0
chr1	17897112	549	N	<DEL>	.	.	SVTYPE=DEL;STRANDS=+-:4;SVLEN=-4;END=17897116;CIPOS=-10,2;CIEND=-3,9;CIPOS95=-10,2;CIEND95=-3,2;IMPRECISE;SU=4;PE=4;SR=0	GT:SU:PE:SR	./.:4:4:0
chr1	17933441	550	N	<DEL>	.	.	SVTYPE=DEL;STRANDS=+-:4;SVLEN=-222;END=17933663;CIPOS=-10,220;CIEND=-221,9;CIPOS95=-1,146;CIEND95=-135,1;IMPRECISE;SU=4;PE=4;SR=0	GT:SU:PE:SR	./.:4:4:0
chr1	17946613	551	N	<DEL>	.	.	SVTYPE=DEL;STRANDS=+-:5;SVLEN=-53;END=17946666;CIPOS=-10,3;CIEND=-52,9;CIPOS95=-4,3;CIEND95=-22,3;IMPRECISE;SU=5;PE=5;SR=0	GT:SU:PE:SR	./.:5:5:0
chr1	17983658	552	N	<DEL>	.	.	SVTYPE=DEL;STRANDS=+-:5;SVLEN=-232;END=17983890;CIPOS=-10,230;CIEND=-111,9;CIPOS95=-1,127;CIEND95=-69,3;IMPRECISE;SU=5;PE=5;SR=0	GT:SU:PE:SR	./.:5:5:0
chr1	18007590	553	N	<DEL>	.	.	SVTYPE=DEL;STRANDS=+-:4;SVLEN=-203;END=18007793;CIPOS=-10,128;CIEND=-202,9;CIPOS95=-3,61;CIEND95=-102,1;IMPRECISE;SU=4;PE=4;SR=0	GT:SU:PE:SR	./.:4:4:0
chr1	18012036	554	N	<DEL>	.	.	SVTYPE=DEL;STRANDS=+-:6;SVLEN=-31;END=18012067;CIPOS=-10,4;CIEND=-30,9;CIPOS95=-3,4;CIEND95=-18,3;IMPRECISE;SU=6;PE=6;SR=0	GT:SU:PE:SR	./.:6:6:0
chr1	18049637	555	N	<DUP>	.	.	SVTYPE=DUP;STRANDS=-+:4;SVLEN=362;END=18049999;CIPOS=-297,9;CIEND=-10,325;CIPOS95=-157,1;CIEND95=0,186;IMPRECISE;SU=4;PE=4;SR=0	GT:SU:PE:SR	./.:4:4:0
chr1	18067228	556	N	<DEL>	.	.	SVTYPE=DEL;STRANDS=+-:4;SVLEN=-113;END=18067341;CIPOS=-10,111;CIEND=-112,9;CIPOS95=-3,65;CIEND95=-68,3;IMPRECISE;SU=4;PE=4;SR=0	GT:SU:PE:SR	./.:4:4:0
chr1	18070704	557	N	<DEL>	.	.	SVTYPE=DEL;STRANDS=+-:4;SVLEN=-3;END=18070707;CIPOS=-10,1;CIEND=-2,9;CIPOS95=-10,1;CIEND95=-2,2;IMPRECISE;SU=4;PE=4;SR=0	GT:SU:PE:SR	./.:4:4:0
chr1	18127889	558	N	<DEL>	.	.	SVTYPE=DEL;STRANDS=+-:5;SVLEN=-4;END=18127893;CIPOS=-7,0;CIEND=0,7;CIPOS95=-7,0;CIEND95=0,3;IMPRECISE;SU=5;PE=5;SR=0	GT:SU:PE:SR	./.:5:5:0
chr1	18162617	559	N	<DEL>	.	.	SVTYPE=DEL;STRANDS=+-:4;SVLEN=-326;END=18162943;CIPOS=-10,324;CIEND=-234,9;CIPOS95=0,204;CIEND95=-111,1;IMPRECISE;SU=4;PE=4;SR=0	GT:SU:PE:SR	./.:4:4:0
chr1	18221205	560	N	<DEL>	.	.	SVTYPE=DEL;STRANDS=+-:4;SVLEN=-404;END=18221609;CIPOS=-10,402;CIEND=-241,9;CIPOS95=0,241;CIEND95=-112,1;IMPRECISE;SU=4;PE=4;SR=0	GT:SU:PE:SR	./.:4:4:0
chr1	18263550	561	N	<DEL>	.	.	SVTYPE=DEL;STRANDS=+-:4;SVLEN=-373;END=18263923;CIPOS=-10,373;CIEND=-335,11;CIPOS95=0,268;CIEND95=-197,2;IMPRECISE;SU=4;PE=4;SR=0	GT:SU:PE:SR	./.:4:4:0
chr1	18327934	562	N	<DEL>	.	.	SVTYPE=DEL;STRANDS=+-:5;SVLEN=-197;END=18328131;CIPOS=-10,195;CIEND=-196,9;CIPOS95=-1,84;CIEND95=-99,1;IMPRECISE;SU=5;PE=5;SR=0	GT:SU:PE:SR	./.:5:5:0
chr1	18330565	563	N	<DEL>	.	.	SVTYPE=DEL;STRANDS=+-:5;SVLEN=-350;END=18330915;CIPOS=-10,350;CIEND=-319,11;CIPOS95=0,240;CIEND95=-178,2;IMPRECISE;SU=5;PE=5;SR=0	GT:SU:PE:SR	./.:5:5:0
chr1	18331805	564	N	<DEL>	.	.	SVTYPE=DEL;STRANDS=+-:6;SVLEN=-64;END=18331869;CIPOS=-10,62;CIEND=-63,9;CIPOS95=0,61;CIEND95=-32,4;IMPRECISE;SU=6;PE=6;SR=0	GT:SU:PE:SR	./.:6:6:0
chr1	18363495	565	N	<DEL>	.	.	SVTYPE=DEL;STRANDS=+-:4;SVLEN=-10;END=18363505;CIPOS=-10,8;CIEND=-9,9;CIPOS95=-1,1;CIEND95=-1,1;IMPRECISE;SU=4;PE=1;SR=3	GT:SU:PE:SR	./.:4:1:3
chr1	18371897	566	N	<DEL>	.	.	SVTYPE=DEL;STRANDS=+-:4;SVLEN=-69;END=18371966;CIPOS=-10,28;CIEND=-68,9;CIPOS95=-2,24;CIEND95=-58,2;IMPRECISE;SU=4;PE=4;SR=0	GT:SU:PE:SR	./.:4:4:0
chr1	18385930	567	N	<DEL>	.	.	SVTYPE=DEL;STRANDS=+-:6;SVLEN=-180;END=18386110;CIPOS=-10,178;CIEND=-179,9;CIPOS95=-1,78;CIEND95=-72,1;IMPRECISE;SU=6;PE=6;SR=0	GT:SU:PE:SR	./.:6:6:0
chr1	18388415	568	N	<DEL>	.	.	SVTYPE=DEL;STRANDS=+-:4;SVLEN=-196;END=18388611;CIPOS=-10,189;CIEND=-178,9;CIPOS95=-1,75;CIEND95=-69,2;IMPRECISE;SU=4;PE=4;SR=0	GT:SU:PE:SR	./.:4:4:0
chr1	18395941	569	N	<DEL>	.	.	SVTYPE=DEL;STRANDS=+-:4;SVLEN=-122;END=18396063;CIPOS=-10,52;CIEND=-116,9;CIPOS95=-2,32;CIEND95=-68,3;IMPRECISE;SU=4;PE=4;SR=0	GT:SU:PE:SR	./.:4:4:0
chr1	18399593	570	N	<DEL>	.	.	SVTYPE=DEL;STRANDS=+-:4;SVLEN=-62;END=18399655;CIPOS=-10,60;CIEND=-61,9;CIPOS95=-4,23;CIEND95=-50,1;IMPRECISE;SU=4;PE=4;SR=0	GT:SU:PE:SR	./.:4:4:0
chr1	18554630	571	N	<DEL>	.	.	SVTYPE=DEL;STRANDS=+-:4;SVLEN=-79;END=18554709;CIPOS=-10,67;CIEND=-78,9;CIPOS95=-2,48;CIEND95=-39,3;IMPRECISE;SU=4;PE=4;SR=0	GT:SU:PE:SR	./.:4:4:0
chr1	18576706	572	N	<DEL>	.	.	SVTYPE=DEL;STRANDS=+-:4;SVLEN=-43;END=18576749;CIPOS=-10,41;CIEND=-42,9;CIPOS95=-3,27;CIEND95=-38,2;IMPRECISE;SU=4;PE=4;SR=0	GT:SU:PE:SR	./.:4:4:0
chr1	18587801	573	N	<DEL>	.	.	SVTYPE=DEL;STRANDS=+-:4;SVLEN=-227;END=18588028;CIPOS=-10,225;CIEND=-226,9;CIPOS95=-1,116;CIEND95=-144,1;IMPRECISE;SU=4;PE=4;SR=0	GT:SU:PE:SR	./.:4:4:0
chr1	18624705	574	N	<DEL>	.	.	SVTYPE=DEL;STRANDS=+-:4;SVLEN=-219;END=18624924;CIPOS=-10,134;CIEND=-186,9;CIPOS95=-3,27;CIEND95=-74,2;IMPRECISE;SU=4;PE=4;SR=0	GT:SU:PE:SR	./.:4:4:0
chr1	18651169	575	N	<DEL>	.	.	SVTYPE=DEL;STRANDS=+-:4;SVLEN=-127;END=18651296;CIPOS=-10,88;CIEND=-126,9;CIPOS95=-2,66;CIEND95=-50,2;IMPRECISE;SU=4;PE=4;SR=0	GT:SU:PE:SR	./.:4:4:0
chr1	18665817	576	N	<DEL>	.	.	SVTYPE=DEL;STRANDS=+-:4;SVLEN=-43;END=18665860;CIPOS=-10,25;CIEND=-1,0;CIPOS95=-2,22;CIEND95=-1,0;IMPRECISE;SU=4;PE=4;SR=0	GT:SU:PE:SR	./.:4:4:0
chr1	18793160	577	N	<DEL>	.	.	SVTYPE=DEL;STRANDS=+-:4;SVLEN=-279;END=18793439;CIPOS=-10,277;CIEND=-271,9;CIPOS95=0,184;CIEND95=-131,1;IMPRECISE;SU=4;PE=4;SR=0	GT:SU:PE:SR	./.:4:4:0
chr1	18812263	578	N	<DEL>	.	.	SVTYPE=DEL;STRANDS=+-:4;SVLEN=-256;END=18812519;CIPOS=-10,255;CIEND=-255,10;CIPOS95=-1,143;CIEND95=-152,2;IMPRECISE;SU=4;PE=4;SR=0	GT:SU:PE:SR	./.:4:4:0
chr1	18825344	579	N	<DEL>	.	.	SVTYPE=DEL;STRANDS=+-:19;SVLEN=-419;END=18825763;CIPOS=-10,268;CIEND=-276,9;CIPOS95=0,170;CIEND95=-146,1;IMPRECISE;SU=19;PE=19;SR=0	GT:SU:PE:SR	./.:19:19:0
chr1	18844884	580	N	<DEL>	.	.	SVTYPE=DEL;STRANDS=+-:4;SVLEN=-238;END=18845122;CIPOS=-10,137;CIEND=-213,9;CIPOS95=-3,57;CIEND95=-84,1;IMPRECISE;SU=4;PE=4;SR=0	GT:SU:PE:SR	./.:4:4:0
chr1	18847777	581	N	<DEL>	.	.	SVTYPE=DEL;STRANDS=+-:6;SVLEN=-260;END=18848037;CIPOS=-10,127;CIEND=-253,9;CIPOS95=-3,62;CIEND95=-114,1;IMPRECISE;SU=6;PE=6;SR=0	GT:SU:PE:SR	./.:6:6:0
chr1	18870629	582	N	<DEL>	.	.	SVTYPE=DEL;STRANDS=+-:4;SVLEN=-110;END=18870739;CIPOS=-10,108;CIEND=-109,9;CIPOS95=-2,46;CIEND95=-58,2;IMPRECISE;SU=4;PE=4;SR=0	GT:SU:PE:SR	./.:4:4:0
chr1	18947891	583	N	<DEL>	.	.	SVTYPE=DEL;STRANDS=+-:4;SVLEN=-314;END=18948205;CIPOS=-10,277;CIEND=-313,11;CIPOS95=-1,147;CIEND95=-184,2;IMPRECISE;SU=4;PE=4;SR=0	GT:SU:PE:SR	./.:4:4:0
chr1	18978015	584	N	<DEL>	.	.	SVTYPE=DEL;STRANDS=+-:5;SVLEN=-302;END=18978317;CIPOS=-10,212;CIEND=-301,9;CIPOS95=-1,94;CIEND95=-172,0;IMPRECISE;SU=5;PE=5;SR=0	GT:SU:PE:SR	./.:5:5:0
chr1	19034804	585	N	<DEL>	.	.	SVTYPE=DEL;STRANDS=+-:4;SVLEN=-262;END=19035066;CIPOS=-10,158;CIEND=-238,9;CIPOS95=-2,52;CIEND95=-114,1;IMPRECISE;SU=4;PE=4;SR=0	GT:SU:PE:SR	./.:4:4:0
chr1	19049200	586	N	<DEL>	.	.	SVTYPE=DEL;STRANDS=+-:4;SVLEN=-479;END=19049679;CIPOS=-10,418;CIEND=-438,11;CIPOS95=0,263;CIEND95=-272,2;IMPRECISE;SU=4;PE=4;SR=0	GT:SU:PE:SR	./.:4:4:0
chr1	19142391	587	N	<DEL>	.	.	SVTYPE=DEL;STRANDS=+-:4;SVLEN=-318;END=19142709;CIPOS=-10,316;CIEND=-270,9;CIPOS95=0,195;CIEND95=-140,1;IMPRECISE;SU=4;PE=4;SR=0	GT:SU:PE:SR	./.:4:4:0
chr1	19154743	588	N	<DEL>	.	.	SVTYPE=DEL;STRANDS=+-:4;SVLEN=-59;END=19154802;CIPOS=-10,57;CIEND=-58,9;CIPOS95=-1,53;CIEND95=-32,4;IMPRECISE;SU=4;PE=4;SR=0	GT:SU:PE:SR	./.:4:4:0
chr1	19157324	589	N	<DEL>	.	.	SVTYPE=DEL;STRANDS=+-:5;SVLEN=-118;END=19157442;CIPOS=-10,116;CIEND=-47,9;CIPOS95=-2,36;CIEND95=-35,2;IMPRECISE;SU=5;PE=5;SR=0	GT:SU:PE:SR	./.:5:5:0
chr1	19207733	590	N	<DEL>	.	.	SVTYPE=DEL;STRANDS=+-:4;SVLEN=-57;END=19207790;CIPOS=-10,55;CIEND=-56,9;CIPOS95=-2,49;CIEND95=-46,1;IMPRECISE;SU=4;PE=4;SR=0	GT:SU:PE:SR	./.:4:4:0
chr1	19240844	591	N	<DEL>	.	.	SVTYPE=DEL;STRANDS=+-:4;SVLEN=-148;END=19240992;CIPOS=-10,124;CIEND=-147,9;CIPOS95=-3,63;CIEND95=-59,2;IMPRECISE;SU=4;PE=4;SR=0	GT:SU:PE:SR	./.:4:4:0
chr1	19313467	592	N	<DEL>	.	.	SVTYPE=DEL;STRANDS=+-:4;SVLEN=-106;END=19313573;CIPOS=-10,90;CIEND=-105,9;CIPOS95=-3,31;CIEND95=-59,2;IMPRECISE;SU=4;PE=4;SR=0	GT:SU:PE:SR	./.:4:4:0
chr1	19348391	593	N	<DEL>	.	.	SVTYPE=DEL;STRANDS=+-:4;SVLEN=-175;END=19348566;CIPOS=-10,173;CIEND=-150,9;CIPOS95=-1,97;CIEND95=-51,2;IMPRECISE;SU=4;PE=4;SR=0	GT:SU:PE:SR	./.:4:4:0
chr1	19401212	594	N	<DEL>	.	.	SVTYPE=DEL;STRANDS=+-:4;SVLEN=-26;END=19401238;CIPOS=-10,1;CIEND=-25,11;CIPOS95=-10,1;CIEND95=-21,4;IMPRECISE;SU=4;PE=4;SR=0	GT:SU:PE:SR	./.:4:4:0
chr1	19411294	595	N	<DEL>	.	.	SVTYPE=DEL;STRANDS=+-:4;SVLEN=-20;END=19411314;CIPOS=-10,16;CIEND=-1,7;CIPOS95=-2,16;CIEND95=-1,3;IMPRECISE;SU=4;PE=4;SR=0	GT:SU:PE:SR	./.:4:4:0
chr1	19435748	596	N	<DEL>	.	.	SVTYPE=DEL;STRANDS=+-:5;SVLEN=-217;END=19435965;CIPOS=-10,203;CIEND=-124,9;CIPOS95=-1,70;CIEND95=-63,2;IMPRECISE;SU=5;PE=5;SR=0	GT:SU:PE:SR	./.:5:5:0
chr1	19436957	597	N	<DEL>	.	.	SVTYPE=DEL;STRANDS=+-:6;SVLEN=-163;END=19437120;CIPOS=-10,161;CIEND=-162,9;CIPOS95=-2,70;CIEND95=-51,2;IMPRECISE;SU=6;PE=6;SR=0	GT:SU:PE:SR	./.:6:6:0
chr1	19445191	598	N	<DEL>	.	.	SVTYPE=DEL;STRANDS=+-:4;SVLEN=-153;END=19445344;CIPOS=-10,136;CIEND=-138,9;CIPOS95=-3,54;CIEND95=-57,3;IMPRECISE;SU=4;PE=4;SR=0	GT:SU:PE:SR	./.:4:4:0
chr1	19448976	599	N	<DEL>	.	.	SVTYPE=DEL;STRANDS=+-:4;SVLEN=-377;END=19449353;CIPOS=-10,261;CIEND=-351,11;CIPOS95=-1,134;CIEND95=-210,2;IMPRECISE;SU=4;PE=4;SR=0	GT:SU:PE:SR	./.:4:4:0
chr1	19459261	600	N	<DEL>	.	.	SVTYPE=DEL;STRANDS=+-:4;SVLEN=-412;END=19459673;CIPOS=-10,412;CIEND=-411,11;CIPOS95=0,269;CIEND95=-265,2;IMPRECISE;SU=4;PE=4;SR=0	GT:SU:PE:SR	./.:4:4:0
chr1	19469752	601	N	<DEL>	.	.	SVTYPE=DEL;STRANDS=+-:4;SVLEN=-288;END=19470040;CIPOS=-10,262;CIEND=-254,9;CIPOS95=-1,135;CIEND95=-127,1;IMPRECISE;SU=4;PE=4;SR=0	GT:SU:PE:SR	./.:4:4:0
chr1	19471877	602	N	<DEL>	.	.	SVTYPE=DEL;STRANDS=+-:5;SVLEN=-19;END=19471896;CIPOS=-10,9;CIEND=-9,8;CIPOS95=0,0;CIEND95=0,0;SU=5;PE=1;SR=4	GT:SU:PE:SR	./.:5:1:4
chr1	19531805	603	N	<DEL>	.	.	SVTYPE=DEL;STRANDS=+-:5;SVLEN=-270;END=19532075;CIPOS=-10,268;CIEND=-255,9;CIPOS95=0,173;CIEND95=-110,1;IMPRECISE;SU=5;PE=5;SR=0	GT:SU:PE:SR	./.:5:5:0
chr1	19532372	604	N	<DEL>	.	.	SVTYPE=DEL;STRANDS=+-:5;SVLEN=-9;END=19532381;CIPOS=-10,7;CIEND=-8,9;CIPOS95=-10,7;CIEND95=-8,1;IMPRECISE;SU=5;PE=5;SR=0	GT:SU:PE:SR	./.:5:5:0
chr1	19596175	605	N	<DEL>	.	.	SVTYPE=DEL;STRANDS=+-:4;SVLEN=-22;END=19596197;CIPOS=-10,12;CIEND=-21,9;CIPOS95=-2,12;CIEND95=-19,2;IMPRECISE;SU=4;PE=4;SR=0	GT:SU:PE:SR	./.:4:4:0
chr1	19605116	606	N	<DEL>	.	.	SVTYPE=DEL;STRANDS=+-:4;SVLEN=-122;END=19605238;CIPOS=-10,120;CIEND=-121,9;CIPOS95=-3,43;CIEND95=-53,2;IMPRECISE;SU=4;PE=4;SR=0	GT:SU:PE:SR	./.:4:4:0
chr1	19683038	607	N	<DEL>	.	.	SVTYPE=DEL;STRANDS=+-:4;SVLEN=-471;END=19683509;CIPOS=-10,392;CIEND=-379,11;CIPOS95=0,245;CIEND95=-233,2;IMPRECISE;SU=4;PE=4;SR=0	GT:SU:PE:SR	./.:4:4:0
chr1	19735892	608	N	<DEL>	.	.	SVTYPE=DEL;STRANDS=+-:4;SVLEN=-5;END=19735897;CIPOS=-10,3;CIEND=-4,9;CIPOS95=-10,3;CIEND95=-4,1;IMPRECISE;SU=4;PE=4;SR=0	GT:SU:PE:SR	./.:4:4:0
chr1	19747942	609	N	<DEL>	.	.	SVTYPE=DEL;STRANDS=+-:4;SVLEN=-52;END=19747994;CIPOS=-10,50;CIEND=-51,9;CIPOS95=-2,40;CIEND95=-34,3;IMPRECISE;SU=4;PE=4;SR=0	GT:SU:PE:SR	./.:4:4:0
chr1	19756234	610	N	<DEL>	.	.	SVTYPE=DEL;STRANDS=+-:4;SVLEN=-9;END=19756243;CIPOS=-10,7;CIEND=-8,9;CIPOS95=-10,7;CIEND95=-8,1;IMPRECISE;SU=4;PE=4;SR=0	GT:SU:PE:SR	./.:4:4:0
chr1	19768738	611	N	<DEL>	.	.	SVTYPE=DEL;STRANDS=+-:4;SVLEN=-3;END=19768741;CIPOS=-8,0;CIEND=0,8;CIPOS95=-8,0;CIEND95=0,3;IMPRECISE;SU=4;PE=4;SR=0	GT:SU:PE:SR	./.:4:4:0
chr1	19803956	612	N	<DEL>	.	.	SVTYPE=DEL;STRANDS=+-:4;SVLEN=-136;END=19804092;CIPOS=-10,134;CIEND=-77,9;CIPOS95=-2,63;CIEND95=-57,2;IMPRECISE;SU=4;PE=4;SR=0	GT:SU:PE:SR	./.:4:4:0
chr1	19838594	613	N	<DEL>	.	.	SVTYPE=DEL;STRANDS=+-:5;SVLEN=-283;END=19838877;CIPOS=-10,281;CIEND=-282,9;CIPOS95=-1,157;CIEND95=-156,1;IMPRECISE;SU=5;PE=5;SR=0	GT:SU:PE:SR	./.:5:5:0
chr1	19840730	614	N	<DEL>	.	.	SVTYPE=DEL;STRANDS=+-:4;SVLEN=-2;END=19840732;CIPOS=-9,0;CIEND=0,9;CIPOS95=-9,0;CIEND95=0,3;IMPRECISE;SU=4;PE=4;SR=0	GT:SU:PE:SR	./.:4:4:0
chr1	19852695	615	N	<DEL>	.	.	SVTYPE=DEL;STRANDS=+-:4;SVLEN=-246;END=19852941;CIPOS=-10,246;CIEND=-245,11;CIPOS95=-1,175;CIEND95=-168,3;IMPRECISE;SU=4;PE=4;SR=0	GT:SU:PE:SR	./.:4:4:0
chr1	19876861	616	N	<DEL>	.	.	SVTYPE=DEL;STRANDS=+-:4;SVLEN=-245;END=19877106;CIPOS=-10,243;CIEND=-244,9;CIPOS95=-1,150;CIEND95=-133,1;IMPRECISE;SU=4;PE=4;SR=0	GT:SU:PE:SR	./.:4:4:0
chr1	19921495	617	N	<DEL>	.	.	SVTYPE=DEL;STRANDS=+-:4;SVLEN=-8;END=19921503;CIPOS=-10,6;CIEND=-7,9;CIPOS95=-10,6;CIEND95=-7,2;IMPRECISE;SU=4;PE=4;SR=0	GT:SU:PE:SR	./.:4:4:0
chr1	19971590	618	N	<DEL>	.	.	SVTYPE=DEL;STRANDS=+-:4;SVLEN=-105;END=19971695;CIPOS=-10,86;CIEND=-104,9;CIPOS95=-2,62;CIEND95=-60,3;IMPRECISE;SU=4;PE=4;SR=0	GT:SU:PE:SR	./.:4:4:0
chr1	20003347	619	N	<DEL>	.	.	SVTYPE=DEL;STRANDS=+-:6;SVLEN=-207;END=20003554;CIPOS=-10,107;CIEND=-185,9;CIPOS95=-3,41;CIEND95=-67,1;IMPRECISE;SU=6;PE=6;SR=0	GT:SU:PE:SR	./.:6:6:0
chr1	20008262	620	N	<DEL>	.	.	SVTYPE=DEL;STRANDS=+-:4;SVLEN=-240;END=20008502;CIPOS=-10,172;CIEND=-239,9;CIPOS95=-2,65;CIEND95=-126,1;IMPRECISE;SU=4;PE=4;SR=0	GT:SU:PE:SR	./.:4:4:0
chr1	20009243	621	N	<DEL>	.	.	SVTYPE=DEL;STRANDS=+-:4;SVLEN=-88;END=20009331;CIPOS=-10,54;CIEND=-87,9;CIPOS95=-3,26;CIEND95=-68,3;IMPRECISE;SU=4;PE=4;SR=0	GT:SU:PE:SR	./.:4:4:0
chr1	20028697	622	N	<DEL>	.	.	SVTYPE=DEL;STRANDS=+-:4;SVLEN=-9;END=20028706;CIPOS=-10,7;CIEND=-8,9;CIPOS95=-10,7;CIEND95=-8,1;IMPRECISE;SU=4;PE=4;SR=0	GT:SU:PE:SR	./.:4:4:0
chr1	20039359	623	N	<DEL>	.	.	SVTYPE=DEL;STRANDS=+-:4;SVLEN=-258;END=20039617;CIPOS=-10,225;CIEND=-257,9;CIPOS95=-1,105;CIEND95=-131,1;IMPRECISE;SU=4;PE=4;SR=0	GT:SU:PE:SR	./.:4:4:0
chr1	20055233	624	N	<DEL>	.	.	SVTYPE=DEL;STRANDS=+-:4;SVLEN=-7;END=20055240;CIPOS=-5,0;CIEND=-1,9;CIPOS95=-5,0;CIEND95=-1,2;IMPRECISE;SU=4;PE=4;SR=0	GT:SU:PE:SR	./.:4:4:0
chr1	20103776	625	N	<DEL>	.	.	SVTYPE=DEL;STRANDS=+-:4;SVLEN=-348;END=20104124;CIPOS=-10,348;CIEND=-347,11;CIPOS95=0,233;CIEND95=-220,2;IMPRECISE;SU=4;PE=4;SR=0	GT:SU:PE:SR	./.:4:4:0
chr1	20116172	626	N	<DEL>	.	.	SVTYPE=DEL;STRANDS=+-:7;SVLEN=-385;END=20116557;CIPOS=-10,210;CIEND=-271,9;CIPOS95=-1,93;CIEND95=-141,1;IMPRECISE;SU=7;PE=7;SR=0	GT:SU:PE:SR	./.:7:7:0
chr1	20121858	627	N	<DEL>	.	.	SVTYPE=DEL;STRANDS=+-:4;SVLEN=-89;END=20121947;CIPOS=-10,87;CIEND=-88,9;CIPOS95=-3,66;CIEND95=-56,3;IMPRECISE;SU=4;PE=4;SR=0	GT:SU:PE:SR	./.:4:4:0
chr1	20182158	628	N	<DEL>	.	.	SVTYPE=DEL;STRANDS=+-:4;SVLEN=-10;END=20182168;CIPOS=-10,8;CIEND=-9,9;CIPOS95=-10,8;CIEND95=-9,1;IMPRECISE;SU=4;PE=4;SR=0	GT:SU:PE:SR	./.:4:4:0
chr1	20198015	629	N	<DEL>	.	.	SVTYPE=DEL;STRANDS=+-:4;SVLEN=-219;END=20198234;CIPOS=-10,187;CIEND=-218,9;CIPOS95=-2,75;CIEND95=-126,1;IMPRECISE;SU=4;PE=4;SR=0	GT:SU:PE:SR	./.:4:4:0
chr1	20209109	630	N	<DEL>	.	.	SVTYPE=DEL;STRANDS=+-:4;SVLEN=-350;END=20209459;CIPOS=-10,291;CIEND=-349,9;CIPOS95=-1,158;CIEND95=-222,0;IMPRECISE;SU=4;PE=4;SR=0	GT:SU:PE:SR	./.:4:4:0
chr1	20216011	631	N	<DEL>	.	.	SVTYPE=DEL;STRANDS=+-:4;SVLEN=-6;END=20216017;CIPOS=-10,4;CIEND=-5,9;CIPOS95=-10,4;CIEND95=-5,1;IMPRECISE;SU=4;PE=4;SR=0	GT:SU:PE:SR	./.:4:4:0
chr1	20220280	632	N	<DEL>	.	.	SVTYPE=DEL;STRANDS=+-:4;SVLEN=-105;END=20220385;CIPOS=-10,103;CIEND=-101,9;CIPOS95=-2,54;CIEND95=-68,3;IMPRECISE;SU=4;PE=4;SR=0	GT:SU:PE:SR	./.:4:4:0
chr1	20228670	633	N	<DEL>	.	.	SVTYPE=DEL;STRANDS=+-:4;SVLEN=-5;END=20228675;CIPOS=-10,3;CIEND=-4,9;CIPOS95=-10,3;CIEND95=-4,2;IMPRECISE;SU=4;PE=4;SR=0	GT:SU:PE:SR	./.:4:4:0
chr1	20240154	634	N	<DEL>	.	.	SVTYPE=DEL;STRANDS=+-:4;SVLEN=-150;END=20240304;CIPOS=-10,148;CIEND=-123,9;CIPOS95=-2,45;CIEND95=-53,3;IMPRECISE;SU=4;PE=4;SR=0	GT:SU:PE:SR	./.:4:4:0
chr1	20249214	635	N	<DEL>	.	.	SVTYPE=DEL;STRANDS=+-:4;SVLEN=-4;END=20249218;CIPOS=-10,2;CIEND=-3,9;CIPOS95=-10,2;CIEND95=-3,2;IMPRECISE;SU=4;PE=4;SR=0	GT:SU:PE:SR	./.:4:4:0
chr1	20260559	636	N	<DEL>	.	.	SVTYPE=DEL;STRANDS=+-:4;SVLEN=-107;END=20260666;CIPOS=-10,32;CIEND=-56,9;CIPOS95=-2,24;CIEND95=-38,2;IMPRECISE;SU=4;PE=4;SR=0	GT:SU:PE:SR	./.:4:4:0
chr1	20268708	637	N	<DEL>	.	.	SVTYPE=DEL;STRANDS=+-:4;SVLEN=-328;END=20269036;CIPOS=-10,245;CIEND=-309,11;CIPOS95=-1,121;CIEND95=-165,3;IMPRECISE;SU=4;PE=4;SR=0	GT:SU:PE:SR	./.:4:4:0
chr1	20276394	638	N	<DEL>	.	.	SVTYPE=DEL;STRANDS=+-:4;SVLEN=-407;END=20276801;CIPOS=-10,407;CIEND=-406,11;CIPOS95=0,295;CIEND95=-293,2;IMPRECISE;SU=4;PE=4;SR=0	GT:SU:PE:SR	./.:4:4:0
chr1	20285666	639	N	<DEL>	.	.	SVTYPE=DEL;STRANDS=+-:6;SVLEN=-72;END=20285738;CIPOS=-10,26;CIEND=-32,9;CIPOS95=-3,16;CIEND95=-22,2;IMPRECISE;SU=6;PE=6;SR=0	GT:SU:PE:SR	./.:6:6:0
chr1	20300757	640	N	<DEL>	.	.	SVTYPE=DEL;STRANDS=+-:4;SVLEN=-347;END=20301104;CIPOS=-10,346;CIEND=-334,10;CIPOS95=0,245;CIEND95=-196,1;IMPRECISE;SU=4;PE=4;SR=0	GT:SU:PE:SR	./.:4:4:0
chr1	20304273	641	N	<DEL>	.	.	SVTYPE=DEL;STRANDS=+-:4;SVLEN=-172;END=20304445;CIPOS=-10,170;CIEND=-171,9;CIPOS95=-1,101;CIEND95=-84,1;IMPRECISE;SU=4;PE=4;SR=0	GT:SU:PE:SR	./.:4:4:0
chr1	20364869	642	N	<DEL>	.	.	SVTYPE=DEL;STRANDS=+-:4;SVLEN=-379;END=20365248;CIPOS=-10,336;CIEND=-287,9;CIPOS95=0,188;CIEND95=-155,0;IMPRECISE;SU=4;PE=4;SR=0	GT:SU:PE:SR	./.:4:4:0
chr1	20410760	643	N	<DEL>	.	.	SVTYPE=DEL;STRANDS=+-:4;SVLEN=-174;END=20410934;CIPOS=-10,172;CIEND=-107,9;CIPOS95=-1,83;CIEND95=-69,3;IMPRECISE;SU=4;PE=4;SR=0	GT:SU:PE:SR	./.:4:4:0
chr1	20415251	644	N	<DEL>	.	.	SVTYPE=DEL;STRANDS=+-:5;SVLEN=-42;END=20415293;CIPOS=-10,40;CIEND=-41,9;CIPOS95=-3,31;CIEND95=-38,1;IMPRECISE;SU=5;PE=5;SR=0	GT:SU:PE:SR	./.:5:5:0
chr1	20424330	645	N	<DEL>	.	.	SVTYPE=DEL;STRANDS=+-:4;SVLEN=-148;END=20424478;CIPOS=-10,141;CIEND=-147,9;CIPOS95=-2,42;CIEND95=-74,1;IMPRECISE;SU=4;PE=4;SR=0	GT:SU:PE:SR	./.:4:4:0
chr1	20488429	646	N	<DEL>	.	.	SVTYPE=DEL;STRANDS=+-:5;SVLEN=-283;END=20488712;CIPOS=-10,267;CIEND=-212,9;CIPOS95=-1,134;CIEND95=-93,1;IMPRECISE;SU=5;PE=5;SR=0	GT:SU:PE:SR	./.:5:5:0
chr1	20491521	647	N	<DEL>	.	.	SVTYPE=DEL;STRANDS=+-:5;SVLEN=-168;END=20491689;CIPOS=-10,147;CIEND=-140,9;CIPOS95=-2,41;CIEND95=-55,3;IMPRECISE;SU=5;PE=5;SR=0	GT:SU:PE:SR	./.:5:5:0
chr1	20539572	648	N	<DEL>	.	.	SVTYPE=DEL;STRANDS=+-:4;SVLEN=-107;END=20539679;CIPOS=-10,103;CIEND=-106,9;CIPOS95=-3,39;CIEND95=-24,3;IMPRECISE;SU=4;PE=4;SR=0	GT:SU:PE:SR	./.:4:4:0
chr1	20569046	649	N	<DEL>	.	.	SVTYPE=DEL;STRANDS=+-:4;SVLEN=-205;END=20569251;CIPOS=-10,177;CIEND=-204,9;CIPOS95=-2,65;CIEND95=-122,1;IMPRECISE;SU=4;PE=4;SR=0	GT:SU:PE:SR	./.:4:4:0
chr1	20587115	650	N	<DEL>	.	.	SVTYPE=DEL;STRANDS=+-:17;SVLEN=-55;END=20587170;CIPOS=-10,9;CIEND=-10,9;CIPOS95=0,0;CIEND95=0,0;SU=17;PE=0;SR=17	GT:SU:PE:SR	./.:17:0:17
chr1	20595960	651	N	<DEL>	.	.	SVTYPE=DEL;STRANDS=+-:4;SVLEN=-462;END=20596422;CIPOS=-10,390;CIEND=-388,11;CIPOS95=0,243;CIEND95=-240,2;IMPRECISE;SU=4;PE=4;SR=0	GT:SU:PE:SR	./.:4:4:0
chr1	20605473	652	N	<DEL>	.	.	SVTYPE=DEL;STRANDS=+-:45;SVLEN=-745;END=20606218;CIPOS=-10,261;CIEND=-134,9;CIPOS95=-1,90;CIEND95=-52,2;IMPRECISE;SU=45;PE=45;SR=0	GT:SU:PE:SR	./.:45:45:0
chr1	20641905	653	N	<DEL>	.	.	SVTYPE=DEL;STRANDS=+-:4;SVLEN=-43;END=20641948;CIPOS=-10,25;CIEND=-23,9;CIPOS95=-3,20;CIEND95=-19,2;IMPRECISE;SU=4;PE=4;SR=0	GT:SU:PE:SR	./.:4:4:0
chr1	20799578	654	N	<DEL>	.	.	SVTYPE=DEL;STRANDS=+-:4;SVLEN=-132;END=20799710;CIPOS=-10,130;CIEND=-113,9;CIPOS95=-1,66;CIEND95=-68,3;IMPRECISE;SU=4;PE=4;SR=0	GT:SU:PE:SR	./.:4:4:0
chr1	20837878	655	N	<DEL>	.	.	SVTYPE=DEL;STRANDS=+-:7;SVLEN=-146;END=20838024;CIPOS=-10,84;CIEND=-145,9;CIPOS95=-3,36;CIEND95=-77,1;IMPRECISE;SU=7;PE=7;SR=0	GT:SU:PE:SR	./.:7:7:0
chr1	20895608	656	N	<DEL>	.	.	SVTYPE=DEL;STRANDS=+-:4;SVLEN=-275;END=20895883;CIPOS=-10,232;CIEND=-274,10;CIPOS95=-1,110;CIEND95=-168,2;IMPRECISE;SU=4;PE=4;SR=0	GT:SU:PE:SR	./.:4:4:0
chr1	20962418	657	N	<DEL>	.	.	SVTYPE=DEL;STRANDS=+-:4;SVLEN=-190;END=20962608;CIPOS=-10,188;CIEND=-189,9;CIPOS95=-1,97;CIEND95=-108,1;IMPRECISE;SU=4;PE=4;SR=0	GT:SU:PE:SR	./.:4:4:0
chr1	20990782	658	N	<DEL>	.	.	SVTYPE=DEL;STRANDS=+-:4;SVLEN=-95;END=20990877;CIPOS=-10,93;CIEND=-74,9;CIPOS95=-2,50;CIEND95=-55,2;IMPRECISE;SU=4;PE=4;SR=0	GT:SU:PE:SR	./.:4:4:0
chr1	21005908	659	N	<DEL>	.	.	SVTYPE=DEL;STRANDS=+-:5;SVLEN=-236;END=21006144;CIPOS=-10,234;CIEND=-217,9;CIPOS95=-1,118;CIEND95=-97,1;IMPRECISE;SU=5;PE=5;SR=0	GT:SU:PE:SR	./.:5:5:0
chr1	21077462	660	N	<DEL>	.	.	SVTYPE=DEL;STRANDS=+-:4;SVLEN=-72;END=21077534;CIPOS=-10,30;CIEND=-71,9;CIPOS95=-2,19;CIEND95=-61,2;IMPRECISE;SU=4;PE=4;SR=0	GT:SU:PE:SR	./.:4:4:0
chr1	21095396	661	N	<DEL>	.	.	SVTYPE=DEL;STRANDS=+-:4;SVLEN=-221;END=21095617;CIPOS=-10,219;CIEND=-177,9;CIPOS95=-1,142;CIEND95=-64,2;IMPRECISE;SU=4;PE=4;SR=0	GT:SU:PE:SR	./.:4:4:0
chr1	21109031	662	N	<DEL>	.	.	SVTYPE=DEL;STRANDS=+-:4;SVLEN=-54;END=21109085;CIPOS=-10,51;CIEND=-53,9;CIPOS95=-2,39;CIEND95=-40,3;IMPRECISE;SU=4;PE=4;SR=0	GT:SU:PE:SR	./.:4:4:0
chr1	21177622	663	N	<DEL>	.	.	SVTYPE=DEL;STRANDS=+-:4;SVLEN=-3;END=21177625;CIPOS=-10,1;CIEND=-2,9;CIPOS95=-10,1;CIEND95=-2,2;IMPRECISE;SU=4;PE=4;SR=0	GT:SU:PE:SR	./.:4:4:0
chr1	21182236	664	N	<DEL>	.	.	SVTYPE=DEL;STRANDS=+-:5;SVLEN=-220;END=21182456;CIPOS=-10,192;CIEND=-205,9;CIPOS95=-1,77;CIEND95=-71,1;IMPRECISE;SU=5;PE=5;SR=0	GT:SU:PE:SR	./.:5:5:0
chr1	21232150	665	N	<DEL>	.	.	SVTYPE=DEL;STRANDS=+-:5;SVLEN=-9;END=21232159;CIPOS=-10,7;CIEND=-8,9;CIPOS95=-10,7;CIEND95=-8,2;IMPRECISE;SU=5;PE=5;SR=0	GT:SU:PE:SR	./.:5:5:0
chr1	16607282	666_1	N	N]chr1:21446494]	.	.	SVTYPE=BND;STRANDS=++:4;EVENT=666;MATEID=666_2;CIPOS=-9,9;CIEND=-10,9;CIPOS95=-1,1;CIEND95=-1,1;IMPRECISE;SU=4;PE=1;SR=3	GT:SU:PE:SR	./.:4:1:3
chr1	21446494	666_2	N	N]chr1:16607282]	.	.	SVTYPE=BND;STRANDS=++:4;SECONDARY;EVENT=666;MATEID=666_1;CIPOS=-10,9;CIEND=-9,9;CIPOS95=-1,1;CIEND95=-1,1;IMPRECISE;SU=4;PE=1;SR=3	GT:SU:PE:SR	./.:4:1:3
chr1	21450299	667	N	<DEL>	.	.	SVTYPE=DEL;STRANDS=+-:4;SVLEN=-254;END=21450553;CIPOS=-10,198;CIEND=-175,9;CIPOS95=-1,82;CIEND95=-67,2;IMPRECISE;SU=4;PE=4;SR=0	GT:SU:PE:SR	./.:4:4:0
chr1	21459926	668_1	N	N]chr1:21460247]	.	.	SVTYPE=BND;STRANDS=++:4;EVENT=668;MATEID=668_2;CIPOS=-10,269;CIEND=-10,423;CIPOS95=0,246;CIEND95=0,252;IMPRECISE;SU=4;PE=4;SR=0	GT:SU:PE:SR	./.:4:4:0
chr1	21460247	668_2	N	N]chr1:21459926]	.	.	SVTYPE=BND;STRANDS=++:4;SECONDARY;EVENT=668;MATEID=668_1;CIPOS=-10,423;CIEND=-10,269;CIPOS95=0,252;CIEND95=0,246;IMPRECISE;SU=4;PE=4;SR=0	GT:SU:PE:SR	./.:4:4:0
chr1	21459927	669	N	<DEL>	.	.	SVTYPE=DEL;STRANDS=+-:90;SVLEN=-270;END=21460197;CIPOS=-10,9;CIEND=-2,0;CIPOS95=0,0;CIEND95=0,0;SU=90;PE=63;SR=27	GT:SU:PE:SR	./.:90:63:27
chr1	21461252	670	N	<DEL>	.	.	SVTYPE=DEL;STRANDS=+-:14;SVLEN=-64;END=21461316;CIPOS=-10,9;CIEND=-3,1;CIPOS95=0,0;CIEND95=0,0;SU=14;PE=1;SR=13	GT:SU:PE:SR	./.:14:1:13
chr1	21427904	671_1	N	N]chr1:21480033]	.	.	SVTYPE=BND;STRANDS=++:4;EVENT=671;MATEID=671_2;CIPOS=-10,436;CIEND=-10,335;CIPOS95=0,254;CIEND95=0,180;IMPRECISE;SU=4;PE=4;SR=0	GT:SU:PE:SR	./.:4:4:0
chr1	21480033	671_2	N	N]chr1:21427904]	.	.	SVTYPE=BND;STRANDS=++:4;SECONDARY;EVENT=671;MATEID=671_1;CIPOS=-10,335;CIEND=-10,436;CIPOS95=0,180;CIEND95=0,254;IMPRECISE;SU=4;PE=4;SR=0	GT:SU:PE:SR	./.:4:4:0
chr1	21427527	672_1	N	[chr1:21480565[N	.	.	SVTYPE=BND;STRANDS=--:18;EVENT=672;MATEID=672_2;CIPOS=-400,9;CIEND=-381,10;CIPOS95=-192,0;CIEND95=-180,1;IMPRECISE;SU=18;PE=18;SR=0	GT:SU:PE:SR	./.:18:18:0
chr1	21480565	672_2	N	[chr1:21427527[N	.	.	SVTYPE=BND;STRANDS=--:18;SECONDARY;EVENT=672;MATEID=672_1;CIPOS=-381,10;CIEND=-400,9;CIPOS95=-180,1;CIEND95=-192,0;IMPRECISE;SU=18;PE=18;SR=0	GT:SU:PE:SR	./.:18:18:0
chr1	21489176	673	N	<DEL>	.	.	SVTYPE=DEL;STRANDS=+-:5;SVLEN=-170;END=21489346;CIPOS=-10,157;CIEND=-133,9;CIPOS95=-2,58;CIEND95=-40,3;IMPRECISE;SU=5;PE=5;SR=0	GT:SU:PE:SR	./.:5:5:0
chr1	21514267	674	N	<DEL>	.	.	SVTYPE=DEL;STRANDS=+-:4;SVLEN=-110;END=21514377;CIPOS=-10,108;CIEND=-109,9;CIPOS95=-2,55;CIEND95=-37,3;IMPRECISE;SU=4;PE=4;SR=0	GT:SU:PE:SR	./.:4:4:0
chr1	21518680	675	N	<DEL>	.	.	SVTYPE=DEL;STRANDS=+-:4;SVLEN=-2;END=21518682;CIPOS=-10,0;CIEND=-1,9;CIPOS95=-10,0;CIEND95=-1,2;IMPRECISE;SU=4;PE=4;SR=0	GT:SU:PE:SR	./.:4:4:0
chr1	21542052	676	N	<DEL>	.	.	SVTYPE=DEL;STRANDS=+-:4;SVLEN=-238;END=21542290;CIPOS=-10,237;CIEND=-237,10;CIPOS95=-1,162;CIEND95=-138,2;IMPRECISE;SU=4;PE=4;SR=0	GT:SU:PE:SR	./.:4:4:0
chr1	21573766	677	N	<DEL>	.	.	SVTYPE=DEL;STRANDS=+-:4;SVLEN=-3;END=21573769;CIPOS=-10,2;CIEND=-2,10;CIPOS95=-10,2;CIEND95=-2,3;IMPRECISE;SU=4;PE=4;SR=0	GT:SU:PE:SR	./.:4:4:0
chr1	21611436	678	N	<DEL>	.	.	SVTYPE=DEL;STRANDS=+-:4;SVLEN=-112;END=21611548;CIPOS=-10,60;CIEND=-36,9;CIPOS95=-3,36;CIEND95=-28,2;IMPRECISE;SU=4;PE=4;SR=0	GT:SU:PE:SR	./.:4:4:0
chr1	21649235	679	N	<DEL>	.	.	SVTYPE=DEL;STRANDS=+-:7;SVLEN=-30;END=21649265;CIPOS=-10,28;CIEND=-29,9;CIPOS95=-1,27;CIEND95=-26,2;IMPRECISE;SU=7;PE=7;SR=0	GT:SU:PE:SR	./.:7:7:0
chr1	21677654	680	N	<DEL>	.	.	SVTYPE=DEL;STRANDS=+-:4;SVLEN=-216;END=21677870;CIPOS=-10,214;CIEND=-215,9;CIPOS95=-1,145;CIEND95=-109,1;IMPRECISE;SU=4;PE=4;SR=0	GT:SU:PE:SR	./.:4:4:0
chr1	21693737	681	N	<DEL>	.	.	SVTYPE=DEL;STRANDS=+-:4;SVLEN=-194;END=21693931;CIPOS=-10,183;CIEND=-193,9;CIPOS95=-2,69;CIEND95=-105,1;IMPRECISE;SU=4;PE=4;SR=0	GT:SU:PE:SR	./.:4:4:0
chr1	21706912	682	N	<DEL>	.	.	SVTYPE=DEL;STRANDS=+-:4;SVLEN=-2;END=21706914;CIPOS=-9,0;CIEND=0,9;CIPOS95=-9,0;CIEND95=0,3;IMPRECISE;SU=4;PE=4;SR=0	GT:SU:PE:SR	./.:4:4:0
chr1	21824626	683	N	<DEL>	.	.	SVTYPE=DEL;STRANDS=+-:4;SVLEN=-201;END=21824827;CIPOS=-10,199;CIEND=-83,9;CIPOS95=-1,129;CIEND95=-62,2;IMPRECISE;SU=4;PE=4;SR=0	GT:SU:PE:SR	./.:4:4:0
chr1	21897451	684	N	<DEL>	.	.	SVTYPE=DEL;STRANDS=+-:5;SVLEN=-285;END=21897736;CIPOS=-10,283;CIEND=-249,9;CIPOS95=-1,155;CIEND95=-120,1;IMPRECISE;SU=5;PE=5;SR=0	GT:SU:PE:SR	./.:5:5:0
chr1	21953182	685	N	<DEL>	.	.	SVTYPE=DEL;STRANDS=+-:4;SVLEN=-290;END=21953472;CIPOS=-10,190;CIEND=-195,9;CIPOS95=-2,78;CIEND95=-81,1;IMPRECISE;SU=4;PE=4;SR=0	GT:SU:PE:SR	./.:4:4:0
chr1	21967428	686	N	<DEL>	.	.	SVTYPE=DEL;STRANDS=+-:20;SVLEN=-25626;END=21993054;CIPOS=-10,171;CIEND=-134,8;CIPOS95=-2,37;CIEND95=-41,2;IMPRECISE;SU=20;PE=20;SR=0	GT:SU:PE:SR	./.:20:20:0
chr1	21981126	687	N	<DEL>	.	.	SVTYPE=DEL;STRANDS=+-:11;SVLEN=-24698;END=22005824;CIPOS=-10,305;CIEND=-372,9;CIPOS95=-1,142;CIEND95=-191,0;IMPRECISE;SU=11;PE=11;SR=0	GT:SU:PE:SR	./.:11:11:0
chr1	21985704	688	N	<DEL>	.	.	SVTYPE=DEL;STRANDS=+-:4;SVLEN=-23063;END=22008767;CIPOS=-10,354;CIEND=-429,9;CIPOS95=0,209;CIEND95=-254,1;IMPRECISE;SU=4;PE=4;SR=0	GT:SU:PE:SR	./.:4:4:0
chr1	21986172	689	N	<DUP>	.	.	SVTYPE=DUP;STRANDS=-+:7;SVLEN=22713;END=22008885;CIPOS=-356,11;CIEND=-10,349;CIPOS95=-178,2;CIEND95=0,236;IMPRECISE;SU=7;PE=7;SR=0	GT:SU:PE:SR	./.:7:7:0
chr1	22077995	690	N	<DEL>	.	.	SVTYPE=DEL;STRANDS=+-:4;SVLEN=-28;END=22078023;CIPOS=-10,26;CIEND=-27,9;CIPOS95=-2,22;CIEND95=-25,1;IMPRECISE;SU=4;PE=4;SR=0	GT:SU:PE:SR	./.:4:4:0
chr1	22089710	691	N	<DEL>	.	.	SVTYPE=DEL;STRANDS=+-:4;SVLEN=-250;END=22089960;CIPOS=-10,248;CIEND=-202,9;CIPOS95=-1,155;CIEND95=-82,1;IMPRECISE;SU=4;PE=4;SR=0	GT:SU:PE:SR	./.:4:4:0
chr1	22103039	692	N	<DEL>	.	.	SVTYPE=DEL;STRANDS=+-:9;SVLEN=-13;END=22103052;CIPOS=-4,3;CIEND=-4,3;CIPOS95=0,0;CIEND95=0,0;SU=9;PE=0;SR=9	GT:SU:PE:SR	./.:9:0:9
chr1	22109410	693	N	<DEL>	.	.	SVTYPE=DEL;STRANDS=+-:5;SVLEN=-168;END=22109578;CIPOS=-10,161;CIEND=-154,9;CIPOS95=-2,60;CIEND95=-50,2;IMPRECISE;SU=5;PE=5;SR=0	GT:SU:PE:SR	./.:5:5:0
chr1	22252806	694	N	<DEL>	.	.	SVTYPE=DEL;STRANDS=+-:6;SVLEN=-322;END=22253128;CIPOS=-10,284;CIEND=-267,9;CIPOS95=-1,137;CIEND95=-128,1;IMPRECISE;SU=6;PE=6;SR=0	GT:SU:PE:SR	./.:6:6:0
chr1	22272209	695	N	<DEL>	.	.	SVTYPE=DEL;STRANDS=+-:4;SVLEN=-9;END=22272218;CIPOS=-10,7;CIEND=-8,9;CIPOS95=-10,7;CIEND95=-8,2;IMPRECISE;SU=4;PE=4;SR=0	GT:SU:PE:SR	./.:4:4:0
chr1	22296148	696	N	<DEL>	.	.	SVTYPE=DEL;STRANDS=+-:5;SVLEN=-251;END=22296399;CIPOS=-10,249;CIEND=-250,9;CIPOS95=-1,133;CIEND95=-115,1;IMPRECISE;SU=5;PE=5;SR=0	GT:SU:PE:SR	./.:5:5:0
chr1	22339151	697	N	<DEL>	.	.	SVTYPE=DEL;STRANDS=+-:4;SVLEN=-191;END=22339342;CIPOS=-10,189;CIEND=-84,9;CIPOS95=-1,78;CIEND95=-62,2;IMPRECISE;SU=4;PE=4;SR=0	GT:SU:PE:SR	./.:4:4:0
chr1	22347277	698	N	<DEL>	.	.	SVTYPE=DEL;STRANDS=+-:4;SVLEN=-180;END=22347457;CIPOS=-10,178;CIEND=-179,9;CIPOS95=-1,83;CIEND95=-70,1;IMPRECISE;SU=4;PE=4;SR=0	GT:SU:PE:SR	./.:4:4:0
chr1	22363939	699	N	<DEL>	.	.	SVTYPE=DEL;STRANDS=+-:4;SVLEN=-93;END=22364032;CIPOS=-10,83;CIEND=-80,9;CIPOS95=-3,20;CIEND95=-60,2;IMPRECISE;SU=4;PE=4;SR=0	GT:SU:PE:SR	./.:4:4:0
chr1	22366338	700	N	<DEL>	.	.	SVTYPE=DEL;STRANDS=+-:4;SVLEN=-92;END=22366430;CIPOS=-10,75;CIEND=-91,9;CIPOS95=-2,39;CIEND95=-52,3;IMPRECISE;SU=4;PE=4;SR=0	GT:SU:PE:SR	./.:4:4:0
chr1	22370661	701	N	<DEL>	.	.	SVTYPE=DEL;STRANDS=+-:4;SVLEN=-296;END=22370957;CIPOS=-10,281;CIEND=-295,11;CIPOS95=-1,146;CIEND95=-186,2;IMPRECISE;SU=4;PE=4;SR=0	GT:SU:PE:SR	./.:4:4:0
chr1	22510842	702	N	<DEL>	.	.	SVTYPE=DEL;STRANDS=+-:4;SVLEN=-29;END=22510871;CIPOS=-10,27;CIEND=-28,9;CIPOS95=-1,27;CIEND95=-27,1;IMPRECISE;SU=4;PE=4;SR=0	GT:SU:PE:SR	./.:4:4:0
chr1	22518712	703	N	<DEL>	.	.	SVTYPE=DEL;STRANDS=+-:4;SVLEN=-367;END=22519079;CIPOS=-10,367;CIEND=-346,11;CIPOS95=0,260;CIEND95=-206,2;IMPRECISE;SU=4;PE=4;SR=0	GT:SU:PE:SR	./.:4:4:0
chr1	22519351	704	N	<DEL>	.	.	SVTYPE=DEL;STRANDS=+-:4;SVLEN=-83;END=22519434;CIPOS=-10,81;CIEND=-82,9;CIPOS95=-3,55;CIEND95=-61,2;IMPRECISE;SU=4;PE=4;SR=0	GT:SU:PE:SR	./.:4:4:0
chr1	22559994	705	N	<DEL>	.	.	SVTYPE=DEL;STRANDS=+-:4;SVLEN=-1;END=22559995;CIPOS=-10,0;CIEND=0,10;CIPOS95=-10,0;CIEND95=0,2;IMPRECISE;SU=4;PE=4;SR=0	GT:SU:PE:SR	./.:4:4:0
chr1	22613004	706	N	<DEL>	.	.	SVTYPE=DEL;STRANDS=+-:4;SVLEN=-450;END=22613454;CIPOS=-10,408;CIEND=-384,11;CIPOS95=0,256;CIEND95=-237,2;IMPRECISE;SU=4;PE=4;SR=0	GT:SU:PE:SR	./.:4:4:0
chr1	22646341	707	N	<DEL>	.	.	SVTYPE=DEL;STRANDS=+-:6;SVLEN=-132;END=22646473;CIPOS=-10,130;CIEND=-131,9;CIPOS95=-2,47;CIEND95=-57,2;IMPRECISE;SU=6;PE=6;SR=0	GT:SU:PE:SR	./.:6:6:0
chr1	22690403	708	N	<DEL>	.	.	SVTYPE=DEL;STRANDS=+-:4;SVLEN=-128;END=22690531;CIPOS=-10,126;CIEND=-127,9;CIPOS95=-2,55;CIEND95=-50,2;IMPRECISE;SU=4;PE=4;SR=0	GT:SU:PE:SR	./.:4:4:0
chr1	22728791	709	N	<DEL>	.	.	SVTYPE=DEL;STRANDS=+-:4;SVLEN=-367;END=22729158;CIPOS=-10,367;CIEND=-359,11;CIPOS95=0,263;CIEND95=-217,2;IMPRECISE;SU=4;PE=4;SR=0	GT:SU:PE:SR	./.:4:4:0
chr1	22787519	710	N	<DEL>	.	.	SVTYPE=DEL;STRANDS=+-:4;SVLEN=-268;END=22787787;CIPOS=-10,133;CIEND=-241,9;CIPOS95=-3,52;CIEND95=-116,1;IMPRECISE;SU=4;PE=4;SR=0	GT:SU:PE:SR	./.:4:4:0
chr1	22791369	711	N	<DEL>	.	.	SVTYPE=DEL;STRANDS=+-:4;SVLEN=-235;END=22791604;CIPOS=-10,234;CIEND=-234,10;CIPOS95=-1,118;CIEND95=-141,2;IMPRECISE;SU=4;PE=4;SR=0	GT:SU:PE:SR	./.:4:4:0
chr1	22797976	712	N	<DEL>	.	.	SVTYPE=DEL;STRANDS=+-:4;SVLEN=-142;END=22798118;CIPOS=-10,93;CIEND=-89,9;CIPOS95=-3,58;CIEND95=-62,2;IMPRECISE;SU=4;PE=4;SR=0	GT:SU:PE:SR	./.:4:4:0
chr1	22837550	713	N	<DEL>	.	.	SVTYPE=DEL;STRANDS=+-:4;SVLEN=-179;END=22837729;CIPOS=-10,177;CIEND=-178,9;CIPOS95=-2,75;CIEND95=-70,2;IMPRECISE;SU=4;PE=4;SR=0	GT:SU:PE:SR	./.:4:4:0
chr1	22844603	714	N	<DEL>	.	.	SVTYPE=DEL;STRANDS=+-:4;SVLEN=-188;END=22844791;CIPOS=-10,126;CIEND=-158,9;CIPOS95=-3,61;CIEND95=-58,2;IMPRECISE;SU=4;PE=4;SR=0	GT:SU:PE:SR	./.:4:4:0
chr1	22886251	715	N	<DEL>	.	.	SVTYPE=DEL;STRANDS=+-:5;SVLEN=-102;END=22886353;CIPOS=-10,100;CIEND=-101,9;CIPOS95=-3,57;CIEND95=-56,3;IMPRECISE;SU=5;PE=5;SR=0	GT:SU:PE:SR	./.:5:5:0
chr1	22943704	716	N	<DEL>	.	.	SVTYPE=DEL;STRANDS=+-:4;SVLEN=-183;END=22943887;CIPOS=-10,181;CIEND=-182,9;CIPOS95=-1,114;CIEND95=-85,1;IMPRECISE;SU=4;PE=4;SR=0	GT:SU:PE:SR	./.:4:4:0
chr1	22995145	717	N	<DEL>	.	.	SVTYPE=DEL;STRANDS=+-:4;SVLEN=-161;END=22995306;CIPOS=-10,159;CIEND=-160,9;CIPOS95=-1,77;CIEND95=-84,1;IMPRECISE;SU=4;PE=4;SR=0	GT:SU:PE:SR	./.:4:4:0
chr1	23017197	718	N	<DEL>	.	.	SVTYPE=DEL;STRANDS=+-:7;SVLEN=-22;END=23017219;CIPOS=-5,4;CIEND=-5,4;CIPOS95=0,0;CIEND95=0,0;SU=7;PE=0;SR=7	GT:SU:PE:SR	./.:7:0:7
chr1	23048079	719	N	<DEL>	.	.	SVTYPE=DEL;STRANDS=+-:4;SVLEN=-100;END=23048179;CIPOS=-10,97;CIEND=-99,9;CIPOS95=-3,70;CIEND95=-38,2;IMPRECISE;SU=4;PE=4;SR=0	GT:SU:PE:SR	./.:4:4:0
chr1	23080835	720	N	<DEL>	.	.	SVTYPE=DEL;STRANDS=+-:4;SVLEN=-83;END=23080918;CIPOS=-10,81;CIEND=-82,9;CIPOS95=-2,64;CIEND95=-65,2;IMPRECISE;SU=4;PE=4;SR=0	GT:SU:PE:SR	./.:4:4:0
chr1	23141027	721	N	<DEL>	.	.	SVTYPE=DEL;STRANDS=+-:4;SVLEN=-285;END=23141312;CIPOS=-10,244;CIEND=-284,11;CIPOS95=-1,110;CIEND95=-181,2;IMPRECISE;SU=4;PE=4;SR=0	GT:SU:PE:SR	./.:4:4:0
chr1	23162148	722	N	<DEL>	.	.	SVTYPE=DEL;STRANDS=+-:4;SVLEN=-90;END=23162238;CIPOS=-10,54;CIEND=-89,9;CIPOS95=-2,38;CIEND95=-50,3;IMPRECISE;SU=4;PE=4;SR=0	GT:SU:PE:SR	./.:4:4:0
chr1	23275207	723	N	<DEL>	.	.	SVTYPE=DEL;STRANDS=+-:4;SVLEN=-231;END=23275438;CIPOS=-10,162;CIEND=-230,9;CIPOS95=-2,60;CIEND95=-134,1;IMPRECISE;SU=4;PE=4;SR=0	GT:SU:PE:SR	./.:4:4:0
chr1	23294740	724	N	<DEL>	.	.	SVTYPE=DEL;STRANDS=+-:5;SVLEN=-264;END=23295004;CIPOS=-10,264;CIEND=-263,11;CIPOS95=-1,147;CIEND95=-177,2;IMPRECISE;SU=5;PE=5;SR=0	GT:SU:PE:SR	./.:5:5:0
chr1	23304088	725	N	<DEL>	.	.	SVTYPE=DEL;STRANDS=+-:4;SVLEN=-192;END=23304280;CIPOS=-10,190;CIEND=-183,9;CIPOS95=-1,91;CIEND95=-69,2;IMPRECISE;SU=4;PE=4;SR=0	GT:SU:PE:SR	./.:4:4:0
chr1	23358794	726	N	<DEL>	.	.	SVTYPE=DEL;STRANDS=+-:4;SVLEN=-38;END=23358832;CIPOS=-10,26;CIEND=-14,9;CIPOS95=-2,22;CIEND95=-13,2;IMPRECISE;SU=4;PE=4;SR=0	GT:SU:PE:SR	./.:4:4:0
chr1	23367496	727	N	<DEL>	.	.	SVTYPE=DEL;STRANDS=+-:4;SVLEN=-168;END=23367664;CIPOS=-10,166;CIEND=-139,9;CIPOS95=-1,65;CIEND95=-45,3;IMPRECISE;SU=4;PE=4;SR=0	GT:SU:PE:SR	./.:4:4:0
chr1	23392387	728	N	<DUP>	.	.	SVTYPE=DUP;STRANDS=-+:6;SVLEN=308;END=23392695;CIPOS=-367,11;CIEND=-10,358;CIPOS95=-202,2;CIEND95=0,207;IMPRECISE;SU=6;PE=6;SR=0	GT:SU:PE:SR	./.:6:6:0
chr1	23395783	729	N	<DEL>	.	.	SVTYPE=DEL;STRANDS=+-:4;SVLEN=-121;END=23395904;CIPOS=-10,119;CIEND=-120,9;CIPOS95=-2,38;CIEND95=-64,3;IMPRECISE;SU=4;PE=4;SR=0	GT:SU:PE:SR	./.:4:4:0
chr1	23447387	730	N	<DEL>	.	.	SVTYPE=DEL;STRANDS=+-:4;SVLEN=-249;END=23447636;CIPOS=-10,247;CIEND=-248,9;CIPOS95=-1,153;CIEND95=-114,1;IMPRECISE;SU=4;PE=4;SR=0	GT:SU:PE:SR	./.:4:4:0
chr1	23450832	731	N	<DEL>	.	.	SVTYPE=DEL;STRANDS=+-:5;SVLEN=-217;END=23451049;CIPOS=-10,201;CIEND=-91,9;CIPOS95=0,70;CIEND95=-60,2;IMPRECISE;SU=5;PE=5;SR=0	GT:SU:PE:SR	./.:5:5:0
chr1	23557705	732	N	<DEL>	.	.	SVTYPE=DEL;STRANDS=+-:4;SVLEN=-67;END=23557772;CIPOS=-10,45;CIEND=-66,9;CIPOS95=-2,35;CIEND95=-56,1;IMPRECISE;SU=4;PE=4;SR=0	GT:SU:PE:SR	./.:4:4:0
chr1	23574051	733	N	<DEL>	.	.	SVTYPE=DEL;STRANDS=+-:4;SVLEN=-209;END=23574260;CIPOS=-10,196;CIEND=-208,9;CIPOS95=-1,83;CIEND95=-95,1;IMPRECISE;SU=4;PE=4;SR=0	GT:SU:PE:SR	./.:4:4:0
chr1	23644721	734	N	<DEL>	.	.	SVTYPE=DEL;STRANDS=+-:4;SVLEN=-162;END=23644883;CIPOS=-10,136;CIEND=-161,9;CIPOS95=-3,41;CIEND95=-100,1;IMPRECISE;SU=4;PE=4;SR=0	GT:SU:PE:SR	./.:4:4:0
chr1	23648266	735	N	<DEL>	.	.	SVTYPE=DEL;STRANDS=+-:4;SVLEN=-199;END=23648465;CIPOS=-10,163;CIEND=-194,9;CIPOS95=-2,46;CIEND95=-80,2;IMPRECISE;SU=4;PE=4;SR=0	GT:SU:PE:SR	./.:4:4:0
chr1	23692140	736	N	<DEL>	.	.	SVTYPE=DEL;STRANDS=+-:4;SVLEN=-297;END=23692437;CIPOS=-10,255;CIEND=-296,9;CIPOS95=-1,125;CIEND95=-171,1;IMPRECISE;SU=4;PE=4;SR=0	GT:SU:PE:SR	./.:4:4:0
chr1	23696667	737	N	<DEL>	.	.	SVTYPE=DEL;STRANDS=+-:4;SVLEN=-138;END=23696805;CIPOS=-10,136;CIEND=-126,9;CIPOS95=-2,73;CIEND95=-58,3;IMPRECISE;SU=4;PE=4;SR=0	GT:SU:PE:SR	./.:4:4:0
chr1	23843589	738	N	<DEL>	.	.	SVTYPE=DEL;STRANDS=+-:4;SVLEN=-332;END=23843921;CIPOS=-10,330;CIEND=-331,9;CIPOS95=0,198;CIEND95=-203,0;IMPRECISE;SU=4;PE=4;SR=0	GT:SU:PE:SR	./.:4:4:0
chr1	23849594	739	N	<DEL>	.	.	SVTYPE=DEL;STRANDS=+-:5;SVLEN=-183;END=23849777;CIPOS=-10,181;CIEND=-182,9;CIPOS95=-1,94;CIEND95=-92,1;IMPRECISE;SU=5;PE=5;SR=0	GT:SU:PE:SR	./.:5:5:0
chr1	23976550	740	N	<DEL>	.	.	SVTYPE=DEL;STRANDS=+-:4;SVLEN=-109;END=23976659;CIPOS=-10,98;CIEND=-108,9;CIPOS95=-3,70;CIEND95=-30,2;IMPRECISE;SU=4;PE=4;SR=0	GT:SU:PE:SR	./.:4:4:0
chr1	24019135	741	N	<DEL>	.	.	SVTYPE=DEL;STRANDS=+-:4;SVLEN=-295;END=24019430;CIPOS=-10,211;CIEND=-253,9;CIPOS95=-1,94;CIEND95=-124,1;IMPRECISE;SU=4;PE=4;SR=0	GT:SU:PE:SR	./.:4:4:0
chr1	24112325	742	N	<DEL>	.	.	SVTYPE=DEL;STRANDS=+-:4;SVLEN=-277;END=24112602;CIPOS=-10,196;CIEND=-276,9;CIPOS95=-1,83;CIEND95=-177,0;IMPRECISE;SU=4;PE=4;SR=0	GT:SU:PE:SR	./.:4:4:0
chr1	24164467	743	N	<DEL>	.	.	SVTYPE=DEL;STRANDS=+-:5;SVLEN=-103;END=24164570;CIPOS=-10,7;CIEND=-78,9;CIPOS95=-2,7;CIEND95=-39,2;IMPRECISE;SU=5;PE=5;SR=0	GT:SU:PE:SR	./.:5:5:0
chr1	24201876	744	N	<DEL>	.	.	SVTYPE=DEL;STRANDS=+-:4;SVLEN=-424;END=24202300;CIPOS=-10,349;CIEND=-382,11;CIPOS95=0,206;CIEND95=-228,2;IMPRECISE;SU=4;PE=4;SR=0	GT:SU:PE:SR	./.:4:4:0
chr1	24240097	745	N	<DEL>	.	.	SVTYPE=DEL;STRANDS=+-:4;SVLEN=-357;END=24240454;CIPOS=-10,343;CIEND=-247,9;CIPOS95=0,205;CIEND95=-122,1;IMPRECISE;SU=4;PE=4;SR=0	GT:SU:PE:SR	./.:4:4:0
chr1	24256625	746	N	<DEL>	.	.	SVTYPE=DEL;STRANDS=+-:4;SVLEN=-466;END=24257091;CIPOS=-10,442;CIEND=-441,11;CIPOS95=0,295;CIEND95=-293,2;IMPRECISE;SU=4;PE=4;SR=0	GT:SU:PE:SR	./.:4:4:0
chr1	24257354	747	N	<DEL>	.	.	SVTYPE=DEL;STRANDS=+-:5;SVLEN=-14;END=24257368;CIPOS=-10,12;CIEND=-13,9;CIPOS95=-10,12;CIEND95=-13,1;IMPRECISE;SU=5;PE=5;SR=0	GT:SU:PE:SR	./.:5:5:0
chr1	24285929	748	N	<DEL>	.	.	SVTYPE=DEL;STRANDS=+-:4;SVLEN=-49;END=24285978;CIPOS=-10,32;CIEND=-48,9;CIPOS95=-2,26;CIEND95=-27,3;IMPRECISE;SU=4;PE=4;SR=0	GT:SU:PE:SR	./.:4:4:0
chr1	24298124	749	N	<DEL>	.	.	SVTYPE=DEL;STRANDS=+-:5;SVLEN=-252;END=24298376;CIPOS=-10,168;CIEND=-197,9;CIPOS95=-2,63;CIEND95=-78,1;IMPRECISE;SU=5;PE=5;SR=0	GT:SU:PE:SR	./.:5:5:0
chr1	24386332	750	N	<DEL>	.	.	SVTYPE=DEL;STRANDS=+-:4;SVLEN=-255;END=24386587;CIPOS=-10,253;CIEND=-234,9;CIPOS95=-1,134;CIEND95=-111,1;IMPRECISE;SU=4;PE=4;SR=0	GT:SU:PE:SR	./.:4:4:0
chr1	24393460	751	N	<DEL>	.	.	SVTYPE=DEL;STRANDS=+-:5;SVLEN=-194;END=24393654;CIPOS=-10,160;CIEND=-193,9;CIPOS95=-2,56;CIEND95=-101,1;IMPRECISE;SU=5;PE=5;SR=0	GT:SU:PE:SR	./.:5:5:0
chr1	24399966	752	N	<DEL>	.	.	SVTYPE=DEL;STRANDS=+-:5;SVLEN=-250;END=24400216;CIPOS=-10,240;CIEND=-249,9;CIPOS95=-1,110;CIEND95=-160,1;IMPRECISE;SU=5;PE=5;SR=0	GT:SU:PE:SR	./.:5:5:0
chr1	24436151	753	N	<DEL>	.	.	SVTYPE=DEL;STRANDS=+-:4;SVLEN=-9;END=24436160;CIPOS=-10,7;CIEND=-8,9;CIPOS95=-10,7;CIEND95=-8,1;IMPRECISE;SU=4;PE=4;SR=0	GT:SU:PE:SR	./.:4:4:0
chr1	24521771	754	N	<DEL>	.	.	SVTYPE=DEL;STRANDS=+-:4;SVLEN=-7;END=24521778;CIPOS=-10,5;CIEND=-6,9;CIPOS95=-10,5;CIEND95=-6,1;IMPRECISE;SU=4;PE=4;SR=0	GT:SU:PE:SR	./.:4:4:0
chr1	24564866	755	N	<DEL>	.	.	SVTYPE=DEL;STRANDS=+-:4;SVLEN=-2;END=24564868;CIPOS=-9,0;CIEND=0,9;CIPOS95=-9,0;CIEND95=0,4;IMPRECISE;SU=4;PE=4;SR=0	GT:SU:PE:SR	./.:4:4:0
chr1	24591561	756	N	<DEL>	.	.	SVTYPE=DEL;STRANDS=+-:4;SVLEN=-345;END=24591906;CIPOS=-10,339;CIEND=-333,9;CIPOS95=0,200;CIEND95=-179,0;IMPRECISE;SU=4;PE=4;SR=0	GT:SU:PE:SR	./.:4:4:0
chr1	24600703	757	N	<DEL>	.	.	SVTYPE=DEL;STRANDS=+-:4;SVLEN=-197;END=24600900;CIPOS=-10,182;CIEND=-196,9;CIPOS95=-2,71;CIEND95=-106,1;IMPRECISE;SU=4;PE=4;SR=0	GT:SU:PE:SR	./.:4:4:0
chr1	24601718	758	N	<DEL>	.	.	SVTYPE=DEL;STRANDS=+-:6;SVLEN=-79;END=24601797;CIPOS=-10,16;CIEND=-78,9;CIPOS95=-2,15;CIEND95=-24,4;IMPRECISE;SU=6;PE=6;SR=0	GT:SU:PE:SR	./.:6:6:0
chr1	24609980	759	N	<DEL>	.	.	SVTYPE=DEL;STRANDS=+-:4;SVLEN=-280;END=24610260;CIPOS=-10,278;CIEND=-204,9;CIPOS95=-1,168;CIEND95=-83,1;IMPRECISE;SU=4;PE=4;SR=0	GT:SU:PE:SR	./.:4:4:0
chr1	24765576	760	N	<DEL>	.	.	SVTYPE=DEL;STRANDS=+-:4;SVLEN=-9;END=24765585;CIPOS=-10,7;CIEND=-8,9;CIPOS95=-10,7;CIEND95=-8,1;IMPRECISE;SU=4;PE=4;SR=0	GT:SU:PE:SR	./.:4:4:0
chr1	24832211	761_1	N	N]chr1:24835085]	.	.	SVTYPE=BND;STRANDS=++:9;EVENT=761;MATEID=761_2;CIPOS=-4,344;CIEND=-10,323;CIPOS95=0,236;CIEND95=0,219;IMPRECISE;SU=9;PE=9;SR=0	GT:SU:PE:SR	./.:9:9:0
chr1	24835085	761_2	N	N]chr1:24832211]	.	.	SVTYPE=BND;STRANDS=++:9;SECONDARY;EVENT=761;MATEID=761_1;CIPOS=-10,323;CIEND=-4,344;CIPOS95=0,219;CIEND95=0,236;IMPRECISE;SU=9;PE=9;SR=0	GT:SU:PE:SR	./.:9:9:0
chr1	24832212	762	N	<DEL>	.	.	SVTYPE=DEL;STRANDS=+-:101;SVLEN=-2806;END=24835018;CIPOS=-2,0;CIEND=-10,9;CIPOS95=0,0;CIEND95=0,0;SU=101;PE=77;SR=24	GT:SU:PE:SR	./.:101:77:24
chr1	24852563	763	N	<DEL>	.	.	SVTYPE=DEL;STRANDS=+-:4;SVLEN=-206;END=24852769;CIPOS=-10,204;CIEND=-205,9;CIPOS95=-1,125;CIEND95=-117,1;IMPRECISE;SU=4;PE=4;SR=0	GT:SU:PE:SR	./.:4:4:0
chr1	24870424	764	N	<DEL>	.	.	SVTYPE=DEL;STRANDS=+-:5;SVLEN=-161;END=24870585;CIPOS=-10,159;CIEND=-160,9;CIPOS95=-2,56;CIEND95=-62,2;IMPRECISE;SU=5;PE=5;SR=0	GT:SU:PE:SR	./.:5:5:0
chr1	24928373	765	N	<DEL>	.	.	SVTYPE=DEL;STRANDS=+-:4;SVLEN=-8;END=24928381;CIPOS=-10,6;CIEND=-7,9;CIPOS95=-10,6;CIEND95=-7,2;IMPRECISE;SU=4;PE=4;SR=0	GT:SU:PE:SR	./.:4:4:0
chr1	24940380	766	N	<DEL>	.	.	SVTYPE=DEL;STRANDS=+-:4;SVLEN=-135;END=24940515;CIPOS=-10,133;CIEND=-121,9;CIPOS95=-2,61;CIEND95=-39,3;IMPRECISE;SU=4;PE=4;SR=0	GT:SU:PE:SR	./.:4:4:0
chr1	24942794	767	N	<DEL>	.	.	SVTYPE=DEL;STRANDS=+-:4;SVLEN=-98;END=24942892;CIPOS=-10,33;CIEND=-97,9;CIPOS95=-2,27;CIEND95=-50,2;IMPRECISE;SU=4;PE=4;SR=0	GT:SU:PE:SR	./.:4:4:0
chr1	25019613	768	N	<DEL>	.	.	SVTYPE=DEL;STRANDS=+-:4;SVLEN=-300;END=25019913;CIPOS=-10,234;CIEND=-299,10;CIPOS95=-1,110;CIEND95=-191,1;IMPRECISE;SU=4;PE=4;SR=0	GT:SU:PE:SR	./.:4:4:0
chr1	25095341	769	N	<DEL>	.	.	SVTYPE=DEL;STRANDS=+-:4;SVLEN=-213;END=25095554;CIPOS=-10,167;CIEND=-212,9;CIPOS95=-2,63;CIEND95=-119,1;IMPRECISE;SU=4;PE=4;SR=0	GT:SU:PE:SR	./.:4:4:0
chr1	25113745	770	N	<DEL>	.	.	SVTYPE=DEL;STRANDS=+-:4;SVLEN=-287;END=25114032;CIPOS=-10,285;CIEND=-286,9;CIPOS95=0,177;CIEND95=-155,1;IMPRECISE;SU=4;PE=4;SR=0	GT:SU:PE:SR	./.:4:4:0
chr1	25114696	771	N	<DEL>	.	.	SVTYPE=DEL;STRANDS=+-:5;SVLEN=-169;END=25114865;CIPOS=-10,167;CIEND=-168,9;CIPOS95=-1,81;CIEND95=-98,1;IMPRECISE;SU=5;PE=5;SR=0	GT:SU:PE:SR	./.:5:5:0
chr1	25128334	772	N	<DEL>	.	.	SVTYPE=DEL;STRANDS=+-:4;SVLEN=-191;END=25128525;CIPOS=-10,189;CIEND=-90,9;CIPOS95=-1,99;CIEND95=-66,2;IMPRECISE;SU=4;PE=4;SR=0	GT:SU:PE:SR	./.:4:4:0
chr1	25216050	773	N	<DEL>	.	.	SVTYPE=DEL;STRANDS=+-:4;SVLEN=-286;END=25216336;CIPOS=-10,285;CIEND=-285,10;CIPOS95=0,205;CIEND95=-199,1;IMPRECISE;SU=4;PE=4;SR=0	GT:SU:PE:SR	./.:4:4:0
chr1	25221082	774	N	<DEL>	.	.	SVTYPE=DEL;STRANDS=+-:4;SVLEN=-5;END=25221087;CIPOS=-10,3;CIEND=-4,9;CIPOS95=-10,3;CIEND95=-4,2;IMPRECISE;SU=4;PE=4;SR=0	GT:SU:PE:SR	./.:4:4:0
chr1	25235225	775	N	<DEL>	.	.	SVTYPE=DEL;STRANDS=+-:4;SVLEN=-7;END=25235232;CIPOS=-10,5;CIEND=-6,9;CIPOS95=-10,5;CIEND95=-6,1;IMPRECISE;SU=4;PE=4;SR=0	GT:SU:PE:SR	./.:4:4:0
chr1	25237635	776	N	<DEL>	.	.	SVTYPE=DEL;STRANDS=+-:5;SVLEN=-293;END=25237928;CIPOS=-10,292;CIEND=-292,10;CIPOS95=0,184;CIEND95=-182,1;IMPRECISE;SU=5;PE=5;SR=0	GT:SU:PE:SR	./.:5:5:0
chr1	25252804	777	N	<DEL>	.	.	SVTYPE=DEL;STRANDS=+-:4;SVLEN=-5;END=25252809;CIPOS=-10,3;CIEND=-4,9;CIPOS95=-10,3;CIEND95=-4,2;IMPRECISE;SU=4;PE=4;SR=0	GT:SU:PE:SR	./.:4:4:0
chr1	25342426	778	N	<DEL>	.	.	SVTYPE=DEL;STRANDS=+-:4;SVLEN=-68;END=25342494;CIPOS=-10,66;CIEND=-53,9;CIPOS95=-3,47;CIEND95=-27,3;IMPRECISE;SU=4;PE=4;SR=0	GT:SU:PE:SR	./.:4:4:0
chr1	25355694	779	N	<DEL>	.	.	SVTYPE=DEL;STRANDS=+-:4;SVLEN=-231;END=25355925;CIPOS=-10,229;CIEND=-36,9;CIPOS95=-1,136;CIEND95=-28,2;IMPRECISE;SU=4;PE=4;SR=0	GT:SU:PE:SR	./.:4:4:0
chr1	25287062	780	N	<DUP>	.	.	SVTYPE=DUP;STRANDS=-+:8;SVLEN=118422;END=25405484;CIPOS=-237,9;CIEND=-10,317;CIPOS95=-129,1;CIEND95=0,180;IMPRECISE;SU=8;PE=8;SR=0	GT:SU:PE:SR	./.:8:8:0
chr1	25287800	781_1	N	N]chr1:25405586]	.	.	SVTYPE=BND;STRANDS=++:20;EVENT=781;MATEID=781_2;CIPOS=-8,253;CIEND=-10,330;CIPOS95=0,158;CIEND95=-1,156;IMPRECISE;SU=20;PE=20;SR=0	GT:SU:PE:SR	./.:20:20:0
chr1	25405586	781_2	N	N]chr1:25287800]	.	.	SVTYPE=BND;STRANDS=++:20;SECONDARY;EVENT=781;MATEID=781_1;CIPOS=-10,330;CIEND=-8,253;CIPOS95=-1,156;CIEND95=0,158;IMPRECISE;SU=20;PE=20;SR=0	GT:SU:PE:SR	./.:20:20:0
chr1	25283699	782_1	N	[chr1:25409874[N	.	.	SVTYPE=BND;STRANDS=--:12;EVENT=782;MATEID=782_2;CIPOS=-294,9;CIEND=-298,9;CIPOS95=-190,0;CIEND95=-189,0;IMPRECISE;SU=12;PE=12;SR=0	GT:SU:PE:SR	./.:12:12:0
chr1	25409874	782_2	N	[chr1:25283699[N	.	.	SVTYPE=BND;STRANDS=--:12;SECONDARY;EVENT=782;MATEID=782_1;CIPOS=-298,9;CIEND=-294,9;CIPOS95=-189,0;CIEND95=-190,0;IMPRECISE;SU=12;PE=12;SR=0	GT:SU:PE:SR	./.:12:12:0
chr1	25433249	783	N	<DEL>	.	.	SVTYPE=DEL;STRANDS=+-:4;SVLEN=-269;END=25433518;CIPOS=-10,267;CIEND=-247,9;CIPOS95=-1,167;CIEND95=-108,1;IMPRECISE;SU=4;PE=4;SR=0	GT:SU:PE:SR	./.:4:4:0
chr1	25503306	784	N	<DEL>	.	.	SVTYPE=DEL;STRANDS=+-:4;SVLEN=-9;END=25503315;CIPOS=-10,7;CIEND=-8,9;CIPOS95=-5,7;CIEND95=-8,1;IMPRECISE;SU=4;PE=4;SR=0	GT:SU:PE:SR	./.:4:4:0
chr1	25623396	785	N	<DEL>	.	.	SVTYPE=DEL;STRANDS=+-:4;SVLEN=-132;END=25623528;CIPOS=-10,130;CIEND=-86,9;CIPOS95=-3,55;CIEND95=-64,2;IMPRECISE;SU=4;PE=4;SR=0	GT:SU:PE:SR	./.:4:4:0
chr1	25712011	786	N	<DEL>	.	.	SVTYPE=DEL;STRANDS=+-:4;SVLEN=-229;END=25712240;CIPOS=-10,227;CIEND=-216,9;CIPOS95=-1,152;CIEND95=-83,1;IMPRECISE;SU=4;PE=4;SR=0	GT:SU:PE:SR	./.:4:4:0
chr1	25724515	787	N	<DEL>	.	.	SVTYPE=DEL;STRANDS=+-:4;SVLEN=-8;END=25724523;CIPOS=-10,6;CIEND=-7,9;CIPOS95=-10,6;CIEND95=-7,2;IMPRECISE;SU=4;PE=4;SR=0	GT:SU:PE:SR	./.:4:4:0
chr1	25767715	788	N	<DUP>	.	.	SVTYPE=DUP;STRANDS=-+:5;SVLEN=1170;END=25768885;CIPOS=-10,9;CIEND=-10,9;CIPOS95=0,0;CIEND95=0,0;SU=5;PE=0;SR=5	GT:SU:PE:SR	./.:5:0:5
chr1	25772456	789	N	<DEL>	.	.	SVTYPE=DEL;STRANDS=+-:4;SVLEN=-8;END=25772464;CIPOS=-10,8;CIEND=-7,11;CIPOS95=-10,8;CIEND95=-7,3;IMPRECISE;SU=4;PE=4;SR=0	GT:SU:PE:SR	./.:4:4:0
chr1	25789885	790	N	<DEL>	.	.	SVTYPE=DEL;STRANDS=+-:4;SVLEN=-2;END=25789887;CIPOS=-10,0;CIEND=-1,9;CIPOS95=-10,0;CIEND95=-1,3;IMPRECISE;SU=4;PE=4;SR=0	GT:SU:PE:SR	./.:4:4:0
chr1	25803133	791	N	<DEL>	.	.	SVTYPE=DEL;STRANDS=+-:4;SVLEN=-3;END=25803136;CIPOS=-8,0;CIEND=0,8;CIPOS95=-8,0;CIEND95=0,3;IMPRECISE;SU=4;PE=4;SR=0	GT:SU:PE:SR	./.:4:4:0
chr1	25832011	792	N	<DEL>	.	.	SVTYPE=DEL;STRANDS=+-:6;SVLEN=-148;END=25832159;CIPOS=-10,135;CIEND=-147,9;CIPOS95=-3,51;CIEND95=-82,1;IMPRECISE;SU=6;PE=6;SR=0	GT:SU:PE:SR	./.:6:6:0
chr1	25855691	793	N	<DEL>	.	.	SVTYPE=DEL;STRANDS=+-:4;SVLEN=-74;END=25855765;CIPOS=-10,72;CIEND=-73,9;CIPOS95=-4,30;CIEND95=-49,3;IMPRECISE;SU=4;PE=4;SR=0	GT:SU:PE:SR	./.:4:4:0
chr1	25877677	794	N	<DEL>	.	.	SVTYPE=DEL;STRANDS=+-:5;SVLEN=-3;END=25877680;CIPOS=-8,0;CIEND=0,8;CIPOS95=-8,0;CIEND95=0,3;IMPRECISE;SU=5;PE=5;SR=0	GT:SU:PE:SR	./.:5:5:0
chr1	25921802	795	N	<DEL>	.	.	SVTYPE=DEL;STRANDS=+-:4;SVLEN=-120;END=25921922;CIPOS=-10,118;CIEND=-119,9;CIPOS95=-2,61;CIEND95=-43,3;IMPRECISE;SU=4;PE=4;SR=0	GT:SU:PE:SR	./.:4:4:0
chr1	25926611	796	N	<DEL>	.	.	SVTYPE=DEL;STRANDS=+-:4;SVLEN=-338;END=25926949;CIPOS=-10,338;CIEND=-337,11;CIPOS95=0,231;CIEND95=-211,2;IMPRECISE;SU=4;PE=4;SR=0	GT:SU:PE:SR	./.:4:4:0
chr1	25950896	797	N	<DEL>	.	.	SVTYPE=DEL;STRANDS=+-:4;SVLEN=-384;END=25951280;CIPOS=-10,353;CIEND=-383,11;CIPOS95=0,212;CIEND95=-238,2;IMPRECISE;SU=4;PE=4;SR=0	GT:SU:PE:SR	./.:4:4:0
chr1	25975792	798	N	<DEL>	.	.	SVTYPE=DEL;STRANDS=+-:4;SVLEN=-166;END=25975958;CIPOS=-10,164;CIEND=-165,9;CIPOS95=-1,91;CIEND95=-66,2;IMPRECISE;SU=4;PE=4;SR=0	GT:SU:PE:SR	./.:4:4:0
chr1	25978971	799	N	<DEL>	.	.	SVTYPE=DEL;STRANDS=+-:6;SVLEN=-224;END=25979195;CIPOS=-10,153;CIEND=-113,9;CIPOS95=-2,49;CIEND95=-69,3;IMPRECISE;SU=6;PE=6;SR=0	GT:SU:PE:SR	./.:6:6:0
chr1	26002851	800	N	<DEL>	.	.	SVTYPE=DEL;STRANDS=+-:4;SVLEN=-4;END=26002855;CIPOS=-10,2;CIEND=-3,9;CIPOS95=-10,2;CIEND95=-3,2;IMPRECISE;SU=4;PE=4;SR=0	GT:SU:PE:SR	./.:4:4:0
chr1	26021053	801	N	<DEL>	.	.	SVTYPE=DEL;STRANDS=+-:4;SVLEN=-102;END=26021155;CIPOS=-10,100;CIEND=-101,9;CIPOS95=-3,67;CIEND95=-33,3;IMPRECISE;SU=4;PE=4;SR=0	GT:SU:PE:SR	./.:4:4:0
chr1	26105110	802	N	<DEL>	.	.	SVTYPE=DEL;STRANDS=+-:4;SVLEN=-331;END=26105441;CIPOS=-10,251;CIEND=-296,9;CIPOS95=-1,126;CIEND95=-163,1;IMPRECISE;SU=4;PE=4;SR=0	GT:SU:PE:SR	./.:4:4:0
chr1	26120069	803	N	<DEL>	.	.	SVTYPE=DEL;STRANDS=+-:4;SVLEN=-303;END=26120372;CIPOS=-10,301;CIEND=-292,9;CIPOS95=0,201;CIEND95=-159,1;IMPRECISE;SU=4;PE=4;SR=0	GT:SU:PE:SR	./.:4:4:0
chr1	26137088	804	N	<DEL>	.	.	SVTYPE=DEL;STRANDS=+-:4;SVLEN=-157;END=26137245;CIPOS=-10,155;CIEND=-101,9;CIPOS95=-1,73;CIEND95=-70,3;IMPRECISE;SU=4;PE=4;SR=0	GT:SU:PE:SR	./.:4:4:0
chr1	26148142	805	N	<DEL>	.	.	SVTYPE=DEL;STRANDS=+-:4;SVLEN=-196;END=26148338;CIPOS=-10,194;CIEND=-184,9;CIPOS95=-1,113;CIEND95=-68,1;IMPRECISE;SU=4;PE=4;SR=0	GT:SU:PE:SR	./.:4:4:0
chr1	26163331	806_1	N	N]chr1:26163699]	.	.	SVTYPE=BND;STRANDS=++:6;EVENT=806;MATEID=806_2;CIPOS=-4,314;CIEND=-10,363;CIPOS95=0,246;CIEND95=0,233;IMPRECISE;SU=6;PE=6;SR=0	GT:SU:PE:SR	./.:6:6:0
chr1	26163699	806_2	N	N]chr1:26163331]	.	.	SVTYPE=BND;STRANDS=++:6;SECONDARY;EVENT=806;MATEID=806_1;CIPOS=-10,363;CIEND=-4,314;CIPOS95=0,233;CIEND95=0,246;IMPRECISE;SU=6;PE=6;SR=0	GT:SU:PE:SR	./.:6:6:0
chr1	26163332	807	N	<DEL>	.	.	SVTYPE=DEL;STRANDS=+-:103;SVLEN=-315;END=26163647;CIPOS=-1,0;CIEND=-10,9;CIPOS95=0,0;CIEND95=0,0;SU=103;PE=85;SR=18	GT:SU:PE:SR	./.:103:85:18
chr1	26167813	808	N	<DEL>	.	.	SVTYPE=DEL;STRANDS=+-:4;SVLEN=-5;END=26167818;CIPOS=-10,5;CIEND=-4,11;CIPOS95=-10,5;CIEND95=-4,3;IMPRECISE;SU=4;PE=4;SR=0	GT:SU:PE:SR	./.:4:4:0
chr1	26179241	809	N	<DEL>	.	.	SVTYPE=DEL;STRANDS=+-:4;SVLEN=-138;END=26179379;CIPOS=-10,119;CIEND=-88,9;CIPOS95=-3,66;CIEND95=-62,2;IMPRECISE;SU=4;PE=4;SR=0	GT:SU:PE:SR	./.:4:4:0
chr1	26190953	810	N	<DEL>	.	.	SVTYPE=DEL;STRANDS=+-:4;SVLEN=-84;END=26191037;CIPOS=-10,18;CIEND=-83,9;CIPOS95=-2,16;CIEND95=-40,3;IMPRECISE;SU=4;PE=4;SR=0	GT:SU:PE:SR	./.:4:4:0
chr1	26216647	811	N	<DEL>	.	.	SVTYPE=DEL;STRANDS=+-:5;SVLEN=-337;END=26216984;CIPOS=-10,337;CIEND=-336,11;CIPOS95=0,227;CIEND95=-235,2;IMPRECISE;SU=5;PE=5;SR=0	GT:SU:PE:SR	./.:5:5:0
chr1	26300844	812	N	<DEL>	.	.	SVTYPE=DEL;STRANDS=+-:4;SVLEN=-8;END=26300852;CIPOS=-10,6;CIEND=-7,9;CIPOS95=-10,6;CIEND95=-7,1;IMPRECISE;SU=4;PE=4;SR=0	GT:SU:PE:SR	./.:4:4:0
chr1	26317399	813	N	<DEL>	.	.	SVTYPE=DEL;STRANDS=+-:4;SVLEN=-320;END=26317719;CIPOS=-10,277;CIEND=-205,9;CIPOS95=-1,144;CIEND95=-89,1;IMPRECISE;SU=4;PE=4;SR=0	GT:SU:PE:SR	./.:4:4:0
chr1	26438877	814	N	<DEL>	.	.	SVTYPE=DEL;STRANDS=+-:4;SVLEN=-21;END=26438898;CIPOS=-10,19;CIEND=-20,9;CIPOS95=-1,19;CIEND95=-19,1;IMPRECISE;SU=4;PE=4;SR=0	GT:SU:PE:SR	./.:4:4:0
chr1	26474617	815	N	<DEL>	.	.	SVTYPE=DEL;STRANDS=+-:6;SVLEN=-5;END=26474622;CIPOS=-10,3;CIEND=-4,9;CIPOS95=-10,3;CIEND95=-4,2;IMPRECISE;SU=6;PE=6;SR=0	GT:SU:PE:SR	./.:6:6:0
chr1	26504437	816	N	<DEL>	.	.	SVTYPE=DEL;STRANDS=+-:4;SVLEN=-137;END=26504574;CIPOS=-10,135;CIEND=-127,9;CIPOS95=-2,65;CIEND95=-49,3;IMPRECISE;SU=4;PE=4;SR=0	GT:SU:PE:SR	./.:4:4:0
chr1	26617296	817	N	<DEL>	.	.	SVTYPE=DEL;STRANDS=+-:4;SVLEN=-3;END=26617299;CIPOS=-10,1;CIEND=-2,9;CIPOS95=-10,1;CIEND95=-2,2;IMPRECISE;SU=4;PE=4;SR=0	GT:SU:PE:SR	./.:4:4:0
chr1	26701420	818	N	<DEL>	.	.	SVTYPE=DEL;STRANDS=+-:5;SVLEN=-76;END=26701496;CIPOS=-10,74;CIEND=-75,9;CIPOS95=-2,32;CIEND95=-23,4;IMPRECISE;SU=5;PE=5;SR=0	GT:SU:PE:SR	./.:5:5:0
chr1	26718032	819	N	<DEL>	.	.	SVTYPE=DEL;STRANDS=+-:5;SVLEN=-73;END=26718105;CIPOS=-10,49;CIEND=-24,9;CIPOS95=-2,34;CIEND95=-20,2;IMPRECISE;SU=5;PE=5;SR=0	GT:SU:PE:SR	./.:5:5:0
chr1	26746405	820	N	<DEL>	.	.	SVTYPE=DEL;STRANDS=+-:4;SVLEN=-5;END=26746410;CIPOS=-10,3;CIEND=-4,9;CIPOS95=-10,3;CIEND95=-4,2;IMPRECISE;SU=4;PE=4;SR=0	GT:SU:PE:SR	./.:4:4:0
chr1	26829347	821	N	<DEL>	.	.	SVTYPE=DEL;STRANDS=+-:4;SVLEN=-309;END=26829656;CIPOS=-10,307;CIEND=-270,9;CIPOS95=0,201;CIEND95=-141,1;IMPRECISE;SU=4;PE=4;SR=0	GT:SU:PE:SR	./.:4:4:0
chr1	26956413	822	N	<DEL>	.	.	SVTYPE=DEL;STRANDS=+-:5;SVLEN=-116;END=26956529;CIPOS=-10,114;CIEND=-107,9;CIPOS95=-3,53;CIEND95=-24,3;IMPRECISE;SU=5;PE=5;SR=0	GT:SU:PE:SR	./.:5:5:0
chr1	26999278	823	N	<DEL>	.	.	SVTYPE=DEL;STRANDS=+-:4;SVLEN=-395;END=26999673;CIPOS=-10,345;CIEND=-329,11;CIPOS95=0,207;CIEND95=-192,2;IMPRECISE;SU=4;PE=4;SR=0	GT:SU:PE:SR	./.:4:4:0
chr1	27020921	824	N	<DEL>	.	.	SVTYPE=DEL;STRANDS=+-:4;SVLEN=-14;END=27020935;CIPOS=-7,0;CIEND=-10,9;CIPOS95=-7,0;CIEND95=-10,1;IMPRECISE;SU=4;PE=4;SR=0	GT:SU:PE:SR	./.:4:4:0
chr1	27033036	825	N	<DEL>	.	.	SVTYPE=DEL;STRANDS=+-:4;SVLEN=-54;END=27033090;CIPOS=-10,52;CIEND=-47,9;CIPOS95=-1,48;CIEND95=-27,2;IMPRECISE;SU=4;PE=4;SR=0	GT:SU:PE:SR	./.:4:4:0
chr1	27034425	826	N	<DEL>	.	.	SVTYPE=DEL;STRANDS=+-:5;SVLEN=-230;END=27034655;CIPOS=-10,228;CIEND=-229,9;CIPOS95=-1,136;CIEND95=-128,1;IMPRECISE;SU=5;PE=5;SR=0	GT:SU:PE:SR	./.:5:5:0
chr1	27089850	827	N	<DEL>	.	.	SVTYPE=DEL;STRANDS=+-:4;SVLEN=-260;END=27090110;CIPOS=-10,180;CIEND=-251,9;CIPOS95=-2,69;CIEND95=-121,1;IMPRECISE;SU=4;PE=4;SR=0	GT:SU:PE:SR	./.:4:4:0
chr1	27092605	828	N	<DEL>	.	.	SVTYPE=DEL;STRANDS=+-:4;SVLEN=-285;END=27092890;CIPOS=-10,283;CIEND=-284,9;CIPOS95=-1,159;CIEND95=-153,1;IMPRECISE;SU=4;PE=4;SR=0	GT:SU:PE:SR	./.:4:4:0
chr1	27167682	829	N	<DEL>	.	.	SVTYPE=DEL;STRANDS=+-:5;SVLEN=-97;END=27167779;CIPOS=-10,95;CIEND=-96,9;CIPOS95=-3,26;CIEND95=-66,3;IMPRECISE;SU=5;PE=5;SR=0	GT:SU:PE:SR	./.:5:5:0
chr1	27198169	830	N	<DEL>	.	.	SVTYPE=DEL;STRANDS=+-:4;SVLEN=-173;END=27198342;CIPOS=-10,171;CIEND=-172,9;CIPOS95=-1,81;CIEND95=-97,1;IMPRECISE;SU=4;PE=4;SR=0	GT:SU:PE:SR	./.:4:4:0
chr1	27241283	831	N	<DEL>	.	.	SVTYPE=DEL;STRANDS=+-:6;SVLEN=-159;END=27241442;CIPOS=-10,157;CIEND=-158,9;CIPOS95=-1,72;CIEND95=-76,1;IMPRECISE;SU=6;PE=6;SR=0	GT:SU:PE:SR	./.:6:6:0
chr1	27379775	832	N	<DEL>	.	.	SVTYPE=DEL;STRANDS=+-:4;SVLEN=-7;END=27379782;CIPOS=-10,7;CIEND=-6,11;CIPOS95=-10,7;CIEND95=-6,3;IMPRECISE;SU=4;PE=4;SR=0	GT:SU:PE:SR	./.:4:4:0
chr1	27407849	833	N	<DEL>	.	.	SVTYPE=DEL;STRANDS=+-:5;SVLEN=-6;END=27407855;CIPOS=-10,4;CIEND=-5,9;CIPOS95=-10,4;CIEND95=-5,1;IMPRECISE;SU=5;PE=5;SR=0	GT:SU:PE:SR	./.:5:5:0
chr1	27483875	834	N	<DEL>	.	.	SVTYPE=DEL;STRANDS=+-:5;SVLEN=-336;END=27484211;CIPOS=-10,326;CIEND=-335,11;CIPOS95=0,189;CIEND95=-200,2;IMPRECISE;SU=5;PE=5;SR=0	GT:SU:PE:SR	./.:5:5:0
chr1	27580694	835	N	<DEL>	.	.	SVTYPE=DEL;STRANDS=+-:5;SVLEN=-194;END=27580888;CIPOS=-10,192;CIEND=-193,9;CIPOS95=-1,106;CIEND95=-117,1;IMPRECISE;SU=5;PE=5;SR=0	GT:SU:PE:SR	./.:5:5:0
chr1	27614236	836	N	<DEL>	.	.	SVTYPE=DEL;STRANDS=+-:4;SVLEN=-408;END=27614644;CIPOS=-10,262;CIEND=-350,11;CIPOS95=-1,134;CIEND95=-201,2;IMPRECISE;SU=4;PE=4;SR=0	GT:SU:PE:SR	./.:4:4:0
chr1	27631763	837	N	<DEL>	.	.	SVTYPE=DEL;STRANDS=+-:4;SVLEN=-4;END=27631767;CIPOS=-10,2;CIEND=-3,9;CIPOS95=-10,2;CIEND95=-3,2;IMPRECISE;SU=4;PE=4;SR=0	GT:SU:PE:SR	./.:4:4:0
chr1	27661736	838	N	<DEL>	.	.	SVTYPE=DEL;STRANDS=+-:6;SVLEN=-61;END=27661797;CIPOS=-10,33;CIEND=-5,9;CIPOS95=-3,12;CIEND95=-4,1;IMPRECISE;SU=6;PE=6;SR=0	GT:SU:PE:SR	./.:6:6:0
chr1	27665284	839	N	<DEL>	.	.	SVTYPE=DEL;STRANDS=+-:4;SVLEN=-147;END=27665431;CIPOS=-10,145;CIEND=-130,9;CIPOS95=-1,77;CIEND95=-61,3;IMPRECISE;SU=4;PE=4;SR=0	GT:SU:PE:SR	./.:4:4:0
chr1	27690421	840	N	<DEL>	.	.	SVTYPE=DEL;STRANDS=+-:5;SVLEN=-6;END=27690427;CIPOS=-10,4;CIEND=-5,9;CIPOS95=-10,4;CIEND95=-5,1;IMPRECISE;SU=5;PE=5;SR=0	GT:SU:PE:SR	./.:5:5:0
chr1	27695718	841	N	<DEL>	.	.	SVTYPE=DEL;STRANDS=+-:5;SVLEN=-178;END=27695896;CIPOS=-10,176;CIEND=-177,9;CIPOS95=-1,91;CIEND95=-70,2;IMPRECISE;SU=5;PE=5;SR=0	GT:SU:PE:SR	./.:5:5:0
chr1	27700891	842	N	<DEL>	.	.	SVTYPE=DEL;STRANDS=+-:4;SVLEN=-165;END=27701056;CIPOS=-10,163;CIEND=-132,9;CIPOS95=-1,94;CIEND95=-44,3;IMPRECISE;SU=4;PE=4;SR=0	GT:SU:PE:SR	./.:4:4:0
chr1	27739982	843	N	<DEL>	.	.	SVTYPE=DEL;STRANDS=+-:4;SVLEN=-346;END=27740328;CIPOS=-10,346;CIEND=-345,11;CIPOS95=0,223;CIEND95=-237,2;IMPRECISE;SU=4;PE=4;SR=0	GT:SU:PE:SR	./.:4:4:0
chr1	27770085	844	N	<DEL>	.	.	SVTYPE=DEL;STRANDS=+-:4;SVLEN=-3;END=27770088;CIPOS=-8,0;CIEND=0,8;CIPOS95=-8,0;CIEND95=0,3;IMPRECISE;SU=4;PE=4;SR=0	GT:SU:PE:SR	./.:4:4:0
chr1	27921295	845_1	N	N]chr1:27921648]	.	.	SVTYPE=BND;STRANDS=++:7;EVENT=845;MATEID=845_2;CIPOS=-10,300;CIEND=-10,423;CIPOS95=0,242;CIEND95=0,234;IMPRECISE;SU=7;PE=7;SR=0	GT:SU:PE:SR	./.:7:7:0
chr1	27921648	845_2	N	N]chr1:27921295]	.	.	SVTYPE=BND;STRANDS=++:7;SECONDARY;EVENT=845;MATEID=845_1;CIPOS=-10,423;CIEND=-10,300;CIPOS95=0,234;CIEND95=0,242;IMPRECISE;SU=7;PE=7;SR=0	GT:SU:PE:SR	./.:7:7:0
chr1	27921296	846	N	<DEL>	.	.	SVTYPE=DEL;STRANDS=+-:81;SVLEN=-301;END=27921597;CIPOS=0,0;CIEND=0,0;CIPOS95=0,0;CIEND95=0,0;SU=81;PE=41;SR=40	GT:SU:PE:SR	./.:81:41:40
chr1	27925370	847	N	<DEL>	.	.	SVTYPE=DEL;STRANDS=+-:4;SVLEN=-435;END=27925805;CIPOS=-10,420;CIEND=-400,11;CIPOS95=0,264;CIEND95=-249,2;IMPRECISE;SU=4;PE=4;SR=0	GT:SU:PE:SR	./.:4:4:0
chr1	27926132	848	N	<DEL>	.	.	SVTYPE=DEL;STRANDS=+-:4;SVLEN=-130;END=27926262;CIPOS=-10,128;CIEND=-68,9;CIPOS95=-2,36;CIEND95=-50,2;IMPRECISE;SU=4;PE=4;SR=0	GT:SU:PE:SR	./.:4:4:0
chr1	27927595	849	N	<DEL>	.	.	SVTYPE=DEL;STRANDS=+-:4;SVLEN=-188;END=27927783;CIPOS=-10,96;CIEND=-187,9;CIPOS95=-3,67;CIEND95=-110,1;IMPRECISE;SU=4;PE=4;SR=0	GT:SU:PE:SR	./.:4:4:0
chr1	27965452	850	N	<DEL>	.	.	SVTYPE=DEL;STRANDS=+-:4;SVLEN=-179;END=27965631;CIPOS=-10,177;CIEND=-178,9;CIPOS95=-2,65;CIEND95=-97,1;IMPRECISE;SU=4;PE=4;SR=0	GT:SU:PE:SR	./.:4:4:0
chr1	27995257	851	N	<DEL>	.	.	SVTYPE=DEL;STRANDS=+-:4;SVLEN=-141;END=27995398;CIPOS=-10,139;CIEND=-126,9;CIPOS95=-2,35;CIEND95=-34,3;IMPRECISE;SU=4;PE=4;SR=0	GT:SU:PE:SR	./.:4:4:0
chr1	28034273	852	N	<DEL>	.	.	SVTYPE=DEL;STRANDS=+-:4;SVLEN=-226;END=28034499;CIPOS=-10,203;CIEND=-225,9;CIPOS95=-1,85;CIEND95=-145,1;IMPRECISE;SU=4;PE=4;SR=0	GT:SU:PE:SR	./.:4:4:0
chr1	28102556	853	N	<DEL>	.	.	SVTYPE=DEL;STRANDS=+-:4;SVLEN=-386;END=28102942;CIPOS=-10,386;CIEND=-385,11;CIPOS95=0,265;CIEND95=-247,2;IMPRECISE;SU=4;PE=4;SR=0	GT:SU:PE:SR	./.:4:4:0
chr1	28104348	854	N	<DEL>	.	.	SVTYPE=DEL;STRANDS=+-:5;SVLEN=-328;END=28104676;CIPOS=-10,262;CIEND=-283,9;CIPOS95=-1,130;CIEND95=-142,1;IMPRECISE;SU=5;PE=5;SR=0	GT:SU:PE:SR	./.:5:5:0
chr1	28117688	855	N	<DEL>	.	.	SVTYPE=DEL;STRANDS=+-:5;SVLEN=-53;END=28117741;CIPOS=-10,51;CIEND=-52,9;CIPOS95=-3,23;CIEND95=-46,2;IMPRECISE;SU=5;PE=5;SR=0	GT:SU:PE:SR	./.:5:5:0
chr1	28150448	856	N	<DEL>	.	.	SVTYPE=DEL;STRANDS=+-:4;SVLEN=-208;END=28150656;CIPOS=-10,206;CIEND=-188,9;CIPOS95=-1,97;CIEND95=-72,1;IMPRECISE;SU=4;PE=4;SR=0	GT:SU:PE:SR	./.:4:4:0
chr1	28189087	857	N	<DEL>	.	.	SVTYPE=DEL;STRANDS=+-:4;SVLEN=-7;END=28189094;CIPOS=-10,7;CIEND=-6,11;CIPOS95=-10,7;CIEND95=-6,3;IMPRECISE;SU=4;PE=4;SR=0	GT:SU:PE:SR	./.:4:4:0
chr1	28217754	858	N	<DEL>	.	.	SVTYPE=DEL;STRANDS=+-:4;SVLEN=-43;END=28217797;CIPOS=-10,41;CIEND=-42,9;CIPOS95=-2,34;CIEND95=-37,2;IMPRECISE;SU=4;PE=4;SR=0	GT:SU:PE:SR	./.:4:4:0
chr1	28238411	859	N	<DEL>	.	.	SVTYPE=DEL;STRANDS=+-:4;SVLEN=-417;END=28238828;CIPOS=-10,417;CIEND=-416,11;CIPOS95=0,269;CIEND95=-270,2;IMPRECISE;SU=4;PE=4;SR=0	GT:SU:PE:SR	./.:4:4:0
chr1	28256636	860	N	<DEL>	.	.	SVTYPE=DEL;STRANDS=+-:5;SVLEN=-368;END=28257004;CIPOS=-10,264;CIEND=-367,11;CIPOS95=-1,135;CIEND95=-231,2;IMPRECISE;SU=5;PE=5;SR=0	GT:SU:PE:SR	./.:5:5:0
chr1	28276522	861	N	<DEL>	.	.	SVTYPE=DEL;STRANDS=+-:4;SVLEN=-166;END=28276688;CIPOS=-10,164;CIEND=-163,9;CIPOS95=-2,72;CIEND95=-60,2;IMPRECISE;SU=4;PE=4;SR=0	GT:SU:PE:SR	./.:4:4:0
chr1	28302830	862	N	<DEL>	.	.	SVTYPE=DEL;STRANDS=+-:4;SVLEN=-469;END=28303299;CIPOS=-10,430;CIEND=-377,11;CIPOS95=0,270;CIEND95=-232,2;IMPRECISE;SU=4;PE=4;SR=0	GT:SU:PE:SR	./.:4:4:0
chr1	28328503	863	N	<DEL>	.	.	SVTYPE=DEL;STRANDS=+-:4;SVLEN=-148;END=28328651;CIPOS=-10,123;CIEND=-147,9;CIPOS95=-3,32;CIEND95=-61,2;IMPRECISE;SU=4;PE=4;SR=0	GT:SU:PE:SR	./.:4:4:0
chr1	28507153	864	N	<DEL>	.	.	SVTYPE=DEL;STRANDS=+-:4;SVLEN=-263;END=28507416;CIPOS=-10,261;CIEND=-259,9;CIPOS95=0,187;CIEND95=-131,1;IMPRECISE;SU=4;PE=4;SR=0	GT:SU:PE:SR	./.:4:4:0
chr1	28513496	865	N	<DEL>	.	.	SVTYPE=DEL;STRANDS=+-:4;SVLEN=-3;END=28513499;CIPOS=-8,0;CIEND=0,8;CIPOS95=-8,0;CIEND95=0,3;IMPRECISE;SU=4;PE=4;SR=0	GT:SU:PE:SR	./.:4:4:0
chr1	28781615	866	N	<DEL>	.	.	SVTYPE=DEL;STRANDS=+-:5;SVLEN=-316;END=28781931;CIPOS=-10,286;CIEND=-315,11;CIPOS95=-1,155;CIEND95=-182,2;IMPRECISE;SU=5;PE=5;SR=0	GT:SU:PE:SR	./.:5:5:0
chr1	28790135	867	N	<DEL>	.	.	SVTYPE=DEL;STRANDS=+-:4;SVLEN=-10;END=28790145;CIPOS=-1,0;CIEND=0,1;CIPOS95=-1,0;CIEND95=0,1;IMPRECISE;SU=4;PE=4;SR=0	GT:SU:PE:SR	./.:4:4:0
chr1	28803894	868	N	<DEL>	.	.	SVTYPE=DEL;STRANDS=+-:4;SVLEN=-55;END=28803949;CIPOS=-10,0;CIEND=-54,9;CIPOS95=-10,0;CIEND95=-41,2;IMPRECISE;SU=4;PE=4;SR=0	GT:SU:PE:SR	./.:4:4:0
chr1	28870444	869	N	<DEL>	.	.	SVTYPE=DEL;STRANDS=+-:4;SVLEN=-56;END=28870500;CIPOS=-10,54;CIEND=-55,9;CIPOS95=-1,50;CIEND95=-43,3;IMPRECISE;SU=4;PE=4;SR=0	GT:SU:PE:SR	./.:4:4:0
chr1	28961631	870	N	<DEL>	.	.	SVTYPE=DEL;STRANDS=+-:4;SVLEN=-97;END=28961728;CIPOS=-10,95;CIEND=-96,9;CIPOS95=-2,52;CIEND95=-53,2;IMPRECISE;SU=4;PE=4;SR=0	GT:SU:PE:SR	./.:4:4:0
chr1	28974448	871	N	<DEL>	.	.	SVTYPE=DEL;STRANDS=+-:4;SVLEN=-348;END=28974796;CIPOS=-10,348;CIEND=-347,11;CIPOS95=0,247;CIEND95=-248,2;IMPRECISE;SU=4;PE=4;SR=0	GT:SU:PE:SR	./.:4:4:0
chr1	28976066	872	N	<DEL>	.	.	SVTYPE=DEL;STRANDS=+-:6;SVLEN=-297;END=28976363;CIPOS=-10,297;CIEND=-296,11;CIPOS95=0,180;CIEND95=-185,2;IMPRECISE;SU=6;PE=6;SR=0	GT:SU:PE:SR	./.:6:6:0
chr1	28986773	873	N	<DEL>	.	.	SVTYPE=DEL;STRANDS=+-:4;SVLEN=-118;END=28986891;CIPOS=-10,116;CIEND=-107,9;CIPOS95=-2,55;CIEND95=-71,3;IMPRECISE;SU=4;PE=4;SR=0	GT:SU:PE:SR	./.:4:4:0
chr1	29053075	874	N	<DEL>	.	.	SVTYPE=DEL;STRANDS=+-:5;SVLEN=-42;END=29053117;CIPOS=-10,40;CIEND=-41,9;CIPOS95=-2,32;CIEND95=-34,2;IMPRECISE;SU=5;PE=5;SR=0	GT:SU:PE:SR	./.:5:5:0
chr1	29058680	875	N	<DEL>	.	.	SVTYPE=DEL;STRANDS=+-:4;SVLEN=-318;END=29058998;CIPOS=-10,318;CIEND=-315,11;CIPOS95=0,228;CIEND95=-179,3;IMPRECISE;SU=4;PE=4;SR=0	GT:SU:PE:SR	./.:4:4:0
chr1	29073235	876	N	<DEL>	.	.	SVTYPE=DEL;STRANDS=+-:5;SVLEN=-162;END=29073397;CIPOS=-10,154;CIEND=-161,9;CIPOS95=-2,55;CIEND95=-69,1;IMPRECISE;SU=5;PE=5;SR=0	GT:SU:PE:SR	./.:5:5:0
chr1	29090402	877	N	<DEL>	.	.	SVTYPE=DEL;STRANDS=+-:4;SVLEN=-4;END=29090406;CIPOS=-7,0;CIEND=0,8;CIPOS95=-7,0;CIEND95=0,3;IMPRECISE;SU=4;PE=4;SR=0	GT:SU:PE:SR	./.:4:4:0
chr1	29091171	878	N	<DEL>	.	.	SVTYPE=DEL;STRANDS=+-:4;SVLEN=-146;END=29091317;CIPOS=-10,144;CIEND=-145,9;CIPOS95=-2,50;CIEND95=-75,2;IMPRECISE;SU=4;PE=4;SR=0	GT:SU:PE:SR	./.:4:4:0
chr1	29156746	879	N	<DEL>	.	.	SVTYPE=DEL;STRANDS=+-:4;SVLEN=-244;END=29156990;CIPOS=-10,242;CIEND=-166,9;CIPOS95=-1,162;CIEND95=-59,2;IMPRECISE;SU=4;PE=4;SR=0	GT:SU:PE:SR	./.:4:4:0
chr1	29180661	880	N	<DEL>	.	.	SVTYPE=DEL;STRANDS=+-:4;SVLEN=-95;END=29180756;CIPOS=-10,93;CIEND=-94,9;CIPOS95=-3,50;CIEND95=-57,3;IMPRECISE;SU=4;PE=4;SR=0	GT:SU:PE:SR	./.:4:4:0
chr1	29195405	881	N	<DEL>	.	.	SVTYPE=DEL;STRANDS=+-:5;SVLEN=-401;END=29195806;CIPOS=-10,303;CIEND=-300,9;CIPOS95=-1,161;CIEND95=-164,0;IMPRECISE;SU=5;PE=5;SR=0	GT:SU:PE:SR	./.:5:5:0
chr1	29232030	882	N	<DEL>	.	.	SVTYPE=DEL;STRANDS=+-:4;SVLEN=-132;END=29232162;CIPOS=-10,130;CIEND=-131,9;CIPOS95=-3,55;CIEND95=-44,2;IMPRECISE;SU=4;PE=4;SR=0	GT:SU:PE:SR	./.:4:4:0
chr1	29278857	883	N	<DEL>	.	.	SVTYPE=DEL;STRANDS=+-:4;SVLEN=-248;END=29279105;CIPOS=-10,221;CIEND=-131,9;CIPOS95=-1,99;CIEND95=-41,3;IMPRECISE;SU=4;PE=4;SR=0	GT:SU:PE:SR	./.:4:4:0
chr1	29371433	884	N	<DEL>	.	.	SVTYPE=DEL;STRANDS=+-:4;SVLEN=-186;END=29371619;CIPOS=-10,139;CIEND=-185,9;CIPOS95=-2,43;CIEND95=-103,1;IMPRECISE;SU=4;PE=4;SR=0	GT:SU:PE:SR	./.:4:4:0
chr1	29386870	885	N	<DEL>	.	.	SVTYPE=DEL;STRANDS=+-:5;SVLEN=-246;END=29387116;CIPOS=-10,235;CIEND=-233,9;CIPOS95=-1,107;CIEND95=-103,1;IMPRECISE;SU=5;PE=5;SR=0	GT:SU:PE:SR	./.:5:5:0
chr1	29413260	886	N	<DEL>	.	.	SVTYPE=DEL;STRANDS=+-:4;SVLEN=-27;END=29413287;CIPOS=-9,8;CIEND=-9,8;CIPOS95=0,0;CIEND95=0,0;SU=4;PE=0;SR=4	GT:SU:PE:SR	./.:4:0:4
chr1	29416203	887	N	<DEL>	.	.	SVTYPE=DEL;STRANDS=+-:4;SVLEN=-283;END=29416486;CIPOS=-10,227;CIEND=-282,9;CIPOS95=-1,103;CIEND95=-166,1;IMPRECISE;SU=4;PE=4;SR=0	GT:SU:PE:SR	./.:4:4:0
chr1	29431550	888	N	<DEL>	.	.	SVTYPE=DEL;STRANDS=+-:4;SVLEN=-5;END=29431555;CIPOS=-10,3;CIEND=-4,9;CIPOS95=-10,3;CIEND95=-4,1;IMPRECISE;SU=4;PE=4;SR=0	GT:SU:PE:SR	./.:4:4:0
chr1	29456947	889	N	<DEL>	.	.	SVTYPE=DEL;STRANDS=+-:4;SVLEN=-76;END=29457023;CIPOS=-10,74;CIEND=-75,9;CIPOS95=-3,59;CIEND95=-26,3;IMPRECISE;SU=4;PE=4;SR=0	GT:SU:PE:SR	./.:4:4:0
chr1	29462031	890	N	<DEL>	.	.	SVTYPE=DEL;STRANDS=+-:5;SVLEN=-227;END=29462258;CIPOS=-10,178;CIEND=-226,9;CIPOS95=-2,69;CIEND95=-134,1;IMPRECISE;SU=5;PE=5;SR=0	GT:SU:PE:SR	./.:5:5:0
chr1	29583646	891	N	<DEL>	.	.	SVTYPE=DEL;STRANDS=+-:4;SVLEN=-30;END=29583676;CIPOS=-10,5;CIEND=-29,9;CIPOS95=-3,5;CIEND95=-21,3;IMPRECISE;SU=4;PE=4;SR=0	GT:SU:PE:SR	./.:4:4:0
chr1	29630486	892	N	<DEL>	.	.	SVTYPE=DEL;STRANDS=+-:4;SVLEN=-6;END=29630492;CIPOS=-10,6;CIEND=-5,11;CIPOS95=-10,6;CIEND95=-5,3;IMPRECISE;SU=4;PE=4;SR=0	GT:SU:PE:SR	./.:4:4:0
chr1	29641706	893	N	<DEL>	.	.	SVTYPE=DEL;STRANDS=+-:4;SVLEN=-9;END=29641715;CIPOS=-10,7;CIEND=-8,9;CIPOS95=-10,7;CIEND95=-8,1;IMPRECISE;SU=4;PE=4;SR=0	GT:SU:PE:SR	./.:4:4:0
chr1	29654393	894	N	<DEL>	.	.	SVTYPE=DEL;STRANDS=+-:4;SVLEN=-284;END=29654677;CIPOS=-10,282;CIEND=-257,9;CIPOS95=0,205;CIEND95=-130,1;IMPRECISE;SU=4;PE=4;SR=0	GT:SU:PE:SR	./.:4:4:0
chr1	29663682	895	N	<DEL>	.	.	SVTYPE=DEL;STRANDS=+-:4;SVLEN=-379;END=29664061;CIPOS=-10,379;CIEND=-378,11;CIPOS95=0,268;CIEND95=-246,2;IMPRECISE;SU=4;PE=4;SR=0	GT:SU:PE:SR	./.:4:4:0
chr1	29674197	896	N	<DEL>	.	.	SVTYPE=DEL;STRANDS=+-:4;SVLEN=-2;END=29674199;CIPOS=-9,0;CIEND=0,9;CIPOS95=-9,0;CIEND95=0,3;IMPRECISE;SU=4;PE=4;SR=0	GT:SU:PE:SR	./.:4:4:0
chr1	29683530	897	N	<DEL>	.	.	SVTYPE=DEL;STRANDS=+-:4;SVLEN=-390;END=29683920;CIPOS=-10,373;CIEND=-312,11;CIPOS95=0,230;CIEND95=-176,3;IMPRECISE;SU=4;PE=4;SR=0	GT:SU:PE:SR	./.:4:4:0
chr1	29731155	898	N	<DEL>	.	.	SVTYPE=DEL;STRANDS=+-:5;SVLEN=-423;END=29731578;CIPOS=-10,328;CIEND=-380,11;CIPOS95=0,191;CIEND95=-221,2;IMPRECISE;SU=5;PE=5;SR=0	GT:SU:PE:SR	./.:5:5:0
chr1	29745608	899	N	<DEL>	.	.	SVTYPE=DEL;STRANDS=+-:4;SVLEN=-240;END=29745848;CIPOS=-10,238;CIEND=-186,9;CIPOS95=-1,134;CIEND95=-74,2;IMPRECISE;SU=4;PE=4;SR=0	GT:SU:PE:SR	./.:4:4:0
chr1	29761500	900	N	<DEL>	.	.	SVTYPE=DEL;STRANDS=+-:4;SVLEN=-338;END=29761838;CIPOS=-10,336;CIEND=-287,9;CIPOS95=0,226;CIEND95=-155,1;IMPRECISE;SU=4;PE=4;SR=0	GT:SU:PE:SR	./.:4:4:0
chr1	29777764	901	N	<DEL>	.	.	SVTYPE=DEL;STRANDS=+-:5;SVLEN=-10;END=29777774;CIPOS=-10,8;CIEND=-9,9;CIPOS95=-10,8;CIEND95=-9,1;IMPRECISE;SU=5;PE=5;SR=0	GT:SU:PE:SR	./.:5:5:0
chr1	29785348	902	N	<DEL>	.	.	SVTYPE=DEL;STRANDS=+-:5;SVLEN=-88;END=29785436;CIPOS=-10,15;CIEND=-87,9;CIPOS95=-2,14;CIEND95=-67,3;IMPRECISE;SU=5;PE=5;SR=0	GT:SU:PE:SR	./.:5:5:0
chr1	29833165	903	N	<DEL>	.	.	SVTYPE=DEL;STRANDS=+-:4;SVLEN=-6;END=29833171;CIPOS=-10,4;CIEND=-5,9;CIPOS95=-10,4;CIEND95=-5,2;IMPRECISE;SU=4;PE=4;SR=0	GT:SU:PE:SR	./.:4:4:0
chr1	29854464	904	N	<DEL>	.	.	SVTYPE=DEL;STRANDS=+-:4;SVLEN=-180;END=29854644;CIPOS=-10,178;CIEND=-179,9;CIPOS95=-1,70;CIEND95=-75,1;IMPRECISE;SU=4;PE=4;SR=0	GT:SU:PE:SR	./.:4:4:0
chr1	29868878	905	N	<DEL>	.	.	SVTYPE=DEL;STRANDS=+-:4;SVLEN=-410;END=29869288;CIPOS=-10,409;CIEND=-361,11;CIPOS95=0,257;CIEND95=-219,2;IMPRECISE;SU=4;PE=4;SR=0	GT:SU:PE:SR	./.:4:4:0
chr1	29871364	906	N	<DEL>	.	.	SVTYPE=DEL;STRANDS=+-:6;SVLEN=-286;END=29871650;CIPOS=-10,284;CIEND=-204,9;CIPOS95=0,171;CIEND95=-82,1;IMPRECISE;SU=6;PE=6;SR=0	GT:SU:PE:SR	./.:6:6:0
chr1	29872434	907	N	<DEL>	.	.	SVTYPE=DEL;STRANDS=+-:23;SVLEN=-766;END=29873200;CIPOS=-10,9;CIEND=-10,9;CIPOS95=0,0;CIEND95=0,0;SU=23;PE=1;SR=22	GT:SU:PE:SR	./.:23:1:22
chr1	29897066	908	N	<DEL>	.	.	SVTYPE=DEL;STRANDS=+-:5;SVLEN=-245;END=29897311;CIPOS=-10,86;CIEND=-86,9;CIPOS95=-2,63;CIEND95=-64,2;IMPRECISE;SU=5;PE=5;SR=0	GT:SU:PE:SR	./.:5:5:0
chr1	29908438	909	N	<DEL>	.	.	SVTYPE=DEL;STRANDS=+-:4;SVLEN=-138;END=29908576;CIPOS=-10,109;CIEND=-113,9;CIPOS95=-3,51;CIEND95=-66,3;IMPRECISE;SU=4;PE=4;SR=0	GT:SU:PE:SR	./.:4:4:0
chr1	29929538	910	N	<DEL>	.	.	SVTYPE=DEL;STRANDS=+-:4;SVLEN=-10;END=29929548;CIPOS=-1,0;CIEND=0,1;CIPOS95=-1,0;CIEND95=0,1;IMPRECISE;SU=4;PE=4;SR=0	GT:SU:PE:SR	./.:4:4:0
chr1	29930359	911	N	<DEL>	.	.	SVTYPE=DEL;STRANDS=+-:4;SVLEN=-81;END=29930440;CIPOS=-10,43;CIEND=-1,3;CIPOS95=-2,30;CIEND95=-1,3;IMPRECISE;SU=4;PE=4;SR=0	GT:SU:PE:SR	./.:4:4:0
chr1	29951688	912	N	<DEL>	.	.	SVTYPE=DEL;STRANDS=+-:4;SVLEN=-250;END=29951938;CIPOS=-10,119;CIEND=-150,9;CIPOS95=-2,65;CIEND95=-39,2;IMPRECISE;SU=4;PE=4;SR=0	GT:SU:PE:SR	./.:4:4:0
chr1	30004851	913	N	<DEL>	.	.	SVTYPE=DEL;STRANDS=+-:5;SVLEN=-289;END=30005140;CIPOS=-10,218;CIEND=-288,9;CIPOS95=-1,98;CIEND95=-173,1;IMPRECISE;SU=5;PE=5;SR=0	GT:SU:PE:SR	./.:5:5:0
chr1	30015858	914	N	<DEL>	.	.	SVTYPE=DEL;STRANDS=+-:4;SVLEN=-3;END=30015861;CIPOS=-10,1;CIEND=-2,9;CIPOS95=-10,1;CIEND95=-2,2;IMPRECISE;SU=4;PE=4;SR=0	GT:SU:PE:SR	./.:4:4:0
chr1	30019870	915	N	<DEL>	.	.	SVTYPE=DEL;STRANDS=+-:4;SVLEN=-234;END=30020104;CIPOS=-10,194;CIEND=-233,9;CIPOS95=-1,79;CIEND95=-146,1;IMPRECISE;SU=4;PE=4;SR=0	GT:SU:PE:SR	./.:4:4:0
chr1	30050649	916	N	<DEL>	.	.	SVTYPE=DEL;STRANDS=+-:8;SVLEN=-9;END=30050658;CIPOS=-10,7;CIEND=-8,9;CIPOS95=-10,7;CIEND95=-8,1;IMPRECISE;SU=8;PE=8;SR=0	GT:SU:PE:SR	./.:8:8:0
chr1	30067023	917	N	<DEL>	.	.	SVTYPE=DEL;STRANDS=+-:4;SVLEN=-41;END=30067064;CIPOS=-10,39;CIEND=-40,9;CIPOS95=-1,37;CIEND95=-33,2;IMPRECISE;SU=4;PE=4;SR=0	GT:SU:PE:SR	./.:4:4:0
chr1	30096556	918_1	N	[chr1:30096814[N	.	.	SVTYPE=BND;STRANDS=--:7;EVENT=918;MATEID=918_2;CIPOS=-423,11;CIEND=-202,10;CIPOS95=-234,2;CIEND95=-190,1;IMPRECISE;SU=7;PE=7;SR=0	GT:SU:PE:SR	./.:7:7:0
chr1	30096814	918_2	N	[chr1:30096556[N	.	.	SVTYPE=BND;STRANDS=--:7;SECONDARY;EVENT=918;MATEID=918_1;CIPOS=-202,10;CIEND=-423,11;CIPOS95=-190,1;CIEND95=-234,2;IMPRECISE;SU=7;PE=7;SR=0	GT:SU:PE:SR	./.:7:7:0
chr1	30117729	919	N	<DEL>	.	.	SVTYPE=DEL;STRANDS=+-:4;SVLEN=-5;END=30117734;CIPOS=-10,3;CIEND=-4,9;CIPOS95=-10,3;CIEND95=-4,2;IMPRECISE;SU=4;PE=4;SR=0	GT:SU:PE:SR	./.:4:4:0
chr1	30141057	920	N	<DEL>	.	.	SVTYPE=DEL;STRANDS=+-:4;SVLEN=-292;END=30141349;CIPOS=-10,290;CIEND=-282,9;CIPOS95=0,175;CIEND95=-150,1;IMPRECISE;SU=4;PE=4;SR=0	GT:SU:PE:SR	./.:4:4:0
chr1	30154393	921	N	<DEL>	.	.	SVTYPE=DEL;STRANDS=+-:4;SVLEN=-310;END=30154703;CIPOS=-10,310;CIEND=-304,11;CIPOS95=0,206;CIEND95=-169,3;IMPRECISE;SU=4;PE=4;SR=0	GT:SU:PE:SR	./.:4:4:0
chr1	30217180	922	N	<DEL>	.	.	SVTYPE=DEL;STRANDS=+-:4;SVLEN=-119;END=30217299;CIPOS=-10,117;CIEND=-118,9;CIPOS95=-2,65;CIEND95=-51,2;IMPRECISE;SU=4;PE=4;SR=0	GT:SU:PE:SR	./.:4:4:0
chr1	30252254	923	N	<DEL>	.	.	SVTYPE=DEL;STRANDS=+-:4;SVLEN=-198;END=30252452;CIPOS=-10,196;CIEND=-78,9;CIPOS95=-1,85;CIEND95=-46,2;IMPRECISE;SU=4;PE=4;SR=0	GT:SU:PE:SR	./.:4:4:0
chr1	30350783	924	N	<DEL>	.	.	SVTYPE=DEL;STRANDS=+-:4;SVLEN=-8;END=30350791;CIPOS=-10,6;CIEND=-7,9;CIPOS95=-10,6;CIEND95=-7,1;IMPRECISE;SU=4;PE=4;SR=0	GT:SU:PE:SR	./.:4:4:0
chr1	29756195	925_1	N	N]chr1:30361259]	.	.	SVTYPE=BND;STRANDS=++:4;EVENT=925;MATEID=925_2;CIPOS=-8,427;CIEND=-10,371;CIPOS95=0,256;CIEND95=0,211;IMPRECISE;SU=4;PE=4;SR=0	GT:SU:PE:SR	./.:4:4:0
chr1	30361259	925_2	N	N]chr1:29756195]	.	.	SVTYPE=BND;STRANDS=++:4;SECONDARY;EVENT=925;MATEID=925_1;CIPOS=-10,371;CIEND=-8,427;CIPOS95=0,211;CIEND95=0,256;IMPRECISE;SU=4;PE=4;SR=0	GT:SU:PE:SR	./.:4:4:0
chr1	30364556	926	N	<DEL>	.	.	SVTYPE=DEL;STRANDS=+-:4;SVLEN=-3;END=30364559;CIPOS=-10,1;CIEND=-2,9;CIPOS95=-10,1;CIEND95=-2,2;IMPRECISE;SU=4;PE=4;SR=0	GT:SU:PE:SR	./.:4:4:0
chr1	30396113	927	N	<DEL>	.	.	SVTYPE=DEL;STRANDS=+-:4;SVLEN=-150;END=30396263;CIPOS=-10,148;CIEND=-149,9;CIPOS95=-1,86;CIEND95=-65,1;IMPRECISE;SU=4;PE=4;SR=0	GT:SU:PE:SR	./.:4:4:0
chr1	30402446	928	N	<DEL>	.	.	SVTYPE=DEL;STRANDS=+-:5;SVLEN=-235;END=30402681;CIPOS=-10,183;CIEND=-234,9;CIPOS95=-1,69;CIEND95=-125,1;IMPRECISE;SU=5;PE=5;SR=0	GT:SU:PE:SR	./.:5:5:0
chr1	29394471	929	N	<DUP>	.	.	SVTYPE=DUP;STRANDS=-+:17;SVLEN=1011246;END=30405717;CIPOS=-347,9;CIEND=-10,442;CIPOS95=-176,0;CIEND95=0,221;IMPRECISE;SU=17;PE=17;SR=0	GT:SU:PE:SR	./.:17:17:0
chr1	29394327	930_1	N	[chr1:30405970[N	.	.	SVTYPE=BND;STRANDS=--:23;EVENT=930;MATEID=930_2;CIPOS=-260,3;CIEND=-304,9;CIPOS95=-135,1;CIEND95=-136,1;IMPRECISE;SU=23;PE=23;SR=0	GT:SU:PE:SR	./.:23:23:0
chr1	30405970	930_2	N	[chr1:29394327[N	.	.	SVTYPE=BND;STRANDS=--:23;SECONDARY;EVENT=930;MATEID=930_1;CIPOS=-304,9;CIEND=-260,3;CIPOS95=-136,1;CIEND95=-135,1;IMPRECISE;SU=23;PE=23;SR=0	GT:SU:PE:SR	./.:23:23:0
chr1	30405664	931_1	N	[chr1:30406123[N	.	.	SVTYPE=BND;STRANDS=--:6;EVENT=931;MATEID=931_2;CIPOS=-420,11;CIEND=-326,9;CIPOS95=-239,2;CIEND95=-173,0;IMPRECISE;SU=6;PE=6;SR=0	GT:SU:PE:SR	./.:6:6:0
chr1	30406123	931_2	N	[chr1:30405664[N	.	.	SVTYPE=BND;STRANDS=--:6;SECONDARY;EVENT=931;MATEID=931_1;CIPOS=-326,9;CIEND=-420,11;CIPOS95=-173,0;CIEND95=-239,2;IMPRECISE;SU=6;PE=6;SR=0	GT:SU:PE:SR	./.:6:6:0
chr1	30450071	932	N	<DEL>	.	.	SVTYPE=DEL;STRANDS=+-:4;SVLEN=-286;END=30450357;CIPOS=-10,284;CIEND=-237,9;CIPOS95=-1,144;CIEND95=-111,1;IMPRECISE;SU=4;PE=4;SR=0	GT:SU:PE:SR	./.:4:4:0
chr1	30488829	933	N	<DEL>	.	.	SVTYPE=DEL;STRANDS=+-:22;SVLEN=-7;END=30488836;CIPOS=-10,7;CIEND=-6,11;CIPOS95=-10,7;CIEND95=-6,2;IMPRECISE;SU=22;PE=22;SR=0	GT:SU:PE:SR	./.:22:22:0
chr1	30096601	934	N	<DUP>	.	.	SVTYPE=DUP;STRANDS=-+:6;SVLEN=395919;END=30492520;CIPOS=-10,9;CIEND=-8,9;CIPOS95=-1,1;CIEND95=-1,1;IMPRECISE;SU=6;PE=4;SR=2	GT:SU:PE:SR	./.:6:4:2
chr1	30096611	935_1	N	N]chr1:30492520]	.	.	SVTYPE=BND;STRANDS=++:16;EVENT=935;MATEID=935_2;CIPOS=-10,9;CIEND=-3,1;CIPOS95=0,0;CIEND95=0,0;SU=16;PE=2;SR=14	GT:SU:PE:SR	./.:16:2:14
chr1	30492520	935_2	N	N]chr1:30096611]	.	.	SVTYPE=BND;STRANDS=++:16;SECONDARY;EVENT=935;MATEID=935_1;CIPOS=-3,1;CIEND=-10,9;CIPOS95=0,0;CIEND95=0,0;SU=16;PE=2;SR=14	GT:SU:PE:SR	./.:16:2:14
chr1	30507727	936	N	<DEL>	.	.	SVTYPE=DEL;STRANDS=+-:4;SVLEN=-110;END=30507837;CIPOS=-10,108;CIEND=-109,9;CIPOS95=-2,44;CIEND95=-53,2;IMPRECISE;SU=4;PE=4;SR=0	GT:SU:PE:SR	./.:4:4:0
chr1	30589735	937	N	<DEL>	.	.	SVTYPE=DEL;STRANDS=+-:4;SVLEN=-224;END=30589959;CIPOS=-10,206;CIEND=-161,9;CIPOS95=-1,90;CIEND95=-57,2;IMPRECISE;SU=4;PE=4;SR=0	GT:SU:PE:SR	./.:4:4:0
chr1	30617413	938	N	<DEL>	.	.	SVTYPE=DEL;STRANDS=+-:4;SVLEN=-242;END=30617655;CIPOS=-10,240;CIEND=-210,9;CIPOS95=-1,131;CIEND95=-92,1;IMPRECISE;SU=4;PE=4;SR=0	GT:SU:PE:SR	./.:4:4:0
chr1	30650245	939	N	<DEL>	.	.	SVTYPE=DEL;STRANDS=+-:5;SVLEN=-10;END=30650255;CIPOS=-10,8;CIEND=-9,9;CIPOS95=-10,8;CIEND95=-9,1;IMPRECISE;SU=5;PE=5;SR=0	GT:SU:PE:SR	./.:5:5:0
chr1	29552051	940_1	N	N]chr1:30655900]	.	.	SVTYPE=BND;STRANDS=++:23;EVENT=940;MATEID=940_2;CIPOS=-10,222;CIEND=-10,351;CIPOS95=-1,108;CIEND95=0,171;IMPRECISE;SU=23;PE=23;SR=0	GT:SU:PE:SR	./.:23:23:0
chr1	30655900	940_2	N	N]chr1:29552051]	.	.	SVTYPE=BND;STRANDS=++:23;SECONDARY;EVENT=940;MATEID=940_1;CIPOS=-10,351;CIEND=-10,222;CIPOS95=0,171;CIEND95=-1,108;IMPRECISE;SU=23;PE=23;SR=0	GT:SU:PE:SR	./.:23:23:0
chr1	30754713	941	N	<DEL>	.	.	SVTYPE=DEL;STRANDS=+-:4;SVLEN=-180;END=30754893;CIPOS=-10,178;CIEND=-179,9;CIPOS95=-1,104;CIEND95=-106,1;IMPRECISE;SU=4;PE=4;SR=0	GT:SU:PE:SR	./.:4:4:0
chr1	30766025	942	N	<DEL>	.	.	SVTYPE=DEL;STRANDS=+-:4;SVLEN=-8;END=30766033;CIPOS=-10,8;CIEND=-7,11;CIPOS95=-10,8;CIEND95=-7,3;IMPRECISE;SU=4;PE=4;SR=0	GT:SU:PE:SR	./.:4:4:0
chr1	30788954	943	N	<DEL>	.	.	SVTYPE=DEL;STRANDS=+-:4;SVLEN=-163;END=30789117;CIPOS=-10,109;CIEND=-162,9;CIPOS95=-3,42;CIEND95=-58,2;IMPRECISE;SU=4;PE=4;SR=0	GT:SU:PE:SR	./.:4:4:0
chr1	30819976	944	N	<DEL>	.	.	SVTYPE=DEL;STRANDS=+-:6;SVLEN=-143;END=30820119;CIPOS=-10,141;CIEND=-142,9;CIPOS95=-2,61;CIEND95=-53,2;IMPRECISE;SU=6;PE=6;SR=0	GT:SU:PE:SR	./.:6:6:0
chr1	30887541	945	N	<DEL>	.	.	SVTYPE=DEL;STRANDS=+-:4;SVLEN=-96;END=30887637;CIPOS=-10,94;CIEND=-42,9;CIPOS95=-3,53;CIEND95=-22,3;IMPRECISE;SU=4;PE=4;SR=0	GT:SU:PE:SR	./.:4:4:0
chr1	31019100	946	N	<DEL>	.	.	SVTYPE=DEL;STRANDS=+-:4;SVLEN=-154;END=31019254;CIPOS=-10,152;CIEND=-153,9;CIPOS95=-1,75;CIEND95=-82,1;IMPRECISE;SU=4;PE=4;SR=0	GT:SU:PE:SR	./.:4:4:0
chr1	31023857	947	N	<DEL>	.	.	SVTYPE=DEL;STRANDS=+-:4;SVLEN=-67;END=31023924;CIPOS=-10,65;CIEND=-66,9;CIPOS95=-2,56;CIEND95=-31,4;IMPRECISE;SU=4;PE=4;SR=0	GT:SU:PE:SR	./.:4:4:0
chr1	31076981	948	N	<DEL>	.	.	SVTYPE=DEL;STRANDS=+-:5;SVLEN=-2;END=31076983;CIPOS=-9,0;CIEND=0,9;CIPOS95=-9,0;CIEND95=0,3;IMPRECISE;SU=5;PE=5;SR=0	GT:SU:PE:SR	./.:5:5:0
chr1	31102247	949	N	<DEL>	.	.	SVTYPE=DEL;STRANDS=+-:40;SVLEN=-2216;END=31104463;CIPOS=-10,113;CIEND=-181,9;CIPOS95=-2,42;CIEND95=-57,1;IMPRECISE;SU=40;PE=40;SR=0	GT:SU:PE:SR	./.:40:40:0
chr1	31130688	950	N	<DEL>	.	.	SVTYPE=DEL;STRANDS=+-:4;SVLEN=-19;END=31130707;CIPOS=-10,15;CIEND=-18,9;CIPOS95=-2,14;CIEND95=-18,1;IMPRECISE;SU=4;PE=4;SR=0	GT:SU:PE:SR	./.:4:4:0
chr1	31203326	951	N	<DEL>	.	.	SVTYPE=DEL;STRANDS=+-:13;SVLEN=-27;END=31203353;CIPOS=-10,9;CIEND=-3,9;CIPOS95=0,0;CIEND95=0,0;SU=13;PE=0;SR=13	GT:SU:PE:SR	./.:13:0:13
chr1	31243836	952	N	<DEL>	.	.	SVTYPE=DEL;STRANDS=+-:4;SVLEN=-179;END=31244015;CIPOS=-10,177;CIEND=-160,9;CIPOS95=-1,105;CIEND95=-59,2;IMPRECISE;SU=4;PE=4;SR=0	GT:SU:PE:SR	./.:4:4:0
chr1	31372547	953	N	<DEL>	.	.	SVTYPE=DEL;STRANDS=+-:4;SVLEN=-210;END=31372757;CIPOS=-10,185;CIEND=-209,9;CIPOS95=-1,71;CIEND95=-133,1;IMPRECISE;SU=4;PE=4;SR=0	GT:SU:PE:SR	./.:4:4:0
chr1	31392441	954	N	<DEL>	.	.	SVTYPE=DEL;STRANDS=+-:4;SVLEN=-3;END=31392444;CIPOS=-8,0;CIEND=0,8;CIPOS95=-8,0;CIEND95=0,3;IMPRECISE;SU=4;PE=4;SR=0	GT:SU:PE:SR	./.:4:4:0
chr1	31431751	955	N	<DUP>	.	.	SVTYPE=DUP;STRANDS=-+:10;SVLEN=439;END=31432190;CIPOS=-218,9;CIEND=-10,267;CIPOS95=-75,1;CIEND95=-1,122;IMPRECISE;SU=10;PE=10;SR=0	GT:SU:PE:SR	./.:10:10:0
chr1	31458909	956	N	<DEL>	.	.	SVTYPE=DEL;STRANDS=+-:4;SVLEN=-46;END=31458955;CIPOS=-10,44;CIEND=-40,9;CIPOS95=-4,23;CIEND95=-31,2;IMPRECISE;SU=4;PE=4;SR=0	GT:SU:PE:SR	./.:4:4:0
chr1	31486096	957	N	<DEL>	.	.	SVTYPE=DEL;STRANDS=+-:4;SVLEN=-294;END=31486390;CIPOS=-10,292;CIEND=-273,9;CIPOS95=0,179;CIEND95=-143,1;IMPRECISE;SU=4;PE=4;SR=0	GT:SU:PE:SR	./.:4:4:0
chr1	31526206	958	N	<DEL>	.	.	SVTYPE=DEL;STRANDS=+-:4;SVLEN=-131;END=31526337;CIPOS=-10,129;CIEND=-130,9;CIPOS95=-1,74;CIEND95=-54,3;IMPRECISE;SU=4;PE=4;SR=0	GT:SU:PE:SR	./.:4:4:0
chr1	31549508	959	N	<DEL>	.	.	SVTYPE=DEL;STRANDS=+-:4;SVLEN=-77;END=31549585;CIPOS=-10,75;CIEND=-76,9;CIPOS95=-3,41;CIEND95=-26,3;IMPRECISE;SU=4;PE=4;SR=0	GT:SU:PE:SR	./.:4:4:0
chr1	31606138	960	N	<DEL>	.	.	SVTYPE=DEL;STRANDS=+-:4;SVLEN=-173;END=31606311;CIPOS=-10,156;CIEND=-172,9;CIPOS95=-2,34;CIEND95=-75,2;IMPRECISE;SU=4;PE=4;SR=0	GT:SU:PE:SR	./.:4:4:0
chr1	31613474	961	N	<DEL>	.	.	SVTYPE=DEL;STRANDS=+-:4;SVLEN=-180;END=31613654;CIPOS=-10,178;CIEND=-138,9;CIPOS95=-1,85;CIEND95=-42,3;IMPRECISE;SU=4;PE=4;SR=0	GT:SU:PE:SR	./.:4:4:0
chr1	31630003	962	N	<DEL>	.	.	SVTYPE=DEL;STRANDS=+-:4;SVLEN=-114;END=31630117;CIPOS=-10,92;CIEND=-81,9;CIPOS95=-2,67;CIEND95=-60,2;IMPRECISE;SU=4;PE=4;SR=0	GT:SU:PE:SR	./.:4:4:0
chr1	31638889	963	N	<DEL>	.	.	SVTYPE=DEL;STRANDS=+-:5;SVLEN=-135;END=31639024;CIPOS=-10,133;CIEND=-134,9;CIPOS95=-2,53;CIEND95=-58,2;IMPRECISE;SU=5;PE=5;SR=0	GT:SU:PE:SR	./.:5:5:0
chr1	31748832	964	N	<DEL>	.	.	SVTYPE=DEL;STRANDS=+-:4;SVLEN=-208;END=31749040;CIPOS=-10,147;CIEND=-134,9;CIPOS95=-3,55;CIEND95=-59,3;IMPRECISE;SU=4;PE=4;SR=0	GT:SU:PE:SR	./.:4:4:0
chr1	31821656	965	N	<DEL>	.	.	SVTYPE=DEL;STRANDS=+-:4;SVLEN=-2;END=31821658;CIPOS=-9,0;CIEND=0,9;CIPOS95=-9,0;CIEND95=0,3;IMPRECISE;SU=4;PE=4;SR=0	GT:SU:PE:SR	./.:4:4:0
chr1	31838722	966	N	<DEL>	.	.	SVTYPE=DEL;STRANDS=+-:4;SVLEN=-221;END=31838943;CIPOS=-10,214;CIEND=-220,9;CIPOS95=-1,95;CIEND95=-106,1;IMPRECISE;SU=4;PE=4;SR=0	GT:SU:PE:SR	./.:4:4:0
chr1	31914161	967	N	<DEL>	.	.	SVTYPE=DEL;STRANDS=+-:4;SVLEN=-330;END=31914491;CIPOS=-10,273;CIEND=-325,9;CIPOS95=-1,127;CIEND95=-188,0;IMPRECISE;SU=4;PE=4;SR=0	GT:SU:PE:SR	./.:4:4:0
chr1	31951730	968	N	<DEL>	.	.	SVTYPE=DEL;STRANDS=+-:4;SVLEN=-119;END=31951849;CIPOS=-10,117;CIEND=-118,9;CIPOS95=-2,39;CIEND95=-64,3;IMPRECISE;SU=4;PE=4;SR=0	GT:SU:PE:SR	./.:4:4:0
chr1	31982631	969	N	<DEL>	.	.	SVTYPE=DEL;STRANDS=+-:4;SVLEN=-1;END=31982632;CIPOS=-10,0;CIEND=0,10;CIPOS95=-10,0;CIEND95=0,4;IMPRECISE;SU=4;PE=4;SR=0	GT:SU:PE:SR	./.:4:4:0
chr1	42860582	970	N	<DEL>	.	.	SVTYPE=DEL;STRANDS=+-:4;SVLEN=-5;END=42860587;CIPOS=-10,3;CIEND=-4,9;CIPOS95=-10,3;CIEND95=-4,1;IMPRECISE;SU=4;PE=4;SR=0	GT:SU:PE:SR	./.:4:4:0
chr1	43777842	971	N	<DEL>	.	.	SVTYPE=DEL;STRANDS=+-:5;SVLEN=-6;END=43777848;CIPOS=-10,4;CIEND=-5,9;CIPOS95=-10,4;CIEND95=-5,1;IMPRECISE;SU=5;PE=5;SR=0	GT:SU:PE:SR	./.:5:5:0
chr1	45613179	972	N	<DEL>	.	.	SVTYPE=DEL;STRANDS=+-:4;SVLEN=-230;END=45613409;CIPOS=-10,228;CIEND=-229,9;CIPOS95=-1,148;CIEND95=-115,1;IMPRECISE;SU=4;PE=4;SR=0	GT:SU:PE:SR	./.:4:4:0
chr1	57147143	973	N	<DEL>	.	.	SVTYPE=DEL;STRANDS=+-:6;SVLEN=-324;END=57147467;CIPOS=-10,227;CIEND=-235,9;CIPOS95=-1,105;CIEND95=-109,1;IMPRECISE;SU=6;PE=6;SR=0	GT:SU:PE:SR	./.:6:6:0
chr1	32161816	974	N	<DEL>	.	.	SVTYPE=DEL;STRANDS=+-:4;SVLEN=-333;END=32162149;CIPOS=-10,296;CIEND=-332,11;CIPOS95=-1,164;CIEND95=-224,2;IMPRECISE;SU=4;PE=4;SR=0	GT:SU:PE:SR	./.:4:4:0
chr1	35405855	975	N	<DEL>	.	.	SVTYPE=DEL;STRANDS=+-:4;SVLEN=-144;END=35405999;CIPOS=-10,142;CIEND=-143,9;CIPOS95=-2,72;CIEND95=-69,1;IMPRECISE;SU=4;PE=4;SR=0	GT:SU:PE:SR	./.:4:4:0
chr1	35585971	976	N	<DEL>	.	.	SVTYPE=DEL;STRANDS=+-:4;SVLEN=-180;END=35586151;CIPOS=-10,163;CIEND=-2,9;CIPOS95=-2,44;CIEND95=-2,3;IMPRECISE;SU=4;PE=4;SR=0	GT:SU:PE:SR	./.:4:4:0
chr1	37666867	977	N	<DEL>	.	.	SVTYPE=DEL;STRANDS=+-:9;SVLEN=-387;END=37667254;CIPOS=-10,331;CIEND=-262,9;CIPOS95=0,185;CIEND95=-120,1;IMPRECISE;SU=9;PE=9;SR=0	GT:SU:PE:SR	./.:9:9:0
chr1	37715780	978	N	<DEL>	.	.	SVTYPE=DEL;STRANDS=+-:5;SVLEN=-64;END=37715844;CIPOS=-10,40;CIEND=-30,9;CIPOS95=-2,29;CIEND95=-19,3;IMPRECISE;SU=5;PE=5;SR=0	GT:SU:PE:SR	./.:5:5:0
chr1	39108388	979	N	<DEL>	.	.	SVTYPE=DEL;STRANDS=+-:4;SVLEN=-280;END=39108668;CIPOS=-10,178;CIEND=-249,9;CIPOS95=-2,56;CIEND95=-119,1;IMPRECISE;SU=4;PE=4;SR=0	GT:SU:PE:SR	./.:4:4:0
chr1	39239449	980	N	<DEL>	.	.	SVTYPE=DEL;STRANDS=+-:4;SVLEN=-165;END=39239614;CIPOS=-10,110;CIEND=-164,9;CIPOS95=-3,35;CIEND95=-64,2;IMPRECISE;SU=4;PE=4;SR=0	GT:SU:PE:SR	./.:4:4:0
chr1	42352836	981	N	<DEL>	.	.	SVTYPE=DEL;STRANDS=+-:4;SVLEN=-2;END=42352838;CIPOS=-9,0;CIEND=0,9;CIPOS95=-9,0;CIEND95=0,3;IMPRECISE;SU=4;PE=4;SR=0	GT:SU:PE:SR	./.:4:4:0
chr1	46252054	982	N	<DEL>	.	.	SVTYPE=DEL;STRANDS=+-:6;SVLEN=-249;END=46252303;CIPOS=-10,232;CIEND=-225,9;CIPOS95=-1,95;CIEND95=-94,1;IMPRECISE;SU=6;PE=6;SR=0	GT:SU:PE:SR	./.:6:6:0
chr1	46645262	983	N	<DEL>	.	.	SVTYPE=DEL;STRANDS=+-:6;SVLEN=-162;END=46645424;CIPOS=-10,104;CIEND=-161,9;CIPOS95=-3,67;CIEND95=-96,1;IMPRECISE;SU=6;PE=6;SR=0	GT:SU:PE:SR	./.:6:6:0
chr1	48922514	984	N	<DEL>	.	.	SVTYPE=DEL;STRANDS=+-:4;SVLEN=-128;END=48922642;CIPOS=-10,126;CIEND=-127,9;CIPOS95=-1,72;CIEND95=-55,2;IMPRECISE;SU=4;PE=4;SR=0	GT:SU:PE:SR	./.:4:4:0
chr1	49758257	985	N	<DEL>	.	.	SVTYPE=DEL;STRANDS=+-:4;SVLEN=-120;END=49758377;CIPOS=-10,118;CIEND=-115,9;CIPOS95=-2,63;CIEND95=-67,3;IMPRECISE;SU=4;PE=4;SR=0	GT:SU:PE:SR	./.:4:4:0
chr1	49905466	986	N	<DEL>	.	.	SVTYPE=DEL;STRANDS=+-:4;SVLEN=-108;END=49905574;CIPOS=-10,87;CIEND=-93,9;CIPOS95=-1,64;CIEND95=-31,3;IMPRECISE;SU=4;PE=4;SR=0	GT:SU:PE:SR	./.:4:4:0
chr1	51232679	987	N	<DEL>	.	.	SVTYPE=DEL;STRANDS=+-:5;SVLEN=-450;END=51233129;CIPOS=-10,441;CIEND=-386,11;CIPOS95=0,275;CIEND95=-239,2;IMPRECISE;SU=5;PE=5;SR=0	GT:SU:PE:SR	./.:5:5:0
chr1	51871631	988	N	<DEL>	.	.	SVTYPE=DEL;STRANDS=+-:4;SVLEN=-113;END=51871744;CIPOS=-10,111;CIEND=-92,9;CIPOS95=-3,42;CIEND95=-68,2;IMPRECISE;SU=4;PE=4;SR=0	GT:SU:PE:SR	./.:4:4:0
chr1	52756515	989	N	<DEL>	.	.	SVTYPE=DEL;STRANDS=+-:4;SVLEN=-155;END=52756670;CIPOS=-10,153;CIEND=-154,9;CIPOS95=-2,66;CIEND95=-60,2;IMPRECISE;SU=4;PE=4;SR=0	GT:SU:PE:SR	./.:4:4:0
chr1	53461107	990	N	<DEL>	.	.	SVTYPE=DEL;STRANDS=+-:4;SVLEN=-233;END=53461340;CIPOS=-10,170;CIEND=-232,9;CIPOS95=-2,63;CIEND95=-142,1;IMPRECISE;SU=4;PE=4;SR=0	GT:SU:PE:SR	./.:4:4:0
chr1	53952673	991	N	<DEL>	.	.	SVTYPE=DEL;STRANDS=+-:4;SVLEN=-298;END=53952971;CIPOS=-10,298;CIEND=-297,11;CIPOS95=0,215;CIEND95=-211,2;IMPRECISE;SU=4;PE=4;SR=0	GT:SU:PE:SR	./.:4:4:0
chr1	55804088	992	N	<DEL>	.	.	SVTYPE=DEL;STRANDS=+-:6;SVLEN=-144;END=55804232;CIPOS=-10,142;CIEND=-143,9;CIPOS95=-2,66;CIEND95=-67,1;IMPRECISE;SU=6;PE=6;SR=0	GT:SU:PE:SR	./.:6:6:0
chr1	58900507	993	N	<DEL>	.	.	SVTYPE=DEL;STRANDS=+-:4;SVLEN=-288;END=58900795;CIPOS=-10,287;CIEND=-287,10;CIPOS95=-1,170;CIEND95=-160,2;IMPRECISE;SU=4;PE=4;SR=0	GT:SU:PE:SR	./.:4:4:0
chr1	59195157	994	N	<DEL>	.	.	SVTYPE=DEL;STRANDS=+-:4;SVLEN=-200;END=59195357;CIPOS=-10,198;CIEND=-199,9;CIPOS95=-1,128;CIEND95=-100,1;IMPRECISE;SU=4;PE=4;SR=0	GT:SU:PE:SR	./.:4:4:0
chr1	61177835	995	N	<DEL>	.	.	SVTYPE=DEL;STRANDS=+-:4;SVLEN=-118;END=61177953;CIPOS=-10,116;CIEND=-117,9;CIPOS95=-3,32;CIEND95=-62,3;IMPRECISE;SU=4;PE=4;SR=0	GT:SU:PE:SR	./.:4:4:0
chr1	63078378	996	N	<DEL>	.	.	SVTYPE=DEL;STRANDS=+-:4;SVLEN=-3;END=63078381;CIPOS=-10,1;CIEND=-2,9;CIPOS95=-10,1;CIEND95=-2,2;IMPRECISE;SU=4;PE=4;SR=0	GT:SU:PE:SR	./.:4:4:0
chr1	32121439	997	N	<DEL>	.	.	SVTYPE=DEL;STRANDS=+-:5;SVLEN=-323;END=32121762;CIPOS=-10,323;CIEND=-322,11;CIPOS95=0,199;CIEND95=-187,2;IMPRECISE;SU=5;PE=5;SR=0	GT:SU:PE:SR	./.:5:5:0
chr1	32164987	998	N	<DEL>	.	.	SVTYPE=DEL;STRANDS=+-:4;SVLEN=-145;END=32165132;CIPOS=-10,143;CIEND=-141,9;CIPOS95=-1,72;CIEND95=-55,3;IMPRECISE;SU=4;PE=4;SR=0	GT:SU:PE:SR	./.:4:4:0
chr1	32194078	999	N	<DEL>	.	.	SVTYPE=DEL;STRANDS=+-:6;SVLEN=-7;END=32194085;CIPOS=-10,5;CIEND=-6,9;CIPOS95=-10,5;CIEND95=-6,1;IMPRECISE;SU=6;PE=6;SR=0	GT:SU:PE:SR	./.:6:6:0
chr1	32196426	1000	N	<DEL>	.	.	SVTYPE=DEL;STRANDS=+-:4;SVLEN=-86;END=32196512;CIPOS=-10,84;CIEND=-85,9;CIPOS95=-3,27;CIEND95=-62,2;IMPRECISE;SU=4;PE=4;SR=0	GT:SU:PE:SR	./.:4:4:0
chr1	32216001	1001	N	<DEL>	.	.	SVTYPE=DEL;STRANDS=+-:4;SVLEN=-140;END=32216141;CIPOS=-10,138;CIEND=-139,9;CIPOS95=-2,69;CIEND95=-51,2;IMPRECISE;SU=4;PE=4;SR=0	GT:SU:PE:SR	./.:4:4:0
chr1	32217078	1002	N	<DEL>	.	.	SVTYPE=DEL;STRANDS=+-:4;SVLEN=-254;END=32217332;CIPOS=-10,252;CIEND=-253,9;CIPOS95=-1,142;CIEND95=-131,1;IMPRECISE;SU=4;PE=4;SR=0	GT:SU:PE:SR	./.:4:4:0
chr1	32303024	1003	N	<DEL>	.	.	SVTYPE=DEL;STRANDS=+-:4;SVLEN=-360;END=32303384;CIPOS=-10,358;CIEND=-309,9;CIPOS95=0,222;CIEND95=-174,1;IMPRECISE;SU=4;PE=4;SR=0	GT:SU:PE:SR	./.:4:4:0
chr1	32329064	1004	N	<DEL>	.	.	SVTYPE=DEL;STRANDS=+-:6;SVLEN=-35;END=32329099;CIPOS=-10,33;CIEND=-34,9;CIPOS95=-1,32;CIEND95=-25,2;IMPRECISE;SU=6;PE=6;SR=0	GT:SU:PE:SR	./.:6:6:0
chr1	32338874	1005	N	<DEL>	.	.	SVTYPE=DEL;STRANDS=+-:4;SVLEN=-88;END=32338962;CIPOS=-10,86;CIEND=-87,9;CIPOS95=-3,60;CIEND95=-39,2;IMPRECISE;SU=4;PE=4;SR=0	GT:SU:PE:SR	./.:4:4:0
chr1	32399303	1006	N	<DEL>	.	.	SVTYPE=DEL;STRANDS=+-:4;SVLEN=-237;END=32399540;CIPOS=-10,204;CIEND=-236,9;CIPOS95=-1,82;CIEND95=-124,1;IMPRECISE;SU=4;PE=4;SR=0	GT:SU:PE:SR	./.:4:4:0
chr1	32428257	1007	N	<DEL>	.	.	SVTYPE=DEL;STRANDS=+-:4;SVLEN=-38;END=32428295;CIPOS=-10,13;CIEND=-37,9;CIPOS95=-1,13;CIEND95=-24,3;IMPRECISE;SU=4;PE=4;SR=0	GT:SU:PE:SR	./.:4:4:0
chr1	32481535	1008	N	<DEL>	.	.	SVTYPE=DEL;STRANDS=+-:4;SVLEN=-120;END=32481655;CIPOS=-10,118;CIEND=-66,9;CIPOS95=-2,46;CIEND95=-50,2;IMPRECISE;SU=4;PE=4;SR=0	GT:SU:PE:SR	./.:4:4:0
chr1	32509088	1009	N	<DEL>	.	.	SVTYPE=DEL;STRANDS=+-:6;SVLEN=-199;END=32509287;CIPOS=-10,197;CIEND=-163,9;CIPOS95=-1,94;CIEND95=-52,2;IMPRECISE;SU=6;PE=6;SR=0	GT:SU:PE:SR	./.:6:6:0
chr1	32561348	1010	N	<DEL>	.	.	SVTYPE=DEL;STRANDS=+-:4;SVLEN=-3;END=32561351;CIPOS=-8,0;CIEND=0,8;CIPOS95=-8,0;CIEND95=0,3;IMPRECISE;SU=4;PE=4;SR=0	GT:SU:PE:SR	./.:4:4:0
chr1	32585508	1011	N	<DEL>	.	.	SVTYPE=DEL;STRANDS=+-:4;SVLEN=-96;END=32585604;CIPOS=-10,94;CIEND=-95,9;CIPOS95=-3,52;CIEND95=-41,2;IMPRECISE;SU=4;PE=4;SR=0	GT:SU:PE:SR	./.:4:4:0
chr1	32586651	1012	N	<DEL>	.	.	SVTYPE=DEL;STRANDS=+-:4;SVLEN=-228;END=32586879;CIPOS=-10,212;CIEND=-74,9;CIPOS95=-1,84;CIEND95=-55,2;IMPRECISE;SU=4;PE=4;SR=0	GT:SU:PE:SR	./.:4:4:0
chr1	32601464	1013	N	<DEL>	.	.	SVTYPE=DEL;STRANDS=+-:5;SVLEN=-106;END=32601570;CIPOS=-10,94;CIEND=-105,9;CIPOS95=-4,31;CIEND95=-33,2;IMPRECISE;SU=5;PE=5;SR=0	GT:SU:PE:SR	./.:5:5:0
chr1	32607528	1014	N	<DEL>	.	.	SVTYPE=DEL;STRANDS=+-:4;SVLEN=-310;END=32607838;CIPOS=-10,245;CIEND=-274,10;CIPOS95=-1,119;CIEND95=-135,2;IMPRECISE;SU=4;PE=4;SR=0	GT:SU:PE:SR	./.:4:4:0
chr1	32688188	1015	N	<DEL>	.	.	SVTYPE=DEL;STRANDS=+-:4;SVLEN=-170;END=32688358;CIPOS=-10,168;CIEND=-169,9;CIPOS95=-1,70;CIEND95=-84,1;IMPRECISE;SU=4;PE=4;SR=0	GT:SU:PE:SR	./.:4:4:0
chr1	32714984	1016	N	<DEL>	.	.	SVTYPE=DEL;STRANDS=+-:4;SVLEN=-362;END=32715346;CIPOS=-10,360;CIEND=-295,9;CIPOS95=0,253;CIEND95=-162,1;IMPRECISE;SU=4;PE=4;SR=0	GT:SU:PE:SR	./.:4:4:0
chr1	32755422	1017	N	<DEL>	.	.	SVTYPE=DEL;STRANDS=+-:5;SVLEN=-7;END=32755429;CIPOS=-10,5;CIEND=-6,9;CIPOS95=-10,5;CIEND95=-6,1;IMPRECISE;SU=5;PE=5;SR=0	GT:SU:PE:SR	./.:5:5:0
chr1	32772590	1018	N	<DEL>	.	.	SVTYPE=DEL;STRANDS=+-:4;SVLEN=-154;END=32772744;CIPOS=-10,152;CIEND=-109,9;CIPOS95=-1,68;CIEND95=-23,4;IMPRECISE;SU=4;PE=4;SR=0	GT:SU:PE:SR	./.:4:4:0
chr1	32942278	1019	N	<DEL>	.	.	SVTYPE=DEL;STRANDS=+-:4;SVLEN=-393;END=32942671;CIPOS=-10,393;CIEND=-392,11;CIPOS95=0,295;CIEND95=-293,2;IMPRECISE;SU=4;PE=4;SR=0	GT:SU:PE:SR	./.:4:4:0
chr1	32946852	1020	N	<DEL>	.	.	SVTYPE=DEL;STRANDS=+-:4;SVLEN=-27;END=32946879;CIPOS=-10,25;CIEND=-26,9;CIPOS95=-2,20;CIEND95=-24,1;IMPRECISE;SU=4;PE=4;SR=0	GT:SU:PE:SR	./.:4:4:0
chr1	32949040	1021	N	<DEL>	.	.	SVTYPE=DEL;STRANDS=+-:5;SVLEN=-363;END=32949403;CIPOS=-10,361;CIEND=-362,9;CIPOS95=0,221;CIEND95=-224,0;IMPRECISE;SU=5;PE=5;SR=0	GT:SU:PE:SR	./.:5:5:0
chr1	32986397	1022_1	N	[chr1:32987631[N	.	.	SVTYPE=BND;STRANDS=--:6;EVENT=1022;MATEID=1022_2;CIPOS=-385,6;CIEND=-378,9;CIPOS95=-244,2;CIEND95=-242,2;IMPRECISE;SU=6;PE=6;SR=0	GT:SU:PE:SR	./.:6:6:0
chr1	32987631	1022_2	N	[chr1:32986397[N	.	.	SVTYPE=BND;STRANDS=--:6;SECONDARY;EVENT=1022;MATEID=1022_1;CIPOS=-378,9;CIEND=-385,6;CIPOS95=-242,2;CIEND95=-244,2;IMPRECISE;SU=6;PE=6;SR=0	GT:SU:PE:SR	./.:6:6:0
chr1	33010782	1023	N	<DEL>	.	.	SVTYPE=DEL;STRANDS=+-:13;SVLEN=-2471;END=33013253;CIPOS=-10,259;CIEND=-301,9;CIPOS95=-1,157;CIEND95=-199,0;IMPRECISE;SU=13;PE=13;SR=0	GT:SU:PE:SR	./.:13:13:0
chr1	33031999	1024	N	<DEL>	.	.	SVTYPE=DEL;STRANDS=+-:4;SVLEN=-301;END=33032300;CIPOS=-10,240;CIEND=-283,9;CIPOS95=-1,116;CIEND95=-140,1;IMPRECISE;SU=4;PE=4;SR=0	GT:SU:PE:SR	./.:4:4:0
chr1	33033303	1025	N	<DEL>	.	.	SVTYPE=DEL;STRANDS=+-:5;SVLEN=-189;END=33033492;CIPOS=-10,163;CIEND=-188,9;CIPOS95=-2,61;CIEND95=-84,1;IMPRECISE;SU=5;PE=5;SR=0	GT:SU:PE:SR	./.:5:5:0
chr1	33048019	1026	N	<DEL>	.	.	SVTYPE=DEL;STRANDS=+-:6;SVLEN=-72;END=33048091;CIPOS=-10,70;CIEND=-23,9;CIPOS95=-4,15;CIEND95=-19,2;IMPRECISE;SU=6;PE=6;SR=0	GT:SU:PE:SR	./.:6:6:0
chr1	33092833	1027	N	<DEL>	.	.	SVTYPE=DEL;STRANDS=+-:4;SVLEN=-127;END=33092960;CIPOS=-10,125;CIEND=-102,9;CIPOS95=-2,50;CIEND95=-32,4;IMPRECISE;SU=4;PE=4;SR=0	GT:SU:PE:SR	./.:4:4:0
chr1	33108941	1028	N	<DEL>	.	.	SVTYPE=DEL;STRANDS=+-:4;SVLEN=-3;END=33108944;CIPOS=-8,0;CIEND=0,8;CIPOS95=-8,0;CIEND95=0,3;IMPRECISE;SU=4;PE=4;SR=0	GT:SU:PE:SR	./.:4:4:0
chr1	33173209	1029	N	<DEL>	.	.	SVTYPE=DEL;STRANDS=+-:5;SVLEN=-24;END=33173233;CIPOS=-10,10;CIEND=-23,9;CIPOS95=-3,9;CIEND95=-23,0;IMPRECISE;SU=5;PE=5;SR=0	GT:SU:PE:SR	./.:5:5:0
chr1	33185573	1030	N	<DEL>	.	.	SVTYPE=DEL;STRANDS=+-:4;SVLEN=-118;END=33185691;CIPOS=-10,115;CIEND=-63,9;CIPOS95=-3,22;CIEND95=-44,2;IMPRECISE;SU=4;PE=4;SR=0	GT:SU:PE:SR	./.:4:4:0
chr1	33240680	1031	N	<DEL>	.	.	SVTYPE=DEL;STRANDS=+-:4;SVLEN=-288;END=33240968;CIPOS=-10,279;CIEND=-267,9;CIPOS95=-1,139;CIEND95=-138,1;IMPRECISE;SU=4;PE=4;SR=0	GT:SU:PE:SR	./.:4:4:0
chr1	33284865	1032	N	<DEL>	.	.	SVTYPE=DEL;STRANDS=+-:5;SVLEN=-205;END=33285070;CIPOS=-10,203;CIEND=-204,9;CIPOS95=-1,110;CIEND95=-114,1;IMPRECISE;SU=5;PE=5;SR=0	GT:SU:PE:SR	./.:5:5:0
chr1	33300016	1033	N	<DEL>	.	.	SVTYPE=DEL;STRANDS=+-:4;SVLEN=-280;END=33300296;CIPOS=-10,258;CIEND=-270,9;CIPOS95=-1,131;CIEND95=-130,1;IMPRECISE;SU=4;PE=4;SR=0	GT:SU:PE:SR	./.:4:4:0
chr1	33313437	1034	N	<DEL>	.	.	SVTYPE=DEL;STRANDS=+-:4;SVLEN=-356;END=33313793;CIPOS=-10,307;CIEND=-355,11;CIPOS95=-1,173;CIEND95=-229,2;IMPRECISE;SU=4;PE=4;SR=0	GT:SU:PE:SR	./.:4:4:0
chr1	33319590	1035	N	<DEL>	.	.	SVTYPE=DEL;STRANDS=+-:4;SVLEN=-140;END=33319730;CIPOS=-10,138;CIEND=-139,9;CIPOS95=-2,70;CIEND95=-57,2;IMPRECISE;SU=4;PE=4;SR=0	GT:SU:PE:SR	./.:4:4:0
chr1	33374213	1036	N	<DEL>	.	.	SVTYPE=DEL;STRANDS=+-:5;SVLEN=-275;END=33374488;CIPOS=-10,185;CIEND=-273,9;CIPOS95=-2,74;CIEND95=-133,1;IMPRECISE;SU=5;PE=5;SR=0	GT:SU:PE:SR	./.:5:5:0
chr1	33380392	1037	N	<DEL>	.	.	SVTYPE=DEL;STRANDS=+-:4;SVLEN=-368;END=33380760;CIPOS=-10,340;CIEND=-326,10;CIPOS95=0,200;CIEND95=-188,1;IMPRECISE;SU=4;PE=4;SR=0	GT:SU:PE:SR	./.:4:4:0
chr1	33423878	1038	N	<DEL>	.	.	SVTYPE=DEL;STRANDS=+-:4;SVLEN=-169;END=33424047;CIPOS=-10,167;CIEND=-168,9;CIPOS95=-1,92;CIEND95=-62,2;IMPRECISE;SU=4;PE=4;SR=0	GT:SU:PE:SR	./.:4:4:0
chr1	33436787	1039	N	<DEL>	.	.	SVTYPE=DEL;STRANDS=+-:4;SVLEN=-169;END=33436956;CIPOS=-10,167;CIEND=-168,9;CIPOS95=-1,77;CIEND95=-90,1;IMPRECISE;SU=4;PE=4;SR=0	GT:SU:PE:SR	./.:4:4:0
chr1	33463655	1040	N	<DEL>	.	.	SVTYPE=DEL;STRANDS=+-:4;SVLEN=-386;END=33464041;CIPOS=-10,369;CIEND=-384,9;CIPOS95=0,207;CIEND95=-224,0;IMPRECISE;SU=4;PE=4;SR=0	GT:SU:PE:SR	./.:4:4:0
chr1	33472091	1041	N	<DEL>	.	.	SVTYPE=DEL;STRANDS=+-:5;SVLEN=-14;END=33472105;CIPOS=-10,12;CIEND=-13,9;CIPOS95=-10,12;CIEND95=-13,1;IMPRECISE;SU=5;PE=5;SR=0	GT:SU:PE:SR	./.:5:5:0
chr1	33481044	1042	N	<DEL>	.	.	SVTYPE=DEL;STRANDS=+-:5;SVLEN=-182;END=33481226;CIPOS=-10,180;CIEND=-162,9;CIPOS95=-2,76;CIEND95=-56,2;IMPRECISE;SU=5;PE=5;SR=0	GT:SU:PE:SR	./.:5:5:0
chr1	33501880	1043	N	<DEL>	.	.	SVTYPE=DEL;STRANDS=+-:4;SVLEN=-350;END=33502230;CIPOS=-10,350;CIEND=-349,11;CIPOS95=0,252;CIEND95=-241,2;IMPRECISE;SU=4;PE=4;SR=0	GT:SU:PE:SR	./.:4:4:0
chr1	33503296	1044	N	<DEL>	.	.	SVTYPE=DEL;STRANDS=+-:5;SVLEN=-469;END=33503765;CIPOS=-10,396;CIEND=-400,11;CIPOS95=0,248;CIEND95=-249,2;IMPRECISE;SU=5;PE=5;SR=0	GT:SU:PE:SR	./.:5:5:0
chr1	33517318	1045	N	<DEL>	.	.	SVTYPE=DEL;STRANDS=+-:4;SVLEN=-171;END=33517489;CIPOS=-10,158;CIEND=-170,9;CIPOS95=-2,59;CIEND95=-88,1;IMPRECISE;SU=4;PE=4;SR=0	GT:SU:PE:SR	./.:4:4:0
chr1	33518899	1046	N	<DEL>	.	.	SVTYPE=DEL;STRANDS=+-:4;SVLEN=-84;END=33518983;CIPOS=-10,46;CIEND=-83,9;CIPOS95=-2,36;CIEND95=-49,2;IMPRECISE;SU=4;PE=4;SR=0	GT:SU:PE:SR	./.:4:4:0
chr1	33550763	1047	N	<DEL>	.	.	SVTYPE=DEL;STRANDS=+-:6;SVLEN=-228;END=33550991;CIPOS=-10,175;CIEND=-227,9;CIPOS95=-2,60;CIEND95=-140,1;IMPRECISE;SU=6;PE=6;SR=0	GT:SU:PE:SR	./.:6:6:0
chr1	33626818	1048	N	<DEL>	.	.	SVTYPE=DEL;STRANDS=+-:5;SVLEN=-79;END=33626897;CIPOS=-10,48;CIEND=-78,9;CIPOS95=-3,25;CIEND95=-33,3;IMPRECISE;SU=5;PE=5;SR=0	GT:SU:PE:SR	./.:5:5:0
chr1	33655349	1049	N	<DEL>	.	.	SVTYPE=DEL;STRANDS=+-:6;SVLEN=-340;END=33655689;CIPOS=-10,330;CIEND=-244,9;CIPOS95=0,184;CIEND95=-119,1;IMPRECISE;SU=6;PE=6;SR=0	GT:SU:PE:SR	./.:6:6:0
chr1	33684369	1050	N	<DEL>	.	.	SVTYPE=DEL;STRANDS=+-:4;SVLEN=-219;END=33684588;CIPOS=-10,131;CIEND=-218,9;CIPOS95=-3,60;CIEND95=-130,1;IMPRECISE;SU=4;PE=4;SR=0	GT:SU:PE:SR	./.:4:4:0
chr1	33701307	1051	N	<DEL>	.	.	SVTYPE=DEL;STRANDS=+-:4;SVLEN=-395;END=33701702;CIPOS=-10,395;CIEND=-394,11;CIPOS95=0,295;CIEND95=-293,2;IMPRECISE;SU=4;PE=4;SR=0	GT:SU:PE:SR	./.:4:4:0
chr1	33719108	1052	N	<DEL>	.	.	SVTYPE=DEL;STRANDS=+-:4;SVLEN=-104;END=33719212;CIPOS=-10,86;CIEND=-42,9;CIPOS95=-2,63;CIEND95=-31,2;IMPRECISE;SU=4;PE=4;SR=0	GT:SU:PE:SR	./.:4:4:0
chr1	33725081	1053	N	<DEL>	.	.	SVTYPE=DEL;STRANDS=+-:4;SVLEN=-2;END=33725083;CIPOS=-10,1;CIEND=-1,10;CIPOS95=-10,1;CIEND95=-1,3;IMPRECISE;SU=4;PE=4;SR=0	GT:SU:PE:SR	./.:4:4:0
chr1	33828562	1054	N	<DEL>	.	.	SVTYPE=DEL;STRANDS=+-:4;SVLEN=-223;END=33828785;CIPOS=-10,81;CIEND=-147,9;CIPOS95=-2,61;CIEND95=-45,2;IMPRECISE;SU=4;PE=4;SR=0	GT:SU:PE:SR	./.:4:4:0
chr1	33829157	1055	N	<DEL>	.	.	SVTYPE=DEL;STRANDS=+-:4;SVLEN=-242;END=33829399;CIPOS=-10,240;CIEND=-180,9;CIPOS95=-1,134;CIEND95=-70,2;IMPRECISE;SU=4;PE=4;SR=0	GT:SU:PE:SR	./.:4:4:0
chr1	33866668	1056	N	<DEL>	.	.	SVTYPE=DEL;STRANDS=+-:4;SVLEN=-411;END=33867079;CIPOS=-10,400;CIEND=-362,11;CIPOS95=0,250;CIEND95=-220,2;IMPRECISE;SU=4;PE=4;SR=0	GT:SU:PE:SR	./.:4:4:0
chr1	33871393	1057	N	<DEL>	.	.	SVTYPE=DEL;STRANDS=+-:4;SVLEN=-256;END=33871649;CIPOS=-10,254;CIEND=-255,9;CIPOS95=-1,142;CIEND95=-153,1;IMPRECISE;SU=4;PE=4;SR=0	GT:SU:PE:SR	./.:4:4:0
chr1	33879810	1058	N	<DEL>	.	.	SVTYPE=DEL;STRANDS=+-:4;SVLEN=-162;END=33879972;CIPOS=-10,160;CIEND=-141,9;CIPOS95=-1,78;CIEND95=-56,3;IMPRECISE;SU=4;PE=4;SR=0	GT:SU:PE:SR	./.:4:4:0
chr1	33885314	1059	N	<DEL>	.	.	SVTYPE=DEL;STRANDS=+-:4;SVLEN=-294;END=33885608;CIPOS=-10,294;CIEND=-293,11;CIPOS95=0,179;CIEND95=-196,2;IMPRECISE;SU=4;PE=4;SR=0	GT:SU:PE:SR	./.:4:4:0
chr1	33893032	1060	N	<DEL>	.	.	SVTYPE=DEL;STRANDS=+-:4;SVLEN=-4;END=33893036;CIPOS=-10,3;CIEND=-3,10;CIPOS95=-10,3;CIEND95=-3,3;IMPRECISE;SU=4;PE=4;SR=0	GT:SU:PE:SR	./.:4:4:0
chr1	33918057	1061	N	<DEL>	.	.	SVTYPE=DEL;STRANDS=+-:5;SVLEN=-4;END=33918061;CIPOS=-10,2;CIEND=-3,9;CIPOS95=-10,2;CIEND95=-3,2;IMPRECISE;SU=5;PE=5;SR=0	GT:SU:PE:SR	./.:5:5:0
chr1	33921840	1062	N	<DEL>	.	.	SVTYPE=DEL;STRANDS=+-:4;SVLEN=-7;END=33921847;CIPOS=-10,5;CIEND=-6,9;CIPOS95=-10,5;CIEND95=-6,2;IMPRECISE;SU=4;PE=4;SR=0	GT:SU:PE:SR	./.:4:4:0
chr1	33957029	1063	N	<DEL>	.	.	SVTYPE=DEL;STRANDS=+-:4;SVLEN=-348;END=33957377;CIPOS=-10,340;CIEND=-347,11;CIPOS95=0,199;CIEND95=-239,2;IMPRECISE;SU=4;PE=4;SR=0	GT:SU:PE:SR	./.:4:4:0
chr1	33964351	1064	N	<DEL>	.	.	SVTYPE=DEL;STRANDS=+-:5;SVLEN=-6;END=33964357;CIPOS=-10,4;CIEND=-5,9;CIPOS95=-10,4;CIEND95=-5,1;IMPRECISE;SU=5;PE=5;SR=0	GT:SU:PE:SR	./.:5:5:0
chr1	33967690	1065	N	<DEL>	.	.	SVTYPE=DEL;STRANDS=+-:4;SVLEN=-43;END=33967733;CIPOS=-10,21;CIEND=-36,9;CIPOS95=-2,18;CIEND95=-24,2;IMPRECISE;SU=4;PE=4;SR=0	GT:SU:PE:SR	./.:4:4:0
chr1	33979429	1066	N	<DEL>	.	.	SVTYPE=DEL;STRANDS=+-:4;SVLEN=-3;END=33979432;CIPOS=-8,0;CIEND=0,8;CIPOS95=-8,0;CIEND95=0,3;IMPRECISE;SU=4;PE=4;SR=0	GT:SU:PE:SR	./.:4:4:0
chr1	33989031	1067	N	<DEL>	.	.	SVTYPE=DEL;STRANDS=+-:13;SVLEN=-20;END=33989051;CIPOS=-8,7;CIEND=-4,2;CIPOS95=0,0;CIEND95=0,0;SU=13;PE=1;SR=12	GT:SU:PE:SR	./.:13:1:12
chr1	33993300	1068	N	<DEL>	.	.	SVTYPE=DEL;STRANDS=+-:5;SVLEN=-210;END=33993510;CIPOS=-10,208;CIEND=-209,9;CIPOS95=-1,87;CIEND95=-120,1;IMPRECISE;SU=5;PE=5;SR=0	GT:SU:PE:SR	./.:5:5:0
chr1	33995838	1069	N	<DEL>	.	.	SVTYPE=DEL;STRANDS=+-:5;SVLEN=-340;END=33996178;CIPOS=-10,319;CIEND=-339,11;CIPOS95=0,183;CIEND95=-204,2;IMPRECISE;SU=5;PE=5;SR=0	GT:SU:PE:SR	./.:5:5:0
chr1	34021453	1070	N	<DEL>	.	.	SVTYPE=DEL;STRANDS=+-:4;SVLEN=-322;END=34021775;CIPOS=-10,297;CIEND=-261,9;CIPOS95=-1,152;CIEND95=-133,1;IMPRECISE;SU=4;PE=4;SR=0	GT:SU:PE:SR	./.:4:4:0
chr1	34040275	1071	N	<DEL>	.	.	SVTYPE=DEL;STRANDS=+-:4;SVLEN=-11;END=34040286;CIPOS=0,0;CIEND=0,0;CIPOS95=0,0;CIEND95=0,0;SU=4;PE=4;SR=0	GT:SU:PE:SR	./.:4:4:0
chr1	34046631	1072	N	<DEL>	.	.	SVTYPE=DEL;STRANDS=+-:4;SVLEN=-3;END=34046634;CIPOS=-10,1;CIEND=-2,9;CIPOS95=-10,1;CIEND95=-2,2;IMPRECISE;SU=4;PE=4;SR=0	GT:SU:PE:SR	./.:4:4:0
chr1	34069859	1073	N	<DEL>	.	.	SVTYPE=DEL;STRANDS=+-:4;SVLEN=-7;END=34069866;CIPOS=-10,5;CIEND=-6,9;CIPOS95=-10,5;CIEND95=-6,1;IMPRECISE;SU=4;PE=4;SR=0	GT:SU:PE:SR	./.:4:4:0
chr1	34106864	1074	N	<DEL>	.	.	SVTYPE=DEL;STRANDS=+-:4;SVLEN=-4;END=34106868;CIPOS=-10,2;CIEND=-3,9;CIPOS95=-10,2;CIEND95=-3,2;IMPRECISE;SU=4;PE=4;SR=0	GT:SU:PE:SR	./.:4:4:0
chr1	34134729	1075	N	<DEL>	.	.	SVTYPE=DEL;STRANDS=+-:4;SVLEN=-6;END=34134735;CIPOS=-10,4;CIEND=-5,9;CIPOS95=-10,4;CIEND95=-5,1;IMPRECISE;SU=4;PE=4;SR=0	GT:SU:PE:SR	./.:4:4:0
chr1	34142524	1076	N	<DEL>	.	.	SVTYPE=DEL;STRANDS=+-:4;SVLEN=-88;END=34142612;CIPOS=-10,86;CIEND=-87,9;CIPOS95=-2,49;CIEND95=-47,3;IMPRECISE;SU=4;PE=4;SR=0	GT:SU:PE:SR	./.:4:4:0
chr1	34203955	1077	N	<DEL>	.	.	SVTYPE=DEL;STRANDS=+-:4;SVLEN=-264;END=34204219;CIPOS=-10,262;CIEND=-248,9;CIPOS95=-1,169;CIEND95=-122,1;IMPRECISE;SU=4;PE=4;SR=0	GT:SU:PE:SR	./.:4:4:0
chr1	34217505	1078	N	<DEL>	.	.	SVTYPE=DEL;STRANDS=+-:5;SVLEN=-306;END=34217811;CIPOS=-10,304;CIEND=-265,9;CIPOS95=0,174;CIEND95=-126,1;IMPRECISE;SU=5;PE=5;SR=0	GT:SU:PE:SR	./.:5:5:0
chr1	34230721	1079	N	<DEL>	.	.	SVTYPE=DEL;STRANDS=+-:4;SVLEN=-10;END=34230731;CIPOS=-10,8;CIEND=-9,9;CIPOS95=-10,8;CIEND95=-9,1;IMPRECISE;SU=4;PE=4;SR=0	GT:SU:PE:SR	./.:4:4:0
chr1	34280477	1080	N	<DEL>	.	.	SVTYPE=DEL;STRANDS=+-:4;SVLEN=-34;END=34280511;CIPOS=-10,20;CIEND=-12,9;CIPOS95=-2,18;CIEND95=-11,2;IMPRECISE;SU=4;PE=4;SR=0	GT:SU:PE:SR	./.:4:4:0
chr1	34341834	1081	N	<DEL>	.	.	SVTYPE=DEL;STRANDS=+-:4;SVLEN=-153;END=34341987;CIPOS=-10,151;CIEND=-152,9;CIPOS95=-2,48;CIEND95=-72,2;IMPRECISE;SU=4;PE=4;SR=0	GT:SU:PE:SR	./.:4:4:0
chr1	34364705	1082	N	<DEL>	.	.	SVTYPE=DEL;STRANDS=+-:4;SVLEN=-291;END=34364996;CIPOS=-10,256;CIEND=-157,9;CIPOS95=-1,128;CIEND95=-53,2;IMPRECISE;SU=4;PE=4;SR=0	GT:SU:PE:SR	./.:4:4:0
chr1	34367206	1083	N	<DEL>	.	.	SVTYPE=DEL;STRANDS=+-:5;SVLEN=-126;END=34367332;CIPOS=-10,124;CIEND=-125,9;CIPOS95=-1,72;CIEND95=-60,2;IMPRECISE;SU=5;PE=5;SR=0	GT:SU:PE:SR	./.:5:5:0
chr1	34398478	1084	N	<DEL>	.	.	SVTYPE=DEL;STRANDS=+-:5;SVLEN=-234;END=34398712;CIPOS=-10,232;CIEND=-170,9;CIPOS95=-1,146;CIEND95=-56,2;IMPRECISE;SU=5;PE=5;SR=0	GT:SU:PE:SR	./.:5:5:0
chr1	34402001	1085	N	<DEL>	.	.	SVTYPE=DEL;STRANDS=+-:4;SVLEN=-388;END=34402389;CIPOS=-10,311;CIEND=-387,11;CIPOS95=0,174;CIEND95=-236,2;IMPRECISE;SU=4;PE=4;SR=0	GT:SU:PE:SR	./.:4:4:0
chr1	34436864	1086	N	<DEL>	.	.	SVTYPE=DEL;STRANDS=+-:5;SVLEN=-219;END=34437083;CIPOS=-10,212;CIEND=-218,9;CIPOS95=-1,79;CIEND95=-117,1;IMPRECISE;SU=5;PE=5;SR=0	GT:SU:PE:SR	./.:5:5:0
chr1	34442222	1087	N	<DEL>	.	.	SVTYPE=DEL;STRANDS=+-:4;SVLEN=-273;END=34442495;CIPOS=-10,214;CIEND=-272,9;CIPOS95=-1,94;CIEND95=-150,1;IMPRECISE;SU=4;PE=4;SR=0	GT:SU:PE:SR	./.:4:4:0
chr1	34469118	1088	N	<DEL>	.	.	SVTYPE=DEL;STRANDS=+-:4;SVLEN=-2;END=34469120;CIPOS=-10,0;CIEND=-1,9;CIPOS95=-10,0;CIEND95=-1,2;IMPRECISE;SU=4;PE=4;SR=0	GT:SU:PE:SR	./.:4:4:0
chr1	34531439	1089	N	<DEL>	.	.	SVTYPE=DEL;STRANDS=+-:4;SVLEN=-230;END=34531669;CIPOS=-10,228;CIEND=-227,9;CIPOS95=-1,133;CIEND95=-104,1;IMPRECISE;SU=4;PE=4;SR=0	GT:SU:PE:SR	./.:4:4:0
chr1	34582484	1090	N	<DEL>	.	.	SVTYPE=DEL;STRANDS=+-:4;SVLEN=-152;END=34582636;CIPOS=-10,150;CIEND=-151,9;CIPOS95=-2,44;CIEND95=-61,1;IMPRECISE;SU=4;PE=4;SR=0	GT:SU:PE:SR	./.:4:4:0
chr1	34600415	1091	N	<DEL>	.	.	SVTYPE=DEL;STRANDS=+-:4;SVLEN=-153;END=34600568;CIPOS=-10,151;CIEND=-152,9;CIPOS95=-2,67;CIEND95=-69,1;IMPRECISE;SU=4;PE=4;SR=0	GT:SU:PE:SR	./.:4:4:0
chr1	34622350	1092	N	<DEL>	.	.	SVTYPE=DEL;STRANDS=+-:4;SVLEN=-24;END=34622374;CIPOS=-10,22;CIEND=-23,9;CIPOS95=-1,22;CIEND95=-19,2;IMPRECISE;SU=4;PE=4;SR=0	GT:SU:PE:SR	./.:4:4:0
chr1	34623915	1093	N	<DEL>	.	.	SVTYPE=DEL;STRANDS=+-:4;SVLEN=-93;END=34624008;CIPOS=-10,91;CIEND=-92,9;CIPOS95=-2,45;CIEND95=-68,3;IMPRECISE;SU=4;PE=4;SR=0	GT:SU:PE:SR	./.:4:4:0
chr1	34635821	1094	N	<DEL>	.	.	SVTYPE=DEL;STRANDS=+-:32;SVLEN=-10554;END=34646375;CIPOS=-5,7;CIEND=-8,5;CIPOS95=0,0;CIEND95=0,0;SU=32;PE=28;SR=4	GT:SU:PE:SR	./.:32:28:4
chr1	34683583	1095	N	<DEL>	.	.	SVTYPE=DEL;STRANDS=+-:4;SVLEN=-242;END=34683825;CIPOS=-10,115;CIEND=-83,9;CIPOS95=-3,40;CIEND95=-61,2;IMPRECISE;SU=4;PE=4;SR=0	GT:SU:PE:SR	./.:4:4:0
chr1	34691855	1096	N	<DEL>	.	.	SVTYPE=DEL;STRANDS=+-:4;SVLEN=-13;END=34691868;CIPOS=-10,11;CIEND=-10,9;CIPOS95=-4,11;CIEND95=-9,2;IMPRECISE;SU=4;PE=4;SR=0	GT:SU:PE:SR	./.:4:4:0
chr1	34721505	1097	N	<DEL>	.	.	SVTYPE=DEL;STRANDS=+-:4;SVLEN=-228;END=34721733;CIPOS=-10,227;CIEND=-227,10;CIPOS95=-1,128;CIEND95=-155,2;IMPRECISE;SU=4;PE=4;SR=0	GT:SU:PE:SR	./.:4:4:0
chr1	34757978	1098	N	<DEL>	.	.	SVTYPE=DEL;STRANDS=+-:4;SVLEN=-382;END=34758360;CIPOS=-10,382;CIEND=-381,11;CIPOS95=0,246;CIEND95=-235,2;IMPRECISE;SU=4;PE=4;SR=0	GT:SU:PE:SR	./.:4:4:0
chr1	34766297	1099	N	<DEL>	.	.	SVTYPE=DEL;STRANDS=+-:5;SVLEN=-128;END=34766425;CIPOS=-10,126;CIEND=-127,9;CIPOS95=-2,58;CIEND95=-63,2;IMPRECISE;SU=5;PE=5;SR=0	GT:SU:PE:SR	./.:5:5:0
chr1	34802227	1100	N	<DUP>	.	.	SVTYPE=DUP;STRANDS=-+:4;SVLEN=219;END=34802446;CIPOS=-439,9;CIEND=-10,431;CIPOS95=-255,0;CIEND95=0,255;IMPRECISE;SU=4;PE=4;SR=0	GT:SU:PE:SR	./.:4:4:0
chr1	34820258	1101	N	<DEL>	.	.	SVTYPE=DEL;STRANDS=+-:5;SVLEN=-6;END=34820264;CIPOS=-5,0;CIEND=0,5;CIPOS95=-5,0;CIEND95=0,3;IMPRECISE;SU=5;PE=5;SR=0	GT:SU:PE:SR	./.:5:5:0
chr1	34827696	1102	N	<DEL>	.	.	SVTYPE=DEL;STRANDS=+-:4;SVLEN=-69;END=34827765;CIPOS=-10,67;CIEND=-68,9;CIPOS95=-3,52;CIEND95=-46,3;IMPRECISE;SU=4;PE=4;SR=0	GT:SU:PE:SR	./.:4:4:0
chr1	34844303	1103	N	<DEL>	.	.	SVTYPE=DEL;STRANDS=+-:4;SVLEN=-143;END=34844446;CIPOS=-10,112;CIEND=-142,9;CIPOS95=-3,69;CIEND95=-55,2;IMPRECISE;SU=4;PE=4;SR=0	GT:SU:PE:SR	./.:4:4:0
chr1	34852484	1104	N	<DEL>	.	.	SVTYPE=DEL;STRANDS=+-:4;SVLEN=-415;END=34852899;CIPOS=-10,395;CIEND=-383,11;CIPOS95=0,247;CIEND95=-236,2;IMPRECISE;SU=4;PE=4;SR=0	GT:SU:PE:SR	./.:4:4:0
chr1	34867727	1105	N	<DEL>	.	.	SVTYPE=DEL;STRANDS=+-:4;SVLEN=-135;END=34867862;CIPOS=-10,133;CIEND=-127,9;CIPOS95=-2,50;CIEND95=-62,3;IMPRECISE;SU=4;PE=4;SR=0	GT:SU:PE:SR	./.:4:4:0
chr1	34973381	1106	N	<DEL>	.	.	SVTYPE=DEL;STRANDS=+-:6;SVLEN=-292;END=34973673;CIPOS=-10,277;CIEND=-291,11;CIPOS95=-1,147;CIEND95=-192,2;IMPRECISE;SU=6;PE=6;SR=0	GT:SU:PE:SR	./.:6:6:0
chr1	34974779	1107	N	<DEL>	.	.	SVTYPE=DEL;STRANDS=+-:4;SVLEN=-10;END=34974789;CIPOS=-10,8;CIEND=-9,9;CIPOS95=-10,8;CIEND95=-9,1;IMPRECISE;SU=4;PE=4;SR=0	GT:SU:PE:SR	./.:4:4:0
chr1	35019661	1108	N	<DEL>	.	.	SVTYPE=DEL;STRANDS=+-:4;SVLEN=-295;END=35019956;CIPOS=-10,208;CIEND=-294,9;CIPOS95=-1,90;CIEND95=-161,1;IMPRECISE;SU=4;PE=4;SR=0	GT:SU:PE:SR	./.:4:4:0
chr1	35035955	1109	N	<DEL>	.	.	SVTYPE=DEL;STRANDS=+-:4;SVLEN=-6;END=35035961;CIPOS=-10,4;CIEND=-5,9;CIPOS95=-10,4;CIEND95=-5,2;IMPRECISE;SU=4;PE=4;SR=0	GT:SU:PE:SR	./.:4:4:0
chr1	35044533	1110	N	<DEL>	.	.	SVTYPE=DEL;STRANDS=+-:5;SVLEN=-213;END=35044746;CIPOS=-10,212;CIEND=-212,10;CIPOS95=-1,123;CIEND95=-142,2;IMPRECISE;SU=5;PE=5;SR=0	GT:SU:PE:SR	./.:5:5:0
chr1	35083861	1111	N	<DEL>	.	.	SVTYPE=DEL;STRANDS=+-:4;SVLEN=-10;END=35083871;CIPOS=-10,8;CIEND=-9,9;CIPOS95=-10,8;CIEND95=-9,1;IMPRECISE;SU=4;PE=4;SR=0	GT:SU:PE:SR	./.:4:4:0
chr1	35155724	1112	N	<DEL>	.	.	SVTYPE=DEL;STRANDS=+-:5;SVLEN=-91;END=35155815;CIPOS=-10,9;CIEND=-90,9;CIPOS95=-2,9;CIEND95=-38,2;IMPRECISE;SU=5;PE=5;SR=0	GT:SU:PE:SR	./.:5:5:0
chr1	35161529	1113	N	<DEL>	.	.	SVTYPE=DEL;STRANDS=+-:60;SVLEN=-318;END=35161847;CIPOS=-10,231;CIEND=-136,6;CIPOS95=0,60;CIEND95=-52,0;IMPRECISE;SU=60;PE=60;SR=0	GT:SU:PE:SR	./.:60:60:0
chr1	35205929	1114	N	<DEL>	.	.	SVTYPE=DEL;STRANDS=+-:4;SVLEN=-371;END=35206300;CIPOS=-10,353;CIEND=-312,11;CIPOS95=0,213;CIEND95=-176,3;IMPRECISE;SU=4;PE=4;SR=0	GT:SU:PE:SR	./.:4:4:0
chr1	35215531	1115	N	<DEL>	.	.	SVTYPE=DEL;STRANDS=+-:6;SVLEN=-106;END=35215637;CIPOS=-10,104;CIEND=-105,9;CIPOS95=-2,33;CIEND95=-52,3;IMPRECISE;SU=6;PE=6;SR=0	GT:SU:PE:SR	./.:6:6:0
chr1	35229926	1116	N	<DEL>	.	.	SVTYPE=DEL;STRANDS=+-:4;SVLEN=-82;END=35230008;CIPOS=-10,80;CIEND=-81,9;CIPOS95=-3,56;CIEND95=-40,2;IMPRECISE;SU=4;PE=4;SR=0	GT:SU:PE:SR	./.:4:4:0
chr1	35305585	1117	N	<DEL>	.	.	SVTYPE=DEL;STRANDS=+-:4;SVLEN=-154;END=35305739;CIPOS=-10,130;CIEND=-153,9;CIPOS95=-3,24;CIEND95=-75,1;IMPRECISE;SU=4;PE=4;SR=0	GT:SU:PE:SR	./.:4:4:0
chr1	35377769	1118	N	<DEL>	.	.	SVTYPE=DEL;STRANDS=+-:5;SVLEN=-212;END=35377981;CIPOS=-10,210;CIEND=-203,9;CIPOS95=-1,105;CIEND95=-75,1;IMPRECISE;SU=5;PE=5;SR=0	GT:SU:PE:SR	./.:5:5:0
chr1	35394017	1119	N	<DEL>	.	.	SVTYPE=DEL;STRANDS=+-:5;SVLEN=-342;END=35394359;CIPOS=-10,342;CIEND=-341,11;CIPOS95=0,232;CIEND95=-191,2;IMPRECISE;SU=5;PE=5;SR=0	GT:SU:PE:SR	./.:5:5:0
chr1	35524282	1120	N	<DEL>	.	.	SVTYPE=DEL;STRANDS=+-:6;SVLEN=-9;END=35524291;CIPOS=-10,7;CIEND=-8,9;CIPOS95=-10,7;CIEND95=-8,2;IMPRECISE;SU=6;PE=6;SR=0	GT:SU:PE:SR	./.:6:6:0
chr1	35572609	1121	N	<DEL>	.	.	SVTYPE=DEL;STRANDS=+-:4;SVLEN=-248;END=35572857;CIPOS=-10,248;CIEND=-247,11;CIPOS95=-1,149;CIEND95=-171,3;IMPRECISE;SU=4;PE=4;SR=0	GT:SU:PE:SR	./.:4:4:0
chr1	35603344	1122	N	<DEL>	.	.	SVTYPE=DEL;STRANDS=+-:4;SVLEN=-265;END=35603609;CIPOS=-10,263;CIEND=-140,9;CIPOS95=-1,129;CIEND95=-56,3;IMPRECISE;SU=4;PE=4;SR=0	GT:SU:PE:SR	./.:4:4:0
chr1	35645549	1123	N	<DEL>	.	.	SVTYPE=DEL;STRANDS=+-:4;SVLEN=-476;END=35646025;CIPOS=-10,401;CIEND=-413,10;CIPOS95=0,251;CIEND95=-258,1;IMPRECISE;SU=4;PE=4;SR=0	GT:SU:PE:SR	./.:4:4:0
chr1	35671130	1124	N	<DEL>	.	.	SVTYPE=DEL;STRANDS=+-:4;SVLEN=-425;END=35671555;CIPOS=-10,316;CIEND=-424,10;CIPOS95=-1,181;CIEND95=-274,1;IMPRECISE;SU=4;PE=4;SR=0	GT:SU:PE:SR	./.:4:4:0
chr1	35699325	1125	N	<DEL>	.	.	SVTYPE=DEL;STRANDS=+-:4;SVLEN=-289;END=35699614;CIPOS=-10,201;CIEND=-288,9;CIPOS95=-1,85;CIEND95=-163,1;IMPRECISE;SU=4;PE=4;SR=0	GT:SU:PE:SR	./.:4:4:0
chr1	35705612	1126	N	<DEL>	.	.	SVTYPE=DEL;STRANDS=+-:4;SVLEN=-246;END=35705858;CIPOS=-10,244;CIEND=-245,9;CIPOS95=-1,167;CIEND95=-124,1;IMPRECISE;SU=4;PE=4;SR=0	GT:SU:PE:SR	./.:4:4:0
chr1	35716517	1127	N	<DEL>	.	.	SVTYPE=DEL;STRANDS=+-:4;SVLEN=-10;END=35716527;CIPOS=-10,8;CIEND=-9,9;CIPOS95=-10,8;CIEND95=-9,1;IMPRECISE;SU=4;PE=4;SR=0	GT:SU:PE:SR	./.:4:4:0
chr1	35751279	1128	N	<DEL>	.	.	SVTYPE=DEL;STRANDS=+-:4;SVLEN=-200;END=35751479;CIPOS=-10,198;CIEND=-199,9;CIPOS95=-1,117;CIEND95=-105,1;IMPRECISE;SU=4;PE=4;SR=0	GT:SU:PE:SR	./.:4:4:0
chr1	35754940	1129	N	<DEL>	.	.	SVTYPE=DEL;STRANDS=+-:4;SVLEN=-2;END=35754942;CIPOS=-10,0;CIEND=-1,9;CIPOS95=-10,0;CIEND95=-1,2;IMPRECISE;SU=4;PE=4;SR=0	GT:SU:PE:SR	./.:4:4:0
chr1	35772339	1130	N	<DEL>	.	.	SVTYPE=DEL;STRANDS=+-:5;SVLEN=-120;END=35772459;CIPOS=-10,118;CIEND=-119,9;CIPOS95=-2,31;CIEND95=-64,2;IMPRECISE;SU=5;PE=5;SR=0	GT:SU:PE:SR	./.:5:5:0
chr1	35775590	1131	N	<DEL>	.	.	SVTYPE=DEL;STRANDS=+-:4;SVLEN=-452;END=35776042;CIPOS=-10,380;CIEND=-413,10;CIPOS95=0,235;CIEND95=-258,1;IMPRECISE;SU=4;PE=4;SR=0	GT:SU:PE:SR	./.:4:4:0
chr1	35810138	1132	N	<DEL>	.	.	SVTYPE=DEL;STRANDS=+-:4;SVLEN=-65;END=35810203;CIPOS=-10,63;CIEND=-64,9;CIPOS95=-3,53;CIEND95=-31,4;IMPRECISE;SU=4;PE=4;SR=0	GT:SU:PE:SR	./.:4:4:0
chr1	35816343	1133	N	<DEL>	.	.	SVTYPE=DEL;STRANDS=+-:4;SVLEN=-216;END=35816559;CIPOS=-10,214;CIEND=-204,9;CIPOS95=-1,139;CIEND95=-88,1;IMPRECISE;SU=4;PE=4;SR=0	GT:SU:PE:SR	./.:4:4:0
chr1	35832871	1134	N	<DEL>	.	.	SVTYPE=DEL;STRANDS=+-:4;SVLEN=-177;END=35833048;CIPOS=-10,175;CIEND=-176,9;CIPOS95=-1,61;CIEND95=-86,1;IMPRECISE;SU=4;PE=4;SR=0	GT:SU:PE:SR	./.:4:4:0
chr1	35845015	1135	N	<DEL>	.	.	SVTYPE=DEL;STRANDS=+-:4;SVLEN=-301;END=35845316;CIPOS=-10,290;CIEND=-272,10;CIPOS95=-1,158;CIEND95=-142,2;IMPRECISE;SU=4;PE=4;SR=0	GT:SU:PE:SR	./.:4:4:0
chr1	35851056	1136	N	<DEL>	.	.	SVTYPE=DEL;STRANDS=+-:4;SVLEN=-327;END=35851383;CIPOS=-10,309;CIEND=-317,11;CIPOS95=-1,173;CIEND95=-166,2;IMPRECISE;SU=4;PE=4;SR=0	GT:SU:PE:SR	./.:4:4:0
chr1	35862407	1137	N	<DEL>	.	.	SVTYPE=DEL;STRANDS=+-:5;SVLEN=-235;END=35862642;CIPOS=-10,233;CIEND=-158,9;CIPOS95=-1,137;CIEND95=-57,2;IMPRECISE;SU=5;PE=5;SR=0	GT:SU:PE:SR	./.:5:5:0
chr1	35867857	1138	N	<DEL>	.	.	SVTYPE=DEL;STRANDS=+-:4;SVLEN=-8;END=35867865;CIPOS=-10,6;CIEND=-7,9;CIPOS95=-10,6;CIEND95=-7,1;IMPRECISE;SU=4;PE=4;SR=0	GT:SU:PE:SR	./.:4:4:0
chr1	35872910	1139	N	<DEL>	.	.	SVTYPE=DEL;STRANDS=+-:4;SVLEN=-380;END=35873290;CIPOS=-10,380;CIEND=-379,11;CIPOS95=0,295;CIEND95=-293,2;IMPRECISE;SU=4;PE=4;SR=0	GT:SU:PE:SR	./.:4:4:0
chr1	35901315	1140	N	<DEL>	.	.	SVTYPE=DEL;STRANDS=+-:4;SVLEN=-304;END=35901619;CIPOS=-10,125;CIEND=-303,10;CIPOS95=-3,63;CIEND95=-174,2;IMPRECISE;SU=4;PE=4;SR=0	GT:SU:PE:SR	./.:4:4:0
chr1	35913894	1141	N	<DEL>	.	.	SVTYPE=DEL;STRANDS=+-:4;SVLEN=-5;END=35913899;CIPOS=-10,3;CIEND=-4,9;CIPOS95=-10,3;CIEND95=-4,2;IMPRECISE;SU=4;PE=4;SR=0	GT:SU:PE:SR	./.:4:4:0
chr1	35924117	1142	N	<DEL>	.	.	SVTYPE=DEL;STRANDS=+-:6;SVLEN=-240;END=35924357;CIPOS=-10,240;CIEND=-239,11;CIPOS95=-1,113;CIEND95=-167,2;IMPRECISE;SU=6;PE=6;SR=0	GT:SU:PE:SR	./.:6:6:0
chr1	36051034	1143	N	<DEL>	.	.	SVTYPE=DEL;STRANDS=+-:4;SVLEN=-259;END=36051293;CIPOS=-10,257;CIEND=-246,9;CIPOS95=0,184;CIEND95=-121,1;IMPRECISE;SU=4;PE=4;SR=0	GT:SU:PE:SR	./.:4:4:0
chr1	36081199	1144	N	<DEL>	.	.	SVTYPE=DEL;STRANDS=+-:4;SVLEN=-5;END=36081204;CIPOS=-10,3;CIEND=-4,9;CIPOS95=-10,3;CIEND95=-4,2;IMPRECISE;SU=4;PE=4;SR=0	GT:SU:PE:SR	./.:4:4:0
chr1	36147541	1145	N	<DEL>	.	.	SVTYPE=DEL;STRANDS=+-:5;SVLEN=-122;END=36147663;CIPOS=-10,120;CIEND=-121,9;CIPOS95=-2,45;CIEND95=-60,2;IMPRECISE;SU=5;PE=5;SR=0	GT:SU:PE:SR	./.:5:5:0
chr1	36221772	1146	N	<DEL>	.	.	SVTYPE=DEL;STRANDS=+-:4;SVLEN=-418;END=36222190;CIPOS=-10,342;CIEND=-417,11;CIPOS95=0,204;CIEND95=-264,2;IMPRECISE;SU=4;PE=4;SR=0	GT:SU:PE:SR	./.:4:4:0
chr1	36230321	1147	N	<DEL>	.	.	SVTYPE=DEL;STRANDS=+-:4;SVLEN=-202;END=36230523;CIPOS=-10,189;CIEND=-201,9;CIPOS95=-2,57;CIEND95=-88,0;IMPRECISE;SU=4;PE=4;SR=0	GT:SU:PE:SR	./.:4:4:0
chr1	36267648	1148	N	<DEL>	.	.	SVTYPE=DEL;STRANDS=+-:69;SVLEN=-297;END=36267945;CIPOS=-10,289;CIEND=-124,9;CIPOS95=0,107;CIEND95=-51,2;IMPRECISE;SU=69;PE=69;SR=0	GT:SU:PE:SR	./.:69:69:0
chr1	36268069	1149_1	N	[chr1:36268905[N	.	.	SVTYPE=BND;STRANDS=--:40;EVENT=1149;MATEID=1149_2;CIPOS=-158,9;CIEND=-378,9;CIPOS95=-78,1;CIEND95=-168,0;IMPRECISE;SU=40;PE=40;SR=0	GT:SU:PE:SR	./.:40:40:0
chr1	36268905	1149_2	N	[chr1:36268069[N	.	.	SVTYPE=BND;STRANDS=--:40;SECONDARY;EVENT=1149;MATEID=1149_1;CIPOS=-378,9;CIEND=-158,9;CIPOS95=-168,0;CIEND95=-78,1;IMPRECISE;SU=40;PE=40;SR=0	GT:SU:PE:SR	./.:40:40:0
chr1	36267649	1150_1	N	N]chr1:36269041]	.	.	SVTYPE=BND;STRANDS=++:43;EVENT=1150;MATEID=1150_2;CIPOS=-2,0;CIEND=-10,9;CIPOS95=0,0;CIEND95=0,0;SU=43;PE=19;SR=24	GT:SU:PE:SR	./.:43:19:24
chr1	36269041	1150_2	N	N]chr1:36267649]	.	.	SVTYPE=BND;STRANDS=++:43;SECONDARY;EVENT=1150;MATEID=1150_1;CIPOS=-10,9;CIEND=-2,0;CIPOS95=0,0;CIEND95=0,0;SU=43;PE=19;SR=24	GT:SU:PE:SR	./.:43:19:24
chr1	36293784	1151	N	<DEL>	.	.	SVTYPE=DEL;STRANDS=+-:5;SVLEN=-8;END=36293792;CIPOS=-10,6;CIEND=-7,9;CIPOS95=-7,6;CIEND95=-7,1;IMPRECISE;SU=5;PE=5;SR=0	GT:SU:PE:SR	./.:5:5:0
chr1	36316026	1152	N	<DEL>	.	.	SVTYPE=DEL;STRANDS=+-:4;SVLEN=-160;END=36316186;CIPOS=-10,158;CIEND=-117,9;CIPOS95=-1,87;CIEND95=-66,3;IMPRECISE;SU=4;PE=4;SR=0	GT:SU:PE:SR	./.:4:4:0
chr1	36352226	1153	N	<DEL>	.	.	SVTYPE=DEL;STRANDS=+-:4;SVLEN=-200;END=36352426;CIPOS=-10,198;CIEND=-199,9;CIPOS95=-1,97;CIEND95=-107,1;IMPRECISE;SU=4;PE=4;SR=0	GT:SU:PE:SR	./.:4:4:0
chr1	36361751	1154	N	<DEL>	.	.	SVTYPE=DEL;STRANDS=+-:4;SVLEN=-198;END=36361949;CIPOS=-10,168;CIEND=-195,9;CIPOS95=-2,63;CIEND95=-79,1;IMPRECISE;SU=4;PE=4;SR=0	GT:SU:PE:SR	./.:4:4:0
chr1	36387490	1155	N	<DEL>	.	.	SVTYPE=DEL;STRANDS=+-:4;SVLEN=-271;END=36387761;CIPOS=-10,266;CIEND=-270,9;CIPOS95=-1,123;CIEND95=-140,1;IMPRECISE;SU=4;PE=4;SR=0	GT:SU:PE:SR	./.:4:4:0
chr1	36493624	1156	N	<DEL>	.	.	SVTYPE=DEL;STRANDS=+-:4;SVLEN=-11;END=36493635;CIPOS=0,0;CIEND=0,0;CIPOS95=0,0;CIEND95=0,0;SU=4;PE=4;SR=0	GT:SU:PE:SR	./.:4:4:0
chr1	36514710	1157	N	<DEL>	.	.	SVTYPE=DEL;STRANDS=+-:4;SVLEN=-371;END=36515081;CIPOS=-10,314;CIEND=-243,9;CIPOS95=-1,179;CIEND95=-118,1;IMPRECISE;SU=4;PE=4;SR=0	GT:SU:PE:SR	./.:4:4:0
chr1	36518234	1158	N	<DEL>	.	.	SVTYPE=DEL;STRANDS=+-:5;SVLEN=-337;END=36518571;CIPOS=-10,312;CIEND=-274,9;CIPOS95=0,172;CIEND95=-143,1;IMPRECISE;SU=5;PE=5;SR=0	GT:SU:PE:SR	./.:5:5:0
chr1	36598060	1159	N	<DEL>	.	.	SVTYPE=DEL;STRANDS=+-:4;SVLEN=-145;END=36598205;CIPOS=-10,143;CIEND=-144,9;CIPOS95=-2,67;CIEND95=-65,2;IMPRECISE;SU=4;PE=4;SR=0	GT:SU:PE:SR	./.:4:4:0
chr1	36679443	1160	N	<DEL>	.	.	SVTYPE=DEL;STRANDS=+-:4;SVLEN=-8;END=36679451;CIPOS=-3,0;CIEND=0,3;CIPOS95=-3,0;CIEND95=0,3;IMPRECISE;SU=4;PE=4;SR=0	GT:SU:PE:SR	./.:4:4:0
chr1	36727705	1161	N	<DEL>	.	.	SVTYPE=DEL;STRANDS=+-:4;SVLEN=-303;END=36728008;CIPOS=-10,303;CIEND=-302,11;CIPOS95=0,194;CIEND95=-183,2;IMPRECISE;SU=4;PE=4;SR=0	GT:SU:PE:SR	./.:4:4:0
chr1	36731187	1162	N	<DEL>	.	.	SVTYPE=DEL;STRANDS=+-:4;SVLEN=-323;END=36731510;CIPOS=-10,275;CIEND=-322,11;CIPOS95=-1,139;CIEND95=-197,2;IMPRECISE;SU=4;PE=4;SR=0	GT:SU:PE:SR	./.:4:4:0
chr1	36753971	1163	N	<DEL>	.	.	SVTYPE=DEL;STRANDS=+-:4;SVLEN=-297;END=36754268;CIPOS=-10,279;CIEND=-243,9;CIPOS95=-1,149;CIEND95=-118,1;IMPRECISE;SU=4;PE=4;SR=0	GT:SU:PE:SR	./.:4:4:0
chr1	36821845	1164	N	<DEL>	.	.	SVTYPE=DEL;STRANDS=+-:4;SVLEN=-10;END=36821855;CIPOS=-10,8;CIEND=-9,9;CIPOS95=-3,8;CIEND95=-9,1;IMPRECISE;SU=4;PE=4;SR=0	GT:SU:PE:SR	./.:4:4:0
chr1	36860473	1165	N	<DEL>	.	.	SVTYPE=DEL;STRANDS=+-:4;SVLEN=-245;END=36860718;CIPOS=-10,243;CIEND=-219,9;CIPOS95=-1,167;CIEND95=-92,1;IMPRECISE;SU=4;PE=4;SR=0	GT:SU:PE:SR	./.:4:4:0
chr1	36874283	1166	N	<DEL>	.	.	SVTYPE=DEL;STRANDS=+-:4;SVLEN=-230;END=36874513;CIPOS=-10,221;CIEND=-229,9;CIPOS95=-1,101;CIEND95=-119,1;IMPRECISE;SU=4;PE=4;SR=0	GT:SU:PE:SR	./.:4:4:0
chr1	36884107	1167	N	<DEL>	.	.	SVTYPE=DEL;STRANDS=+-:4;SVLEN=-202;END=36884309;CIPOS=-10,200;CIEND=-167,9;CIPOS95=-1,116;CIEND95=-62,2;IMPRECISE;SU=4;PE=4;SR=0	GT:SU:PE:SR	./.:4:4:0
chr1	36957875	1168	N	<DEL>	.	.	SVTYPE=DEL;STRANDS=+-:7;SVLEN=-241;END=36958116;CIPOS=-10,147;CIEND=-156,9;CIPOS95=-2,39;CIEND95=-57,1;IMPRECISE;SU=7;PE=7;SR=0	GT:SU:PE:SR	./.:7:7:0
chr1	36958185	1169	N	<DEL>	.	.	SVTYPE=DEL;STRANDS=+-:6;SVLEN=-458;END=36958643;CIPOS=-10,366;CIEND=-348,11;CIPOS95=0,227;CIEND95=-204,2;IMPRECISE;SU=6;PE=6;SR=0	GT:SU:PE:SR	./.:6:6:0
chr1	36957484	1170	N	<DEL>	.	.	SVTYPE=DEL;STRANDS=+-:15;SVLEN=-2405;END=36959889;CIPOS=-10,179;CIEND=-408,10;CIPOS95=-2,44;CIEND95=-203,1;IMPRECISE;SU=15;PE=15;SR=0	GT:SU:PE:SR	./.:15:15:0
chr1	36957567	1171	N	<DUP>	.	.	SVTYPE=DUP;STRANDS=-+:13;SVLEN=2440;END=36960007;CIPOS=-288,9;CIEND=-9,326;CIPOS95=-124,1;CIEND95=0,222;IMPRECISE;SU=13;PE=13;SR=0	GT:SU:PE:SR	./.:13:13:0
chr1	37007519	1172	N	<DEL>	.	.	SVTYPE=DEL;STRANDS=+-:4;SVLEN=-192;END=37007711;CIPOS=-10,169;CIEND=-136,9;CIPOS95=-2,63;CIEND95=-37,2;IMPRECISE;SU=4;PE=4;SR=0	GT:SU:PE:SR	./.:4:4:0
chr1	37019835	1173	N	<DEL>	.	.	SVTYPE=DEL;STRANDS=+-:4;SVLEN=-284;END=37020119;CIPOS=-10,284;CIEND=-283,11;CIPOS95=-1,160;CIEND95=-190,2;IMPRECISE;SU=4;PE=4;SR=0	GT:SU:PE:SR	./.:4:4:0
chr1	37022502	1174	N	<DEL>	.	.	SVTYPE=DEL;STRANDS=+-:4;SVLEN=-70;END=37022572;CIPOS=-10,12;CIEND=-53,9;CIPOS95=-2,12;CIEND95=-40,2;IMPRECISE;SU=4;PE=4;SR=0	GT:SU:PE:SR	./.:4:4:0
chr1	37023654	1175	N	<DEL>	.	.	SVTYPE=DEL;STRANDS=+-:4;SVLEN=-132;END=37023786;CIPOS=-10,130;CIEND=-131,9;CIPOS95=-1,64;CIEND95=-75,1;IMPRECISE;SU=4;PE=4;SR=0	GT:SU:PE:SR	./.:4:4:0
chr1	37075976	1176	N	<DEL>	.	.	SVTYPE=DEL;STRANDS=+-:4;SVLEN=-188;END=37076164;CIPOS=-10,186;CIEND=-187,9;CIPOS95=-1,68;CIEND95=-85,1;IMPRECISE;SU=4;PE=4;SR=0	GT:SU:PE:SR	./.:4:4:0
chr1	37133560	1177	N	<DEL>	.	.	SVTYPE=DEL;STRANDS=+-:4;SVLEN=-323;END=37133883;CIPOS=-10,235;CIEND=-268,9;CIPOS95=-1,112;CIEND95=-137,1;IMPRECISE;SU=4;PE=4;SR=0	GT:SU:PE:SR	./.:4:4:0
chr1	37148053	1178	N	<DEL>	.	.	SVTYPE=DEL;STRANDS=+-:4;SVLEN=-4;END=37148057;CIPOS=-10,2;CIEND=-3,9;CIPOS95=-10,2;CIEND95=-3,2;IMPRECISE;SU=4;PE=4;SR=0	GT:SU:PE:SR	./.:4:4:0
chr1	37173117	1179	N	<DEL>	.	.	SVTYPE=DEL;STRANDS=+-:4;SVLEN=-81;END=37173198;CIPOS=-10,79;CIEND=-65,9;CIPOS95=-3,65;CIEND95=-49,2;IMPRECISE;SU=4;PE=4;SR=0	GT:SU:PE:SR	./.:4:4:0
chr1	37291305	1180	N	<DEL>	.	.	SVTYPE=DEL;STRANDS=+-:4;SVLEN=-268;END=37291573;CIPOS=-10,268;CIEND=-267,11;CIPOS95=-1,170;CIEND95=-185,2;IMPRECISE;SU=4;PE=4;SR=0	GT:SU:PE:SR	./.:4:4:0
chr1	37294559	1181	N	<DEL>	.	.	SVTYPE=DEL;STRANDS=+-:4;SVLEN=-413;END=37294972;CIPOS=-10,396;CIEND=-387,11;CIPOS95=0,248;CIEND95=-239,2;IMPRECISE;SU=4;PE=4;SR=0	GT:SU:PE:SR	./.:4:4:0
chr1	37297017	1182	N	<DEL>	.	.	SVTYPE=DEL;STRANDS=+-:4;SVLEN=-200;END=37297217;CIPOS=-10,198;CIEND=-138,9;CIPOS95=-1,83;CIEND95=-42,3;IMPRECISE;SU=4;PE=4;SR=0	GT:SU:PE:SR	./.:4:4:0
chr1	37340700	1183	N	<DEL>	.	.	SVTYPE=DEL;STRANDS=+-:5;SVLEN=-223;END=37340923;CIPOS=-10,221;CIEND=-222,9;CIPOS95=-1,139;CIEND95=-112,1;IMPRECISE;SU=5;PE=5;SR=0	GT:SU:PE:SR	./.:5:5:0
chr1	37345299	1184	N	<DEL>	.	.	SVTYPE=DEL;STRANDS=+-:4;SVLEN=-53;END=37345352;CIPOS=-10,51;CIEND=-52,9;CIPOS95=-2,42;CIEND95=-46,2;IMPRECISE;SU=4;PE=4;SR=0	GT:SU:PE:SR	./.:4:4:0
chr1	37350871	1185_1	N	N]chr1:37351168]	.	.	SVTYPE=BND;STRANDS=++:8;EVENT=1185;MATEID=1185_2;CIPOS=-10,248;CIEND=-10,430;CIPOS95=0,228;CIEND95=0,232;IMPRECISE;SU=8;PE=8;SR=0	GT:SU:PE:SR	./.:8:8:0
chr1	37351168	1185_2	N	N]chr1:37350871]	.	.	SVTYPE=BND;STRANDS=++:8;SECONDARY;EVENT=1185;MATEID=1185_1;CIPOS=-10,430;CIEND=-10,248;CIPOS95=0,232;CIEND95=0,228;IMPRECISE;SU=8;PE=8;SR=0	GT:SU:PE:SR	./.:8:8:0
chr1	37350872	1186	N	<DEL>	.	.	SVTYPE=DEL;STRANDS=+-:117;SVLEN=-249;END=37351121;CIPOS=-10,9;CIEND=-10,9;CIPOS95=0,0;CIEND95=0,0;SU=117;PE=92;SR=25	GT:SU:PE:SR	./.:117:92:25
chr1	37384408	1187	N	<DEL>	.	.	SVTYPE=DEL;STRANDS=+-:4;SVLEN=-183;END=37384591;CIPOS=-10,181;CIEND=-182,9;CIPOS95=-1,66;CIEND95=-80,1;IMPRECISE;SU=4;PE=4;SR=0	GT:SU:PE:SR	./.:4:4:0
chr1	37410390	1188	N	<DEL>	.	.	SVTYPE=DEL;STRANDS=+-:4;SVLEN=-161;END=37410551;CIPOS=-10,159;CIEND=-160,9;CIPOS95=-2,66;CIEND95=-69,2;IMPRECISE;SU=4;PE=4;SR=0	GT:SU:PE:SR	./.:4:4:0
chr1	37428395	1189	N	<DEL>	.	.	SVTYPE=DEL;STRANDS=+-:5;SVLEN=-10;END=37428405;CIPOS=-10,9;CIEND=-9,10;CIPOS95=-10,9;CIEND95=-9,2;IMPRECISE;SU=5;PE=5;SR=0	GT:SU:PE:SR	./.:5:5:0
chr1	37572698	1190	N	<DEL>	.	.	SVTYPE=DEL;STRANDS=+-:5;SVLEN=-9;END=37572707;CIPOS=-10,8;CIEND=-8,10;CIPOS95=-9,8;CIEND95=-8,2;IMPRECISE;SU=5;PE=5;SR=0	GT:SU:PE:SR	./.:5:5:0
chr1	37642478	1191	N	<DEL>	.	.	SVTYPE=DEL;STRANDS=+-:5;SVLEN=-8;END=37642486;CIPOS=-3,0;CIEND=0,3;CIPOS95=-3,0;CIEND95=0,3;IMPRECISE;SU=5;PE=5;SR=0	GT:SU:PE:SR	./.:5:5:0
chr1	37670977	1192	N	<DEL>	.	.	SVTYPE=DEL;STRANDS=+-:4;SVLEN=-80;END=37671057;CIPOS=-10,78;CIEND=-79,9;CIPOS95=-2,33;CIEND95=-52,3;IMPRECISE;SU=4;PE=4;SR=0	GT:SU:PE:SR	./.:4:4:0
chr1	37676167	1193	N	<DEL>	.	.	SVTYPE=DEL;STRANDS=+-:4;SVLEN=-421;END=37676588;CIPOS=-10,412;CIEND=-341,11;CIPOS95=0,259;CIEND95=-202,2;IMPRECISE;SU=4;PE=4;SR=0	GT:SU:PE:SR	./.:4:4:0
chr1	37678128	1194	N	<DEL>	.	.	SVTYPE=DEL;STRANDS=+-:4;SVLEN=-156;END=37678284;CIPOS=-10,154;CIEND=-145,9;CIPOS95=-2,74;CIEND95=-41,2;IMPRECISE;SU=4;PE=4;SR=0	GT:SU:PE:SR	./.:4:4:0
chr1	37698339	1195	N	<DEL>	.	.	SVTYPE=DEL;STRANDS=+-:4;SVLEN=-86;END=37698425;CIPOS=-10,84;CIEND=-85,9;CIPOS95=-3,50;CIEND95=-54,3;IMPRECISE;SU=4;PE=4;SR=0	GT:SU:PE:SR	./.:4:4:0
chr1	37742576	1196	N	<DEL>	.	.	SVTYPE=DEL;STRANDS=+-:30;SVLEN=-160;END=37742736;CIPOS=-3,2;CIEND=-10,9;CIPOS95=0,0;CIEND95=0,0;SU=30;PE=21;SR=9	GT:SU:PE:SR	./.:30:21:9
chr1	37759538	1197	N	<DEL>	.	.	SVTYPE=DEL;STRANDS=+-:5;SVLEN=-78;END=37759616;CIPOS=-10,76;CIEND=-77,9;CIPOS95=-2,37;CIEND95=-65,2;IMPRECISE;SU=5;PE=5;SR=0	GT:SU:PE:SR	./.:5:5:0
chr1	37805445	1198	N	<DEL>	.	.	SVTYPE=DEL;STRANDS=+-:4;SVLEN=-110;END=37805555;CIPOS=-10,74;CIEND=-90,9;CIPOS95=-3,42;CIEND95=-65,2;IMPRECISE;SU=4;PE=4;SR=0	GT:SU:PE:SR	./.:4:4:0
chr1	37847331	1199	N	<DEL>	.	.	SVTYPE=DEL;STRANDS=+-:4;SVLEN=-160;END=37847491;CIPOS=-10,80;CIEND=-159,9;CIPOS95=-2,60;CIEND95=-66,2;IMPRECISE;SU=4;PE=4;SR=0	GT:SU:PE:SR	./.:4:4:0
chr1	37852369	1200	N	<DEL>	.	.	SVTYPE=DEL;STRANDS=+-:4;SVLEN=-7;END=37852376;CIPOS=-10,5;CIEND=-6,9;CIPOS95=-10,5;CIEND95=-6,1;IMPRECISE;SU=4;PE=4;SR=0	GT:SU:PE:SR	./.:4:4:0
chr1	37858134	1201	N	<DEL>	.	.	SVTYPE=DEL;STRANDS=+-:4;SVLEN=-163;END=37858297;CIPOS=-10,161;CIEND=-162,9;CIPOS95=-1,90;CIEND95=-85,1;IMPRECISE;SU=4;PE=4;SR=0	GT:SU:PE:SR	./.:4:4:0
chr1	37890132	1202	N	<DEL>	.	.	SVTYPE=DEL;STRANDS=+-:5;SVLEN=-195;END=37890327;CIPOS=-10,193;CIEND=-194,9;CIPOS95=-1,116;CIEND95=-107,1;IMPRECISE;SU=5;PE=5;SR=0	GT:SU:PE:SR	./.:5:5:0
chr1	37928426	1203	N	<DEL>	.	.	SVTYPE=DEL;STRANDS=+-:4;SVLEN=-10;END=37928436;CIPOS=-1,0;CIEND=0,1;CIPOS95=-1,0;CIEND95=0,1;IMPRECISE;SU=4;PE=4;SR=0	GT:SU:PE:SR	./.:4:4:0
chr1	37942317	1204	N	<DEL>	.	.	SVTYPE=DEL;STRANDS=+-:5;SVLEN=-120;END=37942437;CIPOS=-10,118;CIEND=-79,9;CIPOS95=-2,50;CIEND95=-54,2;IMPRECISE;SU=5;PE=5;SR=0	GT:SU:PE:SR	./.:5:5:0
chr1	37985791	1205	N	<DEL>	.	.	SVTYPE=DEL;STRANDS=+-:6;SVLEN=-237;END=37986028;CIPOS=-10,235;CIEND=-236,9;CIPOS95=-1,138;CIEND95=-101,1;IMPRECISE;SU=6;PE=6;SR=0	GT:SU:PE:SR	./.:6:6:0
chr1	37991164	1206	N	<DEL>	.	.	SVTYPE=DEL;STRANDS=+-:5;SVLEN=-162;END=37991326;CIPOS=-10,160;CIEND=-161,9;CIPOS95=-2,51;CIEND95=-68,1;IMPRECISE;SU=5;PE=5;SR=0	GT:SU:PE:SR	./.:5:5:0
chr1	37997166	1207	N	<DEL>	.	.	SVTYPE=DEL;STRANDS=+-:4;SVLEN=-3;END=37997169;CIPOS=-8,0;CIEND=0,8;CIPOS95=-8,0;CIEND95=0,3;IMPRECISE;SU=4;PE=4;SR=0	GT:SU:PE:SR	./.:4:4:0
chr1	37998052	1208	N	<DEL>	.	.	SVTYPE=DEL;STRANDS=+-:5;SVLEN=-324;END=37998376;CIPOS=-10,322;CIEND=-295,9;CIPOS95=0,187;CIEND95=-161,1;IMPRECISE;SU=5;PE=5;SR=0	GT:SU:PE:SR	./.:5:5:0
chr1	38018147	1209	N	<DEL>	.	.	SVTYPE=DEL;STRANDS=+-:5;SVLEN=-7;END=38018154;CIPOS=-4,0;CIEND=0,4;CIPOS95=-4,0;CIEND95=0,3;IMPRECISE;SU=5;PE=5;SR=0	GT:SU:PE:SR	./.:5:5:0
chr1	38080564	1210	N	<DEL>	.	.	SVTYPE=DEL;STRANDS=+-:4;SVLEN=-102;END=38080666;CIPOS=-10,100;CIEND=-101,9;CIPOS95=-2,34;CIEND95=-63,3;IMPRECISE;SU=4;PE=4;SR=0	GT:SU:PE:SR	./.:4:4:0
chr1	38095618	1211	N	<DEL>	.	.	SVTYPE=DEL;STRANDS=+-:5;SVLEN=-196;END=38095814;CIPOS=-10,179;CIEND=-195,9;CIPOS95=-2,69;CIEND95=-80,1;IMPRECISE;SU=5;PE=5;SR=0	GT:SU:PE:SR	./.:5:5:0
chr1	38105386	1212	N	<DEL>	.	.	SVTYPE=DEL;STRANDS=+-:4;SVLEN=-2;END=38105388;CIPOS=-10,0;CIEND=-1,9;CIPOS95=-10,0;CIEND95=-1,2;IMPRECISE;SU=4;PE=4;SR=0	GT:SU:PE:SR	./.:4:4:0
chr1	38172848	1213	N	<DEL>	.	.	SVTYPE=DEL;STRANDS=+-:4;SVLEN=-388;END=38173236;CIPOS=-10,388;CIEND=-354,11;CIPOS95=0,254;CIEND95=-208,2;IMPRECISE;SU=4;PE=4;SR=0	GT:SU:PE:SR	./.:4:4:0
chr1	38184619	1214	N	<DEL>	.	.	SVTYPE=DEL;STRANDS=+-:5;SVLEN=-282;END=38184901;CIPOS=-10,259;CIEND=-208,9;CIPOS95=-1,119;CIEND95=-90,1;IMPRECISE;SU=5;PE=5;SR=0	GT:SU:PE:SR	./.:5:5:0
chr1	38223049	1215	N	<DEL>	.	.	SVTYPE=DEL;STRANDS=+-:4;SVLEN=-66;END=38223115;CIPOS=-10,51;CIEND=-65,9;CIPOS95=-2,35;CIEND95=-32,3;IMPRECISE;SU=4;PE=4;SR=0	GT:SU:PE:SR	./.:4:4:0
chr1	38290052	1216	N	<DEL>	.	.	SVTYPE=DEL;STRANDS=+-:6;SVLEN=-216;END=38290268;CIPOS=-10,195;CIEND=-158,9;CIPOS95=-1,82;CIEND95=-55,2;IMPRECISE;SU=6;PE=6;SR=0	GT:SU:PE:SR	./.:6:6:0
chr1	38293565	1217	N	<DEL>	.	.	SVTYPE=DEL;STRANDS=+-:4;SVLEN=-52;END=38293617;CIPOS=-10,42;CIEND=-49,9;CIPOS95=-2,33;CIEND95=-24,2;IMPRECISE;SU=4;PE=4;SR=0	GT:SU:PE:SR	./.:4:4:0
chr1	38309522	1218	N	<DEL>	.	.	SVTYPE=DEL;STRANDS=+-:4;SVLEN=-464;END=38309986;CIPOS=-10,442;CIEND=-441,11;CIPOS95=0,295;CIEND95=-293,2;IMPRECISE;SU=4;PE=4;SR=0	GT:SU:PE:SR	./.:4:4:0
chr1	38339039	1219	N	<DEL>	.	.	SVTYPE=DEL;STRANDS=+-:4;SVLEN=-15;END=38339054;CIPOS=-10,13;CIEND=-14,9;CIPOS95=-4,13;CIEND95=-14,1;IMPRECISE;SU=4;PE=4;SR=0	GT:SU:PE:SR	./.:4:4:0
chr1	38346227	1220	N	<DEL>	.	.	SVTYPE=DEL;STRANDS=+-:4;SVLEN=-203;END=38346430;CIPOS=-10,168;CIEND=-127,9;CIPOS95=-2,61;CIEND95=-62,3;IMPRECISE;SU=4;PE=4;SR=0	GT:SU:PE:SR	./.:4:4:0
chr1	38351655	1221	N	<DEL>	.	.	SVTYPE=DEL;STRANDS=+-:4;SVLEN=-150;END=38351805;CIPOS=-10,148;CIEND=-129,9;CIPOS95=-2,40;CIEND95=-61,3;IMPRECISE;SU=4;PE=4;SR=0	GT:SU:PE:SR	./.:4:4:0
chr1	38372820	1222	N	<DEL>	.	.	SVTYPE=DEL;STRANDS=+-:4;SVLEN=-220;END=38373040;CIPOS=-10,218;CIEND=-219,9;CIPOS95=-1,102;CIEND95=-99,1;IMPRECISE;SU=4;PE=4;SR=0	GT:SU:PE:SR	./.:4:4:0
chr1	38400241	1223	N	<DEL>	.	.	SVTYPE=DEL;STRANDS=+-:4;SVLEN=-7;END=38400248;CIPOS=-10,5;CIEND=-6,9;CIPOS95=-10,5;CIEND95=-6,1;IMPRECISE;SU=4;PE=4;SR=0	GT:SU:PE:SR	./.:4:4:0
chr1	38446917	1224	N	<DEL>	.	.	SVTYPE=DEL;STRANDS=+-:4;SVLEN=-334;END=38447251;CIPOS=-10,334;CIEND=-328,11;CIPOS95=0,191;CIEND95=-186,2;IMPRECISE;SU=4;PE=4;SR=0	GT:SU:PE:SR	./.:4:4:0
chr1	38520461	1225	N	<DEL>	.	.	SVTYPE=DEL;STRANDS=+-:5;SVLEN=-44;END=38520505;CIPOS=-10,42;CIEND=-43,9;CIPOS95=-3,35;CIEND95=-22,4;IMPRECISE;SU=5;PE=5;SR=0	GT:SU:PE:SR	./.:5:5:0
chr1	38522023	1226	N	<DEL>	.	.	SVTYPE=DEL;STRANDS=+-:4;SVLEN=-5;END=38522028;CIPOS=-10,3;CIEND=-4,9;CIPOS95=-10,3;CIEND95=-4,2;IMPRECISE;SU=4;PE=4;SR=0	GT:SU:PE:SR	./.:4:4:0
chr1	38546178	1227	N	<DEL>	.	.	SVTYPE=DEL;STRANDS=+-:5;SVLEN=-206;END=38546384;CIPOS=-10,182;CIEND=-205,9;CIPOS95=-2,69;CIEND95=-119,1;IMPRECISE;SU=5;PE=5;SR=0	GT:SU:PE:SR	./.:5:5:0
chr1	38547452	1228	N	<DEL>	.	.	SVTYPE=DEL;STRANDS=+-:4;SVLEN=-324;END=38547776;CIPOS=-10,239;CIEND=-323,10;CIPOS95=-1,101;CIEND95=-217,1;IMPRECISE;SU=4;PE=4;SR=0	GT:SU:PE:SR	./.:4:4:0
chr1	38562106	1229	N	<DEL>	.	.	SVTYPE=DEL;STRANDS=+-:4;SVLEN=-168;END=38562274;CIPOS=-10,166;CIEND=-80,9;CIPOS95=-2,56;CIEND95=-60,2;IMPRECISE;SU=4;PE=4;SR=0	GT:SU:PE:SR	./.:4:4:0
chr1	38600067	1230	N	<DEL>	.	.	SVTYPE=DEL;STRANDS=+-:4;SVLEN=-110;END=38600177;CIPOS=-10,108;CIEND=-109,9;CIPOS95=-2,48;CIEND95=-43,2;IMPRECISE;SU=4;PE=4;SR=0	GT:SU:PE:SR	./.:4:4:0
chr1	38604773	1231	N	<DEL>	.	.	SVTYPE=DEL;STRANDS=+-:5;SVLEN=-191;END=38604964;CIPOS=-10,183;CIEND=-190,9;CIPOS95=-2,72;CIEND95=-116,1;IMPRECISE;SU=5;PE=5;SR=0	GT:SU:PE:SR	./.:5:5:0
chr1	38653754	1232	N	<DEL>	.	.	SVTYPE=DEL;STRANDS=+-:4;SVLEN=-48;END=38653802;CIPOS=-10,46;CIEND=-47,9;CIPOS95=-1,44;CIEND95=-25,4;IMPRECISE;SU=4;PE=4;SR=0	GT:SU:PE:SR	./.:4:4:0
chr1	38669086	1233	N	<DEL>	.	.	SVTYPE=DEL;STRANDS=+-:5;SVLEN=-185;END=38669271;CIPOS=-10,183;CIEND=-184,9;CIPOS95=-1,62;CIEND95=-87,1;IMPRECISE;SU=5;PE=5;SR=0	GT:SU:PE:SR	./.:5:5:0
chr1	38672489	1234	N	<DEL>	.	.	SVTYPE=DEL;STRANDS=+-:4;SVLEN=-8;END=38672497;CIPOS=-10,6;CIEND=-7,9;CIPOS95=-10,6;CIEND95=-7,1;IMPRECISE;SU=4;PE=4;SR=0	GT:SU:PE:SR	./.:4:4:0
chr1	38694512	1235	N	<DEL>	.	.	SVTYPE=DEL;STRANDS=+-:4;SVLEN=-148;END=38694660;CIPOS=-10,115;CIEND=-147,9;CIPOS95=-3,68;CIEND95=-60,2;IMPRECISE;SU=4;PE=4;SR=0	GT:SU:PE:SR	./.:4:4:0
chr1	38757587	1236	N	<DEL>	.	.	SVTYPE=DEL;STRANDS=+-:4;SVLEN=-41;END=38757628;CIPOS=-5,0;CIEND=-35,9;CIPOS95=-5,0;CIEND95=-33,1;IMPRECISE;SU=4;PE=4;SR=0	GT:SU:PE:SR	./.:4:4:0
chr1	38772109	1237	N	<DEL>	.	.	SVTYPE=DEL;STRANDS=+-:4;SVLEN=-203;END=38772312;CIPOS=-10,171;CIEND=-202,9;CIPOS95=-2,64;CIEND95=-118,1;IMPRECISE;SU=4;PE=4;SR=0	GT:SU:PE:SR	./.:4:4:0
chr1	38781808	1238	N	<DEL>	.	.	SVTYPE=DEL;STRANDS=+-:5;SVLEN=-262;END=38782070;CIPOS=-10,262;CIEND=-261,11;CIPOS95=-1,139;CIEND95=-152,3;IMPRECISE;SU=5;PE=5;SR=0	GT:SU:PE:SR	./.:5:5:0
chr1	38794763	1239	N	<DEL>	.	.	SVTYPE=DEL;STRANDS=+-:4;SVLEN=-35;END=38794798;CIPOS=-10,33;CIEND=-34,9;CIPOS95=-1,31;CIEND95=-32,1;IMPRECISE;SU=4;PE=4;SR=0	GT:SU:PE:SR	./.:4:4:0
chr1	38814021	1240	N	<DEL>	.	.	SVTYPE=DEL;STRANDS=+-:4;SVLEN=-101;END=38814122;CIPOS=-10,99;CIEND=-11,9;CIPOS95=-2,48;CIEND95=-10,2;IMPRECISE;SU=4;PE=4;SR=0	GT:SU:PE:SR	./.:4:4:0
chr1	38821346	1241	N	<DEL>	.	.	SVTYPE=DEL;STRANDS=+-:4;SVLEN=-10;END=38821356;CIPOS=-10,8;CIEND=-9,9;CIPOS95=-10,8;CIEND95=-9,1;IMPRECISE;SU=4;PE=4;SR=0	GT:SU:PE:SR	./.:4:4:0
chr1	38834279	1242	N	<DEL>	.	.	SVTYPE=DEL;STRANDS=+-:4;SVLEN=-178;END=38834457;CIPOS=-10,176;CIEND=-140,9;CIPOS95=-2,69;CIEND95=-54,3;IMPRECISE;SU=4;PE=4;SR=0	GT:SU:PE:SR	./.:4:4:0
chr1	38881351	1243	N	<DEL>	.	.	SVTYPE=DEL;STRANDS=+-:4;SVLEN=-316;END=38881667;CIPOS=-10,284;CIEND=-248,9;CIPOS95=-1,152;CIEND95=-122,1;IMPRECISE;SU=4;PE=4;SR=0	GT:SU:PE:SR	./.:4:4:0
chr1	38906166	1244	N	<DEL>	.	.	SVTYPE=DEL;STRANDS=+-:4;SVLEN=-258;END=38906424;CIPOS=-10,243;CIEND=-238,9;CIPOS95=-1,119;CIEND95=-113,1;IMPRECISE;SU=4;PE=4;SR=0	GT:SU:PE:SR	./.:4:4:0
chr1	38923404	1245	N	<DEL>	.	.	SVTYPE=DEL;STRANDS=+-:4;SVLEN=-3;END=38923407;CIPOS=-10,1;CIEND=-2,9;CIPOS95=-10,1;CIEND95=-2,2;IMPRECISE;SU=4;PE=4;SR=0	GT:SU:PE:SR	./.:4:4:0
chr1	38958263	1246	N	<DEL>	.	.	SVTYPE=DEL;STRANDS=+-:5;SVLEN=-206;END=38958469;CIPOS=-10,204;CIEND=-205,9;CIPOS95=-1,103;CIEND95=-96,1;IMPRECISE;SU=5;PE=5;SR=0	GT:SU:PE:SR	./.:5:5:0
chr1	39002464	1247	N	<DEL>	.	.	SVTYPE=DEL;STRANDS=+-:4;SVLEN=-57;END=39002521;CIPOS=-10,55;CIEND=-56,9;CIPOS95=-1,46;CIEND95=-45,3;IMPRECISE;SU=4;PE=4;SR=0	GT:SU:PE:SR	./.:4:4:0
chr1	39089922	1248	N	<DEL>	.	.	SVTYPE=DEL;STRANDS=+-:4;SVLEN=-3;END=39089925;CIPOS=-10,1;CIEND=-2,9;CIPOS95=-10,1;CIEND95=-2,2;IMPRECISE;SU=4;PE=4;SR=0	GT:SU:PE:SR	./.:4:4:0
chr1	39139158	1249	N	<DEL>	.	.	SVTYPE=DEL;STRANDS=+-:6;SVLEN=-392;END=39139550;CIPOS=-10,392;CIEND=-391,11;CIPOS95=0,252;CIEND95=-257,2;IMPRECISE;SU=6;PE=6;SR=0	GT:SU:PE:SR	./.:6:6:0
chr1	39183874	1250	N	<DEL>	.	.	SVTYPE=DEL;STRANDS=+-:4;SVLEN=-192;END=39184066;CIPOS=-10,190;CIEND=-85,9;CIPOS95=-1,111;CIEND95=-62,2;IMPRECISE;SU=4;PE=4;SR=0	GT:SU:PE:SR	./.:4:4:0
chr1	39207931	1251	N	<DEL>	.	.	SVTYPE=DEL;STRANDS=+-:4;SVLEN=-427;END=39208358;CIPOS=-10,335;CIEND=-413,10;CIPOS95=0,194;CIEND95=-244,1;IMPRECISE;SU=4;PE=4;SR=0	GT:SU:PE:SR	./.:4:4:0
chr1	39250651	1252	N	<DEL>	.	.	SVTYPE=DEL;STRANDS=+-:5;SVLEN=-15;END=39250666;CIPOS=-10,11;CIEND=-14,9;CIPOS95=-2,11;CIEND95=-14,1;IMPRECISE;SU=5;PE=5;SR=0	GT:SU:PE:SR	./.:5:5:0
chr1	39252207	1253	N	<DEL>	.	.	SVTYPE=DEL;STRANDS=+-:4;SVLEN=-191;END=39252398;CIPOS=-10,189;CIEND=-190,9;CIPOS95=-1,109;CIEND95=-117,1;IMPRECISE;SU=4;PE=4;SR=0	GT:SU:PE:SR	./.:4:4:0
chr1	39317509	1254	N	<DEL>	.	.	SVTYPE=DEL;STRANDS=+-:4;SVLEN=-211;END=39317720;CIPOS=-10,199;CIEND=-210,9;CIPOS95=-1,85;CIEND95=-105,1;IMPRECISE;SU=4;PE=4;SR=0	GT:SU:PE:SR	./.:4:4:0
chr1	39318918	1255	N	<DEL>	.	.	SVTYPE=DEL;STRANDS=+-:4;SVLEN=-154;END=39319072;CIPOS=-10,152;CIEND=-153,9;CIPOS95=-2,65;CIEND95=-67,2;IMPRECISE;SU=4;PE=4;SR=0	GT:SU:PE:SR	./.:4:4:0
chr1	39358465	1256	N	<DEL>	.	.	SVTYPE=DEL;STRANDS=+-:4;SVLEN=-10;END=39358475;CIPOS=-10,8;CIEND=-9,9;CIPOS95=-10,8;CIEND95=-9,2;IMPRECISE;SU=4;PE=4;SR=0	GT:SU:PE:SR	./.:4:4:0
chr1	39371583	1257	N	<DEL>	.	.	SVTYPE=DEL;STRANDS=+-:4;SVLEN=-7;END=39371590;CIPOS=-10,5;CIEND=-6,9;CIPOS95=-10,5;CIEND95=-6,2;IMPRECISE;SU=4;PE=4;SR=0	GT:SU:PE:SR	./.:4:4:0
chr1	39390682	1258	N	<DEL>	.	.	SVTYPE=DEL;STRANDS=+-:4;SVLEN=-33;END=39390715;CIPOS=-10,31;CIEND=-32,9;CIPOS95=-2,28;CIEND95=-26,2;IMPRECISE;SU=4;PE=4;SR=0	GT:SU:PE:SR	./.:4:4:0
chr1	39436720	1259	N	<DEL>	.	.	SVTYPE=DEL;STRANDS=+-:4;SVLEN=-218;END=39436938;CIPOS=-10,216;CIEND=-217,9;CIPOS95=-1,129;CIEND95=-120,1;IMPRECISE;SU=4;PE=4;SR=0	GT:SU:PE:SR	./.:4:4:0
chr1	39439234	1260	N	<DEL>	.	.	SVTYPE=DEL;STRANDS=+-:4;SVLEN=-212;END=39439446;CIPOS=-10,210;CIEND=-199,9;CIPOS95=-1,101;CIEND95=-84,1;IMPRECISE;SU=4;PE=4;SR=0	GT:SU:PE:SR	./.:4:4:0
chr1	39474309	1261	N	<DEL>	.	.	SVTYPE=DEL;STRANDS=+-:4;SVLEN=-145;END=39474454;CIPOS=-10,86;CIEND=-144,9;CIPOS95=-2,64;CIEND95=-84,1;IMPRECISE;SU=4;PE=4;SR=0	GT:SU:PE:SR	./.:4:4:0
chr1	39504361	1262	N	<DUP>	.	.	SVTYPE=DUP;STRANDS=-+:29;SVLEN=469;END=39504830;CIPOS=-141,9;CIEND=-10,161;CIPOS95=-58,1;CIEND95=-1,66;IMPRECISE;SU=29;PE=29;SR=0	GT:SU:PE:SR	./.:29:29:0
chr1	39532564	1263	N	<DEL>	.	.	SVTYPE=DEL;STRANDS=+-:36;SVLEN=-3021;END=39535585;CIPOS=-10,125;CIEND=-94,8;CIPOS95=0,41;CIEND95=-25,2;IMPRECISE;SU=36;PE=36;SR=0	GT:SU:PE:SR	./.:36:36:0
chr1	39553249	1264	N	<DEL>	.	.	SVTYPE=DEL;STRANDS=+-:4;SVLEN=-232;END=39553481;CIPOS=-10,230;CIEND=-231,9;CIPOS95=-1,107;CIEND95=-132,1;IMPRECISE;SU=4;PE=4;SR=0	GT:SU:PE:SR	./.:4:4:0
chr1	39634325	1265	N	<DEL>	.	.	SVTYPE=DEL;STRANDS=+-:4;SVLEN=-113;END=39634438;CIPOS=-10,111;CIEND=-112,9;CIPOS95=-2,64;CIEND95=-48,2;IMPRECISE;SU=4;PE=4;SR=0	GT:SU:PE:SR	./.:4:4:0
chr1	39696375	1266	N	<DEL>	.	.	SVTYPE=DEL;STRANDS=+-:5;SVLEN=-229;END=39696604;CIPOS=-10,194;CIEND=-228,9;CIPOS95=-1,81;CIEND95=-142,1;IMPRECISE;SU=5;PE=5;SR=0	GT:SU:PE:SR	./.:5:5:0
chr1	39750679	1267	N	<DEL>	.	.	SVTYPE=DEL;STRANDS=+-:4;SVLEN=-178;END=39750857;CIPOS=-10,176;CIEND=-177,9;CIPOS95=-1,100;CIEND95=-96,1;IMPRECISE;SU=4;PE=4;SR=0	GT:SU:PE:SR	./.:4:4:0
chr1	39795672	1268	N	<DEL>	.	.	SVTYPE=DEL;STRANDS=+-:4;SVLEN=-278;END=39795950;CIPOS=-10,240;CIEND=-277,10;CIPOS95=-1,117;CIEND95=-189,1;IMPRECISE;SU=4;PE=4;SR=0	GT:SU:PE:SR	./.:4:4:0
chr1	39819874	1269	N	<DEL>	.	.	SVTYPE=DEL;STRANDS=+-:4;SVLEN=-175;END=39820049;CIPOS=-10,165;CIEND=-139,9;CIPOS95=-2,62;CIEND95=-39,2;IMPRECISE;SU=4;PE=4;SR=0	GT:SU:PE:SR	./.:4:4:0
chr1	39847939	1270	N	<DEL>	.	.	SVTYPE=DEL;STRANDS=+-:4;SVLEN=-2;END=39847941;CIPOS=-10,0;CIEND=-1,9;CIPOS95=-10,0;CIEND95=-1,2;IMPRECISE;SU=4;PE=4;SR=0	GT:SU:PE:SR	./.:4:4:0
chr1	39854614	1271	N	<DEL>	.	.	SVTYPE=DEL;STRANDS=+-:5;SVLEN=-210;END=39854824;CIPOS=-10,208;CIEND=-187,9;CIPOS95=-1,119;CIEND95=-61,1;IMPRECISE;SU=5;PE=5;SR=0	GT:SU:PE:SR	./.:5:5:0
chr1	39855543	1272	N	<DEL>	.	.	SVTYPE=DEL;STRANDS=+-:6;SVLEN=-203;END=39855746;CIPOS=-10,201;CIEND=-188,9;CIPOS95=-1,130;CIEND95=-66,1;IMPRECISE;SU=6;PE=6;SR=0	GT:SU:PE:SR	./.:6:6:0
chr1	39900454	1273	N	<DEL>	.	.	SVTYPE=DEL;STRANDS=+-:4;SVLEN=-12;END=39900466;CIPOS=-10,10;CIEND=-11,9;CIPOS95=-10,10;CIEND95=-11,2;IMPRECISE;SU=4;PE=4;SR=0	GT:SU:PE:SR	./.:4:4:0
chr1	39915147	1274	N	<DEL>	.	.	SVTYPE=DEL;STRANDS=+-:4;SVLEN=-10;END=39915157;CIPOS=-10,8;CIEND=-9,9;CIPOS95=-10,8;CIEND95=-9,2;IMPRECISE;SU=4;PE=4;SR=0	GT:SU:PE:SR	./.:4:4:0
chr1	40032503	1275	N	<DEL>	.	.	SVTYPE=DEL;STRANDS=+-:6;SVLEN=-164;END=40032667;CIPOS=-10,162;CIEND=-163,9;CIPOS95=-1,84;CIEND95=-103,1;IMPRECISE;SU=6;PE=6;SR=0	GT:SU:PE:SR	./.:6:6:0
chr1	40048318	1276	N	<DEL>	.	.	SVTYPE=DEL;STRANDS=+-:4;SVLEN=-103;END=40048421;CIPOS=-10,101;CIEND=-72,9;CIPOS95=-2,47;CIEND95=-54,2;IMPRECISE;SU=4;PE=4;SR=0	GT:SU:PE:SR	./.:4:4:0
chr1	40092986	1277	N	<DEL>	.	.	SVTYPE=DEL;STRANDS=+-:4;SVLEN=-289;END=40093275;CIPOS=-10,203;CIEND=-272,10;CIPOS95=-1,88;CIEND95=-141,2;IMPRECISE;SU=4;PE=4;SR=0	GT:SU:PE:SR	./.:4:4:0
chr1	40105621	1278	N	<DEL>	.	.	SVTYPE=DEL;STRANDS=+-:4;SVLEN=-2;END=40105623;CIPOS=-10,0;CIEND=-1,9;CIPOS95=-10,0;CIEND95=-1,2;IMPRECISE;SU=4;PE=4;SR=0	GT:SU:PE:SR	./.:4:4:0
chr1	40152697	1279	N	<DEL>	.	.	SVTYPE=DEL;STRANDS=+-:6;SVLEN=-7;END=40152704;CIPOS=-10,5;CIEND=-6,9;CIPOS95=-10,5;CIEND95=-6,1;IMPRECISE;SU=6;PE=6;SR=0	GT:SU:PE:SR	./.:6:6:0
chr1	40210408	1280	N	<DEL>	.	.	SVTYPE=DEL;STRANDS=+-:5;SVLEN=-143;END=40210551;CIPOS=-10,141;CIEND=-138,9;CIPOS95=-1,78;CIEND95=-55,3;IMPRECISE;SU=5;PE=5;SR=0	GT:SU:PE:SR	./.:5:5:0
chr1	40239374	1281	N	<DEL>	.	.	SVTYPE=DEL;STRANDS=+-:4;SVLEN=-240;END=40239614;CIPOS=-10,208;CIEND=-155,9;CIPOS95=-1,92;CIEND95=-44,2;IMPRECISE;SU=4;PE=4;SR=0	GT:SU:PE:SR	./.:4:4:0
chr1	40271197	1282	N	<DEL>	.	.	SVTYPE=DEL;STRANDS=+-:6;SVLEN=-129;END=40271326;CIPOS=-10,127;CIEND=-128,9;CIPOS95=-2,47;CIEND95=-69,1;IMPRECISE;SU=6;PE=6;SR=0	GT:SU:PE:SR	./.:6:6:0
chr1	40276838	1283	N	<DEL>	.	.	SVTYPE=DEL;STRANDS=+-:5;SVLEN=-143;END=40276981;CIPOS=-10,141;CIEND=-142,9;CIPOS95=-2,49;CIEND95=-88,1;IMPRECISE;SU=5;PE=5;SR=0	GT:SU:PE:SR	./.:5:5:0
chr1	40300286	1284	N	<DEL>	.	.	SVTYPE=DEL;STRANDS=+-:4;SVLEN=-113;END=40300399;CIPOS=-10,111;CIEND=-112,9;CIPOS95=-3,56;CIEND95=-41,2;IMPRECISE;SU=4;PE=4;SR=0	GT:SU:PE:SR	./.:4:4:0
chr1	40347493	1285	N	<DEL>	.	.	SVTYPE=DEL;STRANDS=+-:4;SVLEN=-87;END=40347580;CIPOS=-10,81;CIEND=-86,9;CIPOS95=-2,61;CIEND95=-38,2;IMPRECISE;SU=4;PE=4;SR=0	GT:SU:PE:SR	./.:4:4:0
chr1	40360960	1286	N	<DEL>	.	.	SVTYPE=DEL;STRANDS=+-:4;SVLEN=-227;END=40361187;CIPOS=-10,215;CIEND=-129,9;CIPOS95=-1,90;CIEND95=-28,3;IMPRECISE;SU=4;PE=4;SR=0	GT:SU:PE:SR	./.:4:4:0
chr1	40389099	1287	N	<DEL>	.	.	SVTYPE=DEL;STRANDS=+-:4;SVLEN=-111;END=40389210;CIPOS=-10,26;CIEND=-23,9;CIPOS95=-2,22;CIEND95=-20,2;IMPRECISE;SU=4;PE=4;SR=0	GT:SU:PE:SR	./.:4:4:0
chr1	40396670	1288	N	<DEL>	.	.	SVTYPE=DEL;STRANDS=+-:4;SVLEN=-3;END=40396673;CIPOS=-8,0;CIEND=0,8;CIPOS95=-8,0;CIEND95=0,3;IMPRECISE;SU=4;PE=4;SR=0	GT:SU:PE:SR	./.:4:4:0
chr1	40410815	1289	N	<DEL>	.	.	SVTYPE=DEL;STRANDS=+-:4;SVLEN=-316;END=40411131;CIPOS=-10,316;CIEND=-315,11;CIPOS95=0,224;CIEND95=-205,2;IMPRECISE;SU=4;PE=4;SR=0	GT:SU:PE:SR	./.:4:4:0
chr1	40416151	1290	N	<DEL>	.	.	SVTYPE=DEL;STRANDS=+-:4;SVLEN=-41;END=40416192;CIPOS=-10,25;CIEND=-40,9;CIPOS95=-2,22;CIEND95=-33,2;IMPRECISE;SU=4;PE=4;SR=0	GT:SU:PE:SR	./.:4:4:0
chr1	40459195	1291	N	<DEL>	.	.	SVTYPE=DEL;STRANDS=+-:4;SVLEN=-294;END=40459489;CIPOS=-10,294;CIEND=-293,11;CIPOS95=0,183;CIEND95=-204,2;IMPRECISE;SU=4;PE=4;SR=0	GT:SU:PE:SR	./.:4:4:0
chr1	40531483	1292	N	<DEL>	.	.	SVTYPE=DEL;STRANDS=+-:4;SVLEN=-3;END=40531486;CIPOS=-8,0;CIEND=0,8;CIPOS95=-8,0;CIEND95=0,3;IMPRECISE;SU=4;PE=4;SR=0	GT:SU:PE:SR	./.:4:4:0
chr1	40563288	1293	N	<DEL>	.	.	SVTYPE=DEL;STRANDS=+-:4;SVLEN=-204;END=40563492;CIPOS=-10,202;CIEND=-201,9;CIPOS95=-1,94;CIEND95=-70,1;IMPRECISE;SU=4;PE=4;SR=0	GT:SU:PE:SR	./.:4:4:0
chr1	40602634	1294	N	<DEL>	.	.	SVTYPE=DEL;STRANDS=+-:5;SVLEN=-212;END=40602846;CIPOS=-10,210;CIEND=-182,9;CIPOS95=-1,111;CIEND95=-71,2;IMPRECISE;SU=5;PE=5;SR=0	GT:SU:PE:SR	./.:5:5:0
chr1	40673774	1295	N	<DEL>	.	.	SVTYPE=DEL;STRANDS=+-:5;SVLEN=-323;END=40674097;CIPOS=-10,301;CIEND=-263,9;CIPOS95=-1,162;CIEND95=-134,1;IMPRECISE;SU=5;PE=5;SR=0	GT:SU:PE:SR	./.:5:5:0
chr1	40678618	1296	N	<DEL>	.	.	SVTYPE=DEL;STRANDS=+-:4;SVLEN=-358;END=40678976;CIPOS=-10,358;CIEND=-357,11;CIPOS95=0,237;CIEND95=-258,2;IMPRECISE;SU=4;PE=4;SR=0	GT:SU:PE:SR	./.:4:4:0
chr1	40724119	1297	N	<DEL>	.	.	SVTYPE=DEL;STRANDS=+-:4;SVLEN=-6;END=40724125;CIPOS=-10,4;CIEND=-5,9;CIPOS95=-10,4;CIEND95=-5,2;IMPRECISE;SU=4;PE=4;SR=0	GT:SU:PE:SR	./.:4:4:0
chr1	40741505	1298	N	<DEL>	.	.	SVTYPE=DEL;STRANDS=+-:4;SVLEN=-290;END=40741795;CIPOS=-10,288;CIEND=-289,9;CIPOS95=0,201;CIEND95=-158,1;IMPRECISE;SU=4;PE=4;SR=0	GT:SU:PE:SR	./.:4:4:0
chr1	40744220	1299	N	<DEL>	.	.	SVTYPE=DEL;STRANDS=+-:6;SVLEN=-236;END=40744456;CIPOS=-10,234;CIEND=-230,9;CIPOS95=-1,152;CIEND95=-95,1;IMPRECISE;SU=6;PE=6;SR=0	GT:SU:PE:SR	./.:6:6:0
chr1	40772286	1300	N	<DEL>	.	.	SVTYPE=DEL;STRANDS=+-:4;SVLEN=-99;END=40772385;CIPOS=-10,97;CIEND=-91,9;CIPOS95=-3,21;CIEND95=-66,2;IMPRECISE;SU=4;PE=4;SR=0	GT:SU:PE:SR	./.:4:4:0
chr1	40781681	1301	N	<DEL>	.	.	SVTYPE=DEL;STRANDS=+-:4;SVLEN=-190;END=40781871;CIPOS=-10,160;CIEND=-127,9;CIPOS95=-2,54;CIEND95=-62,3;IMPRECISE;SU=4;PE=4;SR=0	GT:SU:PE:SR	./.:4:4:0
chr1	40866577	1302	N	<DEL>	.	.	SVTYPE=DEL;STRANDS=+-:4;SVLEN=-268;END=40866845;CIPOS=-10,173;CIEND=-267,9;CIPOS95=-2,66;CIEND95=-145,1;IMPRECISE;SU=4;PE=4;SR=0	GT:SU:PE:SR	./.:4:4:0
chr1	40879620	1303	N	<DEL>	.	.	SVTYPE=DEL;STRANDS=+-:5;SVLEN=-12;END=40879632;CIPOS=-10,10;CIEND=-11,9;CIPOS95=-10,10;CIEND95=-11,1;IMPRECISE;SU=5;PE=5;SR=0	GT:SU:PE:SR	./.:5:5:0
chr1	40905043	1304	N	<DEL>	.	.	SVTYPE=DEL;STRANDS=+-:4;SVLEN=-290;END=40905333;CIPOS=-10,290;CIEND=-289,11;CIPOS95=0,202;CIEND95=-164,3;IMPRECISE;SU=4;PE=4;SR=0	GT:SU:PE:SR	./.:4:4:0
chr1	40918469	1305	N	<DEL>	.	.	SVTYPE=DEL;STRANDS=+-:4;SVLEN=-390;END=40918859;CIPOS=-10,390;CIEND=-353,11;CIPOS95=0,266;CIEND95=-212,2;IMPRECISE;SU=4;PE=4;SR=0	GT:SU:PE:SR	./.:4:4:0
chr1	40922019	1306	N	<DEL>	.	.	SVTYPE=DEL;STRANDS=+-:4;SVLEN=-277;END=40922296;CIPOS=-10,187;CIEND=-247,9;CIPOS95=-2,75;CIEND95=-121,1;IMPRECISE;SU=4;PE=4;SR=0	GT:SU:PE:SR	./.:4:4:0
chr1	40939290	1307	N	<DEL>	.	.	SVTYPE=DEL;STRANDS=+-:4;SVLEN=-396;END=40939686;CIPOS=-10,312;CIEND=-395,11;CIPOS95=-1,177;CIEND95=-251,2;IMPRECISE;SU=4;PE=4;SR=0	GT:SU:PE:SR	./.:4:4:0
chr1	40948071	1308	N	<DEL>	.	.	SVTYPE=DEL;STRANDS=+-:4;SVLEN=-4;END=40948075;CIPOS=-10,2;CIEND=-3,9;CIPOS95=-10,2;CIEND95=-3,2;IMPRECISE;SU=4;PE=4;SR=0	GT:SU:PE:SR	./.:4:4:0
chr1	40975415	1309	N	<DEL>	.	.	SVTYPE=DEL;STRANDS=+-:4;SVLEN=-6;END=40975421;CIPOS=-10,4;CIEND=-5,9;CIPOS95=-10,4;CIEND95=-5,2;IMPRECISE;SU=4;PE=4;SR=0	GT:SU:PE:SR	./.:4:4:0
chr1	40993088	1310	N	<DEL>	.	.	SVTYPE=DEL;STRANDS=+-:4;SVLEN=-194;END=40993282;CIPOS=-10,192;CIEND=-181,9;CIPOS95=-1,129;CIEND95=-69,2;IMPRECISE;SU=4;PE=4;SR=0	GT:SU:PE:SR	./.:4:4:0
chr1	41186363	1311	N	<DEL>	.	.	SVTYPE=DEL;STRANDS=+-:4;SVLEN=-93;END=41186456;CIPOS=-10,91;CIEND=-92,9;CIPOS95=-2,48;CIEND95=-61,3;IMPRECISE;SU=4;PE=4;SR=0	GT:SU:PE:SR	./.:4:4:0
chr1	41191652	1312	N	<DEL>	.	.	SVTYPE=DEL;STRANDS=+-:4;SVLEN=-358;END=41192010;CIPOS=-10,323;CIEND=-342,11;CIPOS95=0,188;CIEND95=-203,2;IMPRECISE;SU=4;PE=4;SR=0	GT:SU:PE:SR	./.:4:4:0
chr1	41262733	1313	N	<DEL>	.	.	SVTYPE=DEL;STRANDS=+-:4;SVLEN=-116;END=41262849;CIPOS=-10,61;CIEND=-85,9;CIPOS95=-2,47;CIEND95=-62,2;IMPRECISE;SU=4;PE=4;SR=0	GT:SU:PE:SR	./.:4:4:0
chr1	41274345	1314	N	<DEL>	.	.	SVTYPE=DEL;STRANDS=+-:4;SVLEN=-154;END=41274499;CIPOS=-10,152;CIEND=-153,9;CIPOS95=-1,80;CIEND95=-86,1;IMPRECISE;SU=4;PE=4;SR=0	GT:SU:PE:SR	./.:4:4:0
chr1	41328295	1315	N	<DEL>	.	.	SVTYPE=DEL;STRANDS=+-:4;SVLEN=-2;END=41328297;CIPOS=-10,0;CIEND=-1,9;CIPOS95=-10,0;CIEND95=-1,2;IMPRECISE;SU=4;PE=4;SR=0	GT:SU:PE:SR	./.:4:4:0
chr1	41460275	1316	N	<DEL>	.	.	SVTYPE=DEL;STRANDS=+-:4;SVLEN=-348;END=41460623;CIPOS=-10,348;CIEND=-317,11;CIPOS95=0,228;CIEND95=-173,2;IMPRECISE;SU=4;PE=4;SR=0	GT:SU:PE:SR	./.:4:4:0
chr1	41465358	1317	N	<DEL>	.	.	SVTYPE=DEL;STRANDS=+-:4;SVLEN=-8;END=41465366;CIPOS=-3,0;CIEND=0,3;CIPOS95=-3,0;CIEND95=0,3;IMPRECISE;SU=4;PE=4;SR=0	GT:SU:PE:SR	./.:4:4:0
chr1	41478783	1318	N	<DEL>	.	.	SVTYPE=DEL;STRANDS=+-:5;SVLEN=-235;END=41479018;CIPOS=-10,195;CIEND=-234,9;CIPOS95=-1,82;CIEND95=-112,1;IMPRECISE;SU=5;PE=5;SR=0	GT:SU:PE:SR	./.:5:5:0
chr1	41487494	1319	N	<DEL>	.	.	SVTYPE=DEL;STRANDS=+-:4;SVLEN=-480;END=41487974;CIPOS=-10,387;CIEND=-384,11;CIPOS95=0,241;CIEND95=-237,2;IMPRECISE;SU=4;PE=4;SR=0	GT:SU:PE:SR	./.:4:4:0
chr1	41525034	1320	N	<DEL>	.	.	SVTYPE=DEL;STRANDS=+-:5;SVLEN=-103;END=41525137;CIPOS=-10,36;CIEND=-23,9;CIPOS95=-2,28;CIEND95=-20,2;IMPRECISE;SU=5;PE=5;SR=0	GT:SU:PE:SR	./.:5:5:0
chr1	41526564	1321	N	<DUP>	.	.	SVTYPE=DUP;STRANDS=-+:4;SVLEN=721;END=41527285;CIPOS=-430,8;CIEND=-10,363;CIPOS95=-254,2;CIEND95=0,205;IMPRECISE;SU=4;PE=4;SR=0	GT:SU:PE:SR	./.:4:4:0
chr1	41532823	1322	N	<DEL>	.	.	SVTYPE=DEL;STRANDS=+-:5;SVLEN=-200;END=41533023;CIPOS=-10,198;CIEND=-199,9;CIPOS95=-1,97;CIEND95=-100,1;IMPRECISE;SU=5;PE=5;SR=0	GT:SU:PE:SR	./.:5:5:0
chr1	41593441	1323	N	<DEL>	.	.	SVTYPE=DEL;STRANDS=+-:4;SVLEN=-61;END=41593502;CIPOS=-10,29;CIEND=-60,9;CIPOS95=-2,19;CIEND95=-43,2;IMPRECISE;SU=4;PE=4;SR=0	GT:SU:PE:SR	./.:4:4:0
chr1	41650921	1324	N	<DEL>	.	.	SVTYPE=DEL;STRANDS=+-:5;SVLEN=-235;END=41651156;CIPOS=-10,196;CIEND=-187,9;CIPOS95=-1,74;CIEND95=-74,2;IMPRECISE;SU=5;PE=5;SR=0	GT:SU:PE:SR	./.:5:5:0
chr1	41731909	1325	N	<DEL>	.	.	SVTYPE=DEL;STRANDS=+-:5;SVLEN=-3;END=41731912;CIPOS=-10,1;CIEND=-2,9;CIPOS95=-10,1;CIEND95=-2,2;IMPRECISE;SU=5;PE=5;SR=0	GT:SU:PE:SR	./.:5:5:0
chr1	41836510	1326	N	<DEL>	.	.	SVTYPE=DEL;STRANDS=+-:4;SVLEN=-162;END=41836672;CIPOS=-10,160;CIEND=-70,9;CIPOS95=-1,78;CIEND95=-28,3;IMPRECISE;SU=4;PE=4;SR=0	GT:SU:PE:SR	./.:4:4:0
chr1	41842912	1327	N	<DEL>	.	.	SVTYPE=DEL;STRANDS=+-:4;SVLEN=-168;END=41843080;CIPOS=-10,150;CIEND=-167,9;CIPOS95=-3,55;CIEND95=-64,2;IMPRECISE;SU=4;PE=4;SR=0	GT:SU:PE:SR	./.:4:4:0
chr1	41852012	1328	N	<DEL>	.	.	SVTYPE=DEL;STRANDS=+-:4;SVLEN=-388;END=41852400;CIPOS=-10,388;CIEND=-387,11;CIPOS95=0,295;CIEND95=-293,2;IMPRECISE;SU=4;PE=4;SR=0	GT:SU:PE:SR	./.:4:4:0
chr1	41896311	1329	N	<DEL>	.	.	SVTYPE=DEL;STRANDS=+-:4;SVLEN=-171;END=41896482;CIPOS=-10,169;CIEND=-170,9;CIPOS95=-1,77;CIEND95=-74,1;IMPRECISE;SU=4;PE=4;SR=0	GT:SU:PE:SR	./.:4:4:0
chr1	41968540	1330	N	<DEL>	.	.	SVTYPE=DEL;STRANDS=+-:4;SVLEN=-6;END=41968546;CIPOS=-10,4;CIEND=-5,9;CIPOS95=-10,4;CIEND95=-5,1;IMPRECISE;SU=4;PE=4;SR=0	GT:SU:PE:SR	./.:4:4:0
chr1	41974558	1331	N	<DEL>	.	.	SVTYPE=DEL;STRANDS=+-:4;SVLEN=-302;END=41974860;CIPOS=-10,162;CIEND=-206,9;CIPOS95=-2,53;CIEND95=-89,1;IMPRECISE;SU=4;PE=4;SR=0	GT:SU:PE:SR	./.:4:4:0
chr1	42019180	1332	N	<DEL>	.	.	SVTYPE=DEL;STRANDS=+-:6;SVLEN=-120;END=42019300;CIPOS=-10,118;CIEND=-119,9;CIPOS95=-2,57;CIEND95=-59,3;IMPRECISE;SU=6;PE=6;SR=0	GT:SU:PE:SR	./.:6:6:0
chr1	42114814	1333	N	<DEL>	.	.	SVTYPE=DEL;STRANDS=+-:4;SVLEN=-7;END=42114821;CIPOS=-10,6;CIEND=-6,10;CIPOS95=-10,6;CIEND95=-6,2;IMPRECISE;SU=4;PE=4;SR=0	GT:SU:PE:SR	./.:4:4:0
chr1	42131685	1334	N	<DEL>	.	.	SVTYPE=DEL;STRANDS=+-:4;SVLEN=-7;END=42131692;CIPOS=-10,5;CIEND=-6,9;CIPOS95=-10,5;CIEND95=-6,2;IMPRECISE;SU=4;PE=4;SR=0	GT:SU:PE:SR	./.:4:4:0
chr1	42150608	1335	N	<DEL>	.	.	SVTYPE=DEL;STRANDS=+-:5;SVLEN=-114;END=42150722;CIPOS=-10,112;CIEND=-38,9;CIPOS95=-2,41;CIEND95=-22,3;IMPRECISE;SU=5;PE=5;SR=0	GT:SU:PE:SR	./.:5:5:0
chr1	42166886	1336	N	<DEL>	.	.	SVTYPE=DEL;STRANDS=+-:7;SVLEN=-502;END=42167388;CIPOS=-10,390;CIEND=-429,10;CIPOS95=0,216;CIEND95=-235,1;IMPRECISE;SU=7;PE=7;SR=0	GT:SU:PE:SR	./.:7:7:0
chr1	42182126	1337	N	<DEL>	.	.	SVTYPE=DEL;STRANDS=+-:5;SVLEN=-280;END=42182406;CIPOS=-10,278;CIEND=-224,9;CIPOS95=-1,147;CIEND95=-102,1;IMPRECISE;SU=5;PE=5;SR=0	GT:SU:PE:SR	./.:5:5:0
chr1	42203328	1338	N	<DEL>	.	.	SVTYPE=DEL;STRANDS=+-:4;SVLEN=-253;END=42203581;CIPOS=-10,251;CIEND=-252,9;CIPOS95=0,180;CIEND95=-160,1;IMPRECISE;SU=4;PE=4;SR=0	GT:SU:PE:SR	./.:4:4:0
chr1	42267025	1339	N	<DEL>	.	.	SVTYPE=DEL;STRANDS=+-:4;SVLEN=-102;END=42267127;CIPOS=-10,61;CIEND=-101,9;CIPOS95=-3,18;CIEND95=-55,3;IMPRECISE;SU=4;PE=4;SR=0	GT:SU:PE:SR	./.:4:4:0
chr1	42271872	1340	N	<DEL>	.	.	SVTYPE=DEL;STRANDS=+-:5;SVLEN=-262;END=42272134;CIPOS=-10,260;CIEND=-230,9;CIPOS95=-1,157;CIEND95=-104,1;IMPRECISE;SU=5;PE=5;SR=0	GT:SU:PE:SR	./.:5:5:0
chr1	42277488	1341	N	<DEL>	.	.	SVTYPE=DEL;STRANDS=+-:57;SVLEN=-333;END=42277821;CIPOS=-10,116;CIEND=-146,2;CIPOS95=-2,47;CIEND95=-68,0;IMPRECISE;SU=57;PE=57;SR=0	GT:SU:PE:SR	./.:57:57:0
chr1	42280632	1342	N	<DEL>	.	.	SVTYPE=DEL;STRANDS=+-:5;SVLEN=-165;END=42280797;CIPOS=-10,163;CIEND=-157,9;CIPOS95=-1,99;CIEND95=-57,2;IMPRECISE;SU=5;PE=5;SR=0	GT:SU:PE:SR	./.:5:5:0
chr1	42319179	1343	N	<DEL>	.	.	SVTYPE=DEL;STRANDS=+-:5;SVLEN=-244;END=42319423;CIPOS=-10,203;CIEND=-243,9;CIPOS95=-1,88;CIEND95=-141,1;IMPRECISE;SU=5;PE=5;SR=0	GT:SU:PE:SR	./.:5:5:0
chr1	42368163	1344	N	<DEL>	.	.	SVTYPE=DEL;STRANDS=+-:4;SVLEN=-127;END=42368290;CIPOS=-10,107;CIEND=-126,9;CIPOS95=-3,71;CIEND95=-46,2;IMPRECISE;SU=4;PE=4;SR=0	GT:SU:PE:SR	./.:4:4:0
chr1	42458531	1345	N	<DEL>	.	.	SVTYPE=DEL;STRANDS=+-:4;SVLEN=-216;END=42458747;CIPOS=-10,214;CIEND=-215,9;CIPOS95=-1,115;CIEND95=-141,1;IMPRECISE;SU=4;PE=4;SR=0	GT:SU:PE:SR	./.:4:4:0
chr1	42513426	1346	N	<DEL>	.	.	SVTYPE=DEL;STRANDS=+-:4;SVLEN=-87;END=42513513;CIPOS=-10,14;CIEND=-72,9;CIPOS95=-2,13;CIEND95=-32,3;IMPRECISE;SU=4;PE=4;SR=0	GT:SU:PE:SR	./.:4:4:0
chr1	42527737	1347	N	<DEL>	.	.	SVTYPE=DEL;STRANDS=+-:4;SVLEN=-5;END=42527742;CIPOS=-10,3;CIEND=-4,9;CIPOS95=-10,3;CIEND95=-4,2;IMPRECISE;SU=4;PE=4;SR=0	GT:SU:PE:SR	./.:4:4:0
chr1	42550483	1348	N	<DEL>	.	.	SVTYPE=DEL;STRANDS=+-:4;SVLEN=-7;END=42550490;CIPOS=-4,0;CIEND=0,4;CIPOS95=-4,0;CIEND95=0,3;IMPRECISE;SU=4;PE=4;SR=0	GT:SU:PE:SR	./.:4:4:0
chr1	42630241	1349	N	<DEL>	.	.	SVTYPE=DEL;STRANDS=+-:4;SVLEN=-108;END=42630349;CIPOS=-10,95;CIEND=-107,9;CIPOS95=-2,69;CIEND95=-57,2;IMPRECISE;SU=4;PE=4;SR=0	GT:SU:PE:SR	./.:4:4:0
chr1	42658679	1350	N	<DEL>	.	.	SVTYPE=DEL;STRANDS=+-:4;SVLEN=-103;END=42658782;CIPOS=-10,25;CIEND=-1,7;CIPOS95=-3,16;CIEND95=-1,3;IMPRECISE;SU=4;PE=4;SR=0	GT:SU:PE:SR	./.:4:4:0
chr1	42711363	1351	N	<DEL>	.	.	SVTYPE=DEL;STRANDS=+-:5;SVLEN=-234;END=42711597;CIPOS=-10,222;CIEND=-224,9;CIPOS95=-1,94;CIEND95=-103,1;IMPRECISE;SU=5;PE=5;SR=0	GT:SU:PE:SR	./.:5:5:0
chr1	42731818	1352	N	<DEL>	.	.	SVTYPE=DEL;STRANDS=+-:4;SVLEN=-288;END=42732106;CIPOS=-10,286;CIEND=-227,9;CIPOS95=0,184;CIEND95=-104,1;IMPRECISE;SU=4;PE=4;SR=0	GT:SU:PE:SR	./.:4:4:0
chr1	42742351	1353	N	<DEL>	.	.	SVTYPE=DEL;STRANDS=+-:4;SVLEN=-28;END=42742379;CIPOS=-3,0;CIEND=-20,9;CIPOS95=-3,0;CIEND95=-20,0;IMPRECISE;SU=4;PE=4;SR=0	GT:SU:PE:SR	./.:4:4:0
chr1	42746860	1354	N	<DEL>	.	.	SVTYPE=DEL;STRANDS=+-:4;SVLEN=-296;END=42747156;CIPOS=-10,294;CIEND=-250,9;CIPOS95=0,206;CIEND95=-124,1;IMPRECISE;SU=4;PE=4;SR=0	GT:SU:PE:SR	./.:4:4:0
chr1	42756154	1355	N	<DEL>	.	.	SVTYPE=DEL;STRANDS=+-:4;SVLEN=-202;END=42756356;CIPOS=-10,200;CIEND=-201,9;CIPOS95=-1,107;CIEND95=-112,1;IMPRECISE;SU=4;PE=4;SR=0	GT:SU:PE:SR	./.:4:4:0
chr1	42783133	1356	N	<DEL>	.	.	SVTYPE=DEL;STRANDS=+-:4;SVLEN=-387;END=42783520;CIPOS=-10,387;CIEND=-386,11;CIPOS95=0,274;CIEND95=-251,2;IMPRECISE;SU=4;PE=4;SR=0	GT:SU:PE:SR	./.:4:4:0
chr1	42838689	1357	N	<DEL>	.	.	SVTYPE=DEL;STRANDS=+-:4;SVLEN=-275;END=42838964;CIPOS=-10,255;CIEND=-265,9;CIPOS95=-1,128;CIEND95=-136,1;IMPRECISE;SU=4;PE=4;SR=0	GT:SU:PE:SR	./.:4:4:0
chr1	42873229	1358	N	<DEL>	.	.	SVTYPE=DEL;STRANDS=+-:4;SVLEN=-46;END=42873275;CIPOS=-10,44;CIEND=-12,9;CIPOS95=-2,40;CIEND95=-11,2;IMPRECISE;SU=4;PE=4;SR=0	GT:SU:PE:SR	./.:4:4:0
chr1	42902134	1359	N	<DEL>	.	.	SVTYPE=DEL;STRANDS=+-:5;SVLEN=-254;END=42902388;CIPOS=-10,251;CIEND=-253,10;CIPOS95=-1,119;CIEND95=-170,2;IMPRECISE;SU=5;PE=5;SR=0	GT:SU:PE:SR	./.:5:5:0
chr1	42912319	1360	N	<DEL>	.	.	SVTYPE=DEL;STRANDS=+-:5;SVLEN=-43;END=42912362;CIPOS=-10,41;CIEND=-42,9;CIPOS95=-3,22;CIEND95=-35,2;IMPRECISE;SU=5;PE=5;SR=0	GT:SU:PE:SR	./.:5:5:0
chr1	42983524	1361	N	<DEL>	.	.	SVTYPE=DEL;STRANDS=+-:4;SVLEN=-261;END=42983785;CIPOS=-10,259;CIEND=-260,9;CIPOS95=-1,151;CIEND95=-159,1;IMPRECISE;SU=4;PE=4;SR=0	GT:SU:PE:SR	./.:4:4:0
chr1	43000224	1362	N	<DEL>	.	.	SVTYPE=DEL;STRANDS=+-:6;SVLEN=-312;END=43000536;CIPOS=-10,284;CIEND=-302,9;CIPOS95=-1,149;CIEND95=-166,1;IMPRECISE;SU=6;PE=6;SR=0	GT:SU:PE:SR	./.:6:6:0
chr1	43052620	1363	N	<DEL>	.	.	SVTYPE=DEL;STRANDS=+-:5;SVLEN=-216;END=43052836;CIPOS=-10,214;CIEND=-215,9;CIPOS95=-1,121;CIEND95=-144,1;IMPRECISE;SU=5;PE=5;SR=0	GT:SU:PE:SR	./.:5:5:0
chr1	43168793	1364	N	<DEL>	.	.	SVTYPE=DEL;STRANDS=+-:4;SVLEN=-154;END=43168947;CIPOS=-10,152;CIEND=-121,9;CIPOS95=-1,81;CIEND95=-65,3;IMPRECISE;SU=4;PE=4;SR=0	GT:SU:PE:SR	./.:4:4:0
chr1	43183672	1365	N	<DEL>	.	.	SVTYPE=DEL;STRANDS=+-:4;SVLEN=-271;END=43183943;CIPOS=-10,269;CIEND=-270,9;CIPOS95=-1,156;CIEND95=-151,1;IMPRECISE;SU=4;PE=4;SR=0	GT:SU:PE:SR	./.:4:4:0
chr1	43230060	1366	N	<DEL>	.	.	SVTYPE=DEL;STRANDS=+-:4;SVLEN=-6;END=43230066;CIPOS=-10,4;CIEND=-5,9;CIPOS95=-10,4;CIEND95=-5,1;IMPRECISE;SU=4;PE=4;SR=0	GT:SU:PE:SR	./.:4:4:0
chr1	43261814	1367	N	<DEL>	.	.	SVTYPE=DEL;STRANDS=+-:4;SVLEN=-274;END=43262088;CIPOS=-10,274;CIEND=-273,11;CIPOS95=-1,163;CIEND95=-185,2;IMPRECISE;SU=4;PE=4;SR=0	GT:SU:PE:SR	./.:4:4:0
chr1	43349719	1368	N	<DEL>	.	.	SVTYPE=DEL;STRANDS=+-:4;SVLEN=-194;END=43349913;CIPOS=-10,192;CIEND=-123,9;CIPOS95=-1,120;CIEND95=-58,3;IMPRECISE;SU=4;PE=4;SR=0	GT:SU:PE:SR	./.:4:4:0
chr1	43383235	1369	N	<DEL>	.	.	SVTYPE=DEL;STRANDS=+-:7;SVLEN=-2;END=43383237;CIPOS=-10,0;CIEND=-1,9;CIPOS95=-10,0;CIEND95=-1,2;IMPRECISE;SU=7;PE=7;SR=0	GT:SU:PE:SR	./.:7:7:0
chr1	43391799	1370	N	<DEL>	.	.	SVTYPE=DEL;STRANDS=+-:48;SVLEN=-321;END=43392120;CIPOS=-10,9;CIEND=-10,9;CIPOS95=0,0;CIEND95=0,0;SU=48;PE=42;SR=6	GT:SU:PE:SR	./.:48:42:6
chr1	43394048	1371	N	<DEL>	.	.	SVTYPE=DEL;STRANDS=+-:4;SVLEN=-45;END=43394093;CIPOS=-10,43;CIEND=-44,9;CIPOS95=-2,39;CIEND95=-19,4;IMPRECISE;SU=4;PE=4;SR=0	GT:SU:PE:SR	./.:4:4:0
chr1	43506296	1372	N	<DEL>	.	.	SVTYPE=DEL;STRANDS=+-:4;SVLEN=-255;END=43506551;CIPOS=-10,249;CIEND=-232,9;CIPOS95=-1,124;CIEND95=-104,1;IMPRECISE;SU=4;PE=4;SR=0	GT:SU:PE:SR	./.:4:4:0
chr1	43520572	1373	N	<DEL>	.	.	SVTYPE=DEL;STRANDS=+-:4;SVLEN=-280;END=43520852;CIPOS=-10,279;CIEND=-272,10;CIPOS95=0,191;CIEND95=-142,2;IMPRECISE;SU=4;PE=4;SR=0	GT:SU:PE:SR	./.:4:4:0
chr1	43521410	1374	N	<DEL>	.	.	SVTYPE=DEL;STRANDS=+-:4;SVLEN=-115;END=43521525;CIPOS=-10,113;CIEND=-113,9;CIPOS95=-2,63;CIEND95=-60,3;IMPRECISE;SU=4;PE=4;SR=0	GT:SU:PE:SR	./.:4:4:0
chr1	43523110	1375	N	<DEL>	.	.	SVTYPE=DEL;STRANDS=+-:4;SVLEN=-78;END=43523188;CIPOS=-10,76;CIEND=-77,9;CIPOS95=-3,48;CIEND95=-37,2;IMPRECISE;SU=4;PE=4;SR=0	GT:SU:PE:SR	./.:4:4:0
chr1	43553278	1376	N	<DEL>	.	.	SVTYPE=DEL;STRANDS=+-:5;SVLEN=-186;END=43553464;CIPOS=-10,184;CIEND=-169,9;CIPOS95=-1,122;CIEND95=-50,2;IMPRECISE;SU=5;PE=5;SR=0	GT:SU:PE:SR	./.:5:5:0
chr1	43574949	1377	N	<DEL>	.	.	SVTYPE=DEL;STRANDS=+-:4;SVLEN=-112;END=43575061;CIPOS=-10,87;CIEND=-75,9;CIPOS95=-3,33;CIEND95=-56,2;IMPRECISE;SU=4;PE=4;SR=0	GT:SU:PE:SR	./.:4:4:0
chr1	43593625	1378	N	<INV>	.	.	SVTYPE=INV;STRANDS=++:121,--:18;SVLEN=590;END=43594215;CIPOS=-2,0;CIEND=-2,0;CIPOS95=0,0;CIEND95=0,0;SU=139;PE=113;SR=26	GT:SU:PE:SR	./.:139:113:26
chr1	43640520	1379	N	<DEL>	.	.	SVTYPE=DEL;STRANDS=+-:4;SVLEN=-427;END=43640947;CIPOS=-10,417;CIEND=-413,11;CIPOS95=0,262;CIEND95=-258,2;IMPRECISE;SU=4;PE=4;SR=0	GT:SU:PE:SR	./.:4:4:0
chr1	43687496	1380	N	<DEL>	.	.	SVTYPE=DEL;STRANDS=+-:4;SVLEN=-55;END=43687551;CIPOS=-8,0;CIEND=-52,9;CIPOS95=-8,0;CIEND95=-48,1;IMPRECISE;SU=4;PE=4;SR=0	GT:SU:PE:SR	./.:4:4:0
chr1	43692229	1381	N	<DEL>	.	.	SVTYPE=DEL;STRANDS=+-:6;SVLEN=-144;END=43692373;CIPOS=-10,142;CIEND=-50,9;CIPOS95=-1,64;CIEND95=-38,2;IMPRECISE;SU=6;PE=6;SR=0	GT:SU:PE:SR	./.:6:6:0
chr1	43740811	1382	N	<DEL>	.	.	SVTYPE=DEL;STRANDS=+-:5;SVLEN=-2;END=43740813;CIPOS=-10,0;CIEND=-1,9;CIPOS95=-10,0;CIEND95=-1,2;IMPRECISE;SU=5;PE=5;SR=0	GT:SU:PE:SR	./.:5:5:0
chr1	43780025	1383	N	<DEL>	.	.	SVTYPE=DEL;STRANDS=+-:4;SVLEN=-172;END=43780197;CIPOS=-10,170;CIEND=-171,9;CIPOS95=-1,94;CIEND95=-100,1;IMPRECISE;SU=4;PE=4;SR=0	GT:SU:PE:SR	./.:4:4:0
chr1	43824726	1384	N	<DEL>	.	.	SVTYPE=DEL;STRANDS=+-:4;SVLEN=-273;END=43824999;CIPOS=-10,259;CIEND=-272,9;CIPOS95=-1,124;CIEND95=-163,1;IMPRECISE;SU=4;PE=4;SR=0	GT:SU:PE:SR	./.:4:4:0
chr1	43860885	1385	N	<DEL>	.	.	SVTYPE=DEL;STRANDS=+-:6;SVLEN=-281;END=43861166;CIPOS=-10,275;CIEND=-215,9;CIPOS95=-1,132;CIEND95=-95,1;IMPRECISE;SU=6;PE=6;SR=0	GT:SU:PE:SR	./.:6:6:0
chr1	43904943	1386	N	<DEL>	.	.	SVTYPE=DEL;STRANDS=+-:4;SVLEN=-3;END=43904946;CIPOS=-10,1;CIEND=-2,9;CIPOS95=-10,1;CIEND95=-2,1;IMPRECISE;SU=4;PE=4;SR=0	GT:SU:PE:SR	./.:4:4:0
chr1	43924001	1387	N	<DEL>	.	.	SVTYPE=DEL;STRANDS=+-:5;SVLEN=-274;END=43924275;CIPOS=-10,274;CIEND=-273,11;CIPOS95=-1,148;CIEND95=-185,2;IMPRECISE;SU=5;PE=5;SR=0	GT:SU:PE:SR	./.:5:5:0
chr1	43939923	1388	N	<DEL>	.	.	SVTYPE=DEL;STRANDS=+-:4;SVLEN=-277;END=43940200;CIPOS=-10,275;CIEND=-146,9;CIPOS95=0,200;CIEND95=-55,3;IMPRECISE;SU=4;PE=4;SR=0	GT:SU:PE:SR	./.:4:4:0
chr1	43952374	1389	N	<DEL>	.	.	SVTYPE=DEL;STRANDS=+-:4;SVLEN=-264;END=43952638;CIPOS=-10,263;CIEND=-263,10;CIPOS95=-1,143;CIEND95=-163,2;IMPRECISE;SU=4;PE=4;SR=0	GT:SU:PE:SR	./.:4:4:0
chr1	43961600	1390	N	<DEL>	.	.	SVTYPE=DEL;STRANDS=+-:7;SVLEN=-261;END=43961861;CIPOS=-10,259;CIEND=-249,9;CIPOS95=-1,132;CIEND95=-120,1;IMPRECISE;SU=7;PE=7;SR=0	GT:SU:PE:SR	./.:7:7:0
chr1	43965666	1391	N	<DEL>	.	.	SVTYPE=DEL;STRANDS=+-:4;SVLEN=-122;END=43965788;CIPOS=-10,120;CIEND=-68,9;CIPOS95=-2,69;CIEND95=-51,2;IMPRECISE;SU=4;PE=4;SR=0	GT:SU:PE:SR	./.:4:4:0
chr1	44005111	1392	N	<DEL>	.	.	SVTYPE=DEL;STRANDS=+-:4;SVLEN=-433;END=44005544;CIPOS=-10,398;CIEND=-329,11;CIPOS95=0,249;CIEND95=-192,2;IMPRECISE;SU=4;PE=4;SR=0	GT:SU:PE:SR	./.:4:4:0
chr1	44045003	1393	N	<DEL>	.	.	SVTYPE=DEL;STRANDS=+-:4;SVLEN=-222;END=44045225;CIPOS=-10,150;CIEND=-184,9;CIPOS95=-3,54;CIEND95=-69,2;IMPRECISE;SU=4;PE=4;SR=0	GT:SU:PE:SR	./.:4:4:0
chr1	44170882	1394	N	<DEL>	.	.	SVTYPE=DEL;STRANDS=+-:4;SVLEN=-234;END=44171116;CIPOS=-10,232;CIEND=-210,9;CIPOS95=-1,137;CIEND95=-88,1;IMPRECISE;SU=4;PE=4;SR=0	GT:SU:PE:SR	./.:4:4:0
chr1	44201095	1395	N	<DEL>	.	.	SVTYPE=DEL;STRANDS=+-:4;SVLEN=-277;END=44201372;CIPOS=-10,274;CIEND=-276,10;CIPOS95=-1,145;CIEND95=-181,1;IMPRECISE;SU=4;PE=4;SR=0	GT:SU:PE:SR	./.:4:4:0
chr1	44224323	1396	N	<DEL>	.	.	SVTYPE=DEL;STRANDS=+-:4;SVLEN=-355;END=44224678;CIPOS=-10,265;CIEND=-295,9;CIPOS95=-1,137;CIEND95=-162,1;IMPRECISE;SU=4;PE=4;SR=0	GT:SU:PE:SR	./.:4:4:0
chr1	44232597	1397	N	<DEL>	.	.	SVTYPE=DEL;STRANDS=+-:5;SVLEN=-236;END=44232833;CIPOS=-10,234;CIEND=-235,9;CIPOS95=-1,150;CIEND95=-122,1;IMPRECISE;SU=5;PE=5;SR=0	GT:SU:PE:SR	./.:5:5:0
chr1	44240556	1398	N	<DEL>	.	.	SVTYPE=DEL;STRANDS=+-:7;SVLEN=-304;END=44240860;CIPOS=-10,192;CIEND=-303,10;CIPOS95=-1,69;CIEND95=-153,2;IMPRECISE;SU=7;PE=7;SR=0	GT:SU:PE:SR	./.:7:7:0
chr1	44246795	1399	N	<DEL>	.	.	SVTYPE=DEL;STRANDS=+-:4;SVLEN=-124;END=44246919;CIPOS=-10,107;CIEND=-123,9;CIPOS95=-3,68;CIEND95=-69,2;IMPRECISE;SU=4;PE=4;SR=0	GT:SU:PE:SR	./.:4:4:0
chr1	44276267	1400	N	<DEL>	.	.	SVTYPE=DEL;STRANDS=+-:4;SVLEN=-326;END=44276593;CIPOS=-10,299;CIEND=-325,11;CIPOS95=-1,166;CIEND95=-222,2;IMPRECISE;SU=4;PE=4;SR=0	GT:SU:PE:SR	./.:4:4:0
chr1	44287616	1401	N	<DEL>	.	.	SVTYPE=DEL;STRANDS=+-:4;SVLEN=-466;END=44288082;CIPOS=-10,419;CIEND=-420,11;CIPOS95=0,263;CIEND95=-263,2;IMPRECISE;SU=4;PE=4;SR=0	GT:SU:PE:SR	./.:4:4:0
chr1	44295296	1402	N	<DEL>	.	.	SVTYPE=DEL;STRANDS=+-:4;SVLEN=-62;END=44295358;CIPOS=-10,49;CIEND=-61,9;CIPOS95=-2,37;CIEND95=-38,3;IMPRECISE;SU=4;PE=4;SR=0	GT:SU:PE:SR	./.:4:4:0
chr1	44327729	1403	N	<DEL>	.	.	SVTYPE=DEL;STRANDS=+-:4;SVLEN=-185;END=44327914;CIPOS=-10,183;CIEND=-184,9;CIPOS95=-1,109;CIEND95=-108,1;IMPRECISE;SU=4;PE=4;SR=0	GT:SU:PE:SR	./.:4:4:0
chr1	44346259	1404	N	<DEL>	.	.	SVTYPE=DEL;STRANDS=+-:5;SVLEN=-184;END=44346443;CIPOS=-10,156;CIEND=-183,9;CIPOS95=-2,50;CIEND95=-93,1;IMPRECISE;SU=5;PE=5;SR=0	GT:SU:PE:SR	./.:5:5:0
chr1	44347772	1405	N	<DEL>	.	.	SVTYPE=DEL;STRANDS=+-:6;SVLEN=-294;END=44348066;CIPOS=-10,279;CIEND=-259,9;CIPOS95=-1,149;CIEND95=-130,1;IMPRECISE;SU=6;PE=6;SR=0	GT:SU:PE:SR	./.:6:6:0
chr1	44377506	1406	N	<DEL>	.	.	SVTYPE=DEL;STRANDS=+-:4;SVLEN=-217;END=44377723;CIPOS=-10,187;CIEND=-216,9;CIPOS95=-2,76;CIEND95=-105,1;IMPRECISE;SU=4;PE=4;SR=0	GT:SU:PE:SR	./.:4:4:0
chr1	44522040	1407	N	<DEL>	.	.	SVTYPE=DEL;STRANDS=+-:4;SVLEN=-136;END=44522176;CIPOS=-10,134;CIEND=-135,9;CIPOS95=-3,57;CIEND95=-63,2;IMPRECISE;SU=4;PE=4;SR=0	GT:SU:PE:SR	./.:4:4:0
chr1	44545587	1408	N	<DEL>	.	.	SVTYPE=DEL;STRANDS=+-:4;SVLEN=-48;END=44545635;CIPOS=-10,46;CIEND=-14,9;CIPOS95=-2,37;CIEND95=-13,2;IMPRECISE;SU=4;PE=4;SR=0	GT:SU:PE:SR	./.:4:4:0
chr1	44561452	1409	N	<DEL>	.	.	SVTYPE=DEL;STRANDS=+-:5;SVLEN=-285;END=44561737;CIPOS=-10,283;CIEND=-282,9;CIPOS95=0,199;CIEND95=-144,1;IMPRECISE;SU=5;PE=5;SR=0	GT:SU:PE:SR	./.:5:5:0
chr1	44687468	1410	N	<DEL>	.	.	SVTYPE=DEL;STRANDS=+-:5;SVLEN=-2;END=44687470;CIPOS=-9,0;CIEND=0,9;CIPOS95=-9,0;CIEND95=0,3;IMPRECISE;SU=5;PE=5;SR=0	GT:SU:PE:SR	./.:5:5:0
chr1	44695008	1411	N	<DEL>	.	.	SVTYPE=DEL;STRANDS=+-:4;SVLEN=-178;END=44695186;CIPOS=-10,176;CIEND=-79,9;CIPOS95=-2,76;CIEND95=-57,2;IMPRECISE;SU=4;PE=4;SR=0	GT:SU:PE:SR	./.:4:4:0
chr1	44715867	1412	N	<DEL>	.	.	SVTYPE=DEL;STRANDS=+-:4;SVLEN=-10;END=44715877;CIPOS=-10,8;CIEND=-9,9;CIPOS95=-10,8;CIEND95=-9,1;IMPRECISE;SU=4;PE=4;SR=0	GT:SU:PE:SR	./.:4:4:0
chr1	44751985	1413	N	<DEL>	.	.	SVTYPE=DEL;STRANDS=+-:4;SVLEN=-69;END=44752054;CIPOS=-10,43;CIEND=-37,10;CIPOS95=-2,34;CIEND95=-29,3;IMPRECISE;SU=4;PE=4;SR=0	GT:SU:PE:SR	./.:4:4:0
chr1	44816950	1414	N	<DEL>	.	.	SVTYPE=DEL;STRANDS=+-:7;SVLEN=-8;END=44816958;CIPOS=-10,6;CIEND=-7,9;CIPOS95=-5,6;CIEND95=-7,1;IMPRECISE;SU=7;PE=7;SR=0	GT:SU:PE:SR	./.:7:7:0
chr1	44817789	1415	N	<DEL>	.	.	SVTYPE=DEL;STRANDS=+-:4;SVLEN=-3;END=44817792;CIPOS=-10,1;CIEND=-2,9;CIPOS95=-10,1;CIEND95=-2,2;IMPRECISE;SU=4;PE=4;SR=0	GT:SU:PE:SR	./.:4:4:0
chr1	44837158	1416	N	<DEL>	.	.	SVTYPE=DEL;STRANDS=+-:4;SVLEN=-7;END=44837165;CIPOS=-4,0;CIEND=0,4;CIPOS95=-4,0;CIEND95=0,3;IMPRECISE;SU=4;PE=4;SR=0	GT:SU:PE:SR	./.:4:4:0
chr1	44845232	1417	N	<DEL>	.	.	SVTYPE=DEL;STRANDS=+-:4;SVLEN=-97;END=44845329;CIPOS=-10,19;CIEND=-17,10;CIPOS95=-2,17;CIEND95=-15,3;IMPRECISE;SU=4;PE=4;SR=0	GT:SU:PE:SR	./.:4:4:0
chr1	44951963	1418	N	<DEL>	.	.	SVTYPE=DEL;STRANDS=+-:44;SVLEN=-309;END=44952272;CIPOS=-10,207;CIEND=-144,9;CIPOS95=-2,55;CIEND95=-55,1;IMPRECISE;SU=44;PE=44;SR=0	GT:SU:PE:SR	./.:44:44:0
chr1	44993579	1419	N	<DEL>	.	.	SVTYPE=DEL;STRANDS=+-:4;SVLEN=-244;END=44993823;CIPOS=-10,242;CIEND=-221,9;CIPOS95=-1,143;CIEND95=-101,1;IMPRECISE;SU=4;PE=4;SR=0	GT:SU:PE:SR	./.:4:4:0
chr1	45017952	1420	N	<DEL>	.	.	SVTYPE=DEL;STRANDS=+-:4;SVLEN=-206;END=45018158;CIPOS=-10,204;CIEND=-205,9;CIPOS95=-1,90;CIEND95=-93,1;IMPRECISE;SU=4;PE=4;SR=0	GT:SU:PE:SR	./.:4:4:0
chr1	45036371	1421	N	<DEL>	.	.	SVTYPE=DEL;STRANDS=+-:4;SVLEN=-63;END=45036434;CIPOS=-10,61;CIEND=-62,9;CIPOS95=-1,56;CIEND95=-59,0;IMPRECISE;SU=4;PE=4;SR=0	GT:SU:PE:SR	./.:4:4:0
chr1	45070175	1422	N	<DEL>	.	.	SVTYPE=DEL;STRANDS=+-:4;SVLEN=-313;END=45070488;CIPOS=-10,293;CIEND=-312,9;CIPOS95=-1,161;CIEND95=-192,0;IMPRECISE;SU=4;PE=4;SR=0	GT:SU:PE:SR	./.:4:4:0
chr1	45088967	1423	N	<DEL>	.	.	SVTYPE=DEL;STRANDS=+-:4;SVLEN=-323;END=45089290;CIPOS=-10,316;CIEND=-319,11;CIPOS95=-1,180;CIEND95=-176,2;IMPRECISE;SU=4;PE=4;SR=0	GT:SU:PE:SR	./.:4:4:0
chr1	45188966	1424	N	<DEL>	.	.	SVTYPE=DEL;STRANDS=+-:4;SVLEN=-150;END=45189116;CIPOS=-10,148;CIEND=-95,9;CIPOS95=-3,55;CIEND95=-68,2;IMPRECISE;SU=4;PE=4;SR=0	GT:SU:PE:SR	./.:4:4:0
chr1	45213432	1425	N	<DEL>	.	.	SVTYPE=DEL;STRANDS=+-:4;SVLEN=-248;END=45213680;CIPOS=-10,228;CIEND=-247,10;CIPOS95=-1,107;CIEND95=-139,2;IMPRECISE;SU=4;PE=4;SR=0	GT:SU:PE:SR	./.:4:4:0
chr1	45282584	1426	N	<DEL>	.	.	SVTYPE=DEL;STRANDS=+-:4;SVLEN=-112;END=45282696;CIPOS=-10,110;CIEND=-111,9;CIPOS95=-2,57;CIEND95=-49,2;IMPRECISE;SU=4;PE=4;SR=0	GT:SU:PE:SR	./.:4:4:0
chr1	45283341	1427	N	<DEL>	.	.	SVTYPE=DEL;STRANDS=+-:5;SVLEN=-152;END=45283493;CIPOS=-10,1;CIEND=-99,9;CIPOS95=-10,1;CIEND95=-37,2;IMPRECISE;SU=5;PE=5;SR=0	GT:SU:PE:SR	./.:5:5:0
chr1	45349452	1428	N	<DEL>	.	.	SVTYPE=DEL;STRANDS=+-:4;SVLEN=-88;END=45349540;CIPOS=-10,86;CIEND=-44,9;CIPOS95=-2,40;CIEND95=-34,2;IMPRECISE;SU=4;PE=4;SR=0	GT:SU:PE:SR	./.:4:4:0
chr1	45376389	1429	N	<DEL>	.	.	SVTYPE=DEL;STRANDS=+-:4;SVLEN=-187;END=45376576;CIPOS=-10,185;CIEND=-142,9;CIPOS95=0,105;CIEND95=-38,2;IMPRECISE;SU=4;PE=4;SR=0	GT:SU:PE:SR	./.:4:4:0
chr1	45417868	1430	N	<DEL>	.	.	SVTYPE=DEL;STRANDS=+-:4;SVLEN=-266;END=45418134;CIPOS=-10,263;CIEND=-265,9;CIPOS95=-1,122;CIEND95=-156,1;IMPRECISE;SU=4;PE=4;SR=0	GT:SU:PE:SR	./.:4:4:0
chr1	45451326	1431	N	<DEL>	.	.	SVTYPE=DEL;STRANDS=+-:4;SVLEN=-302;END=45451628;CIPOS=-10,300;CIEND=-233,9;CIPOS95=0,180;CIEND95=-107,1;IMPRECISE;SU=4;PE=4;SR=0	GT:SU:PE:SR	./.:4:4:0
chr1	45459430	1432	N	<DEL>	.	.	SVTYPE=DEL;STRANDS=+-:4;SVLEN=-260;END=45459690;CIPOS=-10,202;CIEND=-246,9;CIPOS95=-1,87;CIEND95=-116,1;IMPRECISE;SU=4;PE=4;SR=0	GT:SU:PE:SR	./.:4:4:0
chr1	45474269	1433	N	<DEL>	.	.	SVTYPE=DEL;STRANDS=+-:4;SVLEN=-307;END=45474576;CIPOS=-10,200;CIEND=-204,9;CIPOS95=-1,85;CIEND95=-87,1;IMPRECISE;SU=4;PE=4;SR=0	GT:SU:PE:SR	./.:4:4:0
chr1	45495704	1434	N	<DEL>	.	.	SVTYPE=DEL;STRANDS=+-:4;SVLEN=-221;END=45495925;CIPOS=-10,160;CIEND=-164,9;CIPOS95=-2,59;CIEND95=-59,2;IMPRECISE;SU=4;PE=4;SR=0	GT:SU:PE:SR	./.:4:4:0
chr1	45507247	1435	N	<DEL>	.	.	SVTYPE=DEL;STRANDS=+-:4;SVLEN=-267;END=45507514;CIPOS=-10,159;CIEND=-266,11;CIPOS95=-2,57;CIEND95=-166,3;IMPRECISE;SU=4;PE=4;SR=0	GT:SU:PE:SR	./.:4:4:0
chr1	45508572	1436	N	<DEL>	.	.	SVTYPE=DEL;STRANDS=+-:6;SVLEN=-271;END=45508843;CIPOS=-10,175;CIEND=-264,9;CIPOS95=-2,64;CIEND95=-131,1;IMPRECISE;SU=6;PE=6;SR=0	GT:SU:PE:SR	./.:6:6:0
chr1	45631980	1437	N	<DEL>	.	.	SVTYPE=DEL;STRANDS=+-:4;SVLEN=-338;END=45632318;CIPOS=-10,301;CIEND=-315,11;CIPOS95=-1,168;CIEND95=-179,3;IMPRECISE;SU=4;PE=4;SR=0	GT:SU:PE:SR	./.:4:4:0
chr1	45651508	1438	N	<DEL>	.	.	SVTYPE=DEL;STRANDS=+-:4;SVLEN=-108;END=45651616;CIPOS=-10,72;CIEND=-107,9;CIPOS95=-2,55;CIEND95=-42,2;IMPRECISE;SU=4;PE=4;SR=0	GT:SU:PE:SR	./.:4:4:0
chr1	45661567	1439	N	<DEL>	.	.	SVTYPE=DEL;STRANDS=+-:4;SVLEN=-88;END=45661655;CIPOS=-10,86;CIEND=-72,9;CIPOS95=-2,31;CIEND95=-54,1;IMPRECISE;SU=4;PE=4;SR=0	GT:SU:PE:SR	./.:4:4:0
chr1	45662116	1440	N	<DEL>	.	.	SVTYPE=DEL;STRANDS=+-:4;SVLEN=-399;END=45662515;CIPOS=-10,399;CIEND=-370,11;CIPOS95=0,272;CIEND95=-226,2;IMPRECISE;SU=4;PE=4;SR=0	GT:SU:PE:SR	./.:4:4:0
chr1	45670009	1441	N	<DEL>	.	.	SVTYPE=DEL;STRANDS=+-:4;SVLEN=-256;END=45670265;CIPOS=-10,254;CIEND=-255,9;CIPOS95=-1,179;CIEND95=-140,1;IMPRECISE;SU=4;PE=4;SR=0	GT:SU:PE:SR	./.:4:4:0
chr1	45701395	1442	N	<DEL>	.	.	SVTYPE=DEL;STRANDS=+-:4;SVLEN=-32;END=45701427;CIPOS=-10,30;CIEND=-31,9;CIPOS95=-1,29;CIEND95=-29,1;IMPRECISE;SU=4;PE=4;SR=0	GT:SU:PE:SR	./.:4:4:0
chr1	45741622	1443_1	N	N]chr1:45741976]	.	.	SVTYPE=BND;STRANDS=++:4;EVENT=1443;MATEID=1443_2;CIPOS=-10,302;CIEND=-10,424;CIPOS95=0,256;CIEND95=0,247;IMPRECISE;SU=4;PE=4;SR=0	GT:SU:PE:SR	./.:4:4:0
chr1	45741976	1443_2	N	N]chr1:45741622]	.	.	SVTYPE=BND;STRANDS=++:4;SECONDARY;EVENT=1443;MATEID=1443_1;CIPOS=-10,424;CIEND=-10,302;CIPOS95=0,247;CIEND95=0,256;IMPRECISE;SU=4;PE=4;SR=0	GT:SU:PE:SR	./.:4:4:0
chr1	45741623	1444	N	<DEL>	.	.	SVTYPE=DEL;STRANDS=+-:73;SVLEN=-303;END=45741926;CIPOS=0,0;CIEND=0,0;CIPOS95=0,0;CIEND95=0,0;SU=73;PE=37;SR=36	GT:SU:PE:SR	./.:73:37:36
chr1	45798228	1445	N	<DEL>	.	.	SVTYPE=DEL;STRANDS=+-:4;SVLEN=-229;END=45798457;CIPOS=-10,227;CIEND=-165,9;CIPOS95=-1,159;CIEND95=-61,2;IMPRECISE;SU=4;PE=4;SR=0	GT:SU:PE:SR	./.:4:4:0
chr1	45815142	1446	N	<DEL>	.	.	SVTYPE=DEL;STRANDS=+-:4;SVLEN=-183;END=45815325;CIPOS=-10,181;CIEND=-182,9;CIPOS95=-1,111;CIEND95=-81,1;IMPRECISE;SU=4;PE=4;SR=0	GT:SU:PE:SR	./.:4:4:0
chr1	45818439	1447	N	<DEL>	.	.	SVTYPE=DEL;STRANDS=+-:4;SVLEN=-124;END=45818563;CIPOS=-10,122;CIEND=-123,9;CIPOS95=-2,64;CIEND95=-37,2;IMPRECISE;SU=4;PE=4;SR=0	GT:SU:PE:SR	./.:4:4:0
chr1	45830769	1448	N	<DEL>	.	.	SVTYPE=DEL;STRANDS=+-:4;SVLEN=-262;END=45831031;CIPOS=-10,46;CIEND=-257,9;CIPOS95=-2,36;CIEND95=-127,1;IMPRECISE;SU=4;PE=4;SR=0	GT:SU:PE:SR	./.:4:4:0
chr1	45835210	1449	N	<DEL>	.	.	SVTYPE=DEL;STRANDS=+-:6;SVLEN=-6;END=45835216;CIPOS=-10,4;CIEND=-5,9;CIPOS95=-10,4;CIEND95=-5,2;IMPRECISE;SU=6;PE=6;SR=0	GT:SU:PE:SR	./.:6:6:0
chr1	45839145	1450	N	<DEL>	.	.	SVTYPE=DEL;STRANDS=+-:4;SVLEN=-10;END=45839155;CIPOS=-10,10;CIEND=-9,11;CIPOS95=-10,10;CIEND95=-9,3;IMPRECISE;SU=4;PE=4;SR=0	GT:SU:PE:SR	./.:4:4:0
chr1	45854856	1451	N	<DEL>	.	.	SVTYPE=DEL;STRANDS=+-:4;SVLEN=-195;END=45855051;CIPOS=-10,193;CIEND=-100,9;CIPOS95=-1,106;CIEND95=-70,3;IMPRECISE;SU=4;PE=4;SR=0	GT:SU:PE:SR	./.:4:4:0
chr1	45886968	1452	N	<DEL>	.	.	SVTYPE=DEL;STRANDS=+-:4;SVLEN=-253;END=45887221;CIPOS=-10,252;CIEND=-252,10;CIPOS95=-1,141;CIEND95=-156,2;IMPRECISE;SU=4;PE=4;SR=0	GT:SU:PE:SR	./.:4:4:0
chr1	45900452	1453_1	N	N]chr1:45900820]	.	.	SVTYPE=BND;STRANDS=++:17;EVENT=1453;MATEID=1453_2;CIPOS=-10,310;CIEND=-8,316;CIPOS95=0,221;CIEND95=0,212;IMPRECISE;SU=17;PE=17;SR=0	GT:SU:PE:SR	./.:17:17:0
chr1	45900820	1453_2	N	N]chr1:45900452]	.	.	SVTYPE=BND;STRANDS=++:17;SECONDARY;EVENT=1453;MATEID=1453_1;CIPOS=-8,316;CIEND=-10,310;CIPOS95=0,212;CIEND95=0,221;IMPRECISE;SU=17;PE=17;SR=0	GT:SU:PE:SR	./.:17:17:0
chr1	45900453	1454	N	<DEL>	.	.	SVTYPE=DEL;STRANDS=+-:125;SVLEN=-311;END=45900764;CIPOS=0,0;CIEND=0,0;CIPOS95=0,0;CIEND95=0,0;SU=125;PE=87;SR=38	GT:SU:PE:SR	./.:125:87:38
chr1	45904282	1455	N	<DEL>	.	.	SVTYPE=DEL;STRANDS=+-:4;SVLEN=-176;END=45904458;CIPOS=-10,174;CIEND=-168,9;CIPOS95=-1,82;CIEND95=-57,2;IMPRECISE;SU=4;PE=4;SR=0	GT:SU:PE:SR	./.:4:4:0
chr1	45929981	1456	N	<DEL>	.	.	SVTYPE=DEL;STRANDS=+-:4;SVLEN=-386;END=45930367;CIPOS=-10,386;CIEND=-385,11;CIPOS95=0,265;CIEND95=-264,2;IMPRECISE;SU=4;PE=4;SR=0	GT:SU:PE:SR	./.:4:4:0
chr1	45945191	1457	N	<DEL>	.	.	SVTYPE=DEL;STRANDS=+-:4;SVLEN=-169;END=45945360;CIPOS=-10,167;CIEND=-168,9;CIPOS95=-2,67;CIEND95=-81,1;IMPRECISE;SU=4;PE=4;SR=0	GT:SU:PE:SR	./.:4:4:0
chr1	45954477	1458	N	<DEL>	.	.	SVTYPE=DEL;STRANDS=+-:4;SVLEN=-223;END=45954700;CIPOS=-10,221;CIEND=-222,9;CIPOS95=-1,109;CIEND95=-119,1;IMPRECISE;SU=4;PE=4;SR=0	GT:SU:PE:SR	./.:4:4:0
chr1	45955839	1459	N	<DEL>	.	.	SVTYPE=DEL;STRANDS=+-:4;SVLEN=-138;END=45955977;CIPOS=-10,136;CIEND=-137,9;CIPOS95=-1,84;CIEND95=-60,2;IMPRECISE;SU=4;PE=4;SR=0	GT:SU:PE:SR	./.:4:4:0
chr1	45979702	1460	N	<DEL>	.	.	SVTYPE=DEL;STRANDS=+-:4;SVLEN=-83;END=45979785;CIPOS=-10,79;CIEND=-80,9;CIPOS95=-3,46;CIEND95=-36,2;IMPRECISE;SU=4;PE=4;SR=0	GT:SU:PE:SR	./.:4:4:0
chr1	46001408	1461	N	<DEL>	.	.	SVTYPE=DEL;STRANDS=+-:6;SVLEN=-394;END=46001802;CIPOS=-10,339;CIEND=-293,9;CIPOS95=0,186;CIEND95=-159,1;IMPRECISE;SU=6;PE=6;SR=0	GT:SU:PE:SR	./.:6:6:0
chr1	46021624	1462	N	<DEL>	.	.	SVTYPE=DEL;STRANDS=+-:4;SVLEN=-154;END=46021778;CIPOS=-10,152;CIEND=-153,9;CIPOS95=-2,70;CIEND95=-69,1;IMPRECISE;SU=4;PE=4;SR=0	GT:SU:PE:SR	./.:4:4:0
chr1	46045044	1463	N	<DEL>	.	.	SVTYPE=DEL;STRANDS=+-:4;SVLEN=-20;END=46045064;CIPOS=-10,6;CIEND=-19,9;CIPOS95=-3,6;CIEND95=-19,1;IMPRECISE;SU=4;PE=4;SR=0	GT:SU:PE:SR	./.:4:4:0
chr1	46064738	1464	N	<DEL>	.	.	SVTYPE=DEL;STRANDS=+-:4;SVLEN=-127;END=46064865;CIPOS=-10,125;CIEND=-126,9;CIPOS95=-2,71;CIEND95=-55,3;IMPRECISE;SU=4;PE=4;SR=0	GT:SU:PE:SR	./.:4:4:0
chr1	46086535	1465	N	<DEL>	.	.	SVTYPE=DEL;STRANDS=+-:4;SVLEN=-196;END=46086731;CIPOS=-10,194;CIEND=-164,9;CIPOS95=-1,107;CIEND95=-56,2;IMPRECISE;SU=4;PE=4;SR=0	GT:SU:PE:SR	./.:4:4:0
chr1	46116368	1466	N	<DEL>	.	.	SVTYPE=DEL;STRANDS=+-:5;SVLEN=-67;END=46116435;CIPOS=-10,53;CIEND=-66,9;CIPOS95=-2,27;CIEND95=-54,2;IMPRECISE;SU=5;PE=5;SR=0	GT:SU:PE:SR	./.:5:5:0
chr1	46126555	1467	N	<DEL>	.	.	SVTYPE=DEL;STRANDS=+-:4;SVLEN=-101;END=46126656;CIPOS=-10,89;CIEND=-100,9;CIPOS95=-4,17;CIEND95=-54,2;IMPRECISE;SU=4;PE=4;SR=0	GT:SU:PE:SR	./.:4:4:0
chr1	46146994	1468	N	<DEL>	.	.	SVTYPE=DEL;STRANDS=+-:4;SVLEN=-4;END=46146998;CIPOS=-7,0;CIEND=0,7;CIPOS95=-7,0;CIEND95=0,2;IMPRECISE;SU=4;PE=4;SR=0	GT:SU:PE:SR	./.:4:4:0
chr1	46157846	1469	N	<DEL>	.	.	SVTYPE=DEL;STRANDS=+-:6;SVLEN=-72;END=46157918;CIPOS=-10,70;CIEND=-71,9;CIPOS95=-3,45;CIEND95=-58,3;IMPRECISE;SU=6;PE=6;SR=0	GT:SU:PE:SR	./.:6:6:0
chr1	46165734	1470	N	<DEL>	.	.	SVTYPE=DEL;STRANDS=+-:4;SVLEN=-134;END=46165868;CIPOS=-10,92;CIEND=-133,9;CIPOS95=-2,67;CIEND95=-67,1;IMPRECISE;SU=4;PE=4;SR=0	GT:SU:PE:SR	./.:4:4:0
chr1	46192216	1471	N	<DEL>	.	.	SVTYPE=DEL;STRANDS=+-:5;SVLEN=-342;END=46192558;CIPOS=-10,268;CIEND=-289,11;CIPOS95=-1,136;CIEND95=-150,3;IMPRECISE;SU=5;PE=5;SR=0	GT:SU:PE:SR	./.:5:5:0
chr1	46287098	1472	N	<DEL>	.	.	SVTYPE=DEL;STRANDS=+-:5;SVLEN=-250;END=46287348;CIPOS=-10,236;CIEND=-249,9;CIPOS95=-1,96;CIEND95=-148,1;IMPRECISE;SU=5;PE=5;SR=0	GT:SU:PE:SR	./.:5:5:0
chr1	46304644	1473	N	<DEL>	.	.	SVTYPE=DEL;STRANDS=+-:4;SVLEN=-230;END=46304874;CIPOS=-10,183;CIEND=-172,9;CIPOS95=-1,65;CIEND95=-65,2;IMPRECISE;SU=4;PE=4;SR=0	GT:SU:PE:SR	./.:4:4:0
chr1	46357186	1474	N	<DEL>	.	.	SVTYPE=DEL;STRANDS=+-:5;SVLEN=-342;END=46357528;CIPOS=-10,319;CIEND=-284,9;CIPOS95=0,180;CIEND95=-139,1;IMPRECISE;SU=5;PE=5;SR=0	GT:SU:PE:SR	./.:5:5:0
chr1	46368287	1475	N	<DEL>	.	.	SVTYPE=DEL;STRANDS=+-:4;SVLEN=-159;END=46368446;CIPOS=-10,157;CIEND=-158,9;CIPOS95=-2,66;CIEND95=-86,1;IMPRECISE;SU=4;PE=4;SR=0	GT:SU:PE:SR	./.:4:4:0
chr1	46388703	1476	N	<DEL>	.	.	SVTYPE=DEL;STRANDS=+-:4;SVLEN=-182;END=46388885;CIPOS=-10,180;CIEND=-143,9;CIPOS95=-1,110;CIEND95=-46,2;IMPRECISE;SU=4;PE=4;SR=0	GT:SU:PE:SR	./.:4:4:0
chr1	46393177	1477	N	<DEL>	.	.	SVTYPE=DEL;STRANDS=+-:4;SVLEN=-252;END=46393429;CIPOS=-10,250;CIEND=-119,9;CIPOS95=-1,142;CIEND95=-66,3;IMPRECISE;SU=4;PE=4;SR=0	GT:SU:PE:SR	./.:4:4:0
chr1	46457443	1478	N	<DEL>	.	.	SVTYPE=DEL;STRANDS=+-:5;SVLEN=-145;END=46457588;CIPOS=-10,143;CIEND=-88,9;CIPOS95=-1,69;CIEND95=-57,2;IMPRECISE;SU=5;PE=5;SR=0	GT:SU:PE:SR	./.:5:5:0
chr1	46496537	1479	N	<DEL>	.	.	SVTYPE=DEL;STRANDS=+-:4;SVLEN=-104;END=46496641;CIPOS=-10,58;CIEND=-103,9;CIPOS95=-2,44;CIEND95=-37,2;IMPRECISE;SU=4;PE=4;SR=0	GT:SU:PE:SR	./.:4:4:0
chr1	46517094	1480	N	<DEL>	.	.	SVTYPE=DEL;STRANDS=+-:4;SVLEN=-216;END=46517310;CIPOS=-10,152;CIEND=-214,9;CIPOS95=-3,56;CIEND95=-90,1;IMPRECISE;SU=4;PE=4;SR=0	GT:SU:PE:SR	./.:4:4:0
chr1	46537045	1481	N	<DEL>	.	.	SVTYPE=DEL;STRANDS=+-:4;SVLEN=-100;END=46537145;CIPOS=-10,27;CIEND=-99,9;CIPOS95=-2,23;CIEND95=-66,3;IMPRECISE;SU=4;PE=4;SR=0	GT:SU:PE:SR	./.:4:4:0
chr1	46580198	1482	N	<DEL>	.	.	SVTYPE=DEL;STRANDS=+-:4;SVLEN=-178;END=46580376;CIPOS=-10,176;CIEND=-177,9;CIPOS95=-1,108;CIEND95=-87,1;IMPRECISE;SU=4;PE=4;SR=0	GT:SU:PE:SR	./.:4:4:0
chr1	46585266	1483	N	<DEL>	.	.	SVTYPE=DEL;STRANDS=+-:5;SVLEN=-20;END=46585286;CIPOS=-10,9;CIEND=-10,9;CIPOS95=-4,2;CIEND95=-3,1;IMPRECISE;SU=5;PE=4;SR=1	GT:SU:PE:SR	./.:5:4:1
chr1	46725197	1484	N	<DEL>	.	.	SVTYPE=DEL;STRANDS=+-:5;SVLEN=-82;END=46725279;CIPOS=-10,36;CIEND=-81,9;CIPOS95=-2,23;CIEND95=-56,2;IMPRECISE;SU=5;PE=5;SR=0	GT:SU:PE:SR	./.:5:5:0
chr1	46754411	1485	N	<DEL>	.	.	SVTYPE=DEL;STRANDS=+-:4;SVLEN=-74;END=46754485;CIPOS=-10,11;CIEND=-73,9;CIPOS95=-2,11;CIEND95=-37,3;IMPRECISE;SU=4;PE=4;SR=0	GT:SU:PE:SR	./.:4:4:0
chr1	46760540	1486	N	<DEL>	.	.	SVTYPE=DEL;STRANDS=+-:4;SVLEN=-393;END=46760933;CIPOS=-10,348;CIEND=-270,9;CIPOS95=0,209;CIEND95=-141,1;IMPRECISE;SU=4;PE=4;SR=0	GT:SU:PE:SR	./.:4:4:0
chr1	46786036	1487	N	<DEL>	.	.	SVTYPE=DEL;STRANDS=+-:6;SVLEN=-175;END=46786211;CIPOS=-10,173;CIEND=-150,9;CIPOS95=-1,72;CIEND95=-49,2;IMPRECISE;SU=6;PE=6;SR=0	GT:SU:PE:SR	./.:6:6:0
chr1	46788385	1488	N	<DEL>	.	.	SVTYPE=DEL;STRANDS=+-:4;SVLEN=-2;END=46788387;CIPOS=-10,0;CIEND=-1,9;CIPOS95=-10,0;CIEND95=-1,2;IMPRECISE;SU=4;PE=4;SR=0	GT:SU:PE:SR	./.:4:4:0
chr1	46823744	1489	N	<DEL>	.	.	SVTYPE=DEL;STRANDS=+-:4;SVLEN=-186;END=46823930;CIPOS=-10,184;CIEND=-185,9;CIPOS95=-1,100;CIEND95=-90,1;IMPRECISE;SU=4;PE=4;SR=0	GT:SU:PE:SR	./.:4:4:0
chr1	46976849	1490	N	<DEL>	.	.	SVTYPE=DEL;STRANDS=+-:4;SVLEN=-113;END=46976962;CIPOS=-10,73;CIEND=-98,9;CIPOS95=-2,51;CIEND95=-42,3;IMPRECISE;SU=4;PE=4;SR=0	GT:SU:PE:SR	./.:4:4:0
chr1	47019763	1491	N	<DEL>	.	.	SVTYPE=DEL;STRANDS=+-:5;SVLEN=-130;END=47019893;CIPOS=-10,128;CIEND=-129,9;CIPOS95=-3,53;CIEND95=-48,2;IMPRECISE;SU=5;PE=5;SR=0	GT:SU:PE:SR	./.:5:5:0
chr1	47032337	1492	N	<DEL>	.	.	SVTYPE=DEL;STRANDS=+-:4;SVLEN=-262;END=47032599;CIPOS=-10,260;CIEND=-261,9;CIPOS95=-1,147;CIEND95=-135,1;IMPRECISE;SU=4;PE=4;SR=0	GT:SU:PE:SR	./.:4:4:0
chr1	46855854	1493_1	N	N]chr1:47109886]	.	.	SVTYPE=BND;STRANDS=++:4;EVENT=1493;MATEID=1493_2;CIPOS=-10,391;CIEND=-10,390;CIPOS95=0,225;CIEND95=0,236;IMPRECISE;SU=4;PE=4;SR=0	GT:SU:PE:SR	./.:4:4:0
chr1	47109886	1493_2	N	N]chr1:46855854]	.	.	SVTYPE=BND;STRANDS=++:4;SECONDARY;EVENT=1493;MATEID=1493_1;CIPOS=-10,390;CIEND=-10,391;CIPOS95=0,236;CIEND95=0,225;IMPRECISE;SU=4;PE=4;SR=0	GT:SU:PE:SR	./.:4:4:0
chr1	47184458	1494	N	<DEL>	.	.	SVTYPE=DEL;STRANDS=+-:4;SVLEN=-10;END=47184468;CIPOS=-10,10;CIEND=-9,11;CIPOS95=-10,10;CIEND95=-9,2;IMPRECISE;SU=4;PE=4;SR=0	GT:SU:PE:SR	./.:4:4:0
chr1	47184535	1495	N	<DEL>	.	.	SVTYPE=DEL;STRANDS=+-:6;SVLEN=-5;END=47184540;CIPOS=-6,0;CIEND=0,6;CIPOS95=-6,0;CIEND95=0,3;IMPRECISE;SU=6;PE=6;SR=0	GT:SU:PE:SR	./.:6:6:0
chr1	47302347	1496	N	<DEL>	.	.	SVTYPE=DEL;STRANDS=+-:4;SVLEN=-371;END=47302718;CIPOS=-10,266;CIEND=-370,11;CIPOS95=-1,138;CIEND95=-223,2;IMPRECISE;SU=4;PE=4;SR=0	GT:SU:PE:SR	./.:4:4:0
chr1	47343186	1497	N	<DEL>	.	.	SVTYPE=DEL;STRANDS=+-:4;SVLEN=-319;END=47343505;CIPOS=-10,257;CIEND=-318,11;CIPOS95=-1,131;CIEND95=-199,2;IMPRECISE;SU=4;PE=4;SR=0	GT:SU:PE:SR	./.:4:4:0
chr1	47405557	1498	N	<DEL>	.	.	SVTYPE=DEL;STRANDS=+-:4;SVLEN=-198;END=47405755;CIPOS=-10,196;CIEND=-148,9;CIPOS95=-1,118;CIEND95=-36,2;IMPRECISE;SU=4;PE=4;SR=0	GT:SU:PE:SR	./.:4:4:0
chr1	47469866	1499	N	<DEL>	.	.	SVTYPE=DEL;STRANDS=+-:5;SVLEN=-515;END=47470381;CIPOS=-10,442;CIEND=-441,11;CIPOS95=0,295;CIEND95=-293,2;IMPRECISE;SU=5;PE=5;SR=0	GT:SU:PE:SR	./.:5:5:0
chr1	47471069	1500	N	<DEL>	.	.	SVTYPE=DEL;STRANDS=+-:4;SVLEN=-309;END=47471378;CIPOS=-10,309;CIEND=-308,11;CIPOS95=0,227;CIEND95=-186,2;IMPRECISE;SU=4;PE=4;SR=0	GT:SU:PE:SR	./.:4:4:0
chr1	47471833	1501	N	<DEL>	.	.	SVTYPE=DEL;STRANDS=+-:5;SVLEN=-164;END=47471997;CIPOS=-10,162;CIEND=-55,9;CIPOS95=-1,78;CIEND95=-27,3;IMPRECISE;SU=5;PE=5;SR=0	GT:SU:PE:SR	./.:5:5:0
chr1	47491348	1502	N	<DEL>	.	.	SVTYPE=DEL;STRANDS=+-:4;SVLEN=-73;END=47491421;CIPOS=-10,71;CIEND=-72,9;CIPOS95=-3,34;CIEND95=-54,3;IMPRECISE;SU=4;PE=4;SR=0	GT:SU:PE:SR	./.:4:4:0
chr1	47492201	1503	N	<DEL>	.	.	SVTYPE=DEL;STRANDS=+-:4;SVLEN=-134;END=47492335;CIPOS=-10,132;CIEND=-133,9;CIPOS95=-1,75;CIEND95=-53,3;IMPRECISE;SU=4;PE=4;SR=0	GT:SU:PE:SR	./.:4:4:0
chr1	47557234	1504	N	<DEL>	.	.	SVTYPE=DEL;STRANDS=+-:5;SVLEN=-57;END=47557291;CIPOS=-10,55;CIEND=-56,9;CIPOS95=-3,42;CIEND95=-45,2;IMPRECISE;SU=5;PE=5;SR=0	GT:SU:PE:SR	./.:5:5:0
chr1	47596248	1505	N	<DEL>	.	.	SVTYPE=DEL;STRANDS=+-:4;SVLEN=-3;END=47596251;CIPOS=-10,1;CIEND=-2,9;CIPOS95=-10,1;CIEND95=-2,2;IMPRECISE;SU=4;PE=4;SR=0	GT:SU:PE:SR	./.:4:4:0
chr1	47598397	1506	N	<DEL>	.	.	SVTYPE=DEL;STRANDS=+-:4;SVLEN=-185;END=47598582;CIPOS=-10,183;CIEND=-173,9;CIPOS95=-1,105;CIEND95=-51,2;IMPRECISE;SU=4;PE=4;SR=0	GT:SU:PE:SR	./.:4:4:0
chr1	47632402	1507	N	<DEL>	.	.	SVTYPE=DEL;STRANDS=+-:4;SVLEN=-170;END=47632572;CIPOS=-10,70;CIEND=-133,9;CIPOS95=-2,53;CIEND95=-59,3;IMPRECISE;SU=4;PE=4;SR=0	GT:SU:PE:SR	./.:4:4:0
chr1	47637437	1508	N	<DEL>	.	.	SVTYPE=DEL;STRANDS=+-:4;SVLEN=-156;END=47637593;CIPOS=-10,154;CIEND=-155,9;CIPOS95=-1,83;CIEND95=-91,1;IMPRECISE;SU=4;PE=4;SR=0	GT:SU:PE:SR	./.:4:4:0
chr1	47682064	1509	N	<DEL>	.	.	SVTYPE=DEL;STRANDS=+-:4;SVLEN=-429;END=47682493;CIPOS=-10,391;CIEND=-387,11;CIPOS95=0,244;CIEND95=-239,2;IMPRECISE;SU=4;PE=4;SR=0	GT:SU:PE:SR	./.:4:4:0
chr1	47684341	1510	N	<DEL>	.	.	SVTYPE=DEL;STRANDS=+-:4;SVLEN=-168;END=47684509;CIPOS=-10,166;CIEND=-167,9;CIPOS95=-1,79;CIEND95=-67,2;IMPRECISE;SU=4;PE=4;SR=0	GT:SU:PE:SR	./.:4:4:0
chr1	47729455	1511	N	<DEL>	.	.	SVTYPE=DEL;STRANDS=+-:4;SVLEN=-116;END=47729571;CIPOS=-10,81;CIEND=-85,9;CIPOS95=-2,61;CIEND95=-41,4;IMPRECISE;SU=4;PE=4;SR=0	GT:SU:PE:SR	./.:4:4:0
chr1	47745435	1512	N	<DEL>	.	.	SVTYPE=DEL;STRANDS=+-:4;SVLEN=-231;END=47745666;CIPOS=-10,199;CIEND=-208,9;CIPOS95=-1,85;CIEND95=-84,1;IMPRECISE;SU=4;PE=4;SR=0	GT:SU:PE:SR	./.:4:4:0
chr1	47788785	1513	N	<DEL>	.	.	SVTYPE=DEL;STRANDS=+-:4;SVLEN=-252;END=47789037;CIPOS=-10,221;CIEND=-251,10;CIPOS95=-1,87;CIEND95=-152,2;IMPRECISE;SU=4;PE=4;SR=0	GT:SU:PE:SR	./.:4:4:0
chr1	47797654	1514	N	<DEL>	.	.	SVTYPE=DEL;STRANDS=+-:4;SVLEN=-105;END=47797759;CIPOS=-10,103;CIEND=-104,9;CIPOS95=-3,48;CIEND95=-25,3;IMPRECISE;SU=4;PE=4;SR=0	GT:SU:PE:SR	./.:4:4:0
chr1	47807338	1515	N	<DEL>	.	.	SVTYPE=DEL;STRANDS=+-:5;SVLEN=-116;END=47807454;CIPOS=-10,114;CIEND=-115,9;CIPOS95=-2,45;CIEND95=-53,2;IMPRECISE;SU=5;PE=5;SR=0	GT:SU:PE:SR	./.:5:5:0
chr1	47852176	1516	N	<DEL>	.	.	SVTYPE=DEL;STRANDS=+-:4;SVLEN=-3;END=47852179;CIPOS=-8,0;CIEND=0,8;CIPOS95=-8,0;CIEND95=0,3;IMPRECISE;SU=4;PE=4;SR=0	GT:SU:PE:SR	./.:4:4:0
chr1	47870174	1517	N	<DEL>	.	.	SVTYPE=DEL;STRANDS=+-:4;SVLEN=-142;END=47870316;CIPOS=-10,112;CIEND=-141,9;CIPOS95=-3,69;CIEND95=-38,2;IMPRECISE;SU=4;PE=4;SR=0	GT:SU:PE:SR	./.:4:4:0
chr1	47876500	1518	N	<DEL>	.	.	SVTYPE=DEL;STRANDS=+-:5;SVLEN=-403;END=47876903;CIPOS=-10,339;CIEND=-376,9;CIPOS95=0,198;CIEND95=-229,0;IMPRECISE;SU=5;PE=5;SR=0	GT:SU:PE:SR	./.:5:5:0
chr1	47893450	1519	N	<DEL>	.	.	SVTYPE=DEL;STRANDS=+-:6;SVLEN=-323;END=47893773;CIPOS=-10,321;CIEND=-283,9;CIPOS95=0,195;CIEND95=-140,1;IMPRECISE;SU=6;PE=6;SR=0	GT:SU:PE:SR	./.:6:6:0
chr1	47898192	1520	N	<DEL>	.	.	SVTYPE=DEL;STRANDS=+-:4;SVLEN=-41;END=47898233;CIPOS=-10,39;CIEND=-28,9;CIPOS95=-1,37;CIEND95=-23,2;IMPRECISE;SU=4;PE=4;SR=0	GT:SU:PE:SR	./.:4:4:0
chr1	47953294	1521	N	<DEL>	.	.	SVTYPE=DEL;STRANDS=+-:4;SVLEN=-5;END=47953299;CIPOS=-10,5;CIEND=-4,11;CIPOS95=-10,5;CIEND95=-4,3;IMPRECISE;SU=4;PE=4;SR=0	GT:SU:PE:SR	./.:4:4:0
chr1	47973277	1522	N	<DEL>	.	.	SVTYPE=DEL;STRANDS=+-:4;SVLEN=-138;END=47973415;CIPOS=-10,136;CIEND=-137,9;CIPOS95=-1,71;CIEND95=-33,2;IMPRECISE;SU=4;PE=4;SR=0	GT:SU:PE:SR	./.:4:4:0
chr1	47998885	1523	N	<DEL>	.	.	SVTYPE=DEL;STRANDS=+-:5;SVLEN=-8;END=47998893;CIPOS=-10,6;CIEND=-7,9;CIPOS95=-10,6;CIEND95=-7,2;IMPRECISE;SU=5;PE=5;SR=0	GT:SU:PE:SR	./.:5:5:0
chr1	48023266	1524	N	<DEL>	.	.	SVTYPE=DEL;STRANDS=+-:4;SVLEN=-252;END=48023518;CIPOS=-10,242;CIEND=-172,9;CIPOS95=-1,118;CIEND95=-60,2;IMPRECISE;SU=4;PE=4;SR=0	GT:SU:PE:SR	./.:4:4:0
chr1	48025893	1525	N	<DEL>	.	.	SVTYPE=DEL;STRANDS=+-:4;SVLEN=-233;END=48026126;CIPOS=-10,231;CIEND=-232,9;CIPOS95=-1,115;CIEND95=-109,1;IMPRECISE;SU=4;PE=4;SR=0	GT:SU:PE:SR	./.:4:4:0
chr1	48030305	1526	N	<DEL>	.	.	SVTYPE=DEL;STRANDS=+-:5;SVLEN=-9;END=48030314;CIPOS=-10,7;CIEND=-8,9;CIPOS95=-10,7;CIEND95=-8,1;IMPRECISE;SU=5;PE=5;SR=0	GT:SU:PE:SR	./.:5:5:0
chr1	48039219	1527	N	<DEL>	.	.	SVTYPE=DEL;STRANDS=+-:4;SVLEN=-161;END=48039380;CIPOS=-10,127;CIEND=-160,9;CIPOS95=-3,40;CIEND95=-97,1;IMPRECISE;SU=4;PE=4;SR=0	GT:SU:PE:SR	./.:4:4:0
chr1	48079409	1528	N	<DEL>	.	.	SVTYPE=DEL;STRANDS=+-:5;SVLEN=-171;END=48079580;CIPOS=-10,169;CIEND=-133,9;CIPOS95=-2,62;CIEND95=-56,3;IMPRECISE;SU=5;PE=5;SR=0	GT:SU:PE:SR	./.:5:5:0
chr1	48106691	1529	N	<DEL>	.	.	SVTYPE=DEL;STRANDS=+-:4;SVLEN=-7;END=48106698;CIPOS=-10,5;CIEND=-6,9;CIPOS95=-10,5;CIEND95=-6,2;IMPRECISE;SU=4;PE=4;SR=0	GT:SU:PE:SR	./.:4:4:0
chr1	48160209	1530	N	<DEL>	.	.	SVTYPE=DEL;STRANDS=+-:4;SVLEN=-190;END=48160399;CIPOS=-10,119;CIEND=-189,9;CIPOS95=-3,65;CIEND95=-94,1;IMPRECISE;SU=4;PE=4;SR=0	GT:SU:PE:SR	./.:4:4:0
chr1	48190527	1531	N	<DEL>	.	.	SVTYPE=DEL;STRANDS=+-:4;SVLEN=-2;END=48190529;CIPOS=-10,0;CIEND=-1,9;CIPOS95=-10,0;CIEND95=-1,2;IMPRECISE;SU=4;PE=4;SR=0	GT:SU:PE:SR	./.:4:4:0
chr1	48225451	1532	N	<DEL>	.	.	SVTYPE=DEL;STRANDS=+-:4;SVLEN=-216;END=48225667;CIPOS=-10,214;CIEND=-215,9;CIPOS95=-1,97;CIEND95=-131,1;IMPRECISE;SU=4;PE=4;SR=0	GT:SU:PE:SR	./.:4:4:0
chr1	48227205	1533	N	<DEL>	.	.	SVTYPE=DEL;STRANDS=+-:5;SVLEN=-118;END=48227323;CIPOS=-10,116;CIEND=-96,9;CIPOS95=-3,65;CIEND95=-27,4;IMPRECISE;SU=5;PE=5;SR=0	GT:SU:PE:SR	./.:5:5:0
chr1	48260645	1534	N	<DEL>	.	.	SVTYPE=DEL;STRANDS=+-:6;SVLEN=-271;END=48260916;CIPOS=-10,263;CIEND=-270,11;CIPOS95=-1,133;CIEND95=-170,3;IMPRECISE;SU=6;PE=6;SR=0	GT:SU:PE:SR	./.:6:6:0
chr1	48376580	1535	N	<DEL>	.	.	SVTYPE=DEL;STRANDS=+-:4;SVLEN=-64;END=48376644;CIPOS=-10,62;CIEND=-63,9;CIPOS95=-3,45;CIEND95=-48,3;IMPRECISE;SU=4;PE=4;SR=0	GT:SU:PE:SR	./.:4:4:0
chr1	48405176	1536	N	<DEL>	.	.	SVTYPE=DEL;STRANDS=+-:4;SVLEN=-77;END=48405253;CIPOS=-10,75;CIEND=-70,9;CIPOS95=-2,64;CIEND95=-35,3;IMPRECISE;SU=4;PE=4;SR=0	GT:SU:PE:SR	./.:4:4:0
chr1	48405934	1537	N	<DEL>	.	.	SVTYPE=DEL;STRANDS=+-:4;SVLEN=-122;END=48406056;CIPOS=-10,118;CIEND=-121,9;CIPOS95=-3,48;CIEND95=-53,2;IMPRECISE;SU=4;PE=4;SR=0	GT:SU:PE:SR	./.:4:4:0
chr1	48460719	1538	N	<DEL>	.	.	SVTYPE=DEL;STRANDS=+-:7;SVLEN=-26;END=48460745;CIPOS=-10,9;CIEND=-10,9;CIPOS95=0,0;CIEND95=0,0;SU=7;PE=1;SR=6	GT:SU:PE:SR	./.:7:1:6
chr1	48536607	1539	N	<DEL>	.	.	SVTYPE=DEL;STRANDS=+-:4;SVLEN=-137;END=48536744;CIPOS=-10,97;CIEND=-99,9;CIPOS95=-3,70;CIEND95=-64,3;IMPRECISE;SU=4;PE=4;SR=0	GT:SU:PE:SR	./.:4:4:0
chr1	48565292	1540	N	<DEL>	.	.	SVTYPE=DEL;STRANDS=+-:5;SVLEN=-3;END=48565295;CIPOS=-8,0;CIEND=0,8;CIPOS95=-8,0;CIEND95=0,3;IMPRECISE;SU=5;PE=5;SR=0	GT:SU:PE:SR	./.:5:5:0
chr1	48572032	1541	N	<DEL>	.	.	SVTYPE=DEL;STRANDS=+-:4;SVLEN=-203;END=48572235;CIPOS=-10,201;CIEND=-202,9;CIPOS95=-1,114;CIEND95=-127,1;IMPRECISE;SU=4;PE=4;SR=0	GT:SU:PE:SR	./.:4:4:0
chr1	48582991	1542	N	<DEL>	.	.	SVTYPE=DEL;STRANDS=+-:4;SVLEN=-6;END=48582997;CIPOS=-10,4;CIEND=-5,9;CIPOS95=-10,4;CIEND95=-5,2;IMPRECISE;SU=4;PE=4;SR=0	GT:SU:PE:SR	./.:4:4:0
chr1	48585135	1543	N	<DEL>	.	.	SVTYPE=DEL;STRANDS=+-:4;SVLEN=-250;END=48585385;CIPOS=-10,248;CIEND=-249,9;CIPOS95=-1,160;CIEND95=-142,1;IMPRECISE;SU=4;PE=4;SR=0	GT:SU:PE:SR	./.:4:4:0
chr1	48642673	1544	N	<DEL>	.	.	SVTYPE=DEL;STRANDS=+-:4;SVLEN=-41;END=48642714;CIPOS=-10,33;CIEND=-40,9;CIPOS95=-2,27;CIEND95=-31,2;IMPRECISE;SU=4;PE=4;SR=0	GT:SU:PE:SR	./.:4:4:0
chr1	48643512	1545	N	<DEL>	.	.	SVTYPE=DEL;STRANDS=+-:4;SVLEN=-354;END=48643866;CIPOS=-10,354;CIEND=-353,11;CIPOS95=0,219;CIEND95=-216,2;IMPRECISE;SU=4;PE=4;SR=0	GT:SU:PE:SR	./.:4:4:0
chr1	48651121	1546	N	<DEL>	.	.	SVTYPE=DEL;STRANDS=+-:5;SVLEN=-3;END=48651124;CIPOS=-8,0;CIEND=0,8;CIPOS95=-8,0;CIEND95=0,3;IMPRECISE;SU=5;PE=5;SR=0	GT:SU:PE:SR	./.:5:5:0
chr1	48655718	1547	N	<DEL>	.	.	SVTYPE=DEL;STRANDS=+-:5;SVLEN=-274;END=48655992;CIPOS=-10,215;CIEND=-270,9;CIPOS95=-1,96;CIEND95=-140,1;IMPRECISE;SU=5;PE=5;SR=0	GT:SU:PE:SR	./.:5:5:0
chr1	48668821	1548	N	<DEL>	.	.	SVTYPE=DEL;STRANDS=+-:4;SVLEN=-157;END=48668978;CIPOS=-10,155;CIEND=-156,9;CIPOS95=-2,60;CIEND95=-64,2;IMPRECISE;SU=4;PE=4;SR=0	GT:SU:PE:SR	./.:4:4:0
chr1	48692666	1549	N	<DEL>	.	.	SVTYPE=DEL;STRANDS=+-:4;SVLEN=-11;END=48692677;CIPOS=0,0;CIEND=0,1;CIPOS95=0,0;CIEND95=0,1;IMPRECISE;SU=4;PE=4;SR=0	GT:SU:PE:SR	./.:4:4:0
chr1	48706847	1550	N	<DEL>	.	.	SVTYPE=DEL;STRANDS=+-:4;SVLEN=-284;END=48707131;CIPOS=-10,219;CIEND=-196,9;CIPOS95=-1,100;CIEND95=-82,1;IMPRECISE;SU=4;PE=4;SR=0	GT:SU:PE:SR	./.:4:4:0
chr1	48759892	1551	N	<DEL>	.	.	SVTYPE=DEL;STRANDS=+-:4;SVLEN=-7;END=48759899;CIPOS=-10,5;CIEND=-6,9;CIPOS95=-10,5;CIEND95=-6,1;IMPRECISE;SU=4;PE=4;SR=0	GT:SU:PE:SR	./.:4:4:0
chr1	48786008	1552	N	<DEL>	.	.	SVTYPE=DEL;STRANDS=+-:5;SVLEN=-36;END=48786044;CIPOS=-10,34;CIEND=-35,9;CIPOS95=-3,21;CIEND95=-32,1;IMPRECISE;SU=5;PE=5;SR=0	GT:SU:PE:SR	./.:5:5:0
chr1	48793172	1553	N	<DEL>	.	.	SVTYPE=DEL;STRANDS=+-:4;SVLEN=-104;END=48793276;CIPOS=-10,62;CIEND=-103,9;CIPOS95=-2,48;CIEND95=-62,3;IMPRECISE;SU=4;PE=4;SR=0	GT:SU:PE:SR	./.:4:4:0
chr1	48823906	1554	N	<DEL>	.	.	SVTYPE=DEL;STRANDS=+-:4;SVLEN=-318;END=48824224;CIPOS=-10,272;CIEND=-317,11;CIPOS95=-1,137;CIEND95=-210,2;IMPRECISE;SU=4;PE=4;SR=0	GT:SU:PE:SR	./.:4:4:0
chr1	48848326	1555	N	<DEL>	.	.	SVTYPE=DEL;STRANDS=+-:4;SVLEN=-179;END=48848505;CIPOS=-10,159;CIEND=-92,9;CIPOS95=-2,59;CIEND95=-68,2;IMPRECISE;SU=4;PE=4;SR=0	GT:SU:PE:SR	./.:4:4:0
chr1	48886469	1556	N	<DEL>	.	.	SVTYPE=DEL;STRANDS=+-:6;SVLEN=-164;END=48886633;CIPOS=-10,6;CIEND=-131,9;CIPOS95=-2,6;CIEND95=-31,2;IMPRECISE;SU=6;PE=6;SR=0	GT:SU:PE:SR	./.:6:6:0
chr1	48902043	1557	N	<DEL>	.	.	SVTYPE=DEL;STRANDS=+-:4;SVLEN=-90;END=48902133;CIPOS=-10,88;CIEND=-89,9;CIPOS95=-2,44;CIEND95=-39,3;IMPRECISE;SU=4;PE=4;SR=0	GT:SU:PE:SR	./.:4:4:0
chr1	48905665	1558	N	<DEL>	.	.	SVTYPE=DEL;STRANDS=+-:4;SVLEN=-159;END=48905824;CIPOS=-10,157;CIEND=-127,9;CIPOS95=-2,62;CIEND95=-26,3;IMPRECISE;SU=4;PE=4;SR=0	GT:SU:PE:SR	./.:4:4:0
chr1	48909591	1559	N	<DEL>	.	.	SVTYPE=DEL;STRANDS=+-:4;SVLEN=-4;END=48909595;CIPOS=-10,2;CIEND=-3,9;CIPOS95=-10,2;CIEND95=-3,2;IMPRECISE;SU=4;PE=4;SR=0	GT:SU:PE:SR	./.:4:4:0
chr1	48913706	1560	N	<DEL>	.	.	SVTYPE=DEL;STRANDS=+-:4;SVLEN=-97;END=48913803;CIPOS=-10,58;CIEND=-21,9;CIPOS95=-2,36;CIEND95=-18,2;IMPRECISE;SU=4;PE=4;SR=0	GT:SU:PE:SR	./.:4:4:0
chr1	48945936	1561	N	<DEL>	.	.	SVTYPE=DEL;STRANDS=+-:6;SVLEN=-192;END=48946128;CIPOS=-10,190;CIEND=-171,9;CIPOS95=-1,109;CIEND95=-59,2;IMPRECISE;SU=6;PE=6;SR=0	GT:SU:PE:SR	./.:6:6:0
chr1	48951248	1562	N	<DEL>	.	.	SVTYPE=DEL;STRANDS=+-:4;SVLEN=-267;END=48951515;CIPOS=-10,178;CIEND=-266,9;CIPOS95=-2,70;CIEND95=-147,1;IMPRECISE;SU=4;PE=4;SR=0	GT:SU:PE:SR	./.:4:4:0
chr1	48952314	1563	N	<DEL>	.	.	SVTYPE=DEL;STRANDS=+-:4;SVLEN=-84;END=48952398;CIPOS=-10,82;CIEND=-55,9;CIPOS95=-3,50;CIEND95=-33,2;IMPRECISE;SU=4;PE=4;SR=0	GT:SU:PE:SR	./.:4:4:0
chr1	48953988	1564	N	<DEL>	.	.	SVTYPE=DEL;STRANDS=+-:4;SVLEN=-74;END=48954062;CIPOS=-10,44;CIEND=-73,9;CIPOS95=-2,34;CIEND95=-55,2;IMPRECISE;SU=4;PE=4;SR=0	GT:SU:PE:SR	./.:4:4:0
chr1	48976445	1565	N	<DEL>	.	.	SVTYPE=DEL;STRANDS=+-:4;SVLEN=-344;END=48976789;CIPOS=-10,344;CIEND=-343,11;CIPOS95=0,231;CIEND95=-227,2;IMPRECISE;SU=4;PE=4;SR=0	GT:SU:PE:SR	./.:4:4:0
chr1	49019776	1566	N	<DEL>	.	.	SVTYPE=DEL;STRANDS=+-:6;SVLEN=-160;END=49019936;CIPOS=-10,138;CIEND=-150,9;CIPOS95=-3,44;CIEND95=-31,1;IMPRECISE;SU=6;PE=6;SR=0	GT:SU:PE:SR	./.:6:6:0
chr1	49143967	1567	N	<DEL>	.	.	SVTYPE=DEL;STRANDS=+-:5;SVLEN=-210;END=49144177;CIPOS=-10,187;CIEND=-200,9;CIPOS95=-2,75;CIEND95=-82,1;IMPRECISE;SU=5;PE=5;SR=0	GT:SU:PE:SR	./.:5:5:0
chr1	49161631	1568	N	<DEL>	.	.	SVTYPE=DEL;STRANDS=+-:4;SVLEN=-252;END=49161883;CIPOS=-10,246;CIEND=-251,11;CIPOS95=-1,121;CIEND95=-163,3;IMPRECISE;SU=4;PE=4;SR=0	GT:SU:PE:SR	./.:4:4:0
chr1	49214923	1569	N	<DEL>	.	.	SVTYPE=DEL;STRANDS=+-:4;SVLEN=-174;END=49215097;CIPOS=-10,172;CIEND=-173,9;CIPOS95=-1,97;CIEND95=-91,1;IMPRECISE;SU=4;PE=4;SR=0	GT:SU:PE:SR	./.:4:4:0
chr1	49229673	1570	N	<DEL>	.	.	SVTYPE=DEL;STRANDS=+-:4;SVLEN=-73;END=49229746;CIPOS=-10,71;CIEND=-72,9;CIPOS95=-2,62;CIEND95=-60,2;IMPRECISE;SU=4;PE=4;SR=0	GT:SU:PE:SR	./.:4:4:0
chr1	49237532	1571	N	<DEL>	.	.	SVTYPE=DEL;STRANDS=+-:9;SVLEN=-24;END=49237556;CIPOS=-4,3;CIEND=-4,3;CIPOS95=0,0;CIEND95=0,0;SU=9;PE=0;SR=9	GT:SU:PE:SR	./.:9:0:9
chr1	49238681	1572	N	<DEL>	.	.	SVTYPE=DEL;STRANDS=+-:4;SVLEN=-68;END=49238749;CIPOS=-10,66;CIEND=-67,9;CIPOS95=-3,41;CIEND95=-57,2;IMPRECISE;SU=4;PE=4;SR=0	GT:SU:PE:SR	./.:4:4:0
chr1	49367923	1573	N	<DEL>	.	.	SVTYPE=DEL;STRANDS=+-:5;SVLEN=-236;END=49368159;CIPOS=-10,234;CIEND=-235,9;CIPOS95=-1,129;CIEND95=-129,1;IMPRECISE;SU=5;PE=5;SR=0	GT:SU:PE:SR	./.:5:5:0
chr1	49371784	1574	N	<DEL>	.	.	SVTYPE=DEL;STRANDS=+-:4;SVLEN=-166;END=49371950;CIPOS=-10,164;CIEND=-165,9;CIPOS95=-2,76;CIEND95=-86,1;IMPRECISE;SU=4;PE=4;SR=0	GT:SU:PE:SR	./.:4:4:0
chr1	49393560	1575	N	<DEL>	.	.	SVTYPE=DEL;STRANDS=+-:6;SVLEN=-97;END=49393657;CIPOS=-10,95;CIEND=-96,9;CIPOS95=-2,50;CIEND95=-62,3;IMPRECISE;SU=6;PE=6;SR=0	GT:SU:PE:SR	./.:6:6:0
chr1	49397991	1576	N	<DEL>	.	.	SVTYPE=DEL;STRANDS=+-:4;SVLEN=-8;END=49397999;CIPOS=-10,6;CIEND=-7,9;CIPOS95=-10,6;CIEND95=-7,1;IMPRECISE;SU=4;PE=4;SR=0	GT:SU:PE:SR	./.:4:4:0
chr1	49399150	1577	N	<DEL>	.	.	SVTYPE=DEL;STRANDS=+-:4;SVLEN=-51;END=49399201;CIPOS=-10,49;CIEND=-50,9;CIPOS95=-2,45;CIEND95=-38,3;IMPRECISE;SU=4;PE=4;SR=0	GT:SU:PE:SR	./.:4:4:0
chr1	49410586	1578	N	<DEL>	.	.	SVTYPE=DEL;STRANDS=+-:5;SVLEN=-277;END=49410863;CIPOS=-10,275;CIEND=-276,9;CIPOS95=-1,136;CIEND95=-151,1;IMPRECISE;SU=5;PE=5;SR=0	GT:SU:PE:SR	./.:5:5:0
chr1	49424425	1579	N	<DEL>	.	.	SVTYPE=DEL;STRANDS=+-:6;SVLEN=-232;END=49424657;CIPOS=-10,230;CIEND=-231,9;CIPOS95=-1,116;CIEND95=-113,1;IMPRECISE;SU=6;PE=6;SR=0	GT:SU:PE:SR	./.:6:6:0
chr1	49428751	1580	N	<DEL>	.	.	SVTYPE=DEL;STRANDS=+-:4;SVLEN=-299;END=49429050;CIPOS=-10,274;CIEND=-298,11;CIPOS95=-1,137;CIEND95=-194,2;IMPRECISE;SU=4;PE=4;SR=0	GT:SU:PE:SR	./.:4:4:0
chr1	49458342	1581	N	<DEL>	.	.	SVTYPE=DEL;STRANDS=+-:4;SVLEN=-4;END=49458346;CIPOS=-10,2;CIEND=-3,9;CIPOS95=-10,2;CIEND95=-3,2;IMPRECISE;SU=4;PE=4;SR=0	GT:SU:PE:SR	./.:4:4:0
chr1	49516513	1582	N	<DEL>	.	.	SVTYPE=DEL;STRANDS=+-:4;SVLEN=-104;END=49516617;CIPOS=-10,84;CIEND=-103,9;CIPOS95=-2,46;CIEND95=-54,2;IMPRECISE;SU=4;PE=4;SR=0	GT:SU:PE:SR	./.:4:4:0
chr1	49542541	1583	N	<DEL>	.	.	SVTYPE=DEL;STRANDS=+-:4;SVLEN=-109;END=49542650;CIPOS=-10,76;CIEND=-103,9;CIPOS95=-2,56;CIEND95=-71,3;IMPRECISE;SU=4;PE=4;SR=0	GT:SU:PE:SR	./.:4:4:0
chr1	49577689	1584	N	<DEL>	.	.	SVTYPE=DEL;STRANDS=+-:6;SVLEN=-3;END=49577692;CIPOS=-10,1;CIEND=-2,9;CIPOS95=-10,1;CIEND95=-2,2;IMPRECISE;SU=6;PE=6;SR=0	GT:SU:PE:SR	./.:6:6:0
chr1	49701719	1585	N	<DEL>	.	.	SVTYPE=DEL;STRANDS=+-:4;SVLEN=-93;END=49701812;CIPOS=-10,91;CIEND=-92,9;CIPOS95=-2,53;CIEND95=-45,2;IMPRECISE;SU=4;PE=4;SR=0	GT:SU:PE:SR	./.:4:4:0
chr1	49718110	1586	N	<DEL>	.	.	SVTYPE=DEL;STRANDS=+-:5;SVLEN=-196;END=49718306;CIPOS=-10,194;CIEND=-195,9;CIPOS95=-1,93;CIEND95=-96,1;IMPRECISE;SU=5;PE=5;SR=0	GT:SU:PE:SR	./.:5:5:0
chr1	49747473	1587	N	<DEL>	.	.	SVTYPE=DEL;STRANDS=+-:4;SVLEN=-11;END=49747484;CIPOS=0,0;CIEND=0,0;CIPOS95=0,0;CIEND95=0,0;SU=4;PE=4;SR=0	GT:SU:PE:SR	./.:4:4:0
chr1	49773697	1588	N	<DEL>	.	.	SVTYPE=DEL;STRANDS=+-:4;SVLEN=-139;END=49773836;CIPOS=-10,91;CIEND=-60,9;CIPOS95=-2,67;CIEND95=-46,1;IMPRECISE;SU=4;PE=4;SR=0	GT:SU:PE:SR	./.:4:4:0
chr1	49777955	1589	N	<DEL>	.	.	SVTYPE=DEL;STRANDS=+-:4;SVLEN=-462;END=49778417;CIPOS=-10,409;CIEND=-356,11;CIPOS95=0,257;CIEND95=-215,2;IMPRECISE;SU=4;PE=4;SR=0	GT:SU:PE:SR	./.:4:4:0
chr1	49845145	1590	N	<DEL>	.	.	SVTYPE=DEL;STRANDS=+-:4;SVLEN=-87;END=49845232;CIPOS=-10,76;CIEND=-11,9;CIPOS95=-2,31;CIEND95=-10,2;IMPRECISE;SU=4;PE=4;SR=0	GT:SU:PE:SR	./.:4:4:0
chr1	49851133	1591	N	<DEL>	.	.	SVTYPE=DEL;STRANDS=+-:4;SVLEN=-387;END=49851520;CIPOS=-10,378;CIEND=-381,11;CIPOS95=0,229;CIEND95=-227,2;IMPRECISE;SU=4;PE=4;SR=0	GT:SU:PE:SR	./.:4:4:0
chr1	49893682	1592	N	<DEL>	.	.	SVTYPE=DEL;STRANDS=+-:4;SVLEN=-233;END=49893915;CIPOS=-10,217;CIEND=-209,9;CIPOS95=-1,91;CIEND95=-82,0;IMPRECISE;SU=4;PE=4;SR=0	GT:SU:PE:SR	./.:4:4:0
chr1	49931599	1593	N	<DEL>	.	.	SVTYPE=DEL;STRANDS=+-:5;SVLEN=-232;END=49931831;CIPOS=-10,230;CIEND=-197,9;CIPOS95=-1,147;CIEND95=-80,1;IMPRECISE;SU=5;PE=5;SR=0	GT:SU:PE:SR	./.:5:5:0
chr1	49932850	1594	N	<DEL>	.	.	SVTYPE=DEL;STRANDS=+-:4;SVLEN=-130;END=49932980;CIPOS=-10,50;CIEND=-129,9;CIPOS95=-2,39;CIEND95=-54,2;IMPRECISE;SU=4;PE=4;SR=0	GT:SU:PE:SR	./.:4:4:0
chr1	49999911	1595	N	<DEL>	.	.	SVTYPE=DEL;STRANDS=+-:4;SVLEN=-10;END=49999921;CIPOS=-10,8;CIEND=-9,9;CIPOS95=-10,8;CIEND95=-9,1;IMPRECISE;SU=4;PE=4;SR=0	GT:SU:PE:SR	./.:4:4:0
chr1	50006028	1596	N	<DEL>	.	.	SVTYPE=DEL;STRANDS=+-:4;SVLEN=-3;END=50006031;CIPOS=-10,1;CIEND=-2,9;CIPOS95=-10,1;CIEND95=-2,2;IMPRECISE;SU=4;PE=4;SR=0	GT:SU:PE:SR	./.:4:4:0
chr1	50014019	1597	N	<DEL>	.	.	SVTYPE=DEL;STRANDS=+-:5;SVLEN=-227;END=50014246;CIPOS=-10,225;CIEND=-226,9;CIPOS95=-1,136;CIEND95=-131,1;IMPRECISE;SU=5;PE=5;SR=0	GT:SU:PE:SR	./.:5:5:0
chr1	50072998	1598	N	<DEL>	.	.	SVTYPE=DEL;STRANDS=+-:4;SVLEN=-4;END=50073002;CIPOS=-10,2;CIEND=-3,9;CIPOS95=-10,2;CIEND95=-3,2;IMPRECISE;SU=4;PE=4;SR=0	GT:SU:PE:SR	./.:4:4:0
chr1	50089316	1599	N	<DEL>	.	.	SVTYPE=DEL;STRANDS=+-:6;SVLEN=-146;END=50089462;CIPOS=-10,49;CIEND=-145,9;CIPOS95=-3,22;CIEND95=-58,2;IMPRECISE;SU=6;PE=6;SR=0	GT:SU:PE:SR	./.:6:6:0
chr1	50103529	1600	N	<DEL>	.	.	SVTYPE=DEL;STRANDS=+-:4;SVLEN=-432;END=50103961;CIPOS=-10,369;CIEND=-319,11;CIPOS95=0,226;CIEND95=-183,2;IMPRECISE;SU=4;PE=4;SR=0	GT:SU:PE:SR	./.:4:4:0
chr1	50164927	1601	N	<DEL>	.	.	SVTYPE=DEL;STRANDS=+-:5;SVLEN=-2;END=50164929;CIPOS=-9,0;CIEND=0,9;CIPOS95=-9,0;CIEND95=0,3;IMPRECISE;SU=5;PE=5;SR=0	GT:SU:PE:SR	./.:5:5:0
chr1	50184877	1602	N	<DEL>	.	.	SVTYPE=DEL;STRANDS=+-:4;SVLEN=-26;END=50184903;CIPOS=-10,24;CIEND=-25,9;CIPOS95=-1,24;CIEND95=-25,0;IMPRECISE;SU=4;PE=4;SR=0	GT:SU:PE:SR	./.:4:4:0
chr1	50290390	1603	N	<DEL>	.	.	SVTYPE=DEL;STRANDS=+-:4;SVLEN=-204;END=50290594;CIPOS=-10,151;CIEND=-189,9;CIPOS95=-3,54;CIEND95=-76,2;IMPRECISE;SU=4;PE=4;SR=0	GT:SU:PE:SR	./.:4:4:0
chr1	50336644	1604	N	<DEL>	.	.	SVTYPE=DEL;STRANDS=+-:4;SVLEN=-310;END=50336954;CIPOS=-10,264;CIEND=-286,9;CIPOS95=-1,136;CIEND95=-154,1;IMPRECISE;SU=4;PE=4;SR=0	GT:SU:PE:SR	./.:4:4:0
chr1	50404751	1605	N	<DEL>	.	.	SVTYPE=DEL;STRANDS=+-:4;SVLEN=-2;END=50404753;CIPOS=-10,0;CIEND=-1,9;CIPOS95=-10,0;CIEND95=-1,2;IMPRECISE;SU=4;PE=4;SR=0	GT:SU:PE:SR	./.:4:4:0
chr1	50441108	1606	N	<DEL>	.	.	SVTYPE=DEL;STRANDS=+-:4;SVLEN=-68;END=50441176;CIPOS=-10,66;CIEND=-67,9;CIPOS95=-2,59;CIEND95=-45,3;IMPRECISE;SU=4;PE=4;SR=0	GT:SU:PE:SR	./.:4:4:0
chr1	50455094	1607	N	<DEL>	.	.	SVTYPE=DEL;STRANDS=+-:4;SVLEN=-12;END=50455106;CIPOS=-10,10;CIEND=-11,9;CIPOS95=-10,10;CIEND95=-11,1;IMPRECISE;SU=4;PE=4;SR=0	GT:SU:PE:SR	./.:4:4:0
chr1	50506287	1608	N	<DEL>	.	.	SVTYPE=DEL;STRANDS=+-:4;SVLEN=-346;END=50506633;CIPOS=-10,287;CIEND=-345,11;CIPOS95=-1,156;CIEND95=-214,2;IMPRECISE;SU=4;PE=4;SR=0	GT:SU:PE:SR	./.:4:4:0
chr1	50508196	1609	N	<DEL>	.	.	SVTYPE=DEL;STRANDS=+-:4;SVLEN=-183;END=50508379;CIPOS=-10,181;CIEND=-182,9;CIPOS95=-1,85;CIEND95=-75,1;IMPRECISE;SU=4;PE=4;SR=0	GT:SU:PE:SR	./.:4:4:0
chr1	50545368	1610	N	<DEL>	.	.	SVTYPE=DEL;STRANDS=+-:6;SVLEN=-503;END=50545871;CIPOS=-10,442;CIEND=-441,11;CIPOS95=0,295;CIEND95=-293,2;IMPRECISE;SU=6;PE=6;SR=0	GT:SU:PE:SR	./.:6:6:0
chr1	50569872	1611	N	<DEL>	.	.	SVTYPE=DEL;STRANDS=+-:6;SVLEN=-253;END=50570125;CIPOS=-10,226;CIEND=-252,9;CIPOS95=-1,96;CIEND95=-179,0;IMPRECISE;SU=6;PE=6;SR=0	GT:SU:PE:SR	./.:6:6:0
chr1	50581475	1612	N	<DEL>	.	.	SVTYPE=DEL;STRANDS=+-:4;SVLEN=-91;END=50581566;CIPOS=-10,89;CIEND=-90,9;CIPOS95=-3,54;CIEND95=-49,3;IMPRECISE;SU=4;PE=4;SR=0	GT:SU:PE:SR	./.:4:4:0
chr1	50608719	1613	N	<DEL>	.	.	SVTYPE=DEL;STRANDS=+-:4;SVLEN=-10;END=50608729;CIPOS=-10,8;CIEND=-9,9;CIPOS95=-10,8;CIEND95=-9,1;IMPRECISE;SU=4;PE=4;SR=0	GT:SU:PE:SR	./.:4:4:0
chr1	50646756	1614	N	<DEL>	.	.	SVTYPE=DEL;STRANDS=+-:4;SVLEN=-6;END=50646762;CIPOS=-10,4;CIEND=-5,9;CIPOS95=-10,4;CIEND95=-5,2;IMPRECISE;SU=4;PE=4;SR=0	GT:SU:PE:SR	./.:4:4:0
chr1	50685297	1615	N	<DEL>	.	.	SVTYPE=DEL;STRANDS=+-:5;SVLEN=-14;END=50685311;CIPOS=-10,12;CIEND=-13,9;CIPOS95=-10,12;CIEND95=-13,1;IMPRECISE;SU=5;PE=5;SR=0	GT:SU:PE:SR	./.:5:5:0
chr1	50754224	1616	N	<DEL>	.	.	SVTYPE=DEL;STRANDS=+-:4;SVLEN=-93;END=50754317;CIPOS=-10,91;CIEND=-92,9;CIPOS95=-2,45;CIEND95=-50,3;IMPRECISE;SU=4;PE=4;SR=0	GT:SU:PE:SR	./.:4:4:0
chr1	50793369	1617	N	<DEL>	.	.	SVTYPE=DEL;STRANDS=+-:4;SVLEN=-152;END=50793521;CIPOS=-10,150;CIEND=-131,9;CIPOS95=-2,61;CIEND95=-51,3;IMPRECISE;SU=4;PE=4;SR=0	GT:SU:PE:SR	./.:4:4:0
chr1	50794246	1618	N	<DEL>	.	.	SVTYPE=DEL;STRANDS=+-:6;SVLEN=-211;END=50794457;CIPOS=-10,209;CIEND=-210,9;CIPOS95=-1,100;CIEND95=-110,1;IMPRECISE;SU=6;PE=6;SR=0	GT:SU:PE:SR	./.:6:6:0
chr1	50835171	1619	N	<DEL>	.	.	SVTYPE=DEL;STRANDS=+-:4;SVLEN=-303;END=50835474;CIPOS=-10,301;CIEND=-197,9;CIPOS95=0,199;CIEND95=-82,1;IMPRECISE;SU=4;PE=4;SR=0	GT:SU:PE:SR	./.:4:4:0
chr1	50927421	1620	N	<DEL>	.	.	SVTYPE=DEL;STRANDS=+-:5;SVLEN=-20;END=50927441;CIPOS=-10,18;CIEND=-19,9;CIPOS95=-1,18;CIEND95=-19,1;IMPRECISE;SU=5;PE=5;SR=0	GT:SU:PE:SR	./.:5:5:0
chr1	50933368	1621	N	<DEL>	.	.	SVTYPE=DEL;STRANDS=+-:4;SVLEN=-78;END=50933446;CIPOS=-10,74;CIEND=-77,9;CIPOS95=-2,54;CIEND95=-43,3;IMPRECISE;SU=4;PE=4;SR=0	GT:SU:PE:SR	./.:4:4:0
chr1	50943092	1622	N	<DEL>	.	.	SVTYPE=DEL;STRANDS=+-:4;SVLEN=-60;END=50943152;CIPOS=-10,15;CIEND=-15,9;CIPOS95=-2,14;CIEND95=-13,2;IMPRECISE;SU=4;PE=4;SR=0	GT:SU:PE:SR	./.:4:4:0
chr1	50946140	1623	N	<DEL>	.	.	SVTYPE=DEL;STRANDS=+-:4;SVLEN=-389;END=50946529;CIPOS=-10,389;CIEND=-377,11;CIPOS95=0,246;CIEND95=-229,2;IMPRECISE;SU=4;PE=4;SR=0	GT:SU:PE:SR	./.:4:4:0
chr1	50989620	1624	N	<DEL>	.	.	SVTYPE=DEL;STRANDS=+-:4;SVLEN=-249;END=50989869;CIPOS=-10,247;CIEND=-248,9;CIPOS95=-1,158;CIEND95=-159,1;IMPRECISE;SU=4;PE=4;SR=0	GT:SU:PE:SR	./.:4:4:0
chr1	51031288	1625	N	<DEL>	.	.	SVTYPE=DEL;STRANDS=+-:4;SVLEN=-403;END=51031691;CIPOS=-10,403;CIEND=-402,11;CIPOS95=0,260;CIEND95=-259,2;IMPRECISE;SU=4;PE=4;SR=0	GT:SU:PE:SR	./.:4:4:0
chr1	51068045	1626	N	<DEL>	.	.	SVTYPE=DEL;STRANDS=+-:4;SVLEN=-112;END=51068157;CIPOS=-10,53;CIEND=-27,9;CIPOS95=-2,39;CIEND95=-22,2;IMPRECISE;SU=4;PE=4;SR=0	GT:SU:PE:SR	./.:4:4:0
chr1	51111361	1627	N	<DEL>	.	.	SVTYPE=DEL;STRANDS=+-:5;SVLEN=-388;END=51111749;CIPOS=-10,369;CIEND=-312,10;CIPOS95=0,212;CIEND95=-173,2;IMPRECISE;SU=5;PE=5;SR=0	GT:SU:PE:SR	./.:5:5:0
chr1	51141931	1628	N	<DEL>	.	.	SVTYPE=DEL;STRANDS=+-:4;SVLEN=-2;END=51141933;CIPOS=-9,0;CIEND=0,9;CIPOS95=-9,0;CIEND95=0,3;IMPRECISE;SU=4;PE=4;SR=0	GT:SU:PE:SR	./.:4:4:0
chr1	51266157	1629	N	<DEL>	.	.	SVTYPE=DEL;STRANDS=+-:4;SVLEN=-149;END=51266306;CIPOS=-10,147;CIEND=-148,9;CIPOS95=-1,84;CIEND95=-48,2;IMPRECISE;SU=4;PE=4;SR=0	GT:SU:PE:SR	./.:4:4:0
chr1	51339473	1630	N	<DEL>	.	.	SVTYPE=DEL;STRANDS=+-:6;SVLEN=-7;END=51339480;CIPOS=-10,5;CIEND=-6,9;CIPOS95=-10,5;CIEND95=-6,1;IMPRECISE;SU=6;PE=6;SR=0	GT:SU:PE:SR	./.:6:6:0
chr1	51358101	1631	N	<DEL>	.	.	SVTYPE=DEL;STRANDS=+-:5;SVLEN=-280;END=51358381;CIPOS=-10,280;CIEND=-279,11;CIPOS95=0,200;CIEND95=-167,2;IMPRECISE;SU=5;PE=5;SR=0	GT:SU:PE:SR	./.:5:5:0
chr1	51372278	1632	N	<DEL>	.	.	SVTYPE=DEL;STRANDS=+-:6;SVLEN=-153;END=51372431;CIPOS=-10,116;CIEND=-152,9;CIPOS95=-3,37;CIEND95=-65,1;IMPRECISE;SU=6;PE=6;SR=0	GT:SU:PE:SR	./.:6:6:0
chr1	51403295	1633	N	<DEL>	.	.	SVTYPE=DEL;STRANDS=+-:4;SVLEN=-14;END=51403309;CIPOS=-10,12;CIEND=-13,9;CIPOS95=-10,12;CIEND95=-13,1;IMPRECISE;SU=4;PE=4;SR=0	GT:SU:PE:SR	./.:4:4:0
chr1	51454094	1634	N	<DEL>	.	.	SVTYPE=DEL;STRANDS=+-:5;SVLEN=-63;END=51454157;CIPOS=-10,61;CIEND=-46,9;CIPOS95=-3,46;CIEND95=-35,2;IMPRECISE;SU=5;PE=5;SR=0	GT:SU:PE:SR	./.:5:5:0
chr1	51467309	1635	N	<DEL>	.	.	SVTYPE=DEL;STRANDS=+-:4;SVLEN=-4;END=51467313;CIPOS=-10,2;CIEND=-3,9;CIPOS95=-10,2;CIEND95=-3,2;IMPRECISE;SU=4;PE=4;SR=0	GT:SU:PE:SR	./.:4:4:0
chr1	51525769	1636	N	<DEL>	.	.	SVTYPE=DEL;STRANDS=+-:4;SVLEN=-3;END=51525772;CIPOS=-8,0;CIEND=0,8;CIPOS95=-8,0;CIEND95=0,3;IMPRECISE;SU=4;PE=4;SR=0	GT:SU:PE:SR	./.:4:4:0
chr1	51567801	1637	N	<DEL>	.	.	SVTYPE=DEL;STRANDS=+-:4;SVLEN=-182;END=51567983;CIPOS=-10,180;CIEND=-181,9;CIPOS95=-1,117;CIEND95=-67,1;IMPRECISE;SU=4;PE=4;SR=0	GT:SU:PE:SR	./.:4:4:0
chr1	51572771	1638	N	<DEL>	.	.	SVTYPE=DEL;STRANDS=+-:4;SVLEN=-265;END=51573036;CIPOS=-10,263;CIEND=-264,9;CIPOS95=-1,147;CIEND95=-138,1;IMPRECISE;SU=4;PE=4;SR=0	GT:SU:PE:SR	./.:4:4:0
chr1	51589803	1639	N	<DEL>	.	.	SVTYPE=DEL;STRANDS=+-:4;SVLEN=-197;END=51590000;CIPOS=-10,195;CIEND=-187,9;CIPOS95=-1,85;CIEND95=-74,2;IMPRECISE;SU=4;PE=4;SR=0	GT:SU:PE:SR	./.:4:4:0
chr1	51622755	1640	N	<DEL>	.	.	SVTYPE=DEL;STRANDS=+-:4;SVLEN=-175;END=51622930;CIPOS=-10,173;CIEND=-174,9;CIPOS95=-1,84;CIEND95=-103,1;IMPRECISE;SU=4;PE=4;SR=0	GT:SU:PE:SR	./.:4:4:0
chr1	51685539	1641	N	<DEL>	.	.	SVTYPE=DEL;STRANDS=+-:4;SVLEN=-106;END=51685645;CIPOS=-10,99;CIEND=-105,9;CIPOS95=-4,37;CIEND95=-50,2;IMPRECISE;SU=4;PE=4;SR=0	GT:SU:PE:SR	./.:4:4:0
chr1	51694274	1642	N	<DEL>	.	.	SVTYPE=DEL;STRANDS=+-:5;SVLEN=-4;END=51694278;CIPOS=-7,0;CIEND=0,7;CIPOS95=-7,0;CIEND95=0,3;IMPRECISE;SU=5;PE=5;SR=0	GT:SU:PE:SR	./.:5:5:0
chr1	51695096	1643	N	<DEL>	.	.	SVTYPE=DEL;STRANDS=+-:4;SVLEN=-343;END=51695439;CIPOS=-10,341;CIEND=-342,9;CIPOS95=0,233;CIEND95=-231,0;IMPRECISE;SU=4;PE=4;SR=0	GT:SU:PE:SR	./.:4:4:0
chr1	51734617	1644	N	<DEL>	.	.	SVTYPE=DEL;STRANDS=+-:4;SVLEN=-169;END=51734786;CIPOS=-10,167;CIEND=-168,9;CIPOS95=-2,67;CIEND95=-64,2;IMPRECISE;SU=4;PE=4;SR=0	GT:SU:PE:SR	./.:4:4:0
chr1	51806901	1645	N	<DEL>	.	.	SVTYPE=DEL;STRANDS=+-:4;SVLEN=-213;END=51807114;CIPOS=-10,211;CIEND=-178,9;CIPOS95=-1,122;CIEND95=-69,2;IMPRECISE;SU=4;PE=4;SR=0	GT:SU:PE:SR	./.:4:4:0
chr1	51815433	1646	N	<DEL>	.	.	SVTYPE=DEL;STRANDS=+-:4;SVLEN=-87;END=51815520;CIPOS=-10,85;CIEND=-74,9;CIPOS95=-3,22;CIEND95=-55,2;IMPRECISE;SU=4;PE=4;SR=0	GT:SU:PE:SR	./.:4:4:0
chr1	51840847	1647	N	<DEL>	.	.	SVTYPE=DEL;STRANDS=+-:4;SVLEN=-395;END=51841242;CIPOS=-10,395;CIEND=-380,11;CIPOS95=0,263;CIEND95=-234,2;IMPRECISE;SU=4;PE=4;SR=0	GT:SU:PE:SR	./.:4:4:0
chr1	51908468	1648	N	<DEL>	.	.	SVTYPE=DEL;STRANDS=+-:4;SVLEN=-325;END=51908793;CIPOS=-10,325;CIEND=-324,11;CIPOS95=0,211;CIEND95=-191,2;IMPRECISE;SU=4;PE=4;SR=0	GT:SU:PE:SR	./.:4:4:0
chr1	51917474	1649	N	<DEL>	.	.	SVTYPE=DEL;STRANDS=+-:4;SVLEN=-2;END=51917476;CIPOS=-9,0;CIEND=0,9;CIPOS95=-9,0;CIEND95=0,3;IMPRECISE;SU=4;PE=4;SR=0	GT:SU:PE:SR	./.:4:4:0
chr1	51924932	1650	N	<DEL>	.	.	SVTYPE=DEL;STRANDS=+-:5;SVLEN=-75;END=51925007;CIPOS=-10,73;CIEND=-40,9;CIPOS95=-3,31;CIEND95=-25,2;IMPRECISE;SU=5;PE=5;SR=0	GT:SU:PE:SR	./.:5:5:0
chr1	52023592	1651	N	<DEL>	.	.	SVTYPE=DEL;STRANDS=+-:5;SVLEN=-208;END=52023800;CIPOS=-10,206;CIEND=-207,9;CIPOS95=-1,104;CIEND95=-122,1;IMPRECISE;SU=5;PE=5;SR=0	GT:SU:PE:SR	./.:5:5:0
chr1	52213818	1652	N	<DEL>	.	.	SVTYPE=DEL;STRANDS=+-:4;SVLEN=-223;END=52214041;CIPOS=-10,186;CIEND=-125,9;CIPOS95=-2,75;CIEND95=-48,3;IMPRECISE;SU=4;PE=4;SR=0	GT:SU:PE:SR	./.:4:4:0
chr1	52217693	1653	N	<DEL>	.	.	SVTYPE=DEL;STRANDS=+-:5;SVLEN=-6;END=52217699;CIPOS=-10,4;CIEND=-5,9;CIPOS95=-10,4;CIEND95=-5,2;IMPRECISE;SU=5;PE=5;SR=0	GT:SU:PE:SR	./.:5:5:0
chr1	52229564	1654	N	<DEL>	.	.	SVTYPE=DEL;STRANDS=+-:4;SVLEN=-363;END=52229927;CIPOS=-10,310;CIEND=-338,11;CIPOS95=-1,176;CIEND95=-199,2;IMPRECISE;SU=4;PE=4;SR=0	GT:SU:PE:SR	./.:4:4:0
chr1	52264124	1655	N	<DEL>	.	.	SVTYPE=DEL;STRANDS=+-:5;SVLEN=-285;END=52264409;CIPOS=-10,284;CIEND=-284,10;CIPOS95=-1,156;CIEND95=-178,1;IMPRECISE;SU=5;PE=5;SR=0	GT:SU:PE:SR	./.:5:5:0
chr1	52294804	1656	N	<DEL>	.	.	SVTYPE=DEL;STRANDS=+-:5;SVLEN=-346;END=52295150;CIPOS=-10,221;CIEND=-309,10;CIPOS95=-1,101;CIEND95=-162,2;IMPRECISE;SU=5;PE=5;SR=0	GT:SU:PE:SR	./.:5:5:0
chr1	52308833	1657	N	<DEL>	.	.	SVTYPE=DEL;STRANDS=+-:5;SVLEN=-321;END=52309154;CIPOS=-10,299;CIEND=-248,9;CIPOS95=-1,160;CIEND95=-122,1;IMPRECISE;SU=5;PE=5;SR=0	GT:SU:PE:SR	./.:5:5:0
chr1	52390917	1658	N	<DEL>	.	.	SVTYPE=DEL;STRANDS=+-:4;SVLEN=-228;END=52391145;CIPOS=-10,226;CIEND=-219,9;CIPOS95=-1,141;CIEND95=-91,1;IMPRECISE;SU=4;PE=4;SR=0	GT:SU:PE:SR	./.:4:4:0
chr1	52393462	1659	N	<DEL>	.	.	SVTYPE=DEL;STRANDS=+-:5;SVLEN=-175;END=52393637;CIPOS=-10,139;CIEND=-174,9;CIPOS95=-3,56;CIEND95=-81,1;IMPRECISE;SU=5;PE=5;SR=0	GT:SU:PE:SR	./.:5:5:0
chr1	52393959	1660	N	<DEL>	.	.	SVTYPE=DEL;STRANDS=+-:4;SVLEN=-249;END=52394208;CIPOS=-10,247;CIEND=-248,9;CIPOS95=-1,146;CIEND95=-137,1;IMPRECISE;SU=4;PE=4;SR=0	GT:SU:PE:SR	./.:4:4:0
chr1	52397990	1661	N	<DEL>	.	.	SVTYPE=DEL;STRANDS=+-:4;SVLEN=-5;END=52397995;CIPOS=-10,3;CIEND=-4,9;CIPOS95=-10,3;CIEND95=-4,2;IMPRECISE;SU=4;PE=4;SR=0	GT:SU:PE:SR	./.:4:4:0
chr1	52433875	1662	N	<DEL>	.	.	SVTYPE=DEL;STRANDS=+-:5;SVLEN=-166;END=52434041;CIPOS=-10,164;CIEND=-165,9;CIPOS95=-1,96;CIEND95=-64,2;IMPRECISE;SU=5;PE=5;SR=0	GT:SU:PE:SR	./.:5:5:0
chr1	52449070	1663	N	<DEL>	.	.	SVTYPE=DEL;STRANDS=+-:4;SVLEN=-15;END=52449085;CIPOS=-10,13;CIEND=-14,9;CIPOS95=-2,13;CIEND95=-14,1;IMPRECISE;SU=4;PE=4;SR=0	GT:SU:PE:SR	./.:4:4:0
chr1	52481276	1664	N	<DEL>	.	.	SVTYPE=DEL;STRANDS=+-:6;SVLEN=-262;END=52481538;CIPOS=-10,245;CIEND=-261,9;CIPOS95=-1,115;CIEND95=-163,1;IMPRECISE;SU=6;PE=6;SR=0	GT:SU:PE:SR	./.:6:6:0
chr1	52492986	1665	N	<DEL>	.	.	SVTYPE=DEL;STRANDS=+-:4;SVLEN=-267;END=52493253;CIPOS=-10,265;CIEND=-266,9;CIPOS95=0,171;CIEND95=-182,0;IMPRECISE;SU=4;PE=4;SR=0	GT:SU:PE:SR	./.:4:4:0
chr1	52563189	1666	N	<DEL>	.	.	SVTYPE=DEL;STRANDS=+-:5;SVLEN=-142;END=52563331;CIPOS=-10,140;CIEND=-141,9;CIPOS95=-2,53;CIEND95=-68,2;IMPRECISE;SU=5;PE=5;SR=0	GT:SU:PE:SR	./.:5:5:0
chr1	52569729	1667	N	<DEL>	.	.	SVTYPE=DEL;STRANDS=+-:4;SVLEN=-172;END=52569901;CIPOS=-10,170;CIEND=-171,9;CIPOS95=-1,90;CIEND95=-73,2;IMPRECISE;SU=4;PE=4;SR=0	GT:SU:PE:SR	./.:4:4:0
chr1	52581237	1668	N	<DEL>	.	.	SVTYPE=DEL;STRANDS=+-:5;SVLEN=-82;END=52581319;CIPOS=-10,80;CIEND=-72,9;CIPOS95=-3,40;CIEND95=-46,2;IMPRECISE;SU=5;PE=5;SR=0	GT:SU:PE:SR	./.:5:5:0
chr1	52586495	1669	N	<DEL>	.	.	SVTYPE=DEL;STRANDS=+-:4;SVLEN=-450;END=52586945;CIPOS=-10,306;CIEND=-417,10;CIPOS95=-1,172;CIEND95=-261,1;IMPRECISE;SU=4;PE=4;SR=0	GT:SU:PE:SR	./.:4:4:0
chr1	52588836	1670	N	<DEL>	.	.	SVTYPE=DEL;STRANDS=+-:4;SVLEN=-55;END=52588891;CIPOS=-10,53;CIEND=-51,9;CIPOS95=-4,33;CIEND95=-27,3;IMPRECISE;SU=4;PE=4;SR=0	GT:SU:PE:SR	./.:4:4:0
chr1	52593266	1671	N	<DEL>	.	.	SVTYPE=DEL;STRANDS=+-:5;SVLEN=-270;END=52593536;CIPOS=-10,268;CIEND=-269,9;CIPOS95=0,161;CIEND95=-138,1;IMPRECISE;SU=5;PE=5;SR=0	GT:SU:PE:SR	./.:5:5:0
chr1	52638303	1672	N	<DEL>	.	.	SVTYPE=DEL;STRANDS=+-:16;SVLEN=-40;END=52638343;CIPOS=-3,1;CIEND=-2,1;CIPOS95=0,0;CIEND95=0,0;SU=16;PE=1;SR=15	GT:SU:PE:SR	./.:16:1:15
chr1	52669720	1673	N	<DEL>	.	.	SVTYPE=DEL;STRANDS=+-:4;SVLEN=-9;END=52669729;CIPOS=-10,7;CIEND=-8,9;CIPOS95=-10,7;CIEND95=-8,1;IMPRECISE;SU=4;PE=4;SR=0	GT:SU:PE:SR	./.:4:4:0
chr1	52784694	1674	N	<DEL>	.	.	SVTYPE=DEL;STRANDS=+-:4;SVLEN=-156;END=52784850;CIPOS=-10,154;CIEND=-155,9;CIPOS95=-2,59;CIEND95=-64,2;IMPRECISE;SU=4;PE=4;SR=0	GT:SU:PE:SR	./.:4:4:0
chr1	52837692	1675	N	<DEL>	.	.	SVTYPE=DEL;STRANDS=+-:4;SVLEN=-8;END=52837700;CIPOS=-10,6;CIEND=-7,9;CIPOS95=-10,6;CIEND95=-7,2;IMPRECISE;SU=4;PE=4;SR=0	GT:SU:PE:SR	./.:4:4:0
chr1	52845340	1676	N	<DEL>	.	.	SVTYPE=DEL;STRANDS=+-:4;SVLEN=-227;END=52845567;CIPOS=-10,187;CIEND=-151,9;CIPOS95=-1,72;CIEND95=-55,3;IMPRECISE;SU=4;PE=4;SR=0	GT:SU:PE:SR	./.:4:4:0
chr1	52853130	1677	N	<DEL>	.	.	SVTYPE=DEL;STRANDS=+-:5;SVLEN=-2;END=52853132;CIPOS=-10,0;CIEND=-1,9;CIPOS95=-10,0;CIEND95=-1,2;IMPRECISE;SU=5;PE=5;SR=0	GT:SU:PE:SR	./.:5:5:0
chr1	52894672	1678	N	<DEL>	.	.	SVTYPE=DEL;STRANDS=+-:4;SVLEN=-10;END=52894682;CIPOS=-10,8;CIEND=-9,9;CIPOS95=-10,8;CIEND95=-9,1;IMPRECISE;SU=4;PE=4;SR=0	GT:SU:PE:SR	./.:4:4:0
chr1	52904248	1679	N	<DEL>	.	.	SVTYPE=DEL;STRANDS=+-:5;SVLEN=-138;END=52904386;CIPOS=-10,52;CIEND=-137,9;CIPOS95=-2,40;CIEND95=-59,2;IMPRECISE;SU=5;PE=5;SR=0	GT:SU:PE:SR	./.:5:5:0
chr1	52916366	1680	N	<DEL>	.	.	SVTYPE=DEL;STRANDS=+-:4;SVLEN=-33;END=52916399;CIPOS=-10,31;CIEND=-32,9;CIPOS95=-1,30;CIEND95=-27,3;IMPRECISE;SU=4;PE=4;SR=0	GT:SU:PE:SR	./.:4:4:0
chr1	53040372	1681	N	<DEL>	.	.	SVTYPE=DEL;STRANDS=+-:4;SVLEN=-333;END=53040705;CIPOS=-10,331;CIEND=-299,9;CIPOS95=0,216;CIEND95=-164,1;IMPRECISE;SU=4;PE=4;SR=0	GT:SU:PE:SR	./.:4:4:0
chr1	53060537	1682	N	<DEL>	.	.	SVTYPE=DEL;STRANDS=+-:4;SVLEN=-4;END=53060541;CIPOS=-10,2;CIEND=-3,9;CIPOS95=-10,2;CIEND95=-3,2;IMPRECISE;SU=4;PE=4;SR=0	GT:SU:PE:SR	./.:4:4:0
chr1	53070681	1683	N	<DEL>	.	.	SVTYPE=DEL;STRANDS=+-:4;SVLEN=-266;END=53070947;CIPOS=-10,264;CIEND=-253,9;CIPOS95=0,180;CIEND95=-121,1;IMPRECISE;SU=4;PE=4;SR=0	GT:SU:PE:SR	./.:4:4:0
chr1	53096241	1684	N	<DEL>	.	.	SVTYPE=DEL;STRANDS=+-:4;SVLEN=-312;END=53096553;CIPOS=-10,270;CIEND=-225,9;CIPOS95=-1,129;CIEND95=-103,1;IMPRECISE;SU=4;PE=4;SR=0	GT:SU:PE:SR	./.:4:4:0
chr1	53097697	1685	N	<DEL>	.	.	SVTYPE=DEL;STRANDS=+-:5;SVLEN=-333;END=53098030;CIPOS=-10,299;CIEND=-304,11;CIPOS95=-1,163;CIEND95=-167,3;IMPRECISE;SU=5;PE=5;SR=0	GT:SU:PE:SR	./.:5:5:0
chr1	53099263	1686	N	<DEL>	.	.	SVTYPE=DEL;STRANDS=+-:9;SVLEN=-339;END=53099602;CIPOS=-4,3;CIEND=-4,3;CIPOS95=0,0;CIEND95=0,0;SU=9;PE=0;SR=9	GT:SU:PE:SR	./.:9:0:9
chr1	53099220	1687	N	<DUP>	.	.	SVTYPE=DUP;STRANDS=-+:13;SVLEN=425;END=53099645;CIPOS=-10,9;CIEND=-10,9;CIPOS95=0,0;CIEND95=0,0;SU=13;PE=0;SR=13	GT:SU:PE:SR	./.:13:0:13
chr1	53119909	1688	N	<DEL>	.	.	SVTYPE=DEL;STRANDS=+-:6;SVLEN=-287;END=53120196;CIPOS=-10,206;CIEND=-179,9;CIPOS95=-1,87;CIEND95=-70,2;IMPRECISE;SU=6;PE=6;SR=0	GT:SU:PE:SR	./.:6:6:0
chr1	53128426	1689_1	N	N]chr1:53129348]	.	.	SVTYPE=BND;STRANDS=++:6;EVENT=1689;MATEID=1689_2;CIPOS=-5,375;CIEND=-10,360;CIPOS95=0,246;CIEND95=0,232;IMPRECISE;SU=6;PE=6;SR=0	GT:SU:PE:SR	./.:6:6:0
chr1	53129348	1689_2	N	N]chr1:53128426]	.	.	SVTYPE=BND;STRANDS=++:6;SECONDARY;EVENT=1689;MATEID=1689_1;CIPOS=-10,360;CIEND=-5,375;CIPOS95=0,232;CIEND95=0,246;IMPRECISE;SU=6;PE=6;SR=0	GT:SU:PE:SR	./.:6:6:0
chr1	53128427	1690	N	<DEL>	.	.	SVTYPE=DEL;STRANDS=+-:39;SVLEN=-849;END=53129276;CIPOS=-2,0;CIEND=-10,9;CIPOS95=0,0;CIEND95=0,0;SU=39;PE=21;SR=18	GT:SU:PE:SR	./.:39:21:18
chr1	53128427	1691	N	<DEL>	.	.	SVTYPE=DEL;STRANDS=+-:14;SVLEN=-1504;END=53129931;CIPOS=-10,327;CIEND=-353,9;CIPOS95=0,167;CIEND95=-196,0;IMPRECISE;SU=14;PE=14;SR=0	GT:SU:PE:SR	./.:14:14:0
chr1	53129456	1692	N	<DEL>	.	.	SVTYPE=DEL;STRANDS=+-:25;SVLEN=-475;END=53129931;CIPOS=-6,7;CIEND=-8,7;CIPOS95=0,0;CIEND95=0,0;SU=25;PE=21;SR=4	GT:SU:PE:SR	./.:25:21:4
chr1	53185601	1693	N	<DEL>	.	.	SVTYPE=DEL;STRANDS=+-:5;SVLEN=-71;END=53185672;CIPOS=-10,69;CIEND=-70,9;CIPOS95=-3,57;CIEND95=-57,2;IMPRECISE;SU=5;PE=5;SR=0	GT:SU:PE:SR	./.:5:5:0
chr1	53195644	1694	N	<DEL>	.	.	SVTYPE=DEL;STRANDS=+-:4;SVLEN=-9;END=53195653;CIPOS=-10,7;CIEND=-8,9;CIPOS95=-10,7;CIEND95=-8,1;IMPRECISE;SU=4;PE=4;SR=0	GT:SU:PE:SR	./.:4:4:0
chr1	53228741	1695	N	<DEL>	.	.	SVTYPE=DEL;STRANDS=+-:4;SVLEN=-2;END=53228743;CIPOS=-10,0;CIEND=-1,9;CIPOS95=-10,0;CIEND95=-1,2;IMPRECISE;SU=4;PE=4;SR=0	GT:SU:PE:SR	./.:4:4:0
chr1	53270061	1696	N	<DEL>	.	.	SVTYPE=DEL;STRANDS=+-:5;SVLEN=-232;END=53270293;CIPOS=-10,230;CIEND=-168,9;CIPOS95=-1,133;CIEND95=-60,2;IMPRECISE;SU=5;PE=5;SR=0	GT:SU:PE:SR	./.:5:5:0
chr1	53333239	1697	N	<DEL>	.	.	SVTYPE=DEL;STRANDS=+-:4;SVLEN=-9;END=53333248;CIPOS=-2,0;CIEND=0,2;CIPOS95=-2,0;CIEND95=0,2;IMPRECISE;SU=4;PE=4;SR=0	GT:SU:PE:SR	./.:4:4:0
chr1	53405649	1698	N	<DEL>	.	.	SVTYPE=DEL;STRANDS=+-:4;SVLEN=-8;END=53405657;CIPOS=-10,7;CIEND=-7,10;CIPOS95=-10,7;CIEND95=-7,3;IMPRECISE;SU=4;PE=4;SR=0	GT:SU:PE:SR	./.:4:4:0
chr1	53502291	1699	N	<DEL>	.	.	SVTYPE=DEL;STRANDS=+-:12;SVLEN=-197;END=53502488;CIPOS=-10,195;CIEND=-196,9;CIPOS95=-1,79;CIEND95=-79,1;IMPRECISE;SU=12;PE=12;SR=0	GT:SU:PE:SR	./.:12:12:0
chr1	53556397	1700	N	<DEL>	.	.	SVTYPE=DEL;STRANDS=+-:4;SVLEN=-341;END=53556738;CIPOS=-10,339;CIEND=-252,9;CIPOS95=0,224;CIEND95=-122,1;IMPRECISE;SU=4;PE=4;SR=0	GT:SU:PE:SR	./.:4:4:0
chr1	53582711	1701	N	<DEL>	.	.	SVTYPE=DEL;STRANDS=+-:4;SVLEN=-331;END=53583042;CIPOS=-10,319;CIEND=-330,11;CIPOS95=0,175;CIEND95=-203,2;IMPRECISE;SU=4;PE=4;SR=0	GT:SU:PE:SR	./.:4:4:0
chr1	53649516	1702	N	<DEL>	.	.	SVTYPE=DEL;STRANDS=+-:4;SVLEN=-377;END=53649893;CIPOS=-10,377;CIEND=-351,11;CIPOS95=0,260;CIEND95=-210,2;IMPRECISE;SU=4;PE=4;SR=0	GT:SU:PE:SR	./.:4:4:0
chr1	53696016	1703	N	<DEL>	.	.	SVTYPE=DEL;STRANDS=+-:4;SVLEN=-72;END=53696088;CIPOS=-10,38;CIEND=-71,9;CIPOS95=-3,18;CIEND95=-56,3;IMPRECISE;SU=4;PE=4;SR=0	GT:SU:PE:SR	./.:4:4:0
chr1	53701174	1704	N	<DEL>	.	.	SVTYPE=DEL;STRANDS=+-:5;SVLEN=-3;END=53701177;CIPOS=-10,1;CIEND=-2,9;CIPOS95=-10,1;CIEND95=-2,2;IMPRECISE;SU=5;PE=5;SR=0	GT:SU:PE:SR	./.:5:5:0
chr1	53703958	1705	N	<DEL>	.	.	SVTYPE=DEL;STRANDS=+-:4;SVLEN=-389;END=53704347;CIPOS=-10,387;CIEND=-388,9;CIPOS95=0,272;CIEND95=-263,0;IMPRECISE;SU=4;PE=4;SR=0	GT:SU:PE:SR	./.:4:4:0
chr1	53727118	1706	N	<DEL>	.	.	SVTYPE=DEL;STRANDS=+-:4;SVLEN=-32;END=53727150;CIPOS=-10,30;CIEND=-16,9;CIPOS95=-1,30;CIEND95=-14,2;IMPRECISE;SU=4;PE=4;SR=0	GT:SU:PE:SR	./.:4:4:0
chr1	53750672	1707	N	<DEL>	.	.	SVTYPE=DEL;STRANDS=+-:4;SVLEN=-170;END=53750842;CIPOS=-10,168;CIEND=-169,9;CIPOS95=-1,85;CIEND95=-99,1;IMPRECISE;SU=4;PE=4;SR=0	GT:SU:PE:SR	./.:4:4:0
chr1	53852470	1708	N	<DEL>	.	.	SVTYPE=DEL;STRANDS=+-:4;SVLEN=-322;END=53852792;CIPOS=-10,322;CIEND=-321,11;CIPOS95=0,229;CIEND95=-217,2;IMPRECISE;SU=4;PE=4;SR=0	GT:SU:PE:SR	./.:4:4:0
chr1	53912308	1709	N	<DEL>	.	.	SVTYPE=DEL;STRANDS=+-:4;SVLEN=-13;END=53912321;CIPOS=-10,11;CIEND=-12,9;CIPOS95=-5,11;CIEND95=-12,1;IMPRECISE;SU=4;PE=4;SR=0	GT:SU:PE:SR	./.:4:4:0
chr1	53920094	1710	N	<DEL>	.	.	SVTYPE=DEL;STRANDS=+-:4;SVLEN=-193;END=53920287;CIPOS=-10,191;CIEND=-192,9;CIPOS95=-1,92;CIEND95=-78,1;IMPRECISE;SU=4;PE=4;SR=0	GT:SU:PE:SR	./.:4:4:0
chr1	53920696	1711	N	<DEL>	.	.	SVTYPE=DEL;STRANDS=+-:4;SVLEN=-3;END=53920699;CIPOS=-10,1;CIEND=-2,9;CIPOS95=-10,1;CIEND95=-2,2;IMPRECISE;SU=4;PE=4;SR=0	GT:SU:PE:SR	./.:4:4:0
chr1	53925617	1712	N	<DEL>	.	.	SVTYPE=DEL;STRANDS=+-:4;SVLEN=-365;END=53925982;CIPOS=-10,365;CIEND=-364,11;CIPOS95=0,255;CIEND95=-266,2;IMPRECISE;SU=4;PE=4;SR=0	GT:SU:PE:SR	./.:4:4:0
chr1	53928287	1713	N	<DEL>	.	.	SVTYPE=DEL;STRANDS=+-:4;SVLEN=-294;END=53928581;CIPOS=-10,238;CIEND=-261,9;CIPOS95=-1,114;CIEND95=-133,1;IMPRECISE;SU=4;PE=4;SR=0	GT:SU:PE:SR	./.:4:4:0
chr1	53942962	1714	N	<DEL>	.	.	SVTYPE=DEL;STRANDS=+-:4;SVLEN=-15;END=53942977;CIPOS=-10,13;CIEND=-14,9;CIPOS95=-2,13;CIEND95=-14,1;IMPRECISE;SU=4;PE=4;SR=0	GT:SU:PE:SR	./.:4:4:0
chr1	53948434	1715	N	<DEL>	.	.	SVTYPE=DEL;STRANDS=+-:4;SVLEN=-105;END=53948539;CIPOS=-10,103;CIEND=-104,9;CIPOS95=-2,29;CIEND95=-31,3;IMPRECISE;SU=4;PE=4;SR=0	GT:SU:PE:SR	./.:4:4:0
chr1	53958196	1716	N	<DEL>	.	.	SVTYPE=DEL;STRANDS=+-:4;SVLEN=-11;END=53958207;CIPOS=-10,9;CIEND=-10,9;CIPOS95=-10,9;CIEND95=-10,1;IMPRECISE;SU=4;PE=4;SR=0	GT:SU:PE:SR	./.:4:4:0
chr1	53976087	1717	N	<DEL>	.	.	SVTYPE=DEL;STRANDS=+-:4;SVLEN=-124;END=53976211;CIPOS=-10,42;CIEND=-123,9;CIPOS95=-2,33;CIEND95=-65,2;IMPRECISE;SU=4;PE=4;SR=0	GT:SU:PE:SR	./.:4:4:0
chr1	53980049	1718	N	<DEL>	.	.	SVTYPE=DEL;STRANDS=+-:4;SVLEN=-278;END=53980327;CIPOS=-10,276;CIEND=-277,9;CIPOS95=-1,172;CIEND95=-142,1;IMPRECISE;SU=4;PE=4;SR=0	GT:SU:PE:SR	./.:4:4:0
chr1	54028393	1719	N	<DEL>	.	.	SVTYPE=DEL;STRANDS=+-:4;SVLEN=-399;END=54028792;CIPOS=-10,399;CIEND=-398,11;CIPOS95=0,257;CIEND95=-248,2;IMPRECISE;SU=4;PE=4;SR=0	GT:SU:PE:SR	./.:4:4:0
chr1	54043178	1720	N	<DEL>	.	.	SVTYPE=DEL;STRANDS=+-:4;SVLEN=-106;END=54043284;CIPOS=-10,104;CIEND=-42,9;CIPOS95=-2,45;CIEND95=-24,2;IMPRECISE;SU=4;PE=4;SR=0	GT:SU:PE:SR	./.:4:4:0
chr1	54077875	1721	N	<DEL>	.	.	SVTYPE=DEL;STRANDS=+-:4;SVLEN=-119;END=54077994;CIPOS=-10,70;CIEND=-115,9;CIPOS95=-2,53;CIEND95=-67,3;IMPRECISE;SU=4;PE=4;SR=0	GT:SU:PE:SR	./.:4:4:0
chr1	54086073	1722	N	<DEL>	.	.	SVTYPE=DEL;STRANDS=+-:4;SVLEN=-147;END=54086220;CIPOS=-10,145;CIEND=-146,9;CIPOS95=-1,79;CIEND95=-76,1;IMPRECISE;SU=4;PE=4;SR=0	GT:SU:PE:SR	./.:4:4:0
chr1	54087230	1723	N	<DEL>	.	.	SVTYPE=DEL;STRANDS=+-:4;SVLEN=-7;END=54087237;CIPOS=-10,5;CIEND=-6,9;CIPOS95=-10,5;CIEND95=-6,2;IMPRECISE;SU=4;PE=4;SR=0	GT:SU:PE:SR	./.:4:4:0
chr1	54091603	1724	N	<DEL>	.	.	SVTYPE=DEL;STRANDS=+-:4;SVLEN=-181;END=54091784;CIPOS=-10,179;CIEND=-180,9;CIPOS95=-1,90;CIEND95=-114,1;IMPRECISE;SU=4;PE=4;SR=0	GT:SU:PE:SR	./.:4:4:0
chr1	54096904	1725	N	<DEL>	.	.	SVTYPE=DEL;STRANDS=+-:5;SVLEN=-4;END=54096908;CIPOS=-7,0;CIEND=0,7;CIPOS95=-7,0;CIEND95=0,3;IMPRECISE;SU=5;PE=5;SR=0	GT:SU:PE:SR	./.:5:5:0
chr1	54097816	1726	N	<DEL>	.	.	SVTYPE=DEL;STRANDS=+-:4;SVLEN=-4;END=54097820;CIPOS=-10,3;CIEND=-3,10;CIPOS95=-10,3;CIEND95=-3,3;IMPRECISE;SU=4;PE=4;SR=0	GT:SU:PE:SR	./.:4:4:0
chr1	54108192	1727	N	<DEL>	.	.	SVTYPE=DEL;STRANDS=+-:4;SVLEN=-147;END=54108339;CIPOS=-10,145;CIEND=-146,9;CIPOS95=-1,81;CIEND95=-68,1;IMPRECISE;SU=4;PE=4;SR=0	GT:SU:PE:SR	./.:4:4:0
chr1	54164993	1728	N	<DEL>	.	.	SVTYPE=DEL;STRANDS=+-:4;SVLEN=-341;END=54165334;CIPOS=-10,338;CIEND=-309,11;CIPOS95=0,201;CIEND95=-174,3;IMPRECISE;SU=4;PE=4;SR=0	GT:SU:PE:SR	./.:4:4:0
chr1	54207323	1729	N	<DEL>	.	.	SVTYPE=DEL;STRANDS=+-:7;SVLEN=-3;END=54207326;CIPOS=-10,1;CIEND=-2,9;CIPOS95=-10,1;CIEND95=-2,2;IMPRECISE;SU=7;PE=7;SR=0	GT:SU:PE:SR	./.:7:7:0
chr1	54220970	1730	N	<DEL>	.	.	SVTYPE=DEL;STRANDS=+-:4;SVLEN=-242;END=54221212;CIPOS=-10,135;CIEND=-129,9;CIPOS95=-2,30;CIEND95=-61,2;IMPRECISE;SU=4;PE=4;SR=0	GT:SU:PE:SR	./.:4:4:0
chr1	54283571	1731	N	<DEL>	.	.	SVTYPE=DEL;STRANDS=+-:4;SVLEN=-230;END=54283801;CIPOS=-10,228;CIEND=-229,9;CIPOS95=-1,104;CIEND95=-109,1;IMPRECISE;SU=4;PE=4;SR=0	GT:SU:PE:SR	./.:4:4:0
chr1	54307439	1732	N	<DEL>	.	.	SVTYPE=DEL;STRANDS=+-:6;SVLEN=-9;END=54307448;CIPOS=-10,7;CIEND=-1,9;CIPOS95=-3,7;CIEND95=-1,4;IMPRECISE;SU=6;PE=6;SR=0	GT:SU:PE:SR	./.:6:6:0
chr1	54370479	1733	N	<DEL>	.	.	SVTYPE=DEL;STRANDS=+-:4;SVLEN=-105;END=54370584;CIPOS=-10,103;CIEND=-46,9;CIPOS95=-2,34;CIEND95=-35,2;IMPRECISE;SU=4;PE=4;SR=0	GT:SU:PE:SR	./.:4:4:0
chr1	54458884	1734	N	<DEL>	.	.	SVTYPE=DEL;STRANDS=+-:5;SVLEN=-10;END=54458894;CIPOS=-10,8;CIEND=-9,9;CIPOS95=-10,8;CIEND95=-9,1;IMPRECISE;SU=5;PE=5;SR=0	GT:SU:PE:SR	./.:5:5:0
chr1	54458885	1735	N	<DEL>	.	.	SVTYPE=DEL;STRANDS=+-:8;SVLEN=-88;END=54458973;CIPOS=-10,9;CIEND=-10,9;CIPOS95=0,0;CIEND95=0,0;SU=8;PE=0;SR=8	GT:SU:PE:SR	./.:8:0:8
chr1	54467106	1736	N	<DEL>	.	.	SVTYPE=DEL;STRANDS=+-:5;SVLEN=-259;END=54467365;CIPOS=-10,257;CIEND=-258,9;CIPOS95=-1,147;CIEND95=-139,1;IMPRECISE;SU=5;PE=5;SR=0	GT:SU:PE:SR	./.:5:5:0
chr1	34802446	1737_1	N	N]chr1:54510665]	.	.	SVTYPE=BND;STRANDS=++:21;EVENT=1737;MATEID=1737_2;CIPOS=-10,438;CIEND=-10,176;CIPOS95=0,214;CIEND95=-1,56;IMPRECISE;SU=21;PE=21;SR=0	GT:SU:PE:SR	./.:21:21:0
chr1	54510665	1737_2	N	N]chr1:34802446]	.	.	SVTYPE=BND;STRANDS=++:21;SECONDARY;EVENT=1737;MATEID=1737_1;CIPOS=-10,176;CIEND=-10,438;CIPOS95=-1,56;CIEND95=0,214;IMPRECISE;SU=21;PE=21;SR=0	GT:SU:PE:SR	./.:21:21:0
chr1	34802228	1738_1	N	[chr1:54510617[N	.	.	SVTYPE=BND;STRANDS=--:41;EVENT=1738;MATEID=1738_2;CIPOS=-439,9;CIEND=-118,9;CIPOS95=-199,0;CIEND95=-20,0;IMPRECISE;SU=41;PE=41;SR=0	GT:SU:PE:SR	./.:41:41:0
chr1	54510617	1738_2	N	[chr1:34802228[N	.	.	SVTYPE=BND;STRANDS=--:41;SECONDARY;EVENT=1738;MATEID=1738_1;CIPOS=-118,9;CIEND=-439,9;CIPOS95=-20,0;CIEND95=-199,0;IMPRECISE;SU=41;PE=41;SR=0	GT:SU:PE:SR	./.:41:41:0
chr1	54618780	1739	N	<DEL>	.	.	SVTYPE=DEL;STRANDS=+-:7;SVLEN=-142;END=54618922;CIPOS=-10,126;CIEND=-41,9;CIPOS95=-3,60;CIEND95=-31,2;IMPRECISE;SU=7;PE=7;SR=0	GT:SU:PE:SR	./.:7:7:0
chr1	54642190	1740	N	<DEL>	.	.	SVTYPE=DEL;STRANDS=+-:4;SVLEN=-236;END=54642426;CIPOS=-10,225;CIEND=-235,9;CIPOS95=-1,104;CIEND95=-140,1;IMPRECISE;SU=4;PE=4;SR=0	GT:SU:PE:SR	./.:4:4:0
chr1	54650992	1741	N	<DEL>	.	.	SVTYPE=DEL;STRANDS=+-:4;SVLEN=-185;END=54651177;CIPOS=-10,183;CIEND=-113,9;CIPOS95=-1,119;CIEND95=-68,3;IMPRECISE;SU=4;PE=4;SR=0	GT:SU:PE:SR	./.:4:4:0
chr1	54658809	1742	N	<DEL>	.	.	SVTYPE=DEL;STRANDS=+-:4;SVLEN=-134;END=54658943;CIPOS=-10,132;CIEND=-133,9;CIPOS95=-2,60;CIEND95=-66,1;IMPRECISE;SU=4;PE=4;SR=0	GT:SU:PE:SR	./.:4:4:0
chr1	54684293	1743	N	<DEL>	.	.	SVTYPE=DEL;STRANDS=+-:4;SVLEN=-258;END=54684551;CIPOS=-10,256;CIEND=-257,9;CIPOS95=0,185;CIEND95=-152,1;IMPRECISE;SU=4;PE=4;SR=0	GT:SU:PE:SR	./.:4:4:0
chr1	54731091	1744	N	<DEL>	.	.	SVTYPE=DEL;STRANDS=+-:4;SVLEN=-7;END=54731098;CIPOS=-10,5;CIEND=-6,9;CIPOS95=-10,5;CIEND95=-6,1;IMPRECISE;SU=4;PE=4;SR=0	GT:SU:PE:SR	./.:4:4:0
chr1	54738625	1745	N	<DEL>	.	.	SVTYPE=DEL;STRANDS=+-:5;SVLEN=-117;END=54738742;CIPOS=-10,115;CIEND=-116,9;CIPOS95=-2,65;CIEND95=-51,3;IMPRECISE;SU=5;PE=5;SR=0	GT:SU:PE:SR	./.:5:5:0
chr1	54746017	1746	N	<DEL>	.	.	SVTYPE=DEL;STRANDS=+-:4;SVLEN=-258;END=54746275;CIPOS=-10,140;CIEND=-240,9;CIPOS95=-3,55;CIEND95=-116,1;IMPRECISE;SU=4;PE=4;SR=0	GT:SU:PE:SR	./.:4:4:0
chr1	54815399	1747	N	<DEL>	.	.	SVTYPE=DEL;STRANDS=+-:4;SVLEN=-167;END=54815566;CIPOS=-10,165;CIEND=-162,9;CIPOS95=-1,100;CIEND95=-60,2;IMPRECISE;SU=4;PE=4;SR=0	GT:SU:PE:SR	./.:4:4:0
chr1	54829361	1748	N	<DEL>	.	.	SVTYPE=DEL;STRANDS=+-:5;SVLEN=-143;END=54829504;CIPOS=-10,126;CIEND=-142,9;CIPOS95=-3,62;CIEND95=-75,1;IMPRECISE;SU=5;PE=5;SR=0	GT:SU:PE:SR	./.:5:5:0
chr1	54863910	1749	N	<DEL>	.	.	SVTYPE=DEL;STRANDS=+-:4;SVLEN=-10;END=54863920;CIPOS=-1,0;CIEND=0,1;CIPOS95=-1,0;CIEND95=0,1;IMPRECISE;SU=4;PE=4;SR=0	GT:SU:PE:SR	./.:4:4:0
chr1	54868694	1750	N	<DEL>	.	.	SVTYPE=DEL;STRANDS=+-:4;SVLEN=-16;END=54868710;CIPOS=-10,14;CIEND=-15,9;CIPOS95=-10,14;CIEND95=-15,0;IMPRECISE;SU=4;PE=4;SR=0	GT:SU:PE:SR	./.:4:4:0
chr1	54908935	1751	N	<DEL>	.	.	SVTYPE=DEL;STRANDS=+-:4;SVLEN=-141;END=54909076;CIPOS=-10,139;CIEND=-140,9;CIPOS95=-2,45;CIEND95=-63,2;IMPRECISE;SU=4;PE=4;SR=0	GT:SU:PE:SR	./.:4:4:0
chr1	54941235	1752	N	<DEL>	.	.	SVTYPE=DEL;STRANDS=+-:4;SVLEN=-205;END=54941440;CIPOS=-10,203;CIEND=-188,9;CIPOS95=-1,120;CIEND95=-61,1;IMPRECISE;SU=4;PE=4;SR=0	GT:SU:PE:SR	./.:4:4:0
chr1	54964829	1753	N	<DEL>	.	.	SVTYPE=DEL;STRANDS=+-:5;SVLEN=-3;END=54964832;CIPOS=-10,1;CIEND=-2,9;CIPOS95=-10,1;CIEND95=-2,2;IMPRECISE;SU=5;PE=5;SR=0	GT:SU:PE:SR	./.:5:5:0
chr1	54998327	1754	N	<DEL>	.	.	SVTYPE=DEL;STRANDS=+-:4;SVLEN=-167;END=54998494;CIPOS=-10,156;CIEND=-166,9;CIPOS95=-2,49;CIEND95=-102,1;IMPRECISE;SU=4;PE=4;SR=0	GT:SU:PE:SR	./.:4:4:0
chr1	55002956	1755	N	<DEL>	.	.	SVTYPE=DEL;STRANDS=+-:5;SVLEN=-10;END=55002966;CIPOS=-1,0;CIEND=0,1;CIPOS95=-1,0;CIEND95=0,1;IMPRECISE;SU=5;PE=5;SR=0	GT:SU:PE:SR	./.:5:5:0
chr1	55002895	1756	N	<DUP>	.	.	SVTYPE=DUP;STRANDS=-+:28;SVLEN=162;END=55003057;CIPOS=-10,9;CIEND=-10,9;CIPOS95=0,0;CIEND95=0,0;SU=28;PE=2;SR=26	GT:SU:PE:SR	./.:28:2:26
chr1	55003026	1757	N	<DEL>	.	.	SVTYPE=DEL;STRANDS=+-:6;SVLEN=-14;END=55003040;CIPOS=-10,14;CIEND=-13,11;CIPOS95=-10,14;CIEND95=-13,2;IMPRECISE;SU=6;PE=6;SR=0	GT:SU:PE:SR	./.:6:6:0
chr1	55005600	1758	N	<DEL>	.	.	SVTYPE=DEL;STRANDS=+-:4;SVLEN=-229;END=55005829;CIPOS=-10,161;CIEND=-160,9;CIPOS95=-2,60;CIEND95=-58,2;IMPRECISE;SU=4;PE=4;SR=0	GT:SU:PE:SR	./.:4:4:0
chr1	55141410	1759	N	<DEL>	.	.	SVTYPE=DEL;STRANDS=+-:4;SVLEN=-123;END=55141533;CIPOS=-10,120;CIEND=-122,9;CIPOS95=-3,65;CIEND95=-30,2;IMPRECISE;SU=4;PE=4;SR=0	GT:SU:PE:SR	./.:4:4:0
chr1	55146194	1760	N	<DEL>	.	.	SVTYPE=DEL;STRANDS=+-:4;SVLEN=-133;END=55146327;CIPOS=-10,131;CIEND=-132,9;CIPOS95=-1,71;CIEND95=-77,1;IMPRECISE;SU=4;PE=4;SR=0	GT:SU:PE:SR	./.:4:4:0
chr1	55183629	1761	N	<DEL>	.	.	SVTYPE=DEL;STRANDS=+-:4;SVLEN=-1;END=55183630;CIPOS=-10,0;CIEND=0,10;CIPOS95=-10,0;CIEND95=0,3;IMPRECISE;SU=4;PE=4;SR=0	GT:SU:PE:SR	./.:4:4:0
chr1	55219548	1762	N	<DEL>	.	.	SVTYPE=DEL;STRANDS=+-:4;SVLEN=-6;END=55219554;CIPOS=-10,4;CIEND=-5,9;CIPOS95=-10,4;CIEND95=-5,1;IMPRECISE;SU=4;PE=4;SR=0	GT:SU:PE:SR	./.:4:4:0
chr1	55222551	1763	N	<DEL>	.	.	SVTYPE=DEL;STRANDS=+-:4;SVLEN=-198;END=55222749;CIPOS=-10,155;CIEND=-197,9;CIPOS95=-2,54;CIEND95=-84,1;IMPRECISE;SU=4;PE=4;SR=0	GT:SU:PE:SR	./.:4:4:0
chr1	55255074	1764	N	<DEL>	.	.	SVTYPE=DEL;STRANDS=+-:4;SVLEN=-424;END=55255498;CIPOS=-10,344;CIEND=-412,9;CIPOS95=0,206;CIEND95=-258,0;IMPRECISE;SU=4;PE=4;SR=0	GT:SU:PE:SR	./.:4:4:0
chr1	55262620	1765	N	<DEL>	.	.	SVTYPE=DEL;STRANDS=+-:4;SVLEN=-130;END=55262750;CIPOS=-10,124;CIEND=-112,9;CIPOS95=-3,63;CIEND95=-18,3;IMPRECISE;SU=4;PE=4;SR=0	GT:SU:PE:SR	./.:4:4:0
chr1	55332125	1766	N	<DEL>	.	.	SVTYPE=DEL;STRANDS=+-:4;SVLEN=-9;END=55332134;CIPOS=-10,7;CIEND=-8,9;CIPOS95=-10,7;CIEND95=-8,1;IMPRECISE;SU=4;PE=4;SR=0	GT:SU:PE:SR	./.:4:4:0
chr1	55351875	1767	N	<DEL>	.	.	SVTYPE=DEL;STRANDS=+-:4;SVLEN=-182;END=55352057;CIPOS=-10,180;CIEND=-181,9;CIPOS95=-1,114;CIEND95=-90,1;IMPRECISE;SU=4;PE=4;SR=0	GT:SU:PE:SR	./.:4:4:0
chr1	55368171	1768	N	<DEL>	.	.	SVTYPE=DEL;STRANDS=+-:4;SVLEN=-358;END=55368529;CIPOS=-10,356;CIEND=-302,9;CIPOS95=0,216;CIEND95=-168,1;IMPRECISE;SU=4;PE=4;SR=0	GT:SU:PE:SR	./.:4:4:0
chr1	55436221	1769	N	<DEL>	.	.	SVTYPE=DEL;STRANDS=+-:4;SVLEN=-241;END=55436462;CIPOS=-10,239;CIEND=-240,9;CIPOS95=-1,126;CIEND95=-145,1;IMPRECISE;SU=4;PE=4;SR=0	GT:SU:PE:SR	./.:4:4:0
chr1	55489954	1770	N	<DEL>	.	.	SVTYPE=DEL;STRANDS=+-:4;SVLEN=-72;END=55490026;CIPOS=-10,24;CIEND=-5,9;CIPOS95=-2,18;CIEND95=-5,2;IMPRECISE;SU=4;PE=4;SR=0	GT:SU:PE:SR	./.:4:4:0
chr1	55524042	1771	N	<DEL>	.	.	SVTYPE=DEL;STRANDS=+-:4;SVLEN=-184;END=55524226;CIPOS=-10,182;CIEND=-183,9;CIPOS95=-1,113;CIEND95=-68,1;IMPRECISE;SU=4;PE=4;SR=0	GT:SU:PE:SR	./.:4:4:0
chr1	55549508	1772	N	<DEL>	.	.	SVTYPE=DEL;STRANDS=+-:4;SVLEN=-124;END=55549632;CIPOS=-10,122;CIEND=-123,9;CIPOS95=-2,56;CIEND95=-58,3;IMPRECISE;SU=4;PE=4;SR=0	GT:SU:PE:SR	./.:4:4:0
chr1	55575493	1773	N	<DEL>	.	.	SVTYPE=DEL;STRANDS=+-:4;SVLEN=-4;END=55575497;CIPOS=-10,2;CIEND=-3,9;CIPOS95=-10,2;CIEND95=-3,2;IMPRECISE;SU=4;PE=4;SR=0	GT:SU:PE:SR	./.:4:4:0
chr1	55651324	1774	N	<DEL>	.	.	SVTYPE=DEL;STRANDS=+-:4;SVLEN=-156;END=55651480;CIPOS=-10,113;CIEND=-155,9;CIPOS95=-3,53;CIEND95=-78,1;IMPRECISE;SU=4;PE=4;SR=0	GT:SU:PE:SR	./.:4:4:0
chr1	55676317	1775	N	<DEL>	.	.	SVTYPE=DEL;STRANDS=+-:4;SVLEN=-228;END=55676545;CIPOS=-10,228;CIEND=-227,11;CIPOS95=-1,137;CIEND95=-149,3;IMPRECISE;SU=4;PE=4;SR=0	GT:SU:PE:SR	./.:4:4:0
chr1	55739359	1776	N	<DEL>	.	.	SVTYPE=DEL;STRANDS=+-:4;SVLEN=-6;END=55739365;CIPOS=-10,4;CIEND=-5,9;CIPOS95=-10,4;CIEND95=-5,2;IMPRECISE;SU=4;PE=4;SR=0	GT:SU:PE:SR	./.:4:4:0
chr1	55791171	1777	N	<DEL>	.	.	SVTYPE=DEL;STRANDS=+-:4;SVLEN=-3;END=55791174;CIPOS=-8,0;CIEND=0,8;CIPOS95=-8,0;CIEND95=0,3;IMPRECISE;SU=4;PE=4;SR=0	GT:SU:PE:SR	./.:4:4:0
chr1	55824914	1778	N	<DEL>	.	.	SVTYPE=DEL;STRANDS=+-:5;SVLEN=-256;END=55825170;CIPOS=-10,254;CIEND=-255,9;CIPOS95=-1,160;CIEND95=-132,1;IMPRECISE;SU=5;PE=5;SR=0	GT:SU:PE:SR	./.:5:5:0
chr1	55915198	1779	N	<DEL>	.	.	SVTYPE=DEL;STRANDS=+-:4;SVLEN=-4;END=55915202;CIPOS=-10,2;CIEND=-3,9;CIPOS95=-10,2;CIEND95=-3,2;IMPRECISE;SU=4;PE=4;SR=0	GT:SU:PE:SR	./.:4:4:0
chr1	55918118	1780	N	<DEL>	.	.	SVTYPE=DEL;STRANDS=+-:5;SVLEN=-459;END=55918577;CIPOS=-10,442;CIEND=-441,11;CIPOS95=0,295;CIEND95=-293,2;IMPRECISE;SU=5;PE=5;SR=0	GT:SU:PE:SR	./.:5:5:0
chr1	55935619	1781_1	N	N]chr1:55935981]	.	.	SVTYPE=BND;STRANDS=++:13;EVENT=1781;MATEID=1781_2;CIPOS=-2,309;CIEND=-10,318;CIPOS95=0,227;CIEND95=0,216;IMPRECISE;SU=13;PE=13;SR=0	GT:SU:PE:SR	./.:13:13:0
chr1	55935981	1781_2	N	N]chr1:55935619]	.	.	SVTYPE=BND;STRANDS=++:13;SECONDARY;EVENT=1781;MATEID=1781_1;CIPOS=-10,318;CIEND=-2,309;CIPOS95=0,216;CIEND95=0,227;IMPRECISE;SU=13;PE=13;SR=0	GT:SU:PE:SR	./.:13:13:0
chr1	55935620	1782	N	<DEL>	.	.	SVTYPE=DEL;STRANDS=+-:112;SVLEN=-310;END=55935930;CIPOS=0,0;CIEND=0,0;CIPOS95=0,0;CIEND95=0,0;SU=112;PE=69;SR=43	GT:SU:PE:SR	./.:112:69:43
chr1	55945823	1783	N	<DEL>	.	.	SVTYPE=DEL;STRANDS=+-:4;SVLEN=-83;END=55945906;CIPOS=-10,79;CIEND=-82,9;CIPOS95=-2,59;CIEND95=-65,2;IMPRECISE;SU=4;PE=4;SR=0	GT:SU:PE:SR	./.:4:4:0
chr1	55957809	1784	N	<DEL>	.	.	SVTYPE=DEL;STRANDS=+-:4;SVLEN=-10;END=55957819;CIPOS=-10,8;CIEND=-9,9;CIPOS95=-10,8;CIEND95=-9,1;IMPRECISE;SU=4;PE=4;SR=0	GT:SU:PE:SR	./.:4:4:0
chr1	55961560	1785	N	<DEL>	.	.	SVTYPE=DEL;STRANDS=+-:4;SVLEN=-3;END=55961563;CIPOS=-10,1;CIEND=-2,9;CIPOS95=-10,1;CIEND95=-2,2;IMPRECISE;SU=4;PE=4;SR=0	GT:SU:PE:SR	./.:4:4:0
chr1	56008317	1786	N	<DEL>	.	.	SVTYPE=DEL;STRANDS=+-:5;SVLEN=-5;END=56008322;CIPOS=-10,3;CIEND=-4,9;CIPOS95=-10,3;CIEND95=-4,2;IMPRECISE;SU=5;PE=5;SR=0	GT:SU:PE:SR	./.:5:5:0
chr1	56011312	1787	N	<DEL>	.	.	SVTYPE=DEL;STRANDS=+-:4;SVLEN=-9;END=56011321;CIPOS=-10,7;CIEND=-8,9;CIPOS95=-10,7;CIEND95=-8,1;IMPRECISE;SU=4;PE=4;SR=0	GT:SU:PE:SR	./.:4:4:0
chr1	56020503	1788	N	<DEL>	.	.	SVTYPE=DEL;STRANDS=+-:4;SVLEN=-175;END=56020678;CIPOS=-10,173;CIEND=-153,9;CIPOS95=-1,70;CIEND95=-40,2;IMPRECISE;SU=4;PE=4;SR=0	GT:SU:PE:SR	./.:4:4:0
chr1	56032964	1789	N	<DEL>	.	.	SVTYPE=DEL;STRANDS=+-:4;SVLEN=-6;END=56032970;CIPOS=-10,4;CIEND=-5,9;CIPOS95=-10,4;CIEND95=-5,1;IMPRECISE;SU=4;PE=4;SR=0	GT:SU:PE:SR	./.:4:4:0
chr1	56039611	1790	N	<DEL>	.	.	SVTYPE=DEL;STRANDS=+-:4;SVLEN=-113;END=56039724;CIPOS=-10,111;CIEND=-112,9;CIPOS95=-2,56;CIEND95=-56,3;IMPRECISE;SU=4;PE=4;SR=0	GT:SU:PE:SR	./.:4:4:0
chr1	56076581	1791	N	<DEL>	.	.	SVTYPE=DEL;STRANDS=+-:4;SVLEN=-3;END=56076584;CIPOS=-10,1;CIEND=-2,9;CIPOS95=-10,1;CIEND95=-2,2;IMPRECISE;SU=4;PE=4;SR=0	GT:SU:PE:SR	./.:4:4:0
chr1	56080247	1792	N	<DEL>	.	.	SVTYPE=DEL;STRANDS=+-:6;SVLEN=-52;END=56080299;CIPOS=-10,3;CIEND=-51,9;CIPOS95=-4,3;CIEND95=-44,1;IMPRECISE;SU=6;PE=6;SR=0	GT:SU:PE:SR	./.:6:6:0
chr1	56127459	1793	N	<DEL>	.	.	SVTYPE=DEL;STRANDS=+-:4;SVLEN=-26;END=56127485;CIPOS=-10,24;CIEND=-25,9;CIPOS95=-1,24;CIEND95=-23,1;IMPRECISE;SU=4;PE=4;SR=0	GT:SU:PE:SR	./.:4:4:0
chr1	56159163	1794	N	<DEL>	.	.	SVTYPE=DEL;STRANDS=+-:5;SVLEN=-44;END=56159207;CIPOS=-10,42;CIEND=-43,9;CIPOS95=-3,30;CIEND95=-36,2;IMPRECISE;SU=5;PE=5;SR=0	GT:SU:PE:SR	./.:5:5:0
chr1	56196100	1795	N	<DEL>	.	.	SVTYPE=DEL;STRANDS=+-:4;SVLEN=-375;END=56196475;CIPOS=-10,375;CIEND=-304,11;CIPOS95=0,233;CIEND95=-169,3;IMPRECISE;SU=4;PE=4;SR=0	GT:SU:PE:SR	./.:4:4:0
chr1	56201728	1796	N	<DEL>	.	.	SVTYPE=DEL;STRANDS=+-:5;SVLEN=-148;END=56201876;CIPOS=-10,105;CIEND=-131,9;CIPOS95=-3,53;CIEND95=-60,3;IMPRECISE;SU=5;PE=5;SR=0	GT:SU:PE:SR	./.:5:5:0
chr1	56202796	1797	N	<DEL>	.	.	SVTYPE=DEL;STRANDS=+-:4;SVLEN=-24;END=56202820;CIPOS=-10,16;CIEND=-23,9;CIPOS95=-3,13;CIEND95=-22,1;IMPRECISE;SU=4;PE=4;SR=0	GT:SU:PE:SR	./.:4:4:0
chr1	56217766	1798	N	<DEL>	.	.	SVTYPE=DEL;STRANDS=+-:4;SVLEN=-276;END=56218042;CIPOS=-10,276;CIEND=-275,11;CIPOS95=-1,164;CIEND95=-189,2;IMPRECISE;SU=4;PE=4;SR=0	GT:SU:PE:SR	./.:4:4:0
chr1	56255633	1799	N	<DEL>	.	.	SVTYPE=DEL;STRANDS=+-:4;SVLEN=-319;END=56255952;CIPOS=-10,319;CIEND=-318,11;CIPOS95=0,234;CIEND95=-235,2;IMPRECISE;SU=4;PE=4;SR=0	GT:SU:PE:SR	./.:4:4:0
chr1	56261727	1800	N	<DEL>	.	.	SVTYPE=DEL;STRANDS=+-:5;SVLEN=-222;END=56261949;CIPOS=-10,220;CIEND=-221,9;CIPOS95=-1,97;CIEND95=-133,1;IMPRECISE;SU=5;PE=5;SR=0	GT:SU:PE:SR	./.:5:5:0
chr1	56275690	1801	N	<DEL>	.	.	SVTYPE=DEL;STRANDS=+-:4;SVLEN=-133;END=56275823;CIPOS=-10,131;CIEND=-132,9;CIPOS95=-2,57;CIEND95=-54,2;IMPRECISE;SU=4;PE=4;SR=0	GT:SU:PE:SR	./.:4:4:0
chr1	56289290	1802	N	<DEL>	.	.	SVTYPE=DEL;STRANDS=+-:4;SVLEN=-78;END=56289368;CIPOS=-10,76;CIEND=-20,9;CIPOS95=-2,46;CIEND95=-17,2;IMPRECISE;SU=4;PE=4;SR=0	GT:SU:PE:SR	./.:4:4:0
chr1	56292929	1803	N	<DEL>	.	.	SVTYPE=DEL;STRANDS=+-:4;SVLEN=-434;END=56293363;CIPOS=-10,269;CIEND=-403,11;CIPOS95=-1,141;CIEND95=-251,2;IMPRECISE;SU=4;PE=4;SR=0	GT:SU:PE:SR	./.:4:4:0
chr1	56312909	1804	N	<DEL>	.	.	SVTYPE=DEL;STRANDS=+-:4;SVLEN=-109;END=56313018;CIPOS=-10,107;CIEND=-108,9;CIPOS95=-2,51;CIEND95=-67,3;IMPRECISE;SU=4;PE=4;SR=0	GT:SU:PE:SR	./.:4:4:0
chr1	56365452	1805	N	<DEL>	.	.	SVTYPE=DEL;STRANDS=+-:65;SVLEN=-3837;END=56369289;CIPOS=-10,9;CIEND=-3,1;CIPOS95=0,0;CIEND95=0,0;SU=65;PE=51;SR=14	GT:SU:PE:SR	./.:65:51:14
chr1	56399193	1806	N	<DEL>	.	.	SVTYPE=DEL;STRANDS=+-:11;SVLEN=-33;END=56399226;CIPOS=-3,2;CIEND=-3,2;CIPOS95=0,0;CIEND95=0,0;SU=11;PE=0;SR=11	GT:SU:PE:SR	./.:11:0:11
chr1	56422038	1807_1	N	N]chr1:56422400]	.	.	SVTYPE=BND;STRANDS=++:9;EVENT=1807;MATEID=1807_2;CIPOS=-3,307;CIEND=-10,423;CIPOS95=0,236;CIEND95=0,226;IMPRECISE;SU=9;PE=9;SR=0	GT:SU:PE:SR	./.:9:9:0
chr1	56422400	1807_2	N	N]chr1:56422038]	.	.	SVTYPE=BND;STRANDS=++:9;SECONDARY;EVENT=1807;MATEID=1807_1;CIPOS=-10,423;CIEND=-3,307;CIPOS95=0,226;CIEND95=0,236;IMPRECISE;SU=9;PE=9;SR=0	GT:SU:PE:SR	./.:9:9:0
chr1	56422039	1808	N	<DEL>	.	.	SVTYPE=DEL;STRANDS=+-:147;SVLEN=-308;END=56422347;CIPOS=0,0;CIEND=0,0;CIPOS95=0,0;CIEND95=0,0;SU=147;PE=112;SR=35	GT:SU:PE:SR	./.:147:112:35
chr1	56452746	1809	N	<DEL>	.	.	SVTYPE=DEL;STRANDS=+-:4;SVLEN=-9;END=56452755;CIPOS=-10,7;CIEND=-8,9;CIPOS95=-10,7;CIEND95=-8,2;IMPRECISE;SU=4;PE=4;SR=0	GT:SU:PE:SR	./.:4:4:0
chr1	56461444	1810	N	<DEL>	.	.	SVTYPE=DEL;STRANDS=+-:5;SVLEN=-156;END=56461600;CIPOS=-10,154;CIEND=-155,9;CIPOS95=-1,88;CIEND95=-89,1;IMPRECISE;SU=5;PE=5;SR=0	GT:SU:PE:SR	./.:5:5:0
chr1	56471123	1811	N	<DEL>	.	.	SVTYPE=DEL;STRANDS=+-:5;SVLEN=-13;END=56471136;CIPOS=-10,9;CIEND=-10,9;CIPOS95=0,0;CIEND95=0,0;SU=5;PE=0;SR=5	GT:SU:PE:SR	./.:5:0:5
chr1	56510804	1812	N	<DEL>	.	.	SVTYPE=DEL;STRANDS=+-:4;SVLEN=-10;END=56510814;CIPOS=-10,8;CIEND=-9,9;CIPOS95=-4,8;CIEND95=-9,1;IMPRECISE;SU=4;PE=4;SR=0	GT:SU:PE:SR	./.:4:4:0
chr1	56530360	1813	N	<DUP>	.	.	SVTYPE=DUP;STRANDS=-+:23;SVLEN=314;END=56530674;CIPOS=-10,9;CIEND=-10,9;CIPOS95=0,0;CIEND95=0,0;SU=23;PE=0;SR=23	GT:SU:PE:SR	./.:23:0:23
chr1	56532081	1814	N	<DEL>	.	.	SVTYPE=DEL;STRANDS=+-:4;SVLEN=-296;END=56532377;CIPOS=-10,251;CIEND=-230,9;CIPOS95=-1,118;CIEND95=-107,1;IMPRECISE;SU=4;PE=4;SR=0	GT:SU:PE:SR	./.:4:4:0
chr1	56538298	1815	N	<DEL>	.	.	SVTYPE=DEL;STRANDS=+-:5;SVLEN=-2;END=56538300;CIPOS=-10,0;CIEND=-1,9;CIPOS95=-10,0;CIEND95=-1,2;IMPRECISE;SU=5;PE=5;SR=0	GT:SU:PE:SR	./.:5:5:0
chr1	56543404	1816	N	<DEL>	.	.	SVTYPE=DEL;STRANDS=+-:4;SVLEN=-53;END=56543457;CIPOS=-10,51;CIEND=-52,9;CIPOS95=-3,34;CIEND95=-48,1;IMPRECISE;SU=4;PE=4;SR=0	GT:SU:PE:SR	./.:4:4:0
chr1	56546501	1817	N	<DEL>	.	.	SVTYPE=DEL;STRANDS=+-:4;SVLEN=-175;END=56546676;CIPOS=-10,173;CIEND=-174,9;CIPOS95=-1,79;CIEND95=-80,1;IMPRECISE;SU=4;PE=4;SR=0	GT:SU:PE:SR	./.:4:4:0
chr1	34802227	1818	N	<DUP>	.	.	SVTYPE=DUP;STRANDS=-+:5;SVLEN=21748869;END=56551096;CIPOS=-439,9;CIEND=-10,261;CIPOS95=-249,0;CIEND95=-1,133;IMPRECISE;SU=5;PE=5;SR=0	GT:SU:PE:SR	./.:5:5:0
chr1	56554888	1819	N	<DEL>	.	.	SVTYPE=DEL;STRANDS=+-:4;SVLEN=-345;END=56555233;CIPOS=-10,345;CIEND=-338,11;CIPOS95=0,249;CIEND95=-199,2;IMPRECISE;SU=4;PE=4;SR=0	GT:SU:PE:SR	./.:4:4:0
chr1	56608684	1820	N	<DEL>	.	.	SVTYPE=DEL;STRANDS=+-:4;SVLEN=-7;END=56608691;CIPOS=-10,5;CIEND=-6,9;CIPOS95=-10,5;CIEND95=-6,2;IMPRECISE;SU=4;PE=4;SR=0	GT:SU:PE:SR	./.:4:4:0
chr1	56609851	1821	N	<DEL>	.	.	SVTYPE=DEL;STRANDS=+-:4;SVLEN=-381;END=56610232;CIPOS=-10,361;CIEND=-370,11;CIPOS95=0,220;CIEND95=-226,2;IMPRECISE;SU=4;PE=4;SR=0	GT:SU:PE:SR	./.:4:4:0
chr1	56736414	1822	N	<DEL>	.	.	SVTYPE=DEL;STRANDS=+-:4;SVLEN=-97;END=56736511;CIPOS=-10,95;CIEND=-88,9;CIPOS95=-3,60;CIEND95=-45,2;IMPRECISE;SU=4;PE=4;SR=0	GT:SU:PE:SR	./.:4:4:0
chr1	56738446	1823	N	<DEL>	.	.	SVTYPE=DEL;STRANDS=+-:4;SVLEN=-302;END=56738748;CIPOS=-10,302;CIEND=-301,11;CIPOS95=0,193;CIEND95=-174,2;IMPRECISE;SU=4;PE=4;SR=0	GT:SU:PE:SR	./.:4:4:0
chr1	56751764	1824	N	<DEL>	.	.	SVTYPE=DEL;STRANDS=+-:5;SVLEN=-137;END=56751901;CIPOS=-10,135;CIEND=-136,9;CIPOS95=-1,78;CIEND95=-65,1;IMPRECISE;SU=5;PE=5;SR=0	GT:SU:PE:SR	./.:5:5:0
chr1	56776951	1825_1	N	N]chr1:56777332]	.	.	SVTYPE=BND;STRANDS=++:12;EVENT=1825;MATEID=1825_2;CIPOS=-2,320;CIEND=-10,320;CIPOS95=0,229;CIEND95=0,218;IMPRECISE;SU=12;PE=12;SR=0	GT:SU:PE:SR	./.:12:12:0
chr1	56777332	1825_2	N	N]chr1:56776951]	.	.	SVTYPE=BND;STRANDS=++:12;SECONDARY;EVENT=1825;MATEID=1825_1;CIPOS=-10,320;CIEND=-2,320;CIPOS95=0,218;CIEND95=0,229;IMPRECISE;SU=12;PE=12;SR=0	GT:SU:PE:SR	./.:12:12:0
chr1	56776952	1826	N	<DEL>	.	.	SVTYPE=DEL;STRANDS=+-:124;SVLEN=-321;END=56777273;CIPOS=0,0;CIEND=0,0;CIPOS95=0,0;CIEND95=0,0;SU=124;PE=86;SR=38	GT:SU:PE:SR	./.:124:86:38
chr1	56807579	1827	N	<DEL>	.	.	SVTYPE=DEL;STRANDS=+-:4;SVLEN=-235;END=56807814;CIPOS=-10,233;CIEND=-234,9;CIPOS95=-1,126;CIEND95=-137,1;IMPRECISE;SU=4;PE=4;SR=0	GT:SU:PE:SR	./.:4:4:0
chr1	56809141	1828	N	<DEL>	.	.	SVTYPE=DEL;STRANDS=+-:4;SVLEN=-85;END=56809226;CIPOS=-10,83;CIEND=-66,9;CIPOS95=-2,64;CIEND95=-41,3;IMPRECISE;SU=4;PE=4;SR=0	GT:SU:PE:SR	./.:4:4:0
chr1	56810237	1829	N	<DEL>	.	.	SVTYPE=DEL;STRANDS=+-:4;SVLEN=-381;END=56810618;CIPOS=-10,379;CIEND=-272,9;CIPOS95=0,250;CIEND95=-142,1;IMPRECISE;SU=4;PE=4;SR=0	GT:SU:PE:SR	./.:4:4:0
chr1	56821618	1830	N	<DEL>	.	.	SVTYPE=DEL;STRANDS=+-:4;SVLEN=-366;END=56821984;CIPOS=-10,267;CIEND=-306,11;CIPOS95=-1,134;CIEND95=-171,3;IMPRECISE;SU=4;PE=4;SR=0	GT:SU:PE:SR	./.:4:4:0
chr1	56875491	1831	N	<DEL>	.	.	SVTYPE=DEL;STRANDS=+-:4;SVLEN=-91;END=56875582;CIPOS=-10,74;CIEND=-90,9;CIPOS95=-2,56;CIEND95=-49,2;IMPRECISE;SU=4;PE=4;SR=0	GT:SU:PE:SR	./.:4:4:0
chr1	56876096	1832	N	<DEL>	.	.	SVTYPE=DEL;STRANDS=+-:5;SVLEN=-429;END=56876525;CIPOS=-10,362;CIEND=-318,11;CIPOS95=0,216;CIEND95=-181,3;IMPRECISE;SU=5;PE=5;SR=0	GT:SU:PE:SR	./.:5:5:0
chr1	56883110	1833	N	<DEL>	.	.	SVTYPE=DEL;STRANDS=+-:5;SVLEN=-95;END=56883205;CIPOS=-10,22;CIEND=-47,9;CIPOS95=-2,20;CIEND95=-34,2;IMPRECISE;SU=5;PE=5;SR=0	GT:SU:PE:SR	./.:5:5:0
chr1	56897284	1834	N	<DEL>	.	.	SVTYPE=DEL;STRANDS=+-:4;SVLEN=-163;END=56897447;CIPOS=-10,107;CIEND=-162,9;CIPOS95=-3,71;CIEND95=-60,2;IMPRECISE;SU=4;PE=4;SR=0	GT:SU:PE:SR	./.:4:4:0
chr1	56922841	1835	N	<DEL>	.	.	SVTYPE=DEL;STRANDS=+-:5;SVLEN=-267;END=56923108;CIPOS=-10,177;CIEND=-266,10;CIPOS95=-2,63;CIEND95=-161,2;IMPRECISE;SU=5;PE=5;SR=0	GT:SU:PE:SR	./.:5:5:0
chr1	56927871	1836	N	<DEL>	.	.	SVTYPE=DEL;STRANDS=+-:5;SVLEN=-170;END=56928041;CIPOS=-10,168;CIEND=-141,9;CIPOS95=-1,99;CIEND95=-54,3;IMPRECISE;SU=5;PE=5;SR=0	GT:SU:PE:SR	./.:5:5:0
chr1	56964648	1837	N	<DEL>	.	.	SVTYPE=DEL;STRANDS=+-:6;SVLEN=-221;END=56964869;CIPOS=-10,105;CIEND=-196,9;CIPOS95=-3,65;CIEND95=-81,1;IMPRECISE;SU=6;PE=6;SR=0	GT:SU:PE:SR	./.:6:6:0
chr1	56976251	1838	N	<DEL>	.	.	SVTYPE=DEL;STRANDS=+-:4;SVLEN=-237;END=56976488;CIPOS=-10,235;CIEND=-219,9;CIPOS95=-1,140;CIEND95=-93,1;IMPRECISE;SU=4;PE=4;SR=0	GT:SU:PE:SR	./.:4:4:0
chr1	57027800	1839	N	<DEL>	.	.	SVTYPE=DEL;STRANDS=+-:4;SVLEN=-409;END=57028209;CIPOS=-10,317;CIEND=-405,11;CIPOS95=-1,182;CIEND95=-253,2;IMPRECISE;SU=4;PE=4;SR=0	GT:SU:PE:SR	./.:4:4:0
chr1	57031540	1840	N	<DEL>	.	.	SVTYPE=DEL;STRANDS=+-:4;SVLEN=-129;END=57031669;CIPOS=-10,107;CIEND=-128,9;CIPOS95=-3,55;CIEND95=-55,3;IMPRECISE;SU=4;PE=4;SR=0	GT:SU:PE:SR	./.:4:4:0
chr1	57035152	1841	N	<DEL>	.	.	SVTYPE=DEL;STRANDS=+-:4;SVLEN=-4;END=57035156;CIPOS=-10,2;CIEND=-3,9;CIPOS95=-10,2;CIEND95=-3,2;IMPRECISE;SU=4;PE=4;SR=0	GT:SU:PE:SR	./.:4:4:0
chr1	57044862	1842	N	<DEL>	.	.	SVTYPE=DEL;STRANDS=+-:5;SVLEN=-128;END=57044990;CIPOS=-10,122;CIEND=-125,9;CIPOS95=-3,39;CIEND95=-61,3;IMPRECISE;SU=5;PE=5;SR=0	GT:SU:PE:SR	./.:5:5:0
chr1	57054923	1843	N	<DEL>	.	.	SVTYPE=DEL;STRANDS=+-:4;SVLEN=-23;END=57054946;CIPOS=-10,12;CIEND=-1,5;CIPOS95=-2,12;CIEND95=-1,3;IMPRECISE;SU=4;PE=4;SR=0	GT:SU:PE:SR	./.:4:4:0
chr1	57096887	1844	N	<DEL>	.	.	SVTYPE=DEL;STRANDS=+-:4;SVLEN=-417;END=57097304;CIPOS=-10,417;CIEND=-416,11;CIPOS95=0,295;CIEND95=-293,2;IMPRECISE;SU=4;PE=4;SR=0	GT:SU:PE:SR	./.:4:4:0
chr1	57120173	1845	N	<DEL>	.	.	SVTYPE=DEL;STRANDS=+-:4;SVLEN=-189;END=57120362;CIPOS=-10,187;CIEND=-160,9;CIPOS95=-2,75;CIEND95=-58,2;IMPRECISE;SU=4;PE=4;SR=0	GT:SU:PE:SR	./.:4:4:0
chr1	57134588	1846	N	<DEL>	.	.	SVTYPE=DEL;STRANDS=+-:4;SVLEN=-319;END=57134907;CIPOS=-10,319;CIEND=-315,11;CIPOS95=0,211;CIEND95=-172,2;IMPRECISE;SU=4;PE=4;SR=0	GT:SU:PE:SR	./.:4:4:0
chr1	57138597	1847	N	<DEL>	.	.	SVTYPE=DEL;STRANDS=+-:4;SVLEN=-382;END=57138979;CIPOS=-10,337;CIEND=-381,11;CIPOS95=0,194;CIEND95=-252,2;IMPRECISE;SU=4;PE=4;SR=0	GT:SU:PE:SR	./.:4:4:0
chr1	57139073	1848	N	<DEL>	.	.	SVTYPE=DEL;STRANDS=+-:4;SVLEN=-9;END=57139082;CIPOS=-10,7;CIEND=-8,9;CIPOS95=-10,7;CIEND95=-8,1;IMPRECISE;SU=4;PE=4;SR=0	GT:SU:PE:SR	./.:4:4:0
chr1	57161053	1849	N	<DEL>	.	.	SVTYPE=DEL;STRANDS=+-:5;SVLEN=-258;END=57161311;CIPOS=-10,256;CIEND=-257,9;CIPOS95=-1,162;CIEND95=-139,1;IMPRECISE;SU=5;PE=5;SR=0	GT:SU:PE:SR	./.:5:5:0
chr1	57162504	1850	N	<DEL>	.	.	SVTYPE=DEL;STRANDS=+-:4;SVLEN=-78;END=57162582;CIPOS=-10,57;CIEND=-77,9;CIPOS95=-3,37;CIEND95=-46,3;IMPRECISE;SU=4;PE=4;SR=0	GT:SU:PE:SR	./.:4:4:0
chr1	57204325	1851	N	<DEL>	.	.	SVTYPE=DEL;STRANDS=+-:5;SVLEN=-20;END=57204345;CIPOS=-10,17;CIEND=-19,9;CIPOS95=-2,16;CIEND95=-19,0;IMPRECISE;SU=5;PE=5;SR=0	GT:SU:PE:SR	./.:5:5:0
chr1	57239934	1852	N	<DEL>	.	.	SVTYPE=DEL;STRANDS=+-:6;SVLEN=-147;END=57240081;CIPOS=-10,145;CIEND=-146,9;CIPOS95=-1,79;CIEND95=-86,1;IMPRECISE;SU=6;PE=6;SR=0	GT:SU:PE:SR	./.:6:6:0
chr1	57251248	1853	N	<DEL>	.	.	SVTYPE=DEL;STRANDS=+-:5;SVLEN=-126;END=57251374;CIPOS=-10,124;CIEND=-125,9;CIPOS95=-2,59;CIEND95=-45,3;IMPRECISE;SU=5;PE=5;SR=0	GT:SU:PE:SR	./.:5:5:0
chr1	57276618	1854	N	<DEL>	.	.	SVTYPE=DEL;STRANDS=+-:4;SVLEN=-150;END=57276768;CIPOS=-10,148;CIEND=-149,9;CIPOS95=-1,87;CIEND95=-51,2;IMPRECISE;SU=4;PE=4;SR=0	GT:SU:PE:SR	./.:4:4:0
chr1	57304520	1855	N	<DEL>	.	.	SVTYPE=DEL;STRANDS=+-:4;SVLEN=-69;END=57304589;CIPOS=-10,34;CIEND=-39,9;CIPOS95=-2,28;CIEND95=-30,2;IMPRECISE;SU=4;PE=4;SR=0	GT:SU:PE:SR	./.:4:4:0
chr1	57363077	1856	N	<DEL>	.	.	SVTYPE=DEL;STRANDS=+-:4;SVLEN=-42;END=57363119;CIPOS=-10,40;CIEND=-41,9;CIPOS95=-2,37;CIEND95=-29,2;IMPRECISE;SU=4;PE=4;SR=0	GT:SU:PE:SR	./.:4:4:0
chr1	57373020	1857	N	<DEL>	.	.	SVTYPE=DEL;STRANDS=+-:4;SVLEN=-2;END=57373022;CIPOS=-9,0;CIEND=0,9;CIPOS95=-9,0;CIEND95=0,3;IMPRECISE;SU=4;PE=4;SR=0	GT:SU:PE:SR	./.:4:4:0
chr1	57447436	1858	N	<DEL>	.	.	SVTYPE=DEL;STRANDS=+-:4;SVLEN=-31;END=57447467;CIPOS=-10,29;CIEND=-30,9;CIPOS95=-1,28;CIEND95=-24,2;IMPRECISE;SU=4;PE=4;SR=0	GT:SU:PE:SR	./.:4:4:0
chr1	57461399	1859	N	<DEL>	.	.	SVTYPE=DEL;STRANDS=+-:4;SVLEN=-420;END=57461819;CIPOS=-10,418;CIEND=-419,9;CIPOS95=0,271;CIEND95=-275,0;IMPRECISE;SU=4;PE=4;SR=0	GT:SU:PE:SR	./.:4:4:0
chr1	57475311	1860	N	<DEL>	.	.	SVTYPE=DEL;STRANDS=+-:6;SVLEN=-43;END=57475354;CIPOS=-10,41;CIEND=-41,9;CIPOS95=-3,20;CIEND95=-24,2;IMPRECISE;SU=6;PE=6;SR=0	GT:SU:PE:SR	./.:6:6:0
chr1	57478522	1861	N	<DEL>	.	.	SVTYPE=DEL;STRANDS=+-:5;SVLEN=-55;END=57478577;CIPOS=-10,53;CIEND=-52,9;CIPOS95=-3,36;CIEND95=-27,3;IMPRECISE;SU=5;PE=5;SR=0	GT:SU:PE:SR	./.:5:5:0
chr1	57499735	1862	N	<DEL>	.	.	SVTYPE=DEL;STRANDS=+-:5;SVLEN=-210;END=57499945;CIPOS=-10,190;CIEND=-209,9;CIPOS95=-1,78;CIEND95=-127,1;IMPRECISE;SU=5;PE=5;SR=0	GT:SU:PE:SR	./.:5:5:0
chr1	57508177	1863	N	<DEL>	.	.	SVTYPE=DEL;STRANDS=+-:4;SVLEN=-200;END=57508377;CIPOS=-10,164;CIEND=-199,9;CIPOS95=-2,56;CIEND95=-88,1;IMPRECISE;SU=4;PE=4;SR=0	GT:SU:PE:SR	./.:4:4:0
chr1	57538829	1864	N	<DEL>	.	.	SVTYPE=DEL;STRANDS=+-:4;SVLEN=-276;END=57539105;CIPOS=-10,274;CIEND=-269,9;CIPOS95=-1,145;CIEND95=-132,1;IMPRECISE;SU=4;PE=4;SR=0	GT:SU:PE:SR	./.:4:4:0
chr1	57543928	1865	N	<DEL>	.	.	SVTYPE=DEL;STRANDS=+-:4;SVLEN=-4;END=57543932;CIPOS=-10,2;CIEND=-3,9;CIPOS95=-10,2;CIEND95=-3,2;IMPRECISE;SU=4;PE=4;SR=0	GT:SU:PE:SR	./.:4:4:0
chr1	57555526	1866	N	<DEL>	.	.	SVTYPE=DEL;STRANDS=+-:4;SVLEN=-313;END=57555839;CIPOS=-10,313;CIEND=-312,11;CIPOS95=0,215;CIEND95=-228,2;IMPRECISE;SU=4;PE=4;SR=0	GT:SU:PE:SR	./.:4:4:0
chr1	57578752	1867	N	<DEL>	.	.	SVTYPE=DEL;STRANDS=+-:5;SVLEN=-348;END=57579100;CIPOS=-10,348;CIEND=-339,11;CIPOS95=0,224;CIEND95=-198,2;IMPRECISE;SU=5;PE=5;SR=0	GT:SU:PE:SR	./.:5:5:0
chr1	57606177	1868	N	<DEL>	.	.	SVTYPE=DEL;STRANDS=+-:4;SVLEN=-6;END=57606183;CIPOS=-10,6;CIEND=-5,11;CIPOS95=-10,6;CIEND95=-5,2;IMPRECISE;SU=4;PE=4;SR=0	GT:SU:PE:SR	./.:4:4:0
chr1	57606196	1869	N	<DEL>	.	.	SVTYPE=DEL;STRANDS=+-:8;SVLEN=-2;END=57606198;CIPOS=-10,0;CIEND=-1,9;CIPOS95=-10,0;CIEND95=-1,2;IMPRECISE;SU=8;PE=8;SR=0	GT:SU:PE:SR	./.:8:8:0
chr1	57643109	1870	N	<DEL>	.	.	SVTYPE=DEL;STRANDS=+-:4;SVLEN=-22;END=57643131;CIPOS=-10,20;CIEND=-21,9;CIPOS95=-1,20;CIEND95=-21,0;IMPRECISE;SU=4;PE=4;SR=0	GT:SU:PE:SR	./.:4:4:0
chr1	57673347	1871	N	<DEL>	.	.	SVTYPE=DEL;STRANDS=+-:5;SVLEN=-226;END=57673573;CIPOS=-10,224;CIEND=-225,9;CIPOS95=-1,119;CIEND95=-111,1;IMPRECISE;SU=5;PE=5;SR=0	GT:SU:PE:SR	./.:5:5:0
chr1	57679888	1872	N	<DEL>	.	.	SVTYPE=DEL;STRANDS=+-:5;SVLEN=-134;END=57680022;CIPOS=-10,132;CIEND=-133,9;CIPOS95=-2,69;CIEND95=-53,3;IMPRECISE;SU=5;PE=5;SR=0	GT:SU:PE:SR	./.:5:5:0
chr1	57724740	1873	N	<DEL>	.	.	SVTYPE=DEL;STRANDS=+-:4;SVLEN=-204;END=57724944;CIPOS=-10,202;CIEND=-203,9;CIPOS95=-1,115;CIEND95=-105,1;IMPRECISE;SU=4;PE=4;SR=0	GT:SU:PE:SR	./.:4:4:0
chr1	57783515	1874	N	<DEL>	.	.	SVTYPE=DEL;STRANDS=+-:4;SVLEN=-131;END=57783646;CIPOS=-10,129;CIEND=-130,9;CIPOS95=-3,55;CIEND95=-55,3;IMPRECISE;SU=4;PE=4;SR=0	GT:SU:PE:SR	./.:4:4:0
chr1	57788294	1875	N	<DEL>	.	.	SVTYPE=DEL;STRANDS=+-:4;SVLEN=-3;END=57788297;CIPOS=-8,0;CIEND=0,8;CIPOS95=-8,0;CIEND95=0,3;IMPRECISE;SU=4;PE=4;SR=0	GT:SU:PE:SR	./.:4:4:0
chr1	57804156	1876	N	<DEL>	.	.	SVTYPE=DEL;STRANDS=+-:4;SVLEN=-121;END=57804277;CIPOS=-10,119;CIEND=-120,9;CIPOS95=-2,43;CIEND95=-43,2;IMPRECISE;SU=4;PE=4;SR=0	GT:SU:PE:SR	./.:4:4:0
chr1	57818335	1877	N	<DEL>	.	.	SVTYPE=DEL;STRANDS=+-:4;SVLEN=-164;END=57818499;CIPOS=-10,162;CIEND=-163,9;CIPOS95=-2,63;CIEND95=-79,1;IMPRECISE;SU=4;PE=4;SR=0	GT:SU:PE:SR	./.:4:4:0
chr1	57833113	1878	N	<DEL>	.	.	SVTYPE=DEL;STRANDS=+-:4;SVLEN=-338;END=57833451;CIPOS=-10,278;CIEND=-337,10;CIPOS95=-1,147;CIEND95=-225,1;IMPRECISE;SU=4;PE=4;SR=0	GT:SU:PE:SR	./.:4:4:0
chr1	57861191	1879	N	<DEL>	.	.	SVTYPE=DEL;STRANDS=+-:4;SVLEN=-112;END=57861303;CIPOS=-10,110;CIEND=-111,9;CIPOS95=-2,54;CIEND95=-53,2;IMPRECISE;SU=4;PE=4;SR=0	GT:SU:PE:SR	./.:4:4:0
chr1	57874124	1880	N	<DEL>	.	.	SVTYPE=DEL;STRANDS=+-:5;SVLEN=-5;END=57874129;CIPOS=-10,3;CIEND=-4,9;CIPOS95=-10,3;CIEND95=-4,2;IMPRECISE;SU=5;PE=5;SR=0	GT:SU:PE:SR	./.:5:5:0
chr1	57877550	1881_1	N	N]chr1:57877918]	.	.	SVTYPE=BND;STRANDS=++:4;EVENT=1881;MATEID=1881_2;CIPOS=-10,311;CIEND=-10,420;CIPOS95=0,256;CIEND95=0,246;IMPRECISE;SU=4;PE=4;SR=0	GT:SU:PE:SR	./.:4:4:0
chr1	57877918	1881_2	N	N]chr1:57877550]	.	.	SVTYPE=BND;STRANDS=++:4;SECONDARY;EVENT=1881;MATEID=1881_1;CIPOS=-10,420;CIEND=-10,311;CIPOS95=0,246;CIEND95=0,256;IMPRECISE;SU=4;PE=4;SR=0	GT:SU:PE:SR	./.:4:4:0
chr1	57877551	1882	N	<DEL>	.	.	SVTYPE=DEL;STRANDS=+-:48;SVLEN=-312;END=57877863;CIPOS=-2,1;CIEND=-3,1;CIPOS95=0,0;CIEND95=0,0;SU=48;PE=35;SR=13	GT:SU:PE:SR	./.:48:35:13
chr1	57894368	1883	N	<DEL>	.	.	SVTYPE=DEL;STRANDS=+-:4;SVLEN=-171;END=57894539;CIPOS=-10,153;CIEND=-150,9;CIPOS95=-2,54;CIEND95=-55,3;IMPRECISE;SU=4;PE=4;SR=0	GT:SU:PE:SR	./.:4:4:0
chr1	57989646	1884	N	<DEL>	.	.	SVTYPE=DEL;STRANDS=+-:4;SVLEN=-113;END=57989759;CIPOS=-10,83;CIEND=-96,9;CIPOS95=-2,49;CIEND95=-30,4;IMPRECISE;SU=4;PE=4;SR=0	GT:SU:PE:SR	./.:4:4:0
chr1	58037449	1885	N	<DEL>	.	.	SVTYPE=DEL;STRANDS=+-:4;SVLEN=-187;END=58037636;CIPOS=-10,148;CIEND=-186,9;CIPOS95=-3,55;CIEND95=-89,1;IMPRECISE;SU=4;PE=4;SR=0	GT:SU:PE:SR	./.:4:4:0
chr1	58041903	1886	N	<DEL>	.	.	SVTYPE=DEL;STRANDS=+-:5;SVLEN=-2;END=58041905;CIPOS=-9,0;CIEND=0,9;CIPOS95=-9,0;CIEND95=0,3;IMPRECISE;SU=5;PE=5;SR=0	GT:SU:PE:SR	./.:5:5:0
chr1	58069938	1887	N	<DEL>	.	.	SVTYPE=DEL;STRANDS=+-:7;SVLEN=-276;END=58070214;CIPOS=-10,275;CIEND=-275,10;CIPOS95=-1,142;CIEND95=-151,2;IMPRECISE;SU=7;PE=7;SR=0	GT:SU:PE:SR	./.:7:7:0
chr1	58076729	1888	N	<DEL>	.	.	SVTYPE=DEL;STRANDS=+-:4;SVLEN=-196;END=58076925;CIPOS=-10,194;CIEND=-195,9;CIPOS95=-1,107;CIEND95=-120,1;IMPRECISE;SU=4;PE=4;SR=0	GT:SU:PE:SR	./.:4:4:0
chr1	58096225	1889	N	<DEL>	.	.	SVTYPE=DEL;STRANDS=+-:4;SVLEN=-7;END=58096232;CIPOS=-10,5;CIEND=-6,9;CIPOS95=-10,5;CIEND95=-6,1;IMPRECISE;SU=4;PE=4;SR=0	GT:SU:PE:SR	./.:4:4:0
chr1	58124018	1890	N	<DEL>	.	.	SVTYPE=DEL;STRANDS=+-:5;SVLEN=-25;END=58124043;CIPOS=-10,23;CIEND=-6,9;CIPOS95=-1,23;CIEND95=-6,2;IMPRECISE;SU=5;PE=5;SR=0	GT:SU:PE:SR	./.:5:5:0
chr1	58136430	1891	N	<DEL>	.	.	SVTYPE=DEL;STRANDS=+-:4;SVLEN=-275;END=58136705;CIPOS=-10,271;CIEND=-190,9;CIPOS95=-1,135;CIEND95=-77,1;IMPRECISE;SU=4;PE=4;SR=0	GT:SU:PE:SR	./.:4:4:0
chr1	58145553	1892	N	<DEL>	.	.	SVTYPE=DEL;STRANDS=+-:4;SVLEN=-7;END=58145560;CIPOS=-4,0;CIEND=0,8;CIPOS95=-4,0;CIEND95=0,3;IMPRECISE;SU=4;PE=4;SR=0	GT:SU:PE:SR	./.:4:4:0
chr1	58163495	1893	N	<DEL>	.	.	SVTYPE=DEL;STRANDS=+-:4;SVLEN=-404;END=58163899;CIPOS=-10,352;CIEND=-403,11;CIPOS95=0,212;CIEND95=-255,2;IMPRECISE;SU=4;PE=4;SR=0	GT:SU:PE:SR	./.:4:4:0
chr1	58168497	1894	N	<DEL>	.	.	SVTYPE=DEL;STRANDS=+-:4;SVLEN=-298;END=58168795;CIPOS=-10,208;CIEND=-262,9;CIPOS95=-1,91;CIEND95=-122,1;IMPRECISE;SU=4;PE=4;SR=0	GT:SU:PE:SR	./.:4:4:0
chr1	58195202	1895	N	<DEL>	.	.	SVTYPE=DEL;STRANDS=+-:4;SVLEN=-2;END=58195204;CIPOS=-10,0;CIEND=-1,9;CIPOS95=-10,0;CIEND95=-1,2;IMPRECISE;SU=4;PE=4;SR=0	GT:SU:PE:SR	./.:4:4:0
chr1	58204399	1896	N	<DEL>	.	.	SVTYPE=DEL;STRANDS=+-:4;SVLEN=-162;END=58204561;CIPOS=-10,160;CIEND=-161,9;CIPOS95=-2,56;CIEND95=-90,1;IMPRECISE;SU=4;PE=4;SR=0	GT:SU:PE:SR	./.:4:4:0
chr1	58278240	1897_1	N	N]chr1:58279199]	.	.	SVTYPE=BND;STRANDS=++:13;EVENT=1897;MATEID=1897_2;CIPOS=-3,329;CIEND=-8,321;CIPOS95=0,227;CIEND95=0,220;IMPRECISE;SU=13;PE=13;SR=0	GT:SU:PE:SR	./.:13:13:0
chr1	58279199	1897_2	N	N]chr1:58278240]	.	.	SVTYPE=BND;STRANDS=++:13;SECONDARY;EVENT=1897;MATEID=1897_1;CIPOS=-8,321;CIEND=-3,329;CIPOS95=0,220;CIEND95=0,227;IMPRECISE;SU=13;PE=13;SR=0	GT:SU:PE:SR	./.:13:13:0
chr1	58278241	1898	N	<DEL>	.	.	SVTYPE=DEL;STRANDS=+-:116;SVLEN=-908;END=58279149;CIPOS=-10,9;CIEND=0,0;CIPOS95=0,0;CIEND95=0,1;IMPRECISE;SU=116;PE=86;SR=30	GT:SU:PE:SR	./.:116:86:30
chr1	58290014	1899	N	<DEL>	.	.	SVTYPE=DEL;STRANDS=+-:4;SVLEN=-4;END=58290018;CIPOS=-10,2;CIEND=-3,9;CIPOS95=-10,2;CIEND95=-3,2;IMPRECISE;SU=4;PE=4;SR=0	GT:SU:PE:SR	./.:4:4:0
chr1	58292285	1900	N	<DEL>	.	.	SVTYPE=DEL;STRANDS=+-:5;SVLEN=-156;END=58292441;CIPOS=-10,121;CIEND=-103,9;CIPOS95=-3,63;CIEND95=-70,3;IMPRECISE;SU=5;PE=5;SR=0	GT:SU:PE:SR	./.:5:5:0
chr1	58315012	1901	N	<DEL>	.	.	SVTYPE=DEL;STRANDS=+-:4;SVLEN=-103;END=58315115;CIPOS=-10,101;CIEND=-102,9;CIPOS95=-3,60;CIEND95=-38,2;IMPRECISE;SU=4;PE=4;SR=0	GT:SU:PE:SR	./.:4:4:0
chr1	58354746	1902	N	<DEL>	.	.	SVTYPE=DEL;STRANDS=+-:4;SVLEN=-206;END=58354952;CIPOS=-10,200;CIEND=-205,9;CIPOS95=-1,84;CIEND95=-88,1;IMPRECISE;SU=4;PE=4;SR=0	GT:SU:PE:SR	./.:4:4:0
chr1	58522943	1903	N	<DEL>	.	.	SVTYPE=DEL;STRANDS=+-:4;SVLEN=-10;END=58522953;CIPOS=-10,8;CIEND=-9,9;CIPOS95=-10,8;CIEND95=-9,2;IMPRECISE;SU=4;PE=4;SR=0	GT:SU:PE:SR	./.:4:4:0
chr1	58541305	1904	N	<DEL>	.	.	SVTYPE=DEL;STRANDS=+-:6;SVLEN=-16;END=58541321;CIPOS=-8,6;CIEND=-7,6;CIPOS95=0,0;CIEND95=0,0;SU=6;PE=1;SR=5	GT:SU:PE:SR	./.:6:1:5
chr1	58559623	1905	N	<DEL>	.	.	SVTYPE=DEL;STRANDS=+-:5;SVLEN=-134;END=58559757;CIPOS=-10,132;CIEND=-133,9;CIPOS95=-2,49;CIEND95=-78,1;IMPRECISE;SU=5;PE=5;SR=0	GT:SU:PE:SR	./.:5:5:0
chr1	58594864	1906	N	<DEL>	.	.	SVTYPE=DEL;STRANDS=+-:4;SVLEN=-217;END=58595081;CIPOS=-10,215;CIEND=-177,9;CIPOS95=-1,111;CIEND95=-68,2;IMPRECISE;SU=4;PE=4;SR=0	GT:SU:PE:SR	./.:4:4:0
chr1	58601477	1907	N	<DEL>	.	.	SVTYPE=DEL;STRANDS=+-:4;SVLEN=-66;END=58601543;CIPOS=-10,60;CIEND=-65,9;CIPOS95=-2,44;CIEND95=-49,2;IMPRECISE;SU=4;PE=4;SR=0	GT:SU:PE:SR	./.:4:4:0
chr1	58608821	1908	N	<DEL>	.	.	SVTYPE=DEL;STRANDS=+-:4;SVLEN=-156;END=58608977;CIPOS=-10,154;CIEND=-155,9;CIPOS95=-2,66;CIEND95=-66,2;IMPRECISE;SU=4;PE=4;SR=0	GT:SU:PE:SR	./.:4:4:0
chr1	58616503	1909	N	<DEL>	.	.	SVTYPE=DEL;STRANDS=+-:4;SVLEN=-10;END=58616513;CIPOS=-10,8;CIEND=-9,9;CIPOS95=-10,8;CIEND95=-9,1;IMPRECISE;SU=4;PE=4;SR=0	GT:SU:PE:SR	./.:4:4:0
chr1	58620120	1910	N	<DEL>	.	.	SVTYPE=DEL;STRANDS=+-:4;SVLEN=-6;END=58620126;CIPOS=-10,4;CIEND=-5,9;CIPOS95=-10,4;CIEND95=-5,1;IMPRECISE;SU=4;PE=4;SR=0	GT:SU:PE:SR	./.:4:4:0
chr1	33010831	1911	N	<DEL>	.	.	SVTYPE=DEL;STRANDS=+-:10;SVLEN=-25619987;END=58630818;CIPOS=-10,291;CIEND=-165,9;CIPOS95=-1,162;CIEND95=-52,2;IMPRECISE;SU=10;PE=10;SR=0	GT:SU:PE:SR	./.:10:10:0
chr1	58651318	1912	N	<DEL>	.	.	SVTYPE=DEL;STRANDS=+-:5;SVLEN=-41;END=58651359;CIPOS=-10,9;CIEND=-10,9;CIPOS95=0,0;CIEND95=0,0;SU=5;PE=0;SR=5	GT:SU:PE:SR	./.:5:0:5
chr1	58652716	1913	N	<DEL>	.	.	SVTYPE=DEL;STRANDS=+-:4;SVLEN=-11;END=58652727;CIPOS=0,0;CIEND=0,0;CIPOS95=0,0;CIEND95=0,0;SU=4;PE=4;SR=0	GT:SU:PE:SR	./.:4:4:0
chr1	58750117	1914	N	<DEL>	.	.	SVTYPE=DEL;STRANDS=+-:4;SVLEN=-203;END=58750320;CIPOS=-10,201;CIEND=-135,9;CIPOS95=-1,115;CIEND95=-58,3;IMPRECISE;SU=4;PE=4;SR=0	GT:SU:PE:SR	./.:4:4:0
chr1	58758502	1915	N	<DEL>	.	.	SVTYPE=DEL;STRANDS=+-:4;SVLEN=-183;END=58758685;CIPOS=-10,181;CIEND=-156,9;CIPOS95=-1,96;CIEND95=-42,2;IMPRECISE;SU=4;PE=4;SR=0	GT:SU:PE:SR	./.:4:4:0
chr1	58777114	1916	N	<DEL>	.	.	SVTYPE=DEL;STRANDS=+-:4;SVLEN=-234;END=58777348;CIPOS=-10,232;CIEND=-233,9;CIPOS95=-1,143;CIEND95=-153,1;IMPRECISE;SU=4;PE=4;SR=0	GT:SU:PE:SR	./.:4:4:0
chr1	58819342	1917	N	<DEL>	.	.	SVTYPE=DEL;STRANDS=+-:4;SVLEN=-383;END=58819725;CIPOS=-10,383;CIEND=-335,11;CIPOS95=0,271;CIEND95=-197,2;IMPRECISE;SU=4;PE=4;SR=0	GT:SU:PE:SR	./.:4:4:0
chr1	58828790	1918	N	<DEL>	.	.	SVTYPE=DEL;STRANDS=+-:4;SVLEN=-38;END=58828828;CIPOS=-10,35;CIEND=-37,9;CIPOS95=-2,28;CIEND95=-35,1;IMPRECISE;SU=4;PE=4;SR=0	GT:SU:PE:SR	./.:4:4:0
chr1	58855697	1919	N	<DEL>	.	.	SVTYPE=DEL;STRANDS=+-:4;SVLEN=-305;END=58856002;CIPOS=-10,280;CIEND=-217,9;CIPOS95=-1,148;CIEND95=-97,1;IMPRECISE;SU=4;PE=4;SR=0	GT:SU:PE:SR	./.:4:4:0
chr1	58876457	1920	N	<DEL>	.	.	SVTYPE=DEL;STRANDS=+-:5;SVLEN=-4;END=58876461;CIPOS=-10,2;CIEND=-3,9;CIPOS95=-10,2;CIEND95=-3,2;IMPRECISE;SU=5;PE=5;SR=0	GT:SU:PE:SR	./.:5:5:0
chr1	58898863	1921	N	<DEL>	.	.	SVTYPE=DEL;STRANDS=+-:5;SVLEN=-168;END=58899031;CIPOS=-10,166;CIEND=-167,9;CIPOS95=-2,55;CIEND95=-77,2;IMPRECISE;SU=5;PE=5;SR=0	GT:SU:PE:SR	./.:5:5:0
chr1	58902294	1922	N	<DEL>	.	.	SVTYPE=DEL;STRANDS=+-:4;SVLEN=-166;END=58902460;CIPOS=-10,160;CIEND=-147,9;CIPOS95=-2,58;CIEND95=-55,3;IMPRECISE;SU=4;PE=4;SR=0	GT:SU:PE:SR	./.:4:4:0
chr1	58927372	1923	N	<DEL>	.	.	SVTYPE=DEL;STRANDS=+-:4;SVLEN=-269;END=58927641;CIPOS=-10,249;CIEND=-173,9;CIPOS95=-1,123;CIEND95=-65,2;IMPRECISE;SU=4;PE=4;SR=0	GT:SU:PE:SR	./.:4:4:0
chr1	58952505	1924	N	<DEL>	.	.	SVTYPE=DEL;STRANDS=+-:4;SVLEN=-434;END=58952939;CIPOS=-10,350;CIEND=-380,11;CIPOS95=0,211;CIEND95=-234,2;IMPRECISE;SU=4;PE=4;SR=0	GT:SU:PE:SR	./.:4:4:0
chr1	58973866	1925	N	<DEL>	.	.	SVTYPE=DEL;STRANDS=+-:4;SVLEN=-253;END=58974119;CIPOS=-10,126;CIEND=-252,9;CIPOS95=-3,62;CIEND95=-133,1;IMPRECISE;SU=4;PE=4;SR=0	GT:SU:PE:SR	./.:4:4:0
chr1	59008618	1926	N	<DEL>	.	.	SVTYPE=DEL;STRANDS=+-:4;SVLEN=-268;END=59008886;CIPOS=-10,266;CIEND=-227,9;CIPOS95=-1,162;CIEND95=-105,1;IMPRECISE;SU=4;PE=4;SR=0	GT:SU:PE:SR	./.:4:4:0
chr1	59025802	1927	N	<DEL>	.	.	SVTYPE=DEL;STRANDS=+-:4;SVLEN=-9;END=59025811;CIPOS=-10,7;CIEND=-8,9;CIPOS95=-10,7;CIEND95=-8,1;IMPRECISE;SU=4;PE=4;SR=0	GT:SU:PE:SR	./.:4:4:0
chr1	59034833	1928	N	<DEL>	.	.	SVTYPE=DEL;STRANDS=+-:5;SVLEN=-318;END=59035151;CIPOS=-10,195;CIEND=-317,11;CIPOS95=-1,82;CIEND95=-194,2;IMPRECISE;SU=5;PE=5;SR=0	GT:SU:PE:SR	./.:5:5:0
chr1	59056013	1929	N	<DEL>	.	.	SVTYPE=DEL;STRANDS=+-:4;SVLEN=-221;END=59056234;CIPOS=-10,219;CIEND=-220,9;CIPOS95=-1,129;CIEND95=-132,1;IMPRECISE;SU=4;PE=4;SR=0	GT:SU:PE:SR	./.:4:4:0
chr1	59061303	1930	N	<DEL>	.	.	SVTYPE=DEL;STRANDS=+-:4;SVLEN=-95;END=59061398;CIPOS=-10,93;CIEND=-94,9;CIPOS95=-3,56;CIEND95=-54,3;IMPRECISE;SU=4;PE=4;SR=0	GT:SU:PE:SR	./.:4:4:0
chr1	59078737	1931	N	<DEL>	.	.	SVTYPE=DEL;STRANDS=+-:4;SVLEN=-9;END=59078746;CIPOS=-2,0;CIEND=0,2;CIPOS95=-2,0;CIEND95=0,1;IMPRECISE;SU=4;PE=4;SR=0	GT:SU:PE:SR	./.:4:4:0
chr1	59085586	1932	N	<DEL>	.	.	SVTYPE=DEL;STRANDS=+-:4;SVLEN=-36;END=59085622;CIPOS=-6,0;CIEND=-31,9;CIPOS95=-6,0;CIEND95=-26,2;IMPRECISE;SU=4;PE=4;SR=0	GT:SU:PE:SR	./.:4:4:0
chr1	59115712	1933	N	<DEL>	.	.	SVTYPE=DEL;STRANDS=+-:6;SVLEN=-6;END=59115718;CIPOS=-5,0;CIEND=0,5;CIPOS95=-5,0;CIEND95=0,3;IMPRECISE;SU=6;PE=6;SR=0	GT:SU:PE:SR	./.:6:6:0
chr1	59161466	1934	N	<DEL>	.	.	SVTYPE=DEL;STRANDS=+-:4;SVLEN=-152;END=59161618;CIPOS=-10,150;CIEND=-151,9;CIPOS95=-2,56;CIEND95=-81,1;IMPRECISE;SU=4;PE=4;SR=0	GT:SU:PE:SR	./.:4:4:0
chr1	59184716	1935	N	<DEL>	.	.	SVTYPE=DEL;STRANDS=+-:5;SVLEN=-148;END=59184864;CIPOS=-10,146;CIEND=-147,9;CIPOS95=-2,57;CIEND95=-65,1;IMPRECISE;SU=5;PE=5;SR=0	GT:SU:PE:SR	./.:5:5:0
chr1	59221655	1936	N	<DEL>	.	.	SVTYPE=DEL;STRANDS=+-:4;SVLEN=-96;END=59221751;CIPOS=-10,73;CIEND=-95,9;CIPOS95=-2,55;CIEND95=-46,2;IMPRECISE;SU=4;PE=4;SR=0	GT:SU:PE:SR	./.:4:4:0
chr1	59229227	1937	N	<DEL>	.	.	SVTYPE=DEL;STRANDS=+-:6;SVLEN=-143;END=59229370;CIPOS=-10,141;CIEND=-142,9;CIPOS95=-1,81;CIEND95=-36,2;IMPRECISE;SU=6;PE=6;SR=0	GT:SU:PE:SR	./.:6:6:0
chr1	59231218	1938	N	<DEL>	.	.	SVTYPE=DEL;STRANDS=+-:4;SVLEN=-177;END=59231395;CIPOS=-10,110;CIEND=-168,9;CIPOS95=-3,36;CIEND95=-63,2;IMPRECISE;SU=4;PE=4;SR=0	GT:SU:PE:SR	./.:4:4:0
chr1	59231945	1939	N	<DEL>	.	.	SVTYPE=DEL;STRANDS=+-:4;SVLEN=-79;END=59232024;CIPOS=-10,77;CIEND=-78,9;CIPOS95=-2,44;CIEND95=-27,3;IMPRECISE;SU=4;PE=4;SR=0	GT:SU:PE:SR	./.:4:4:0
chr1	59237817	1940	N	<DEL>	.	.	SVTYPE=DEL;STRANDS=+-:5;SVLEN=-145;END=59237962;CIPOS=-10,137;CIEND=-144,9;CIPOS95=-2,38;CIEND95=-45,2;IMPRECISE;SU=5;PE=5;SR=0	GT:SU:PE:SR	./.:5:5:0
chr1	59248789	1941	N	<DEL>	.	.	SVTYPE=DEL;STRANDS=+-:4;SVLEN=-376;END=59249165;CIPOS=-10,375;CIEND=-375,10;CIPOS95=0,232;CIEND95=-233,1;IMPRECISE;SU=4;PE=4;SR=0	GT:SU:PE:SR	./.:4:4:0
chr1	59257499	1942	N	<DEL>	.	.	SVTYPE=DEL;STRANDS=+-:4;SVLEN=-137;END=59257636;CIPOS=-10,119;CIEND=-136,9;CIPOS95=-3,41;CIEND95=-67,2;IMPRECISE;SU=4;PE=4;SR=0	GT:SU:PE:SR	./.:4:4:0
chr1	59290250	1943	N	<DEL>	.	.	SVTYPE=DEL;STRANDS=+-:4;SVLEN=-404;END=59290654;CIPOS=-10,404;CIEND=-400,11;CIPOS95=0,272;CIEND95=-249,2;IMPRECISE;SU=4;PE=4;SR=0	GT:SU:PE:SR	./.:4:4:0
chr1	59295219	1944	N	<DEL>	.	.	SVTYPE=DEL;STRANDS=+-:4;SVLEN=-161;END=59295380;CIPOS=-10,94;CIEND=-141,9;CIPOS95=-2,69;CIEND95=-52,3;IMPRECISE;SU=4;PE=4;SR=0	GT:SU:PE:SR	./.:4:4:0
chr1	59332541	1945	N	<DEL>	.	.	SVTYPE=DEL;STRANDS=+-:4;SVLEN=-6;END=59332547;CIPOS=-10,4;CIEND=-5,9;CIPOS95=-10,4;CIEND95=-5,1;IMPRECISE;SU=4;PE=4;SR=0	GT:SU:PE:SR	./.:4:4:0
chr1	59377644	1946	N	<DEL>	.	.	SVTYPE=DEL;STRANDS=+-:4;SVLEN=-424;END=59378068;CIPOS=-10,415;CIEND=-372,11;CIPOS95=0,261;CIEND95=-228,2;IMPRECISE;SU=4;PE=4;SR=0	GT:SU:PE:SR	./.:4:4:0
chr1	59420009	1947	N	<DEL>	.	.	SVTYPE=DEL;STRANDS=+-:5;SVLEN=-280;END=59420289;CIPOS=-10,278;CIEND=-264,9;CIPOS95=-1,165;CIEND95=-136,1;IMPRECISE;SU=5;PE=5;SR=0	GT:SU:PE:SR	./.:5:5:0
chr1	59441411	1948	N	<DEL>	.	.	SVTYPE=DEL;STRANDS=+-:4;SVLEN=-280;END=59441691;CIPOS=-10,280;CIEND=-279,11;CIPOS95=0,171;CIEND95=-154,3;IMPRECISE;SU=4;PE=4;SR=0	GT:SU:PE:SR	./.:4:4:0
chr1	59480776	1949	N	<DEL>	.	.	SVTYPE=DEL;STRANDS=+-:4;SVLEN=-177;END=59480953;CIPOS=-10,175;CIEND=-176,9;CIPOS95=-1,91;CIEND95=-82,1;IMPRECISE;SU=4;PE=4;SR=0	GT:SU:PE:SR	./.:4:4:0
chr1	59481478	1950	N	<DEL>	.	.	SVTYPE=DEL;STRANDS=+-:4;SVLEN=-129;END=59481607;CIPOS=-10,127;CIEND=-128,9;CIPOS95=-2,70;CIEND95=-54,2;IMPRECISE;SU=4;PE=4;SR=0	GT:SU:PE:SR	./.:4:4:0
chr1	59483191	1951	N	<DEL>	.	.	SVTYPE=DEL;STRANDS=+-:4;SVLEN=-192;END=59483383;CIPOS=-10,176;CIEND=-185,9;CIPOS95=-2,67;CIEND95=-73,2;IMPRECISE;SU=4;PE=4;SR=0	GT:SU:PE:SR	./.:4:4:0
chr1	59496866	1952	N	<DEL>	.	.	SVTYPE=DEL;STRANDS=+-:4;SVLEN=-60;END=59496926;CIPOS=-10,57;CIEND=-59,9;CIPOS95=-2,44;CIEND95=-24,3;IMPRECISE;SU=4;PE=4;SR=0	GT:SU:PE:SR	./.:4:4:0
chr1	59514101	1953	N	<DEL>	.	.	SVTYPE=DEL;STRANDS=+-:6;SVLEN=-10;END=59514111;CIPOS=-10,8;CIEND=-9,9;CIPOS95=-10,8;CIEND95=-9,1;IMPRECISE;SU=6;PE=6;SR=0	GT:SU:PE:SR	./.:6:6:0
chr1	59523734	1954	N	<DEL>	.	.	SVTYPE=DEL;STRANDS=+-:4;SVLEN=-3;END=59523737;CIPOS=-10,1;CIEND=-2,9;CIPOS95=-10,1;CIEND95=-2,2;IMPRECISE;SU=4;PE=4;SR=0	GT:SU:PE:SR	./.:4:4:0
chr1	59531185	1955	N	<DEL>	.	.	SVTYPE=DEL;STRANDS=+-:4;SVLEN=-424;END=59531609;CIPOS=-10,347;CIEND=-423,11;CIPOS95=0,208;CIEND95=-271,2;IMPRECISE;SU=4;PE=4;SR=0	GT:SU:PE:SR	./.:4:4:0
chr1	59544398	1956	N	<DEL>	.	.	SVTYPE=DEL;STRANDS=+-:4;SVLEN=-8;END=59544406;CIPOS=-10,6;CIEND=-7,9;CIPOS95=-10,6;CIEND95=-7,1;IMPRECISE;SU=4;PE=4;SR=0	GT:SU:PE:SR	./.:4:4:0
chr1	59582964	1957	N	<DEL>	.	.	SVTYPE=DEL;STRANDS=+-:61;SVLEN=-1025;END=59583989;CIPOS=-10,9;CIEND=-10,8;CIPOS95=0,0;CIEND95=0,0;SU=61;PE=53;SR=8	GT:SU:PE:SR	./.:61:53:8
chr1	59605358	1958	N	<DEL>	.	.	SVTYPE=DEL;STRANDS=+-:5;SVLEN=-2;END=59605360;CIPOS=-10,0;CIEND=-1,9;CIPOS95=-10,0;CIEND95=-1,3;IMPRECISE;SU=5;PE=5;SR=0	GT:SU:PE:SR	./.:5:5:0
chr1	59619031	1959	N	<DEL>	.	.	SVTYPE=DEL;STRANDS=+-:4;SVLEN=-196;END=59619227;CIPOS=-10,173;CIEND=-195,9;CIPOS95=-2,64;CIEND95=-88,1;IMPRECISE;SU=4;PE=4;SR=0	GT:SU:PE:SR	./.:4:4:0
chr1	59629630	1960	N	<DEL>	.	.	SVTYPE=DEL;STRANDS=+-:5;SVLEN=-104;END=59629734;CIPOS=-10,102;CIEND=-103,9;CIPOS95=-2,49;CIEND95=-35,2;IMPRECISE;SU=5;PE=5;SR=0	GT:SU:PE:SR	./.:5:5:0
chr1	59658492	1961	N	<DEL>	.	.	SVTYPE=DEL;STRANDS=+-:4;SVLEN=-241;END=59658733;CIPOS=-10,193;CIEND=-240,9;CIPOS95=-1,79;CIEND95=-138,1;IMPRECISE;SU=4;PE=4;SR=0	GT:SU:PE:SR	./.:4:4:0
chr1	59684959	1962	N	<DEL>	.	.	SVTYPE=DEL;STRANDS=+-:4;SVLEN=-447;END=59685406;CIPOS=-10,415;CIEND=-413,10;CIPOS95=0,261;CIEND95=-258,1;IMPRECISE;SU=4;PE=4;SR=0	GT:SU:PE:SR	./.:4:4:0
chr1	59695525	1963	N	<DEL>	.	.	SVTYPE=DEL;STRANDS=+-:4;SVLEN=-56;END=59695581;CIPOS=-10,54;CIEND=-55,9;CIPOS95=-3,31;CIEND95=-40,3;IMPRECISE;SU=4;PE=4;SR=0	GT:SU:PE:SR	./.:4:4:0
chr1	59715323	1964	N	<DEL>	.	.	SVTYPE=DEL;STRANDS=+-:4;SVLEN=-439;END=59715762;CIPOS=-10,406;CIEND=-432,11;CIPOS95=0,255;CIEND95=-269,2;IMPRECISE;SU=4;PE=4;SR=0	GT:SU:PE:SR	./.:4:4:0
chr1	59747349	1965	N	<DEL>	.	.	SVTYPE=DEL;STRANDS=+-:4;SVLEN=-9;END=59747358;CIPOS=-10,7;CIEND=-8,9;CIPOS95=-10,7;CIEND95=-8,1;IMPRECISE;SU=4;PE=4;SR=0	GT:SU:PE:SR	./.:4:4:0
chr1	59862379	1966	N	<DEL>	.	.	SVTYPE=DEL;STRANDS=+-:4;SVLEN=-178;END=59862557;CIPOS=-10,176;CIEND=-177,9;CIPOS95=-1,72;CIEND95=-88,1;IMPRECISE;SU=4;PE=4;SR=0	GT:SU:PE:SR	./.:4:4:0
chr1	59865818	1967	N	<DEL>	.	.	SVTYPE=DEL;STRANDS=+-:4;SVLEN=-318;END=59866136;CIPOS=-10,318;CIEND=-312,11;CIPOS95=0,203;CIEND95=-176,3;IMPRECISE;SU=4;PE=4;SR=0	GT:SU:PE:SR	./.:4:4:0
chr1	59890399	1968	N	<DEL>	.	.	SVTYPE=DEL;STRANDS=+-:4;SVLEN=-61;END=59890460;CIPOS=-10,59;CIEND=-60,9;CIPOS95=-3,35;CIEND95=-30,3;IMPRECISE;SU=4;PE=4;SR=0	GT:SU:PE:SR	./.:4:4:0
chr1	59901385	1969	N	<DEL>	.	.	SVTYPE=DEL;STRANDS=+-:4;SVLEN=-186;END=59901571;CIPOS=-10,183;CIEND=-151,9;CIPOS95=-2,69;CIEND95=-55,3;IMPRECISE;SU=4;PE=4;SR=0	GT:SU:PE:SR	./.:4:4:0
chr1	59928700	1970	N	<DEL>	.	.	SVTYPE=DEL;STRANDS=+-:4;SVLEN=-16;END=59928716;CIPOS=-10,14;CIEND=-15,9;CIPOS95=-2,14;CIEND95=-15,1;IMPRECISE;SU=4;PE=4;SR=0	GT:SU:PE:SR	./.:4:4:0
chr1	59938170	1971	N	<DEL>	.	.	SVTYPE=DEL;STRANDS=+-:4;SVLEN=-4;END=59938174;CIPOS=-10,2;CIEND=-3,9;CIPOS95=-10,2;CIEND95=-3,2;IMPRECISE;SU=4;PE=4;SR=0	GT:SU:PE:SR	./.:4:4:0
chr1	59945921	1972	N	<DEL>	.	.	SVTYPE=DEL;STRANDS=+-:4;SVLEN=-41;END=59945962;CIPOS=-10,39;CIEND=-40,9;CIPOS95=-3,25;CIEND95=-38,1;IMPRECISE;SU=4;PE=4;SR=0	GT:SU:PE:SR	./.:4:4:0
chr1	59947543	1973	N	<DEL>	.	.	SVTYPE=DEL;STRANDS=+-:4;SVLEN=-157;END=59947700;CIPOS=-10,155;CIEND=-125,9;CIPOS95=-2,76;CIEND95=-55,3;IMPRECISE;SU=4;PE=4;SR=0	GT:SU:PE:SR	./.:4:4:0
chr1	59951912	1974	N	<DEL>	.	.	SVTYPE=DEL;STRANDS=+-:6;SVLEN=-235;END=59952147;CIPOS=-10,193;CIEND=-227,9;CIPOS95=-1,76;CIEND95=-104,1;IMPRECISE;SU=6;PE=6;SR=0	GT:SU:PE:SR	./.:6:6:0
chr1	59962020	1975	N	<DEL>	.	.	SVTYPE=DEL;STRANDS=+-:4;SVLEN=-277;END=59962297;CIPOS=-10,275;CIEND=-265,9;CIPOS95=-1,153;CIEND95=-136,1;IMPRECISE;SU=4;PE=4;SR=0	GT:SU:PE:SR	./.:4:4:0
chr1	59976157	1976	N	<DEL>	.	.	SVTYPE=DEL;STRANDS=+-:4;SVLEN=-74;END=59976231;CIPOS=-10,68;CIEND=-73,9;CIPOS95=-2,52;CIEND95=-37,3;IMPRECISE;SU=4;PE=4;SR=0	GT:SU:PE:SR	./.:4:4:0
chr1	60006404	1977	N	<DEL>	.	.	SVTYPE=DEL;STRANDS=+-:4;SVLEN=-180;END=60006584;CIPOS=-10,155;CIEND=-179,9;CIPOS95=-2,58;CIEND95=-90,1;IMPRECISE;SU=4;PE=4;SR=0	GT:SU:PE:SR	./.:4:4:0
chr1	60015204	1978	N	<DEL>	.	.	SVTYPE=DEL;STRANDS=+-:4;SVLEN=-69;END=60015273;CIPOS=-10,45;CIEND=-53,9;CIPOS95=-2,35;CIEND95=-31,2;IMPRECISE;SU=4;PE=4;SR=0	GT:SU:PE:SR	./.:4:4:0
chr1	60019484	1979	N	<DEL>	.	.	SVTYPE=DEL;STRANDS=+-:5;SVLEN=-43;END=60019527;CIPOS=-10,41;CIEND=-41,9;CIPOS95=-3,23;CIEND95=-23,2;IMPRECISE;SU=5;PE=5;SR=0	GT:SU:PE:SR	./.:5:5:0
chr1	60030490	1980	N	<DEL>	.	.	SVTYPE=DEL;STRANDS=+-:4;SVLEN=-8;END=60030498;CIPOS=-10,7;CIEND=-7,10;CIPOS95=-10,7;CIEND95=-7,2;IMPRECISE;SU=4;PE=4;SR=0	GT:SU:PE:SR	./.:4:4:0
chr1	60056142	1981	N	<DEL>	.	.	SVTYPE=DEL;STRANDS=+-:4;SVLEN=-129;END=60056271;CIPOS=-10,127;CIEND=-128,9;CIPOS95=-2,39;CIEND95=-66,2;IMPRECISE;SU=4;PE=4;SR=0	GT:SU:PE:SR	./.:4:4:0
chr1	60063099	1982	N	<DEL>	.	.	SVTYPE=DEL;STRANDS=+-:4;SVLEN=-4;END=60063103;CIPOS=-10,2;CIEND=-3,9;CIPOS95=-10,2;CIEND95=-3,2;IMPRECISE;SU=4;PE=4;SR=0	GT:SU:PE:SR	./.:4:4:0
chr1	60091652	1983	N	<DEL>	.	.	SVTYPE=DEL;STRANDS=+-:4;SVLEN=-272;END=60091924;CIPOS=-10,272;CIEND=-271,11;CIPOS95=0,188;CIEND95=-196,2;IMPRECISE;SU=4;PE=4;SR=0	GT:SU:PE:SR	./.:4:4:0
chr1	60101408	1984	N	<DEL>	.	.	SVTYPE=DEL;STRANDS=+-:4;SVLEN=-167;END=60101575;CIPOS=-10,157;CIEND=-135,9;CIPOS95=-2,56;CIEND95=-43,3;IMPRECISE;SU=4;PE=4;SR=0	GT:SU:PE:SR	./.:4:4:0
chr1	60102705	1985	N	<DEL>	.	.	SVTYPE=DEL;STRANDS=+-:4;SVLEN=-133;END=60102838;CIPOS=-10,131;CIEND=-132,9;CIPOS95=-2,58;CIEND95=-55,3;IMPRECISE;SU=4;PE=4;SR=0	GT:SU:PE:SR	./.:4:4:0
chr1	60109908	1986	N	<DEL>	.	.	SVTYPE=DEL;STRANDS=+-:4;SVLEN=-411;END=60110319;CIPOS=-10,411;CIEND=-335,11;CIPOS95=0,258;CIEND95=-182,2;IMPRECISE;SU=4;PE=4;SR=0	GT:SU:PE:SR	./.:4:4:0
chr1	60135370	1987	N	<DEL>	.	.	SVTYPE=DEL;STRANDS=+-:4;SVLEN=-7;END=60135377;CIPOS=-10,5;CIEND=-6,9;CIPOS95=-10,5;CIEND95=-6,2;IMPRECISE;SU=4;PE=4;SR=0	GT:SU:PE:SR	./.:4:4:0
chr1	60141818	1988	N	<DEL>	.	.	SVTYPE=DEL;STRANDS=+-:4;SVLEN=-228;END=60142046;CIPOS=-10,226;CIEND=-227,9;CIPOS95=-1,139;CIEND95=-128,1;IMPRECISE;SU=4;PE=4;SR=0	GT:SU:PE:SR	./.:4:4:0
chr1	60175478	1989	N	<DEL>	.	.	SVTYPE=DEL;STRANDS=+-:4;SVLEN=-171;END=60175649;CIPOS=-10,169;CIEND=-170,9;CIPOS95=-1,89;CIEND95=-96,1;IMPRECISE;SU=4;PE=4;SR=0	GT:SU:PE:SR	./.:4:4:0
chr1	60205785	1990	N	<DEL>	.	.	SVTYPE=DEL;STRANDS=+-:4;SVLEN=-125;END=60205910;CIPOS=-10,123;CIEND=-124,9;CIPOS95=-2,45;CIEND95=-58,2;IMPRECISE;SU=4;PE=4;SR=0	GT:SU:PE:SR	./.:4:4:0
chr1	60226827	1991	N	<DEL>	.	.	SVTYPE=DEL;STRANDS=+-:4;SVLEN=-79;END=60226906;CIPOS=-10,77;CIEND=-78,9;CIPOS95=-3,50;CIEND95=-44,4;IMPRECISE;SU=4;PE=4;SR=0	GT:SU:PE:SR	./.:4:4:0
chr1	60231110	1992	N	<DEL>	.	.	SVTYPE=DEL;STRANDS=+-:4;SVLEN=-4;END=60231114;CIPOS=-10,2;CIEND=-3,9;CIPOS95=-10,2;CIEND95=-3,2;IMPRECISE;SU=4;PE=4;SR=0	GT:SU:PE:SR	./.:4:4:0
chr1	60285417	1993	N	<DEL>	.	.	SVTYPE=DEL;STRANDS=+-:4;SVLEN=-128;END=60285545;CIPOS=-10,126;CIEND=-127,9;CIPOS95=-3,56;CIEND95=-55,3;IMPRECISE;SU=4;PE=4;SR=0	GT:SU:PE:SR	./.:4:4:0
chr1	60295637	1994	N	<DEL>	.	.	SVTYPE=DEL;STRANDS=+-:5;SVLEN=-177;END=60295814;CIPOS=-10,175;CIEND=-176,9;CIPOS95=-1,79;CIEND95=-97,1;IMPRECISE;SU=5;PE=5;SR=0	GT:SU:PE:SR	./.:5:5:0
chr1	60364777	1995	N	<DEL>	.	.	SVTYPE=DEL;STRANDS=+-:4;SVLEN=-384;END=60365161;CIPOS=-10,384;CIEND=-383,11;CIPOS95=0,295;CIEND95=-293,2;IMPRECISE;SU=4;PE=4;SR=0	GT:SU:PE:SR	./.:4:4:0
chr1	60387534	1996	N	<DEL>	.	.	SVTYPE=DEL;STRANDS=+-:5;SVLEN=-134;END=60387668;CIPOS=-10,132;CIEND=-133,9;CIPOS95=-2,52;CIEND95=-35,2;IMPRECISE;SU=5;PE=5;SR=0	GT:SU:PE:SR	./.:5:5:0
chr1	60396244	1997	N	<DEL>	.	.	SVTYPE=DEL;STRANDS=+-:4;SVLEN=-78;END=60396322;CIPOS=-10,76;CIEND=-77,9;CIPOS95=-3,37;CIEND95=-31,3;IMPRECISE;SU=4;PE=4;SR=0	GT:SU:PE:SR	./.:4:4:0
chr1	60409481	1998	N	<DEL>	.	.	SVTYPE=DEL;STRANDS=+-:4;SVLEN=-101;END=60409582;CIPOS=-10,99;CIEND=-100,9;CIPOS95=-2,51;CIEND95=-55,2;IMPRECISE;SU=4;PE=4;SR=0	GT:SU:PE:SR	./.:4:4:0
chr1	60410078	1999	N	<DEL>	.	.	SVTYPE=DEL;STRANDS=+-:4;SVLEN=-390;END=60410468;CIPOS=-10,390;CIEND=-389,11;CIPOS95=0,260;CIEND95=-263,2;IMPRECISE;SU=4;PE=4;SR=0	GT:SU:PE:SR	./.:4:4:0
chr1	60421039	2000	N	<DEL>	.	.	SVTYPE=DEL;STRANDS=+-:4;SVLEN=-77;END=60421116;CIPOS=-10,75;CIEND=-76,9;CIPOS95=-3,40;CIEND95=-58,2;IMPRECISE;SU=4;PE=4;SR=0	GT:SU:PE:SR	./.:4:4:0
chr1	60497245	2001	N	<DEL>	.	.	SVTYPE=DEL;STRANDS=+-:5;SVLEN=-195;END=60497440;CIPOS=-10,193;CIEND=-194,9;CIPOS95=-1,119;CIEND95=-108,1;IMPRECISE;SU=5;PE=5;SR=0	GT:SU:PE:SR	./.:5:5:0
chr1	60527385	2002	N	<DEL>	.	.	SVTYPE=DEL;STRANDS=+-:4;SVLEN=-102;END=60527487;CIPOS=-10,76;CIEND=-101,9;CIPOS95=-2,57;CIEND95=-46,3;IMPRECISE;SU=4;PE=4;SR=0	GT:SU:PE:SR	./.:4:4:0
chr1	60547445	2003	N	<DEL>	.	.	SVTYPE=DEL;STRANDS=+-:4;SVLEN=-6;END=60547451;CIPOS=-10,4;CIEND=-5,9;CIPOS95=-10,4;CIEND95=-5,2;IMPRECISE;SU=4;PE=4;SR=0	GT:SU:PE:SR	./.:4:4:0
chr1	60590493	2004	N	<DEL>	.	.	SVTYPE=DEL;STRANDS=+-:4;SVLEN=-232;END=60590725;CIPOS=-10,116;CIEND=-200,9;CIPOS95=-3,67;CIEND95=-84,1;IMPRECISE;SU=4;PE=4;SR=0	GT:SU:PE:SR	./.:4:4:0
chr1	60608164	2005	N	<DEL>	.	.	SVTYPE=DEL;STRANDS=+-:4;SVLEN=-293;END=60608457;CIPOS=-10,293;CIEND=-292,11;CIPOS95=-1,162;CIEND95=-206,2;IMPRECISE;SU=4;PE=4;SR=0	GT:SU:PE:SR	./.:4:4:0
chr1	60634389	2006	N	<DEL>	.	.	SVTYPE=DEL;STRANDS=+-:5;SVLEN=-48;END=60634437;CIPOS=-10,46;CIEND=-47,9;CIPOS95=-3,38;CIEND95=-31,2;IMPRECISE;SU=5;PE=5;SR=0	GT:SU:PE:SR	./.:5:5:0
chr1	60676245	2007	N	<DEL>	.	.	SVTYPE=DEL;STRANDS=+-:4;SVLEN=-288;END=60676533;CIPOS=-10,286;CIEND=-194,9;CIPOS95=-1,176;CIEND95=-80,2;IMPRECISE;SU=4;PE=4;SR=0	GT:SU:PE:SR	./.:4:4:0
chr1	60682618	2008	N	<DEL>	.	.	SVTYPE=DEL;STRANDS=+-:4;SVLEN=-7;END=60682625;CIPOS=-10,5;CIEND=-6,9;CIPOS95=-10,5;CIEND95=-6,1;IMPRECISE;SU=4;PE=4;SR=0	GT:SU:PE:SR	./.:4:4:0
chr1	60697672	2009	N	<DEL>	.	.	SVTYPE=DEL;STRANDS=+-:4;SVLEN=-178;END=60697850;CIPOS=-10,176;CIEND=-177,9;CIPOS95=-1,76;CIEND95=-70,2;IMPRECISE;SU=4;PE=4;SR=0	GT:SU:PE:SR	./.:4:4:0
chr1	60705844	2010	N	<DEL>	.	.	SVTYPE=DEL;STRANDS=+-:6;SVLEN=-84;END=60705928;CIPOS=-10,82;CIEND=-83,9;CIPOS95=-2,34;CIEND95=-51,3;IMPRECISE;SU=6;PE=6;SR=0	GT:SU:PE:SR	./.:6:6:0
chr1	60714961	2011	N	<DEL>	.	.	SVTYPE=DEL;STRANDS=+-:4;SVLEN=-7;END=60714968;CIPOS=-4,0;CIEND=0,4;CIPOS95=-4,0;CIEND95=0,3;IMPRECISE;SU=4;PE=4;SR=0	GT:SU:PE:SR	./.:4:4:0
chr1	60769318	2012	N	<DEL>	.	.	SVTYPE=DEL;STRANDS=+-:5;SVLEN=-164;END=60769482;CIPOS=-10,162;CIEND=-163,9;CIPOS95=-1,84;CIEND95=-74,2;IMPRECISE;SU=5;PE=5;SR=0	GT:SU:PE:SR	./.:5:5:0
chr1	60789991	2013	N	<DEL>	.	.	SVTYPE=DEL;STRANDS=+-:4;SVLEN=-336;END=60790327;CIPOS=-10,293;CIEND=-317,11;CIPOS95=-1,161;CIEND95=-181,2;IMPRECISE;SU=4;PE=4;SR=0	GT:SU:PE:SR	./.:4:4:0
chr1	60796910	2014	N	<DEL>	.	.	SVTYPE=DEL;STRANDS=+-:4;SVLEN=-309;END=60797219;CIPOS=-10,309;CIEND=-308,11;CIPOS95=0,204;CIEND95=-224,2;IMPRECISE;SU=4;PE=4;SR=0	GT:SU:PE:SR	./.:4:4:0
chr1	60809885	2015	N	<DEL>	.	.	SVTYPE=DEL;STRANDS=+-:4;SVLEN=-34;END=60809919;CIPOS=-10,32;CIEND=-33,9;CIPOS95=-1,31;CIEND95=-17,3;IMPRECISE;SU=4;PE=4;SR=0	GT:SU:PE:SR	./.:4:4:0
chr1	60822471	2016_1	N	N]chr1:60822665]	.	.	SVTYPE=BND;STRANDS=++:7;EVENT=2016;MATEID=2016_2;CIPOS=-7,121;CIEND=-5,355;CIPOS95=0,116;CIEND95=0,242;IMPRECISE;SU=7;PE=7;SR=0	GT:SU:PE:SR	./.:7:7:0
chr1	60822665	2016_2	N	N]chr1:60822471]	.	.	SVTYPE=BND;STRANDS=++:7;SECONDARY;EVENT=2016;MATEID=2016_1;CIPOS=-5,355;CIEND=-7,121;CIPOS95=0,242;CIEND95=0,116;IMPRECISE;SU=7;PE=7;SR=0	GT:SU:PE:SR	./.:7:7:0
chr1	60822423	2017	N	<DUP>	.	.	SVTYPE=DUP;STRANDS=-+:15;SVLEN=243;END=60822666;CIPOS=-10,9;CIEND=-10,9;CIPOS95=0,0;CIEND95=0,0;SU=15;PE=0;SR=15	GT:SU:PE:SR	./.:15:0:15
chr1	60856937	2018	N	<DEL>	.	.	SVTYPE=DEL;STRANDS=+-:4;SVLEN=-17;END=60856954;CIPOS=-10,15;CIEND=-16,9;CIPOS95=-2,15;CIEND95=-16,0;IMPRECISE;SU=4;PE=4;SR=0	GT:SU:PE:SR	./.:4:4:0
chr1	60877435	2019	N	<DEL>	.	.	SVTYPE=DEL;STRANDS=+-:4;SVLEN=-43;END=60877478;CIPOS=-10,41;CIEND=-42,9;CIPOS95=-1,40;CIEND95=-33,2;IMPRECISE;SU=4;PE=4;SR=0	GT:SU:PE:SR	./.:4:4:0
chr1	60892929	2020	N	<DEL>	.	.	SVTYPE=DEL;STRANDS=+-:4;SVLEN=-11;END=60892940;CIPOS=0,0;CIEND=0,0;CIPOS95=0,0;CIEND95=0,0;SU=4;PE=4;SR=0	GT:SU:PE:SR	./.:4:4:0
chr1	60918286	2021	N	<DEL>	.	.	SVTYPE=DEL;STRANDS=+-:4;SVLEN=-208;END=60918494;CIPOS=-10,206;CIEND=-151,9;CIPOS95=-1,120;CIEND95=-37,2;IMPRECISE;SU=4;PE=4;SR=0	GT:SU:PE:SR	./.:4:4:0
chr1	60926333	2022	N	<DEL>	.	.	SVTYPE=DEL;STRANDS=+-:4;SVLEN=-8;END=60926341;CIPOS=-10,6;CIEND=-7,9;CIPOS95=-10,6;CIEND95=-7,1;IMPRECISE;SU=4;PE=4;SR=0	GT:SU:PE:SR	./.:4:4:0
chr1	60937506	2023	N	<DEL>	.	.	SVTYPE=DEL;STRANDS=+-:4;SVLEN=-79;END=60937585;CIPOS=-3,0;CIEND=-70,9;CIPOS95=-3,0;CIEND95=-52,2;IMPRECISE;SU=4;PE=4;SR=0	GT:SU:PE:SR	./.:4:4:0
chr1	60950616	2024	N	<DEL>	.	.	SVTYPE=DEL;STRANDS=+-:4;SVLEN=-294;END=60950910;CIPOS=-10,292;CIEND=-293,9;CIPOS95=0,197;CIEND95=-186,0;IMPRECISE;SU=4;PE=4;SR=0	GT:SU:PE:SR	./.:4:4:0
chr1	61011956	2025	N	<DEL>	.	.	SVTYPE=DEL;STRANDS=+-:6;SVLEN=-291;END=61012247;CIPOS=-10,270;CIEND=-290,11;CIPOS95=-1,141;CIEND95=-177,2;IMPRECISE;SU=6;PE=6;SR=0	GT:SU:PE:SR	./.:6:6:0
chr1	61104281	2026	N	<DEL>	.	.	SVTYPE=DEL;STRANDS=+-:5;SVLEN=-376;END=61104657;CIPOS=-10,376;CIEND=-375,11;CIPOS95=0,237;CIEND95=-256,2;IMPRECISE;SU=5;PE=5;SR=0	GT:SU:PE:SR	./.:5:5:0
chr1	61118440	2027	N	<DEL>	.	.	SVTYPE=DEL;STRANDS=+-:6;SVLEN=-264;END=61118704;CIPOS=-10,262;CIEND=-263,9;CIPOS95=-1,149;CIEND95=-148,1;IMPRECISE;SU=6;PE=6;SR=0	GT:SU:PE:SR	./.:6:6:0
chr1	61145816	2028	N	<DEL>	.	.	SVTYPE=DEL;STRANDS=+-:4;SVLEN=-4;END=61145820;CIPOS=-10,2;CIEND=-3,9;CIPOS95=-10,2;CIEND95=-3,2;IMPRECISE;SU=4;PE=4;SR=0	GT:SU:PE:SR	./.:4:4:0
chr1	61205881	2029	N	<DEL>	.	.	SVTYPE=DEL;STRANDS=+-:5;SVLEN=-89;END=61205970;CIPOS=-10,61;CIEND=-88,9;CIPOS95=-2,47;CIEND95=-42,2;IMPRECISE;SU=5;PE=5;SR=0	GT:SU:PE:SR	./.:5:5:0
chr1	61281485	2030	N	<DEL>	.	.	SVTYPE=DEL;STRANDS=+-:4;SVLEN=-166;END=61281651;CIPOS=-10,164;CIEND=-165,9;CIPOS95=-2,63;CIEND95=-83,1;IMPRECISE;SU=4;PE=4;SR=0	GT:SU:PE:SR	./.:4:4:0
chr1	61315957	2031	N	<DEL>	.	.	SVTYPE=DEL;STRANDS=+-:4;SVLEN=-131;END=61316088;CIPOS=-10,129;CIEND=-101,9;CIPOS95=-3,55;CIEND95=-68,3;IMPRECISE;SU=4;PE=4;SR=0	GT:SU:PE:SR	./.:4:4:0
chr1	61424931	2032	N	<DEL>	.	.	SVTYPE=DEL;STRANDS=+-:4;SVLEN=-288;END=61425219;CIPOS=-10,288;CIEND=-287,11;CIPOS95=0,176;CIEND95=-177,2;IMPRECISE;SU=4;PE=4;SR=0	GT:SU:PE:SR	./.:4:4:0
chr1	61446586	2033	N	<DEL>	.	.	SVTYPE=DEL;STRANDS=+-:4;SVLEN=-319;END=61446905;CIPOS=-10,319;CIEND=-318,11;CIPOS95=0,189;CIEND95=-231,2;IMPRECISE;SU=4;PE=4;SR=0	GT:SU:PE:SR	./.:4:4:0
chr1	61447997	2034	N	<DEL>	.	.	SVTYPE=DEL;STRANDS=+-:4;SVLEN=-16;END=61448013;CIPOS=-10,14;CIEND=-15,9;CIPOS95=-10,14;CIEND95=-15,0;IMPRECISE;SU=4;PE=4;SR=0	GT:SU:PE:SR	./.:4:4:0
chr1	61455108	2035	N	<DEL>	.	.	SVTYPE=DEL;STRANDS=+-:4;SVLEN=-289;END=61455397;CIPOS=-10,287;CIEND=-288,9;CIPOS95=0,195;CIEND95=-145,1;IMPRECISE;SU=4;PE=4;SR=0	GT:SU:PE:SR	./.:4:4:0
chr1	61462864	2036	N	<DEL>	.	.	SVTYPE=DEL;STRANDS=+-:4;SVLEN=-76;END=61462940;CIPOS=-10,74;CIEND=-75,9;CIPOS95=-4,33;CIEND95=-43,2;IMPRECISE;SU=4;PE=4;SR=0	GT:SU:PE:SR	./.:4:4:0
chr1	61513837	2037	N	<DEL>	.	.	SVTYPE=DEL;STRANDS=+-:6;SVLEN=-168;END=61514005;CIPOS=-10,166;CIEND=-167,9;CIPOS95=-1,97;CIEND95=-75,1;IMPRECISE;SU=6;PE=6;SR=0	GT:SU:PE:SR	./.:6:6:0
chr1	61594459	2038	N	<DEL>	.	.	SVTYPE=DEL;STRANDS=+-:9;SVLEN=-7;END=61594466;CIPOS=-4,3;CIEND=-4,3;CIPOS95=0,0;CIEND95=0,0;SU=9;PE=0;SR=9	GT:SU:PE:SR	./.:9:0:9
chr1	61611210	2039	N	<DEL>	.	.	SVTYPE=DEL;STRANDS=+-:5;SVLEN=-302;END=61611512;CIPOS=-10,302;CIEND=-301,11;CIPOS95=0,173;CIEND95=-178,3;IMPRECISE;SU=5;PE=5;SR=0	GT:SU:PE:SR	./.:5:5:0
chr1	61631015	2040	N	<DEL>	.	.	SVTYPE=DEL;STRANDS=+-:4;SVLEN=-209;END=61631224;CIPOS=-10,207;CIEND=-208,9;CIPOS95=-1,105;CIEND95=-109,1;IMPRECISE;SU=4;PE=4;SR=0	GT:SU:PE:SR	./.:4:4:0
chr1	61639022	2041	N	<DEL>	.	.	SVTYPE=DEL;STRANDS=+-:4;SVLEN=-205;END=61639227;CIPOS=-10,203;CIEND=-204,9;CIPOS95=-1,130;CIEND95=-119,1;IMPRECISE;SU=4;PE=4;SR=0	GT:SU:PE:SR	./.:4:4:0
chr1	61688621	2042	N	<DEL>	.	.	SVTYPE=DEL;STRANDS=+-:4;SVLEN=-148;END=61688769;CIPOS=-10,146;CIEND=-147,9;CIPOS95=-2,34;CIEND95=-52,2;IMPRECISE;SU=4;PE=4;SR=0	GT:SU:PE:SR	./.:4:4:0
chr1	61712236	2043	N	<DEL>	.	.	SVTYPE=DEL;STRANDS=+-:4;SVLEN=-265;END=61712501;CIPOS=-10,204;CIEND=-264,11;CIPOS95=-1,88;CIEND95=-173,2;IMPRECISE;SU=4;PE=4;SR=0	GT:SU:PE:SR	./.:4:4:0
chr1	61737074	2044	N	<DEL>	.	.	SVTYPE=DEL;STRANDS=+-:4;SVLEN=-266;END=61737340;CIPOS=-10,264;CIEND=-265,9;CIPOS95=-1,144;CIEND95=-144,0;IMPRECISE;SU=4;PE=4;SR=0	GT:SU:PE:SR	./.:4:4:0
chr1	61807706	2045	N	<DEL>	.	.	SVTYPE=DEL;STRANDS=+-:4;SVLEN=-128;END=61807834;CIPOS=-10,126;CIEND=-127,9;CIPOS95=-3,62;CIEND95=-55,2;IMPRECISE;SU=4;PE=4;SR=0	GT:SU:PE:SR	./.:4:4:0
chr1	61844984	2046	N	<DEL>	.	.	SVTYPE=DEL;STRANDS=+-:4;SVLEN=-151;END=61845135;CIPOS=-10,149;CIEND=-150,9;CIPOS95=-2,77;CIEND95=-58,1;IMPRECISE;SU=4;PE=4;SR=0	GT:SU:PE:SR	./.:4:4:0
chr1	61853178	2047	N	<DEL>	.	.	SVTYPE=DEL;STRANDS=+-:5;SVLEN=-270;END=61853448;CIPOS=-10,268;CIEND=-269,9;CIPOS95=-1,146;CIEND95=-150,1;IMPRECISE;SU=5;PE=5;SR=0	GT:SU:PE:SR	./.:5:5:0
chr1	61877491	2048	N	<DEL>	.	.	SVTYPE=DEL;STRANDS=+-:4;SVLEN=-327;END=61877818;CIPOS=-10,327;CIEND=-326,11;CIPOS95=0,238;CIEND95=-219,2;IMPRECISE;SU=4;PE=4;SR=0	GT:SU:PE:SR	./.:4:4:0
chr1	61882939	2049	N	<DEL>	.	.	SVTYPE=DEL;STRANDS=+-:5;SVLEN=-271;END=61883210;CIPOS=-10,269;CIEND=-256,9;CIPOS95=-1,163;CIEND95=-125,1;IMPRECISE;SU=5;PE=5;SR=0	GT:SU:PE:SR	./.:5:5:0
chr1	61908504	2050	N	<DEL>	.	.	SVTYPE=DEL;STRANDS=+-:4;SVLEN=-69;END=61908573;CIPOS=-10,60;CIEND=-68,9;CIPOS95=-1,47;CIEND95=-42,3;IMPRECISE;SU=4;PE=4;SR=0	GT:SU:PE:SR	./.:4:4:0
chr1	61914195	2051	N	<DEL>	.	.	SVTYPE=DEL;STRANDS=+-:5;SVLEN=-399;END=61914594;CIPOS=-10,396;CIEND=-398,11;CIPOS95=0,248;CIEND95=-270,2;IMPRECISE;SU=5;PE=5;SR=0	GT:SU:PE:SR	./.:5:5:0
chr1	61924929	2052_1	N	N]chr1:61925333]	.	.	SVTYPE=BND;STRANDS=++:5;EVENT=2052;MATEID=2052_2;CIPOS=-5,332;CIEND=-10,389;CIPOS95=0,250;CIEND95=0,233;IMPRECISE;SU=5;PE=5;SR=0	GT:SU:PE:SR	./.:5:5:0
chr1	61925333	2052_2	N	N]chr1:61924929]	.	.	SVTYPE=BND;STRANDS=++:5;SECONDARY;EVENT=2052;MATEID=2052_1;CIPOS=-10,389;CIEND=-5,332;CIPOS95=0,233;CIEND95=0,250;IMPRECISE;SU=5;PE=5;SR=0	GT:SU:PE:SR	./.:5:5:0
chr1	61924930	2053	N	<DEL>	.	.	SVTYPE=DEL;STRANDS=+-:60;SVLEN=-333;END=61925263;CIPOS=-10,9;CIEND=-2,0;CIPOS95=0,0;CIEND95=0,0;SU=60;PE=45;SR=15	GT:SU:PE:SR	./.:60:45:15
chr1	61994010	2054	N	<DEL>	.	.	SVTYPE=DEL;STRANDS=+-:6;SVLEN=-101;END=61994111;CIPOS=-10,99;CIEND=-100,9;CIPOS95=-2,38;CIEND95=-49,3;IMPRECISE;SU=6;PE=6;SR=0	GT:SU:PE:SR	./.:6:6:0
chr1	62101383	2055	N	<DEL>	.	.	SVTYPE=DEL;STRANDS=+-:5;SVLEN=-194;END=62101577;CIPOS=-10,158;CIEND=-141,9;CIPOS95=-2,53;CIEND95=-38,2;IMPRECISE;SU=5;PE=5;SR=0	GT:SU:PE:SR	./.:5:5:0
chr1	62115949	2056	N	<DEL>	.	.	SVTYPE=DEL;STRANDS=+-:4;SVLEN=-119;END=62116068;CIPOS=-10,68;CIEND=-118,9;CIPOS95=-2,52;CIEND95=-65,2;IMPRECISE;SU=4;PE=4;SR=0	GT:SU:PE:SR	./.:4:4:0
chr1	62137562	2057	N	<DEL>	.	.	SVTYPE=DEL;STRANDS=+-:5;SVLEN=-2;END=62137564;CIPOS=-9,0;CIEND=0,9;CIPOS95=-9,0;CIEND95=0,2;IMPRECISE;SU=5;PE=5;SR=0	GT:SU:PE:SR	./.:5:5:0
chr1	62137671	2058	N	<DEL>	.	.	SVTYPE=DEL;STRANDS=+-:7;SVLEN=-1;END=62137672;CIPOS=-10,1;CIEND=0,11;CIPOS95=-10,1;CIEND95=0,3;IMPRECISE;SU=7;PE=7;SR=0	GT:SU:PE:SR	./.:7:7:0
chr1	62166211	2059	N	<DEL>	.	.	SVTYPE=DEL;STRANDS=+-:4;SVLEN=-242;END=62166453;CIPOS=-10,240;CIEND=-209,9;CIPOS95=-1,163;CIEND95=-87,1;IMPRECISE;SU=4;PE=4;SR=0	GT:SU:PE:SR	./.:4:4:0
chr1	62239153	2060	N	<DEL>	.	.	SVTYPE=DEL;STRANDS=+-:4;SVLEN=-11;END=62239164;CIPOS=-10,9;CIEND=-10,9;CIPOS95=-10,9;CIEND95=-10,1;IMPRECISE;SU=4;PE=4;SR=0	GT:SU:PE:SR	./.:4:4:0
chr1	62242354	2061	N	<DEL>	.	.	SVTYPE=DEL;STRANDS=+-:4;SVLEN=-239;END=62242593;CIPOS=-10,237;CIEND=-238,9;CIPOS95=-1,123;CIEND95=-157,1;IMPRECISE;SU=4;PE=4;SR=0	GT:SU:PE:SR	./.:4:4:0
chr1	62283561	2062	N	<DEL>	.	.	SVTYPE=DEL;STRANDS=+-:4;SVLEN=-224;END=62283785;CIPOS=-10,222;CIEND=-223,9;CIPOS95=-1,125;CIEND95=-133,1;IMPRECISE;SU=4;PE=4;SR=0	GT:SU:PE:SR	./.:4:4:0
chr1	62291272	2063	N	<DEL>	.	.	SVTYPE=DEL;STRANDS=+-:4;SVLEN=-3;END=62291275;CIPOS=-10,1;CIEND=-2,9;CIPOS95=-10,1;CIEND95=-2,2;IMPRECISE;SU=4;PE=4;SR=0	GT:SU:PE:SR	./.:4:4:0
chr1	62297455	2064	N	<DEL>	.	.	SVTYPE=DEL;STRANDS=+-:4;SVLEN=-3;END=62297458;CIPOS=-10,1;CIEND=-2,9;CIPOS95=-10,1;CIEND95=-2,2;IMPRECISE;SU=4;PE=4;SR=0	GT:SU:PE:SR	./.:4:4:0
chr1	62300463	2065	N	<DEL>	.	.	SVTYPE=DEL;STRANDS=+-:5;SVLEN=-203;END=62300666;CIPOS=-10,46;CIEND=-179,9;CIPOS95=-2,36;CIEND95=-56,2;IMPRECISE;SU=5;PE=5;SR=0	GT:SU:PE:SR	./.:5:5:0
chr1	62305863	2066	N	<DEL>	.	.	SVTYPE=DEL;STRANDS=+-:4;SVLEN=-5;END=62305868;CIPOS=-10,3;CIEND=-4,9;CIPOS95=-5,3;CIEND95=-4,2;IMPRECISE;SU=4;PE=4;SR=0	GT:SU:PE:SR	./.:4:4:0
chr1	62362987	2067	N	<DEL>	.	.	SVTYPE=DEL;STRANDS=+-:5;SVLEN=-275;END=62363262;CIPOS=-10,192;CIEND=-274,9;CIPOS95=-2,79;CIEND95=-184,0;IMPRECISE;SU=5;PE=5;SR=0	GT:SU:PE:SR	./.:5:5:0
chr1	62366895	2068	N	<DEL>	.	.	SVTYPE=DEL;STRANDS=+-:5;SVLEN=-167;END=62367062;CIPOS=-10,165;CIEND=-166,9;CIPOS95=-1,74;CIEND95=-54,2;IMPRECISE;SU=5;PE=5;SR=0	GT:SU:PE:SR	./.:5:5:0
chr1	62393571	2069	N	<DEL>	.	.	SVTYPE=DEL;STRANDS=+-:4;SVLEN=-148;END=62393719;CIPOS=-10,80;CIEND=-146,9;CIPOS95=-2,60;CIEND95=-52,3;IMPRECISE;SU=4;PE=4;SR=0	GT:SU:PE:SR	./.:4:4:0
chr1	62420146	2070	N	<DEL>	.	.	SVTYPE=DEL;STRANDS=+-:4;SVLEN=-180;END=62420326;CIPOS=-10,178;CIEND=-179,9;CIPOS95=-1,113;CIEND95=-111,1;IMPRECISE;SU=4;PE=4;SR=0	GT:SU:PE:SR	./.:4:4:0
chr1	62425396	2071	N	<DEL>	.	.	SVTYPE=DEL;STRANDS=+-:4;SVLEN=-289;END=62425685;CIPOS=-10,231;CIEND=-217,9;CIPOS95=-1,106;CIEND95=-98,1;IMPRECISE;SU=4;PE=4;SR=0	GT:SU:PE:SR	./.:4:4:0
chr1	62483608	2072	N	<DEL>	.	.	SVTYPE=DEL;STRANDS=+-:4;SVLEN=-175;END=62483783;CIPOS=-10,154;CIEND=-174,9;CIPOS95=-2,57;CIEND95=-76,1;IMPRECISE;SU=4;PE=4;SR=0	GT:SU:PE:SR	./.:4:4:0
chr1	62541134	2073	N	<DEL>	.	.	SVTYPE=DEL;STRANDS=+-:5;SVLEN=-25;END=62541159;CIPOS=-10,9;CIEND=-10,9;CIPOS95=-1,1;CIEND95=-1,1;IMPRECISE;SU=5;PE=2;SR=3	GT:SU:PE:SR	./.:5:2:3
chr1	62664351	2074	N	<DEL>	.	.	SVTYPE=DEL;STRANDS=+-:5;SVLEN=-189;END=62664540;CIPOS=-10,187;CIEND=-188,9;CIPOS95=-1,105;CIEND95=-80,1;IMPRECISE;SU=5;PE=5;SR=0	GT:SU:PE:SR	./.:5:5:0
chr1	62682009	2075	N	<DEL>	.	.	SVTYPE=DEL;STRANDS=+-:5;SVLEN=-9;END=62682018;CIPOS=-10,7;CIEND=-8,9;CIPOS95=-10,7;CIEND95=-8,1;IMPRECISE;SU=5;PE=5;SR=0	GT:SU:PE:SR	./.:5:5:0
chr1	62686163	2076_1	N	N]chr1:62686542]	.	.	SVTYPE=BND;STRANDS=++:13;EVENT=2076;MATEID=2076_2;CIPOS=-2,322;CIEND=-10,316;CIPOS95=0,227;CIEND95=0,216;IMPRECISE;SU=13;PE=13;SR=0	GT:SU:PE:SR	./.:13:13:0
chr1	62686542	2076_2	N	N]chr1:62686163]	.	.	SVTYPE=BND;STRANDS=++:13;SECONDARY;EVENT=2076;MATEID=2076_1;CIPOS=-10,316;CIEND=-2,322;CIPOS95=0,216;CIEND95=0,227;IMPRECISE;SU=13;PE=13;SR=0	GT:SU:PE:SR	./.:13:13:0
chr1	62686164	2077	N	<DEL>	.	.	SVTYPE=DEL;STRANDS=+-:128;SVLEN=-323;END=62686487;CIPOS=0,0;CIEND=0,0;CIPOS95=0,0;CIEND95=0,0;SU=128;PE=82;SR=46	GT:SU:PE:SR	./.:128:82:46
chr1	62782055	2078	N	<DEL>	.	.	SVTYPE=DEL;STRANDS=+-:4;SVLEN=-92;END=62782147;CIPOS=-10,90;CIEND=-88,9;CIPOS95=-2,45;CIEND95=-65,2;IMPRECISE;SU=4;PE=4;SR=0	GT:SU:PE:SR	./.:4:4:0
chr1	62820100	2079	N	<DEL>	.	.	SVTYPE=DEL;STRANDS=+-:4;SVLEN=-169;END=62820269;CIPOS=-10,167;CIEND=-168,9;CIPOS95=-1,92;CIEND95=-107,1;IMPRECISE;SU=4;PE=4;SR=0	GT:SU:PE:SR	./.:4:4:0
chr1	62850876	2080	N	<DEL>	.	.	SVTYPE=DEL;STRANDS=+-:5;SVLEN=-10;END=62850886;CIPOS=-10,8;CIEND=-9,9;CIPOS95=0,0;CIEND95=0,0;SU=5;PE=0;SR=5	GT:SU:PE:SR	./.:5:0:5
chr1	62853730	2081	N	<DEL>	.	.	SVTYPE=DEL;STRANDS=+-:5;SVLEN=-196;END=62853926;CIPOS=-10,194;CIEND=-195,9;CIPOS95=-1,105;CIEND95=-112,1;IMPRECISE;SU=5;PE=5;SR=0	GT:SU:PE:SR	./.:5:5:0
chr1	62860804	2082	N	<DEL>	.	.	SVTYPE=DEL;STRANDS=+-:4;SVLEN=-133;END=62860937;CIPOS=-10,131;CIEND=-132,9;CIPOS95=-1,69;CIEND95=-76,1;IMPRECISE;SU=4;PE=4;SR=0	GT:SU:PE:SR	./.:4:4:0
chr1	62869588	2083	N	<DEL>	.	.	SVTYPE=DEL;STRANDS=+-:4;SVLEN=-16;END=62869604;CIPOS=-10,13;CIEND=-2,9;CIPOS95=-2,13;CIEND95=-2,3;IMPRECISE;SU=4;PE=4;SR=0	GT:SU:PE:SR	./.:4:4:0
chr1	62874725	2084	N	<DEL>	.	.	SVTYPE=DEL;STRANDS=+-:4;SVLEN=-147;END=62874872;CIPOS=-10,145;CIEND=-146,9;CIPOS95=-2,71;CIEND95=-61,2;IMPRECISE;SU=4;PE=4;SR=0	GT:SU:PE:SR	./.:4:4:0
chr1	62900266	2085	N	<DEL>	.	.	SVTYPE=DEL;STRANDS=+-:4;SVLEN=-198;END=62900464;CIPOS=-10,123;CIEND=-197,9;CIPOS95=-3,46;CIEND95=-83,1;IMPRECISE;SU=4;PE=4;SR=0	GT:SU:PE:SR	./.:4:4:0
chr1	62907130	2086	N	<DEL>	.	.	SVTYPE=DEL;STRANDS=+-:4;SVLEN=-127;END=62907257;CIPOS=-10,103;CIEND=-126,9;CIPOS95=-3,71;CIEND95=-43,2;IMPRECISE;SU=4;PE=4;SR=0	GT:SU:PE:SR	./.:4:4:0
chr1	62965038	2087	N	<DEL>	.	.	SVTYPE=DEL;STRANDS=+-:5;SVLEN=-67;END=62965105;CIPOS=-10,65;CIEND=-16,9;CIPOS95=-3,24;CIEND95=-14,2;IMPRECISE;SU=5;PE=5;SR=0	GT:SU:PE:SR	./.:5:5:0
chr1	63009773	2088	N	<DEL>	.	.	SVTYPE=DEL;STRANDS=+-:4;SVLEN=-323;END=63010096;CIPOS=-10,323;CIEND=-322,11;CIPOS95=0,226;CIEND95=-176,2;IMPRECISE;SU=4;PE=4;SR=0	GT:SU:PE:SR	./.:4:4:0
chr1	63014456	2089	N	<DEL>	.	.	SVTYPE=DEL;STRANDS=+-:5;SVLEN=-5;END=63014461;CIPOS=-10,3;CIEND=-4,9;CIPOS95=-10,3;CIEND95=-4,1;IMPRECISE;SU=5;PE=5;SR=0	GT:SU:PE:SR	./.:5:5:0
chr1	63017993	2090	N	<DEL>	.	.	SVTYPE=DEL;STRANDS=+-:4;SVLEN=-353;END=63018346;CIPOS=-10,352;CIEND=-352,10;CIPOS95=0,218;CIEND95=-214,1;IMPRECISE;SU=4;PE=4;SR=0	GT:SU:PE:SR	./.:4:4:0
chr1	63019652	2091	N	<DEL>	.	.	SVTYPE=DEL;STRANDS=+-:5;SVLEN=-5;END=63019657;CIPOS=-10,5;CIEND=-4,11;CIPOS95=-10,5;CIEND95=-4,3;IMPRECISE;SU=5;PE=5;SR=0	GT:SU:PE:SR	./.:5:5:0
chr1	63023069	2092	N	<DEL>	.	.	SVTYPE=DEL;STRANDS=+-:7;SVLEN=-215;END=63023284;CIPOS=-10,213;CIEND=-214,9;CIPOS95=-1,98;CIEND95=-122,1;IMPRECISE;SU=7;PE=7;SR=0	GT:SU:PE:SR	./.:7:7:0
chr1	63073287	2093	N	<DEL>	.	.	SVTYPE=DEL;STRANDS=+-:4;SVLEN=-39;END=63073326;CIPOS=-10,37;CIEND=-38,9;CIPOS95=0,37;CIEND95=-35,1;IMPRECISE;SU=4;PE=4;SR=0	GT:SU:PE:SR	./.:4:4:0
chr1	63099511	2094	N	<DEL>	.	.	SVTYPE=DEL;STRANDS=+-:4;SVLEN=-297;END=63099808;CIPOS=-10,297;CIEND=-296,11;CIPOS95=0,219;CIEND95=-189,2;IMPRECISE;SU=4;PE=4;SR=0	GT:SU:PE:SR	./.:4:4:0
chr1	63117653	2095	N	<DEL>	.	.	SVTYPE=DEL;STRANDS=+-:6;SVLEN=-159;END=63117812;CIPOS=-10,157;CIEND=-158,9;CIPOS95=-1,99;CIEND95=-73,1;IMPRECISE;SU=6;PE=6;SR=0	GT:SU:PE:SR	./.:6:6:0
chr1	63166440	2096	N	<DEL>	.	.	SVTYPE=DEL;STRANDS=+-:4;SVLEN=-97;END=63166537;CIPOS=-10,95;CIEND=-2,9;CIPOS95=-3,64;CIEND95=-2,3;IMPRECISE;SU=4;PE=4;SR=0	GT:SU:PE:SR	./.:4:4:0
chr1	63190820	2097	N	<DEL>	.	.	SVTYPE=DEL;STRANDS=+-:4;SVLEN=-191;END=63191011;CIPOS=-10,189;CIEND=-190,9;CIPOS95=-1,82;CIEND95=-100,1;IMPRECISE;SU=4;PE=4;SR=0	GT:SU:PE:SR	./.:4:4:0
chr1	63193360	2098	N	<DEL>	.	.	SVTYPE=DEL;STRANDS=+-:5;SVLEN=-7;END=63193367;CIPOS=-10,5;CIEND=-6,9;CIPOS95=-10,5;CIEND95=-6,1;IMPRECISE;SU=5;PE=5;SR=0	GT:SU:PE:SR	./.:5:5:0
chr1	63239694	2099_1	N	N]chr1:63242530]	.	.	SVTYPE=BND;STRANDS=++:13;EVENT=2099;MATEID=2099_2;CIPOS=-3,329;CIEND=-10,417;CIPOS95=0,227;CIEND95=0,216;IMPRECISE;SU=13;PE=13;SR=0	GT:SU:PE:SR	./.:13:13:0
chr1	63242530	2099_2	N	N]chr1:63239694]	.	.	SVTYPE=BND;STRANDS=++:13;SECONDARY;EVENT=2099;MATEID=2099_1;CIPOS=-10,417;CIEND=-3,329;CIPOS95=0,216;CIEND95=0,227;IMPRECISE;SU=13;PE=13;SR=0	GT:SU:PE:SR	./.:13:13:0
chr1	63239695	2100	N	<DEL>	.	.	SVTYPE=DEL;STRANDS=+-:68;SVLEN=-2780;END=63242475;CIPOS=-10,7;CIEND=-10,9;CIPOS95=0,0;CIEND95=0,0;SU=68;PE=46;SR=22	GT:SU:PE:SR	./.:68:46:22
chr1	63244691	2101	N	<DEL>	.	.	SVTYPE=DEL;STRANDS=+-:4;SVLEN=-391;END=63245082;CIPOS=-10,363;CIEND=-390,9;CIPOS95=0,222;CIEND95=-259,0;IMPRECISE;SU=4;PE=4;SR=0	GT:SU:PE:SR	./.:4:4:0
chr1	63256560	2102	N	<DEL>	.	.	SVTYPE=DEL;STRANDS=+-:4;SVLEN=-12;END=63256572;CIPOS=-4,0;CIEND=-5,9;CIPOS95=-4,0;CIEND95=-5,1;IMPRECISE;SU=4;PE=4;SR=0	GT:SU:PE:SR	./.:4:4:0
chr1	63333032	2103	N	<DEL>	.	.	SVTYPE=DEL;STRANDS=+-:4;SVLEN=-98;END=63333130;CIPOS=-10,96;CIEND=-97,9;CIPOS95=-2,34;CIEND95=-50,3;IMPRECISE;SU=4;PE=4;SR=0	GT:SU:PE:SR	./.:4:4:0
chr1	63362841	2104	N	<DEL>	.	.	SVTYPE=DEL;STRANDS=+-:6;SVLEN=-244;END=63363085;CIPOS=-10,227;CIEND=-211,9;CIPOS95=-1,106;CIEND95=-91,1;IMPRECISE;SU=6;PE=6;SR=0	GT:SU:PE:SR	./.:6:6:0
chr1	63397061	2105	N	<DEL>	.	.	SVTYPE=DEL;STRANDS=+-:4;SVLEN=-9;END=63397070;CIPOS=-10,7;CIEND=-8,9;CIPOS95=-10,7;CIEND95=-8,1;IMPRECISE;SU=4;PE=4;SR=0	GT:SU:PE:SR	./.:4:4:0
chr1	63471855	2106	N	<DEL>	.	.	SVTYPE=DEL;STRANDS=+-:5;SVLEN=-264;END=63472119;CIPOS=-10,262;CIEND=-225,9;CIPOS95=0,175;CIEND95=-104,1;IMPRECISE;SU=5;PE=5;SR=0	GT:SU:PE:SR	./.:5:5:0
chr1	63481540	2107	N	<DEL>	.	.	SVTYPE=DEL;STRANDS=+-:4;SVLEN=-10;END=63481550;CIPOS=-10,8;CIEND=-9,9;CIPOS95=-10,8;CIEND95=-9,2;IMPRECISE;SU=4;PE=4;SR=0	GT:SU:PE:SR	./.:4:4:0
chr1	63608618	2108	N	<DEL>	.	.	SVTYPE=DEL;STRANDS=+-:4;SVLEN=-22;END=63608640;CIPOS=-10,20;CIEND=-21,9;CIPOS95=-2,17;CIEND95=-20,1;IMPRECISE;SU=4;PE=4;SR=0	GT:SU:PE:SR	./.:4:4:0
chr1	63616690	2109	N	<DEL>	.	.	SVTYPE=DEL;STRANDS=+-:4;SVLEN=-166;END=63616856;CIPOS=-10,164;CIEND=-165,9;CIPOS95=-1,75;CIEND95=-100,1;IMPRECISE;SU=4;PE=4;SR=0	GT:SU:PE:SR	./.:4:4:0
chr1	63640726	2110	N	<DEL>	.	.	SVTYPE=DEL;STRANDS=+-:6;SVLEN=-275;END=63641001;CIPOS=-10,273;CIEND=-225,9;CIPOS95=-1,139;CIEND95=-104,1;IMPRECISE;SU=6;PE=6;SR=0	GT:SU:PE:SR	./.:6:6:0
chr1	63660370	2111	N	<DEL>	.	.	SVTYPE=DEL;STRANDS=+-:4;SVLEN=-356;END=63660726;CIPOS=-10,336;CIEND=-339,9;CIPOS95=0,187;CIEND95=-182,0;IMPRECISE;SU=4;PE=4;SR=0	GT:SU:PE:SR	./.:4:4:0
chr1	63672629	2112	N	<DEL>	.	.	SVTYPE=DEL;STRANDS=+-:4;SVLEN=-2;END=63672631;CIPOS=-10,0;CIEND=-1,9;CIPOS95=-10,0;CIEND95=-1,2;IMPRECISE;SU=4;PE=4;SR=0	GT:SU:PE:SR	./.:4:4:0
chr1	63794807	2113	N	<DEL>	.	.	SVTYPE=DEL;STRANDS=+-:5;SVLEN=-342;END=63795149;CIPOS=-10,168;CIEND=-341,10;CIPOS95=-2,63;CIEND95=-239,1;IMPRECISE;SU=5;PE=5;SR=0	GT:SU:PE:SR	./.:5:5:0
chr1	63801443	2114	N	<DEL>	.	.	SVTYPE=DEL;STRANDS=+-:4;SVLEN=-247;END=63801690;CIPOS=-10,227;CIEND=-170,9;CIPOS95=-1,106;CIEND95=-63,2;IMPRECISE;SU=4;PE=4;SR=0	GT:SU:PE:SR	./.:4:4:0
chr1	63862618	2115	N	<DEL>	.	.	SVTYPE=DEL;STRANDS=+-:4;SVLEN=-153;END=63862771;CIPOS=-10,151;CIEND=-152,9;CIPOS95=-2,59;CIEND95=-95,1;IMPRECISE;SU=4;PE=4;SR=0	GT:SU:PE:SR	./.:4:4:0
chr1	63870855	2116	N	<DEL>	.	.	SVTYPE=DEL;STRANDS=+-:4;SVLEN=-134;END=63870989;CIPOS=-10,132;CIEND=-72,9;CIPOS95=-1,64;CIEND95=-54,2;IMPRECISE;SU=4;PE=4;SR=0	GT:SU:PE:SR	./.:4:4:0
chr1	63910383	2117	N	<DEL>	.	.	SVTYPE=DEL;STRANDS=+-:4;SVLEN=-385;END=63910768;CIPOS=-10,384;CIEND=-367,10;CIPOS95=0,237;CIEND95=-219,1;IMPRECISE;SU=4;PE=4;SR=0	GT:SU:PE:SR	./.:4:4:0
chr1	63911066	2118	N	<DEL>	.	.	SVTYPE=DEL;STRANDS=+-:4;SVLEN=-72;END=63911138;CIPOS=-10,70;CIEND=-71,9;CIPOS95=-3,27;CIEND95=-41,3;IMPRECISE;SU=4;PE=4;SR=0	GT:SU:PE:SR	./.:4:4:0
chr1	63914172	2119	N	<DEL>	.	.	SVTYPE=DEL;STRANDS=+-:4;SVLEN=-9;END=63914181;CIPOS=-10,7;CIEND=-8,9;CIPOS95=-10,7;CIEND95=-8,1;IMPRECISE;SU=4;PE=4;SR=0	GT:SU:PE:SR	./.:4:4:0
chr1	63980597	2120	N	<DEL>	.	.	SVTYPE=DEL;STRANDS=+-:4;SVLEN=-79;END=63980676;CIPOS=-10,77;CIEND=-78,9;CIPOS95=-4,31;CIEND95=-49,3;IMPRECISE;SU=4;PE=4;SR=0	GT:SU:PE:SR	./.:4:4:0
chr1	63991617	2121	N	<DEL>	.	.	SVTYPE=DEL;STRANDS=+-:6;SVLEN=-74;END=63991691;CIPOS=-10,44;CIEND=-73,9;CIPOS95=-2,34;CIEND95=-42,3;IMPRECISE;SU=6;PE=6;SR=0	GT:SU:PE:SR	./.:6:6:0
chr1	87031728	2122	N	<DEL>	.	.	SVTYPE=DEL;STRANDS=+-:4;SVLEN=-119;END=87031847;CIPOS=-10,117;CIEND=-118,9;CIPOS95=-2,59;CIEND95=-34,2;IMPRECISE;SU=4;PE=4;SR=0	GT:SU:PE:SR	./.:4:4:0
chr1	116391649	2123	N	<DEL>	.	.	SVTYPE=DEL;STRANDS=+-:5;SVLEN=-2;END=116391651;CIPOS=-10,0;CIEND=-1,9;CIPOS95=-10,0;CIEND95=-1,2;IMPRECISE;SU=5;PE=5;SR=0	GT:SU:PE:SR	./.:5:5:0
chr1	82968439	2124	N	<DEL>	.	.	SVTYPE=DEL;STRANDS=+-:4;SVLEN=-7;END=82968446;CIPOS=-4,0;CIEND=0,4;CIPOS95=-4,0;CIEND95=0,3;IMPRECISE;SU=4;PE=4;SR=0	GT:SU:PE:SR	./.:4:4:0
chr1	84279309	2125	N	<DEL>	.	.	SVTYPE=DEL;STRANDS=+-:4;SVLEN=-205;END=84279514;CIPOS=-10,203;CIEND=-204,9;CIPOS95=-1,107;CIEND95=-102,1;IMPRECISE;SU=4;PE=4;SR=0	GT:SU:PE:SR	./.:4:4:0
chr1	101449735	2126	N	<DEL>	.	.	SVTYPE=DEL;STRANDS=+-:5;SVLEN=-294;END=101450029;CIPOS=-10,294;CIEND=-293,11;CIPOS95=-1,173;CIEND95=-177,2;IMPRECISE;SU=5;PE=5;SR=0	GT:SU:PE:SR	./.:5:5:0
chr1	112460009	2127	N	<DEL>	.	.	SVTYPE=DEL;STRANDS=+-:4;SVLEN=-143;END=112460152;CIPOS=-10,135;CIEND=-142,9;CIPOS95=-3,58;CIEND95=-60,2;IMPRECISE;SU=4;PE=4;SR=0	GT:SU:PE:SR	./.:4:4:0
chr1	119275281	2128	N	<DEL>	.	.	SVTYPE=DEL;STRANDS=+-:5;SVLEN=-302;END=119275583;CIPOS=-10,230;CIEND=-301,11;CIPOS95=-1,107;CIEND95=-199,2;IMPRECISE;SU=5;PE=5;SR=0	GT:SU:PE:SR	./.:5:5:0
chr1	64028246	2129	N	<DEL>	.	.	SVTYPE=DEL;STRANDS=+-:4;SVLEN=-330;END=64028576;CIPOS=-10,287;CIEND=-278,9;CIPOS95=-1,156;CIEND95=-146,1;IMPRECISE;SU=4;PE=4;SR=0	GT:SU:PE:SR	./.:4:4:0
chr1	64110610	2130	N	<DEL>	.	.	SVTYPE=DEL;STRANDS=+-:4;SVLEN=-126;END=64110736;CIPOS=-10,124;CIEND=-125,9;CIPOS95=-2,44;CIEND95=-46,3;IMPRECISE;SU=4;PE=4;SR=0	GT:SU:PE:SR	./.:4:4:0
chr1	64290566	2131	N	<DEL>	.	.	SVTYPE=DEL;STRANDS=+-:5;SVLEN=-368;END=64290934;CIPOS=-10,259;CIEND=-328,11;CIPOS95=-1,132;CIEND95=-190,2;IMPRECISE;SU=5;PE=5;SR=0	GT:SU:PE:SR	./.:5:5:0
chr1	65945684	2132	N	<DEL>	.	.	SVTYPE=DEL;STRANDS=+-:4;SVLEN=-66;END=65945750;CIPOS=-10,64;CIEND=-53,9;CIPOS95=-2,58;CIEND95=-28,2;IMPRECISE;SU=4;PE=4;SR=0	GT:SU:PE:SR	./.:4:4:0
chr1	66158738	2133	N	<DEL>	.	.	SVTYPE=DEL;STRANDS=+-:5;SVLEN=-163;END=66158901;CIPOS=-10,161;CIEND=-162,9;CIPOS95=-2,64;CIEND95=-93,1;IMPRECISE;SU=5;PE=5;SR=0	GT:SU:PE:SR	./.:5:5:0
chr1	66928587	2134	N	<DEL>	.	.	SVTYPE=DEL;STRANDS=+-:4;SVLEN=-180;END=66928767;CIPOS=-10,178;CIEND=-179,9;CIPOS95=-1,92;CIEND95=-89,1;IMPRECISE;SU=4;PE=4;SR=0	GT:SU:PE:SR	./.:4:4:0
chr1	67174302	2135	N	<DEL>	.	.	SVTYPE=DEL;STRANDS=+-:4;SVLEN=-162;END=67174464;CIPOS=-10,160;CIEND=-161,9;CIPOS95=-2,69;CIEND95=-95,1;IMPRECISE;SU=4;PE=4;SR=0	GT:SU:PE:SR	./.:4:4:0
chr1	69058656	2136	N	<DEL>	.	.	SVTYPE=DEL;STRANDS=+-:5;SVLEN=-2;END=69058658;CIPOS=-10,0;CIEND=-1,9;CIPOS95=-10,0;CIEND95=-1,2;IMPRECISE;SU=5;PE=5;SR=0	GT:SU:PE:SR	./.:5:5:0
chr1	69893942	2137	N	<DEL>	.	.	SVTYPE=DEL;STRANDS=+-:5;SVLEN=-440;END=69894382;CIPOS=-10,440;CIEND=-439,11;CIPOS95=0,295;CIEND95=-293,2;IMPRECISE;SU=5;PE=5;SR=0	GT:SU:PE:SR	./.:5:5:0
chr1	73842491	2138	N	<DEL>	.	.	SVTYPE=DEL;STRANDS=+-:4;SVLEN=-250;END=73842741;CIPOS=-10,196;CIEND=-249,9;CIPOS95=-1,81;CIEND95=-119,1;IMPRECISE;SU=4;PE=4;SR=0	GT:SU:PE:SR	./.:4:4:0
chr1	75071623	2139	N	<DEL>	.	.	SVTYPE=DEL;STRANDS=+-:4;SVLEN=-190;END=75071813;CIPOS=-10,180;CIEND=-175,9;CIPOS95=-2,71;CIEND95=-64,2;IMPRECISE;SU=4;PE=4;SR=0	GT:SU:PE:SR	./.:4:4:0
chr1	75202348	2140	N	<DEL>	.	.	SVTYPE=DEL;STRANDS=+-:4;SVLEN=-43;END=75202391;CIPOS=-10,41;CIEND=-42,9;CIPOS95=-2,37;CIEND95=-32,2;IMPRECISE;SU=4;PE=4;SR=0	GT:SU:PE:SR	./.:4:4:0
chr1	75546195	2141_1	N	N]chr1:75546566]	.	.	SVTYPE=BND;STRANDS=++:12;EVENT=2141;MATEID=2141_2;CIPOS=-2,313;CIEND=-10,326;CIPOS95=0,229;CIEND95=0,219;IMPRECISE;SU=12;PE=12;SR=0	GT:SU:PE:SR	./.:12:12:0
chr1	75546566	2141_2	N	N]chr1:75546195]	.	.	SVTYPE=BND;STRANDS=++:12;SECONDARY;EVENT=2141;MATEID=2141_1;CIPOS=-10,326;CIEND=-2,313;CIPOS95=0,219;CIEND95=0,229;IMPRECISE;SU=12;PE=12;SR=0	GT:SU:PE:SR	./.:12:12:0
chr1	79019902	2142	N	<DEL>	.	.	SVTYPE=DEL;STRANDS=+-:4;SVLEN=-255;END=79020157;CIPOS=-10,255;CIEND=-254,11;CIPOS95=-1,145;CIEND95=-179,2;IMPRECISE;SU=4;PE=4;SR=0	GT:SU:PE:SR	./.:4:4:0
chr1	79265544	2143	N	<DEL>	.	.	SVTYPE=DEL;STRANDS=+-:4;SVLEN=-213;END=79265757;CIPOS=-10,211;CIEND=-204,9;CIPOS95=-1,124;CIEND95=-72,1;IMPRECISE;SU=4;PE=4;SR=0	GT:SU:PE:SR	./.:4:4:0
chr1	79380455	2144	N	<DEL>	.	.	SVTYPE=DEL;STRANDS=+-:4;SVLEN=-62;END=79380517;CIPOS=-10,60;CIEND=-61,9;CIPOS95=-2,53;CIEND95=-33,4;IMPRECISE;SU=4;PE=4;SR=0	GT:SU:PE:SR	./.:4:4:0
chr1	79609744	2145	N	<DEL>	.	.	SVTYPE=DEL;STRANDS=+-:4;SVLEN=-174;END=79609918;CIPOS=-10,172;CIEND=-173,9;CIPOS95=-1,93;CIEND95=-67,2;IMPRECISE;SU=4;PE=4;SR=0	GT:SU:PE:SR	./.:4:4:0
chr1	79756097	2146	N	<DEL>	.	.	SVTYPE=DEL;STRANDS=+-:13;SVLEN=-1246;END=79757343;CIPOS=-10,9;CIEND=-10,9;CIPOS95=-1,3;CIEND95=-3,3;IMPRECISE;SU=13;PE=12;SR=1	GT:SU:PE:SR	./.:13:12:1
chr1	79904555	2147	N	<DEL>	.	.	SVTYPE=DEL;STRANDS=+-:4;SVLEN=-9;END=79904564;CIPOS=-10,7;CIEND=-8,9;CIPOS95=-10,7;CIEND95=-8,1;IMPRECISE;SU=4;PE=4;SR=0	GT:SU:PE:SR	./.:4:4:0
chr1	87244665	2148	N	<DEL>	.	.	SVTYPE=DEL;STRANDS=+-:4;SVLEN=-10;END=87244675;CIPOS=-10,8;CIEND=-9,9;CIPOS95=-10,8;CIEND95=-9,1;IMPRECISE;SU=4;PE=4;SR=0	GT:SU:PE:SR	./.:4:4:0
chr1	87801884	2149	N	<DEL>	.	.	SVTYPE=DEL;STRANDS=+-:4;SVLEN=-150;END=87802034;CIPOS=-10,148;CIEND=-54,9;CIPOS95=-2,51;CIEND95=-41,1;IMPRECISE;SU=4;PE=4;SR=0	GT:SU:PE:SR	./.:4:4:0
chr1	89636927	2150	N	<DEL>	.	.	SVTYPE=DEL;STRANDS=+-:5;SVLEN=-217;END=89637144;CIPOS=-10,215;CIEND=-216,9;CIPOS95=-1,122;CIEND95=-125,1;IMPRECISE;SU=5;PE=5;SR=0	GT:SU:PE:SR	./.:5:5:0
chr1	91848628	2151	N	<DEL>	.	.	SVTYPE=DEL;STRANDS=+-:4;SVLEN=-2;END=91848630;CIPOS=-9,0;CIEND=0,9;CIPOS95=-9,0;CIEND95=0,3;IMPRECISE;SU=4;PE=4;SR=0	GT:SU:PE:SR	./.:4:4:0
chr1	94650174	2152	N	<DEL>	.	.	SVTYPE=DEL;STRANDS=+-:5;SVLEN=-163;END=94650337;CIPOS=-10,153;CIEND=-147,9;CIPOS95=-2,49;CIEND95=-47,2;IMPRECISE;SU=5;PE=5;SR=0	GT:SU:PE:SR	./.:5:5:0
chr1	96010371	2153	N	<DEL>	.	.	SVTYPE=DEL;STRANDS=+-:5;SVLEN=-202;END=96010573;CIPOS=-10,200;CIEND=-201,9;CIPOS95=-1,93;CIEND95=-121,1;IMPRECISE;SU=5;PE=5;SR=0	GT:SU:PE:SR	./.:5:5:0
chr1	96239413	2154	N	<DEL>	.	.	SVTYPE=DEL;STRANDS=+-:4;SVLEN=-218;END=96239631;CIPOS=-10,216;CIEND=-217,9;CIPOS95=-1,133;CIEND95=-109,1;IMPRECISE;SU=4;PE=4;SR=0	GT:SU:PE:SR	./.:4:4:0
chr1	98271137	2155	N	<DEL>	.	.	SVTYPE=DEL;STRANDS=+-:4;SVLEN=-226;END=98271363;CIPOS=-10,224;CIEND=-225,9;CIPOS95=-1,106;CIEND95=-143,1;IMPRECISE;SU=4;PE=4;SR=0	GT:SU:PE:SR	./.:4:4:0
chr1	99499965	2156	N	<DEL>	.	.	SVTYPE=DEL;STRANDS=+-:4;SVLEN=-3;END=99499968;CIPOS=-8,0;CIEND=0,8;CIPOS95=-8,0;CIEND95=0,3;IMPRECISE;SU=4;PE=4;SR=0	GT:SU:PE:SR	./.:4:4:0
chr1	99696293	2157	N	<DEL>	.	.	SVTYPE=DEL;STRANDS=+-:4;SVLEN=-360;END=99696653;CIPOS=-10,360;CIEND=-359,11;CIPOS95=0,230;CIEND95=-239,2;IMPRECISE;SU=4;PE=4;SR=0	GT:SU:PE:SR	./.:4:4:0
chr1	100646740	2158	N	<DEL>	.	.	SVTYPE=DEL;STRANDS=+-:4;SVLEN=-403;END=100647143;CIPOS=-10,268;CIEND=-334,10;CIPOS95=-1,140;CIEND95=-196,1;IMPRECISE;SU=4;PE=4;SR=0	GT:SU:PE:SR	./.:4:4:0
chr1	100909018	2159	N	<DEL>	.	.	SVTYPE=DEL;STRANDS=+-:4;SVLEN=-67;END=100909085;CIPOS=-10,65;CIEND=-66,9;CIPOS95=-3,51;CIEND95=-48,2;IMPRECISE;SU=4;PE=4;SR=0	GT:SU:PE:SR	./.:4:4:0
chr1	102252360	2160	N	<DEL>	.	.	SVTYPE=DEL;STRANDS=+-:4;SVLEN=-4;END=102252364;CIPOS=-10,2;CIEND=-3,9;CIPOS95=-10,2;CIEND95=-3,2;IMPRECISE;SU=4;PE=4;SR=0	GT:SU:PE:SR	./.:4:4:0
chr1	103088207	2161	N	<DEL>	.	.	SVTYPE=DEL;STRANDS=+-:4;SVLEN=-31;END=103088238;CIPOS=-10,29;CIEND=-30,9;CIPOS95=-1,29;CIEND95=-24,2;IMPRECISE;SU=4;PE=4;SR=0	GT:SU:PE:SR	./.:4:4:0
chr1	105807798	2162	N	<DEL>	.	.	SVTYPE=DEL;STRANDS=+-:4;SVLEN=-186;END=105807984;CIPOS=-10,184;CIEND=-185,9;CIPOS95=-1,103;CIEND95=-74,0;IMPRECISE;SU=4;PE=4;SR=0	GT:SU:PE:SR	./.:4:4:0
chr1	107151291	2163	N	<DEL>	.	.	SVTYPE=DEL;STRANDS=+-:6;SVLEN=-168;END=107151459;CIPOS=-10,142;CIEND=-167,9;CIPOS95=-2,40;CIEND95=-51,2;IMPRECISE;SU=6;PE=6;SR=0	GT:SU:PE:SR	./.:6:6:0
chr1	108691391	2164	N	<DEL>	.	.	SVTYPE=DEL;STRANDS=+-:4;SVLEN=-66;END=108691457;CIPOS=-10,64;CIEND=-65,9;CIPOS95=-3,30;CIEND95=-25,4;IMPRECISE;SU=4;PE=4;SR=0	GT:SU:PE:SR	./.:4:4:0
chr1	109395837	2165	N	<DEL>	.	.	SVTYPE=DEL;STRANDS=+-:4;SVLEN=-11;END=109395848;CIPOS=-10,9;CIEND=-10,9;CIPOS95=-10,9;CIEND95=-10,1;IMPRECISE;SU=4;PE=4;SR=0	GT:SU:PE:SR	./.:4:4:0
chr1	112033718	2166	N	<DEL>	.	.	SVTYPE=DEL;STRANDS=+-:4;SVLEN=-188;END=112033906;CIPOS=-10,139;CIEND=-187,9;CIPOS95=-3,56;CIEND95=-88,1;IMPRECISE;SU=4;PE=4;SR=0	GT:SU:PE:SR	./.:4:4:0
chr1	113786728	2167	N	<DEL>	.	.	SVTYPE=DEL;STRANDS=+-:5;SVLEN=-234;END=113786962;CIPOS=-10,232;CIEND=-233,9;CIPOS95=-1,155;CIEND95=-116,1;IMPRECISE;SU=5;PE=5;SR=0	GT:SU:PE:SR	./.:5:5:0
chr1	114458466	2168	N	<DEL>	.	.	SVTYPE=DEL;STRANDS=+-:4;SVLEN=-157;END=114458623;CIPOS=-10,103;CIEND=-156,9;CIPOS95=-3,70;CIEND95=-58,2;IMPRECISE;SU=4;PE=4;SR=0	GT:SU:PE:SR	./.:4:4:0
[truncated: 25,486,652 more chars]
