# Supplementary material for: Discovery of large genomic inversions using long range information
Source: BMC Genomics. 2017 Jan 10;18:65. doi: 10.1186/s12864-016-3444-1 (PMC5223412; doi:10.1186/s12864-016-3444-1)
Supplement: Additional file 2: — Call sets. Call sets generated by Valor, DELLY, LUMPY, and GASVPro using both real data and simulations. (ZIP 72710 kb) [file 12864_2016_3444_MOESM2_ESM.zip › supplementary/NA12878/lumpy_NA12878_PCR.bed]

chr1	43593625	43594215	590
chr1	88768005	88768047	42
chr1	92796716	92796799	83
chr1	155147322	155147449	127
chr1	177645249	177645282	33
chr1	181074515	181074952	437
chr1	194669487	194669676	189
chr1	197787658	197788854	1196
chr1	205209503	205209646	143
chr1	237402802	237402907	105
chr1	248439921	248652176	212255
chr10	12825167	12825246	79
chr10	13063008	13063257	249
chr10	26587924	26937856	349932
chr10	65668760	65669119	359
chr10	95691191	95692512	1321
chr11	10527362	10527465	103
chr11	23946596	23946633	37
chr11	39595198	39595505	307
chr11	108463921	108466021	2100
chr12	12391933	12393680	1747
chr12	39466324	39466530	206
chr12	71546112	71547812	1700
chr12	77690694	77690763	69
chr12	80454450	80461925	7475
chr12	125307730	125307834	104
chr13	22449574	22449829	255
chr13	81782739	81782837	98
chr13	85730137	85730338	201
chr13	88458706	88460454	1748
chr13	113285447	113287167	1720
chr14	46052451	46052488	37
chr14	64822266	64822476	210
chr14	93459815	93460203	388
chr14_GL000225v1_random	910	44508	43598
chr14_GL000225v1_random	1190	64383	63193
chr14_GL000225v1_random	1877	135786	133909
chr14_GL000225v1_random	1976	63666	61690
chr14_GL000225v1_random	2047	71792	69745
chr14_GL000225v1_random	2075	104131	102056
chr14_GL000225v1_random	2597	88568	85971
chr14_GL000225v1_random	2631	62932	60301
chr14_GL000225v1_random	2732	71002	68270
chr14_GL000225v1_random	5930	127471	121541
chr14_GL000225v1_random	6446	85604	79158
chr14_GL000225v1_random	7712	91151	83439
chr14_GL000225v1_random	7791	73787	65996
chr14_GL000225v1_random	7996	80373	72377
chr14_GL000225v1_random	8525	79915	71390
chr14_GL000225v1_random	8660	72960	64300
chr14_GL000225v1_random	8694	136777	128083
chr14_GL000225v1_random	8843	89871	81028
chr14_GL000225v1_random	9468	63899	54431
chr14_GL000225v1_random	9532	72052	62520
chr14_GL000225v1_random	9692	104162	94470
chr14_GL000225v1_random	9736	78728	68992
chr14_GL000225v1_random	10122	135274	125152
chr14_GL000225v1_random	13880	93035	79155
chr14_GL000225v1_random	15325	77789	62464
chr14_GL000225v1_random	20037	91773	71736
chr14_GL000225v1_random	22742	91094	68352
chr14_GL000225v1_random	22758	73840	51082
chr14_GL000225v1_random	22787	80606	57819
chr14_GL000225v1_random	23274	115057	91783
chr14_GL000225v1_random	23426	64930	41504
chr14_GL000225v1_random	23465	79964	56499
chr14_GL000225v1_random	23513	73082	49569
chr14_GL000225v1_random	23589	136887	113298
chr14_GL000225v1_random	26498	50673	24175
chr14_GL000225v1_random	28407	41975	13568
chr14_GL000225v1_random	28575	35350	6775
chr14_GL000225v1_random	30087	90484	60397
chr14_GL000225v1_random	30178	64884	34706
chr14_GL000225v1_random	30460	72785	42325
chr14_GL000225v1_random	30926	136165	105239
chr14_GL000225v1_random	30927	89598	58671
chr14_GL000225v1_random	31391	89092	57701
chr14_GL000225v1_random	31509	78668	47159
chr14_GL000225v1_random	31799	71491	39692
chr14_GL000225v1_random	32520	62372	29852
chr14_GL000225v1_random	35599	65950	30351
chr14_GL000225v1_random	35626	91187	55561
chr14_GL000225v1_random	35691	73924	38233
chr14_GL000225v1_random	36208	65131	28923
chr14_GL000225v1_random	36289	73223	36934
chr14_GL000225v1_random	36495	90419	53924
chr14_GL000225v1_random	36778	72838	36060
chr14_GL000225v1_random	37386	89231	51845
chr14_GL000225v1_random	37456	104470	67014
chr14_GL000225v1_random	37553	78836	41283
chr14_GL000225v1_random	40894	93444	52550
chr14_GL000225v1_random	40947	131681	90734
chr14_GL000225v1_random	41454	92014	50560
chr14_GL000225v1_random	41464	129354	87890
chr14_GL000225v1_random	41786	65939	24153
chr14_GL000225v1_random	42155	80681	38526
chr14_GL000225v1_random	42165	73887	31722
chr14_GL000225v1_random	42530	65380	22850
chr14_GL000225v1_random	42723	73296	30573
chr14_GL000225v1_random	42895	64810	21915
chr14_GL000225v1_random	43112	90208	47096
chr14_GL000225v1_random	43303	136528	93225
chr14_GL000225v1_random	43663	72310	28647
chr14_GL000225v1_random	44248	63672	19424
chr14_GL000225v1_random	44639	63055	18416
chr14_GL000225v1_random	45484	131991	86507
chr14_GL000225v1_random	46669	85362	38693
chr14_GL000225v1_random	49610	86227	36617
chr14_GL000225v1_random	50327	68199	17872
chr14_GL000225v1_random	52197	65621	13424
chr14_GL000225v1_random	52224	91052	38828
chr14_GL000225v1_random	52943	90317	37374
chr14_GL000225v1_random	53141	72842	19701
chr14_GL000225v1_random	53260	136691	83431
chr14_GL000225v1_random	53702	89594	35892
chr14_GL000225v1_random	53916	79033	25117
chr14_GL000225v1_random	54186	63714	9528
chr14_GL000225v1_random	54580	135311	80731
chr14_GL000225v1_random	56982	66185	9203
chr14_GL000225v1_random	57138	129103	71965
chr14_GL000225v1_random	57420	91294	33874
chr14_GL000225v1_random	57456	80648	23192
chr14_GL000225v1_random	58010	65035	7025
chr14_GL000225v1_random	58049	136935	78886
chr14_GL000225v1_random	58299	79835	21536
chr14_GL000225v1_random	58361	72910	14549
chr14_GL000225v1_random	58484	64557	6073
chr14_GL000225v1_random	58587	89962	31375
chr14_GL000225v1_random	58598	136566	77968
chr14_GL000225v1_random	58874	72483	13609
chr14_GL000225v1_random	59195	104290	45095
chr14_GL000225v1_random	59215	89437	30222
chr14_GL000225v1_random	59418	78780	19362
chr14_GL000225v1_random	59575	63514	3939
chr15	94938292	94938590	298
chr15	97356226	97356334	108
chr16	25192745	25193328	583
chr16	29226810	29227261	451
chr16	34586368	34594781	8413
chr16	34587609	34594704	7095
chr16	34591982	46395746	11803764
chr16	34593077	46394977	11801900
chr16	34593471	46394453	11800982
chr16	34595149	46390008	11794859
chr16	34595449	46390660	11795211
chr16	34902635	46390650	11488015
chr16	46382212	46395617	13405
chr16	48871382	48872316	934
chr16	55780109	55816421	36312
chr16	60028653	60029058	405
chr16	80763235	80763350	115
chr16	85155129	85156195	1066
chr17	33356913	33357062	149
chr17	42008545	42010106	1561
chr17	44624228	44625516	1288
chr17	50024330	50024554	224
chr17	61969556	61970740	1184
chr17	64760854	67896408	3135554
chr17_KI270729v1_random	3544	23275	19731
chr17_KI270729v1_random	3854	27615	23761
chr17_KI270729v1_random	4488	22493	18005
chr18	10610079	12225604	1615525
chr18	40598012	40598047	35
chr18	40836038	40843643	7605
chr18	56129920	56130273	353
chr19	7321965	7322462	497
chr19	21575435	22630461	1055026
chr19	22190483	22190754	271
chr19	34391659	34392104	445
chr19	37242100	37242159	59
chr19	37572000	37572032	32
chr19	40814313	41132379	318066
chr19	47115936	47117446	1510
chr2	50587404	50589498	2094
chr2	89833358	89840029	6671
chr2	130279858	131372666	1092808
chr2	146084979	146085392	413
chr2	151750691	151750752	61
chr2	207645205	207645470	265
chr2	208176811	208176973	162
chr20	29875819	30814509	938690
chr20	29878182	30812117	933935
chr20	49834186	49834505	319
chr20	50640790	50769067	128277
chr20	51089951	51089993	42
chr21	21408856	21409011	155
chr21	26001843	26002390	547
chr22	23946199	23995198	48999
chr3	34666619	34666652	33
chr3	44699528	44700747	1219
chr3	45042836	45042956	120
chr3	93470513	93470654	141
chr3	93470558	93470733	175
chr3	93470567	93470798	231
chr3	161637059	161637354	295
chr4	23758317	23758351	34
chr4	49097266	49657449	560183
chr4	49103562	49657428	553866
chr4	49106519	49657683	551164
chr4	49110203	49657372	547169
chr4	49115044	49656915	541871
chr4	49116796	49641866	525070
chr4	49118054	49657638	539584
chr4	49119455	49657702	538247
chr4	49121123	49642738	521615
chr4	49153674	49657578	503904
chr4	131253248	131253405	157
chr5	38990587	38990772	185
chr5	49601298	49661102	59804
chr5	49601439	49656913	55474
chr5	49601487	49658001	56514
chr5	49601505	49657202	55697
chr5	49601565	49659797	58232
chr5	49601643	49661666	60023
chr5	49601665	49660788	59123
chr5	49601676	49660192	58516
chr5	49601676	49667065	65389
chr5	49601685	49658727	57042
chr5	49602172	49657958	55786
chr5	49602188	49666261	64073
chr5	49602198	49659967	57769
chr5	49602302	49657422	55120
chr5	49602313	49661559	59246
chr5	49602313	49658677	56364
chr5	49602359	49659601	57242
chr5	49602660	49661032	58372
chr5	49657220	49661028	3808
chr5	49658178	49659761	1583
chr5	94362525	94362625	100
chr5	128539730	128539998	268
chr6	28926884	28927295	411
chr6	32592241	32592694	453
chr6	58294773	61155834	2861061
chr6	61183717	61183855	138
chr6	66782591	66782832	241
chr6	131563576	131563903	327
chr6	154142156	154142279	123
chr6	167237285	167273808	36523
chr6	170113815	170113949	134
chr6	170452918	170453021	103
chr7	9955915	9955949	34
chr7	22029320	22032133	2813
chr7	40839776	40840870	1094
chr7	61030387	61032408	2021
chr7	67146759	72665334	5518575
chr7	87720793	87720991	198
chr7	100958208	100958303	95
chr7	117716981	117717014	33
chr8	26054768	26054947	179
chr8	34386358	34386604	246
chr8	43237924	43239542	1618
chr8	43238338	43242053	3715
chr8	136991519	136991726	207
chr9	40887593	60542953	19655360
chr9	63724054	63724132	78
chr9	74108977	74109029	52
chr9	89469324	89469367	43
chr9	115248362	115248476	114
chrEBV	7723	8011	288
chrX	14711416	14713197	1781
chrX	70226817	70227024	207
chrX	118478270	118478597	327
chrY	11330975	56842272	45511297
