# Supplementary material for: Discovery of large genomic inversions using long range information
Source: BMC Genomics. 2017 Jan 10;18:65. doi: 10.1186/s12864-016-3444-1 (PMC5223412; doi:10.1186/s12864-016-3444-1)
Supplement: Additional file 2: — Call sets. Call sets generated by Valor, DELLY, LUMPY, and GASVPro using both real data and simulations. (ZIP 72710 kb) [file 12864_2016_3444_MOESM2_ESM.zip › supplementary/NA12878/gasVPRO_platinum.outer.bed]

chr1	725526	224202669	44	-1
chr1	1530222	1531062	8	187.3
chr1	1530970	1531962	4	288.1
chr1	1588422	1654106	7	169.7
chr1	1594766	1661019	8	194.9
chr1	1913459	1914058	5	-1
chr1	2583279	2620209	5	282.2
chr1	2583418	2622448	10	172.6
chr1	2583445	2585093	6	206.6
chr1	2583502	2586721	12	193.6
chr1	2584061	2627946	10	-1
chr1	2584189	2624022	26	-1
chr1	2584221	2616822	55	-1
chr1	2584223	2629748	43	-1
chr1	2584294	2586192	12	-1
chr1	2584383	2615219	7	305.9
chr1	2584425	2629650	14	279.9
chr1	2585122	2585917	15	193.6
chr1	2585361	2616825	14	-1
chr1	2585516	2615746	6	147.7
chr1	2585781	2623549	12	-1
chr1	2585969	2630060	16	-1
chr1	2614530	2616007	17	209.2
chr1	2615313	2630561	17	166.7
chr1	2615700	2627557	6	11.5
chr1	2616958	2624082	5	269
chr1	2619906	2629730	8	-1
chr1	2620793	2623046	26	120
chr1	2623316	2623999	5	-1
chr1	2628143	2629654	5	283.5
chr1	3097616	3098389	27	59.5
chr1	4124424	4125199	12	123.6
chr1	4125267	4126977	9	-1
chr1	4204212	4205160	13	296.3
chr1	4999134	5000083	5	299.6
chr1	6997044	6997928	6	255.6
chr1	11051862	11055068	34	-1
chr1	11099361	11101949	6	224.2
chr1	11101521	11102528	4	257.7
chr1	11433835	11434606	5	110.6
chr1	12893781	12948896	5	169.7
chr1	12910663	13187464	4	328.7
chr1	12942330	13220114	17	196.5
chr1	16366064	16389008	9	247.1
chr1	16414890	16416518	7	325.8
chr1	16890623	16893893	23	49.5
chr1	16906746	16913528	4	317.7
chr1	17012503	21739704	4	302.8
chr1	17492133	17493100	5	306.5
chr1	18375895	18376749	7	219.6
chr1	22023672	22287854	9	251.9
chr1	22312414	22335677	4	247
chr1	22905001	22905443	6	-1
chr1	23718538	23719460	5	265.2
chr1	29720642	30878812	6	189.6
chr1	30569181	30965594	4	174.2
chr1	31124130	31124989	11	226.8
chr1	32965974	33005519	10	179.8
chr1	37423055	37425668	5	38.7
chr1	39969869	39970660	12	173.5
chr1	40474800	220077923	4	243.7
chr1	41991923	41993320	4	278.7
chr1	42010399	42011120	5	130.8
chr1	56995752	56996655	11	256.8
chr1	70911770	70912706	8	226.5
chr1	85979892	144849646	5	278.3
chr1	89598814	89652156	4	166.1
chr1	91561107	93514524	13	135.9
chr1	91757792	91766986	4	252.8
chr1	95627868	95680355	9	164.5
chr1	96071526	244511940	4	186.4
chr1	103913661	208553398	7	239.4
chr1	106954365	224288392	5	297.2
chr1	117571414	192525955	5	295
chr1	121137792	121138689	7	229.5
chr1	121351530	121358470	4	317
chr1	121351665	121355486	59	207.7
chr1	121351809	121352829	5	336.1
chr1	121353887	121356183	17	319.9
chr1	121355698	121483781	11	320.4
chr1	121358080	121386723	11	310.9
chr1	121358080	121480613	15	322.1
chr1	121358103	121483221	107	296.3
chr1	121478003	121483254	80	317.2
chr1	121478259	121480592	10	300.9
chr1	121478385	121482022	8	68.6
chr1	121481845	121484236	26	282.2
chr1	121484612	121485923	38180	-1
chr1	142535338	142541560	8	324.4
chr1	142535516	142539306	11	43.1
chr1	142536048	142536657	78	-1
chr1	142537640	142542725	4	277.7
chr1	142538080	142540133	216	-1
chr1	142538585	142541610	4	-1
chr1	142540564	142541138	17	38.2
chr1	144855989	146494499	4	-1
chr1	147858208	149221757	5	204
chr1	148848627	148850852	5	271.3
chr1	148849552	148850870	55	-1
chr1	149034599	149035037	35	-1
chr1	149035002	149035535	5	10.6
chr1	152276547	152281727	8	187.7
chr1	153043634	153066722	19	125.5
chr1	154686401	154687061	48	30.7
chr1	167025598	167026462	6	247.5
chr1	180509054	181043527	12	167.2
chr1	187466063	187467172	9	298.5
chr1	195540307	195541378	4	333.9
chr1	197756376	197758446	5	312.5
chr1	201225076	201227380	6	243.2
chr1	202593683	202594481	17	183.6
chr1	207097267	207098021	63	133.4
chr1	207291934	207293647	8	305.2
chr1	224201403	224202704	4	249.4
chr1	225133944	225248753	12	-1
chr1	231007536	245347429	8	239.9
chr1	234173920	234186175	7	285.9
chr1	234383428	234384271	15	200.4
chr1	243643528	243644500	5	312.2
chr1	246407073	246410997	24	213
chr10	493032	493829	15	185.6
chr10	3356631	3357527	6	124.9
chr10	3500358	3501173	13	207.5
chr10	5201850	5325234	18	262
chr10	6672374	6840528	4	315.9
chr10	7568377	7569233	5	227.5
chr10	11326422	11326946	7	-1
chr10	11407132	11408023	6	252.5
chr10	14610071	14610957	4	243.9
chr10	18545111	18545849	26	147.1
chr10	26859539	26890091	7	135.5
chr10	27224514	27229398	17	101
chr10	36684120	37875025	11	177.2
chr10	38560632	42891726	8	30.7
chr10	38772639	38818160	13	293.3
chr10	38776106	39121868	66	299.2
chr10	38776362	38815741	4	339.7
chr10	38788850	39144511	6	331.7
chr10	38789278	38818977	74	124.6
chr10	38791823	39129319	6	320.6
chr10	38791904	39125972	6	262.2
chr10	38791937	39137270	4	319.6
chr10	38815539	39144361	18	162.9
chr10	38816280	38819134	50	-1
chr10	38817515	38819308	223	-1
chr10	38872807	39124940	4	350.7
chr10	38876219	42601796	4	296.3
chr10	38877127	42662402	6	339
chr10	38885840	42663451	7	240.4
chr10	39077370	39081211	7	162.9
chr10	39079381	39086871	5	-1
chr10	39079647	39082064	4	-1
chr10	39080881	39111484	4	339
chr10	39084639	39094509	5	232.5
chr10	39085663	39094602	4	194.9
chr10	39087939	39094618	4	333
chr10	39092456	39107782	7	327.9
chr10	39094481	39107796	4	336.1
chr10	39105269	39107790	6	336.8
chr10	39105901	42359641	4	345.6
chr10	39106254	39107455	46	56.4
chr10	39106893	42359607	24	320.6
chr10	39107024	39112551	14	57.2
chr10	39113727	39135978	5	307.1
chr10	39117653	39137907	5	333.1
chr10	39118631	39141544	9	-1
chr10	39124209	39135990	11	214.6
chr10	39124262	39137081	23	186
chr10	39125072	39141526	4	336.8
chr10	39125476	39150580	7	321.1
chr10	39126057	39139199	10	-1
chr10	39126108	39129365	8	-1
chr10	39128426	39138399	9	155.5
chr10	39128434	39139303	19	295
chr10	39128441	39134061	4	344.1
chr10	39128676	39135761	10	133.7
chr10	39135998	39145601	6	313
chr10	39136348	39137809	6	243.2
chr10	39137741	39149523	7	298.6
chr10	39137752	39140485	16	149.2
chr10	39138447	39152930	29	325.3
chr10	39138757	39151057	7	93.8
chr10	39142389	39154821	6	42.4
chr10	42354603	42360376	4	322.1
chr10	42354632	42355555	12	269.7
chr10	42354678	42376402	5	250.9
chr10	42355523	42382571	77	-1
chr10	42355549	42380904	22	-1
chr10	42355556	42379073	5	-1
chr10	42355983	42358294	21	-1
chr10	42356136	42357521	21	-1
chr10	42356590	42370769	8	325
chr10	42356675	42361934	14	-1
chr10	42356745	42381295	14	-1
chr10	42357049	42365548	21	-1
chr10	42357081	42359691	28	-1
chr10	42357162	42370257	5	294.8
chr10	42357249	42371258	9	-1
chr10	42358367	42362868	4	337.8
chr10	42358522	42377259	4	-1
chr10	42358573	42359990	7	-1
chr10	42358597	42381095	21	-1
chr10	42358597	42365659	115	-1
chr10	42358601	42366837	33	-1
chr10	42358702	42381969	12	67.6
chr10	42358728	42362785	9	338.3
chr10	42358747	42371206	17	-1
chr10	42358756	42371737	24	-1
chr10	42358784	42369999	18	-1
chr10	42358784	42378244	6	-1
chr10	42358960	42361960	31	-1
chr10	42359138	42359667	4	9.9
chr10	42359158	42363970	4	309.6
chr10	42359375	42380893	33	-1
chr10	42359512	42375959	6	70.7
chr10	42359955	42375371	5	-1
chr10	42360129	42378406	12	-1
chr10	42360234	42369898	4	-1
chr10	42360478	42382325	9	-1
chr10	42360544	42371500	9	159.6
chr10	42360650	42383621	8	-1
chr10	42360869	42361661	7	-1
chr10	42360875	42362886	5	-1
chr10	42360914	42366905	17	-1
chr10	42361136	42364331	7	-1
chr10	42361258	42380566	5	130.8
chr10	42361293	42380952	43	-1
chr10	42361301	42379406	23	-1
chr10	42361303	42365452	65	-1
chr10	42361440	42374774	8	-1
chr10	42361536	42370192	6	-1
chr10	42361540	42373961	6	-1
chr10	42361545	42382724	7	-1
chr10	42361549	42366181	4	180.6
chr10	42361985	42380635	5	270.2
chr10	42361990	42364753	7	242.6
chr10	42362348	42382392	7	-1
chr10	42362506	42366791	5	300.1
chr10	42362513	42370137	6	303.9
chr10	42362525	42379317	9	285.6
chr10	42362536	42369395	8	277
chr10	42362590	42378039	4	236
chr10	42363439	42369701	12	202.2
chr10	42363460	42366158	18	-1
chr10	42363565	42364334	21	-1
chr10	42363565	42381232	30	-1
chr10	42363996	42382368	16	-1
chr10	42364007	42379708	35	-1
chr10	42364042	42374291	4	-1
chr10	42364490	42365628	25	192.4
chr10	42364926	42381489	182	-1
chr10	42365172	42370153	10	297.9
chr10	42365609	42371250	6	-1
chr10	42365892	42378357	8	321.6
chr10	42365963	42366498	5	12
chr10	42366227	42369639	10	40.5
chr10	42366740	42381260	61	-1
chr10	42366891	42382178	6	-1
chr10	42366920	42369874	12	-1
chr10	42368227	42380750	4	252.2
chr10	42369070	42382102	48	263.4
chr10	42369317	42370905	10	95
chr10	42369523	42379123	15	-1
chr10	42369532	42379943	4	137.2
chr10	42369538	42370121	7	-1
chr10	42369571	42378403	7	-1
chr10	42369577	42378923	6	19.1
chr10	42369632	42381200	119	-1
chr10	42370556	42382306	5	139.7
chr10	42371283	42381076	32	-1
chr10	42373070	42380859	8	320.1
chr10	42373534	42374869	4	2.8
chr10	42374492	42377999	5	296.8
chr10	42374714	42377200	7	132.5
chr10	42375000	42379342	14	-1
chr10	42375323	42378810	5	175.4
chr10	42375693	42381377	13	264.2
chr10	42375945	42379677	5	137.2
chr10	42376162	42378294	25	-1
chr10	42376450	42382392	15	-1
chr10	42376857	42380397	5	66.2
chr10	42377342	42382574	12	-1
chr10	42377765	42379731	15	-1
chr10	42378126	42383629	4	-1
chr10	42378187	42383471	13	-1
chr10	42378507	42381440	30	-1
chr10	42379789	42800489	6	339
chr10	42380122	42383659	21	-1
chr10	42380323	42382299	72	-1
chr10	42381216	42381941	4	32.5
chr10	42383262	42598059	15	205.8
chr10	42383287	42391896	7	300.9
chr10	42383327	42392719	39	12.7
chr10	42383368	42597303	8	102.8
chr10	42383681	42397746	76714	-1
chr10	42383858	42600645	5	-1
chr10	42383860	42391432	26	-1
chr10	42384100	42397122	5	-1
chr10	42384847	42598627	180	-1
chr10	42384848	42396934	14	-1
chr10	42384853	42600669	225	-1
chr10	42385954	42597255	4	137.2
chr10	42387546	42397715	4028	-1
chr10	42387553	42597648	53	-1
chr10	42387568	42601071	74	-1
chr10	42389962	42598992	83	-1
chr10	42390025	42600643	6	-1
chr10	42390730	42600663	13	-1
chr10	42391544	42597632	32	-1
chr10	42391557	42600645	65	-1
chr10	42392874	42600649	69	-1
chr10	42393256	42597625	32	-1
chr10	42394640	42597617	17	-1
chr10	42396379	42598628	110	-1
chr10	42396631	42600665	27	-1
chr10	42398200	42404867	5	337.4
chr10	42398206	42409687	8	333
chr10	42398252	42408633	45	237.9
chr10	42398258	42399208	23	298.8
chr10	42398259	42399782	38	245.6
chr10	42398768	42401177	351	-1
chr10	42398881	42409664	6	305.4
chr10	42399072	42408690	418	210.2
chr10	42399210	42402477	57	-1
chr10	42399834	42404899	50	-1
chr10	42399869	42401186	957	-1
chr10	42399889	42818672	13	-1
chr10	42400516	42402773	20	-1
chr10	42400820	42408790	125	-1
chr10	42400900	42405212	43	-1
chr10	42401635	42409617	4	204.4
chr10	42408095	42818378	90	124.1
chr10	42527623	42532970	21	302.5
chr10	42527637	42532360	7	302.9
chr10	42528570	42531156	1421	-1
chr10	42529153	42536263	14	178.8
chr10	42529790	42531161	768	-1
chr10	42529825	42535670	160	-1
chr10	42529828	42533385	2077	-1
chr10	42529898	42540258	36	-1
chr10	42530229	42535098	7	283.4
chr10	42531536	42535113	165	278.8
chr10	42532202	42535124	379	264.8
chr10	42532225	42539463	10	250.7
chr10	42532482	42533391	13	-1
chr10	42534289	42535630	22	321.8
chr10	42597300	42601252	21231	-1
chr10	42597651	42601915	7	297
chr10	42661678	42667639	7	202.2
chr10	42666945	42667799	10	234.6
chr10	42672874	42739135	4	59.6
chr10	42791735	42811095	4	350.7
chr10	42891174	75458000	4	153.9
chr10	48357411	51487975	9	270.4
chr10	52493948	81659717	4	226
chr10	81787488	81803418	14	26.9
chr10	90794707	90802346	25	122.8
chr10	97207399	97208451	23	-1
chr10	98163002	99459904	16	188.7
chr10	121186097	121187064	12	234.8
chr10	125014460	125015386	50	-1
chr10	126298925	126299534	5	39.8
chr10	127190561	127201454	12	212.6
chr10	127513154	127513957	19	182.1
chr10	127939984	127940880	28	95.8
chr10	129595345	129596268	4	286.9
chr10	130381376	130382211	8	214.9
chr10	132588892	132589803	39	-1
chr10	132975277	132975840	59	-1
chr10	133284483	133285382	8	255.7
chr10	134177755	134178403	8	89.6
chr10	134634524	134635988	5	252.3
chr10	134639210	134640187	4	234.5
chr10	134748731	134749587	4	172.7
chr10	134880243	134880756	9	-1
chr10	135517147	135518157	4	300.7
chr11	194258	195234	4	294.8
chr11	711499	712375	18	245.4
chr11	1017197	1018760	83	-1
chr11	1093071	1094031	23	-1
chr11	1213374	1214048	29	-1
chr11	1960762	1961637	6	228.4
chr11	2208963	60884395	9	185.7
chr11	2894271	9684884	20	114.1
chr11	21750954	21752042	9	243.2
chr11	36330748	36331962	4	312.5
chr11	48387210	48388226	15	193.3
chr11	48609108	55241747	5	227.2
chr11	48748517	54893162	44	161.7
chr11	48834564	48858233	10	-1
chr11	48846733	55013025	4	337.5
chr11	48853740	48855660	23	128.2
chr11	48932207	48940995	6	229.5
chr11	48940457	48958626	4	271.2
chr11	49839256	49874146	13	154.9
chr11	50668709	50675408	5	226.5
chr11	50694449	50695992	6	195.5
chr11	50717067	50740455	7	208.6
chr11	50760505	50783293	4	190.8
chr11	51569828	51580021	6	287.2
chr11	51572412	51579991	9	260.5
chr11	51572746	51574807	121	-1
chr11	51576656	51579967	49	246.5
chr11	51578595	51580044	15	301.5
chr11	51579185	51581469	17	296.3
chr11	51579383	51591495	104	112.1
chr11	51580085	51580752	12	-1
chr11	54696946	54704937	11	260.5
chr11	54835997	54837989	11	218.9
chr11	55084417	55196622	11	246.2
chr11	60866942	60867751	24	73.9
chr11	61777063	61778144	37	158.1
chr11	63698781	63702114	57	144.7
chr11	64363152	64364095	7	289.6
chr11	68282363	68411769	8	271.9
chr11	68950131	68953462	6	255.2
chr11	118292330	118294119	5	281.3
chr11	119932003	119932809	18	170.2
chr11	131550130	131550898	14	164.2
chr11	134574115	134575050	5	268.9
chr12	1230743	1232124	4	205.7
chr12	8541760	8548916	5	75.5
chr12	8575662	8596681	24	207
chr12	9169706	87341853	4	296.5
chr12	9557311	31273793	4	237.9
chr12	9557580	9558859	7	157.9
chr12	9558420	31273832	10	175.4
chr12	11167597	11223143	5	195
chr12	11169466	11225534	11	187.7
chr12	11206907	11278402	5	274
chr12	11207520	11237610	38	166.5
chr12	13164251	13165021	26	144.7
chr12	22711260	22711680	6	-1
chr12	25955991	104359899	14	144.4
chr12	25956381	104373987	6	198.8
chr12	26958419	125356375	7	226.4
chr12	34184708	38720511	5	302.8
chr12	34202800	38740066	20	179.4
chr12	34833249	34837323	7	308
chr12	34833274	34842218	14	294.3
chr12	34833596	34834337	54	120.9
chr12	34837941	34838741	4	107.5
chr12	34852689	34856876	8	248.6
chr12	34852776	34856204	4	-1
chr12	34854911	34856690	6	35.4
chr12	37991531	38009025	4	293.3
chr12	37999285	38009099	4	339
chr12	38006550	38016884	4	336.1
chr12	38006726	38008977	10	252.7
chr12	38008394	38016707	7	195.1
chr12	38008430	38009271	27	227
chr12	38026234	38029091	23	38.9
chr12	38039210	38109103	18	336.1
chr12	38317802	38318744	10	123.2
chr12	39859714	39860775	6	298.5
chr12	40898728	40905024	4	243.2
chr12	48334477	48335382	4	260.5
chr12	50272452	50273927	9	31.1
chr12	56629412	56678551	4	155.7
chr12	69547266	118733145	17	162.8
chr12	71532381	71534201	4	301.5
chr12	78084027	78085024	8	326.5
chr12	80154848	80162850	22	61.7
chr12	84614550	84615555	4	302.9
chr12	87204711	87206043	31	158.7
chr12	90486045	115014913	5	350.7
chr12	109158493	109162083	8	228
chr12	110099145	110099889	17	154
chr12	112077805	112078435	27	-1
chr12	124923227	124924049	11	123.1
chr12	125574407	125575622	4	333.1
chr12	128181291	128182207	12	266.7
chr12	132061056	132061987	6	279.2
chr12	132067125	132068058	4	277.4
chr12	132958738	132959881	8	205.6
chr12	132964309	132965083	6	144.1
chr12	133040612	133041421	13	206.7
chr13	19777238	20278863	6	182.8
chr13	23507614	24929915	10	41.2
chr13	27547517	27548167	30	-1
chr13	28508443	28509455	13	241.2
chr13	29785323	29920775	16	131
chr13	29786664	29922176	13	154.6
chr13	36530557	36532613	10	172.7
chr13	36531832	36532619	65	181.1
chr13	41579685	41580625	6	295
chr13	42947065	42947884	43	208.1
chr13	50378049	50379325	21	105.2
chr13	82356410	82357474	5	340.5
chr13	83420490	83421347	4	134.6
chr13	98504682	98505554	23	232.2
chr13	108908761	109449221	7	183.6
chr13	111037515	111038693	5	266.4
chr13	111133505	111134644	4	302.4
chr13	114753938	114755410	11	240.7
chr13	114884873	114885943	4	311.1
chr14	19009410	19010789	10	174.1
chr14	19035260	19037848	6	-1
chr14	20974482	20975415	7	253.4
chr14	25076562	25101532	6	122.3
chr14	36417277	36417946	4	105.4
chr14	40113749	40114832	18	159.9
chr14	41375492	41377205	4	302.9
chr14	46480146	55956647	4	244.5
chr14	50191786	50192652	22	243.8
chr14	51412096	51413057	5	303.9
chr14	64504475	64505368	9	257.1
chr14	83141031	83142361	4	317.8
chr14	94830717	94847107	35	-1
chr14	100992720	100993692	11	313.5
chr14	104362553	104363508	8	294.9
chr14	104681405	104682215	6	203.8
chr14	105628426	105629414	11	323.3
chr14	106035604	106155770	19	127.4
chr14	106048696	106168552	8	297.6
chr14	106048763	106049654	25	247.5
chr14	106082375	106227638	9	300
chr14	106085403	106230137	6	310.5
chr14	106090638	106134656	11	125.9
chr14	106093792	106113023	6	257.5
chr14	106096814	106115895	29	157.1
chr14	106712863	107011745	5	212.8
chr14	106781579	106806563	7	136.7
chr14	106782785	106807762	9	122.9
chr14	106855416	106937335	4	309.7
chr14	106932241	107174379	5	168.2
chr14	107087167	107099369	17	159.8
chr15	20007868	20009333	9	247.7
chr15	20025525	20026288	4	153.4
chr15	20546399	20549557	8	221.5
chr15	20546581	20548956	51	-1
chr15	22826774	22830861	13	171.6
chr15	23685620	23686569	29	-1
chr15	24341643	24667611	7	266.5
chr15	24365777	24695811	13	186.9
chr15	24478194	24620355	6	199.6
chr15	24502638	24668973	4	163.5
chr15	25460617	25472749	4	301.3
chr15	27632755	27633785	5	310.2
chr15	30464940	30465910	4	305.8
chr15	30924338	32914636	10	196.9
chr15	40342585	40343420	8	217.7
chr15	51801365	51864567	8	240.4
chr15	61609705	61610588	5	257.5
chr15	69242371	77911319	5	304.6
chr15	71491669	71492445	27	182.4
chr15	77991506	77992315	5	188.7
chr15	92292432	92293299	7	177.9
chr15	94686315	94749390	4	78.9
chr15	95844843	96979032	5	263.4
chr15	97899044	97900008	10	299.2
chr15	100686798	100693280	11	131.1
chr15	100983861	101616344	16	143.5
chr15	101250186	101251161	8	307.5
chr16	600537	601452	7	201.5
chr16	1004869	1005700	4	134.4
chr16	1389601	1390470	8	238.7
chr16	8612402	8615320	8	216.5
chr16	8613163	8615200	31	-1
chr16	9120295	9122011	9	251.2
chr16	13773904	13774747	14	216.1
chr16	16265642	16266680	4	268.4
chr16	25066548	25137884	14	107.4
chr16	26385327	26386338	46	70.4
chr16	26824785	26825379	6	-1
chr16	29238388	88226998	4	296.4
chr16	29284329	88280972	9	253.5
chr16	29328125	88057174	5	116.1
chr16	32346127	33343553	13	146.4
chr16	32454246	32458032	17	203
chr16	32552702	32603852	7	301.2
chr16	32600565	32601782	7	268.5
chr16	32817734	32818441	15	-1
chr16	33237129	33238412	8	234
chr16	33237727	33239402	9	217.1
chr16	33237954	33241706	133	-1
chr16	33238226	33294831	96	-1
chr16	33239125	33294130	11	49.3
chr16	33239203	33241675	13	-1
chr16	33239548	33241546	5	279.2
chr16	33239709	33294287	5	181.1
chr16	33240641	33241430	8	160.4
chr16	33241420	33294835	140	-1
chr16	33294412	33295187	154	-1
chr16	33544705	33547048	9	215.6
chr16	33576743	33857607	12	231
chr16	33864847	33868913	4	190.9
chr16	33865117	33865994	6	123.1
chr16	33866425	33869174	4	-1
chr16	33882741	46444864	5	314.4
chr16	33883159	46499597	4	280.7
chr16	33885282	46440876	5	315.6
chr16	33887359	33888223	4	206.4
chr16	33887456	33900898	5	165.7
chr16	33894879	34187106	6	41.9
chr16	33900355	33901826	4	59.9
chr16	33971913	33972832	7	257.5
chr16	33973278	33973819	9	16.3
chr16	33973286	33977346	4	310.3
chr16	33973426	33976315	26	316.2
chr16	33974278	33977106	11	83.1
chr16	33978053	33979105	39	189.3
chr16	33984721	33985995	11	7.1
chr16	33997678	33998348	11	96.9
chr16	34000784	34004421	33	155.2
chr16	34003624	34004577	6	297
chr16	34003822	34005099	12	177.3
chr16	34008962	34009840	22	211.5
chr16	34021564	34023455	5	255.2
chr16	34022137	34022696	12	26.4
chr16	34184478	34192527	28	-1
chr16	34184672	34185568	79	-1
chr16	34191065	34191942	8	239
chr16	34193757	34195257	13	-1
chr16	35228800	35275244	4	215.5
chr16	46386341	46404101	5	277.7
chr16	46387960	46393706	5	319.5
chr16	46388978	46395476	11	-1
chr16	46389011	46390470	5	-1
chr16	46389066	46391987	28	29.7
chr16	46389623	46404184	122	-1
chr16	46389776	46402178	22	267.8
chr16	46390334	46404077	5	269.3
chr16	46390487	46397106	18	238.5
chr16	46391561	46405323	5	259.1
chr16	46391640	46404269	5495	-1
chr16	46393545	46405585	9	-1
chr16	46393931	46402083	26	194.1
chr16	46394079	46400242	211	136.5
chr16	46394211	46406139	8	16.3
chr16	46395073	46404084	4	261.2
chr16	46395553	46407469	152	-1
chr16	46399644	46402260	5	332.3
chr16	46399866	46406986	7	131
chr16	46400876	46407319	4	242.4
chr16	46401638	46407889	6	131.3
chr16	46417461	46426986	48	-1
chr16	46417474	46427887	5	154.7
chr16	46422426	46454285	4	347.1
chr16	46425211	46435787	10	265.2
chr16	46427593	46428214	268	-1
chr16	46428719	46454411	4	275.5
chr16	46435456	46437179	4	294.8
chr16	46435583	46437927	14	219.1
chr16	46435715	46439283	5	158
chr16	46435792	46440466	6	313.3
chr16	46436078	46449996	4	201
chr16	46437015	46437820	17	188.3
chr16	46437486	46439537	5	117.4
chr16	46437925	46454685	7	-1
chr16	46438014	46440266	4	242.4
chr16	46438337	46452791	4	148.9
chr16	46438812	46452161	6	163.6
chr16	46439183	46444893	8	60.3
chr16	46440976	46500525	4	329.2
chr16	46444706	46454726	9	-1
chr16	46447268	46455288	7	279.2
chr16	46447801	46500333	4	105.4
chr16	46448944	46450745	5	313.6
chr16	46449945	46455545	5	-1
chr16	46449948	46454991	7	279.9
chr16	46451951	46498988	11	243
chr16	46452820	46500844	5	-1
chr16	46455605	46500452	7	223.1
chr16	48280798	48281533	59	130.8
chr16	48905398	48906678	5	298.5
chr16	70005508	70229015	4	299.2
chr16	78038395	78041533	17	153.6
chr16	81610625	81611852	8	147
chr16	86142018	86142801	5	-1
chr16	86497596	86498558	4	285.1
chr16	87221370	87221917	10	-1
chr16	87535803	87536498	14	89.5
chr16	88086538	88087611	26	161.7
chr16	88280214	88281150	5	197.6
chr16	89974363	89975681	17	-1
chr17	47788	48794	4	334.8
chr17	69619	70569	6	270.2
chr17	164225	166040	5	206.9
chr17	165090	166428	12	-1
chr17	216647	217484	4	211
chr17	651560	652630	4	328.7
chr17	671059	671958	6	216.2
chr17	712897	713875	4	274.7
chr17	6097158	6097829	4	106.2
chr17	6464533	6465569	39	-1
chr17	15723062	20541464	24	203.2
chr17	16840177	20461904	9	237.9
chr17	21328111	25310172	5	309.4
chr17	21334702	25316342	7	99.6
chr17	21348955	25330820	7	182.5
chr17	21349447	25331511	4	234.1
chr17	21548358	22206833	7	152.3
chr17	21904410	21906702	4	55.2
chr17	22223454	22224352	6	246.4
chr17	22251852	22262013	11	293.8
chr17	25263619	25268371	990	-1
chr17	25263720	25268426	43	-1
chr17	30276395	34143969	6	256
chr17	33304609	72774121	9	224.2
chr17	38006227	38007056	6	119.3
chr17	39243586	39264098	8	218.7
chr17	39254045	39274557	10	135.5
chr17	39382597	39411819	8	260.5
chr17	39788807	39789649	26	182.2
chr17	39789463	39790428	7	301.5
chr17	41436485	41442624	15	90.5
chr17	44287705	45175956	42	104
chr17	46615499	46617384	17	161.8
chr17	54950113	54952636	5	74.2
chr17	55079969	55081723	17	130.5
chr17	63495821	63496714	15	226.8
chr17	67957484	67958303	23	204
chr17	72728571	72729737	14	36.9
chr17	77995359	77999008	12	221.1
chr17	77997892	77998720	33	212.1
chr17	78287500	78288397	4	264.8
chr17	78903697	78904587	6	246.2
chr17	79399438	79400300	23	-1
chr17	80106650	80107245	4	-1
chr18	13672959	13674367	7	194.2
chr18	15404768	15408456	6	279.1
chr18	15405604	15408434	10	206.7
chr18	18510715	18514239	35	263.3
chr18	18511511	18516725	568	-1
chr18	18511519	18518208	152	-1
chr18	18511616	18513369	203	-1
chr18	18511991	18515502	15	-1
chr18	18513423	18517845	53	-1
chr18	18513447	18516722	64	-1
chr18	18513731	18515437	10	285.9
chr18	18514728	18518594	1978	-1
chr18	18518671	18520758	56	-1
chr18	18518672	18520783	1400	-1
chr18	19811733	19812650	9	259.5
chr18	46593155	46594135	6	276.1
chr18	48657168	48657791	19	44.5
chr18	61307944	61325990	17	212
chr18	62883918	75877517	4	187.7
chr18	65037924	65598742	4	164.5
chr18	68387124	68405950	12	130.4
chr18	69711677	69713039	23	145.8
chr18	74323397	74324107	17	137.6
chr18	74679052	74679901	10	217.1
chr18	75260844	75261649	7	173.6
chr18	76724641	76725518	6	256.6
chr18	76799227	76800066	23	-1
chr18	77088082	77088589	22	-1
chr18	77653461	77654693	6	293.8
chr19	465616	466568	7	301.2
chr19	466609	467587	5	308.1
chr19	816113	817022	6	256.6
chr19	879258	879934	5	104.3
chr19	1164307	1165037	5	111.6
chr19	2348556	2349443	4	244.2
chr19	3310119	3311117	15	140.4
chr19	3331996	3332795	4	162.1
chr19	4511854	4512358	42	-1
chr19	7152909	7153688	13	181
chr19	7395790	7396615	20	186.5
chr19	7515824	7516412	32	-1
chr19	8992535	9002432	4	348
chr19	9007148	9010465	5	112.6
chr19	12404660	12551037	6	98.4
chr19	13099982	13100731	5	135.2
chr19	13737431	13738940	12	150
chr19	15784888	15785893	4	325.7
chr19	17424006	18800420	5	233.3
chr19	20496959	22485942	6	288.3
chr19	21195522	21778617	5	266.5
chr19	21197256	21684825	6	260.5
chr19	21268057	21328006	13	181.7
chr19	21272574	21334884	23	142.7
chr19	21607102	21608474	9	289.4
chr19	21683988	23295136	4	311.1
chr19	21700510	22627969	4	313.5
chr19	21756483	24211092	8	320.6
chr19	22155580	22363951	7	115.4
chr19	22363092	22364130	4	310.3
chr19	23481963	28310254	22	60.2
chr19	23505659	23651103	32	125.7
chr19	23935824	23936553	48	133.2
chr19	24055858	24151175	34	138.2
chr19	24601230	24602148	14	269.1
chr19	27731861	27740421	4	140
chr19	27732396	27735710	5514	-1
chr19	27732458	27739770	182	-1
chr19	27732573	27737218	49	-1
chr19	27733082	27737665	8	128.3
chr19	27733282	27737244	23	-1
chr19	27734436	27739391	19	-1
chr19	27734464	27737251	11	-1
chr19	27735095	27740492	6	178
chr19	27735177	27737083	4	264.2
chr19	27736660	27737326	2807	-1
chr19	27736832	27739410	30	-1
chr19	27738513	27739102	55	-1
chr19	27740187	27740703	8	-1
chr19	27793901	27807132	6	321.8
chr19	27801311	27806733	19	129.4
chr19	27829982	27830884	11	261.9
chr19	27833142	27856987	9	166.5
chr19	27854421	27889113	36	149.5
chr19	27868674	27869677	38	100.1
chr19	30390299	30391136	5	193.7
chr19	33741210	33741768	24	-1
chr19	34882759	34884187	60	-1
chr19	40373558	40406115	4	294.1
chr19	41453772	41521912	5	242.5
chr19	43227570	43513939	4	207
chr19	43419892	43439726	4	276.2
chr19	43538132	43594898	4	319.4
chr19	43602726	43790197	8	230.1
chr19	44183329	44184197	25	169.9
chr19	44915098	44916097	15	316.5
chr19	51484092	51484742	33	59.1
chr19	52887848	52941741	8	193.2
chr19	53186639	53482232	5	187.8
chr19	53319873	53356993	13	122.9
chr19	53323505	53359616	10	-1
chr19	53352524	53419573	4	326.5
chr19	53361382	53446488	6	91.7
chr19	53391763	53419680	4	132.9
chr19	53937019	53973998	11	-1
chr19	53945955	53983624	16	112.6
chr19	54423709	54425057	5	240.4
chr19	54427620	54428559	4	275.6
chr19	54637264	54637872	5	29.7
chr19	55274623	55354110	9	256.1
chr19	56272728	56283131	11	228.7
chr2	740530	741264	38	-1
chr2	845363	845988	4	67.3
chr2	1529357	1536570	20	117.7
chr2	1533310	1535159	6	156.6
chr2	1534005	1539629	16	-1
chr2	1569134	1570518	4	320
chr2	1599432	1601817	4	187.4
chr2	1600326	1601474	14	-1
chr2	3184821	3185391	26	-1
chr2	3244493	3245015	14	-1
chr2	3637768	3638709	4	283.9
chr2	3772600	3773710	4	336.5
chr2	5163347	5163745	48	-1
chr2	9445942	9446481	6	-1
chr2	10152240	10153868	40	-1
chr2	10153014	10155460	19	101.8
chr2	11993938	11994671	5	118.1
chr2	16406308	16408093	34	94.4
chr2	18906774	18908086	26	-1
chr2	33141262	241975389	4	25.8
chr2	45447993	45449192	5	256.7
chr2	45537381	45538243	6	194.8
chr2	60616098	68134070	4	282.3
chr2	62957665	133024901	4	292.3
chr2	63549120	63555565	4	218
chr2	64602465	64603597	5	233.3
chr2	65827652	65828246	15	55.9
chr2	71798995	71799738	8	-1
chr2	71845164	71846118	9	299.3
chr2	73876692	73940356	4	312.9
chr2	87623507	87642317	41	180.4
chr2	87623732	87644693	10	126.7
chr2	87624494	87656572	10	-1
chr2	87633531	87720127	4	107.2
chr2	87641638	87644975	5	331.7
chr2	87643878	87644728	4	220.1
chr2	88429445	88430444	7	282.9
chr2	89077192	97835057	14	247.2
chr2	89841992	89845107	9	223.7
chr2	89849743	89850767	6	348.5
chr2	89851767	89854361	5	311.1
chr2	89852129	89855100	9	68.6
chr2	89852744	89853733	4	-1
chr2	89867174	89868487	32	220.7
chr2	89867367	89867944	7	-1
chr2	89867699	89869183	4	263.5
chr2	89868418	89872491	33	276.4
chr2	89875120	89878937	6	149.6
chr2	89875511	89878909	5	328
chr2	89877598	89878310	56	-1
chr2	89877611	89880413	47	-1
chr2	90448548	91671495	10	-1
chr2	90448967	91671203	15	98.3
chr2	90449138	90450385	22	-1
chr2	90449476	91670525	20	184.9
chr2	90450836	91672032	6	-1
chr2	90464831	91680028	17	87.6
chr2	90482294	90482921	16	-1
chr2	90482650	90485903	5	-1
chr2	90482808	90485720	8	192.6
chr2	91696842	91697976	19	-1
chr2	91738604	91739943	4	300
chr2	92268936	92269694	9	147.4
chr2	92276284	92279876	39	104.1
chr2	92280394	92307244	53	299.2
chr2	92280844	92281943	12	344.1
chr2	92280919	92308489	7	301.7
chr2	92280931	92309435	10	295.4
chr2	92281038	92291419	19	211.7
chr2	92281048	92297152	333	196.3
chr2	92281083	92316581	118	180.2
chr2	92281350	92306588	32	-1
chr2	92283895	132997123	7	350
chr2	92289978	92317653	6	206.1
chr2	92289980	132996918	251	196.3
chr2	92290115	92310153	28	306.8
chr2	92290149	92305889	4	74.6
chr2	92290532	92317692	4	304.3
chr2	92290694	92301399	8	265.4
chr2	92290765	92296700	7	214.7
chr2	92291481	92292058	17	-1
chr2	92296128	92301286	14	209.5
chr2	92305229	92321510	8	316.2
chr2	92305245	92306185	80	292.1
chr2	92305319	92307191	4	273.9
chr2	92305338	92317708	5	245.1
chr2	92305431	92309962	34	163.1
chr2	92305477	92322580	7	146.4
chr2	92305693	92316682	59	1.4
chr2	92308409	92309123	5	115.3
chr2	92309448	92310164	18	141.4
chr2	92324605	92325473	15	239.7
chr2	96210305	96211854	6	350.7
chr2	120416952	120418634	22	157.9
chr2	125766411	125768600	35	158.5
chr2	129684760	129686274	6	311.1
chr2	131422515	131426144	8	239
chr2	131886164	131887749	8	298.5
chr2	133002003	133004248	11	255.2
chr2	167494291	167501538	14	155.7
chr2	188429065	188539607	4	267.8
chr2	188649750	195456056	11	221.2
chr2	233859405	233860378	4	283.7
chr2	240564217	240565013	26	176.8
chr2	240640747	240641541	18	49.4
chr2	241248827	241249698	38	-1
chr2	241467055	241467659	22	-1
chr2	241725650	241726661	6	339.2
chr2	241751796	241752647	26	224.5
chr2	242411042	242412000	5	288.1
chr2	242529690	242530490	6	61.9
chr20	2359627	2360689	24	92.7
chr20	4013235	4014174	4	276.2
chr20	13686899	17258481	5	292.5
chr20	16238447	16239131	4	79.4
chr20	18241539	18243398	19	193.4
chr20	20317641	20318596	8	301.4
chr20	20335908	20336793	7	228.8
chr20	23103083	23103776	6	91.5
chr20	23683169	23746379	11	221.7
chr20	23699207	23774865	7	70.5
chr20	25198073	25199008	6	272.2
chr20	25917913	29467712	8	271
chr20	25922786	29472673	4	302
chr20	25935361	29486380	6	308.5
chr20	26317684	26319928	15	-1
chr20	26317870	26319334	37	-1
chr20	29812977	29830937	5	327.5
chr20	42325043	42325727	52	93.7
chr20	43033147	43033972	8	209.4
chr20	44367275	44368302	4	350.7
chr20	46524074	46525207	94	-1
chr20	47132074	47133418	261	-1
chr20	48579519	48580444	6	256.7
chr20	57269789	57270699	17	254.7
chr20	58889267	58890009	12	153.3
chr20	59676921	59677583	10	79.8
chr20	59848477	59849787	16	134.4
chr20	59965101	59966091	7	298.5
chr20	60521443	60523290	4	327.5
chr20	60556897	60557806	7	243.9
chr20	62073743	62074604	6	202.6
chr20	62124088	62124706	31	-1
chr20	62719660	62720578	10	262.7
chr21	10085455	10086131	6	111.7
chr21	10698979	10699832	22	164.2
chr21	10699861	10704024	11	281.7
chr21	10701849	10705562	5	153.9
chr21	10706382	10707071	142	103.7
chr21	10716324	10723492	9	250
chr21	10717490	10723156	22	113.8
chr21	10718200	10721858	63	-1
chr21	10721265	10722526	7	222.9
chr21	10722121	10723834	88	-1
chr21	10729160	10730817	19	154.1
chr21	10744076	10745606	19	138
chr21	10750644	10753408	74	-1
chr21	10750971	10752825	5	239
chr21	10756248	10757077	38	218.1
chr21	10756972	10757915	15	289.9
chr21	10761842	10762832	41	151.1
chr21	10765725	10773326	13	284
chr21	10765760	10766547	202	-1
chr21	10765830	10773870	17	212.2
chr21	10773766	10782019	4	243.2
chr21	10774556	10854135	4	323.6
chr21	10775344	10800661	5	268.8
chr21	10780547	10806693	5	319.2
chr21	10780714	10783547	7	324.3
chr21	10780994	10786295	7	276.4
chr21	10782264	10788234	12	265
chr21	10789680	10797456	6	250
chr21	10793737	10812828	4	281.7
chr21	10795484	10812549	5	175.8
chr21	10795642	10807417	10	221.2
chr21	14345256	14345947	59	89.4
chr21	14352660	14353679	5	345.8
chr21	14366242	14366784	4	13.4
chr21	15250567	15270681	11	273.1
chr21	22780812	22781731	10	266.5
chr21	22783402	22784800	24	111.7
chr21	27373746	27375153	9	305.9
chr21	32114036	32114887	10	212.1
chr21	33402264	33403136	19	235.9
chr21	34694535	34695565	8	289.5
chr21	39128710	39130142	6	189.7
chr21	40285396	40286316	8	276.2
chr21	41719818	41720706	4	263
chr21	43226605	43227206	17	-1
chr21	45631567	45632454	14	253
chr21	45839124	45840000	15	231.8
chr21	46575748	46576495	30	152.9
chr21	47217591	47218630	20	144.1
chr21	47234926	47235728	5	140.7
chr21	47316146	47317018	4	233.5
chr21	47467234	47468500	6	36.5
chr21	47802845	47803942	10	52.9
chr21	47832540	47833603	4	319.5
chr22	18360161	18360771	10	-1
chr22	18588735	18589399	25	79.2
chr22	18717813	20326208	13	246
chr22	19713419	19714145	10	121
chr22	20062527	20063370	6	213.8
chr22	23686686	25071239	8	272.6
chr22	24053191	24062447	27	-1
chr22	25684580	25981398	7	173.2
chr22	25692084	25988943	21	164.5
chr22	29515761	29516680	5	224.9
chr22	31622065	31623073	4	331
chr22	35859206	35860064	5	225.9
chr22	36087117	36094052	4	273.8
chr22	36088630	36095459	9	235.1
chr22	37075934	37076794	6	170.3
chr22	42905620	42968213	4	236.4
chr22	43870994	43872134	4	309.6
chr22	43895678	43896463	7	162.6
chr22	49034078	49034792	5	139.3
chr22	49622370	49624625	10	210.5
chr22	49780530	49781444	28	-1
chr23	63499	64182	5	91
chr23	162523	165915	6	144.2
chr23	387057	387991	10	282.2
chr23	417786	418509	35	102.2
chr23	459439	460416	42	-1
chr23	575521	576667	4	240.9
chr23	721421	722254	10	209.8
chr23	740365	742167	9	-1
chr23	845077	845984	6	272.7
chr23	907921	908858	10	219.5
chr23	936295	1940869	4	288.6
chr23	1013006	1013953	6	295.2
chr23	1210428	1211344	4	218
chr23	1238267	1239253	4	310.4
chr23	1413472	1414274	15	191.6
chr23	1449828	1453638	11	221
chr23	1753750	2021100	4	248
chr23	2365657	2398639	7	265.4
chr23	2366925	2389439	4	-1
chr23	2694130	2808930	9	194.8
chr23	11041822	84823749	4	247.7
chr23	30813246	30814691	5	277.8
chr23	30817651	30820290	11	-1
chr23	48036922	48134487	6	270.2
chr23	48057672	48167552	6	224.9
chr23	48140621	52642229	14	164.1
chr23	52887333	55679398	35	-1
chr23	56828348	56829698	25	162.1
chr23	61726156	61731537	5	324.3
chr23	61726367	61729727	13	164
chr23	61726455	61734609	5	87.9
chr23	61727137	61734025	13	-1
chr23	61728240	61733643	4	269.9
chr23	61728714	61731594	41	-1
chr23	61728833	61729629	4	128
chr23	61729524	61734945	26	-1
chr23	61729840	61733818	26	-1
chr23	61730022	61731307	4	141.4
chr23	61731293	61734945	72	-1
chr23	61731297	61732349	28	-1
chr23	61732329	61735123	5	333
chr23	61733118	61734270	6	75.3
chr23	61850514	61891099	7	302.9
chr23	88459676	88461111	18	94
chr23	88459825	88462898	8	-1
chr23	88460953	88462510	28	23.6
chr23	88995737	88998460	8	206.9
chr23	101055201	101067901	24	128.2
chr23	134988150	134988967	17	199.2
chr23	139158378	139221385	16	-1
chr23	139806106	139808085	11	-1
chr23	149025997	149032431	6	314.8
chr23	154870911	155188121	15	234.3
chr23	155033250	155216823	17	107.8
chr23	155238318	155239142	13	211.7
chr24	6401473	6402527	6	243
chr24	6401756	6403941	4	247.7
chr24	10056429	10057423	4	308.3
chr24	10069375	10072855	4	320.4
chr24	13137660	13450332	10	289.6
chr24	13137782	13447851	10	310.3
chr24	13139713	58977612	7	110.4
chr24	13140054	13449816	5	79.6
chr24	13140091	13195314	5	320.4
chr24	13140103	58977777	5	328.7
chr24	13194788	58980549	5	236.3
chr24	13446218	13451787	6	293.3
chr24	13446234	13450392	4	255
chr24	13447190	13459719	7	316.7
chr24	13447209	13458978	4	207.4
chr24	13447312	13449599	5	262.4
chr24	13447573	58982504	6	208.3
chr24	13447722	13450902	50	-1
chr24	13447974	58981256	32	-1
chr24	13448262	58979758	21	-1
chr24	13448419	58982311	4	206.5
chr24	13448461	58983499	7	198.7
chr24	13448825	13450488	29	-1
chr24	13448944	58977833	6	245.2
chr24	13449212	13455865	5	328
chr24	13449232	13453033	4	312.9
chr24	13449245	13459179	7	-1
chr24	13449249	13459098	11	280.6
chr24	13449249	58982345	8	-1
chr24	13449252	13451926	18	-1
chr24	13449272	58980583	30	-1
chr24	13449708	13450907	39	-1
chr24	13449750	58981207	4	-1
chr24	13450747	13451572	25	204
chr24	13450914	13459141	4	338.5
chr24	13451005	13460010	4	-1
chr24	13452269	58979822	7	200.9
chr24	13453723	13459189	11	-1
chr24	13459100	58980025	4	339.9
chr24	13463721	13489357	7	-1
chr24	13464061	13472621	4	308.1
chr24	13465944	13471315	4	315.5
chr24	13470603	13488278	12	-1
chr24	13645666	13815968	5	343.4
chr24	13647728	13681427	12	315.5
chr24	13649281	13801516	14	292.3
chr24	13650355	13854790	4	162.6
chr24	13650398	13805243	22	297.8
chr24	13650401	13802705	30	295.5
chr24	13650401	13813840	7	295.5
chr24	13650402	13861943	45	294.8
chr24	13650410	13832118	10	291.4
chr24	13650418	13846882	130	282.9
chr24	13650422	13801507	7	280.2
chr24	13650472	13852036	164	244.7
chr24	13650935	13811116	4	337.5
chr24	13650966	13681372	19	283.5
chr24	13651093	13866863	8	215.4
chr24	13651200	13833839	86	-1
chr24	13651763	13870168	4	307.4
chr24	13658847	13858381	5	342.5
chr24	13658863	13821187	5	331.7
chr24	13661290	13867452	4	338.3
chr24	13664408	13870191	4	-1
chr24	13669171	13860387	25	294.1
chr24	13669172	13857158	20	293.3
chr24	13669431	13869616	15	83.1
chr24	13670120	13867825	88	-1
chr24	13671313	13833802	4	335
chr24	13673928	13868666	7	293.3
chr24	13674333	13801513	13	292.3
chr24	13677347	13681470	4	350.7
chr24	13677425	13805533	4	314.7
chr24	13679494	13809049	4	325.5
chr24	13680585	13837840	9	311.7
chr24	13680586	13825421	88	287.7
chr24	13680589	13846868	72	276.1
chr24	13680595	13851481	13	308.1
chr24	13680596	13805258	48	306
chr24	13680596	13861949	11	304.2
chr24	13680599	13854729	22	266.4
chr24	13680722	13868953	7	184.5
chr24	13680828	13833483	13	80.1
chr24	13682509	13846910	4	307.4
chr24	13682527	13825444	7	313.7
chr24	13683087	13833755	5	295.5
chr24	13684961	13819217	5	333.2
chr24	13685010	13868250	5	297.1
chr24	13706553	13827074	5	132.2
chr24	13800674	13854478	9	334.6
chr24	13800680	13850549	4	191.6
chr24	13800687	13819156	39	284.6
chr24	13800694	13847594	21	281.4
chr24	13800710	13857129	4	308.1
chr24	13800723	13851731	36	255.5
chr24	13800725	13821124	42	255.2
chr24	13800728	13860398	22	250
chr24	13800754	13815415	4	275.5
chr24	13800880	13844206	4	136.2
chr24	13800896	13862285	12	117.7
chr24	13800937	13867453	13	80.9
chr24	13801626	13818439	57	-1
chr24	13801626	13870024	234	-1
chr24	13801656	13868983	37	-1
chr24	13801907	13852043	21	270.4
chr24	13801912	13833517	8	306.8
chr24	13803754	13849675	17	324.3
chr24	13803806	13852081	33	287.8
chr24	13805308	13824917	5	333.1
chr24	13805319	13869953	27	-1
chr24	13805370	13867850	129	-1
chr24	13805765	13869892	8	305.9
chr24	13805769	13860388	5	302.9
chr24	13806087	13867467	4	91.6
chr24	13808561	13858336	6	317
chr24	13809409	13828341	5	332.8
chr24	13809426	13846044	6	350.7
chr24	13809731	13833478	7	87.2
chr24	13809853	13869437	5	220.3
chr24	13810241	13852116	7	311.8
chr24	13812967	13846959	12	344.5
chr24	13813050	13852080	46	287.9
chr24	13813062	13867451	11	47.2
chr24	13813258	13818232	8	306.6
chr24	13813410	13861966	7	43.1
chr24	13813673	13869135	8	26.9
chr24	13813731	13839804	5	-1
chr24	13815086	13846894	8	301.3
chr24	13819573	13869601	4	330.2
chr24	13820291	13858493	6	342.7
chr24	13820331	13833756	9	303.1
chr24	13823823	13829894	4	306
chr24	13824066	13869392	9	176.6
chr24	13824594	13869551	120	298.2
chr24	13825397	13867844	21	-1
chr24	13826595	13846626	6	73.2
chr24	13826640	13833778	14	311.8
chr24	13830938	13843639	8	250.9
chr24	13832631	13869584	26	322.8
chr24	13832914	13846907	144	308.1
chr24	13832914	13861935	39	290
chr24	13832928	13868960	6	313.3
chr24	13832982	13851974	789	202.2
chr24	13833889	13854848	9	-1
chr24	13837301	13867428	13	36.6
chr24	13840928	13867720	7	228.7
chr24	13842295	13868826	27	299
chr24	13846071	13869552	13	298
chr24	13846269	13851861	6	158.3
chr24	13847019	13867848	21	-1
chr24	13847130	13870168	8	320.6
chr24	13851277	13869527	137	279.1
chr24	13851875	13859277	8	-1
chr24	13853073	13868668	5	236.5
chr24	13854715	13869145	6	322.6
chr24	13854822	13867799	9	-1
chr24	13857105	13858281	5	276.7
chr24	13857260	13860349	5	267.9
chr24	13861387	13867443	30	59.5
chr24	13861746	13869953	9	-1
chr24	13867347	13869953	4	-1
chr24	13867563	13869619	14	-1
chr24	13868752	13870184	5	291.7
chr24	28785121	28788424	7	295.3
chr24	58975078	58975993	6	275.2
chr24	58975550	58979955	13	235.2
chr24	58977038	58982705	245	-1
chr24	58977176	58981485	72	-1
chr24	58979577	58980417	4	-1
chr24	58981021	58982714	5	-1
chr24	58981582	58983078	4	62.9
chr24	58983909	58990995	17	194.4
chr24	58985662	58990916	47	192.1
chr24	58989724	58995234	17	170.2
chr24	58994695	58997532	9	97.7
chr3	60009	75279368	13	142
chr3	1032142	1032970	19	217.8
chr3	1629368	3334159	6	210.5
chr3	1921850	5961276	9	205.4
chr3	10037775	11916442	6	258
chr3	10088027	11912088	10	207.9
chr3	10114987	11933262	4	169.4
chr3	10407198	132601031	14	273.2
chr3	11955853	12913822	9	228.7
chr3	12044986	38355359	5	218.8
chr3	12730313	12731199	5	189.8
chr3	42024346	42027504	10	238.8
chr3	48252834	48253849	5	297.8
chr3	54024697	54025615	5	282.1
chr3	57522442	57524217	11	194.8
chr3	75272024	130708688	5	241.5
chr3	90339651	90380039	6	344.9
chr3	90399741	90400807	16	126.3
chr3	90452007	90452941	22	132
chr3	90453395	90505039	10	228.1
chr3	90457797	90459437	4	156.3
chr3	90493898	90499363	4	329.5
chr3	90503723	90504683	4	132
chr3	95467950	95471192	26	167.2
chr3	96340365	96341269	8	259.2
chr3	125439423	125462506	6	235.6
chr3	130816751	160765920	5	220.1
chr3	140620944	140622566	28	179
chr3	146390366	146395180	39	57.4
chr3	162544950	162548102	4	299.2
chr3	164810231	164811363	10	303.7
chr3	176542045	177833287	8	239
chr3	183675030	183675888	12	120.9
chr3	184472315	184473158	8	-1
chr3	185628574	185709326	4	120.2
chr3	194543143	194546647	15	194
chr3	194663804	194664609	13	204.4
chr3	195437169	195438233	4	126.3
chr3	195505750	195507819	4	181.7
chr3	195506700	195515374	8	104.9
chr3	195507925	195512801	8	192.4
chr3	195510262	195513242	32	-1
chr3	195510816	195512381	11	157.8
chr3	195667603	195727952	9	220.5
chr3	197111222	197117950	16	120.3
chr3	197111581	197112512	26	-1
chr3	197112081	197116347	7	-1
chr3	197113403	197115477	5	-1
chr3	197115655	197117624	4	155.5
chr3	197117661	197118943	55	-1
chr4	86052	367333	7	92.4
chr4	548519	549452	4	279.2
chr4	662714	663676	4	302.7
chr4	1140629	1141838	14	149.3
chr4	1276587	1277699	4	266.9
chr4	2338093	2339020	5	280.4
chr4	3582138	8296655	7	229.5
chr4	3816468	3817121	29	63.6
chr4	6005838	6006825	17	-1
chr4	7133188	7133900	11	-1
chr4	7726177	7726796	22	70.7
chr4	9492738	9494929	7	10.6
chr4	21583348	106482751	5	239
chr4	32065547	32071193	24	211.8
chr4	32070842	32074883	7	233.6
chr4	34683531	34688677	44	39.4
chr4	39814426	39815526	5	258.2
chr4	40295935	40297843	11	283.7
chr4	40297022	40297738	17	114.3
chr4	43357803	53119877	7	256
chr4	49092925	49095407	5	285.1
chr4	49093234	49106269	4	247
chr4	49093376	49097362	5	143.5
chr4	49093710	49095751	6	300.4
chr4	49093876	49102855	32	-1
chr4	49093888	49105103	6	-1
chr4	49093935	49098964	11	-1
chr4	49093993	49107914	24	-1
chr4	49094111	49099757	4	-1
chr4	49094119	49105797	10	-1
chr4	49094120	49114754	5	-1
chr4	49094235	49123109	15	-1
chr4	49094270	49109705	25	-1
chr4	49094343	49095531	38	-1
chr4	49094523	49101217	142	-1
chr4	49094601	49105836	4	158
chr4	49094624	49106863	5	230.2
chr4	49094630	49110684	8	160.8
chr4	49094691	49121424	12	-1
chr4	49094734	49108431	6	174.7
chr4	49095322	49123846	6	-1
chr4	49095387	49102764	9	-1
chr4	49095443	49099328	12	-1
chr4	49098051	49156692	4	128.9
chr4	49098117	49102100	6	104.5
chr4	49098766	49108792	29	-1
chr4	49098780	49123434	5	-1
chr4	49098789	49101672	56	-1
chr4	49099132	49102323	5	99.7
chr4	49099266	49104762	4	42.4
chr4	49099374	49152266	20	-1
chr4	49099409	49110957	4	-1
chr4	49099415	49101668	19	-1
chr4	49099484	49108668	31	-1
chr4	49099681	49107620	21	-1
chr4	49099816	49121854	5	-1
chr4	49099863	49114846	8	132.9
chr4	49100246	49105037	7	300
chr4	49100265	49142171	4	289.9
chr4	49100379	49102837	12	-1
chr4	49100478	49110671	13	117.4
chr4	49101034	49106930	5	322.8
chr4	49101184	49101818	5	83.4
chr4	49101214	49102311	7	14.8
chr4	49101448	49121309	9	302.8
chr4	49101670	49122197	9	-1
chr4	49101806	49122980	4	269.9
chr4	49102266	49108672	5	-1
chr4	49102789	49107922	6	-1
chr4	49103423	49104970	14	47.6
chr4	49103564	49110859	13	51.6
chr4	49104067	49122117	38	-1
chr4	49104184	49105064	4	258.7
chr4	49104196	49116926	4	305.9
chr4	49104215	49119056	5	299.9
chr4	49104236	49105722	6	282.2
chr4	49104480	49141905	4	102.3
chr4	49104574	49117686	5	62.9
chr4	49104872	49123633	33	-1
chr4	49104919	49111049	56	-1
chr4	49104921	49106435	4	-1
chr4	49104922	49152283	11	-1
chr4	49104924	49113181	26	-1
chr4	49105013	49122577	8	233.4
chr4	49105149	49121733	8	-1
chr4	49105150	49115163	10	-1
chr4	49105391	49112144	4	158
chr4	49105952	49156250	8	-1
chr4	49105957	49121766	11	-1
chr4	49106054	49109269	77	-1
chr4	49106099	49156957	20	290.3
chr4	49106376	49121117	13	89.4
chr4	49107007	49109694	11	339.4
chr4	49107064	49149805	8	301.9
chr4	49107312	49151942	4	96.3
chr4	49107791	49111143	7	-1
chr4	49108012	49123433	8	-1
chr4	49108016	49157425	18	-1
chr4	49109479	49122151	71	-1
chr4	49109951	49111299	68	-1
chr4	49109987	49112517	36	-1
chr4	49110024	49116933	5	308.5
chr4	49110027	49114820	5	306.3
chr4	49110120	49139594	4	231.4
chr4	49110241	49149597	4	143.9
chr4	49110315	49123648	39	-1
chr4	49110367	49153336	4	120.2
chr4	49110689	49113315	6	-1
chr4	49110736	49142252	4	-1
chr4	49110923	49122120	96	-1
chr4	49111057	49157150	15	-1
chr4	49111592	49142191	8	301.6
chr4	49111654	49139386	6	61.7
chr4	49111804	49153294	5	109.7
chr4	49111985	49120967	10	8.1
chr4	49112115	49156230	12	-1
chr4	49112118	49113249	14	-1
chr4	49112123	49152277	13	-1
chr4	49112126	49122784	12	-1
chr4	49112130	49123635	18	-1
chr4	49112320	49114656	4	194
chr4	49112327	49143066	18	-1
chr4	49112341	49121632	7	336.7
chr4	49112396	49142114	4	240.4
chr4	49113017	49157037	7	-1
chr4	49113293	49123565	4	-1
chr4	49113297	49152286	10	-1
chr4	49114206	49122662	5	114.6
chr4	49114394	49121054	8	47.2
chr4	49114921	49115669	5	-1
chr4	49115213	49152913	4	290.4
chr4	49116144	49122708	7	291.8
chr4	49116288	49123357	6	188
chr4	49116806	49123517	4	327.3
chr4	49118420	49121512	35	194.7
chr4	49118429	49140123	6	193.5
chr4	49119186	49120933	8	-1
chr4	49119650	49140268	5	300.5
chr4	49120023	49125307	4	306.6
chr4	49120465	49144668	4	159.1
chr4	49120584	49145759	5	-1
chr4	49120927	49123562	39	-1
chr4	49120983	49157273	33	-1
chr4	49121005	49132987	4	-1
chr4	49121193	49153065	4	-1
chr4	49121269	49152608	20	-1
chr4	49121559	49151867	5	91.2
chr4	49122095	49123516	9	-1
chr4	49122616	49154588	9	41
chr4	49122635	49154122	5	264.2
chr4	49122796	49151917	5	122.3
chr4	49123033	49123971	75	-1
chr4	49123376	49147166	14	-1
chr4	49123403	49146151	13	-1
chr4	49123568	49153523	113	-1
chr4	49131571	49143048	4	339.7
chr4	49142136	49151892	5	318.7
chr4	49147834	49152369	4	-1
chr4	49148920	49149906	26	326.6
chr4	49149235	49151937	4	139.7
chr4	49149888	49157323	7	-1
chr4	49149893	49156280	7	-1
chr4	49151239	49151924	13	120.9
chr4	49151786	49157328	22	-1
chr4	49152136	49156919	5	295.5
chr4	49152423	49153158	12	147.8
chr4	49152695	49156173	4	332.4
chr4	49634334	49638004	6	294.1
chr4	49634560	49659903	7	145.7
chr4	49635947	49659710	4	78.5
chr4	49637785	49660120	8	-1
chr4	49638877	49651270	4	341.9
chr4	49641591	49660193	7	-1
chr4	49642221	49652804	4	325.5
chr4	49642745	49654826	4	228
chr4	49644555	49659617	5	286.4
chr4	49644698	49658250	4	280.4
chr4	49644735	49660034	9	9.2
chr4	49644971	49648487	6	55
chr4	49645382	49646711	23	238.2
chr4	49645728	49651553	61	-1
chr4	49646824	49650828	8	-1
chr4	49649697	49658065	4	291.8
chr4	49650542	49652308	24	173.1
chr4	49651208	49660065	9	-1
chr4	49653231	49658624	5	253.9
chr4	49658093	49660543	201	-1
chr4	49659273	49660510	17	-1
chr4	59060321	65021411	5	292.6
chr4	63927562	161584069	4	263.5
chr4	68264826	68266489	222	-1
chr4	68265270	68267237	42	-1
chr4	69671124	70247735	5	307.7
chr4	91933197	91934253	7	295
chr4	91934137	91936615	24	-1
chr4	144736836	144863310	9	170.3
chr4	144779842	145004372	5	267.2
chr4	149428878	149430417	4	208.2
chr4	151011070	151011974	7	274.7
chr4	160452754	160534520	4	259.4
chr4	178920366	178940895	4	279.4
chr4	189424925	189427184	14	195.3
chr4	189425733	189429642	6	-1
chr4	189426720	189428108	8	-1
chr4	189427408	189429464	27	-1
chr4	189825938	189826712	5	128.1
chr4	190154720	190156731	13	295.9
chr4	190386286	190387215	4	266
chr4	190606052	190609243	4	187.7
chr4	190606770	190607860	22	-1
chr4	190608455	190609146	20	122.3
chr4	190769699	190770611	7	207.9
chr4	190802031	190803004	7	310.6
chr5	682236	774943	9	205.3
chr5	683509	776230	4	301.8
chr5	693117	784945	10	217.7
chr5	697330	789015	6	211.5
chr5	742404	835100	6	214.2
chr5	746465	839107	5	252.3
chr5	754113	754786	31	69.1
chr5	754765	847563	4	-1
chr5	1045323	1045897	91	-1
chr5	1539679	1540503	5	209.5
chr5	1845469	1846171	39	90
chr5	2004791	2005690	7	267.3
chr5	2490040	2490982	8	280.1
chr5	2490232	2491736	4	188.6
chr5	3324296	3324835	57	-1
chr5	3659742	3660667	7	280.6
chr5	3785290	3786194	6	124.7
chr5	7372105	7373062	9	240.5
chr5	10906155	10908409	7	190.8
chr5	11120157	11121097	8	271
chr5	17507959	17622173	5	285.1
chr5	17713431	17716289	52	-1
chr5	43665727	43824823	12	211.3
chr5	45967199	46055259	5	277.7
chr5	46323378	49473312	6	346.3
chr5	46326116	49535446	12	306.1
chr5	46333108	49522134	4	346.3
chr5	46339786	46365187	6	339.7
chr5	49448168	49508505	4	317.1
chr5	79049529	79051984	73	52.1
chr5	93697764	93698834	4	343.4
chr5	117874463	117879051	4	315.2
chr5	125496232	125498734	18	212
chr5	140558177	140594634	15	184.7
chr5	141011400	141579599	11	249.1
chr5	143512464	143515089	31	75.5
chr5	147553827	147555226	8	302.2
chr5	150857522	150860214	15	168.6
chr5	160671680	160680929	9	232.5
chr5	166854326	166855210	4	236.5
chr5	169597238	169599086	6	214.2
chr5	173948753	173949595	6	212.6
chr5	178012141	178013085	5	292.1
chr6	2376170	150521785	5	306.6
chr6	3145322	3147136	5	300.7
chr6	7441908	48952536	4	204.1
chr6	7941557	42471900	5	333.1
chr6	9179633	9180526	14	228.9
chr6	23734325	23758987	5	277
chr6	26852038	26852953	13	269.8
chr6	29766298	29923255	7	257.4
chr6	29798433	29977643	10	201.3
chr6	29856618	29895774	12	226.5
chr6	29901992	29911709	8	273.6
chr6	31249553	31329466	14	79.3
chr6	31356244	31453601	10	194.5
chr6	31377105	31472275	12	205.8
chr6	31489700	32621880	7	298.5
chr6	32439095	32539388	5	306.8
chr6	32439249	32496457	10	211.8
chr6	32440130	32497149	5	121.6
chr6	32444691	32533331	4	256.6
chr6	32450001	32538018	8	-1
chr6	32450631	32498985	13	154.7
chr6	32450650	32558445	21	117.4
chr6	32453952	32540399	5	226.6
chr6	32459361	32506104	4	268.7
chr6	32469425	32508178	7	267
chr6	32472429	32508935	7	156
chr6	32479948	32542722	10	-1
chr6	32481777	32544451	12	-1
chr6	32481983	32518013	5	49.5
chr6	32486464	32548991	4	116.7
chr6	32493546	32553852	7	31.8
chr6	32494718	32538715	7	158.8
chr6	32495978	32539055	28	61.9
chr6	32496388	32556419	4	266.7
chr6	32501983	32540415	6	224.7
chr6	32519203	32545440	4	-1
chr6	32521610	32548974	5	253.7
chr6	32524609	32551022	8	169.4
chr6	32526162	32552604	10	149.6
chr6	32594393	32596760	38	130.7
chr6	32608153	32712464	7	224
chr6	32620019	32719501	27	145.4
chr6	32630046	32727165	7	157
chr6	32631030	32728289	5	208.7
chr6	32779625	32853714	5	254.6
chr6	34039349	34039980	50	67.3
chr6	34040319	34041029	42	18.8
chr6	35754421	35766928	15	167
chr6	38696707	38701570	5	-1
chr6	44012894	44013465	35	-1
chr6	52650800	52691568	46	124.1
chr6	52652327	52691788	5	280.7
chr6	53924672	53928736	25	13
chr6	58620778	62082149	4	301.6
chr6	58774302	58778287	12	-1
chr6	58776827	58779774	568	-1
chr6	58776848	58780209	7	194.5
chr6	61911152	61913784	12	224.2
chr6	62178266	62223302	4	274
chr6	65022604	65023492	8	251.1
chr6	67492202	67493055	8	217.7
chr6	80071451	80073883	5	227.3
chr6	86636799	86640994	12	200.7
chr6	119011677	119013993	29	69.9
chr6	119261732	119262605	9	250.3
chr6	132921688	132922633	7	292.6
chr6	150305060	150305623	10	2.1
chr6	154462881	154463858	6	299.2
chr6	154846014	154846931	5	271.2
chr6	157640753	157641674	5	281.9
chr6	157731464	157735382	4	57.8
chr6	157731495	157732234	8	44.5
chr6	157732010	157735077	19	-1
chr6	157733719	157734387	9	43.1
chr6	160132178	160132896	4	33.2
chr6	160639572	160640333	6	164.5
chr6	160877690	160956721	21	116.2
chr6	161486835	161852091	9	183.1
chr6	166162393	166163285	14	236.7
chr6	166829145	166830109	5	308
chr6	167410732	167411712	11	321.8
chr6	167662485	167821550	22	180.7
chr6	168051955	168052715	51	151
chr6	168890176	168890918	14	152.1
chr6	169015923	169016831	9	-1
chr6	169060124	169060804	38	68.1
chr6	169115648	169116268	4	48.1
chr6	169332063	169332971	12	258.2
chr6	169635811	169636677	5	242
chr6	169642637	169643498	4	237.2
chr6	169771730	169772812	6	209.7
chr6	170381035	170381835	4	188.4
chr6	170454221	170455073	11	203.9
chr6	170483734	170485918	4	158.4
chr6	170483824	170484694	4	58.7
chr6	170707689	170708543	9	229.3
chr6	170708255	170709766	24	-1
chr6	170761707	170762531	12	217.1
chr7	297663	298311	4	94
chr7	498892	499828	11	275.1
chr7	506708	507654	6	261.2
chr7	507320	508213	6	251.5
chr7	523118	523732	29	-1
chr7	605718	606669	13	283.1
chr7	1335039	1335604	4	-1
chr7	4303514	4304542	8	182.5
chr7	4537693	9662020	6	-1
chr7	7351846	124066252	5	158.8
chr7	8191868	8192794	4	279
chr7	32829246	34919528	4	293.9
chr7	35543269	101955857	4	243.4
chr7	40878963	40880916	5	301.5
chr7	44785411	44786277	13	218.7
chr7	45650116	45650959	28	229
chr7	47708685	47709575	35	62.3
chr7	52171067	52397824	10	261.9
chr7	55734435	56483542	4	304.2
chr7	56557958	57478333	38	-1
chr7	57284263	57284950	8	97.7
chr7	57477878	63635833	51	61.5
chr7	57546519	61794053	10	201
chr7	57550266	57556344	6	204.1
chr7	57551153	57556993	5	287.4
chr7	57553918	61758599	11	225.6
chr7	57990130	58039450	4	330.1
chr7	57992675	57993838	15	-1
chr7	61054042	61798184	9	288.1
chr7	61054137	61754944	8	213.5
chr7	61054144	61756713	6	186.7
chr7	61055048	61788990	21	-1
chr7	61055118	61799313	6	307.7
chr7	61055529	61750882	8	238.4
chr7	61083249	61084113	34	208.9
chr7	61739600	61744309	6	245.8
chr7	61740214	61780574	10	-1
chr7	61740269	61785529	4	222.1
chr7	61740513	61758655	5	271.7
chr7	61741151	61781182	17	-1
chr7	61741357	61757271	4	346.3
chr7	61742721	61783256	20	-1
chr7	61744266	61789921	6	151.4
chr7	61744484	61780606	28	-1
chr7	61744880	61784801	21	-1
chr7	61744899	61747920	4	295.5
chr7	61745280	61746354	45	40.7
chr7	61746349	61757546	11	275.4
chr7	61748497	61780987	15	215.1
chr7	61748619	61754772	6	271.8
chr7	61749519	61788992	11	-1
chr7	61749562	61786880	4	340.5
chr7	61749735	61786550	8	310.4
chr7	61752263	61780904	4	150.6
chr7	61753086	61754058	5	308.5
chr7	61753108	61792685	10	302.9
chr7	61753137	61796233	9	291.8
chr7	61753231	61790366	66	-1
chr7	61753812	61800143	5	120.2
chr7	61754100	61788896	5	296.3
chr7	61754622	61786408	34	98.1
chr7	61756510	61800449	4	249
chr7	61756668	61794975	9	251.5
chr7	61758011	61790869	30	26.9
chr7	61779027	64964151	7	328.6
chr7	61788384	61788980	17	-1
chr7	61789805	61797446	13	138.8
chr7	61791186	61799299	6	181.7
chr7	61791295	61792986	5	296.3
chr7	61802226	61803543	9	-1
chr7	61968005	61970038	153	-1
chr7	61968685	61970883	8019	-1
chr7	61969238	61971856	16	-1
chr7	61969444	61976775	10	-1
chr7	61969973	61976741	37	317.1
chr7	61970787	61973346	8	210.3
chr7	61970879	61971871	14	-1
chr7	61978930	61981725	4	272.1
chr7	62172016	62360433	4	348.5
chr7	64544420	65239051	4	296.9
chr7	65859848	75717113	6	313.3
chr7	65941988	66054435	34	104.4
chr7	66193449	73382259	18	125.9
chr7	72354860	102009868	4	221.7
chr7	76127899	76627527	4	200.2
chr7	76128363	76628734	5	292
chr7	76626942	76627745	16	-1
chr7	88516369	88519178	19	165.3
chr7	98177237	98177844	29	64.3
chr7	100550622	100551270	7	93.3
chr7	100677863	100680106	8	-1
chr7	105160513	105162064	9	298.5
chr7	106621781	106622663	9	243
chr7	131338895	131339868	5	308.3
chr7	140181372	140189463	8	217.2
chr7	141759668	141786427	8	188.4
chr7	142012071	142044898	6	229.9
chr7	142013343	142046109	16	228.8
chr7	142097955	142138142	15	223
chr7	142097984	142118698	8	201.4
chr7	142098073	142175219	17	149
chr7	142106985	142147086	7	295
chr7	142107166	142164246	6	177.5
chr7	142108626	142128913	8	150.7
chr7	142114708	142134320	6	10.6
chr7	142115859	142172556	8	47.4
chr7	142134375	142171166	38	-1
chr7	142143595	142181094	6	297.7
chr7	142191161	142217050	41	146
chr7	142358847	142362459	4	300.7
chr7	142358890	142360916	7	277.7
chr7	142460989	142472137	7	77.8
chr7	142462481	142484419	8	215
chr7	142465030	142486659	6	275
chr7	142473856	142484745	8	159.6
chr7	142475668	142486521	16	148.1
chr7	149282001	149306073	7	206.2
chr7	149736777	149739654	16	-1
chr7	153202724	153203904	4	212.5
chr7	153757439	153759567	5	237.2
chr7	155127580	155128691	17	-1
chr7	155127646	155128485	11	215.5
chr7	155130107	155131043	9	289.4
chr7	155140145	155141639	4	199.4
chr7	155407558	155408421	9	239.3
chr7	156124252	156125169	8	278.1
chr7	157272608	157273535	6	255.8
chr7	157517948	157518910	13	245.8
chr7	157719731	157720482	19	143.8
chr7	157841258	157842039	8	167.6
chr7	158066412	158067170	8	145.3
chr7	158123669	158124623	5	303.5
chr7	158460147	158461171	6	105.9
chr8	1113785	1114729	5	297.6
chr8	1186975	1187891	6	208.9
chr8	1236472	1237420	5	259
chr8	1903223	1904066	10	216.3
chr8	3415543	3416502	4	302.8
chr8	5297544	8920948	4	292.1
chr8	11313435	11314356	8	-1
chr8	11870279	12522279	5	324.3
chr8	27775957	27776964	4	278.2
chr8	28542301	63677606	11	206.4
chr8	29677332	29678269	7	224.9
chr8	43093375	43095723	48	-1
chr8	43093398	43094010	34	-1
chr8	43093449	43097838	13	-1
chr8	43093468	43096611	33	-1
chr8	43094798	43097874	253	-1
chr8	43095475	43097951	4	350
chr8	43096451	43097534	162	-1
chr8	43614578	43642443	4	343.4
chr8	43819022	43820650	5	50.9
chr8	47524810	47545003	14	152.9
chr8	52608879	52609820	8	287.6
chr8	58116003	58127789	5	234.8
chr8	58116248	58123179	71	110.6
chr8	58118240	58128079	58	67.7
chr8	58172311	58173056	26	144.2
chr8	62125561	62345342	6	262
chr8	73023207	73024312	8	302.2
chr8	100157359	100158414	5	336.8
chr8	118874806	118876051	5	309.6
chr8	134878753	135683208	9	135.6
chr8	139704362	139704975	27	-1
chr8	139754293	139755199	4	257.7
chr8	142357434	142358346	8	225.8
chr8	142952777	142953865	5	297.9
chr8	142955189	142956046	23	220
chr8	143063930	143065574	6	272.5
chr8	143244043	143246007	7	259.8
chr8	143308040	143308907	9	244.9
chr8	143583143	143583967	6	176.1
chr8	143601912	143602469	6	-1
chr8	144424061	144425042	4	305.1
chr8	145180359	145181140	9	162.3
chr9	400265	401333	4	281.5
chr9	1045253	3424791	4	208.4
chr9	4713597	4714543	9	270.2
chr9	21195177	21213935	9	117.8
chr9	34681369	34682113	55	141.2
chr9	35913593	35914519	7	241.6
chr9	45128660	47187208	6	277.1
chr9	66469896	68388634	12	55.4
chr9	66833736	66834396	11	-1
chr9	66846501	66847349	4	231.2
chr9	67320303	67321061	10	168.6
chr9	69786612	70403850	14	-1
chr9	69952942	69953975	5	253.9
chr9	69958171	69959137	6	292.3
chr9	72652889	72653690	29	160.4
chr9	72853974	72860781	5	238.9
chr9	75456253	75457125	5	225.8
chr9	79769833	79777685	44	166
chr9	88667538	88669000	5	289.6
chr9	89155430	89156403	4	308.8
chr9	90030455	93179991	9	267.1
chr9	91588502	91589418	9	67.3
chr9	93670362	96381451	22	217.2
chr9	107363198	107369493	24	44.7
chr9	107816224	107817798	7	304.4
chr9	111009590	111010586	4	306.2
chr9	112285761	112286679	37	105.2
chr9	118010235	118011216	12	311.8
chr9	124226889	124227868	29	59.9
chr9	132158581	132159333	38	157.2
chr9	132172315	132173150	4	207.1
chr9	133833671	133834650	5	310.9
chr9	136257999	136258972	5	277.7
chr9	137577453	137577991	29	-1
chr9	139526768	139527775	9	246.5
chr9	139996496	139998576	5	309.3
chr9	139997328	139998450	16	-1
chr9	140222768	140223352	18	-1
chr9	140815558	140816497	8	197
