# Supplementary material for: Discovery of large genomic inversions using long range information
Source: BMC Genomics. 2017 Jan 10;18:65. doi: 10.1186/s12864-016-3444-1 (PMC5223412; doi:10.1186/s12864-016-3444-1)
Supplement: Additional file 2: — Call sets. Call sets generated by Valor, DELLY, LUMPY, and GASVPro using both real data and simulations. (ZIP 72710 kb) [file 12864_2016_3444_MOESM2_ESM.zip › supplementary/NA12878/gasVPRO_platinum.inner.bed]

chr1	725806	224202211	44	-1
chr1	1530507	1530777	8	187.3
chr1	1531395	1531537	4	288.1
chr1	1588686	1653842	7	169.7
chr1	1595065	1660720	8	194.9
chr1	2583695	2622171	10	172.6
chr1	2583696	2619792	5	282.2
chr1	2583762	2584776	6	206.6
chr1	2583799	2586424	12	193.6
chr1	2584423	2629233	43	-1
chr1	2584452	2616007	55	-1
chr1	2584812	2627917	10	-1
chr1	2584835	2614767	7	305.9
chr1	2584841	2629234	14	279.9
chr1	2585376	2585876	12	-1
chr1	2585390	2623965	26	-1
chr1	2585401	2585638	15	193.6
chr1	2585753	2615509	6	147.7
chr1	2585794	2616124	14	-1
chr1	2586115	2623189	12	-1
chr1	2587207	2629571	16	-1
chr1	2614850	2615687	17	209.2
chr1	2615578	2630296	17	166.7
chr1	2615832	2627425	6	11.5
chr1	2617360	2623680	5	269
chr1	2620392	2629646	8	-1
chr1	2620998	2622841	26	120
chr1	2628563	2629234	5	283.5
chr1	3097737	3098268	27	59.5
chr1	4124599	4125024	12	123.6
chr1	4125741	4126915	9	-1
chr1	4204645	4204727	13	296.3
chr1	4999566	4999651	5	299.6
chr1	6997410	6997562	6	255.6
chr1	11052297	11054838	34	-1
chr1	11099704	11101606	6	224.2
chr1	11101906	11102143	4	257.7
chr1	11434039	11434402	5	110.6
chr1	12894053	12948624	5	169.7
chr1	12911146	13186981	4	328.7
chr1	12942636	13219808	17	196.5
chr1	16366427	16388645	9	247.1
chr1	16415369	16416039	7	325.8
chr1	16890693	16893823	23	49.5
chr1	16907214	16913060	4	317.7
chr1	17012941	21739266	4	302.8
chr1	17492582	17492651	5	306.5
chr1	18376232	18376412	7	219.6
chr1	22024041	22287485	9	251.9
chr1	22312774	22335317	4	247
chr1	23718935	23719063	5	265.2
chr1	29720940	30878514	6	189.6
chr1	30569460	30965315	4	174.2
chr1	31124475	31124644	11	226.8
chr1	32966260	33005233	10	179.8
chr1	37423197	37425526	5	38.7
chr1	39970129	39970400	12	173.5
chr1	40475168	220077555	4	243.7
chr1	41992338	41992905	4	278.7
chr1	42010584	42010935	5	130.8
chr1	56996132	56996275	11	256.8
chr1	70912099	70912377	8	226.5
chr1	85980305	144849233	5	278.3
chr1	89599083	89651887	4	166.1
chr1	91561318	93514313	13	135.9
chr1	91758167	91766611	4	252.8
chr1	95628135	95680088	9	164.5
chr1	96071814	244511652	4	186.4
chr1	103914024	208553035	7	239.4
chr1	106954803	224287954	5	297.2
chr1	117571851	192525518	5	295
chr1	121138142	121138339	7	229.5
chr1	121351983	121355168	59	207.7
chr1	121351997	121358003	4	317
chr1	121352302	121352336	5	336.1
chr1	121354355	121355715	17	319.9
chr1	121356167	121483312	11	320.4
chr1	121358536	121386267	11	310.9
chr1	121358537	121482787	107	296.3
chr1	121358554	121480139	15	322.1
chr1	121478470	121482787	80	317.2
chr1	121478482	121481925	8	68.6
chr1	121478704	121480147	10	300.9
chr1	121482265	121483816	26	282.2
chr1	142535577	142539245	11	43.1
chr1	142535811	142541087	8	324.4
chr1	142538054	142542311	4	277.7
chr1	142539241	142541414	4	-1
chr1	142540618	142541084	17	38.2
chr1	144856582	146494471	4	-1
chr1	147858522	149221443	5	204
chr1	148849027	148850452	5	271.3
chr1	149035017	149035520	5	10.6
chr1	152276843	152281431	8	187.7
chr1	153043813	153066543	19	125.5
chr1	154686523	154686939	48	30.7
chr1	167025948	167026112	6	247.5
chr1	180509310	181043271	12	167.2
chr1	187466505	187466730	9	298.5
chr1	195540797	195540888	4	333.9
chr1	197756837	197757985	5	312.5
chr1	201225444	201227012	6	243.2
chr1	202593967	202594197	17	183.6
chr1	207097488	207097800	63	133.4
chr1	207292385	207293196	8	305.2
chr1	224201764	224202343	4	249.4
chr1	225134176	225248467	12	-1
chr1	231007899	245347066	8	239.9
chr1	234174345	234185750	7	285.9
chr1	234383739	234383960	15	200.4
chr1	243643980	243644048	5	312.2
chr1	246407393	246410677	24	213
chr10	493296	493565	15	185.6
chr10	3356844	3357314	6	124.9
chr10	3500657	3500874	13	207.5
chr10	5202243	5324841	18	262
chr10	6672839	6840063	4	315.9
chr10	7568718	7568892	5	227.5
chr10	11407502	11407653	6	252.5
chr10	14610440	14610588	4	243.9
chr10	18545325	18545635	26	147.1
chr10	26859763	26889867	7	135.5
chr10	27224666	27229246	17	101
chr10	36684397	37874748	11	177.2
chr10	38560770	42891588	8	30.7
chr10	38773074	38817725	13	293.3
chr10	38776538	39121436	66	299.2
chr10	38776860	38815243	4	339.7
chr10	38789335	39144026	6	331.7
chr10	38789494	38818761	74	124.6
chr10	38792295	39125581	6	262.2
chr10	38792295	39128847	6	320.6
chr10	38792407	39136800	4	319.6
chr10	38815804	39144096	18	162.9
chr10	38816592	38818812	50	-1
chr10	38873320	39124427	4	350.7
chr10	38876658	42601357	4	296.3
chr10	38877624	42661905	6	339
chr10	38886197	42663094	7	240.4
chr10	39077635	39080946	7	162.9
chr10	39080025	39086286	5	-1
chr10	39080059	39081872	4	-1
chr10	39081378	39110987	4	339
chr10	39084993	39094155	5	232.5
chr10	39085953	39094312	4	194.9
chr10	39088427	39094130	4	333
chr10	39092936	39107302	7	327.9
chr10	39094972	39107305	4	336.1
chr10	39105763	39107296	6	336.8
chr10	39106404	39107305	46	56.4
chr10	39106407	42359135	4	345.6
chr10	39107178	39112397	14	57.2
chr10	39107365	42359135	24	320.6
chr10	39114176	39135529	5	307.1
chr10	39118142	39137418	5	333.1
chr10	39119515	39140751	9	-1
chr10	39124525	39136818	23	186
chr10	39124527	39135672	11	214.6
chr10	39125566	39141032	4	336.8
chr10	39125947	39150109	7	321.1
chr10	39126208	39138643	10	-1
chr10	39126491	39128528	8	-1
chr10	39128680	39138145	9	155.5
chr10	39128871	39138866	19	295
chr10	39128906	39135531	10	133.7
chr10	39128945	39133557	4	344.1
chr10	39136458	39145141	6	313
chr10	39136716	39137441	6	243.2
chr10	39137963	39140274	16	149.2
chr10	39138182	39149082	7	298.6
chr10	39138925	39152452	29	325.3
chr10	39138942	39150872	7	93.8
chr10	39142449	39154761	6	42.4
chr10	42355035	42355152	12	269.7
chr10	42355051	42376029	5	250.9
chr10	42355074	42359905	4	322.1
chr10	42355774	42381539	77	-1
chr10	42356074	42380621	22	-1
chr10	42356365	42357932	21	-1
chr10	42356476	42378754	5	-1
chr10	42357065	42370294	8	325
chr10	42357599	42369820	5	294.8
chr10	42357607	42365153	21	-1
chr10	42357620	42360716	14	-1
chr10	42357636	42371244	9	-1
chr10	42357872	42358887	28	-1
chr10	42357894	42380742	14	-1
chr10	42358781	42380688	21	-1
chr10	42358809	42376751	4	-1
chr10	42358861	42362374	4	337.8
chr10	42358861	42381810	12	67.6
chr10	42359152	42359653	4	9.9
chr10	42359224	42362289	9	338.3
chr10	42359379	42369244	18	-1
chr10	42359379	42371212	24	-1
chr10	42359382	42378076	6	-1
chr10	42359390	42369772	17	-1
chr10	42359612	42375859	6	70.7
chr10	42359615	42363513	4	309.6
chr10	42359786	42366652	33	-1
chr10	42359924	42364188	115	-1
chr10	42360280	42374768	5	-1
chr10	42360523	42378069	12	-1
chr10	42360752	42380363	33	-1
chr10	42360757	42381809	9	-1
chr10	42360805	42371239	9	159.6
chr10	42361121	42362494	5	-1
chr10	42361148	42369446	4	-1
chr10	42361443	42380381	5	130.8
chr10	42361561	42366447	17	-1
chr10	42361604	42363439	7	-1
chr10	42361671	42383272	8	-1
chr10	42361688	42373678	6	-1
chr10	42361689	42380398	43	-1
chr10	42361710	42365211	65	-1
chr10	42361712	42374377	8	-1
chr10	42361836	42365894	4	180.6
chr10	42361957	42369476	6	-1
chr10	42362058	42382011	7	-1
chr10	42362345	42364398	7	242.6
chr10	42362350	42378088	23	-1
chr10	42362389	42380231	5	270.2
chr10	42362946	42368985	8	277
chr10	42362946	42377683	4	236
chr10	42362946	42378896	9	285.6
chr10	42362947	42366350	5	300.1
chr10	42362960	42369690	6	303.9
chr10	42362983	42381959	7	-1
chr10	42363744	42369396	12	202.2
chr10	42364165	42365622	18	-1
chr10	42364310	42382146	16	-1
chr10	42364390	42373885	4	-1
chr10	42364400	42380548	30	-1
chr10	42364765	42378734	35	-1
chr10	42364782	42365336	25	192.4
chr10	42365610	42369715	10	297.9
chr10	42365980	42366481	5	12
chr10	42366114	42371084	6	-1
chr10	42366258	42379927	182	-1
chr10	42366365	42377884	8	321.6
chr10	42366370	42369496	10	40.5
chr10	42366919	42381735	6	-1
chr10	42367840	42369272	12	-1
chr10	42368238	42380498	61	-1
chr10	42368607	42380370	4	252.2
chr10	42369457	42381715	48	263.4
chr10	42369465	42370757	10	95
chr10	42369604	42378896	6	19.1
chr10	42369612	42378738	15	-1
chr10	42369726	42379749	4	137.2
chr10	42370098	42378048	7	-1
chr10	42370250	42380258	119	-1
chr10	42370792	42382070	5	139.7
chr10	42371848	42380571	32	-1
chr10	42373538	42374865	4	2.8
chr10	42373541	42380388	8	320.1
chr10	42374927	42377564	5	296.8
chr10	42374936	42376978	7	132.5
chr10	42375571	42378562	5	175.4
chr10	42375923	42378751	14	-1
chr10	42376083	42380987	13	264.2
chr10	42376139	42379483	5	137.2
chr10	42376908	42377270	25	-1
chr10	42377018	42380236	5	66.2
chr10	42377023	42382097	15	-1
chr10	42377594	42381960	12	-1
chr10	42378355	42383225	4	-1
chr10	42379176	42380744	30	-1
chr10	42379492	42382164	13	-1
chr10	42380286	42799992	6	339
chr10	42381262	42381895	4	32.5
chr10	42381535	42382813	21	-1
chr10	42383345	42392701	39	12.7
chr10	42383553	42597768	15	205.8
chr10	42383554	42597117	8	102.8
chr10	42383725	42391458	7	300.9
chr10	42384233	42600414	5	-1
chr10	42384273	42396134	5	-1
chr10	42384282	42390811	26	-1
chr10	42385098	42396615	14	-1
chr10	42386148	42597061	4	137.2
chr10	42386603	42597366	180	-1
chr10	42387143	42599799	225	-1
chr10	42388980	42600064	74	-1
chr10	42389074	42396091	4028	-1
chr10	42389135	42597418	53	-1
chr10	42390047	42600098	6	-1
chr10	42391293	42600064	13	-1
chr10	42392449	42597374	32	-1
chr10	42392469	42597392	83	-1
chr10	42392846	42599521	65	-1
chr10	42394280	42597399	32	-1
chr10	42395371	42597388	17	-1
chr10	42395503	42600064	69	-1
chr10	42397020	42597389	110	-1
chr10	42397793	42600066	27	-1
chr10	42398609	42399432	38	245.6
chr10	42398613	42408272	45	237.9
chr10	42398693	42398773	23	298.8
chr10	42398694	42404373	5	337.4
chr10	42398694	42409199	8	333
chr10	42399262	42400702	351	-1
chr10	42399325	42409220	6	305.4
chr10	42399370	42408392	418	210.2
chr10	42399900	42402419	57	-1
chr10	42400276	42818653	13	-1
chr10	42400283	42404865	50	-1
chr10	42401037	42404867	43	-1
chr10	42401052	42402337	20	-1
chr10	42401268	42408730	125	-1
chr10	42401925	42409327	4	204.4
chr10	42408314	42818159	90	124.1
chr10	42528066	42532527	21	302.5
chr10	42528085	42531912	7	302.9
chr10	42528845	42529800	1421	-1
chr10	42529409	42536007	14	178.8
chr10	42530195	42531975	2077	-1
chr10	42530511	42539477	36	-1
chr10	42530650	42534677	7	283.4
chr10	42530873	42535073	160	-1
chr10	42531949	42534700	165	278.8
chr10	42532594	42534732	379	264.8
chr10	42532601	42539087	10	250.7
chr10	42534762	42535157	22	321.8
chr10	42598091	42601475	7	297
chr10	42661987	42667330	7	202.2
chr10	42667279	42667465	10	234.6
chr10	42673019	42738990	4	59.6
chr10	42792248	42810582	4	350.7
chr10	42891428	75457746	4	153.9
chr10	48357810	51487576	9	270.4
chr10	52494287	81659378	4	226
chr10	81787526	81803380	14	26.9
chr10	90794895	90802158	25	122.8
chr10	97207600	97208125	23	-1
chr10	98163276	99459630	16	188.7
chr10	121186454	121186707	12	234.8
chr10	126298999	126299460	5	39.8
chr10	127190876	127201139	12	212.6
chr10	127513436	127513675	19	182.1
chr10	127940167	127940697	28	95.8
chr10	129595754	129595859	4	286.9
chr10	130381686	130381901	8	214.9
chr10	133284865	133285000	8	255.7
chr10	134177887	134178271	8	89.6
chr10	134634886	134635626	5	252.3
chr10	134639557	134639840	4	234.5
chr10	134748989	134749329	4	172.7
chr10	134880703	134880707	9	-1
chr10	135517592	135517712	4	300.7
chr11	194695	194797	4	294.8
chr11	711861	712013	18	245.4
chr11	1961108	1961291	6	228.4
chr11	2209256	60884102	9	185.7
chr11	2894433	9684722	20	114.1
chr11	21751322	21751674	9	243.2
chr11	36331209	36331501	4	312.5
chr11	48387489	48387947	15	193.3
chr11	48609455	55241400	5	227.2
chr11	48748750	54892929	44	161.7
chr11	48835038	48857977	10	-1
chr11	48847228	55012530	4	337.5
chr11	48853925	48855475	23	128.2
chr11	48932551	48940651	6	229.5
chr11	48940862	48958221	4	271.2
chr11	49839503	49873899	13	154.9
chr11	50669051	50675066	5	226.5
chr11	50694755	50695686	6	195.5
chr11	50717387	50740135	7	208.6
chr11	50760805	50782993	4	190.8
chr11	51570253	51579596	6	287.2
chr11	51572794	51579609	9	260.5
chr11	51573251	51574488	121	-1
chr11	51577017	51579606	49	246.5
chr11	51579041	51579598	15	301.5
chr11	51579554	51591324	104	112.1
chr11	51579622	51581032	17	296.3
chr11	54697335	54704548	11	260.5
chr11	54836320	54837666	11	218.9
chr11	55084784	55196255	11	246.2
chr11	60867051	60867642	24	73.9
chr11	61777293	61777914	37	158.1
chr11	63699007	63701888	57	144.7
chr11	64363579	64363668	7	289.6
chr11	68282768	68411364	8	271.9
chr11	68950515	68953078	6	255.2
chr11	118292741	118293708	5	281.3
chr11	119932277	119932535	18	170.2
chr11	131550382	131550646	14	164.2
chr11	134574508	134574657	5	268.9
chr12	1231062	1231805	4	205.7
chr12	8541929	8548747	5	75.5
chr12	8575971	8596372	24	207
chr12	9170145	87341414	4	296.5
chr12	9557672	31273432	4	237.9
chr12	9557833	9558606	7	157.9
chr12	9558675	31273577	10	175.4
chr12	11167899	11222841	5	195
chr12	11169750	11225250	11	187.7
chr12	11207316	11277993	5	274
chr12	11207787	11237343	38	166.5
chr12	13164470	13164802	26	144.7
chr12	22711328	22711362	6	-1
chr12	25956211	104359679	14	144.4
chr12	25956684	104373684	6	198.8
chr12	26958765	125356029	7	226.4
chr12	34185153	38720066	5	302.8
chr12	34203055	38739811	20	179.4
chr12	34833700	34836872	7	308
chr12	34833704	34841788	14	294.3
chr12	34833787	34834146	54	120.9
chr12	34838093	34838589	4	107.5
chr12	34853058	34856507	8	248.6
chr12	34853306	34855763	4	-1
chr12	34854979	34856622	6	35.4
chr12	37991966	38008590	4	293.3
chr12	37999778	38008606	4	339
chr12	38007043	38016391	4	336.1
chr12	38007106	38008597	10	252.7
chr12	38008691	38016410	7	195.1
chr12	38008756	38008945	27	227
chr12	38026289	38029036	23	38.9
chr12	38039703	38108610	18	336.1
chr12	38318020	38318526	10	123.2
chr12	39860156	39860333	6	298.5
chr12	40899096	40904656	4	243.2
chr12	48334863	48334996	4	260.5
chr12	50272496	50273883	9	31.1
chr12	56629646	56678317	4	155.7
chr12	69547507	118732904	17	162.8
chr12	71532827	71533755	4	301.5
chr12	78084507	78084544	8	326.5
chr12	80154990	80162708	22	61.7
chr12	84614998	84615107	4	302.9
chr12	87204958	87205796	31	158.7
chr12	90486558	115014400	5	350.7
chr12	109158841	109161735	8	228
chr12	110099375	110099659	17	154
chr12	124923423	124923853	11	123.1
chr12	125574896	125575133	4	333.1
chr12	128181688	128181810	12	266.7
chr12	132061469	132061574	6	279.2
chr12	132067525	132067658	4	277.4
chr12	132959033	132959586	8	205.6
chr12	132964542	132964850	6	144.1
chr12	133040907	133041126	13	206.7
chr13	19777523	20278578	6	182.8
chr13	23507713	24929816	10	41.2
chr13	28508802	28509096	13	241.2
chr13	29785539	29920559	16	131
chr13	29786904	29921936	13	154.6
chr13	36530817	36532353	10	172.7
chr13	36532098	36532353	65	181.1
chr13	41580110	41580200	6	295
chr13	42947368	42947581	43	208.1
chr13	50378206	50379168	21	105.2
chr13	82356909	82356975	5	340.5
chr13	83420687	83421150	4	134.6
chr13	98505031	98505205	23	232.2
chr13	108909043	109448939	7	183.6
chr13	111037912	111038296	5	266.4
chr13	111133950	111134199	4	302.4
chr13	114754300	114755048	11	240.7
chr13	114885329	114885487	4	311.1
chr14	19009675	19010524	10	174.1
chr14	19035639	19037774	6	-1
chr14	20974859	20975038	7	253.4
chr14	25076768	25101326	6	122.3
chr14	36417426	36417797	4	105.4
chr14	40113984	40114597	18	159.9
chr14	41375940	41376757	4	302.9
chr14	46480513	55956280	4	244.5
chr14	50192138	50192300	22	243.8
chr14	51412538	51412615	5	303.9
chr14	64504846	64504997	9	257.1
chr14	83141498	83141894	4	317.8
chr14	94831169	94846854	35	-1
chr14	100993175	100993237	11	313.5
chr14	104362989	104363072	8	294.9
chr14	104681697	104681923	6	203.8
chr14	105628900	105628940	11	323.3
chr14	106035805	106155569	19	127.4
chr14	106049132	106049285	25	247.5
chr14	106049132	106168116	8	297.6
chr14	106082813	106227200	9	300
chr14	106085861	106229679	6	310.5
chr14	106090851	106134443	11	125.9
chr14	106094178	106112637	6	257.5
chr14	106097053	106115656	29	157.1
chr14	106713187	107011421	5	212.8
chr14	106781806	106806336	7	136.7
chr14	106782994	106807553	9	122.9
chr14	106855872	106936879	4	309.7
chr14	106932493	107174127	5	168.2
chr14	107087395	107099141	17	159.8
chr15	20008241	20008960	9	247.7
chr15	20025742	20026071	4	153.4
chr15	20546733	20549223	8	221.5
chr15	20547352	20547960	51	-1
chr15	22827023	22830612	13	171.6
chr15	24342037	24667217	7	266.5
chr15	24366060	24695528	13	186.9
chr15	24478504	24620045	6	199.6
chr15	24502892	24668719	4	163.5
chr15	25461060	25472306	4	301.3
chr15	27633209	27633331	5	310.2
chr15	30465391	30465459	4	305.8
chr15	30924642	32914332	10	196.9
chr15	40342901	40343104	8	217.7
chr15	51801718	51864214	8	240.4
chr15	61610072	61610221	5	257.5
chr15	69242821	77910869	5	304.6
chr15	71491928	71492186	27	182.4
chr15	77991799	77992022	5	188.7
chr15	92292709	92293022	7	177.9
chr15	94686471	94749234	4	78.9
chr15	95845230	96978645	5	263.4
chr15	97899487	97899565	10	299.2
chr15	100687025	100693053	11	131.1
chr15	100984076	101616129	16	143.5
chr15	101250639	101250708	8	307.5
chr16	600847	601142	7	201.5
chr16	1005059	1005510	4	134.4
chr16	1389956	1390115	8	238.7
chr16	8612725	8614997	8	216.5
chr16	8614228	8614456	31	-1
chr16	9120656	9121650	9	251.2
chr16	13774232	13774419	14	216.1
chr16	16266035	16266287	4	268.4
chr16	25066703	25137729	14	107.4
chr16	26385471	26386194	46	70.4
chr16	26825067	26825198	6	-1
chr16	29238826	88226560	4	296.4
chr16	29284707	88280594	9	253.5
chr16	29328335	88056964	5	116.1
chr16	32346372	33343308	13	146.4
chr16	32454550	32457728	17	203
chr16	32553147	32603407	7	301.2
chr16	32600966	32601381	7	268.5
chr16	32817984	32818054	15	-1
chr16	33237480	33238061	8	234
chr16	33238040	33239089	9	217.1
chr16	33238665	33294220	96	-1
chr16	33238863	33241456	133	-1
chr16	33239219	33294036	11	49.3
chr16	33239959	33241248	13	-1
chr16	33239964	33241130	5	279.2
chr16	33239985	33294011	5	181.1
chr16	33240902	33241169	8	160.4
chr16	33241777	33294338	140	-1
chr16	33545032	33546721	9	215.6
chr16	33577095	33857255	12	231
chr16	33865142	33868618	4	190.9
chr16	33865299	33865812	6	123.1
chr16	33867104	33868860	4	-1
chr16	33883200	46444405	5	314.4
chr16	33883577	46499179	4	280.7
chr16	33885746	46440412	5	315.6
chr16	33887679	33887903	4	206.4
chr16	33887714	33900640	5	165.7
chr16	33894981	34187004	6	41.9
chr16	33900511	33901670	4	59.9
chr16	33972298	33972447	7	257.5
chr16	33973301	33973796	9	16.3
chr16	33973744	33976888	4	310.3
chr16	33973892	33975849	26	316.2
chr16	33974446	33976938	11	83.1
chr16	33978346	33978812	39	189.3
chr16	33984731	33985985	11	7.1
chr16	33997815	33998211	11	96.9
chr16	34001015	34004190	33	155.2
chr16	34004058	34004143	6	297
chr16	34004097	34004824	12	177.3
chr16	34009269	34009533	22	211.5
chr16	34021948	34023071	5	255.2
chr16	34022178	34022655	12	26.4
chr16	34184942	34185026	79	-1
chr16	34185543	34191803	28	-1
chr16	34191425	34191582	8	239
chr16	35229125	35274919	4	215.5
chr16	46386755	46403687	5	277.7
chr16	46388428	46393238	5	319.5
chr16	46389033	46390030	5	-1
chr16	46389108	46391945	28	29.7
chr16	46389976	46394434	11	-1
chr16	46390094	46404106	122	-1
chr16	46390171	46401783	22	267.8
chr16	46390729	46403682	5	269.3
chr16	46390844	46396749	18	238.5
chr16	46391945	46404939	5	259.1
chr16	46393298	46403232	5495	-1
chr16	46394195	46405024	9	-1
chr16	46394231	46401783	26	194.1
chr16	46394234	46406116	8	16.3
chr16	46394272	46400049	211	136.5
chr16	46395456	46403701	4	261.2
chr16	46396016	46407089	152	-1
chr16	46400090	46406762	7	131
chr16	46400131	46401773	5	332.3
chr16	46401243	46406952	4	242.4
chr16	46401863	46407664	6	131.3
chr16	46417708	46427653	5	154.7
chr16	46417835	46426276	48	-1
chr16	46422934	46453777	4	347.1
chr16	46425608	46435390	10	265.2
chr16	46429130	46454000	4	275.5
chr16	46435893	46436742	4	294.8
chr16	46435916	46437594	14	219.1
chr16	46435974	46439024	5	158
chr16	46436254	46440004	6	313.3
chr16	46436391	46449683	4	201
chr16	46437293	46437542	17	188.3
chr16	46437652	46439371	5	117.4
chr16	46438375	46439905	4	242.4
chr16	46438508	46454231	7	-1
chr16	46438585	46452543	4	148.9
chr16	46439074	46451899	6	163.6
chr16	46439307	46444769	8	60.3
chr16	46441458	46500043	4	329.2
chr16	46444758	46454136	9	-1
chr16	46447684	46454872	7	279.2
chr16	46447950	46500184	4	105.4
chr16	46449400	46450289	5	313.6
chr16	46450290	46455087	5	-1
chr16	46450365	46454574	7	279.9
chr16	46452307	46498632	11	243
chr16	46453172	46500371	5	-1
chr16	46455944	46500113	7	223.1
chr16	48281019	48281312	59	130.8
chr16	48905840	48906236	5	298.5
chr16	70005951	70228572	4	299.2
chr16	78038639	78041289	17	153.6
chr16	81610834	81611643	8	147
chr16	86142438	86142789	5	-1
chr16	86498020	86498134	4	285.1
chr16	87221424	87221455	10	-1
chr16	87535970	87536331	14	89.5
chr16	88086780	88087369	26	161.7
chr16	88280517	88280847	5	197.6
chr16	89974856	89975349	17	-1
chr17	48277	48305	4	334.8
chr17	70023	70165	6	270.2
chr17	164519	165746	5	206.9
chr17	216965	217166	4	211
chr17	652043	652147	4	328.7
chr17	671378	671639	6	216.2
chr17	713307	713465	4	274.7
chr17	6097312	6097675	4	106.2
chr17	15723369	20541157	24	203.2
chr17	16840538	20461543	9	237.9
chr17	21328560	25309723	5	309.4
chr17	21334865	25316179	7	99.6
chr17	21349240	25330535	7	182.5
chr17	21349803	25331155	4	234.1
chr17	21548606	22206585	7	152.3
chr17	21904488	21906624	4	55.2
chr17	22223806	22224000	6	246.4
chr17	22252281	22261584	11	293.8
chr17	25264983	25266612	43	-1
chr17	30276780	34143584	6	256
chr17	33304952	72773778	9	224.2
chr17	38006437	38006846	6	119.3
chr17	39243909	39263775	8	218.7
chr17	39254266	39274336	10	135.5
chr17	39382982	39411434	8	260.5
chr17	39789086	39789370	26	182.2
chr17	39789909	39789982	7	301.5
chr17	41436618	41442491	15	90.5
chr17	44287900	45175761	42	104
chr17	46615732	46617151	17	161.8
chr17	54950218	54952531	5	74.2
chr17	55080178	55081514	17	130.5
chr17	63496166	63496369	15	226.8
chr17	67957785	67958002	23	204
chr17	72728700	72729608	14	36.9
chr17	77995698	77998669	12	221.1
chr17	77998203	77998409	33	212.1
chr17	78287875	78288022	4	264.8
chr17	78904069	78904215	6	246.2
chr17	80106965	80107041	4	-1
chr18	13673262	13674064	7	194.2
chr18	15405182	15408042	6	279.1
chr18	15405917	15408121	10	206.7
chr18	18511105	18513849	35	263.3
chr18	18511991	18512564	203	-1
chr18	18512747	18515000	15	-1
chr18	18512897	18517353	152	-1
chr18	18512901	18515439	568	-1
chr18	18513647	18517343	53	-1
chr18	18513938	18516268	64	-1
chr18	18514156	18515012	10	285.9
chr18	18518980	18519972	56	-1
chr18	19812122	19812261	9	259.5
chr18	46593553	46593737	6	276.1
chr18	48657277	48657682	19	44.5
chr18	61308253	61325681	17	212
chr18	62884214	75877221	4	187.7
chr18	65038191	65598475	4	164.5
chr18	68387349	68405725	12	130.4
chr18	69711900	69712816	23	145.8
chr18	74323592	74323912	17	137.6
chr18	74679359	74679594	10	217.1
chr18	75261116	75261377	7	173.6
chr18	76725004	76725155	6	256.6
chr18	77653896	77654258	6	293.8
chr19	466054	466130	7	301.2
chr19	467064	467132	5	308.1
chr19	816484	816651	6	256.6
chr19	879418	879774	5	104.3
chr19	1164509	1164835	5	111.6
chr19	2348915	2349084	4	244.2
chr19	3310319	3310917	15	140.4
chr19	3332260	3332531	4	162.1
chr19	7153165	7153432	13	181
chr19	7396081	7396324	20	186.5
chr19	8993044	9001923	4	348
chr19	9007341	9010272	5	112.6
chr19	12404832	12550865	6	98.4
chr19	13100196	13100517	5	135.2
chr19	13737646	13738725	12	150
chr19	15785366	15785415	4	325.7
chr19	17424352	18800074	5	233.3
chr19	20497386	22485515	6	288.3
chr19	21195921	21778218	5	266.5
chr19	21197647	21684434	6	260.5
chr19	21268345	21327718	13	181.7
chr19	21272781	21334677	23	142.7
chr19	21607530	21608046	9	289.4
chr19	21684447	23294677	4	311.1
chr19	21700969	22627510	4	313.5
chr19	21756955	24210620	8	320.6
chr19	22155785	22363746	7	115.4
chr19	22363550	22363672	4	310.3
chr19	23482066	28310151	22	60.2
chr19	23505844	23650918	32	125.7
chr19	23936023	23936354	48	133.2
chr19	24056074	24150959	34	138.2
chr19	24601623	24601755	14	269.1
chr19	27732090	27740192	4	140
chr19	27732839	27736680	49	-1
chr19	27733282	27737465	8	128.3
chr19	27733828	27737977	182	-1
chr19	27733909	27736726	23	-1
chr19	27735095	27736608	11	-1
chr19	27735356	27740231	6	178
chr19	27735470	27737977	19	-1
chr19	27735572	27736688	4	264.2
chr19	27737044	27738528	30	-1
chr19	27794373	27806660	6	321.8
chr19	27801536	27806508	19	129.4
chr19	27830367	27830499	11	261.9
chr19	27833409	27856720	9	166.5
chr19	27854654	27888880	36	149.5
chr19	27868831	27869520	38	100.1
chr19	30390573	30390862	5	193.7
chr19	40373992	40405681	4	294.1
chr19	41454129	41521555	5	242.5
chr19	43227881	43513628	4	207
chr19	43420304	43439314	4	276.2
chr19	43538601	43594429	4	319.4
chr19	43603065	43789858	8	230.1
chr19	44183570	44183956	25	169.9
chr19	44915563	44915632	15	316.5
chr19	51484207	51484627	33	59.1
chr19	52888151	52941438	8	193.2
chr19	53186925	53481946	5	187.8
chr19	53320072	53356794	13	122.9
chr19	53323716	53359080	10	-1
chr19	53352998	53419099	4	326.5
chr19	53361552	53446318	6	91.7
chr19	53391951	53419492	4	132.9
chr19	53937549	53973516	11	-1
chr19	53946129	53983450	16	112.6
chr19	54424064	54424702	5	240.4
chr19	54428029	54428150	4	275.6
chr19	54637306	54637830	5	29.7
chr19	55274999	55353734	9	256.1
chr19	56273064	56282795	11	228.7
chr2	845474	845877	4	67.3
chr2	1529530	1536397	20	117.7
chr2	1533542	1534927	6	156.6
chr2	1534707	1539344	16	-1
chr2	1569602	1570050	4	320
chr2	1599697	1601552	4	187.4
chr2	1600667	1600748	14	-1
chr2	3244631	3244680	14	-1
chr2	3638190	3638287	4	283.9
chr2	3773093	3773217	4	336.5
chr2	10152859	10153636	40	-1
chr2	10153160	10155314	19	101.8
chr2	11994105	11994504	5	118.1
chr2	16406493	16407908	34	94.4
chr2	18907293	18907862	26	-1
chr2	33141398	241975253	4	25.8
chr2	45448379	45448806	5	256.7
chr2	45537678	45537946	6	194.8
chr2	60616517	68133651	4	282.3
chr2	62958098	133024468	4	292.3
chr2	63549455	63555230	4	218
chr2	64602820	64603242	5	233.3
chr2	65827731	65828167	15	55.9
chr2	71845604	71845678	9	299.3
chr2	73877150	73939898	4	312.9
chr2	87623789	87642035	41	180.4
chr2	87623933	87644492	10	126.7
chr2	87624542	87656124	10	-1
chr2	87633716	87719942	4	107.2
chr2	87642125	87644488	5	331.7
chr2	87644196	87644410	4	220.1
chr2	88429866	88430023	7	282.9
chr2	89077562	97834687	14	247.2
chr2	89842322	89844777	9	223.7
chr2	89850253	89850257	6	348.5
chr2	89852226	89853902	5	311.1
chr2	89852226	89855003	9	68.6
chr2	89853008	89853224	4	-1
chr2	89867511	89868150	32	220.7
chr2	89868094	89868788	4	263.5
chr2	89868830	89872079	33	276.4
chr2	89875354	89878703	6	149.6
chr2	89875993	89878427	5	328
chr2	89877883	89879636	47	-1
chr2	90448811	91670958	10	-1
chr2	90449106	91671064	15	98.3
chr2	90449744	91670257	20	184.9
chr2	90451492	91671308	6	-1
chr2	90465007	91679852	17	87.6
chr2	90482786	90485606	5	-1
chr2	90483109	90485419	8	192.6
chr2	91739048	91739499	4	300
chr2	92269177	92269453	9	147.4
chr2	92276433	92279727	39	104.1
chr2	92280837	92306801	53	299.2
chr2	92281348	92281439	12	344.1
chr2	92281355	92296845	333	196.3
chr2	92281361	92316303	118	180.2
chr2	92281362	92291095	19	211.7
chr2	92281362	92308046	7	301.7
chr2	92281364	92309002	10	295.4
chr2	92281908	92306097	32	-1
chr2	92284407	132996611	7	350
chr2	92290287	132996611	251	196.3
chr2	92290291	92305747	4	74.6
chr2	92290294	92317337	6	206.1
chr2	92290566	92309702	28	306.8
chr2	92290977	92317247	4	304.3
chr2	92291088	92301005	8	265.4
chr2	92291093	92296372	7	214.7
chr2	92296450	92300964	14	209.5
chr2	92305671	92305759	80	292.1
chr2	92305691	92309702	34	163.1
chr2	92305695	92321044	8	316.2
chr2	92305695	92316680	59	1.4
chr2	92305701	92317345	5	245.1
chr2	92305706	92322351	7	146.4
chr2	92305726	92306784	4	273.9
chr2	92308572	92308960	5	115.3
chr2	92309648	92309964	18	141.4
chr2	92324944	92325134	15	239.7
chr2	96210818	96211341	6	350.7
chr2	120417180	120418406	22	157.9
chr2	125766662	125768349	35	158.5
chr2	129685219	129685815	6	311.1
chr2	131422865	131425794	8	239
chr2	131886606	131887307	8	298.5
chr2	133002384	133003867	11	255.2
chr2	167494523	167501306	14	155.7
chr2	188429456	188539216	4	267.8
chr2	188650085	195455721	11	221.2
chr2	233859827	233859956	4	283.7
chr2	240564493	240564737	26	176.8
chr2	240640827	240641461	18	49.4
chr2	241249153	241249300	38	-1
chr2	241726147	241726164	6	339.2
chr2	241752131	241752312	26	224.5
chr2	242411459	242411583	5	288.1
chr2	242529799	242530381	6	61.9
chr20	2359802	2360514	24	92.7
chr20	4013638	4013771	4	276.2
chr20	13687326	17258054	5	292.5
chr20	16238589	16238989	4	79.4
chr20	18241827	18243110	19	193.4
chr20	20318077	20318160	8	301.4
chr20	20336247	20336454	7	228.8
chr20	23103226	23103633	6	91.5
chr20	23683490	23746058	11	221.7
chr20	23699363	23774709	7	70.5
chr20	25198475	25198606	6	272.2
chr20	25918317	29467308	8	271
chr20	25923224	29472235	4	302
chr20	25935813	29485928	6	308.5
chr20	26318282	26318948	15	-1
chr20	29813457	29830457	5	327.5
chr20	42325191	42325579	52	93.7
chr20	43033458	43033661	8	209.4
chr20	44367788	44367789	4	350.7
chr20	48579905	48580058	6	256.7
chr20	57270171	57270317	17	254.7
chr20	58889487	58889789	12	153.3
chr20	59677036	59677468	10	79.8
chr20	59848686	59849578	16	134.4
chr20	59965539	59965653	7	298.5
chr20	60521917	60522816	4	327.5
chr20	60557266	60557437	7	243.9
chr20	62074030	62074317	6	202.6
chr20	62720054	62720184	10	262.7
chr21	10085613	10085973	6	111.7
chr21	10699217	10699594	22	164.2
chr21	10700273	10703612	11	281.7
chr21	10702103	10705308	5	153.9
chr21	10706549	10706904	142	103.7
chr21	10716700	10723116	9	250
chr21	10717679	10722967	22	113.8
chr21	10718484	10721507	63	-1
chr21	10721603	10722188	7	222.9
chr21	10722593	10723526	88	-1
chr21	10729379	10730598	19	154.1
chr21	10744302	10745380	19	138
chr21	10750973	10753115	74	-1
chr21	10751329	10752467	5	239
chr21	10756563	10756762	38	218.1
chr21	10757400	10757487	15	289.9
chr21	10762081	10762593	41	151.1
chr21	10766145	10772906	13	284
chr21	10766157	10773543	17	212.2
chr21	10774134	10781651	4	243.2
chr21	10775032	10853659	4	323.6
chr21	10775743	10800262	5	268.8
chr21	10781016	10806224	5	319.2
chr21	10781191	10783070	7	324.3
chr21	10781405	10785884	7	276.4
chr21	10782661	10787837	12	265
chr21	10790057	10797079	6	250
chr21	10794156	10812409	4	281.7
chr21	10795765	10812268	5	175.8
chr21	10795971	10807088	10	221.2
chr21	14345413	14345790	59	89.4
chr21	14353165	14353174	5	345.8
chr21	14366261	14366765	4	13.4
chr21	15250973	15270275	11	273.1
chr21	22781211	22781332	10	266.5
chr21	22783563	22784639	24	111.7
chr21	27374198	27374701	9	305.9
chr21	32114341	32114582	10	212.1
chr21	33402622	33402778	19	235.9
chr21	34694956	34695144	8	289.5
chr21	39128992	39129860	6	189.7
chr21	40285798	40285914	8	276.2
chr21	41720191	41720333	4	263
chr21	45631936	45632085	14	253
chr21	45839477	45839647	15	231.8
chr21	46575975	46576268	30	152.9
chr21	47217818	47218403	20	144.1
chr21	47235125	47235529	5	140.7
chr21	47316486	47316678	4	233.5
chr21	47467372	47468362	6	36.5
chr21	47802983	47803804	10	52.9
chr21	47833005	47833138	4	319.5
chr22	18588852	18589282	25	79.2
chr22	18718182	20325839	13	246
chr22	19713623	19713941	10	121
chr22	20062843	20063054	6	213.8
chr22	23687091	25070834	8	272.6
chr22	24053388	24062185	27	-1
chr22	25684837	25981141	7	173.2
chr22	25692325	25988702	21	164.5
chr22	29516095	29516346	5	224.9
chr22	31622550	31622588	4	331
chr22	35859549	35859721	5	225.9
chr22	36087518	36093651	4	273.8
chr22	36088976	36095113	9	235.1
chr22	37076200	37076528	6	170.3
chr22	42905978	42967855	4	236.4
chr22	43871451	43871677	4	309.6
chr22	43895908	43896233	7	162.6
chr22	49034275	49034595	5	139.3
chr22	49622694	49624301	10	210.5
chr23	63659	64022	5	91
chr23	162727	165711	6	144.2
chr23	387477	387571	10	282.2
chr23	417938	418357	35	102.2
chr23	575886	576302	4	240.9
chr23	721727	721948	10	209.8
chr23	845469	845592	6	272.7
chr23	908252	908527	10	219.5
chr23	936723	1940441	4	288.6
chr23	1013426	1013533	6	295.2
chr23	1210763	1211009	4	218
chr23	1238719	1238801	4	310.4
chr23	1413754	1413992	15	191.6
chr23	1450158	1453308	11	221
chr23	1754124	2020726	4	248
chr23	2366051	2398245	7	265.4
chr23	2367428	2389066	4	-1
chr23	2694435	2808625	9	194.8
chr23	11042196	84823375	4	247.7
chr23	30813658	30814279	5	277.8
chr23	30817807	30819969	11	-1
chr23	48037326	48134083	6	270.2
chr23	48058016	48167208	6	224.9
chr23	48140886	52641964	14	164.1
chr23	52887745	55679013	35	-1
chr23	56828582	56829464	25	162.1
chr23	61726631	61729463	13	164
chr23	61726632	61734432	5	87.9
chr23	61726633	61731060	5	324.3
chr23	61727866	61733210	13	-1
chr23	61728639	61733244	4	269.9
chr23	61729014	61729448	4	128
chr23	61730059	61730646	41	-1
chr23	61730077	61734612	26	-1
chr23	61730261	61731068	4	141.4
chr23	61730266	61732916	26	-1
chr23	61731913	61733534	72	-1
chr23	61732816	61734636	5	333
chr23	61733274	61734114	6	75.3
chr23	61850962	61890651	7	302.9
chr23	88459809	88460978	18	94
chr23	88460695	88461838	8	-1
chr23	88461036	88462427	28	23.6
chr23	88996050	88998147	8	206.9
chr23	101055419	101067683	24	128.2
chr23	134988444	134988673	17	199.2
chr23	139158607	139221185	16	-1
chr23	149026457	149031971	6	314.8
chr23	154871251	155187781	15	234.3
chr23	155033406	155216667	17	107.8
chr23	155238625	155238835	13	211.7
chr24	6401836	6402164	6	243
chr24	6402119	6403578	4	247.7
chr24	10056881	10056971	4	308.3
chr24	10069845	10072385	4	320.4
chr24	13138090	13449902	10	289.6
chr24	13138240	13447393	10	310.3
chr24	13139871	58977454	7	110.4
chr24	13140226	13449644	5	79.6
chr24	13140558	13194847	5	320.4
chr24	13140586	58977294	5	328.7
chr24	13195147	58980190	5	236.3
chr24	13446617	13450009	4	255
chr24	13446653	13451352	6	293.3
chr24	13447529	13458658	4	207.4
chr24	13447655	13459254	7	316.7
chr24	13447691	13449220	5	262.4
chr24	13447876	58982201	6	208.3
chr24	13448372	13450168	50	-1
chr24	13448583	58979253	21	-1
chr24	13448728	58982002	4	206.5
chr24	13448743	58983217	7	198.7
chr24	13449314	58977463	6	245.2
chr24	13449490	58980900	32	-1
chr24	13449658	13458689	11	280.6
chr24	13449673	13459152	7	-1
chr24	13449674	13450080	29	-1
chr24	13449691	13452574	4	312.9
chr24	13449694	13455383	5	328
chr24	13449941	13451462	18	-1
chr24	13450000	58981847	8	-1
chr24	13450258	58980964	4	-1
chr24	13450274	58979247	30	-1
chr24	13451058	13451261	25	204
chr24	13451203	13459761	4	-1
chr24	13451408	13458647	4	338.5
chr24	13452555	58979536	7	200.9
chr24	13454442	13458895	11	-1
chr24	13459598	58979527	4	339.9
chr24	13464382	13488757	7	-1
chr24	13464513	13472169	4	308.1
chr24	13466409	13470850	4	315.5
chr24	13471181	13487799	12	-1
chr24	13646169	13815465	5	343.4
chr24	13648193	13680962	12	315.5
chr24	13649708	13801089	14	292.3
chr24	13650585	13854560	4	162.6
chr24	13650839	13802267	30	295.5
chr24	13650839	13804802	22	297.8
chr24	13650839	13813402	7	295.5
chr24	13650839	13831689	10	291.4
chr24	13650839	13801090	7	280.2
chr24	13650839	13846461	130	282.9
chr24	13650839	13851669	164	244.7
chr24	13650839	13861506	45	294.8
chr24	13651376	13680962	19	283.5
chr24	13651423	13866533	8	215.4
chr24	13651430	13810621	4	337.5
chr24	13651430	13833520	86	-1
chr24	13652217	13869714	4	307.4
chr24	13659348	13857880	5	342.5
chr24	13659350	13820700	5	331.7
chr24	13661786	13866956	4	338.3
chr24	13664419	13869736	4	-1
chr24	13669607	13856723	20	293.3
chr24	13669607	13859951	25	294.1
chr24	13669607	13869440	15	83.1
chr24	13670164	13867448	88	-1
chr24	13671804	13833311	4	335
chr24	13674363	13868231	7	293.3
chr24	13674761	13801085	13	292.3
chr24	13677860	13680957	4	350.7
chr24	13677889	13805069	4	314.7
chr24	13679971	13808572	4	325.5
chr24	13680993	13833318	13	80.1
chr24	13680995	13854333	22	266.4
chr24	13680996	13846461	72	276.1
chr24	13681004	13868671	7	184.5
chr24	13681004	13825003	88	287.7
chr24	13681044	13837381	9	311.7
chr24	13681044	13861501	11	304.2
chr24	13681044	13804810	48	306
chr24	13681050	13851026	13	308.1
chr24	13682963	13846456	4	307.4
chr24	13682989	13824982	7	313.7
chr24	13683525	13833317	5	295.5
chr24	13685449	13818729	5	333.2
chr24	13685449	13867811	5	297.1
chr24	13706779	13826848	5	132.2
chr24	13800981	13850248	4	191.6
chr24	13801100	13862081	12	117.7
chr24	13801105	13867285	13	80.9
chr24	13801105	13860021	22	250
chr24	13801107	13851347	36	255.5
chr24	13801109	13818734	39	284.6
chr24	13801109	13820740	42	255.2
chr24	13801113	13843973	4	136.2
chr24	13801113	13847175	21	281.4
chr24	13801165	13815004	4	275.5
chr24	13801165	13856674	4	308.1
chr24	13801165	13853987	9	334.6
chr24	13801702	13818072	57	-1
chr24	13801706	13869591	234	-1
chr24	13802083	13868432	37	-1
chr24	13802301	13851649	21	270.4
chr24	13802365	13833064	8	306.8
chr24	13804230	13851657	33	287.8
chr24	13804231	13849198	17	324.3
chr24	13805378	13869563	27	-1
chr24	13805414	13867445	129	-1
chr24	13805797	13824428	5	333.1
chr24	13806217	13859940	5	302.9
chr24	13806217	13869440	8	305.9
chr24	13806267	13867287	4	91.6
chr24	13809028	13857869	6	317
chr24	13809893	13833316	7	87.2
chr24	13809896	13827854	5	332.8
chr24	13809939	13845531	6	350.7
chr24	13810176	13869114	5	220.3
chr24	13810701	13851656	7	311.8
chr24	13813209	13867304	11	47.2
chr24	13813471	13846455	12	344.5
chr24	13813471	13851659	46	287.9
chr24	13813471	13861905	7	43.1
chr24	13813711	13817779	8	306.6
chr24	13813711	13869097	8	26.9
chr24	13814224	13839464	5	-1
chr24	13815529	13846451	8	301.3
chr24	13820058	13869116	4	330.2
chr24	13820771	13833316	9	303.1
chr24	13820793	13857991	6	342.7
chr24	13824271	13829446	4	306
chr24	13824348	13869110	9	176.6
chr24	13825035	13869110	120	298.2
chr24	13825602	13867467	21	-1
chr24	13826762	13846459	6	73.2
chr24	13827100	13833318	14	311.8
chr24	13831308	13843269	8	250.9
chr24	13833106	13869109	26	322.8
chr24	13833288	13851668	789	202.2
chr24	13833343	13861506	39	290
chr24	13833369	13846452	144	308.1
chr24	13833390	13868498	6	313.3
chr24	13833931	13854355	9	-1
chr24	13837440	13867289	13	36.6
chr24	13841277	13867371	7	228.7
chr24	13842734	13868387	27	299
chr24	13846512	13869111	13	298
chr24	13846513	13851617	6	158.3
chr24	13847069	13867467	21	-1
chr24	13847602	13869696	8	320.6
chr24	13851692	13869112	137	279.1
chr24	13852511	13858523	8	-1
chr24	13853430	13868311	5	236.5
chr24	13854902	13867306	9	-1
chr24	13855187	13868673	6	322.6
chr24	13857517	13857869	5	276.7
chr24	13857658	13859951	5	267.9
chr24	13861541	13867289	30	59.5
chr24	13862115	13869180	9	-1
chr24	13867892	13869953	4	-1
chr24	13869180	13869756	5	291.7
chr24	28785555	28787990	7	295.3
chr24	58975475	58975596	6	275.2
chr24	58975906	58979599	13	235.2
chr24	58979985	58980427	245	-1
chr24	58981634	58982274	5	-1
chr24	58981671	58982989	4	62.9
chr24	58984209	58990695	17	194.4
chr24	58985957	58990621	47	192.1
chr24	58989998	58994960	17	170.2
chr24	58994884	58997343	9	97.7
chr3	60237	75279140	13	142
chr3	1032453	1032659	19	217.8
chr3	1629692	3333835	6	210.5
chr3	1922149	5960977	9	205.4
chr3	10038155	11916062	6	258
chr3	10088329	11911786	10	207.9
chr3	10115260	11932989	4	169.4
chr3	10407606	132600623	14	273.2
chr3	11956193	12913482	9	228.7
chr3	12045322	38355023	5	218.8
chr3	12730605	12730907	5	189.8
chr3	42024689	42027161	10	238.8
chr3	48253275	48253408	5	297.8
chr3	54025098	54025214	5	282.1
chr3	57522747	57523912	11	194.8
chr3	75272386	130708326	5	241.5
chr3	90340155	90379535	6	344.9
chr3	90399921	90400627	16	126.3
chr3	90452199	90452749	22	132
chr3	90453742	90504692	10	228.1
chr3	90458054	90459180	4	156.3
chr3	90494379	90498882	4	329.5
chr3	90503951	90504455	4	132
chr3	95468217	95470925	26	167.2
chr3	96340754	96340880	8	259.2
chr3	125439781	125462148	6	235.6
chr3	130817077	160765594	5	220.1
chr3	140621208	140622302	28	179
chr3	146390449	146395097	39	57.4
chr3	162545393	162547659	4	299.2
chr3	164810680	164810914	10	303.7
chr3	176542398	177832934	8	239
chr3	183675201	183675717	12	120.9
chr3	185628785	185709115	4	120.2
chr3	194543435	194546355	15	194
chr3	194664093	194664320	13	204.4
chr3	195437387	195438015	4	126.3
chr3	195506038	195507531	4	181.7
chr3	195506871	195515203	8	104.9
chr3	195508217	195512509	8	192.4
chr3	195510656	195512791	32	-1
chr3	195511049	195512148	11	157.8
chr3	195667934	195727621	9	220.5
chr3	197111424	197117748	16	120.3
chr3	197112195	197115943	7	-1
chr3	197113843	197115448	5	-1
chr3	197115911	197117368	4	155.5
chr4	86213	367172	7	92.4
chr4	548935	549036	4	279.2
chr4	663158	663232	4	302.7
chr4	1140849	1141618	14	149.3
chr4	1276975	1277311	4	266.9
chr4	2338504	2338609	5	280.4
chr4	3582488	8296305	7	229.5
chr4	3816604	3816985	29	63.6
chr4	7726277	7726696	22	70.7
chr4	9492850	9494817	7	10.6
chr4	21583701	106482398	5	239
chr4	32065870	32070870	24	211.8
chr4	32071189	32074536	7	233.6
chr4	34683602	34688606	44	39.4
chr4	39814812	39815140	5	258.2
chr4	40296355	40297423	11	283.7
chr4	40297197	40297563	17	114.3
chr4	43358188	53119492	7	256
chr4	49093349	49094983	5	285.1
chr4	49093579	49097159	5	143.5
chr4	49093604	49105899	4	247
chr4	49094154	49095307	6	300.4
chr4	49094528	49099623	4	-1
chr4	49094551	49105767	10	-1
chr4	49094551	49114738	5	-1
chr4	49094683	49105056	6	-1
chr4	49094700	49098664	11	-1
chr4	49094715	49123075	15	-1
chr4	49094860	49105577	4	158
chr4	49094878	49110436	8	160.8
chr4	49094955	49106532	5	230.2
chr4	49094963	49101224	32	-1
chr4	49094975	49107122	24	-1
chr4	49095004	49108161	6	174.7
chr4	49095009	49108589	25	-1
chr4	49095404	49123280	6	-1
chr4	49095458	49120875	12	-1
chr4	49095600	49101907	9	-1
chr4	49095617	49098889	12	-1
chr4	49095633	49099809	142	-1
chr4	49098266	49156477	4	128.9
chr4	49098296	49101921	6	104.5
chr4	49099011	49123082	5	-1
chr4	49099273	49102182	5	99.7
chr4	49099298	49101097	56	-1
chr4	49099326	49104702	4	42.4
chr4	49099900	49110602	4	-1
chr4	49099936	49107721	29	-1
chr4	49100051	49114658	8	132.9
chr4	49100303	49121414	5	-1
chr4	49100684	49110465	13	117.4
chr4	49100687	49141749	4	289.9
chr4	49100690	49104593	7	300
chr4	49101222	49105777	21	-1
chr4	49101231	49106957	31	-1
chr4	49101235	49102290	7	14.8
chr4	49101302	49101700	5	83.4
chr4	49101312	49102412	12	-1
chr4	49101324	49151490	20	-1
chr4	49101509	49106455	5	322.8
chr4	49101895	49120862	9	302.8
chr4	49102136	49121468	9	-1
chr4	49102208	49122578	4	269.9
chr4	49102604	49107918	5	-1
chr4	49103083	49107226	6	-1
chr4	49103565	49104828	14	47.6
chr4	49103637	49110786	13	51.6
chr4	49104169	49121603	38	-1
chr4	49104550	49104698	4	258.7
chr4	49104648	49116474	4	305.9
chr4	49104656	49105302	6	282.2
chr4	49104656	49118615	5	299.9
chr4	49104663	49117597	5	62.9
chr4	49104668	49141717	4	102.3
chr4	49105174	49120834	8	-1
chr4	49105227	49114787	10	-1
chr4	49105357	49122233	8	233.4
chr4	49105428	49106069	4	-1
chr4	49105606	49112015	26	-1
chr4	49105610	49151923	11	-1
chr4	49105650	49111885	4	158
chr4	49105890	49122802	33	-1
chr4	49106516	49156147	8	-1
chr4	49106521	49109875	56	-1
chr4	49106523	49120970	13	89.4
chr4	49106529	49156527	20	290.3
chr4	49106613	49121060	11	-1
chr4	49107501	49151753	4	96.3
chr4	49107502	49149367	8	301.9
chr4	49107503	49109198	11	339.4
chr4	49108613	49110798	7	-1
chr4	49108771	49156922	18	-1
chr4	49108778	49123091	8	-1
chr4	49110470	49139244	4	231.4
chr4	49110476	49116481	5	308.5
chr4	49110479	49114368	5	306.3
chr4	49110483	49121348	71	-1
chr4	49110483	49149355	4	143.9
chr4	49110537	49153166	4	120.2
chr4	49111204	49142077	4	-1
chr4	49111243	49113012	6	-1
chr4	49111267	49112012	36	-1
chr4	49111292	49122719	39	-1
chr4	49111301	49156633	15	-1
chr4	49111354	49121104	96	-1
chr4	49111804	49139236	6	61.7
chr4	49112007	49153091	5	109.7
chr4	49112034	49141749	8	301.6
chr4	49112051	49120901	10	8.1
chr4	49112337	49155571	12	-1
chr4	49112569	49151686	13	-1
chr4	49112602	49114374	4	194
chr4	49112609	49142813	18	-1
chr4	49112690	49121513	12	-1
chr4	49112703	49123105	18	-1
chr4	49112760	49141750	4	240.4
chr4	49112833	49121140	7	336.7
chr4	49113358	49156965	7	-1
chr4	49113379	49151686	10	-1
chr4	49113961	49123044	4	-1
chr4	49114383	49122485	5	114.6
chr4	49114468	49120980	8	47.2
chr4	49115642	49152484	4	290.4
chr4	49116556	49123089	6	188
chr4	49116574	49122278	7	291.8
chr4	49117287	49123036	4	327.3
chr4	49118721	49139831	6	193.5
chr4	49118722	49121210	35	194.7
chr4	49119250	49120480	8	-1
chr4	49120088	49139830	5	300.5
chr4	49120476	49124854	4	306.6
chr4	49120690	49144443	4	159.1
chr4	49121025	49145257	5	-1
chr4	49121201	49152513	4	-1
chr4	49121297	49132483	4	-1
chr4	49121688	49151738	5	91.2
chr4	49122136	49151545	20	-1
chr4	49122244	49123279	9	-1
chr4	49122674	49154530	9	41
chr4	49122886	49155330	33	-1
chr4	49122969	49151744	5	122.3
chr4	49123031	49153726	5	264.2
chr4	49123661	49146658	14	-1
chr4	49123662	49145778	13	-1
chr4	49123701	49153047	113	-1
chr4	49132069	49142550	4	339.7
chr4	49142604	49151424	5	318.7
chr4	49148196	49152241	4	-1
chr4	49149392	49149434	26	326.6
chr4	49149447	49151725	4	139.7
chr4	49150297	49156687	7	-1
chr4	49150493	49155866	7	-1
chr4	49151410	49151753	13	120.9
chr4	49152388	49155714	22	-1
chr4	49152574	49156481	5	295.5
chr4	49152632	49152949	12	147.8
chr4	49153183	49155685	4	332.4
chr4	49634766	49659697	7	145.7
chr4	49634770	49637568	6	294.1
chr4	49636058	49659599	4	78.5
chr4	49638163	49660064	8	-1
chr4	49639378	49650769	4	341.9
chr4	49642003	49659685	7	-1
chr4	49642699	49652326	4	325.5
chr4	49643088	49654483	4	228
chr4	49644748	49660021	9	9.2
chr4	49644975	49659197	5	286.4
chr4	49645087	49648371	6	55
chr4	49645115	49657833	4	280.4
chr4	49645737	49646356	23	238.2
chr4	49646571	49651177	61	-1
chr4	49647154	49650708	8	-1
chr4	49650130	49657632	4	291.8
chr4	49650787	49652063	24	173.1
chr4	49651404	49659642	9	-1
chr4	49653606	49658249	5	253.9
chr4	49658919	49659638	201	-1
chr4	59060755	65020977	5	292.6
chr4	63927957	161583674	4	263.5
chr4	68266121	68266938	42	-1
chr4	69671577	70247282	5	307.7
chr4	91933634	91933816	7	295
chr4	91934442	91936350	24	-1
chr4	144737102	144863044	9	170.3
chr4	144780242	145003972	5	267.2
chr4	149429193	149430102	4	208.2
chr4	151011459	151011585	7	274.7
chr4	160453140	160534134	4	259.4
chr4	178920782	178940479	4	279.4
chr4	189425227	189426882	14	195.3
chr4	189425983	189429047	6	-1
chr4	189426976	189427841	8	-1
chr4	189428152	189429023	27	-1
chr4	189826127	189826523	5	128.1
chr4	190155154	190156297	13	295.9
chr4	190386664	190386837	4	266
chr4	190606333	190608962	4	187.7
chr4	190607177	190607371	22	-1
chr4	190608628	190608973	20	122.3
chr4	190770017	190770293	7	207.9
chr4	190802479	190802556	7	310.6
chr5	682549	774630	9	205.3
chr5	683954	775785	4	301.8
chr5	693433	784629	10	217.7
chr5	697643	788702	6	211.5
chr5	742734	834770	6	214.2
chr5	746839	838733	5	252.3
chr5	754250	754649	31	69.1
chr5	755279	847535	4	-1
chr5	1539983	1540199	5	209.5
chr5	1845621	1846019	39	90
chr5	2005173	2005308	7	267.3
chr5	2490453	2490569	8	280.1
chr5	2490524	2491444	4	188.6
chr5	3660147	3660262	7	280.6
chr5	3785505	3785979	6	124.7
chr5	7372468	7372699	9	240.5
chr5	10906455	10908109	7	190.8
chr5	11120562	11120692	8	271
chr5	17508383	17621749	5	285.1
chr5	17713662	17715824	52	-1
chr5	43666032	43824518	12	211.3
chr5	45967613	46054845	5	277.7
chr5	46323885	49472805	6	346.3
chr5	46326568	49534994	12	306.1
chr5	46333615	49521627	4	346.3
chr5	46340284	46364689	6	339.7
chr5	49448633	49508040	4	317.1
chr5	79049643	79051870	73	52.1
chr5	93698267	93698331	4	343.4
chr5	117874921	117878593	4	315.2
chr5	125496539	125498427	18	212
chr5	140558453	140594358	15	184.7
chr5	141011770	141579229	11	249.1
chr5	143512589	143514964	31	75.5
chr5	147554274	147554779	8	302.2
chr5	150857788	150859948	15	168.6
chr5	160672027	160680582	9	232.5
chr5	166854681	166854855	4	236.5
chr5	169597568	169598756	6	214.2
chr5	173949081	173949267	6	212.6
chr5	178012563	178012663	5	292.1
chr6	2376623	150521332	5	306.6
chr6	3145767	3146691	5	300.7
chr6	7442225	48952219	4	204.1
chr6	7942046	42471411	5	333.1
chr6	9179968	9180191	14	228.9
chr6	23734738	23758574	5	277
chr6	26852438	26852553	13	269.8
chr6	29766678	29922875	7	257.4
chr6	29798740	29977336	10	201.3
chr6	29856956	29895436	12	226.5
chr6	29902396	29911305	8	273.6
chr6	31249677	31329342	14	79.3
chr6	31356531	31453314	10	194.5
chr6	31377406	31471974	12	205.8
chr6	31490142	32621438	7	298.5
chr6	32439548	32538935	5	306.8
chr6	32439574	32496132	10	211.8
chr6	32440302	32496977	5	121.6
chr6	32445072	32532950	4	256.6
chr6	32450544	32537555	8	-1
chr6	32450831	32558264	21	117.4
chr6	32450855	32498761	13	154.7
chr6	32454273	32540078	5	226.6
chr6	32459763	32505702	4	268.7
chr6	32469818	32507785	7	267
chr6	32472672	32508692	7	156
chr6	32480489	32542188	10	-1
chr6	32482053	32517943	5	49.5
chr6	32482565	32543491	12	-1
chr6	32486629	32548826	4	116.7
chr6	32493591	32553807	7	31.8
chr6	32494978	32538455	7	158.8
chr6	32496083	32538950	28	61.9
chr6	32496787	32556020	4	266.7
chr6	32502306	32540092	6	224.7
chr6	32519758	32544941	4	-1
chr6	32521992	32548592	5	253.7
chr6	32524877	32550754	8	169.4
chr6	32526375	32552391	10	149.6
chr6	32594594	32596559	38	130.7
chr6	32608488	32712129	7	224
chr6	32620240	32719280	27	145.4
chr6	32630283	32726928	7	157
chr6	32631345	32727974	5	208.7
chr6	32780003	32853336	5	254.6
chr6	34039466	34039863	50	67.3
chr6	34040381	34040967	42	18.8
chr6	35754661	35766688	15	167
chr6	38696769	38701198	5	-1
chr6	52651003	52691365	46	124.1
chr6	52652745	52691370	5	280.7
chr6	53924758	53928650	25	13
chr6	58621223	62081704	4	301.6
chr6	58775100	58777411	12	-1
chr6	58777138	58779919	7	194.5
chr6	61911491	61913445	12	224.2
chr6	62178668	62222900	4	274
chr6	65022977	65023119	8	251.1
chr6	67492531	67492726	8	217.7
chr6	80071774	80073560	5	227.3
chr6	86637100	86640693	12	200.7
chr6	119011819	119013851	29	69.9
chr6	119262091	119262246	9	250.3
chr6	132922114	132922207	7	292.6
chr6	150305063	150305620	10	2.1
chr6	154463324	154463415	6	299.2
chr6	154846415	154846530	5	271.2
chr6	157641160	157641267	5	281.9
chr6	157731558	157732171	8	44.5
chr6	157731566	157735280	4	57.8
chr6	157732855	157733748	19	-1
chr6	157733780	157734326	9	43.1
chr6	160132225	160132849	4	33.2
chr6	160639815	160640090	6	164.5
chr6	160877890	160956521	21	116.2
chr6	161487114	161851812	9	183.1
chr6	166162749	166162929	14	236.7
chr6	166829593	166829661	5	308
chr6	167411198	167411246	11	321.8
chr6	167662766	167821269	22	180.7
chr6	168052193	168052477	51	151
chr6	168890398	168890696	14	152.1
chr6	169016324	169016391	9	-1
chr6	169060285	169060643	38	68.1
chr6	169115740	169116176	4	48.1
chr6	169332450	169332584	12	258.2
chr6	169636161	169636327	5	242
chr6	169642976	169643159	4	237.2
chr6	169772051	169772491	6	209.7
chr6	170381320	170381550	4	188.4
chr6	170454514	170454780	11	203.9
chr6	170483907	170484611	4	58.7
chr6	170483958	170485694	4	158.4
chr6	170708025	170708207	9	229.3
chr6	170708863	170709644	24	-1
chr6	170762014	170762224	12	217.1
chr7	297796	298178	4	94
chr7	499294	499426	11	275.1
chr7	507100	507262	6	261.2
chr7	507699	507834	6	251.5
chr7	606138	606249	13	283.1
chr7	4303789	4304267	8	182.5
chr7	4538139	9662007	6	-1
chr7	7352103	124065995	5	158.8
chr7	8192272	8192390	4	279
chr7	32829668	34919106	4	293.9
chr7	35543637	101955489	4	243.4
chr7	40879409	40880470	5	301.5
chr7	44785745	44785943	13	218.7
chr7	45650445	45650630	28	229
chr7	47708819	47709441	35	62.3
chr7	52171447	52397444	10	261.9
chr7	55734883	56483094	4	304.2
chr7	56558284	57477992	38	-1
chr7	57284402	57284811	8	97.7
chr7	57477989	63635722	51	61.5
chr7	57546832	61793740	10	201
chr7	57550583	57556027	6	204.1
chr7	57551580	57556566	5	287.4
chr7	57554260	61758257	11	225.6
chr7	57990614	58038966	4	330.1
chr7	57992770	57993279	15	-1
chr7	61054432	61756425	6	186.7
chr7	61054442	61754639	8	213.5
chr7	61054470	61797756	9	288.1
chr7	61055383	61788229	21	-1
chr7	61055570	61798861	6	307.7
chr7	61055890	61750521	8	238.4
chr7	61083569	61083793	34	208.9
chr7	61739955	61743954	6	245.8
chr7	61740609	61785189	4	222.1
chr7	61740919	61758249	5	271.7
chr7	61740930	61779920	10	-1
chr7	61741593	61781013	17	-1
chr7	61741864	61756764	4	346.3
chr7	61743356	61782286	20	-1
chr7	61744517	61789670	6	151.4
chr7	61744587	61780174	28	-1
chr7	61745337	61747482	4	295.5
chr7	61745386	61746248	45	40.7
chr7	61745579	61783899	21	-1
chr7	61746758	61757137	11	275.4
chr7	61748814	61780670	15	215.1
chr7	61749018	61754373	6	271.8
chr7	61749566	61788537	11	-1
chr7	61750061	61786381	4	340.5
chr7	61750192	61786093	8	310.4
chr7	61752513	61780654	4	150.6
chr7	61753491	61789985	66	-1
chr7	61753541	61753603	5	308.5
chr7	61753552	61792241	10	302.9
chr7	61753567	61795803	9	291.8
chr7	61753982	61799973	5	120.2
chr7	61754539	61788457	5	296.3
chr7	61754761	61786269	34	98.1
chr7	61756885	61800074	4	249
chr7	61757047	61794596	9	251.5
chr7	61758049	61790831	30	26.9
chr7	61779508	64963670	7	328.6
chr7	61790030	61797221	13	138.8
chr7	61791458	61799027	6	181.7
chr7	61791734	61792547	5	296.3
chr7	61802295	61802982	9	-1
chr7	61968171	61969479	153	-1
chr7	61969817	61976657	10	-1
chr7	61969840	61971662	16	-1
chr7	61970438	61976276	37	317.1
chr7	61971112	61973021	8	210.3
chr7	61979331	61981324	4	272.1
chr7	62172526	62359923	4	348.5
chr7	64544859	65238612	4	296.9
chr7	65860305	75716656	6	313.3
chr7	65942168	66054255	34	104.4
chr7	66193666	73382042	18	125.9
chr7	72355190	102009538	4	221.7
chr7	76128211	76627215	4	200.2
chr7	76128793	76628304	5	292
chr7	76627070	76627281	16	-1
chr7	88516637	88518910	19	165.3
chr7	98177328	98177753	29	64.3
chr7	100550754	100551138	7	93.3
chr7	100678027	100679763	8	-1
chr7	105160955	105161622	9	298.5
chr7	106622146	106622298	9	243
chr7	131339348	131339415	5	308.3
chr7	140181687	140189148	8	217.2
chr7	141759948	141786147	8	188.4
chr7	142012413	142044556	6	229.9
chr7	142013677	142045775	16	228.8
chr7	142098295	142118387	8	201.4
chr7	142098295	142137802	15	223
chr7	142098295	142174997	17	149
chr7	142107422	142163990	6	177.5
chr7	142107422	142146649	7	295
chr7	142108861	142128678	8	150.7
chr7	142114723	142134305	6	10.6
chr7	142115926	142172489	8	47.4
chr7	142134673	142171003	38	-1
chr7	142144035	142180654	6	297.7
chr7	142191380	142216831	41	146
chr7	142359292	142362014	4	300.7
chr7	142359304	142360502	7	277.7
chr7	142461099	142472027	7	77.8
chr7	142462785	142484115	8	215
chr7	142465435	142486254	6	275
chr7	142474084	142484517	8	159.6
chr7	142475914	142486275	16	148.1
chr7	149282313	149305761	7	206.2
chr7	149737387	149739272	16	-1
chr7	153203045	153203583	4	212.5
chr7	153757797	153759209	5	237.2
chr7	155127920	155128258	17	-1
chr7	155127958	155128173	11	215.5
chr7	155130529	155130621	9	289.4
chr7	155140427	155141357	4	199.4
chr7	155407907	155408072	9	239.3
chr7	156124652	156124769	8	278.1
chr7	157272981	157273162	6	255.8
chr7	157518312	157518546	13	245.8
chr7	157719955	157720258	19	143.8
chr7	157841495	157841802	8	167.6
chr7	158066621	158066961	8	145.3
chr7	158124108	158124184	5	303.5
chr7	158460346	158460972	6	105.9
chr8	1114215	1114299	5	297.6
chr8	1187297	1187569	6	208.9
chr8	1236861	1237031	5	259
chr8	1903552	1903737	10	216.3
chr8	3415988	3416057	4	302.8
chr8	5297971	8920521	4	292.1
chr8	11870748	12521810	5	324.3
chr8	27776366	27776555	4	278.2
chr8	28542621	63677286	11	206.4
chr8	29677676	29677925	7	224.9
chr8	43093521	43097070	13	-1
chr8	43094087	43096274	33	-1
chr8	43094849	43095136	48	-1
chr8	43095987	43097439	4	350
chr8	43615081	43641940	4	343.4
chr8	43819168	43820504	5	50.9
chr8	47525037	47544776	14	152.9
chr8	52609306	52609393	8	287.6
chr8	58116360	58127432	5	234.8
chr8	58116426	58123001	71	110.6
chr8	58118368	58127951	58	67.7
chr8	58172527	58172840	26	144.2
chr8	62125954	62344949	6	262
chr8	73023654	73023865	8	302.2
chr8	100157853	100157920	5	336.8
chr8	118875263	118875594	5	309.6
chr8	134878964	135682997	9	135.6
chr8	139754672	139754820	4	257.7
chr8	142357778	142358002	8	225.8
chr8	142953208	142953434	5	297.9
chr8	142955525	142955710	23	220
chr8	143064337	143065167	6	272.5
chr8	143244416	143245634	7	259.8
chr8	143308389	143308558	9	244.9
chr8	143583392	143583718	6	176.1
chr8	144424507	144424596	4	305.1
chr8	145180618	145180881	9	162.3
chr9	400674	400924	4	281.5
chr9	1045569	3424475	4	208.4
chr9	4714001	4714139	9	270.2
chr9	21195380	21213732	9	117.8
chr9	34681581	34681901	55	141.2
chr9	35913951	35914161	7	241.6
chr9	45129071	47186797	6	277.1
chr9	66470008	68388522	12	55.4
chr9	66846828	66847022	4	231.2
chr9	67320544	67320820	10	168.6
chr9	69787303	70403148	14	-1
chr9	69953317	69953600	5	253.9
chr9	69958602	69958706	6	292.3
chr9	72653150	72653429	29	160.4
chr9	72854335	72860420	5	238.9
chr9	75456577	75456801	5	225.8
chr9	79770072	79777446	44	166
chr9	88667968	88668570	5	289.6
chr9	89155886	89155947	4	308.8
chr9	90030845	93179601	9	267.1
chr9	91588622	91589298	9	67.3
chr9	93670696	96381117	22	217.2
chr9	107363324	107369367	24	44.7
chr9	107816674	107817348	7	304.4
chr9	111010041	111010135	4	306.2
chr9	112285946	112286494	37	105.2
chr9	118010695	118010756	12	311.8
chr9	124227009	124227748	29	59.9
chr9	132158818	132159096	38	157.2
chr9	132172633	132172832	4	207.1
chr9	133834120	133834201	5	310.9
chr9	136258413	136258558	5	277.7
chr9	139527140	139527403	9	246.5
chr9	139996952	139998120	5	309.3
chr9	140815865	140816190	8	197
