# Supplementary material for: Discovery of large genomic inversions using long range information
Source: BMC Genomics. 2017 Jan 10;18:65. doi: 10.1186/s12864-016-3444-1 (PMC5223412; doi:10.1186/s12864-016-3444-1)
Supplement: Additional file 2: — Call sets. Call sets generated by Valor, DELLY, LUMPY, and GASVPro using both real data and simulations. (ZIP 72710 kb) [file 12864_2016_3444_MOESM2_ESM.zip › supplementary/NA12878/gasVPRO_NA12878_PCR.outer.bed]

chr1	790125	224014946	53	-1
chr1	820202	821205	4	236.5
chr1	1381965	1383018	5	208
chr1	1595590	1595892	5	-1
chr1	1656844	1722645	25	221.6
chr1	2106271	2107192	8	229.8
chr1	2122425	2124753	10	-1
chr1	2651868	2652839	9	221.7
chr1	2652892	2653830	11	-1
chr1	2652603	2654318	8	126.2
chr1	2652778	2655049	4	-1
chr1	2652249	2683876	9	227.5
chr1	2652803	2684754	45	-1
chr1	2653085	2654187	7	48
chr1	2652949	2656384	4	253.7
chr1	2653284	2684550	5	244.1
chr1	2653061	2684602	6	159.3
chr1	2653809	2677395	5	256
chr1	2654359	2751433	6	-1
chr1	2653810	2752153	4	130.9
chr1	2653468	2655460	16	-1
chr1	2654287	2684351	12	58.4
chr1	2654639	2688501	8	207.4
chr1	2654687	2751109	6	156.8
chr1	2683896	2684692	27	-1
chr1	3181655	3182224	72	-1
chr1	4065015	4065456	18	-1
chr1	4065292	4066938	5	-1
chr1	4136623	4137171	12	-1
chr1	4144156	4145061	42	231.2
chr1	4939141	4939929	30	121.3
chr1	6936928	6937837	7	220.9
chr1	10991107	10994678	37	121.6
chr1	11039643	11041764	13	2.8
chr1	11041510	11042503	8	214.4
chr1	11374587	11374840	9	-1
chr1	13224485	13370630	13	153.7
chr1	16039537	16062515	4	234.1
chr1	16041072	16063403	5	-1
chr1	18049427	18050247	8	154.7
chr1	21697147	21961261	10	210
chr1	21985873	22009188	7	213.1
chr1	22577808	226649769	10	196.2
chr1	23392117	23392933	24	143.7
chr1	25287655	25405877	8	-1
chr1	25767416	25768425	5	204.7
chr1	29394178	30406070	17	203.6
chr1	30096473	30492825	10	160.1
chr1	30651320	30652138	9	135.3
chr1	31432341	31432603	25	-1
chr1	32813142	174938039	8	248.6
chr1	34801850	34802833	4	277
chr1	34802021	56551304	5	97.9
chr1	36957357	36960247	12	119.6
chr1	39504233	39504960	29	112.3
chr1	40009081	219904556	6	220.4
chr1	41526289	41527547	6	178.4
chr1	46101726	72048654	5	220.1
chr1	47742903	47744004	6	229.5
chr1	58729529	58730552	5	42.9
chr1	60190173	235635781	5	235
chr1	67513831	100264579	6	138.5
chr1	70446182	70446928	24	135.4
chr1	86134679	86166181	4	255.4
chr1	88930024	91179721	5	186.7
chr1	90378448	90379499	7	254.4
chr1	91095464	93048940	13	129.6
chr1	95162234	95214900	8	210.7
chr1	95605914	244348664	7	150.8
chr1	106411755	224100608	4	230.3
chr1	121759267	123893075	14	169.5
chr1	122166815	122215691	4	233
chr1	122200633	122216097	5	218.7
chr1	122422376	122454430	4	251.2
chr1	122533202	123935816	4	223.8
chr1	122539280	124557016	5	260.2
chr1	122582426	122829806	6	262.2
chr1	122583520	123197075	8	218.4
chr1	122596979	124185618	7	193.1
chr1	122599918	122743098	6	196.3
chr1	122603712	123321045	6	142.1
chr1	122620192	123913679	6	267.9
chr1	122621585	123876194	7	263.9
chr1	122633190	123179095	7	236.9
chr1	122648257	124521670	21	134.2
chr1	122647917	124717236	4	214.4
chr1	122649285	123881927	11	122.3
chr1	122703404	124161568	42	202.9
chr1	122714168	124562827	18	212.1
chr1	122742443	122778715	6	270.9
chr1	122788179	124591315	4	218.4
chr1	122791630	123699595	24	208.3
chr1	122792549	122997753	5	268.6
chr1	122796033	123236537	5	237.6
chr1	122813903	124698041	4	276.8
chr1	122823361	124717290	8	242
chr1	122828986	124718488	13	249.8
chr1	122878078	123336191	6	221.5
chr1	122878997	123394866	10	218.8
chr1	122888218	124470107	8	238
chr1	122914440	123521303	4	260
chr1	122945951	124562880	8	267.4
chr1	122947724	124562865	45	239.7
chr1	122975697	123384134	37	188.6
chr1	123023918	124105612	4	279.7
chr1	123041398	123568273	13	202.4
chr1	123053279	123144054	4	257.6
chr1	123098240	123271711	11	228.4
chr1	123129564	123953108	4	268.3
chr1	123130040	124031716	9	253.1
chr1	123146562	123681536	7	268.9
chr1	123151036	124773526	5	229.1
chr1	123151118	123935774	8	176.5
chr1	123173333	123758402	8	256.1
chr1	123175904	124253180	11	190.8
chr1	123296676	123881988	5	249.5
chr1	123296670	123982390	10	256.7
chr1	123338451	123768919	4	251.4
chr1	123348545	123854030	4	229.9
chr1	123368424	124572895	4	254.2
chr1	123406124	124411091	8	250.1
chr1	123412271	124382531	8	118.1
chr1	123415872	124514620	5	223.9
chr1	123436724	123583566	5	265.3
chr1	123468593	124467653	5	266.6
chr1	123500122	123655540	6	163.4
chr1	123533402	124161536	11	220
chr1	123570116	124667358	18	247.2
chr1	123613242	123881955	6	170.3
chr1	123658300	123831430	10	222.1
chr1	123669990	124680582	5	254.5
chr1	123682853	124562878	6	266.2
chr1	123752113	124223733	7	230.4
chr1	123763568	124562867	6	251.9
chr1	123827597	124593458	7	267.8
chr1	123837079	124495762	4	265.2
chr1	123914931	124731793	9	265.3
chr1	123935076	124140142	5	250.4
chr1	123935090	124161541	10	223.7
chr1	123942752	124079909	7	259
chr1	124062827	124562848	41	229.4
chr1	124066313	124566066	4	265.1
chr1	124146560	124476418	4	266.7
chr1	124214578	124718493	4	271
chr1	124266731	124535900	4	220.1
chr1	124315033	124559759	4	254
chr1	124347960	124451288	5	240.3
chr1	124792988	124823920	8	159.2
chr1	124792990	124840898	13	211.5
chr1	124799449	124803002	5	227.6
chr1	124801351	124809410	13	160.3
chr1	124826915	124839579	6	210.6
chr1	124978305	124984892	4	128.3
chr1	124984169	124989824	4	256.3
chr1	125168567	125170730	87	-1
chr1	143208866	143210254	4	206.7
chr1	145814761	148070531	5	262
chr1	152304825	152309490	27	-1
chr1	153071854	153094574	26	-1
chr1	154714515	154714980	96	-1
chr1	167056233	167057200	7	273.5
chr1	180540675	181074539	10	-1
chr1	198506412	232069069	8	212.5
chr1	201209532	201211069	12	72.6
chr1	201257704	201258656	5	209
chr1	202204704	202205782	12	202.1
chr1	202205066	202205892	21	-1
chr1	202624574	202625457	9	208.9
chr1	206052669	206058833	12	115.3
chr1	206924033	206924654	165	40.9
chr1	210653648	210654475	54	134
chr1	224946218	225061059	42	-1
chr1	231201682	231202629	7	255.9
chr1	234038282	234050401	9	229.8
chr1	234247974	234248544	8	50.2
chr1	235078069	235078841	36	62.6
chr1	246244606	246247860	33	-1
chr1	246785293	246786326	4	267
chr2	740509	741264	67	-1
chr2	1280939	1281864	12	211.6
chr2	1361487	1362262	8	80.7
chr2	1525606	1532782	48	86.1
chr2	1529488	1531340	18	108.9
chr2	1530024	1535811	5	263.2
chr2	1530215	1535707	15	-1
chr2	1530847	1532008	6	-1
chr2	1565442	1566606	13	163.8
chr2	1596737	1597349	8	-1
chr2	1595912	1597594	7	223.1
chr2	1596652	1598299	14	-1
chr2	1596721	1598046	4	65.1
chr2	1861414	1862350	6	251.5
chr2	3180991	3181879	367	-1
chr2	3239865	3240719	5	217
chr2	3240744	3241509	5	-1
chr2	3328519	3329557	4	236.8
chr2	3328158	3329536	5	255.4
chr2	3725140	3726004	14	183.3
chr2	3841002	13334749	4	285.4
chr2	5023229	5023588	97	-1
chr2	9305728	9306347	14	-1
chr2	10012099	10013725	56	-1
chr2	10013526	10015739	52	-1
chr2	11854481	11854832	4	-1
chr2	16225036	16226864	59	114.3
chr2	18724837	18726432	52	54.4
chr2	31820829	180029816	4	235.6
chr2	32867338	140256639	4	-1
chr2	32867339	211045192	7	-1
chr2	45310217	45311136	10	196.5
chr2	62730584	132267268	14	188.5
chr2	63321972	63328305	15	161.9
chr2	64376181	64376597	11	-1
chr2	70434185	70435442	4	198.8
chr2	71618266	71618830	4	-1
chr2	71618030	71618986	4	248.1
chr2	87362816	87364811	7	217.4
chr2	87401439	87403677	4	173.8
chr2	87402243	87405285	8	-1
chr2	87403807	90294289	4	270.7
chr2	87411947	87416158	7	169.7
chr2	88778537	97169456	33	-1
chr2	89775312	89782025	60	-1
chr2	89827580	89829086	9	273.9
chr2	89828256	89833835	5	251.3
chr2	89836080	89840136	5	168.4
chr2	89838477	89839065	116	-1
chr2	89838598	89841555	121	-1
chr2	90380330	90385693	4	250.8
chr2	90380774	90386550	9	226.1
chr2	90380387	90386573	23	232.3
chr2	90380396	90398929	7	212.4
chr2	90381262	90399739	5	-1
chr2	90381255	90393851	19	234.7
chr2	90381413	90401537	4	245
chr2	90381781	90392574	9	239
chr2	90383825	90386355	6	245.9
chr2	90383768	90389565	7	58.3
chr2	90383474	90396029	5	99.6
chr2	90383171	90402590	5	261.3
chr2	90384361	90390926	10	211.1
chr2	90384272	90397170	175	184.7
chr2	90384850	90390567	9	233.1
chr2	90384903	90391477	9	237.1
chr2	90384861	90397131	8	211.8
chr2	90386484	90392635	31	-1
chr2	90385827	90394886	117	185.6
chr2	90385763	90399578	586	-1
chr2	90391081	90397535	10	-1
chr2	90390422	90398903	11	182.4
chr2	90391974	90399573	203	-1
chr2	90394698	90399565	5	-1
chr2	90397154	90399035	9	194.1
chr2	91407406	91409555	16	174.9
chr2	92189516	92330854	14	208.1
chr2	92230421	92267143	5	259.5
chr2	92233214	92674828	10	202.8
chr2	92266306	93872919	5	240.1
chr2	92288956	93724960	9	228.3
chr2	92324355	94090395	53	205.4
chr2	92382871	93197353	4	274.6
chr2	92417193	93462381	14	220.7
chr2	92457994	92918705	4	265.5
chr2	92458443	93791948	8	249.5
chr2	92667398	93468397	7	229.9
chr2	92720132	94052972	7	202.8
chr2	92825735	93385862	42	181.1
chr2	92911554	93305356	4	263.2
chr2	92933165	93264071	12	208.7
chr2	92974706	93285425	4	121.7
chr2	92997573	93533282	8	216.5
chr2	93089908	93499813	12	229.2
chr2	93122294	93550794	5	259.2
chr2	93324955	93961345	4	266.3
chr2	93680027	93881216	5	242.3
chr2	94038594	94087534	12	203.6
chr2	94506980	94514857	37	149.2
chr2	95945032	95951703	33	198.9
chr2	97193430	97208837	9	202.8
chr2	111251364	231005871	5	227.3
chr2	118093756	118094557	4	94.1
chr2	119659334	119661011	39	103.4
chr2	125008879	125011001	52	99.3
chr2	132244467	132246692	10	210
chr2	135117227	135118035	4	160.2
chr2	158849376	158886926	4	278.7
chr2	161278247	161283049	4	245.7
chr2	166637821	166644983	32	92.5
chr2	187785070	194591304	17	116.3
chr2	217805243	217806198	4	251.3
chr2	232326524	232440500	5	250.5
chr2	235488032	235488937	6	234.1
chr2	238869934	238870806	7	154.1
chr2	239642494	239643295	21	174.8
chr2	239719605	239720251	21	-1
chr2	240309391	240310258	101	-1
chr2	240527618	240528188	45	-1
chr2	240626237	240626790	21	-1
chr2	240786269	240787204	12	254.8
chr2	240812471	240813200	20	131.7
chr2	240871902	240872756	6	160.1
chr2	241516256	241517234	6	179.3
chr2	241590879	241591632	19	-1
chr3	961078	184713282	4	238.7
chr3	990438	991349	6	238.2
chr3	1880214	5919666	6	200.1
chr3	9993906	10047978	9	-1
chr3	9994792	11870959	5	223.5
chr3	9996130	11874963	31	179.8
chr3	10046482	11870557	11	93.9
chr3	10366465	132882271	14	-1
chr3	11914426	12872239	17	77
chr3	12688819	12689867	4	267.3
chr3	20270757	113348076	4	280.3
chr3	34908191	35230359	9	225.2
chr3	38084049	38084925	7	210.7
chr3	57536664	57538460	20	158.5
chr3	75705545	198119142	21	196.2
chr3	90351263	90351976	51	-1
chr3	90402901	90403812	38	106.4
chr3	90408476	90410307	4	235.3
chr3	90477191	90482249	5	203.1
chr3	90484739	90699365	6	247.6
chr3	90490328	90668018	4	285.9
chr3	90498284	90499373	7	213.4
chr3	90499204	90598488	140	-1
chr3	90509933	90593809	5	165.6
chr3	90510795	90593514	6	245
chr3	90511098	90523804	4	264.6
chr3	90512241	90523438	4	271.9
chr3	90514270	90577165	8	254.9
chr3	90516411	90677110	4	259.3
chr3	90520110	90692122	6	255.9
chr3	90521122	90522167	7	74.8
chr3	90521516	90616931	5	269.9
chr3	90521543	90670571	4	265.3
chr3	90523065	90538368	4	247.5
chr3	90522997	90582269	4	285.4
chr3	90522701	90661127	5	221
chr3	90522919	90685294	6	261.1
chr3	90523737	90534892	4	200.5
chr3	90523775	90543052	30	175.6
chr3	90523625	90710854	6	256.7
chr3	90526998	90543473	4	236
chr3	90526988	90593645	4	276.8
chr3	90526989	90686848	6	278.6
chr3	90527227	90623783	4	252.1
chr3	90528846	90604974	4	277.6
chr3	90529704	90655776	7	260.2
chr3	90530103	90535058	9	255.6
chr3	90531694	90602309	6	239.8
chr3	90535611	90614486	4	227.1
chr3	90535591	90686941	5	251.4
chr3	90536735	90680661	6	233.3
chr3	90538355	90550917	5	196.3
chr3	90538384	90669715	4	254.9
chr3	90538375	90705374	4	254
chr3	90538369	91520150	4	262
chr3	90540558	90624192	9	210.9
chr3	90542303	90590832	4	109.7
chr3	90542133	90654594	4	242.9
chr3	90542664	90716428	9	219.4
chr3	90542649	90718123	4	264.1
chr3	90546530	90674075	8	247.5
chr3	90549089	90592380	6	242.7
chr3	90549868	90684812	4	256.7
chr3	90553815	90572934	5	265.5
chr3	90562002	90624179	5	199.8
chr3	90562719	90677286	11	226.1
chr3	90572676	90650723	4	272.8
chr3	90574770	90576675	4	269.4
chr3	90575344	90690166	6	224.3
chr3	90575883	90601149	5	270.3
chr3	90575882	90657995	4	269
chr3	90575994	90694831	5	239.5
chr3	90576706	90646656	10	222
chr3	90576840	90658132	6	184.2
chr3	90577609	91528627	5	266.7
chr3	90579002	90607238	4	242.3
chr3	90579194	90702672	7	177.9
chr3	90582313	90654543	6	240.5
chr3	90584306	90585637	7	214.4
chr3	90584299	90645504	4	260.7
chr3	90587497	90685277	4	242.9
chr3	90590102	90609043	4	278.2
chr3	90591455	90695523	6	255.8
chr3	90592689	90683831	4	236.8
chr3	90592910	91522568	5	217.2
chr3	90597397	90600267	6	225.5
chr3	90609979	90645476	4	276
chr3	90615315	90691836	5	265.5
chr3	90617811	90701652	6	253.1
chr3	90622940	90685309	4	255.1
chr3	90623417	90655571	6	230.2
chr3	90623403	90709615	4	243
chr3	90630167	90702179	4	252.2
chr3	90631609	90714980	5	245
chr3	90644290	90650138	4	279.4
chr3	90648161	90682130	6	246.8
chr3	90649285	90715568	6	269.9
chr3	90653941	90692137	7	21
chr3	90654614	90686378	4	273.9
chr3	90654695	90702635	5	198.8
chr3	90654745	90686993	4	252.2
chr3	90654913	90698941	4	268.1
chr3	90656722	90693963	9	224.3
chr3	90660349	90663409	4	255.8
chr3	90673205	90676291	5	261.6
chr3	90673244	91264194	4	254
chr3	90674343	90694028	5	262
chr3	90678351	90686321	4	259.7
chr3	90681308	90697431	4	251.3
chr3	90685686	90712213	5	218.2
chr3	90691369	90693930	4	238.6
chr3	90695281	91525575	4	270.7
chr3	90784627	91066957	8	153.7
chr3	90793104	90969153	4	229.5
chr3	90793005	91229797	16	226.8
chr3	90832305	90915166	18	222.1
chr3	90891756	91053690	10	260.2
chr3	90914352	91153668	4	241.4
chr3	90968425	91229763	9	225.6
chr3	91020571	91082320	4	249.6
chr3	91023960	91046481	10	189.8
chr3	91027336	91060056	18	190.4
chr3	91027513	91089814	8	108.8
chr3	91066273	91189921	14	193.2
chr3	91111260	91142327	9	231.4
chr3	91147978	91182504	4	268.3
chr3	93470884	93471258	33053	-1
chr3	93737080	93737638	70	-1
chr3	95749153	95752316	37	48.6
chr3	125720620	125743671	17	179.7
chr3	131097948	161048155	13	158.4
chr3	140902175	140903650	44	122.5
chr3	146673147	146677819	110	-1
chr3	174699288	176425618	4	-1
chr3	183957300	183958080	34	29.4
chr3	184754791	184755246	19	-1
chr3	185910782	185991468	9	43.6
chr3	194822476	194825858	29	100.2
chr3	194943091	194943866	13	138.3
chr3	195110183	195111119	15	109.5
chr3	195478139	195479661	6	200.7
chr3	195478411	195495089	12	209.6
chr3	195478912	195493675	5	240.5
chr3	195710997	195711649	25	-1
chr3	195713395	195714407	8	-1
chr3	195770712	195771725	6	164.6
chr3	195778687	195785273	4	141.6
chr3	195779536	195781473	18	-1
chr3	195780534	195788877	11	-1
chr3	195781265	195783551	4	187.3
chr3	195781054	195785897	21	116.5
chr3	195781539	195787293	9	-1
chr3	195783257	195786364	51	-1
chr3	195783494	195785980	5	185.9
chr3	195783937	195785501	21	88.5
chr3	195786173	195786589	6	-1
chr3	195940693	196001112	9	184.7
chr3	197032432	197034453	5	208.6
chr3	197385018	197386459	8	-1
chr3	197384330	197387017	7	157.8
chr3	197384665	197385621	35	-1
chr3	197384789	197387141	4	240.5
chr3	197385199	197389815	15	-1
chr3	197385018	197390307	10	-1
chr3	197385114	197391398	21	-1
chr3	197385663	197391085	5	103.7
chr3	197386465	197387865	12	-1
chr3	197386460	197388604	37	-1
chr3	197385887	197391588	4	33.2
chr3	197390774	197391648	48	-1
chr3	197390794	197392051	32	-1
chr3	197459418	197460232	23	107
chr3	198168660	198169583	7	221.9
chr3	198172861	198173954	5	222
chr4	555638	555988	4	-1
chr4	1046879	1047214	4	-1
chr4	1096048	1096988	9	-1
chr4	1146887	1148019	24	118
chr4	1282911	1283808	8	67.3
chr4	3815375	3815762	47	-1
chr4	6004077	6005085	57	-1
chr4	7130589	7131544	14	171.7
chr4	7725118	7725475	31	-1
chr4	9490785	9493394	8	218.7
chr4	32063910	32069514	18	154.7
chr4	32069304	32073299	16	194.4
chr4	34682471	34687469	102	-1
chr4	38732899	38734589	6	242.3
chr4	39812535	39814544	11	195.6
chr4	40295221	40296022	86	-1
chr4	43355711	52253671	4	256.7
chr4	49091030	49096662	7	253.3
chr4	49090864	49136534	4	274.2
chr4	49091970	49093197	23	-1
chr4	49092032	49093787	17	-1
chr4	49091714	49095362	4	254
chr4	49091742	49096463	11	14.1
chr4	49091642	49098199	4	10.4
chr4	49091964	49099660	8	-1
chr4	49091896	49100706	14	-1
chr4	49092417	49101153	19	-1
chr4	49092486	49104051	10	-1
chr4	49092472	49105265	26	-1
chr4	49091700	49105145	27	9.2
chr4	49091538	49105818	7	216.7
chr4	49091534	49112624	7	207
chr4	49092079	49121475	23	-1
chr4	49092069	49149805	4	59.4
chr4	49092325	49154967	10	-1
chr4	49092503	49093276	29	81.2
chr4	49092579	49096785	36	160.3
chr4	49092587	49097664	5	192.9
chr4	49093192	49099183	114	-1
chr4	49092085	49098549	18	155
chr4	49093478	49100093	20	-1
chr4	49092167	49100023	5	238.1
chr4	49092522	49100698	4	264.6
chr4	49092561	49104335	7	189.4
chr4	49092480	49105253	22	-1
chr4	49093265	49106494	14	-1
chr4	49092165	49107241	48	-1
chr4	49092366	49119018	5	246.5
chr4	49092401	49136539	5	271.6
chr4	49092509	49142514	4	166.7
chr4	49092542	49150080	4	134.7
chr4	49092460	49153600	4	223.5
chr4	49093262	49108886	14	-1
chr4	49094268	49097631	4	180.4
chr4	49095117	49105903	10	-1
chr4	49095881	49097634	4	193.1
chr4	49096700	49099524	21	-1
chr4	49096740	49103072	6	-1
chr4	49096712	49105919	28	-1
chr4	49095814	49108720	6	235.7
chr4	49096075	49121278	9	131.7
chr4	49096977	49097674	10	124.5
chr4	49097383	49098891	8	-1
chr4	49097695	49099652	7	-1
chr4	49097749	49100833	10	-1
chr4	49096751	49100742	40	-1
chr4	49096869	49102630	4	55.5
chr4	49096928	49103705	33	243.3
chr4	49097409	49104405	44	-1
chr4	49096908	49104892	5	258.4
chr4	49096735	49105259	66	-1
chr4	49096943	49105761	7	174.2
chr4	49096879	49106104	4	217.2
chr4	49096911	49119623	5	193.5
chr4	49096692	49119936	7	265.2
chr4	49096894	49121024	4	272.9
chr4	49097362	49121532	5	-1
chr4	49096815	49142573	4	239.8
chr4	49096808	49153667	4	255.8
chr4	49097830	49098794	6	125.3
chr4	49097611	49099502	10	222.9
chr4	49098499	49100805	20	-1
chr4	49097694	49104401	6	-1
chr4	49098311	49106593	21	-1
chr4	49097798	49107384	21	-1
chr4	49098252	49108965	7	-1
chr4	49097357	49121045	4	285.4
chr4	49097324	49136520	5	261.3
chr4	49097859	49150222	14	-1
chr4	49097315	49153658	26	249.8
chr4	49098252	49154956	6	-1
chr4	49099157	49103079	50	-1
chr4	49099146	49104400	6	-1
chr4	49098795	49105616	8	-1
chr4	49098361	49108753	14	141.7
chr4	49098179	49142500	4	223.9
chr4	49099388	49148242	5	-1
chr4	49098842	49104343	4	240.9
chr4	49099037	49104892	10	256.3
chr4	49099940	49104872	6	72.1
chr4	49100400	49113180	6	-1
chr4	49099412	49119296	5	272.6
chr4	49100046	49120979	10	124.3
chr4	49101179	49102947	17	187.1
chr4	49101083	49103267	11	256.9
chr4	49101091	49107838	10	257.5
chr4	49102034	49109151	49	-1
chr4	49102029	49120063	67	-1
chr4	49102241	49103655	4	204.7
chr4	49101941	49104345	10	249.9
chr4	49102883	49106193	19	-1
chr4	49102880	49111188	5	-1
chr4	49102166	49113050	11	221
chr4	49102243	49117013	19	199.9
chr4	49102195	49137647	4	251.6
chr4	49102847	49140195	4	-1
chr4	49102883	49142650	15	-1
chr4	49103106	49145980	4	-1
chr4	49102856	49150479	20	-1
chr4	49101919	49153666	4	269.7
chr4	49102210	49154888	15	124.5
chr4	49102858	49109206	135	-1
chr4	49102880	49110554	24	-1
chr4	49102418	49112525	4	71.8
chr4	49102883	49119436	11	-1
chr4	49102888	49121554	104	-1
chr4	49102562	49140662	5	180.9
chr4	49102879	49147895	17	-1
chr4	49103646	49107851	4	37.6
chr4	49103174	49110170	4	262.9
chr4	49104103	49111290	8	-1
chr4	49103552	49119005	23	76.4
chr4	49104071	49120171	17	-1
chr4	49103482	49141002	4	275.8
chr4	49103251	49147860	4	248.6
chr4	49103581	49149817	4	208.3
chr4	49103213	49150204	8	232.7
chr4	49103499	49154148	4	258.1
chr4	49104356	49109970	4	237.1
chr4	49104024	49110424	8	237.7
chr4	49104059	49119312	6	225.2
chr4	49104460	49106752	86	-1
chr4	49105062	49108482	6	26.9
chr4	49105075	49111140	6	197.8
chr4	49105366	49121352	4	199.8
chr4	49104931	49141011	4	282
chr4	49105121	49147755	45	183.6
chr4	49105726	49151359	6	-1
chr4	49105613	49153680	7	-1
chr4	49106098	49119378	4	105.2
chr4	49106253	49121381	9	-1
chr4	49105619	49138172	4	96.8
chr4	49105724	49154812	37	150.3
chr4	49106443	49109107	6	288
chr4	49106990	49117091	5	264.9
chr4	49107014	49121417	5	197.6
chr4	49107516	49151028	5	210.3
chr4	49107007	49151500	5	224.8
chr4	49107067	49154857	5	203
chr4	49107486	49109644	107	-1
chr4	49108049	49109991	4	222.5
chr4	49107955	49110450	10	-1
chr4	49108945	49111276	16	-1
chr4	49108069	49112727	6	207.4
chr4	49107962	49121602	42	-1
chr4	49108844	49136559	34	-1
chr4	49107885	49141011	5	282
chr4	49108684	49150574	8	-1
chr4	49108838	49153707	27	-1
chr4	49108398	49155383	5	-1
chr4	49108863	49120082	170	-1
chr4	49107875	49121611	234	-1
chr4	49108854	49155226	14	-1
chr4	49110063	49110835	9	-1
chr4	49109678	49119247	7	90.1
chr4	49110047	49121576	43	-1
chr4	49109495	49136381	6	108.8
chr4	49109605	49147776	7	233.1
chr4	49109131	49147789	4	257.2
chr4	49109789	49150874	4	7.3
chr4	49109577	49151492	5	222.9
chr4	49109303	49153683	4	280.3
chr4	49109325	49156225	4	59.5
chr4	49110383	49118044	4	187.8
chr4	49110507	49121376	17	-1
chr4	49110346	49148562	4	288
chr4	49111268	49149825	4	-1
chr4	49110104	49150273	16	-1
chr4	49111080	49121395	5	164
chr4	49111018	49146378	5	269.9
chr4	49110789	49156620	10	230.8
chr4	49112964	49119439	17	-1
chr4	49112825	49120959	12	-1
chr4	49112357	49153672	4	264.1
chr4	49114140	49120643	8	240.8
chr4	49113569	49126223	6	177.4
chr4	49114847	49121451	9	220.7
chr4	49115023	49121531	11	-1
chr4	49115584	49121440	5	218.8
chr4	49116398	49119456	54	97.5
chr4	49116892	49118440	6	229.5
chr4	49117148	49119003	18	-1
chr4	49117335	49118464	4	251.3
chr4	49118329	49123269	6	83.4
chr4	49118740	49136559	101	-1
chr4	49118495	49142840	10	232.5
chr4	49119097	49143930	10	-1
chr4	49118058	49147866	6	117
chr4	49118142	49150029	11	69.5
chr4	49117977	49150953	10	258.4
chr4	49119105	49154962	6	-1
chr4	49118927	49120123	51	-1
chr4	49119153	49121569	27	-1
chr4	49119242	49140479	12	-1
chr4	49119702	49141018	7	-1
chr4	49119477	49147905	12	-1
chr4	49118927	49150226	23	-1
chr4	49118613	49153632	6	232.2
chr4	49118744	49154133	121	-1
chr4	49119196	49121583	11	-1
chr4	49119811	49154979	12	-1
chr4	49120589	49121154	17	50.9
chr4	49120433	49121503	37	-1
chr4	49120800	49143467	19	64.5
chr4	49120764	49144914	13	53
chr4	49121148	49145984	7	-1
chr4	49121139	49150108	11	-1
chr4	49120778	49151485	264	-1
chr4	49121148	49153002	25	-1
chr4	49120488	49153631	4	238.9
chr4	49121002	49155233	6	-1
chr4	49127032	49130590	4	268.3
chr4	49130088	49149135	4	244.8
chr4	49131312	49136517	9	258
chr4	49135677	49138504	5	262.3
chr4	49135656	49156913	14	276.8
chr4	49136830	49149791	4	248.6
chr4	49139301	49145049	6	280.3
chr4	49139312	49153637	5	232.7
chr4	49140637	49147787	4	264.6
chr4	49140132	49151205	4	283.7
chr4	49140276	49153490	38	88.3
chr4	49141815	49150086	4	168.9
chr4	49141880	49151021	8	168.9
chr4	49142670	49154077	75	-1
chr4	49145065	49150228	5	-1
chr4	49146026	49150322	12	-1
chr4	49147864	49150275	31	-1
chr4	49147006	49153796	4	51.4
chr4	49146882	49156427	4	286.8
chr4	49147658	49154275	19	-1
chr4	49149748	49150237	7	-1
chr4	49149748	49153957	22	-1
chr4	49150414	49151115	28	88.7
chr4	49150123	49153638	12	235.7
chr4	49153770	49154945	4	-1
chr4	49310692	49323518	4	247.2
chr4	49632247	49649772	9	-1
chr4	49633218	49643217	4	-1
chr4	49633277	49638595	4	245.1
chr4	49633072	49641439	11	246.9
chr4	49634829	49641202	5	220.7
chr4	49634677	49645647	5	270.9
chr4	49634827	49658032	8	243.2
chr4	49636060	49648785	5	-1
chr4	49635624	49649069	5	86.5
chr4	49637763	49657924	4	148.5
chr4	49639353	49642179	5	249.2
chr4	49639000	49656301	8	276
chr4	49639725	49645709	13	218.7
chr4	49640624	49657579	4	257.9
chr4	49641465	49658027	13	240.4
chr4	49643219	49658413	15	-1
chr4	49643426	49644630	11	88.9
chr4	49642721	49646705	22	157.5
chr4	49643311	49649256	88	42.6
chr4	49642683	49657441	7	126.1
chr4	49643877	49648706	15	216
chr4	49644290	49648566	4	188.8
chr4	49645621	49650325	4	226.9
chr4	49647960	49653132	11	-1
chr4	49648463	49657532	18	170.4
chr4	49648591	49650247	32	120.8
chr4	49649231	49656293	9	-1
chr4	49652746	49653242	9	-1
chr4	49656305	49658505	185	-1
chr4	49655968	49657529	22	149.6
chr4	49657765	49658314	19	-1
chr4	49709927	51108014	15	-1
chr4	49710978	51107946	19	-1
chr4	49709692	49712403	247	-1
chr4	49712057	51107955	22	-1
chr4	49721618	49770109	8	240.8
chr4	49753415	51218698	4	222.1
chr4	51107013	51107766	9	140
chr4	51408454	51641307	7	-1
chr4	68580335	68676252	21	186.7
chr4	69392978	69412751	7	201.1
chr4	91012385	91015039	42	90.2
chr4	111336900	111895172	8	209.9
chr4	143807662	144047703	4	237.7
chr4	143815699	143942281	7	211.7
chr4	143826953	144058137	4	188.4
chr4	143859577	144083453	15	-1
chr4	148507679	148508548	5	183.2
chr4	148507678	148509238	9	160.9
chr4	159531566	159613415	4	248.8
chr4	177999270	178019699	15	201.8
chr4	186324784	187506397	8	221.9
chr4	188502986	188504456	6	207.1
chr4	188503781	188506621	4	-1
chr4	188503784	188506033	6	163.5
chr4	188504688	188506730	6	197.3
chr4	188504294	188508084	23	-1
chr4	188505803	188506624	19	-1
chr4	188506123	188508183	13	-1
chr4	188506176	188508286	54	-1
chr4	188507470	188508174	13	84.1
chr4	188507917	188508983	24	-1
chr4	188904696	188905599	6	141
chr4	189233563	189234850	4	240.7
chr4	189233603	189235540	40	206.5
chr4	189234187	189235478	4	151.1
chr4	189234757	189235753	14	213.8
chr4	189379961	189380810	9	157.6
chr4	189465194	189466088	7	220.5
chr4	189846119	189847231	7	115
chr4	189848500	189849214	10	114.3
chr4	189880907	189881811	33	220.6
chr5	164221	165139	4	254.1
chr5	415025	415977	5	172.4
chr5	682175	774786	31	65.8
chr5	697201	788925	7	120
chr5	709790	795543	4	209.8
chr5	746362	838991	5	215.1
chr5	753741	847316	12	205.5
chr5	754624	755027	27	-1
chr5	1045193	1045758	169	-1
chr5	1191617	1192517	18	229.8
chr5	1237903	1238838	4	244.6
chr5	1273556	1274092	9	-1
chr5	1333098	1333954	9	158.7
chr5	1540191	1540604	14	-1
chr5	1845345	1846073	102	70.2
chr5	2490295	2490825	7	12.9
chr5	2490870	2491840	5	-1
chr5	3324196	3324698	108	-1
chr5	3659675	3660526	15	173.3
chr5	3785878	3786376	10	-1
chr5	5954599	5955503	4	52.7
chr5	7372019	7372956	4	153.7
chr5	17507979	17621948	26	60.5
chr5	17713299	17716158	90	-1
chr5	33280225	33574846	7	193.2
chr5	43665747	43824647	12	82.6
chr5	46488135	46511495	12	231.4
chr5	46490897	46508597	27	220.7
chr5	46493762	46500402	5	242.1
chr5	46497407	46637756	4	235
chr5	46507802	46528297	6	235
chr5	46510715	46549245	21	218.2
chr5	46538073	46539084	7	177.7
chr5	46549340	46549690	33	-1
chr5	46658722	46784116	27	55.7
chr5	46693248	46784221	27	165.5
chr5	46708647	46784206	26	143.4
chr5	46912731	47020584	29	110.3
chr5	47124928	47133702	5	251.4
chr5	47158343	47167293	12	205.7
chr5	47158277	47216451	24	149.5
chr5	47158426	47250442	4	162.7
chr5	47215362	47216468	15	203.5
chr5	49599262	49650852	6	209.6
chr5	49600019	49601313	88	-1
chr5	49600747	49603283	13	247.9
chr5	49601206	49659127	4	269.7
chr5	49601664	49603318	405	-1
chr5	49658442	49667754	7	-1
chr5	49656946	49667880	505	-1
chr5	49656812	49662275	5178	-1
chr5	49661267	49667645	166	-1
chr5	49665844	49666929	7	231.3
chr5	49666712	49667646	99	-1
chr5	49667395	49833070	40	150.1
chr5	49671193	49697543	4	217.1
chr5	49671987	49681213	4	270.8
chr5	49672044	49684192	4	267.3
chr5	49675752	49681121	15	181.6
chr5	49676952	49714219	7	234.6
chr5	49686645	49759852	6	274
chr5	49691149	49693786	10	210.9
chr5	49691287	49703392	4	262.9
chr5	49723064	49895443	7	237.9
chr5	49726702	50002837	6	255.8
chr5	49737699	49857096	5	250.6
chr5	49745289	49948368	12	269.1
chr5	49747459	49948318	15	223.2
chr5	49758587	49810046	6	228.2
chr5	49758582	49979834	10	231.9
chr5	49801656	49925632	6	194.8
chr5	49814750	50002781	10	232
chr5	49814691	50031543	5	256
chr5	49854137	50044647	4	259.3
chr5	49918448	50009531	7	230.9
chr5	49937148	50043825	6	139.3
chr5	50220386	50230273	4	265.9
chr5	76256787	76257801	4	261.1
chr5	79754273	79756555	129	-1
chr5	106683149	106901322	5	278.8
chr5	109353709	109354649	4	165.1
chr5	118538498	118540206	7	208
chr5	118539388	118539686	15	-1
chr5	118538579	118540069	6	269.5
chr5	118538764	118541204	6	65.2
chr5	118539377	118540499	5	259
chr5	124216164	124426600	9	211.9
chr5	126161331	126163202	39	-1
chr5	139452029	139452921	12	224.5
chr5	139452142	139454131	4	256
chr5	141178643	141215153	10	188.5
chr5	141631843	142199981	20	202.1
chr5	144132889	144135569	63	63.3
chr5	151477904	151480601	11	131.6
chr5	161245510	161254100	21	-1
chr5	167427354	167428156	20	120.4
chr5	174521779	174522593	11	137.9
chr5	178585183	178586049	10	206.7
chr6	1053465	1054255	12	157.4
chr6	2504326	2505221	4	201.8
chr6	3145144	3146720	4	58.2
chr6	7441765	48984998	12	227.1
chr6	23734211	23758616	4	104.9
chr6	29798526	29955422	18	190.4
chr6	29830722	30009920	19	174.7
chr6	29888884	29927948	13	69.5
chr6	29927967	29944446	6	203
chr6	29934238	29943913	6	217.6
chr6	31261948	31347993	7	-1
chr6	31267397	31352964	4	230.6
chr6	31281633	31361738	24	119.4
chr6	31328526	31337343	7	144.9
chr6	31329234	85781876	4	237.3
chr6	31388607	31485693	33	21.1
chr6	31410232	31505051	13	-1
chr6	32448035	32501599	5	209.3
chr6	32465100	32527327	4	221
chr6	32471520	32528488	7	86.9
chr6	32471419	32571307	27	74.8
chr6	32472394	32529420	9	139.1
chr6	32473497	32530314	4	37.5
chr6	32475547	32563879	13	86.3
chr6	32476986	32565584	6	234.1
chr6	32479609	32567556	8	-1
chr6	32481277	32525265	9	-1
chr6	32480695	32568930	4	232.3
chr6	32482336	32570563	5	-1
chr6	32483540	32531481	16	-1
chr6	32482844	32590663	52	76.4
chr6	32483802	32534596	6	119.5
chr6	32484844	32506034	5	145.2
chr6	32486147	32546120	4	33.2
chr6	32486993	32573126	13	-1
chr6	32490645	32537317	15	-1
chr6	32492210	32538456	14	-1
chr6	32504541	32541269	11	156.7
chr6	32505118	32544332	6	183.7
chr6	32511971	32575678	31	-1
chr6	32514925	32550736	10	-1
chr6	32513979	32577097	27	-1
chr6	32516225	32551912	12	-1
chr6	32516487	32552260	6	237.7
chr6	32517498	32579527	21	-1
chr6	32518827	32581261	5	127.7
chr6	32519538	32556118	28	-1
chr6	32521111	32557423	13	134.8
chr6	32521253	32584329	10	-1
chr6	32523474	32559689	9	94.8
chr6	32525746	32586488	16	-1
chr6	32526709	32570607	11	116.7
chr6	32528571	32571607	52	-1
chr6	32528749	32588588	5	103.2
chr6	32529550	32589285	10	94.4
chr6	32549079	32573891	10	-1
chr6	32550112	32576657	13	-1
chr6	32551415	32577753	16	-1
chr6	32553094	32579532	29	-1
chr6	32554777	32582449	26	-1
chr6	32556848	32583021	10	56.9
chr6	32558433	32585264	13	-1
chr6	32570556	32586725	4	-1
chr6	32626639	32629073	48	116.7
chr6	32635781	32740304	4	238.7
chr6	32645621	32749706	4	243.2
chr6	32645003	32749249	5	215.6
chr6	32652292	32751659	40	82.3
chr6	32661838	32758318	28	-1
chr6	32663008	32760715	67	-1
chr6	32812768	32886065	17	-1
chr6	34072132	34072582	82	-1
chr6	34072728	34073611	68	-1
chr6	35786720	35799091	33	43.5
chr6	44045081	44045713	81	-1
chr6	44182048	44182342	5	-1
chr6	52786034	52826726	43	40.9
chr6	52788438	52827066	29	-1
chr6	54059641	54064023	51	133.9
chr6	57489979	60382870	18	-1
chr6	58432451	61307868	70	73.9
chr6	59268127	59779233	4	253.1
chr6	60229755	60234451	30	49.8
chr6	60229756	60235030	5	233.3
chr6	60232913	60240390	8	260.3
chr6	60232937	61392461	8	215.7
chr6	60232953	61396518	7	263.4
chr6	60235821	60240002	21	209
chr6	60235813	60240305	17	210.5
chr6	60236867	60239117	5	268.4
chr6	60238569	60240635	6	178.5
chr6	60238550	61396675	5	187.8
chr6	60239348	61391120	5	256.9
chr6	60238850	61403426	14	142.1
chr6	60239763	61402501	7	269.7
chr6	61371147	61407140	15	179.9
chr6	79361776	79364068	12	171.5
chr6	81434754	81469858	13	209.7
chr6	85927094	85931244	15	149.1
chr6	92996834	93034191	6	229
chr6	95018720	95020918	4	165.3
chr6	118691148	118693203	66	-1
chr6	132600555	132601467	16	232.9
chr6	149984330	149984976	49	-1
chr6	157237962	157238868	6	217.2
chr6	157310956	157311705	75	-1
chr6	157310957	157314812	227	-1
chr6	157312838	157314813	172	-1
chr6	160218440	160219342	31	144
chr6	160457367	160535998	41	-1
chr6	161065939	161431077	7	134.8
chr6	165619058	165619777	4	27.6
chr6	165748942	165749776	33	149.1
chr6	166997238	166998208	4	277.1
chr6	167249763	167408160	19	-1
chr6	167387612	167388790	7	231.9
chr6	167433635	167434073	11	-1
chr6	167537775	167885431	7	201.3
chr6	167651294	167652012	125	85.3
chr6	168119372	168120263	34	117.9
chr6	168489524	168490207	45	125.5
chr6	168615178	168616016	5	-1
chr6	168660097	168660491	98	-1
chr6	168931982	168932796	15	178.7
chr6	169242589	169243320	11	41.7
chr6	169371617	169372698	7	168.9
chr6	170113566	170114508	7	196.2
chr6	170139032	170139784	12	150.6
chr6	170168351	170170114	7	144.7
chr6	170168632	170170572	5	70
chr6	170169329	170171531	8	-1
chr6	170169230	170171538	28	-1
chr6	170170090	170171403	4	159.9
chr6	170399152	170400710	68	-1
chr6	170400121	170400656	16	-1
chr6	170452633	170453418	19	180.4
chr7	237477	240726	42	173.2
chr7	239868	240836	4	272.5
chr7	257582	258340	7	160.1
chr7	350241	351292	6	194.5
chr7	459305	460149	23	207.4
chr7	467071	468017	25	183.6
chr7	482644	483460	38	150.2
chr7	566103	566997	7	229.2
chr7	565993	567862	5	215.3
chr7	588349	589089	7	102.5
chr7	906060	906917	7	-1
chr7	905313	906792	9	158.5
chr7	1266406	1267248	26	-1
chr7	4264106	4264747	14	22.6
chr7	4497286	9622234	5	172.3
chr7	6701977	6702878	8	232.6
chr7	7312191	124426160	5	72
chr7	8152274	8153189	6	243.1
chr7	20681537	67369871	4	-1
chr7	21377355	116523531	7	187.8
chr7	22644803	107770557	10	166.7
chr7	32789691	34879812	13	128.9
chr7	35936041	56345760	7	-1
chr7	44745856	44746657	4	193
chr7	45079100	45079945	5	153.6
chr7	45610551	45611348	5	102.1
chr7	47669712	47670334	42	-1
chr7	52103441	52330095	16	164.9
chr7	55167036	55167821	18	134.2
chr7	55666866	56415761	5	156.9
chr7	57103667	63275710	4	84.1
chr7	57217165	57217598	18	-1
chr7	57490537	57496665	11	150.6
chr7	57491558	57497245	13	196.1
chr7	57812856	134712091	5	257.7
chr7	58026341	62527510	4	240.3
chr7	58063940	61027028	24	222.6
chr7	58064585	61027992	12	237.4
chr7	58086723	62376595	4	146.6
chr7	58089710	60959200	15	252.1
chr7	58174670	60121969	10	198.8
chr7	58175420	58189365	37	135.2
chr7	58188251	60481410	17	149.8
chr7	58188884	61964182	96	42
chr7	58342325	58796854	40	194.8
chr7	58577863	58822750	4	255.4
chr7	59826450	60735939	6	47.2
chr7	60137034	60532540	66	54
chr7	60422333	60494993	16	207.1
chr7	60531509	61973643	4	251.3
chr7	60995800	60997132	15	171.5
chr7	61054770	62344625	7	-1
chr7	61055843	62309464	10	10.9
chr7	61063457	62312889	8	71.4
chr7	61430508	61450080	4	164.1
chr7	61822171	62250251	25	145
chr7	62297859	62338802	8	155.2
chr7	62307315	62408682	67	58.8
chr7	62567091	62569412	10	217.2
chr7	63015171	101282457	6	90.1
chr7	63835803	67963032	7	197.8
chr7	65084808	65774140	14	-1
chr7	66395041	76087793	4	248.6
chr7	66477667	66589756	59	-1
chr7	66729178	73968308	43	-1
chr7	72966773	73325857	9	207.8
chr7	76498620	76998122	5	153.1
chr7	76499029	76999323	8	148
chr7	76997560	76998454	28	-1
chr7	87703551	145453159	4	201.4
chr7	88887097	88889922	25	154.7
chr7	90107863	90109221	8	241.3
chr7	96554803	96583142	4	271.6
chr7	96917161	96920969	7	151
chr7	97773217	97791487	7	195.7
chr7	98547949	98548650	53	88.6
chr7	98811043	98811769	9	115.1
chr7	100952395	100953935	8	228.5
chr7	100953384	100954569	10	71.9
chr7	100953614	100957009	64	-1
chr7	100953312	100957447	35	-1
chr7	100954741	100956201	16	155.4
chr7	100955583	100957128	13	169.4
chr7	100958064	100959534	219	-1
chr7	100991451	101003831	14	109.6
chr7	101033824	101036403	7	217.2
chr7	101033804	101036566	9	129.6
chr7	103268344	152404646	4	275.1
chr7	106631635	106632690	14	-1
chr7	131654194	131655082	11	221.5
chr7	140481535	140489529	18	154.5
chr7	142060641	142086837	22	-1
chr7	142313075	142345199	10	-1
chr7	142313450	142346205	7	222.9
chr7	142336499	142352742	5	88.4
chr7	142341926	142352859	9	176.2
chr7	142352926	142455740	5	263.5
chr7	142385273	142516255	4	220.4
chr7	142451627	142470650	4	228.3
chr7	142451849	142488898	11	-1
chr7	142454461	142473582	47	-1
chr7	142456856	142493959	12	-1
chr7	142457306	142494666	9	173.9
chr7	142459975	142516335	34	-1
chr7	142461147	142498233	63	70.6
chr7	142462628	142519604	9	-1
chr7	142463490	142501055	5	-1
chr7	142464385	142521496	5	37.5
chr7	142471303	142509490	6	175.4
chr7	142472298	142510146	10	33.5
chr7	142476267	142494689	6	135.5
chr7	142487225	142507026	18	-1
chr7	142487999	142508005	11	248.6
chr7	142498093	142517755	11	-1
chr7	142498811	142518952	13	144
chr7	142499777	142520215	6	201.3
chr7	142501368	142521902	4	244.1
chr7	142502915	142523368	14	105.7
chr7	142504425	142525025	4	264.1
chr7	142506427	142526748	10	-1
chr7	142747651	142758639	21	49.9
chr7	142748219	142759383	4	162.3
chr7	142749065	142770640	6	6.4
chr7	142749888	142761649	23	-1
chr7	142751002	142772608	7	-1
chr7	142750934	142762364	8	222.9
chr7	142752781	142763892	9	77.1
chr7	142755554	142777054	11	-1
chr7	142757159	142768080	9	177.9
chr7	142757979	142769131	5	273
chr7	142760500	142771318	23	-1
chr7	142760820	142771806	18	188.1
chr7	142762489	142773307	4	-1
chr7	142765664	142776406	10	93.9
chr7	142767255	142778063	4	90.7
chr7	148331848	148332255	19	-1
chr7	149584884	149608908	10	168.1
chr7	150038948	150042099	25	131.5
chr7	150909756	150910871	7	164
chr7	155328261	155329216	4	246.4
chr7	155335407	155336313	28	-1
chr7	155335003	155336359	6	58.2
chr7	155792608	155792968	9	-1
chr7	157479880	157480814	6	219.5
chr7	157725299	157726088	4	140.7
chr7	157747699	157748671	4	150.9
chr7	157749163	157749956	4	-1
chr7	157776073	157777001	4	243.2
chr7	157927065	157927743	33	104.5
chr7	158048463	158049298	21	174.4
chr7	158089136	158090121	4	243.9
chr7	158150936	158151714	6	122.2
chr7	158273782	158274479	6	107.6
chr7	158330740	158341851	12	196.4
chr7	158341020	158342536	4	247.5
chr7	158441130	158442168	5	240.9
chr7	158668155	158668774	8	-1
chr7	158915102	158916281	4	215.6
chr8	801753	802612	6	180.1
chr8	1246775	1248605	7	178.4
chr8	1247575	1248070	5	-1
chr8	1955066	1955877	6	110.3
chr8	7166373	12545430	6	209.9
chr8	11456309	11456837	13	-1
chr8	12569767	12628322	4	200.9
chr8	27918695	134243836	6	245.5
chr8	28684801	62765076	10	151
chr8	29819841	29820690	12	102.9
chr8	43238254	43239152	8	-1
chr8	43239662	43240513	7	-1
chr8	43239500	43242329	29	-1
chr8	43240683	43241973	6	78.5
chr8	43241036	43242815	11	-1
chr8	44968135	45667504	13	190.5
chr8	45081320	45777841	4	271.5
chr8	46613200	46633360	16	89.3
chr8	51696331	51697185	13	200.3
chr8	57203715	57210578	72	67.3
chr8	57204436	57215582	78	-1
chr8	57206302	57215884	227	-1
chr8	57259780	57260482	37	88.2
chr8	62972807	134995497	4	198.3
chr8	115768241	115769068	8	192.3
chr8	133866534	134671035	11	108.6
chr8	138206832	138207301	22	-1
chr8	138692116	138692730	40	-1
chr8	141347306	141348173	16	188.8
chr8	141871529	141872395	14	156.2
chr8	141873861	141874629	48	101.6
chr8	141982568	141984132	4	134.3
chr8	142255023	142256489	6	228.4
chr8	142272058	142272967	9	212.5
chr8	142501877	142502661	18	127.1
chr8	142519810	142520598	23	82.7
chr8	143306983	143308358	11	175.4
chr8	143321346	143322089	5	124.5
chr8	143321694	143323500	6	224.8
chr8	143981105	143982272	4	141.4
chr8	144021098	144021716	26	-1
chr8	144020797	144023521	4	278.6
chr8	144020787	144023720	16	172.9
chr8	144020924	144024379	21	141.1
chr8	144020837	144025325	4	253.1
chr8	144126192	144126494	43	-1
chr8	144687386	144688206	4	150.5
chr9	1045263	3424793	4	133.3
chr9	4531435	40916661	8	245.2
chr9	4713640	4714494	45	174.1
chr9	22413802	101442457	6	179.2
chr9	34681428	34682086	114	58.6
chr9	35913424	35914505	6	109.1
chr9	35913673	35914469	8	176
chr9	39517700	42273293	13	136.6
chr9	40541931	40894666	7	144
chr9	40544374	40902411	8	-1
chr9	40856176	40862498	6	266.7
chr9	40904906	40905879	7	234.6
chr9	40905234	40929477	7	95.7
chr9	40905968	40912543	7	229
chr9	40907552	40914540	7	72.2
chr9	40907899	40915749	4	246.4
chr9	40915241	40924160	4	155.5
chr9	41780869	61992736	13	247.7
chr9	43428931	44020794	4	214.1
chr9	43428930	44204054	4	230.4
chr9	43449679	45155792	19	154.6
chr9	44525386	45183054	5	267.5
chr9	44549245	44658933	8	223.9
chr9	44689824	45083135	7	236
chr9	45021491	45152578	23	213.3
chr9	60521890	60527408	19	213.4
chr9	65058642	65061421	14	140.5
chr9	70239114	70245913	5	219.4
chr9	77154889	77162719	80	78.2
chr9	77452228	96158388	11	279.4
chr9	86052649	86054026	18	185
chr9	87415615	90417605	19	139
chr9	88974199	88974865	13	-1
chr9	89058894	89059860	12	184.8
chr9	89253986	89254789	6	88.4
chr9	90413700	90418564	4	-1
chr9	90908906	93619239	40	-1
chr9	93624072	93625092	5	261.1
chr9	104601520	104607579	60	-1
chr9	108248253	108248598	14	-1
chr9	109524158	109524705	83	-1
chr9	121464578	121465635	51	71.8
chr9	129396305	129397040	92	71.4
chr9	129409914	129410852	5	247.5
chr9	130954739	130955664	12	227.8
chr9	133254828	133255512	15	110.8
chr9	133382460	133383485	6	203.7
chr9	133383097	133383880	10	59.1
chr9	134523807	134524422	4	44.5
chr9	134685552	134685855	31	-1
chr9	136632407	136633229	33	51.4
chr9	137102678	137104151	59	-1
chr9	137322101	137323013	4	159
chr9	137328295	137328864	31	-1
chr9	137329246	137330227	4	-1
chr9	137669033	137669958	5	239.8
chr9	137921896	137922335	6	-1
chr10	337541	338197	8	-1
chr10	447134	448014	5	208.9
chr10	655554	656421	15	65.1
chr10	657373	658509	4	275.1
chr10	738422	738673	4	-1
chr10	2392077	2392957	4	145.7
chr10	3315124	3315619	13	-1
chr10	3410800	3411755	7	262.7
chr10	3458173	3459001	7	215.2
chr10	7527095	7527436	48	-1
chr10	11284432	11284984	40	-1
chr10	14568136	14568939	9	189.7
chr10	18256201	18256912	53	104
chr10	26570571	26601277	6	148
chr10	26572902	26626676	6	-1
chr10	26573976	26627727	12	-1
chr10	26626530	26660237	4	17
chr10	26935602	26940470	47	83.2
chr10	36395218	37586134	16	96.6
chr10	38488162	41900127	4	288
chr10	38498070	38580513	8	277.7
chr10	38504906	41875824	9	213.4
chr10	38512683	38527410	5	205.5
chr10	38525748	38574369	4	283.7
chr10	38526705	38578240	8	133
chr10	38526419	41889150	39	238.3
chr10	38527368	38530368	35	-1
chr10	38527987	41903944	17	229.5
chr10	38529297	38529931	74	-1
chr10	38528726	38529808	4	17.7
chr10	38528724	38530363	130	-1
chr10	38578621	41886328	5	282.9
chr10	38578647	41904628	7	208.6
chr10	38808258	38809136	8	9.2
chr10	38904769	41879773	4	275.1
chr10	39147774	39154071	5	225.7
chr10	39222874	39230105	30	169
chr10	39366092	39376405	54	-1
chr10	39381612	39382692	36	175.6
chr10	39501719	39532959	10	181.1
chr10	39534006	39541869	6	159
chr10	39533872	39544525	11	214.4
chr10	39546521	39550639	54	-1
chr10	39561431	39900506	14	84.1
chr10	39561077	41709272	8	254
chr10	39576527	39578250	17	171.8
chr10	39866856	39900591	8	184.7
chr10	39866746	41709274	4	251.3
chr10	41577946	41582994	4	265.3
chr10	41856630	41860166	6	267.4
chr10	41856991	41879773	7	283.7
chr10	41857020	41888755	4	270.7
chr10	41857042	41893352	13	250.5
chr10	41858093	41871151	10	222.9
chr10	41858060	41890579	5	203.9
chr10	41858104	41895967	5	252.2
chr10	41858212	41899304	4	99
chr10	41858020	41907071	28	149.9
chr10	41858198	41909732	158	91.6
chr10	41858071	41911156	9	230.5
chr10	41858208	41915030	4	69
chr10	41858047	41915589	4	249.7
chr10	41858861	41864184	5	42.4
chr10	41858267	41864141	13	127.4
chr10	41858148	41880508	12	32.1
chr10	41858834	41889638	10	-1
chr10	41858989	41893747	7	-1
chr10	41858431	41909851	5	242.3
chr10	41858903	41914273	4	-1
chr10	41860077	41860927	16	-1
chr10	41859379	41869837	18	207.1
chr10	41859461	41876822	4	201.8
chr10	41858891	41879734	5	249.5
chr10	41860270	41882613	19	-1
chr10	41859553	41888008	26	15.4
chr10	41860271	41893776	61	-1
chr10	41859387	41898843	8	207.6
chr10	41860263	41899403	8	-1
chr10	41859745	41900905	8	-1
chr10	41859856	41904523	12	-1
chr10	41860272	41911273	7	-1
chr10	41860028	41915642	16	-1
chr10	41860273	41871277	22	-1
chr10	41860327	41874711	4	-1
chr10	41860465	41876262	55	-1
chr10	41860330	41879916	14	-1
chr10	41860340	41884524	13	-1
chr10	41860328	41889672	29	-1
chr10	41860014	41890000	23	-1
chr10	41860280	41893382	5	-1
chr10	41860270	41897716	49	-1
chr10	41859898	41899376	4	269.9
chr10	41860460	41904010	14	-1
chr10	41860595	41890376	21	227.5
chr10	41860687	41899230	7	113.6
chr10	41862151	41877169	13	-1
chr10	41861356	41879628	5	259.3
chr10	41861496	41888076	7	91.8
chr10	41861314	41911167	8	173.1
chr10	41862099	41871014	5	39.7
chr10	41862408	41877238	8	267.8
chr10	41862389	41881476	5	283.7
chr10	41862669	41899875	5	63.3
chr10	41863570	41865748	4	-1
chr10	41863019	41901117	4	43.1
chr10	41863087	41905392	7	230.3
chr10	41862641	41913942	4	87.7
chr10	41864235	41888761	8	264.6
chr10	41864471	41890587	6	177.8
chr10	41864157	41897335	4	234.1
chr10	41864809	41909965	5	-1
chr10	41865781	41900218	6	-1
chr10	41864917	41901251	5	186.3
chr10	41865378	41911715	44	-1
chr10	41865851	41916135	4	-1
chr10	41866117	41884335	5	-1
chr10	41869905	41871295	32	-1
chr10	41869061	41872629	4	238.7
chr10	41869926	41882458	9	-1
chr10	41869102	41889115	4	221.8
chr10	41869089	41889619	21	230.3
chr10	41869121	41893688	13	196.5
chr10	41869059	41896543	10	265.5
chr10	41869157	41909785	16	121.6
chr10	41869052	41915393	4	261.1
chr10	41869905	41876284	14	-1
chr10	41870181	41882373	11	-1
chr10	41869478	41883617	26	264.6
chr10	41870416	41875490	4	130.4
chr10	41870199	41875843	40	230.4
chr10	41870396	41878211	5	223.2
chr10	41870202	41879139	4	223.9
chr10	41871114	41879927	7	-1
chr10	41870217	41885059	4	229.5
chr10	41870185	41889954	8	239.6
chr10	41870360	41895311	14	255.3
chr10	41870381	41897199	26	97.2
chr10	41870375	41900457	9	254.5
chr10	41870133	41903955	5	282.9
chr10	41871016	41915633	19	-1
chr10	41873518	41879763	5	139.2
chr10	41873559	41881867	9	135.8
chr10	41873498	41890887	4	212.5
chr10	41872987	41908589	9	228.5
chr10	41873874	41875812	44	204.6
chr10	41873851	41879182	4	265.5
chr10	41874142	41879732	10	40.4
chr10	41873840	41896207	4	265.6
chr10	41874763	41904010	6	-1
chr10	41874714	41908190	4	-1
chr10	41875387	41875992	25	-1
chr10	41875366	41877753	55	-1
chr10	41875044	41878277	8	232.2
chr10	41875694	41879917	24	-1
chr10	41875062	41881420	5	240
chr10	41875642	41882207	116	-1
chr10	41875059	41884078	14	29.7
chr10	41875054	41889056	5	148.6
chr10	41875417	41892886	22	-1
chr10	41875029	41894311	4	251.2
chr10	41875182	41897181	5	62.9
chr10	41875642	41899765	25	-1
chr10	41875021	41903976	5	256.7
chr10	41875630	41904802	9	-1
chr10	41875019	41906203	6	274.4
chr10	41875867	41910089	7	-1
chr10	41875005	41912992	4	179.2
chr10	41875867	41915429	10	-1
chr10	41875572	41878126	6	41.9
chr10	41875685	41882373	25	-1
chr10	41875663	41884172	27	-1
chr10	41875686	41886829	13	-1
chr10	41875642	41890097	20	-1
chr10	41876389	41879635	4	203.3
chr10	41876216	41900260	4	253
chr10	41876350	41911143	13	149.6
chr10	41876286	41912708	8	208.1
chr10	41877568	41879633	6	124.8
chr10	41878204	41882466	6	-1
chr10	41878424	41904829	10	35.4
chr10	41879750	41915632	9	-1
chr10	41879342	41883772	4	31.8
chr10	41878933	41884281	4	260
chr10	41879143	41895832	4	92.2
chr10	41878985	41897214	7	62.9
chr10	41879118	41900900	5	102.5
chr10	41878897	41904002	4	281.1
chr10	41880193	41897454	5	-1
chr10	41879983	41898904	9	27.6
chr10	41880352	41910331	4	202.7
chr10	41881713	41884209	29	-1
chr10	41881653	41886471	4	266.3
chr10	41881577	41888071	6	244.7
chr10	41881518	41888737	5	255.4
chr10	41881943	41889313	5	-1
chr10	41881591	41889950	12	130.7
chr10	41881670	41891566	14	175.3
chr10	41881452	41892255	7	149.1
chr10	41881575	41896543	4	269.6
chr10	41881052	41897131	25	75.5
chr10	41882392	41899329	14	-1
chr10	41881860	41899641	6	-1
chr10	41882503	41909921	12	-1
chr10	41881749	41911157	40	129.1
chr10	41882223	41884899	30	106.6
chr10	41882178	41888768	7	29.7
chr10	41882387	41891259	110	-1
chr10	41881990	41916600	4	242.9
chr10	41883572	41884522	11	-1
chr10	41882786	41889941	5	245.4
chr10	41883108	41899232	7	192.1
chr10	41883719	41904010	10	-1
chr10	41884314	41886907	41	-1
chr10	41883803	41887028	16	-1
chr10	41884398	41903076	6	-1
chr10	41885240	41892501	6	259
chr10	41885955	41888246	19	-1
chr10	41885734	41889181	4	217.3
chr10	41885605	41902059	23	105.5
chr10	41885955	41904660	12	-1
chr10	41886756	41903209	4	-1
chr10	41888322	41889659	4	254.9
chr10	41888372	41900079	27	231.3
chr10	41887729	41905282	40	-1
chr10	41888362	41906140	8	239.2
chr10	41887907	41906120	10	259.3
chr10	41888004	41906807	6	181.1
chr10	41888386	41911171	6	197.6
chr10	41888858	41897256	6	148.3
chr10	41888871	41897430	19	-1
chr10	41889222	41911272	32	-1
chr10	41888789	41915623	7	278.4
chr10	41889750	41905332	57	-1
chr10	41889230	41908171	6	273.9
chr10	41890373	41892519	6	245
chr10	41889888	41899910	7	180.6
chr10	41890308	41901491	13	175.8
chr10	41890117	41903839	4	59.1
chr10	41889930	41906796	6	241.6
chr10	41891052	41911751	12	-1
chr10	41891337	41916657	15	-1
chr10	41891538	41898365	7	143
chr10	41891983	41905996	7	14.9
chr10	41892594	41915638	16	-1
chr10	41891954	41915569	19	-1
chr10	41892432	41911108	4	125.2
chr10	41892989	41906068	22	173.4
chr10	41894379	41907999	9	-1
chr10	41894983	41897367	5	244.6
chr10	41894852	41910233	27	95.7
chr10	41895233	41903800	4	22.3
chr10	41895966	41906124	8	238.6
chr10	41896669	41909886	17	-1
chr10	41896555	41900463	5	242.3
chr10	41896669	41904010	6	158.4
chr10	41897421	41904844	11	-1
chr10	41896559	41909402	7	209.3
chr10	41896620	41909853	6	172.9
chr10	41896550	41910162	11	85.6
chr10	41896548	41915126	4	270.9
chr10	41898082	41912815	5	235.1
chr10	41899141	41902560	11	110.6
chr10	41899150	41909901	4	226.3
chr10	41899236	41910555	6	179.5
chr10	41899195	41913731	7	180.6
chr10	41901014	41904001	5	278.2
chr10	41901869	41910344	4	269.2
chr10	41904563	41915640	33	-1
chr10	41904846	41906939	14	163.5
chr10	41905872	41908234	17	-1
chr10	41905273	41910901	8	14.9
chr10	41906227	41915159	43	-1
chr10	41906206	41911034	4	159.4
chr10	41907364	41909440	6	242.5
chr10	41907184	41909276	6	124.3
chr10	41909520	41910422	16	-1
chr10	41909082	41911275	6	9.9
chr10	41909386	41915154	6	-1
chr10	41909175	41911272	5	187.7
chr10	41909202	41913181	6	108.6
chr10	41909232	41914904	14	128.2
chr10	41910855	41914118	35	-1
chr10	41910847	41915485	5	-1
chr10	41910953	41912605	23	139
chr10	41911754	41915475	4	232.6
chr10	41914427	41916311	18	148.4
chr10	42070182	42071300	48	229.2
chr10	42070217	42078964	28	190.9
chr10	42070629	42080214	17	-1
chr10	42070179	42084491	6	235.5
chr10	42079238	42091056	4	269
chr10	42171428	42172333	8	220
chr10	46106533	46283416	7	195.5
chr10	46107884	47381914	5	206.2
chr10	50734160	79899821	5	193.5
chr10	52224488	52274577	7	156.6
chr10	80028320	80044141	17	-1
chr10	89034980	89042589	49	100.5
chr10	95447620	95448700	51	-1
chr10	96404019	97700375	31	-1
chr10	99273815	130082034	9	177
chr10	119426606	119427442	18	174.1
chr10	123254927	123255892	72	-1
chr10	124226957	124227635	72	44.2
chr10	124610176	124611174	4	127.1
chr10	125502086	125512918	23	177.3
chr10	125824633	125825361	34	134.6
chr10	126252022	126252641	57	-1
chr10	127797111	127797942	14	146.6
chr10	130473417	130474383	7	252.8
chr10	130789680	130791462	4	242.3
chr10	130790607	130791571	120	-1
chr10	131176943	131177596	105	-1
chr10	131486312	131487109	16	47.3
chr10	131850588	131851495	5	163.4
chr10	132364877	132365268	50	-1
chr10	132443704	132444688	7	253.2
chr10	132512200	132513138	8	252.7
chr10	132521776	132522581	7	116.9
chr10	132821160	132822395	20	129.3
chr10	132935221	132936050	7	91
chr10	133011790	133012136	18	-1
chr10	133428951	133573909	12	82
chr11	220401	221343	6	246.9
chr11	356195	357128	4	156.7
chr11	357042	357943	17	-1
chr11	1017174	1018987	154	-1
chr11	1017199	1018941	142	-1
chr11	1094169	1095373	7	215.7
chr11	1095740	1099980	10	195.4
chr11	1184728	1187266	4	247
chr11	1184909	1191663	4	204.2
chr11	2187786	61116998	31	172.6
chr11	2873012	9663378	28	87.7
chr11	3096598	3097510	6	236.2
chr11	11246631	11247545	6	231.6
chr11	11559595	11560262	11	53.8
chr11	48406173	54577982	4	237.7
chr11	48536283	55339413	6	173.4
chr11	48587654	55474319	5	197.2
chr11	48727685	55125946	88	-1
chr11	48812118	48836429	9	184.7
chr11	48812551	48836546	9	207.8
chr11	48832201	48834082	49	99.4
chr11	48910583	48919413	6	226.3
chr11	48915046	48942599	4	266.8
chr11	48918894	48925002	4	208.6
chr11	48918954	48937028	11	173.5
chr11	48918791	48942558	5	217.9
chr11	50018586	50019464	38	75.6
chr11	50709599	50716289	6	207.4
chr11	50720530	50722969	4	266.5
chr11	50735221	50736959	5	242.3
chr11	50757906	50781341	6	194.5
chr11	50820028	50821641	5	214.1
chr11	51090455	52389010	9	217.9
chr11	51090622	52010751	6	236.7
chr11	51124715	52730491	28	95.9
chr11	51124626	53166685	6	202.3
chr11	51142427	53716827	44	122.3
chr11	51472856	53945606	12	65
chr11	51680498	54243282	4	257.5
chr11	52112463	53332283	6	254.7
chr11	52295097	52982267	10	247.5
chr11	52392453	54236556	4	255.8
chr11	52728079	52767444	8	132.9
chr11	52824603	52980628	5	238.2
chr11	52873180	53787003	9	227.6
chr11	53141093	54028172	5	266
chr11	53644019	54025495	4	272.6
chr11	53716145	53742916	8	185.7
chr11	54241535	54311891	6	198.9
chr11	54343267	54384730	12	164.2
chr11	54343648	54392192	5	218.8
chr11	54344469	54347021	4	222.8
chr11	54345087	54373163	14	196.3
chr11	54346132	54390645	4	261.6
chr11	54346953	54351539	8	238.4
chr11	54347090	54405922	10	228.5
chr11	54347080	54409694	17	81.8
chr11	54353404	54420460	4	256.9
chr11	54359625	54384809	20	198.1
chr11	54368921	54384723	8	159.5
chr11	54368869	54416115	17	154.1
chr11	54369264	54423912	6	142.8
chr11	54368833	54549685	15	225.4
chr11	54370111	54407428	10	170
chr11	54375280	54390069	9	224.9
chr11	54384097	54416034	23	115.7
chr11	54384032	54549474	8	226.4
chr11	54389740	54406623	7	238.8
chr11	54415518	54549218	24	96.3
chr11	54918734	54926398	9	156.6
chr11	54930335	54937708	130	-1
chr11	55068587	55070485	9	138.3
chr11	55316899	55429094	21	224.2
chr11	55715318	55727265	4	249
chr11	61100067	61100818	68	-1
chr11	62009634	62010635	52	121.9
chr11	63931355	63934536	69	54.8
chr11	68515794	68644399	5	-1
chr11	69077357	69077681	12	-1
chr11	69111000	69111408	28	-1
chr11	69182756	69186037	4	230.4
chr11	70371037	70371916	44	197.1
chr11	71525936	71564423	9	118.7
chr11	71600008	71900468	4	225.4
chr11	77192466	77193864	7	261.1
chr11	92076292	92094766	6	231.1
chr11	92705980	92706351	4	-1
chr11	102730702	102731540	10	135.1
chr11	105077649	105107378	5	-1
chr11	105523970	105524897	4	229.5
chr11	108113222	115474641	5	218.2
chr11	118421654	118423354	25	175.9
chr11	120061195	120062085	15	194.5
chr11	120329189	120329534	13	-1
chr11	124224639	124238708	19	177.3
chr11	125784237	125865857	16	155.9
chr11	130753395	130759070	4	211.5
chr11	131680960	131681244	18	-1
chr11	134704293	134705118	7	139
chr11	134740164	134741112	4	261.7
chr12	1121487	1123050	4	221.3
chr12	2255517	2256384	36	190.1
chr12	7083111	7083892	21	102.8
chr12	7082975	7085168	4	233.2
chr12	8389080	8396586	6	230.6
chr12	8423078	8443999	27	138.1
chr12	9402824	9407467	4	229.5
chr12	9404270	31119489	4	251.9
chr12	9404862	9406271	6	214
chr12	9405788	31120879	6	190.4
chr12	9406734	31119399	8	151.5
chr12	11014525	11069782	5	-1
chr12	11014978	11070526	8	151.8
chr12	11015735	11071166	5	152.8
chr12	11016906	11072958	11	-1
chr12	11018594	11074704	10	218.6
chr12	11019538	11075370	5	59.4
chr12	11021057	11076856	5	-1
chr12	11023416	11079340	9	129.9
chr12	11025276	11052431	5	111.2
chr12	11025181	11080987	7	125.1
chr12	11028637	11060022	5	205.8
chr12	11028693	11132115	5	213.4
chr12	11030609	11134061	4	272
chr12	11048917	11078220	5	184.7
chr12	11050543	11079295	9	127.6
chr12	11051832	11123498	9	100.5
chr12	11053194	11124740	4	263
chr12	11054315	11125829	11	230.6
chr12	11055680	11086012	48	-1
chr12	11055794	11127655	7	128.9
chr12	11058358	11130617	6	-1
chr12	11060676	11133042	5	192.1
chr12	11080357	11123639	8	206.8
chr12	11083861	11126639	26	-1
chr12	11086545	11128253	7	-1
chr12	11612797	14708443	5	240.6
chr12	13011351	13012060	47	103.6
chr12	25803794	103966418	26	-1
chr12	25803517	103980319	8	222.1
chr12	26806372	124871975	6	-1
chr12	31042214	31201311	8	209
chr12	34031790	38326657	5	249.2
chr12	34049926	38346304	31	152
chr12	34680695	34681385	94	66.5
chr12	34776140	34802907	16	-1
chr12	34775379	34818059	6	138.5
chr12	34800789	34808125	4	250.5
chr12	34807335	34818087	4	246.2
chr12	34862546	36234477	4	260.2
chr12	35197394	36966142	19	227
chr12	35333772	36369416	4	216.8
chr12	35683262	36713242	4	247.1
chr12	35843623	36689504	6	231.2
chr12	36233644	36779509	20	219.4
chr12	36312556	36625275	33	39.5
chr12	36336381	36543717	11	213.1
chr12	36368626	36581146	4	260.1
chr12	36388581	36863763	4	276.2
chr12	36466162	36966159	5	257.2
chr12	36542938	36796992	6	175.3
chr12	36650658	37011339	7	196.7
chr12	37253668	37255370	31	128.8
chr12	37334485	37381272	5	188.9
chr12	37371813	37380044	10	191.7
chr12	37614618	37615449	4	205.7
chr12	37632340	37635375	58	68.3
chr12	40504878	40511246	6	235.3
chr12	47940729	47941507	9	114.9
chr12	49879201	49880566	12	-1
chr12	56235498	56284778	16	195.4
chr12	59534532	79478846	4	239.2
chr12	59536741	79460177	6	236.9
chr12	60079221	66057985	4	199.8
chr12	63529633	63725913	6	181
chr12	63544771	63740248	5	193.8
chr12	69153478	118295369	34	143.2
chr12	79761677	79769433	64	-1
chr12	86811023	86812170	82	54.9
chr12	108765557	108768498	21	-1
chr12	109661364	109662046	18	88.2
chr12	111639366	111640255	37	72
chr12	120441818	121624422	6	263.7
chr12	120927765	120928730	7	260.8
chr12	124439350	124439843	40	-1
chr12	125090084	125090896	5	97.4
chr12	127696775	127697622	28	181.1
chr12	129088445	129089416	6	-1
chr12	130392537	130393567	15	-1
chr12	131576630	131577419	4	158.6
chr12	131579933	131582128	9	135.3
chr12	131916830	131917676	6	154
chr12	132381678	132382127	12	-1
chr12	132382232	132383179	7	114
chr12	132388473	132388759	5	-1
chr12	132464049	132464819	32	148.2
chr13	15999883	16017329	6	272.4
chr13	16001150	16012814	28	127.7
chr13	16001170	16018270	66	66.6
chr13	16003115	16014408	47	-1
chr13	16004026	16009451	13	-1
chr13	16003086	16020479	13	229.3
chr13	16004488	16016185	19	215.4
chr13	16006637	16012787	8	253.4
chr13	16006991	16018808	5	235
chr13	16011520	16016961	6	-1
chr13	16010628	16021876	4	54.1
chr13	16011817	16022936	43	-1
chr13	16013548	16019275	7	-1
chr13	16014360	16018817	5	235.6
chr13	16014815	16020839	26	152.8
chr13	16016241	16022131	129	81.6
chr13	16031145	16057142	47	43.8
chr13	16047834	16083147	5	276.2
chr13	16047982	16090392	8	93.9
chr13	16090907	16106820	58	208.7
chr13	16112009	16146771	4	226.9
chr13	16115249	16149996	13	248
chr13	16115338	16153399	66	160.5
chr13	16119734	16175740	23	188.9
chr13	16121411	16152738	8	226.9
chr13	16122613	16136819	6	245
chr13	16122847	16172607	7	141.9
chr13	16122837	16206879	4	172
chr13	16123010	16227180	4	274.2
chr13	16126178	16160908	4	254.7
chr13	16127607	16172203	7	-1
chr13	16128428	16145385	7	-1
chr13	16129195	16157031	31	183.4
chr13	16128598	16204565	5	252.9
chr13	16131809	16149418	18	220.1
chr13	16134047	16158593	4	279.9
chr13	16151808	16189024	6	-1
chr13	16150859	16226730	27	187
chr13	16164679	16169012	4	254.7
chr13	16166539	16222486	6	234.9
chr13	16171075	16213072	7	242.1
chr13	16171359	16207102	59	221.3
chr13	16174641	16196098	14	240.6
chr13	16176585	16177569	34	159.7
chr13	16177369	16212689	17	200.9
chr13	16184890	16227129	73	208.7
chr13	16190139	16204738	5	84.8
chr13	16190035	16208305	17	221.8
chr13	16194777	16226786	15	235.2
chr13	16197966	16215404	14	-1
chr13	16201230	16209074	7	168.2
chr13	16201154	16226042	6	247.3
chr13	16204958	16212704	5	229.5
chr13	16204566	16226016	4	230.4
chr13	16207861	16226078	46	186.8
chr13	16208296	16209540	7	259.3
chr13	16215370	16226761	12	228
chr13	16229027	16233381	36	194.3
chr13	16256024	16257741	4	50.2
chr13	16256713	16258107	13	113
chr13	16256766	16258583	10	147
chr13	16256763	16259774	40	-1
chr13	16258729	16259815	87	-1
chr13	16260015	16263357	9	228.2
chr13	16263237	16270899	4	252.4
chr13	16264599	16277689	24	20.7
chr13	16271333	16274776	9	236.6
chr13	16274454	16277836	4	224.8
chr13	16279014	16280864	71	98.9
chr13	16290487	16638271	4	261.1
chr13	16326487	16653636	21	139
chr13	16326477	17149282	78	82.4
chr13	16334141	17384852	20	184
chr13	16334739	16871772	6	230.7
chr13	16343112	17126548	4	236.9
chr13	16345392	16358864	56	-1
chr13	16348291	16912471	10	151
chr13	16358025	16653698	78	102.7
chr13	16398070	16415938	8	223.9
chr13	16404181	16551820	7	228.7
chr13	16421387	16519612	4	270.3
chr13	16443232	17189158	14	228.6
chr13	16517052	16741010	5	267.5
chr13	16526442	16912489	7	179.2
chr13	16526528	17086865	18	189.4
chr13	16551036	17366252	10	214.2
chr13	16575747	17037922	10	249.8
chr13	16579591	17134374	6	231.1
chr13	16606859	16813067	4	239.6
chr13	16610029	16665532	5	198.8
chr13	16620541	16686390	4	269.6
chr13	16624126	16726627	14	150
chr13	16624049	17271483	10	190.4
chr13	16653873	17149445	121	-1
chr13	16678554	17384925	5	264.3
chr13	16695241	17240497	7	269
chr13	16725980	17234479	12	210.5
chr13	16757140	16914416	4	270.7
chr13	16758066	16988591	5	239.2
chr13	16802067	16895138	8	237.4
chr13	16844544	16918644	14	210.9
chr13	16845051	17008913	4	238.4
chr13	16844600	17287814	17	179.6
chr13	16864221	16965607	13	207.8
chr13	16884927	16927760	6	264.7
chr13	16906833	17147118	31	134.1
chr13	16911863	17040194	12	113.5
chr13	16917894	17396560	5	194.8
chr13	16962064	17287872	18	180.2
chr13	16979473	17377734	4	256.8
chr13	17004290	17108330	7	231
chr13	17068085	17107978	4	244.5
chr13	17148450	17230537	9	189
chr13	17149259	17361854	89	-1
chr13	17287107	17328456	39	190.3
chr13	17327708	17412868	4	243.4
chr13	17426844	17464641	7	212.2
chr13	17486158	18046053	4	256.8
chr13	17552886	17882798	6	261.4
chr13	17768591	17846727	4	246.8
chr13	17775383	17971806	8	187.2
chr13	18211752	18213460	13	191.8
chr13	19202577	19703912	4	-1
chr13	19203865	19705035	19	-1
chr13	22933312	24355778	14	104.7
chr13	22944359	24366353	7	55.6
chr13	22962887	24388502	11	-1
chr13	22965404	24390451	5	-1
chr13	24355446	24357046	8	138.5
chr13	26972660	26973706	35	86
chr13	27934352	27935183	9	93.4
chr13	29211105	29346675	17	122.6
chr13	29213246	29348469	23	-1
chr13	35957147	35958706	34	-1
chr13	35957715	35958499	89	64.2
chr13	42372968	42373726	31	155
chr13	49803920	49805167	41	38.1
chr13	82846344	82847184	5	123
chr13	97852455	97853324	6	202.3
chr13	108256330	108796849	14	198
chr13	110385206	110386271	10	170.7
chr13	111568587	111568880	14	-1
chr13	113079474	113080687	6	225.7
chr13	113347185	113348026	10	95.4
chr13	113435646	113436527	12	161.1
chr13	113876760	113877080	16	-1
chr14	16093681	16094614	4	-1
chr14	23959590	23995214	5	258.4
chr14	24607255	24632340	7	127.9
chr14	35947821	35948789	6	199.8
chr14	39645272	39645790	23	-1
chr14	48881774	49020706	14	155.9
chr14	49725101	49725917	4	193.8
chr14	63801582	63802575	6	238.1
chr14	65791126	65792102	6	281.9
chr14	73540763	73572386	14	-1
chr14	73543676	73575992	20	204.6
chr14	88682750	88684639	7	242.2
chr14	94363696	94380428	53	74.2
chr14	100526407	100527349	16	254.6
chr14	101245162	101246233	7	148.6
chr14	101246082	101247017	4	222.9
chr14	103896234	103897153	23	230.3
chr14	104215150	104215853	17	51.4
chr14	105162110	105163060	9	253.7
chr14	105569931	105689679	25	-1
chr14	105580457	105700764	5	113.1
chr14	105582461	105583288	70	152.5
chr14	105582505	105702097	10	90.8
chr14	105616243	105761296	15	214.4
chr14	105619079	105763761	6	254.8
chr14	105627536	105646672	7	168.1
chr14	105630478	105649634	33	177
chr14	106116666	106538269	12	199.7
chr14	106210636	106470468	4	241.2
chr14	106221871	106770412	15	142.4
chr15	17009342	17481246	35	152.4
chr15	17090285	17094082	4	237
chr15	17090305	17103680	5	225.2
[truncated: 981 more rows]
