# Supplementary material for: Discovery of large genomic inversions using long range information
Source: BMC Genomics. 2017 Jan 10;18:65. doi: 10.1186/s12864-016-3444-1 (PMC5223412; doi:10.1186/s12864-016-3444-1)
Supplement: Additional file 2: — Call sets. Call sets generated by Valor, DELLY, LUMPY, and GASVPro using both real data and simulations. (ZIP 72710 kb) [file 12864_2016_3444_MOESM2_ESM.zip › supplementary/NA12878/gasVPRO_NA12878_PCR.inner.bed]

chr1	790557	224014701	53	-1
chr1	820625	820782	4	236.5
chr1	1382365	1382618	5	208
chr1	1657240	1722249	25	221.6
chr1	2106686	2106777	8	229.8
chr1	2122589	2124416	10	-1
chr1	2652276	2652431	9	221.7
chr1	2652651	2683474	9	227.5
chr1	2652825	2654096	8	126.2
chr1	2652974	2684477	45	-1
chr1	2652996	2654582	4	-1
chr1	2652997	2653597	11	-1
chr1	2653193	2654079	7	48
chr1	2653388	2684275	6	159.3
chr1	2653398	2655935	4	253.7
chr1	2653726	2684108	5	244.1
chr1	2654001	2751962	4	130.9
chr1	2654263	2676941	5	256
chr1	2654496	2684142	12	58.4
chr1	2654680	2751023	6	-1
chr1	2655028	2750768	6	156.8
chr1	2655037	2688103	8	207.4
chr1	2683985	2684478	27	-1
chr1	4065660	4066731	5	-1
chr1	4136807	4137012	12	-1
chr1	4144567	4144650	42	231.2
chr1	4939436	4939634	30	121.3
chr1	6937337	6937428	7	220.9
chr1	10991304	10994481	37	121.6
chr1	11039647	11041760	13	2.8
chr1	11041920	11042093	8	214.4
chr1	11374699	11374711	9	-1
chr1	13224817	13370298	13	153.7
chr1	16039958	16062094	4	234.1
chr1	16041335	16063197	5	-1
chr1	18049738	18049936	8	154.7
chr1	21697547	21960861	10	210
chr1	21986275	22008786	7	213.1
chr1	22578198	226649379	10	196.2
chr1	23392433	23392617	24	143.7
chr1	25287789	25405774	8	-1
chr1	25767816	25768025	5	204.7
chr1	29394572	30405676	17	203.6
chr1	30096830	30492468	10	160.1
chr1	30651638	30651820	9	135.3
chr1	32813589	174937592	8	248.6
chr1	34802328	34802355	4	277
chr1	34802328	56550997	5	97.9
chr1	36957668	36959936	12	119.6
chr1	39504462	39504731	29	112.3
chr1	40009496	219904141	6	220.4
chr1	41526652	41527184	6	178.4
chr1	46102142	72048238	5	220.1
chr1	47743329	47743578	6	229.5
chr1	58729796	58730285	5	42.9
chr1	60190605	235635349	5	235
chr1	67514167	100264243	6	138.5
chr1	70446418	70446692	24	135.4
chr1	86135130	86165730	4	255.4
chr1	88930406	91179339	5	186.7
chr1	90378896	90379051	7	254.4
chr1	91095774	93048630	13	129.6
chr1	95162608	95214526	8	210.7
chr1	95606248	244348330	7	150.8
chr1	106412180	224100183	4	230.3
chr1	121759568	123892774	14	169.5
chr1	122167241	122215265	4	233
chr1	122201027	122215703	5	218.7
chr1	122422824	122453982	4	251.2
chr1	122533618	123935400	4	223.8
chr1	122539740	124556556	5	260.2
chr1	122582880	122829352	6	262.2
chr1	122583925	123196670	8	218.4
chr1	122597336	124185261	7	193.1
chr1	122600283	122742733	6	196.3
chr1	122604043	123320714	6	142.1
chr1	122620659	123913212	6	267.9
chr1	122622045	123875734	7	263.9
chr1	122633605	123178680	7	236.9
chr1	122648321	124716832	4	214.4
chr1	122648543	124521384	21	134.2
chr1	122649589	123881623	11	122.3
chr1	122703796	124161176	42	202.9
chr1	122714563	124562432	18	212.1
chr1	122742910	122778248	6	270.9
chr1	122788577	124590917	4	218.4
chr1	122792031	123699194	24	208.3
chr1	122793015	122997287	5	268.6
chr1	122796456	123236114	5	237.6
chr1	122814382	124697562	4	276.8
chr1	122823792	124716859	8	242
chr1	122829427	124718047	13	249.8
chr1	122878472	123335797	6	221.5
chr1	122879407	123394456	10	218.8
chr1	122888652	124469673	8	238
chr1	122914898	123520845	4	260
chr1	122946418	124562413	8	267.4
chr1	122948158	124562431	45	239.7
chr1	122976078	123383753	37	188.6
chr1	123024393	124105137	4	279.7
chr1	123041746	123567925	13	202.4
chr1	123053733	123143600	4	257.6
chr1	123098661	123271290	11	228.4
chr1	123130032	123952640	4	268.3
chr1	123130489	124031267	9	253.1
chr1	123147029	123681069	7	268.9
chr1	123151461	124773101	5	229.1
chr1	123151477	123935415	8	176.5
chr1	123173786	123757949	8	256.1
chr1	123176290	124252794	11	190.8
chr1	123297124	123881540	5	249.5
chr1	123297126	123981934	10	256.7
chr1	123338885	123768485	4	251.4
chr1	123348967	123853608	4	229.9
chr1	123368863	124572456	4	254.2
chr1	123406572	124410643	8	250.1
chr1	123412510	124382292	8	118.1
chr1	123416292	124514200	5	223.9
chr1	123437188	123583102	5	265.3
chr1	123469051	124467195	5	266.6
chr1	123500482	123655180	6	163.4
chr1	123533786	124161152	11	220
chr1	123570544	124666930	18	247.2
chr1	123613582	123881615	6	170.3
chr1	123658711	123831019	10	222.1
chr1	123670437	124680135	5	254.5
chr1	123683306	124562425	6	266.2
chr1	123752533	124223313	7	230.4
chr1	123764018	124562417	6	251.9
chr1	123828065	124592990	7	267.8
chr1	123837540	124495301	4	265.2
chr1	123915395	124731329	9	265.3
chr1	123935492	124161139	10	223.7
chr1	123935510	124139708	5	250.4
chr1	123943207	124079454	7	259
chr1	124063244	124562431	41	229.4
chr1	124066775	124565604	4	265.1
chr1	124147025	124475953	4	266.7
chr1	124215048	124718023	4	271
chr1	124267121	124535510	4	220.1
chr1	124315483	124559309	4	254
chr1	124348394	124450854	5	240.3
chr1	124793258	124823650	8	159.2
chr1	124793395	124840493	13	211.5
chr1	124799873	124802578	5	227.6
chr1	124801702	124809059	13	160.3
chr1	124827317	124839177	6	210.6
chr1	124978632	124984565	4	128.3
chr1	124984621	124989372	4	256.3
chr1	125168817	125170475	87	-1
chr1	143209268	143209852	4	206.7
chr1	145815223	148070069	5	262
chr1	152305275	152309154	27	-1
chr1	153072102	153094395	26	-1
chr1	167056703	167056730	7	273.5
chr1	180540731	181074245	10	-1
chr1	198506820	232068661	8	212.5
chr1	201209681	201210920	12	72.6
chr1	201258097	201258263	5	209
chr1	202205089	202205397	12	202.1
chr1	202205282	202205594	21	-1
chr1	202624963	202625068	9	208.9
chr1	206052981	206058521	12	115.3
chr1	206924140	206924547	165	40.9
chr1	210653982	210654141	54	134
chr1	224946379	225060857	42	-1
chr1	231202130	231202181	7	255.9
chr1	234038679	234050004	9	229.8
chr1	234248045	234248473	8	50.2
chr1	235078338	235078572	36	62.6
chr1	246244875	246247845	33	-1
chr1	246785756	246785863	4	267
chr10	447514	447634	5	208.9
chr10	655844	656131	15	65.1
chr10	657850	658032	4	275.1
chr10	738522	738539	4	-1
chr10	2392419	2392615	4	145.7
chr10	3315241	3315281	13	-1
chr10	3411261	3411294	7	262.7
chr10	3458508	3458666	7	215.2
chr10	14568440	14568635	9	189.7
chr10	18256396	18256717	53	104
chr10	26570853	26600995	6	148
chr10	26573391	26626105	6	-1
chr10	26574213	26627189	12	-1
chr10	26626554	26660213	4	17
chr10	26935735	26940337	47	83.2
chr10	36395466	37585886	16	96.6
chr10	38488654	41899635	4	288
chr10	38498550	38580033	8	277.7
chr10	38505315	41875415	9	213.4
chr10	38513075	38527018	5	205.5
chr10	38526235	38573882	4	283.7
chr10	38526849	41888720	39	238.3
chr10	38527039	38577906	8	133
chr10	38527933	38529864	35	-1
chr10	38528413	41903518	17	229.5
chr10	38528751	38529783	4	17.7
chr10	38529396	38529882	130	-1
chr10	38579051	41904224	7	208.6
chr10	38579107	41885842	5	282.9
chr10	38808271	38809123	8	9.2
chr10	38905246	41879296	4	275.1
chr10	39148196	39153649	5	225.7
chr10	39223225	39229754	30	169
chr10	39366529	39376110	54	-1
chr10	39381973	39382331	36	175.6
chr10	39502089	39532589	10	181.1
chr10	39534276	39544121	11	214.4
chr10	39534340	39541535	6	159
chr10	39546936	39550252	54	-1
chr10	39561527	41708822	8	254
chr10	39561682	39900255	14	84.1
chr10	39576843	39577934	17	171.8
chr10	39867196	41708824	4	251.3
chr10	39867206	39900241	8	184.7
chr10	41578410	41582530	4	265.3
chr10	41857097	41859699	6	267.4
chr10	41857478	41879286	7	283.7
chr10	41857485	41892909	13	250.5
chr10	41857492	41888283	4	270.7
chr10	41858308	41914930	4	69
chr10	41858357	41906734	28	149.9
chr10	41858407	41890232	5	203.9
chr10	41858407	41880249	12	32.1
chr10	41858407	41909523	158	91.6
chr10	41858440	41899076	4	99
chr10	41858493	41910734	9	230.5
chr10	41858494	41915142	4	249.7
chr10	41858494	41863914	13	127.4
chr10	41858512	41870732	10	222.9
chr10	41858546	41895525	5	252.2
chr10	41858871	41909411	5	242.3
chr10	41858921	41864124	5	42.4
chr10	41859130	41914258	4	-1
chr10	41859132	41889142	10	-1
chr10	41859152	41893376	7	-1
chr10	41859339	41879286	5	249.5
chr10	41859778	41869438	18	207.1
chr10	41859790	41898440	8	207.6
chr10	41859792	41887769	26	15.4
chr10	41859822	41876461	4	201.8
chr10	41860366	41882446	19	-1
chr10	41860368	41915391	16	-1
chr10	41860369	41898905	4	269.9
chr10	41860373	41911104	7	-1
chr10	41860382	41900279	8	-1
chr10	41860494	41893371	61	-1
chr10	41860498	41904001	12	-1
chr10	41860508	41899338	8	-1
chr10	41860608	41883857	13	-1
chr10	41860714	41892824	5	-1
chr10	41860805	41889618	23	-1
chr10	41860856	41874312	4	-1
chr10	41860856	41871011	22	-1
chr10	41860856	41897340	49	-1
chr10	41860856	41903842	14	-1
chr10	41860869	41879658	14	-1
chr10	41860882	41888975	29	-1
chr10	41860985	41898932	7	113.6
chr10	41861017	41889954	21	227.5
chr10	41861302	41875585	55	-1
chr10	41861674	41910807	8	173.1
chr10	41861801	41887771	7	91.8
chr10	41861812	41879172	5	259.3
chr10	41862328	41870785	5	39.7
chr10	41862345	41877082	13	-1
chr10	41862765	41913818	4	87.7
chr10	41862771	41899773	5	63.3
chr10	41862876	41876770	8	267.8
chr10	41862876	41880989	5	283.7
chr10	41863080	41901056	4	43.1
chr10	41863512	41904967	7	230.3
chr10	41864015	41865421	4	-1
chr10	41864588	41896904	4	234.1
chr10	41864700	41888296	8	264.6
chr10	41864788	41890270	6	177.8
chr10	41865166	41909818	5	-1
chr10	41865295	41900873	5	186.3
chr10	41865870	41900041	6	-1
chr10	41866099	41916101	4	-1
chr10	41866488	41910833	44	-1
chr10	41866799	41883624	5	-1
chr10	41869420	41909522	16	121.6
chr10	41869497	41872193	4	238.7
chr10	41869499	41889209	21	230.3
chr10	41869512	41888705	4	221.8
chr10	41869512	41893297	13	196.5
chr10	41869513	41914932	4	261.1
chr10	41869525	41896077	10	265.5
chr10	41869943	41883152	26	264.6
chr10	41870020	41882145	9	-1
chr10	41870041	41870901	32	-1
chr10	41870619	41875287	4	130.4
chr10	41870619	41875423	40	230.4
chr10	41870619	41903469	5	282.9
chr10	41870622	41878719	4	223.9
chr10	41870622	41889517	8	239.6
chr10	41870623	41884653	4	229.5
chr10	41870644	41882130	11	-1
chr10	41870655	41896925	26	97.2
chr10	41870722	41875107	14	-1
chr10	41870812	41894859	14	255.3
chr10	41870814	41877793	5	223.2
chr10	41870819	41900013	9	254.5
chr10	41871324	41915093	19	-1
chr10	41871340	41879773	7	-1
chr10	41873403	41908173	9	228.5
chr10	41873857	41879424	5	139.2
chr10	41873892	41881534	9	135.8
chr10	41873900	41890485	4	212.5
chr10	41874265	41875421	44	204.6
chr10	41874274	41879600	10	40.4
chr10	41874294	41895753	4	265.6
chr10	41874314	41878719	4	265.5
chr10	41874811	41903833	6	-1
chr10	41875101	41884036	14	29.7
chr10	41875155	41907670	4	-1
chr10	41875294	41912703	4	179.2
chr10	41875294	41888816	5	148.6
chr10	41875471	41893869	4	251.2
chr10	41875472	41896891	5	62.9
chr10	41875473	41877848	8	232.2
chr10	41875474	41903523	5	256.7
chr10	41875494	41905728	6	274.4
chr10	41875497	41880985	5	240
chr10	41875632	41877402	55	-1
chr10	41875729	41875863	25	-1
chr10	41875798	41881834	116	-1
chr10	41875826	41877872	6	41.9
chr10	41875989	41904001	9	-1
chr10	41875999	41915097	10	-1
chr10	41876007	41909933	7	-1
chr10	41876010	41899382	25	-1
chr10	41876013	41891896	22	-1
chr10	41876013	41879650	24	-1
chr10	41876310	41883564	27	-1
chr10	41876390	41889677	20	-1
chr10	41876392	41886330	13	-1
chr10	41876574	41881396	25	-1
chr10	41876666	41899810	4	253
chr10	41876680	41912314	8	208.1
chr10	41876686	41910807	13	149.6
chr10	41876732	41879292	4	203.3
chr10	41877811	41879390	6	124.8
chr10	41878474	41904779	10	35.4
chr10	41878688	41882107	6	-1
chr10	41879264	41900754	5	102.5
chr10	41879275	41896924	7	62.9
chr10	41879277	41895698	4	92.2
chr10	41879381	41903518	4	281.1
chr10	41879387	41883727	4	31.8
chr10	41879388	41883826	4	260
chr10	41879777	41915432	9	-1
chr10	41880022	41898865	9	27.6
chr10	41880521	41897168	5	-1
chr10	41880735	41909948	4	202.7
chr10	41881206	41896977	25	75.5
chr10	41881786	41891921	7	149.1
chr10	41881919	41889622	12	130.7
chr10	41881950	41910956	40	129.1
chr10	41881969	41888286	5	255.4
chr10	41882019	41887629	6	244.7
chr10	41882041	41896077	4	269.6
chr10	41882041	41891195	14	175.3
chr10	41882105	41886019	4	266.3
chr10	41882142	41883306	29	-1
chr10	41882220	41888726	7	29.7
chr10	41882416	41916174	4	242.9
chr10	41882457	41884665	30	106.6
chr10	41882533	41898929	6	-1
chr10	41882533	41888765	5	-1
chr10	41882659	41898932	14	-1
chr10	41882722	41909871	12	-1
chr10	41883038	41890754	110	-1
chr10	41883222	41889505	5	245.4
chr10	41883482	41898858	7	192.1
chr10	41883974	41903998	10	-1
chr10	41884268	41886713	16	-1
chr10	41884669	41886594	41	-1
chr10	41884727	41903008	6	-1
chr10	41885698	41892043	6	259
chr10	41885910	41901754	23	105.5
chr10	41886080	41888835	4	217.3
chr10	41886448	41887747	19	-1
chr10	41886595	41904158	12	-1
chr10	41887225	41903073	4	-1
chr10	41888363	41905664	10	259.3
chr10	41888369	41906442	6	181.1
chr10	41888763	41910794	6	197.6
chr10	41888776	41889205	4	254.9
chr10	41888798	41905704	8	239.2
chr10	41888800	41899651	27	231.3
chr10	41889176	41896938	6	148.3
chr10	41889267	41915145	7	278.4
chr10	41889350	41903931	40	-1
chr10	41889414	41897352	19	-1
chr10	41889705	41907696	6	273.9
chr10	41889776	41910826	32	-1
chr10	41890217	41903739	4	59.1
chr10	41890264	41899534	7	180.6
chr10	41890368	41906358	6	241.6
chr10	41890413	41904692	57	-1
chr10	41890678	41901121	13	175.8
chr10	41890808	41892084	6	245
chr10	41891443	41911252	12	-1
chr10	41891869	41898034	7	143
chr10	41891998	41916256	15	-1
chr10	41892206	41905773	7	14.9
chr10	41892537	41915060	19	-1
chr10	41892610	41910930	4	125.2
chr10	41892923	41915124	16	-1
chr10	41893353	41905704	22	173.4
chr10	41895007	41907438	9	-1
chr10	41895078	41910007	27	95.7
chr10	41895319	41903714	4	22.3
chr10	41895423	41896927	5	244.6
chr10	41896395	41905695	8	238.6
chr10	41896781	41909487	17	-1
chr10	41896802	41909910	11	85.6
chr10	41896929	41903750	6	158.4
chr10	41896953	41909008	7	209.3
chr10	41896985	41909488	6	172.9
chr10	41896995	41900023	5	242.3
chr10	41897015	41914659	4	270.9
chr10	41897517	41904503	11	-1
chr10	41898495	41912402	5	235.1
chr10	41899447	41902254	11	110.6
chr10	41899571	41913355	7	180.6
chr10	41899572	41909479	4	226.3
chr10	41899593	41910198	6	179.5
chr10	41901494	41903521	5	278.2
chr10	41902338	41909875	4	269.2
chr10	41904855	41915325	33	-1
chr10	41905188	41906597	14	163.5
chr10	41905497	41910677	8	14.9
chr10	41906331	41907846	17	-1
chr10	41906453	41910787	4	159.4
chr10	41906456	41915058	43	-1
chr10	41907362	41909098	6	124.3
chr10	41907792	41909012	6	242.5
chr10	41909096	41911261	6	9.9
chr10	41909370	41913013	6	108.6
chr10	41909491	41914645	14	128.2
chr10	41909511	41910936	5	187.7
chr10	41909596	41915129	6	-1
chr10	41911160	41912398	23	139
chr10	41911286	41915348	5	-1
chr10	41911390	41913810	35	-1
chr10	41912172	41915057	4	232.6
chr10	41914731	41916007	18	148.4
chr10	42070589	42078592	28	190.9
chr10	42070602	42070880	48	229.2
chr10	42070609	42084061	6	235.5
chr10	42071134	42079807	17	-1
chr10	42079708	42090586	4	269
chr10	42171840	42171921	8	220
chr10	46106857	46283092	7	195.5
chr10	46108221	47381577	5	206.2
chr10	50734524	79899457	5	193.5
chr10	52224838	52274227	7	156.6
chr10	80028779	80043702	17	-1
chr10	89035138	89042431	49	100.5
chr10	95447839	95448193	51	-1
chr10	96404189	97700041	31	-1
chr10	99274173	130081676	9	177
chr10	119426945	119427103	18	174.1
chr10	124227140	124227452	72	44.2
chr10	124610488	124610862	4	127.1
chr10	125502429	125512575	23	177.3
chr10	125824867	125825127	34	134.6
chr10	127797449	127797604	14	146.6
chr10	130473862	130473938	7	252.8
chr10	130790120	130791022	4	242.3
chr10	131486596	131486825	16	47.3
chr10	131850948	131851135	5	163.4
chr10	132444143	132444249	7	253.2
chr10	132512642	132512696	8	252.7
chr10	132522011	132522346	7	116.9
chr10	132821376	132822179	20	129.3
chr10	132935453	132935818	7	91
chr10	133429166	133573694	12	82
chr11	220840	220904	6	246.9
chr11	356508	356815	4	156.7
chr11	357229	357843	17	-1
chr11	1094548	1094994	7	215.7
chr11	1096110	1099610	10	195.4
chr11	1185172	1186822	4	247
chr11	1185305	1191267	4	204.2
chr11	2188153	61116631	31	172.6
chr11	2873220	9663170	28	87.7
chr11	3097017	3097091	6	236.2
chr11	11247033	11247143	6	231.6
chr11	11559765	11560092	11	53.8
chr11	48406601	54577554	4	237.7
chr11	48536650	55339046	6	173.4
chr11	48588045	55473928	5	197.2
chr11	48728123	55125638	88	-1
chr11	48812498	48836049	9	184.7
chr11	48812944	48836153	9	207.8
chr11	48832359	48833924	49	99.4
chr11	48910991	48919005	6	226.3
chr11	48915510	48942135	4	266.8
chr11	48919204	48942145	5	217.9
chr11	48919298	48924598	4	208.6
chr11	48919310	48936672	11	173.5
chr11	50018819	50019231	38	75.6
chr11	50709995	50715893	6	207.4
chr11	50720993	50722506	4	266.5
chr11	50735661	50736519	5	242.3
chr11	50758279	50780968	6	194.5
chr11	50820431	50821238	5	214.1
chr11	51090855	52388610	9	217.9
chr11	51091038	52010335	6	236.7
chr11	51124934	52730272	28	95.9
chr11	51124990	53166321	6	202.3
chr11	51142654	53716600	44	122.3
chr11	51473113	53945349	12	65
chr11	51680949	54242831	4	257.5
chr11	52112909	53331837	6	254.7
chr11	52295522	52981842	10	247.5
chr11	52392908	54236101	4	255.8
chr11	52728408	52767115	8	132.9
chr11	52825019	52980212	5	238.2
chr11	52873604	53786579	9	227.6
chr11	53141559	54027706	5	266
chr11	53644492	54025022	4	272.6
chr11	53716487	53742574	8	185.7
chr11	54241912	54311514	6	198.9
chr11	54343601	54384396	12	164.2
chr11	54344049	54391791	5	218.8
chr11	54344870	54346620	4	222.8
chr11	54345466	54372784	14	196.3
chr11	54346583	54390194	4	261.6
chr11	54347196	54409578	17	81.8
chr11	54347380	54351112	8	238.4
chr11	54347501	54405511	10	228.5
chr11	54353859	54420005	4	256.9
chr11	54360012	54384422	20	198.1
chr11	54369209	54415775	17	154.1
chr11	54369241	54384403	8	159.5
chr11	54369252	54549266	15	225.4
chr11	54369606	54423570	6	142.8
chr11	54370477	54407062	10	170
chr11	54375679	54389670	9	224.9
chr11	54384400	54415731	23	115.7
chr11	54384434	54549072	8	226.4
chr11	54390173	54406190	7	238.8
chr11	54415770	54548966	24	96.3
chr11	54918996	54926136	9	156.6
chr11	54930634	54937403	130	-1
chr11	55068892	55070180	9	138.3
chr11	55317304	55428689	21	224.2
chr11	55715754	55726829	4	249
chr11	62009828	62010441	52	121.9
chr11	63931470	63934421	69	54.8
chr11	68515860	68644200	5	-1
chr11	69111143	69111262	28	-1
chr11	69183183	69185610	4	230.4
chr11	70371423	70371530	44	197.1
chr11	71526113	71564246	9	118.7
chr11	71600427	71900049	4	225.4
chr11	77192927	77193403	7	261.1
chr11	92076709	92094349	6	231.1
chr11	102731001	102731241	10	135.1
chr11	105077722	105107204	5	-1
chr11	105524396	105524471	4	229.5
chr11	108113632	115474231	5	218.2
chr11	118422006	118423002	25	175.9
chr11	120061568	120061712	15	194.5
chr11	124224984	124238363	19	177.3
chr11	125784584	125865510	16	155.9
chr11	130753802	130758663	4	211.5
chr11	134704615	134704796	7	139
chr11	134740618	134740658	4	261.7
chr12	1121901	1122636	4	221.3
chr12	2255891	2256010	36	190.1
chr12	7083395	7083608	21	102.8
chr12	7083405	7084738	4	233.2
chr12	8389494	8396172	6	230.6
chr12	8423323	8443754	27	138.1
chr12	9403250	9407041	4	229.5
chr12	9404717	31119042	4	251.9
chr12	9405247	9405886	6	214
chr12	9406077	31120590	6	190.4
chr12	9407052	31119081	8	151.5
chr12	11014807	11069304	5	-1
chr12	11015300	11070204	8	151.8
chr12	11015956	11070945	5	152.8
chr12	11017725	11072132	11	-1
chr12	11018991	11074307	10	218.6
chr12	11019622	11075286	5	59.4
chr12	11021612	11076243	5	-1
chr12	11023621	11079135	9	129.9
chr12	11025480	11052227	5	111.2
chr12	11025480	11080688	7	125.1
chr12	11029022	11059637	5	205.8
chr12	11029102	11131706	5	213.4
chr12	11031079	11133591	4	272
chr12	11049202	11077935	5	184.7
chr12	11050740	11079098	9	127.6
chr12	11052138	11123192	9	100.5
chr12	11053656	11124278	4	263
chr12	11054717	11125427	11	230.6
chr12	11055980	11127469	7	128.9
chr12	11056296	11085117	48	-1
chr12	11058977	11129827	6	-1
chr12	11060983	11132735	5	192.1
chr12	11080753	11123243	8	206.8
chr12	11084391	11126009	26	-1
chr12	11087159	11127684	7	-1
chr12	11613227	14708013	5	240.6
chr12	13011536	13011875	47	103.6
chr12	25803926	103979910	8	222.1
chr12	25804019	103966344	26	-1
chr12	26806591	124871975	6	-1
chr12	31042605	31200920	8	209
chr12	34032237	38326210	5	249.2
chr12	34050221	38346009	31	152
chr12	34680853	34681227	94	66.5
chr12	34775643	34817795	6	138.5
chr12	34776262	34802634	16	-1
chr12	34801232	34807682	4	250.5
chr12	34807772	34817650	4	246.2
chr12	34863000	36234023	4	260.2
chr12	35197796	36965740	19	227
chr12	35334167	36369021	4	216.8
chr12	35683703	36712801	4	247.1
chr12	35844031	36689096	6	231.2
chr12	36234035	36779118	20	219.4
chr12	36312782	36625049	33	39.5
chr12	36336779	36543319	11	213.1
chr12	36369077	36580695	4	260.1
chr12	36389057	36863287	4	276.2
chr12	36466618	36965703	5	257.2
chr12	36543261	36796669	6	175.3
chr12	36651032	37010965	7	196.7
chr12	37253949	37255089	31	128.8
chr12	37334867	37380890	5	188.9
chr12	37372197	37379660	10	191.7
chr12	37614952	37615115	4	205.7
chr12	37632479	37635236	58	68.3
chr12	40505271	40510853	6	235.3
chr12	47941009	47941227	9	114.9
chr12	49879631	49880045	12	-1
chr12	56235862	56284414	16	195.4
chr12	59534968	79478410	4	239.2
chr12	59537162	79459756	6	236.9
chr12	60079616	66057590	4	199.8
chr12	63529995	63725551	6	181
chr12	63545160	63739859	5	193.8
chr12	69153751	118295096	34	143.2
chr12	79762076	79769135	64	-1
chr12	86811171	86812022	82	54.9
chr12	108765604	108768235	21	-1
chr12	109661553	109661857	18	88.2
chr12	111639498	111640123	37	72
chr12	120442282	121623958	6	263.7
chr12	120928218	120928277	7	260.8
chr12	125090388	125090592	5	97.4
chr12	127697126	127697271	28	181.1
chr12	129088646	129089079	6	-1
chr12	131576912	131577137	4	158.6
chr12	131580187	131581874	9	135.3
chr12	131917173	131917333	6	154
chr12	132381910	132382088	12	-1
chr12	132382426	132382985	7	114
chr12	132464324	132464544	32	148.2
chr13	16000354	16016858	6	272.4
chr13	16001455	16017985	66	66.6
chr13	16001469	16012495	28	127.7
chr13	16003501	16020064	13	229.3
chr13	16003565	16013939	47	-1
chr13	16004250	16009336	13	-1
chr13	16004897	16015776	19	215.4
chr13	16007074	16012350	8	253.4
chr13	16007423	16018376	5	235
chr13	16010706	16021798	4	54.1
chr13	16011883	16016881	6	-1
chr13	16012077	16022829	43	-1
chr13	16013919	16018871	7	-1
chr13	16014792	16018385	5	235.6
chr13	16015150	16020504	26	152.8
chr13	16016465	16021907	129	81.6
chr13	16031422	16056865	47	43.8
chr13	16048282	16090092	8	93.9
chr13	16048310	16082671	5	276.2
chr13	16091307	16106420	58	208.7
chr13	16112417	16146363	4	226.9
chr13	16115690	16153047	66	160.5
chr13	16115691	16149554	13	248
chr13	16120111	16175363	23	188.9
chr13	16121833	16152316	8	226.9
chr13	16123042	16136390	6	245
chr13	16123156	16172298	7	141.9
chr13	16123159	16206557	4	172
chr13	16123482	16226708	4	274.2
chr13	16126624	16160462	4	254.7
chr13	16127696	16172029	7	-1
chr13	16128696	16145321	7	-1
chr13	16129042	16204121	5	252.9
chr13	16129525	16156701	31	183.4
chr13	16132225	16149002	18	220.1
chr13	16134529	16158111	4	279.9
chr13	16151232	16226357	27	187
chr13	16152023	16188980	6	-1
chr13	16165125	16168566	4	254.7
chr13	16166956	16222069	6	234.9
chr13	16171511	16212636	7	242.1
chr13	16171775	16206686	59	221.3
chr13	16175065	16195674	14	240.6
chr13	16176890	16177264	34	159.7
chr13	16177763	16212295	17	200.9
chr13	16185290	16226729	73	208.7
chr13	16190430	16207910	17	221.8
chr13	16190439	16204438	5	84.8
chr13	16195206	16226357	15	235.2
chr13	16198020	16215202	14	-1
chr13	16201554	16208750	7	168.2
chr13	16201588	16225608	6	247.3
chr13	16204993	16225589	4	230.4
chr13	16205384	16212278	5	229.5
chr13	16208224	16225715	46	186.8
chr13	16208755	16209081	7	259.3
chr13	16215775	16226356	12	228
chr13	16229406	16233002	36	194.3
chr13	16256308	16257457	4	50.2
chr13	16257008	16257812	13	113
chr13	16257095	16258254	10	147
chr13	16257347	16259180	40	-1
chr13	16258882	16259596	87	-1
chr13	16260409	16262963	9	228.2
chr13	16263687	16270449	4	252.4
chr13	16264744	16277544	24	20.7
chr13	16271743	16274366	9	236.6
chr13	16274866	16277424	4	224.8
chr13	16279263	16280615	71	98.9
chr13	16290948	16637810	4	261.1
chr13	16326751	17149008	78	82.4
chr13	16326766	16653357	21	139
chr13	16334495	17384498	20	184
chr13	16335160	16871351	6	230.7
chr13	16343541	17126119	4	236.9
chr13	16345625	16358689	56	-1
chr13	16348640	16912122	10	151
chr13	16358303	16653420	78	102.7
chr13	16398490	16415518	8	223.9
chr13	16404596	16551405	7	228.7
chr13	16421851	16519148	4	270.3
chr13	16443650	17188740	14	228.6
chr13	16517511	16740551	5	267.5
chr13	16526808	16912123	7	179.2
chr13	16526889	17086504	18	189.4
chr13	16551430	17365858	10	214.2
chr13	16576191	17037478	10	249.8
chr13	16580013	17133952	6	231.1
chr13	16607296	16812630	4	239.6
chr13	16610423	16665138	5	198.8
chr13	16621007	16685924	4	269.6
chr13	16624398	17271134	10	190.4
chr13	16624436	16726317	14	150
chr13	16654013	17149159	121	-1
chr13	16679018	17384461	5	264.3
chr13	16695711	17240027	7	269
chr13	16726370	17234089	12	210.5
chr13	16757612	16913944	4	270.7
chr13	16758492	16988165	5	239.2
chr13	16802496	16894709	8	237.4
chr13	16844925	16918263	14	210.9
chr13	16844970	17287444	17	179.6
chr13	16845478	17008486	4	238.4
chr13	16864596	16965232	13	207.8
chr13	16885380	16927307	6	264.7
chr13	16907128	17146823	31	134.1
chr13	16912172	17039885	12	113.5
chr13	16918284	17396170	5	194.8
chr13	16962404	17287532	18	180.2
chr13	16979925	17377282	4	256.8
chr13	17004717	17107903	7	231
chr13	17068514	17107549	4	244.5
chr13	17148793	17230194	9	189
chr13	17149509	17361657	89	-1
chr13	17287461	17328102	39	190.3
chr13	17328143	17412433	4	243.4
chr13	17427247	17464238	7	212.2
chr13	17486610	18045601	4	256.8
chr13	17553338	17882346	6	261.4
chr13	17769014	17846304	4	246.8
chr13	17775743	17971446	8	187.2
chr13	18212139	18213073	13	191.8
chr13	19202983	19703896	4	-1
chr13	19204246	19704781	19	-1
chr13	22933583	24355507	14	104.7
chr13	22944603	24366109	7	55.6
chr13	22963665	24387668	11	-1
chr13	22965877	24390003	5	-1
chr13	24355782	24356710	8	138.5
chr13	26972869	26973497	35	86
chr13	27934658	27934877	9	93.4
chr13	29211406	29346374	17	122.6
chr13	29213464	29347945	23	-1
chr13	35957237	35958423	34	-1
chr13	35957997	35958217	89	64.2
chr13	42373233	42373461	31	155
chr13	49804070	49805017	41	38.1
chr13	82846518	82847010	5	123
chr13	97852824	97852955	6	202.3
chr13	108256693	108796486	14	198
chr13	110385536	110385941	10	170.7
chr13	113079896	113080265	6	225.7
chr13	113347456	113347755	10	95.4
chr13	113435994	113436179	12	161.1
chr14	23960035	23994769	5	258.4
chr14	24607566	24632029	7	127.9
chr14	35948216	35948394	6	199.8
chr14	39645339	39645554	23	-1
chr14	48882121	49020359	14	155.9
chr14	49725423	49725595	4	193.8
chr14	63802008	63802149	6	238.1
chr14	65791608	65791620	6	281.9
chr14	73540837	73572088	14	-1
chr14	73544065	73575603	20	204.6
chr14	88683188	88684201	7	242.2
chr14	94363867	94380257	53	74.2
chr14	100526850	100526906	16	254.6
chr14	101245494	101245901	7	148.6
chr14	101246501	101246598	4	222.9
chr14	103896652	103896735	23	230.3
chr14	104215360	104215643	17	51.4
chr14	105162562	105162608	9	253.7
chr14	105570029	105689427	25	-1
chr14	105580776	105700445	5	113.1
chr14	105582795	105582954	70	152.5
chr14	105582795	105701807	10	90.8
chr14	105616651	105760888	15	214.4
chr14	105619521	105763319	6	254.8
chr14	105627895	105646313	7	168.1
chr14	105630774	105649338	33	177
chr14	106117036	106537899	12	199.7
chr14	106211071	106470033	4	241.2
chr14	106222176	106770107	15	142.4
chr15	17009655	17480933	35	152.4
chr15	17090708	17103277	5	225.2
chr15	17090716	17093651	4	237
chr15	18361508	18405583	4	234.1
chr15	18405614	19640129	47	188.5
chr15	18911041	19640443	69	95
chr15	20341370	20342601	5	-1
chr15	20341581	20343977	5	192.7
chr15	20341767	20342093	4	-1
chr15	20342119	20342689	39	-1
chr15	23439960	23440910	18	89.1
chr15	24097578	24422497	17	-1
chr15	24102038	24261176	4	210
chr15	24121636	24450789	12	-1
chr15	24137425	24194464	4	228.5
chr15	24177938	24393240	11	206.1
chr15	24233363	24374785	9	195.7
chr15	25215899	25227125	9	224
chr15	30173191	30173251	5	261.2
chr15	30633014	32622318	26	-1
chr15	51509527	51571924	6	225.4
chr15	71199564	71199869	28	125
chr15	89325138	89325179	5	262.8
chr15	91749479	91749790	27	118.5
chr15	95302005	96435283	8	206.2
chr15	100147312	100153066	13	-1
chr15	100443914	101075921	12	109.4
chr15	100710436	100710515	4	253.3
chr16	267668	267912	8	169.7
chr16	850852	850905	4	250.7
chr16	914595	914774	9	170.1
chr16	948930	949936	4	57.3
chr16	1025364	1025632	12	126.9
chr16	1185698	1186092	5	104.8
chr16	1920115	1920325	8	139.9
chr16	8562661	8564182	24	105.9
chr16	8563635	8565429	13	-1
chr16	8563688	8564683	5	190.4
chr16	9027542	9028073	22	-1
chr16	13680374	13680557	17	195.2
chr16	16172274	16172443	4	223.4
chr16	21935519	29107752	17	117.2
chr16	25056251	25126685	28	-1
chr16	26374891	26374978	113	-1
chr16	26813722	26813816	19	-1
chr16	29227638	88192942	6	197.5
chr16	29273380	88246979	14	127.9
chr16	29304813	88010657	7	198.2
chr16	29317014	88023177	4	199.8
chr16	33336856	33337859	7	152.6
chr16	34063432	34064754	5	259
chr16	34250669	36032467	4	288
chr16	34571611	46397070	6	260.4
chr16	34571825	46390612	47	105.8
chr16	34571903	34586973	7	274.9
chr16	34572236	46390514	5	253.5
chr16	34572244	34588480	4	230.3
chr16	34572655	46386426	42	78.2
chr16	34572844	34575507	14	192.5
chr16	34573127	46398910	20	185.6
chr16	34573725	46394950	38	-1
chr16	34574299	34588181	20	148.6
chr16	34574851	46395082	17	-1
chr16	34574855	34587222	278	-1
chr16	34575109	46390747	1348	-1
chr16	34576275	46387930	10	246.4
chr16	34576663	46398843	4	265.1
chr16	34581658	46401401	5	203.7
chr16	34581817	46390665	10	223.9
chr16	34581981	46387362	16	-1
chr16	34582005	46399331	10	-1
chr16	34582278	34585547	9	242.5
chr16	34582437	34588488	26	239.7
chr16	34582817	46394950	42	-1
chr16	34582838	46400119	115	194.8
chr16	34582854	46387931	4	249.4
chr16	34583169	46389645	19	258.4
chr16	34583169	46393120	6	211.6
chr16	34583175	46390583	6	240.3
chr16	34583691	46400110	4	245
chr16	34583722	46388274	260	-1
chr16	34584263	46399795	103	-1
chr16	34584756	46391335	16	211.1
chr16	34584966	46386426	49	191.2
chr16	34585240	46387922	5	121.3
chr16	34585506	34588476	1750	-1
chr16	34585660	46390318	7	211.6
chr16	34585691	46390710	4	207.4
chr16	34585711	46390971	89	-1
chr16	34585869	46399516	24	212.4
chr16	34586326	46393552	703	146.1
chr16	34586848	46421919	4	247.7
chr16	34586868	34587290	58	-1
chr16	34586900	46394951	6	215.7
chr16	34587069	46389873	8	18.2
chr16	34587599	46390251	170	-1
chr16	34588085	34588223	14	234.9
chr16	34588087	46400857	14	221.5
chr16	34588861	46387897	106	225.6
chr16	34589129	46393603	1260	-1
chr16	34589401	46390135	10335	-1
chr16	34591904	46381435	5	267.4
chr16	34592774	34593495	6	252.2
chr16	34592892	34593361	6	220.9
chr16	34598839	34761004	7	229
chr16	34729741	34729812	4	244.4
chr16	34900956	34946752	10	-1
chr16	34913739	36180940	6	241.6
chr16	36335458	36336089	6	260.7
chr16	36343383	36350882	32	196.7
chr16	36348312	37700837	6	137.5
chr16	36350805	36714606	9	129
chr16	36353120	37816277	6	209.9
chr16	36356399	36379267	77	41.3
chr16	36379013	38236859	7	208.7
chr16	36747852	37962710	24	129.7
chr16	36908260	38207627	9	-1
chr16	36938200	37782240	5	205.9
chr16	37104226	37939165	13	132.4
chr16	37885153	38172836	21	220.6
chr16	37938993	38166518	17	180.2
chr16	46384486	46396309	4	244.5
chr16	46387008	46395092	11	-1
chr16	46387016	46390856	29	-1
chr16	46387924	46399186	27	-1
chr16	46387935	46399517	242	68.8
chr16	46387940	46388969	41	197.2
chr16	46387940	46399787	5	216.3
chr16	46388020	46401417	34	217.6
chr16	46388517	46395108	8	-1
chr16	46388522	46390946	463	-1
chr16	46388706	46398958	13	215.6
chr16	46389037	46401478	282	185.5
chr16	46389076	46393106	4	207.7
chr16	46389548	46391095	39	-1
chr16	46389548	46400528	58	-1
chr16	46389750	46400117	9	132.9
chr16	46389878	46400828	6	266.7
chr16	46390574	46390824	5	113.1
chr16	46390606	46401811	48	-1
chr16	46390618	46398500	23	102.4
chr16	46390620	46394731	73	-1
chr16	46390693	46398901	11	225.2
chr16	46391083	46401300	5	-1
chr16	46391668	46394950	28	-1
chr16	46391697	46401400	7	227
chr16	46393206	46393543	5	190.6
chr16	46394487	46400130	52	140.8
chr16	46394844	46400062	4	236.3
chr16	46395350	46395369	8	-1
chr16	46398925	46399111	24	184.6
chr16	46401072	46401456	11	201.1
chr16	48247108	48247406	101	75.2
chr16	65129239	65129365	6	195.4
chr16	69972086	70194672	5	199.2
chr16	78004781	78007426	31	139.5
chr16	80197081	80197244	4	185.4
chr16	81577230	81578047	37	84.4
chr16	83950482	83950781	14	63.5
chr16	86108222	86108673	4	157.4
chr16	86464410	86464468	10	239.6
chr16	87218406	87218843	9	32.7
chr16	88053209	88053783	33	82.3
chr16	88246911	88247121	7	150.2
chr16	89002269	89002969	6	176.1
chr16	89908662	89908892	19	-1
chr17	198465	198636	9	154.5
chr17	220208	220385	20	170.4
chr17	221006	221837	7	-1
chr17	221413	222035	4	43.1
chr17	315880	317247	6	-1
chr17	316036	316812	10	-1
chr17	367304	367366	7	248.3
chr17	645993	646319	8	206.8
chr17	646547	646711	4	192.2
chr17	768138	768425	12	57.3
chr17	810146	810223	8	230.9
chr17	3827128	21961878	8	285.4
chr17	10846621	10846828	12	133.9
chr17	15820668	20638115	45	-1
chr17	16937151	20558228	10	122.1
chr17	21400368	21687491	10	183.2
chr17	21420566	21705594	25	-1
chr17	21448559	21734158	12	62.9
chr17	21682980	21685006	7	203.4
chr17	21849591	26780547	23	229.5
chr17	21851526	26809204	4	197.2
chr17	21852994	26786288	4	259.3
chr17	21854381	21879125	4	268.1
chr17	21855388	26848200	5	236.8
chr17	21855864	21883796	5	254.6
chr17	21858049	21890522	6	-1
chr17	21861203	21870621	4	233.3
chr17	21874776	26823478	19	150.3
chr17	21875457	21966305	5	236.7
chr17	21888150	21922167	4	252.2
chr17	21890840	21976442	4	240.1
chr17	21904100	26792379	4	251.4
chr17	21910255	26813215	6	262.7
chr17	21915128	21989467	4	288
chr17	21916439	26848169	9	181
chr17	21918169	26848006	8	151
chr17	21949762	26857522	48	88.6
chr17	21969407	21988716	5	201.3
chr17	21969413	21976447	6	211.9
chr17	21969437	21985639	6	282.9
chr17	21973107	26803036	4	264.6
chr17	21973184	21975809	5	276.2
chr17	21974114	21981237	8	-1
chr17	21976489	21980790	22	196.8
chr17	21976489	21982197	4	288
chr17	21976489	26936833	5	230.1
chr17	21976500	21985639	5	251.3
chr17	21977517	21988935	31	-1
chr17	21977705	21980871	7	-1
chr17	21980417	21983195	8	167.3
chr17	21981923	21987304	43	-1
chr17	21981932	21987807	5	229.7
chr17	21982592	21984463	13	129.2
chr17	21985201	21989459	20	42
chr17	21985739	26783419	4	256.7
chr17	21985906	21992101	12	-1
chr17	21986284	21991299	6	160
chr17	21986523	21990746	9	180.1
chr17	21986770	21992027	12	242.9
chr17	21986802	21987551	5	243.2
chr17	21987379	21987885	39	159.5
chr17	21987648	21991963	53	99.8
chr17	21987865	26937101	4	238.7
chr17	21988776	26826086	4	265.8
chr17	21990784	21991248	8	202.6
chr17	22880213	26594864	5	275.4
chr17	23014298	25537909	5	241.3
chr17	23016329	25115470	5	255.1
chr17	23277627	26620001	6	211.2
chr17	23344279	26548893	6	244.1
chr17	23574577	25920170	5	259.2
chr17	23604371	25714967	5	240.6
chr17	23635094	26620005	7	250
chr17	23696820	25389867	10	256
chr17	23970523	26594872	8	260.7
chr17	24188184	25920187	58	234.7
chr17	24421506	26177995	9	245.2
chr17	24421507	25685446	4	230.8
chr17	24421507	25920175	7	264.6
chr17	24425540	26603867	10	135.8
chr17	24489279	25920181	7	245.4
chr17	25115551	25920188	39	237.4
chr17	25153855	25154147	8	241.4
chr17	25389951	25631726	5	214.4
chr17	25389952	26299411	11	274.1
chr17	25389957	26188504	6	255.6
chr17	25537975	26603859	4	254
chr17	25558563	26098194	7	241.4
chr17	25685492	26619981	8	241.5
chr17	25830871	25920168	7	257.2
chr17	25920227	26299458	20	230.7
chr17	25920232	26041176	7	248.3
chr17	25920240	26296645	7	225.3
chr17	25920781	26549334	11	-1
chr17	26042859	26603856	4	266.2
chr17	26178052	26619991	9	234
chr17	26189663	26594857	4	275.2
chr17	26572334	26574339	4	267.4
chr17	26594946	26603885	21	226.5
chr17	26644117	26645149	9	116.1
chr17	26796166	26844387	7	245.5
chr17	26811234	26821737	4	187.8
chr17	26825258	26877334	5	251
chr17	26826671	26940757	4	272.5
chr17	26833717	26859650	14	-1
chr17	26853418	26857271	6	251.4
chr17	26860317	26864314	13	213.7
chr17	26862266	26863452	9	182.7
chr17	26862952	26863526	31	48.4
chr17	26867442	26879245	7	270.7
chr17	26936081	26937979	10	116.5
chr17	26938668	26940594	5	268.1
chr17	31949760	47833447	4	194.5
chr17	31949761	52182637	7	130.5
chr17	34977961	74777639	6	200.8
chr17	36089192	36195518	4	137.4
chr17	36761179	36761413	15	87.4
chr17	41046957	41054625	4	232.8
chr17	41087792	41107521	18	169.8
chr17	41098216	41118090	7	233
chr17	41226729	41255128	4	226.2
chr17	41250529	41255989	4	160.4
chr17	41632858	41633050	25	111.6
chr17	43231468	43305807	6	238.1
chr17	43359995	43365264	28	-1
chr17	46210728	47098399	77	45.9
chr17	48538370	48539689	21	173.7
chr17	56872856	56875165	8	135.4
chr17	57002814	57004131	31	103.5
chr17	69961644	69961891	15	157.4
chr17	74733379	74733752	48	-1
chr17	80022453	80025078	16	-1
chr17	80314722	80315817	4	-1
chr17	80930242	80930452	19	93
chr17	81425646	81426248	10	175.1
chr17	81742333	81742441	16	219.2
chr17	81742381	81792594	18	165.4
chr18	1629328	1629409	5	246.8
chr18	4510815	4510931	4	209.3
chr18	11611291	11645138	4	226.9
chr18	13673263	13674108	5	123.2
chr18	13674079	13674834	15	224.1
chr18	15405180	15407925	16	239.6
chr18	15405918	15408050	14	191.2
chr18	15470608	15686570	6	255.1
chr18	15503189	15647047	16	213.7
chr18	15512211	15754979	10	190.2
chr18	15526970	15684651	14	188.8
chr18	15573956	15772173	6	225.3
chr18	15582396	15743748	46	132.8
chr18	15635380	15670751	9	236.6
chr18	15730249	15755074	50	132.5
chr18	15755585	20640941	41	-1
chr18	17539073	18038584	22	119.9
chr18	49067180	49067376	28	106.9
chr18	51131071	51131312	21	136.9
chr18	54536087	54536484	16	214.4
chr18	54538398	54538465	42	-1
chr18	57024615	57024799	13	185.1
chr18	58550383	58550480	13	219
chr18	63218632	63218768	13	219.2
chr18	63641021	63658448	25	131.5
chr18	65217000	78117221	22	65.2
chr18	67370970	67931203	7	173.1
chr18	70720106	70738519	22	130.2
chr18	72045323	72045773	44	-1
chr18	74616932	74617105	17	162
chr18	76611632	76611886	18	100.4
chr18	76967368	76967626	23	138.7
chr18	77549181	77549276	4	236.8
chr18	78613693	78613857	4	269.3
chr18	78879451	78879523	4	263.9
chr18	79633733	79633960	4	174.1
chr18	79893881	79894197	13	60
chr18	79894424	79894863	5	263.5
chr19	351070	351581	4	251.3
chr19	603064	603323	6	152.8
chr19	1142118	1142214	21	216.1
chr19	1166376	1166425	5	-1
chr19	1549692	1550034	4	222.5
chr19	3310293	3310919	28	41.4
chr19	4035828	4035890	10	239.9
chr19	4325008	21577301	11	231.9
chr19	7331346	7331517	26	178.2
chr19	8356487	45325028	5	205.5
chr19	8896665	8905408	14	166.6
chr19	8896801	8911307	10	191
chr19	8897735	8917513	9	86.7
chr19	12294023	12440028	5	125.5
chr19	17313545	18689310	10	28.2
chr19	20107012	20936310	4	245.9
chr19	20656302	21560188	11	177.6
chr19	20692210	22854048	5	233.4
chr19	20811636	20828154	4	218.2
chr19	20929726	22302317	6	243.9
chr19	20946736	23828689	5	288
chr19	20948597	22233611	4	280.3
chr19	21013114	21595330	18	164.6
chr19	21014841	21501537	4	264.6
chr19	21085540	21144833	27	128.2
chr19	21090077	21151883	37	43.3
chr19	21244049	21532049	4	235.9
chr19	21424728	21425185	5	203.7
chr19	21500157	21595402	6	205.2
chr19	21501618	23111926	20	143.8
chr19	21518130	22444709	4	186.7
chr19	21525484	22302716	4	32.5
chr19	21562182	22998180	8	262.9
chr19	21574158	24027818	5	120
chr19	21972980	22180858	4	259.9
chr19	22069738	22302191	7	229.5
chr19	23299866	27819441	36	-1
chr19	23323042	23468122	73	51.1
chr19	23675367	23757779	4	282
chr19	23753224	23753560	80	28.7
chr19	23874023	23968381	78	-1
chr19	24897462	27249199	9	187.4
chr19	24905536	24905674	5	219.1
chr19	27245802	27245902	4	200.5
chr19	27311472	27315798	52	-1
chr19	27339434	27339616	5	189.4
chr19	27364564	27398413	39	-1
chr19	27378687	27378787	85	-1
chr19	34690765	34747582	9	-1
chr19	38131882	44751775	4	250
chr19	39882727	39898216	7	190.7
chr19	40883412	41028627	8	225.3
chr19	41503634	41510034	25	122.7
chr19	41803915	41807308	14	164.2
chr19	41914653	41914805	5	242.5
chr19	42723758	43009456	7	224.8
chr19	42740551	43205351	11	229.8
chr19	42803246	42958444	6	220.4
chr19	42852344	42914272	8	72.9
chr19	42859420	42883051	4	199.8
chr19	42916158	42935171	12	137.2
chr19	43098908	43285622	8	227.7
chr19	43114169	43238931	7	183.7
chr19	43219894	43283045	4	264.7
chr19	43679418	43679806	62	21.9
chr19	49461159	49461508	4	120.5
chr19	50980951	50981380	36	88.6
chr19	52385699	52438677	13	-1
chr19	52519302	52847129	16	158.2
chr19	52683787	52978724	12	205.5
chr19	52816817	52853400	13	197.9
chr19	52820505	52856244	24	-1
chr19	52820517	52856156	4	225.5
chr19	52831289	52869141	5	248.9
chr19	52849744	52915828	8	251
chr19	52858442	52943083	7	224.8
chr19	53397554	53470249	13	-1
chr19	53426620	53512351	4	55.2
chr19	53434461	53470234	5	-1
chr19	53439077	53475759	31	-1
chr19	53442933	53480205	44	115.6
chr19	53920819	53921440	4	196
chr19	54574784	54631820	15	100.9
chr19	54576214	54633095	8	225.2
chr19	54576619	54698642	5	232.2
chr19	54576810	54597352	6	76
chr19	54631020	54696022	4	243.9
chr19	54734793	54828541	4	241.4
chr19	54738961	54786356	4	256.8
chr19	54738970	54816529	6	149
chr19	54744553	54775622	10	192.7
chr19	54752928	54848188	10	168
chr19	54763567	54842234	10	192.7
chr19	54771405	54835303	4	260.4
chr19	54819462	54853355	12	78.2
chr19	54897511	55008994	4	258.6
chr19	55761691	55771430	35	125.5
chr19	58539400	58540484	10	219.1
chr2	1281340	1281463	12	211.6
chr2	1361686	1362063	8	80.7
chr2	1525758	1532630	48	86.1
chr2	1529774	1531054	18	108.9
chr2	1530468	1535367	5	263.2
chr2	1530496	1535437	15	-1
chr2	1531270	1531554	6	-1
chr2	1565756	1566292	13	163.8
chr2	1596317	1597189	7	223.1
chr2	1596862	1598081	14	-1
chr2	1596979	1597788	4	65.1
chr2	1861857	1861907	6	251.5
chr2	3240207	3240377	5	217
chr2	3241083	3241155	5	-1
chr2	3328606	3329088	5	255.4
chr2	3328943	3329133	4	236.8
chr2	3725505	3725639	14	183.3
chr2	3841491	13334260	4	285.4
chr2	10012483	10013426	56	-1
chr2	10013746	10015292	52	-1
chr2	16225225	16226675	59	114.3
chr2	18724934	18726335	52	54.4
chr2	31821261	180029384	4	235.6
chr2	32867341	211044899	7	-1
chr2	32867628	140256612	4	-1
chr2	45310560	45310793	10	196.5
chr2	62730962	132266890	14	188.5
chr2	63322314	63327963	15	161.9
chr2	64376278	64376377	11	-1
chr2	70434572	70435055	4	198.8
chr2	71618474	71618542	4	248.1
chr2	71618476	71618743	4	-1
chr2	87363218	87364409	7	217.4
chr2	87401727	87403389	4	173.8
chr2	87402461	87405268	8	-1
chr2	87404279	90293817	4	270.7
chr2	87412312	87415793	7	169.7
chr2	88778893	97169303	33	-1
chr2	89775624	89781717	60	-1
chr2	89828055	89828611	9	273.9
chr2	89828706	89833385	5	251.3
chr2	89836323	89839893	5	168.4
chr2	89839079	89840866	121	-1
chr2	90380771	90385252	4	250.8
chr2	90380790	90398535	7	212.4
chr2	90380795	90386165	23	232.3
chr2	90381183	90386141	9	226.1
chr2	90381343	90399526	5	-1
chr2	90381681	90393425	19	234.7
chr2	90381856	90401094	4	245
chr2	90382213	90392142	9	239
chr2	90383631	90402130	5	261.3
chr2	90383635	90395868	5	99.6
chr2	90383852	90389481	7	58.3
chr2	90384269	90385911	6	245.9
chr2	90384642	90396800	175	184.7
chr2	90384753	90390534	10	211.1
chr2	90385235	90396757	8	211.8
chr2	90385278	90390139	9	233.1
chr2	90385331	90391049	9	237.1
chr2	90386195	90394518	117	185.6
chr2	90386716	90392621	31	-1
chr2	90386761	90397924	586	-1
chr2	90390754	90398571	11	182.4
chr2	90391281	90397140	10	-1
chr2	90393235	90398381	203	-1
chr2	90395276	90399142	5	-1
chr2	90397514	90398675	9	194.1
chr2	91407767	91409194	16	174.9
chr2	92189908	92330462	14	208.1
chr2	92230876	92266688	5	259.5
chr2	92233612	92674430	10	202.8
chr2	92266743	93872482	5	240.1
chr2	92289365	93724551	9	228.3
chr2	92324755	94089995	53	205.4
chr2	92383344	93196880	4	274.6
chr2	92417596	93461978	14	220.7
chr2	92458460	92918239	4	265.5
chr2	92458891	93791500	8	249.5
chr2	92667820	93467975	7	229.9
chr2	92720530	94052574	7	202.8
chr2	92826100	93385497	42	181.1
chr2	92912008	93304902	4	263.2
chr2	92933565	93263671	12	208.7
chr2	92975027	93285104	4	121.7
chr2	92997974	93532881	8	216.5
chr2	93090326	93499395	12	229.2
chr2	93122751	93550337	5	259.2
chr2	93325419	93960881	4	266.3
chr2	93680467	93880776	5	242.3
chr2	94038986	94087142	12	203.6
chr2	94507266	94514571	37	149.2
chr2	95945409	95951326	33	198.9
chr2	97193828	97208439	9	202.8
chr2	111251787	231005448	5	227.3
chr2	118094057	118094256	4	94.1
chr2	119659604	119660741	39	103.4
chr2	125009098	125010782	52	99.3
chr2	132244867	132246292	10	210
chr2	135117540	135117722	4	160.2
chr2	158849851	158886451	4	278.7
chr2	161278653	161282643	4	245.7
chr2	166638009	166644795	32	92.5
chr2	187785376	194590998	17	116.3
chr2	217805693	217805748	4	251.3
chr2	232326970	232440054	5	250.5
chr2	235488434	235488535	6	234.1
chr2	238870256	238870484	7	154.1
chr2	239642801	239642988	21	174.8
chr2	240309748	240309784	101	-1
chr2	240786711	240786762	12	254.8
chr2	240812707	240812964	20	131.7
chr2	240872259	240872399	6	160.1
chr2	241516541	241516949	6	179.3
chr20	62364	63023	73	-1
chr20	154685	155895	7	195.8
chr20	2236368	2236405	4	256.7
chr20	2379156	2379805	26	181
chr20	16288482	16288809	5	74.7
chr20	18261183	18262453	28	85.3
chr20	20337456	20337514	8	249.2
chr20	20355624	20355812	4	128.5
chr20	20356977	20358289	6	-1
chr20	23702847	23765380	18	134.6
chr20	23712268	23891326	5	228.2
chr20	23719352	23794275	13	-1
chr20	25217822	25217970	19	193.4
chr20	25601704	25601803	10	222.1
chr20	26365514	26365842	8	227.7
chr20	26365515	26369298	10	200.4
chr20	26476436	26570892	6	233.7
chr20	26477304	26578571	5	212.5
chr20	26481157	26515133	5	53.2
chr20	26481692	26575541	10	198.8
chr20	26481760	26564699	5	238.3
chr20	26544724	26554935	12	217.4
chr20	26570834	26578618	6	139.7
chr20	26610735	26614449	5	232.3
chr20	28616243	29510360	5	268.6
chr20	28769448	28771352	35	124.4
chr20	28810533	28812038	10	-1
chr20	28810589	28818079	221	-1
chr20	28811440	28811617	7	171.9
chr20	28814722	28817793	171	65.2
chr20	28816589	28824928	20	-1
chr20	28830844	28836271	6	51.6
chr20	28839449	28840223	8	101.9
chr20	28840309	29187089	4	267.1
chr20	28841521	29152905	5	-1
chr20	28861600	29152467	24	205.4
chr20	28863128	29187796	4	269.1
chr20	28871022	28871893	10	214.5
chr20	28871472	28873115	12	18.6
chr20	28886833	29886060	11	210.6
chr20	28896475	29154827	5	239.8
chr20	28896486	29129959	5	259.5
chr20	28925974	28926474	22	149.1
chr20	28943418	28947063	23	44.7
chr20	28944085	28946928	5	258.2
chr20	29054494	30353027	4	281.7
chr20	29056870	30355493	25	207.8
chr20	29113908	30412693	6	139
chr20	29123699	30422090	5	-1
chr20	29128806	29187839	6	158.5
chr20	29130297	29130325	5	266.2
chr20	29130396	29193322	47	172.6
chr20	29130985	29175980	9	-1
chr20	29152353	29152643	4	242.3
chr20	29152472	29197066	22	196.3
chr20	29152711	29174359	15	228.5
chr20	29152713	29196985	10	251.7
chr20	29164458	29183875	6	264.5
chr20	29174404	29189898	13	236.8
chr20	29189936	29194336	12	232.1
chr20	29199461	29204062	29	207.8
chr20	29206101	29843328	4	250.1
chr20	29214746	29215093	47	134.3
chr20	29224217	29224373	5	216.5
chr20	29247858	29730826	6	98.2
chr20	29257812	29857547	5	229.2
chr20	29271955	30461260	32	141.4
chr20	29276752	29276929	6	195.5
chr20	29295269	30482822	5	222.9
chr20	29344363	29781557	5	230.1
chr20	29407831	29873326	18	210.5
chr20	29712823	29714006	45	-1
chr20	29727615	30469467	5	233.6
chr20	29973110	30020130	4	246.6
chr20	30977749	31000724	8	235.4
chr20	30996295	31001445	50	153.1
chr20	31000831	31001367	6	189.9
chr20	31051774	31055863	13	195.8
chr20	31052201	31064465	14	81
chr20	31052247	31075081	4	248
chr20	31052363	31063713	5	278.7
chr20	31052460	31073740	4	31.5
chr20	31053123	31067498	179	-1
chr20	31053305	31072338	10	-1
chr20	31053697	31185516	5	256.7
chr20	31053855	31063259	10	249.1
chr20	31054234	31061629	15	170.4
chr20	31054252	31074207	9	163
chr20	31054366	31187689	10	-1
chr20	31054433	31185182	4	143.3
chr20	31054534	31068815	40	-1
chr20	31054594	31059727	25	-1
chr20	31054760	31065073	4	256.7
chr20	31054767	31061200	9	0.7
chr20	31054922	31070802	20	99.3
chr20	31054966	31063304	74	27.5
chr20	31055169	31068369	4	199.8
chr20	31055186	31057818	17	197.6
chr20	31055225	31055708	8	256.7
chr20	31055437	31157908	5	-1
chr20	31055571	31065918	66	146.3
chr20	31055668	31074643	105	-1
chr20	31055671	31072759	73	-1
chr20	31055759	31185309	16	-1
chr20	31055766	31058049	35	-1
chr20	31055782	31058091	23	122.8
chr20	31055896	31061943	5	228.7
chr20	31056456	31066347	31	-1
chr20	31056595	31075830	15	-1
chr20	31056702	31067626	28	97.4
chr20	31056709	31065206	9	264
chr20	31056716	31061661	6	146.9
chr20	31056771	31063852	11	123.5
chr20	31056796	31185177	84	110.5
chr20	31056802	31074608	15	251.7
chr20	31056810	31059955	5	44.2
chr20	31057021	31069158	5	228.1
chr20	31057461	31072209	18	-1
chr20	31057589	31060668	7	254.2
chr20	31057608	31063302	10	241.5
chr20	31057880	31064640	4	243.1
chr20	31057883	31065872	12	116.4
chr20	31058386	31064161	5	125.7
chr20	31058633	31063121	17	237
chr20	31058721	31185499	14	-1
chr20	31058722	31074646	20	-1
chr20	31058912	31061626	115	-1
chr20	31059003	31075002	15	225.9
chr20	31059007	31066134	7	174.2
chr20	31059010	31073034	4	-1
chr20	31059210	31068880	68	-1
chr20	31059324	31187011	5	225.1
chr20	31059419	31065206	7	139.5
chr20	31059547	31067451	4	177.4
chr20	31059895	31072558	5	196
chr20	31060066	31061030	36	-1
chr20	31060147	31073908	27	-1
chr20	31060377	31076057	7	182.1
chr20	31060377	31066962	8	189.6
chr20	31060504	31064319	4	86.3
chr20	31060529	31062751	49	-1
chr20	31060643	31063121	11	266.4
chr20	31060875	31075741	16	62.9
chr20	31061010	31073528	20	-1
chr20	31061076	31065056	5	115.3
chr20	31061116	31063612	5	-1
chr20	31061334	31068501	1026	-1
chr20	31061659	31064649	9	133.5
chr20	31061662	31065058	4	202.8
chr20	31061994	31074656	44	-1
chr20	31062060	31062846	10	-1
chr20	31062533	31068982	29	-1
chr20	31062811	31066021	7	228.5
chr20	31062816	31069166	11	231.5
chr20	31063172	31071779	5	183.2
chr20	31063172	31075885	9	257.7
chr20	31063174	31157808	8	229.4
chr20	31063177	31065226	25	9.5
chr20	31063177	31241865	6	121
chr20	31063177	31158176	4	254
chr20	31063177	31166687	4	262
chr20	31063432	31166677	5	241.4
chr20	31063587	31075483	7	128.8
chr20	31063669	31073201	13	-1
chr20	31063796	31068310	7	57
chr20	31063820	31068943	7	125.8
chr20	31063866	31064315	21	-1
chr20	31063924	31186890	34	-1
chr20	31064182	31074112	46	-1
chr20	31064197	31185365	33	-1
chr20	31064746	31072819	28	-1
chr20	31064930	31065904	20	114.7
chr20	31064930	31068940	7	170.9
chr20	31065065	31073547	9	-1
chr20	31065094	31071623	26	41.9
chr20	31065151	31075584	6	139.1
chr20	31065465	31065543	16	-1
chr20	31066187	31068773	7	-1
chr20	31066472	31074597	4	265.5
chr20	31066538	31074076	242	-1
chr20	31066739	31072752	51	-1
chr20	31066766	31068260	94	-1
chr20	31067009	31071152	7	-1
chr20	31067582	31071378	5	251.4
chr20	31067584	31073817	4	280
chr20	31068000	31075940	37	-1
chr20	31068056	31069490	8	93.5
chr20	31068141	31187090	50	-1
chr20	31068229	31069075	5	242.3
chr20	31068281	31187232	6	31.1
chr20	31068285	31070662	14	132.9
chr20	31068296	31074206	8	86.4
chr20	31068971	31158174	7	-1
chr20	31069049	31069060	7	-1
chr20	31069114	31072318	147	-1
chr20	31069117	31074194	9	91
chr20	31070042	31186070	9	-1
chr20	31070042	31076232	4	-1
chr20	31071826	31074308	20	-1
chr20	31072679	31187482	12	-1
chr20	31073491	31074208	6	246.6
chr20	31074265	31075596	5	200
chr20	31074279	31187310	5	92.6
chr20	31074285	31187334	4	266.7
chr20	31074685	31185100	8	203.9
chr20	31075439	31157490	6	254.9
chr20	31076304	31194068	11	190.4
chr20	31083332	31201136	4	261.9
chr20	31157435	31244262	18	283.7
chr20	31240901	31244265	7	287.1
chr20	38653112	38653259	6	217.2
chr20	48516301	48516367	7	235.9
chr20	58695088	58695287	27	73.7
chr20	60314468	60314745	12	117.6
chr20	61101970	61102428	24	106.5
chr20	61274482	61274938	21	-1
chr20	61375749	61376029	4	195.6
chr20	61383425	61383572	6	212.2
chr20	61390525	61390589	4	247.5
chr20	61444488	61444699	9	223.5
chr20	61947643	61948359	4	69.1
chr20	61982345	61982564	4	81.4
chr20	63609110	63609680	5	267.3
chr20	64088697	64088843	38	165.4
chr20	64268407	64272205	7	53
chr21	5329492	7258533	6	176.1
chr21	6428062	43035666	11	-1
chr21	7916370	7917897	12	168.6
chr21	8230753	8413015	6	148
chr21	8230753	8457553	7	206.1
chr21	9247087	9247920	4	240.5
chr21	10653470	10656484	5	273.4
chr21	10655544	10681755	6	186.7
chr21	10655621	10692851	5	206.7
chr21	10660981	10692819	4	287.1
chr21	10669040	10673270	5	286.3
chr21	10704678	10730939	9	210.5
chr21	10706270	10731467	28	238.6
chr21	10716668	10720954	4	258.4
chr21	10720311	10720613	4	247.5
chr21	10725859	10731272	4	283.8
chr21	10755697	10755866	7	202.7
chr21	10805585	10805735	44	196.8
chr21	12973094	12973471	117	45.6
chr21	15031292	15031442	8	164.9
chr21	21411243	21412339	45	87
chr21	24989102	24989169	4	241.3
chr21	37756683	37757518	12	138.7
chr21	38913867	38913984	18	221.4
chr21	43262561	43262772	43	123.7
chr21	44419621	44419705	7	240.3
chr21	44573964	44600489	4	245.5
chr21	45437300	45437631	9	84.7
chr21	45797911	45798518	42	44.9
chr21	45896614	45896844	12	144.3
chr21	46047456	46048460	18	169.7
chr21	46047458	46047839	5	257
chr21	46047969	46048172	10	199.2
chr21	46169607	46170381	4	263.6
chr21	46193492	46193672	8	111.7
chr21	46383772	46384089	28	-1
chr22	10719059	10723111	94	-1
chr22	10721319	10725726	7	252.6
chr22	10721982	10729867	4	250.7
chr22	10729041	10730175	7	245.8
chr22	11211535	11213244	5	230.4
chr22	11211723	11214912	4	-1
chr22	11212357	11215716	4	-1
chr22	11213083	11214516	4	63.5
chr22	11214688	11215176	5	-1
chr22	16231538	16233611	7	-1
chr22	18730696	20338307	12	208
chr22	20075300	20075532	17	195.7
chr22	20252052	45080263	8	212.5
chr22	22352999	22375828	17	144.3
chr22	22626235	24641232	4	-1
chr22	23344975	24674872	11	210
chr22	23710491	23719742	34	105.8
chr22	24006095	36179413	4	190.5
chr22	25288935	25585177	13	138
chr22	25296489	25592734	32	82.8
chr22	29120188	29120368	18	173.7
chr22	32291439	44234306	4	173.7
chr22	35691486	35697535	4	265.6
chr22	35692926	35699074	28	199.2
chr22	36680154	36680373	9	219.7
chr22	39029928	39049657	5	215.9
chr22	42510050	42571832	4	232.2
chr22	48757248	48757381	5	210.2
chr22	48991949	50757186	6	142.6
chr22	49226803	49228391	38	130
chr22	49973183	49973814	12	104
chr22	49973678	49973766	11	223.4
chr22	50643793	50643855	5	260.2
chr23	315615	316227	7	135.9
chr23	323606	323984	10	37.7
chr23	426742	426858	20	189.4
chr23	481569	482030	12	112.9
chr23	615147	615507	17	159
chr23	760999	761211	15	139.6
chr23	779979	780838	10	-1
chr23	870408	870727	7	238.8
chr23	947611	947782	4	221
chr23	990662	990833	4	188.2
chr23	1086706	1086792	40	-1
chr23	1106239	1106295	5	244.9
chr23	1110691	1110856	4	125.3
chr23	1284403	1284614	15	118.3
chr23	1294886	1295091	26	151.3
chr23	1331784	1334675	8	-1
chr23	1635348	1901834	4	239.1
chr23	2448015	2480199	10	166.7
chr23	2630837	2632540	11	-1
chr23	2632110	2632639	4	123.4
chr23	2776405	2890475	7	210.5
chr23	15267036	15267452	6	197.2
chr23	30793394	30795265	5	181.2
chr23	30794788	30795453	4	260.2
chr23	30795592	30801625	7	151
chr23	30796256	30796594	15	-1
chr23	30799669	30801753	20	-1
chr23	48178441	48274878	14	-1
chr23	48198579	48307723	7	181.3
chr23	48281547	52612924	22	163.7
chr23	49018408	49018749	70	-1
chr23	52404925	52858689	7	135.3
chr23	52858870	55652586	67	-1
chr23	56802148	56803052	69	79.7
chr23	62631496	62671188	4	233
chr23	74833159	109261128	6	271.6
chr23	85568466	135282893	7	233.5
chr23	89203203	89206306	9	247.1
chr23	89204033	89207438	7	117.3
chr23	89204869	89205781	8	250.2
chr23	89205036	89207432	9	65.2
chr23	89205832	89206765	30	-1
chr23	89206878	89207292	4	221
chr23	89206918	89207288	51	-1
chr23	89741197	89743111	4	248.7
chr23	101801212	101812910	53	-1
chr23	135906299	135906514	15	162.5
chr23	140076530	140138970	31	-1
chr23	141236584	141692266	5	233.5
chr23	142058390	142059343	5	230.5
chr23	153159016	153368782	14	157.5
chr23	153382651	153382669	13	273.4
chr23	153382700	153383156	4	203.7
chr23	153383339	153383628	9	280.3
chr23	155642251	155958348	47	-1
chr23	155803685	155986979	43	79.9
chr24	6534072	6535546	13	109
chr24	10657421	10954344	4	274.2
chr24	10658613	10683261	6	274.2
chr24	10663733	10877648	5	74.2
chr24	10664203	10851026	5	274.2
chr24	10668446	10990108	6	267.3
chr24	10683336	10778826	11	249.5
chr24	10686630	10878281	9	256.3
chr24	10688086	10747040	5	260.2
chr24	10757150	10921485	5	209.6
chr24	10758036	56833009	43	147.2
chr24	10758054	56836038	4	274.2
chr24	10759290	10801387	5	273.4
chr24	10761263	10803996	6	286.3
chr24	10763317	10866504	4	239.9
chr24	10763369	11295866	6	235.9
chr24	10763461	10801387	4	268.5
chr24	10764245	56833260	9	261.8
chr24	10768575	10776574	4	202.8
chr24	10770089	10880686	5	288
chr24	10771398	10799426	8	228.5
chr24	10775714	10866287	20	237.1
chr24	10776292	10820527	4	288
chr24	10776607	10885070	9	240.5
chr24	10778893	56835830	4	190.8
chr24	10782784	56834334	10	245.9
chr24	10784331	10987362	7	172.1
chr24	10789523	10995806	4	284.6
chr24	10803337	10807053	11	251.3
chr24	10804093	10934786	5	271.6
chr24	10807271	10942749	6	216.2
chr24	10808203	56833223	5	281.1
chr24	10808668	11292893	14	163
chr24	10809281	10973905	5	287.1
chr24	10815983	56831262	4	244.1
chr24	10821933	56831374	58	81.2
chr24	10821953	11291742	10	240.6
chr24	10821962	56831885	23	206.7
chr24	10822767	10990102	4	284.6
chr24	10828758	56833274	6	272.5
chr24	10828893	10934773	6	264.2
chr24	10835423	11022890	9	273.4
chr24	10842032	10930530	4	285.4
chr24	10842556	11013882	5	276.2
chr24	10845726	10880290	5	273.9
chr24	10847131	11295240	8	256.7
chr24	10847131	11295574	5	236.8
chr24	10849920	10895789	4	288
chr24	10851123	10958295	5	288
chr24	10885171	56834306	4	272.5
chr24	10888032	56831215	6	146.8
chr24	10888033	10988534	17	227.6
chr24	10889288	11292706	12	184.8
chr24	10906160	56839603	38	128.3
chr24	10908388	56837093	5	225.4
chr24	10928149	11014337	4	288
chr24	10934883	11299680	4	270.7
chr24	10940326	10959753	4	288
chr24	10955366	10958547	6	288
chr24	10964870	11295576	5	209.3
chr24	10964878	56835835	9	145.9
chr24	10965107	56831674	5	-1
chr24	10965652	56831912	63	213.4
chr24	10967575	56831912	16	186.7
chr24	10973665	11302071	14	235.2
chr24	10974110	56832697	4	207.4
chr24	10975604	11300842	5	288
chr24	10976967	10999890	5	252.2
chr24	10977172	11295923	9	120.9
chr24	10980481	11295805	10	206.4
chr24	10980730	11020431	4	280.3
chr24	10980737	11014405	4	260.7
chr24	10986424	11291968	4	146.4
chr24	10986433	11294806	11	215.6
chr24	10986819	56830980	37	251.5
chr24	10986927	56835717	9	184.4
chr24	10987458	56832879	32	-1
chr24	10987903	56831177	6	248.6
chr24	10989451	56829966	4	235
chr24	10991012	11293118	5	168.9
chr24	10994183	56829685	10	229.9
chr24	10994317	11001438	7	250.1
chr24	10994455	56836758	15	186.7
chr24	11001875	11295879	4	151.2
chr24	11003665	56833229	5	287.1
chr24	11006909	56830463	6	187.8
chr24	11020205	56831143	11	259
chr24	11021354	11295894	4	199.9
chr24	11022974	56830255	14	283.8
chr24	11025488	56836691	6	260.2
chr24	11027363	11292906	7	263.7
chr24	11030256	56836739	15	68.3
chr24	11292143	56836000	8	202
chr24	11292344	56834600	38	189.4
chr24	11292731	11296165	46	-1
chr24	11292757	11294591	112	-1
chr24	11293093	56834324	5	222.9
chr24	11293278	11295439	37	121.9
chr24	11293614	56835636	6	235.5
chr24	11294005	11294684	36	17.7
chr24	11295383	11295824	5	47.4
chr24	11305788	11313700	5	84.9
chr24	11305905	11312359	5	-1
chr24	11306249	11330930	6	209.3
chr24	11308406	11314784	15	-1
chr24	11309303	11321019	24	-1
chr24	11309351	11316526	12	-1
chr24	11309444	11332560	41	-1
chr24	11310272	11318067	6	161.7
chr24	11310733	11315180	7	227.6
chr24	11311227	11318983	6	226.5
chr24	11311500	11327783	14	-1
chr24	11312650	11326423	4	211.2
chr24	11313769	11320063	9	239.4
chr24	11314214	11331096	4	133.7
chr24	11315476	11332068	7	-1
chr24	11316020	11321052	18	-1
chr24	11316232	11322853	10	13.4
chr24	11317694	11332983	38	-1
chr24	11319556	11327937	7	-1
chr24	11320480	11330141	6	235.5
chr24	11321484	11331373	17	-1
chr24	11321647	11332085	5	239.6
chr24	11324476	11333071	51	-1
chr24	11324495	11326955	4	270.7
chr24	11689183	11724830	29	242.4
chr24	11722036	11747686	5	163.3
chr24	11722053	11731312	8	239.2
chr24	11743946	11747669	8	282.1
chr24	56830270	56833701	24	-1
chr24	56830305	56834524	63	30.2
chr24	56833139	56834716	13	219.4
chr24	56833165	56833582	54	-1
chr24	56833797	56835016	253	-1
chr24	56835719	56836863	11	121.9
chr24	56838048	56844549	76	130.1
chr24	56840615	56844846	106	-1
chr24	56844358	56848935	13	-1
chr24	56848735	56851071	47	166
chr3	961509	184712851	4	238.7
chr3	990847	990940	6	238.2
chr3	1880599	5919281	6	200.1
chr3	9994609	10047298	9	-1
chr3	9995207	11870544	5	223.5
chr3	9996463	11874630	31	179.8
chr3	10046647	11870392	11	93.9
chr3	10366750	132882271	14	-1
chr3	11914685	12871980	17	77
chr3	12689287	12689399	4	267.3
chr3	20271240	113347593	4	280.3
chr3	34908604	35229946	9	225.2
chr3	38084431	38084543	7	210.7
chr3	57537018	57538106	20	158.5
chr3	75705901	198118786	21	196.2
chr3	90351538	90351661	51	-1
chr3	90403110	90403603	38	106.4
chr3	90408902	90409881	4	235.3
chr3	90477588	90481852	5	203.1
chr3	90485183	90698921	6	247.6
chr3	90490817	90667529	4	285.9
chr3	90498687	90498970	7	213.4
chr3	90499603	90598202	140	-1
chr3	90510295	90593447	5	165.6
chr3	90511238	90593071	6	245
chr3	90511560	90523342	4	264.6
chr3	90512708	90522971	4	271.9
chr3	90514724	90576711	8	254.9
chr3	90516870	90676651	4	259.3
chr3	90520555	90691677	6	255.9
chr3	90521399	90521890	7	74.8
chr3	90521987	90616460	5	269.9
chr3	90522000	90670114	4	265.3
chr3	90523118	90660710	5	221
chr3	90523380	90684833	6	261.1
chr3	90523486	90581780	4	285.4
chr3	90523504	90537929	4	247.5
chr3	90524078	90710401	6	256.7
chr3	90524119	90534510	4	200.5
chr3	90524119	90542708	30	175.6
chr3	90527418	90543053	4	236
chr3	90527467	90593166	4	276.8
chr3	90527470	90686367	6	278.6
chr3	90527663	90623347	4	252.1
chr3	90529323	90604497	4	277.6
chr3	90530158	90655322	7	260.2
chr3	90530556	90534605	9	255.6
chr3	90532110	90601893	6	239.8
chr3	90536023	90614074	4	227.1
chr3	90536025	90686507	5	251.4
chr3	90537162	90680234	6	233.3
chr3	90538722	90550550	5	196.3
chr3	90538828	90704921	4	254
chr3	90538831	91519688	4	262
chr3	90538838	90669261	4	254.9
chr3	90540961	90623789	9	210.9
chr3	90542459	90590676	4	109.7
chr3	90542573	90654154	4	242.9
chr3	90543074	90716018	9	219.4
chr3	90543111	90717661	4	264.1
chr3	90546972	90673633	8	247.5
chr3	90549522	90591947	6	242.7
chr3	90550324	90684356	4	256.7
chr3	90554270	90572479	5	265.5
chr3	90562397	90623784	5	199.8
chr3	90563114	90676891	11	226.1
chr3	90573148	90650251	4	272.8
chr3	90575224	90576221	4	269.4
chr3	90575758	90689752	6	224.3
chr3	90576351	90600681	5	270.3
chr3	90576352	90657525	4	269
chr3	90576429	90694396	5	239.5
chr3	90577122	90646240	10	222
chr3	90577199	90657773	6	184.2
chr3	90578074	91528162	5	266.7
chr3	90579442	90606798	4	242.3
chr3	90579566	90702300	7	177.9
chr3	90582751	90654105	6	240.5
chr3	90584710	90585233	7	214.4
chr3	90584759	90645044	4	260.7
chr3	90587937	90684837	4	242.9
chr3	90590582	90608563	4	278.2
chr3	90591910	90695068	6	255.8
chr3	90593123	90683397	4	236.8
chr3	90593321	91522157	5	217.2
chr3	90597811	90599853	6	225.5
chr3	90610457	90644998	4	276
chr3	90615781	90691370	5	265.5
chr3	90618263	90701200	6	253.1
chr3	90623390	90684859	4	255.1
chr3	90623833	90655155	6	230.2
chr3	90623840	90709178	4	243
chr3	90630618	90701728	4	252.2
chr3	90632052	90714537	5	245
chr3	90644772	90649656	4	279.4
chr3	90648606	90681685	6	246.8
chr3	90649756	90715097	6	269.9
chr3	90654163	90691915	7	21
chr3	90655089	90685903	4	273.9
chr3	90655089	90702241	5	198.8
chr3	90655196	90686542	4	252.2
chr3	90655382	90698472	4	268.1
chr3	90657136	90693549	9	224.3
chr3	90660804	90662954	4	255.8
chr3	90673663	90675833	5	261.6
chr3	90673697	91263741	4	254
chr3	90674805	90693566	5	262
chr3	90678801	90685871	4	259.7
chr3	90681758	90696981	4	251.3
chr3	90686098	90711801	5	218.2
chr3	90691795	90693504	4	238.6
chr3	90695753	91525103	4	270.7
chr3	90784969	91066615	8	153.7
chr3	90793423	91229379	16	226.8
chr3	90793530	90968727	4	229.5
chr3	90832716	90914755	18	222.1
chr3	90892206	91053240	10	260.2
[truncated: 819 more rows]
