# Supplementary material for: Discovery of large genomic inversions using long range information
Source: BMC Genomics. 2017 Jan 10;18:65. doi: 10.1186/s12864-016-3444-1 (PMC5223412; doi:10.1186/s12864-016-3444-1)
Supplement: Additional file 2: — Call sets. Call sets generated by Valor, DELLY, LUMPY, and GASVPro using both real data and simulations. (ZIP 72710 kb) [file 12864_2016_3444_MOESM2_ESM.zip › supplementary/NA12878/delly_NA12878_platinum.vcf]

##fileformat=VCFv4.1
##fileDate=20160330
##ALT=<ID=DEL,Description="Deletion">
##ALT=<ID=DUP,Description="Duplication">
##ALT=<ID=INV,Description="Inversion">
##ALT=<ID=TRA,Description="Translocation">
##ALT=<ID=INS,Description="Insertion">
##FILTER=<ID=LowQual,Description="PE support below 3 or mapping quality below 20.">
##INFO=<ID=CIEND,Number=2,Type=Integer,Description="PE confidence interval around END">
##INFO=<ID=CIPOS,Number=2,Type=Integer,Description="PE confidence interval around POS">
##INFO=<ID=CHR2,Number=1,Type=String,Description="Chromosome for END coordinate in case of a translocation">
##INFO=<ID=END,Number=1,Type=Integer,Description="End position of the structural variant">
##INFO=<ID=PE,Number=1,Type=Integer,Description="Paired-end support of the structural variant">
##INFO=<ID=MAPQ,Number=1,Type=Integer,Description="Median mapping quality of paired-ends">
##INFO=<ID=SR,Number=1,Type=Integer,Description="Split-read support">
##INFO=<ID=SRQ,Number=1,Type=Float,Description="Split-read consensus alignment quality">
##INFO=<ID=CONSENSUS,Number=1,Type=String,Description="Split-read consensus sequence">
##INFO=<ID=CT,Number=1,Type=String,Description="Paired-end signature induced connection type">
##INFO=<ID=IMPRECISE,Number=0,Type=Flag,Description="Imprecise structural variation">
##INFO=<ID=PRECISE,Number=0,Type=Flag,Description="Precise structural variation">
##INFO=<ID=SVTYPE,Number=1,Type=String,Description="Type of structural variant">
##INFO=<ID=SVMETHOD,Number=1,Type=String,Description="Type of approach used to detect SV">
##INFO=<ID=INSLEN,Number=1,Type=Integer,Description="Predicted length of the insertion">
##FORMAT=<ID=GT,Number=1,Type=String,Description="Genotype">
##FORMAT=<ID=GL,Number=G,Type=Float,Description="Log10-scaled genotype likelihoods for RR,RA,AA genotypes">
##FORMAT=<ID=GQ,Number=1,Type=Integer,Description="Genotype Quality">
##FORMAT=<ID=FT,Number=1,Type=String,Description="Per-sample genotype filter">
##FORMAT=<ID=RC,Number=1,Type=Integer,Description="Raw high-quality read counts for the SV">
##FORMAT=<ID=RCL,Number=1,Type=Integer,Description="Raw high-quality read counts for the left control region">
##FORMAT=<ID=RCR,Number=1,Type=Integer,Description="Raw high-quality read counts for the right control region">
##FORMAT=<ID=CN,Number=1,Type=Integer,Description="Read-depth based copy-number estimate for autosomal sites">
##FORMAT=<ID=DR,Number=1,Type=Integer,Description="# high-quality reference pairs">
##FORMAT=<ID=DV,Number=1,Type=Integer,Description="# high-quality variant pairs">
##FORMAT=<ID=RR,Number=1,Type=Integer,Description="# high-quality reference junction reads">
##FORMAT=<ID=RV,Number=1,Type=Integer,Description="# high-quality variant junction reads">
#CHROM	POS	ID	REF	ALT	QUAL	FILTER	INFO	FORMAT	NA12878.recal
1	10048	INV00000003	N	<INV>	.	LowQual	IMPRECISE;CIEND=-133,133;CIPOS=-133,133;SVTYPE=INV;SVMETHOD=EMBL.DELLYv0.6.7;CHR2=1;END=249240304;CT=5to5;INSLEN=0;PE=4;MAPQ=3	GT:GL:GQ:FT:RCL:RC:RCR:CN:DR:DV:RR:RV	0/0:0,-22.983,-179.388:10000:PASS:3:115580414:451:509165:93:2:0:0
1	10457	INV00000001	N	<INV>	.	LowQual	IMPRECISE;CIEND=-439,439;CIPOS=-439,439;SVTYPE=INV;SVMETHOD=EMBL.DELLYv0.6.7;CHR2=1;END=249239254;CT=3to3;INSLEN=0;PE=2;MAPQ=22	GT:GL:GQ:FT:RCL:RC:RCR:CN:DR:DV:RR:RV	0/0:0,-17.1408,-230.839:10000:PASS:1739:115577283:1846:64478:66:2:0:0
1	10468	INV00000002	N	<INV>	.	LowQual	IMPRECISE;CIEND=-82,82;CIPOS=-82,82;SVTYPE=INV;SVMETHOD=EMBL.DELLYv0.6.7;CHR2=1;END=249240423;CT=3to3;INSLEN=0;PE=3;MAPQ=1	GT:GL:GQ:FT:RCL:RC:RCR:CN:DR:DV:RR:RV	0/0:0,-12.5478,-111.8:125:PASS:1744:115579044:80:126731:46:0:0:0
1	821311	INV00000004	N	<INV>	.	LowQual	IMPRECISE;CIEND=-336,336;CIPOS=-336,336;SVTYPE=INV;SVMETHOD=EMBL.DELLYv0.6.7;CHR2=1;END=821426;CT=3to3;INSLEN=0;PE=2;MAPQ=26	GT:GL:GQ:FT:RCL:RC:RCR:CN:DR:DV:RR:RV	0/0:0,-10.9394,-307.997:109:PASS:39:107:41:3:56:4:0:0
1	1515441	INV00000005	N	<INV>	.	LowQual	IMPRECISE;CIEND=-383,383;CIPOS=-383,383;SVTYPE=INV;SVMETHOD=EMBL.DELLYv0.6.7;CHR2=1;END=1517166;CT=3to3;INSLEN=0;PE=2;MAPQ=51	GT:GL:GQ:FT:RCL:RC:RCR:CN:DR:DV:RR:RV	0/0:0,-5.44512,-251.497:54:PASS:424:836:436:2:45:2:0:0
1	1756291	INV00000006	N	<INV>	.	LowQual	IMPRECISE;CIEND=-362,362;CIPOS=-362,362;SVTYPE=INV;SVMETHOD=EMBL.DELLYv0.6.7;CHR2=1;END=1757718;CT=5to5;INSLEN=0;PE=2;MAPQ=60	GT:GL:GQ:FT:RCL:RC:RCR:CN:DR:DV:RR:RV	0/0:0,-6.36276,-339.1:64:PASS:409:751:431:2:59:2:0:0
1	1941584	INV00000007	N	<INV>	.	LowQual	IMPRECISE;CIEND=-399,399;CIPOS=-399,399;SVTYPE=INV;SVMETHOD=EMBL.DELLYv0.6.7;CHR2=1;END=1942817;CT=3to3;INSLEN=0;PE=2;MAPQ=60	GT:GL:GQ:FT:RCL:RC:RCR:CN:DR:DV:RR:RV	0/1:-1.46424,0,-180.364:15:PASS:303:591:285:2:33:2:0:0
1	1945489	INV00000008	N	<INV>	.	LowQual	IMPRECISE;CIEND=-230,230;CIPOS=-230,230;SVTYPE=INV;SVMETHOD=EMBL.DELLYv0.6.7;CHR2=1;END=1945598;CT=3to3;INSLEN=0;PE=2;MAPQ=60	GT:GL:GQ:FT:RCL:RC:RCR:CN:DR:DV:RR:RV	0/1:-2.25955,0,-210.258:23:PASS:27:59:21:2:38:3:0:0
1	2153143	INV00000009	N	<INV>	.	LowQual	IMPRECISE;CIEND=-323,323;CIPOS=-323,323;SVTYPE=INV;SVMETHOD=EMBL.DELLYv0.6.7;CHR2=1;END=2153426;CT=3to3;INSLEN=0;PE=2;MAPQ=60	GT:GL:GQ:FT:RCL:RC:RCR:CN:DR:DV:RR:RV	0/1:-4.44833,0,-305.633:44:PASS:92:171:72:2:61:4:0:0
1	2856637	INV00000010	N	<INV>	.	LowQual	IMPRECISE;CIEND=-230,230;CIPOS=-230,230;SVTYPE=INV;SVMETHOD=EMBL.DELLYv0.6.7;CHR2=1;END=2856872;CT=5to5;INSLEN=0;PE=2;MAPQ=60	GT:GL:GQ:FT:RCL:RC:RCR:CN:DR:DV:RR:RV	0/0:0,-0.964863,-341.5:10:LowQual:66:147:78:2:60:3:0:0
1	2940750	INV00000011	N	<INV>	.	LowQual	IMPRECISE;CIEND=-138,138;CIPOS=-138,138;SVTYPE=INV;SVMETHOD=EMBL.DELLYv0.6.7;CHR2=1;END=2941097;CT=5to5;INSLEN=0;PE=2;MAPQ=60	GT:GL:GQ:FT:RCL:RC:RCR:CN:DR:DV:RR:RV	0/1:-7.8619,0,-186.862:79:PASS:57:120:76:2:33:4:0:0
1	4122269	INV00000012	N	<INV>	.	LowQual	IMPRECISE;CIEND=-328,328;CIPOS=-328,328;SVTYPE=INV;SVMETHOD=EMBL.DELLYv0.6.7;CHR2=1;END=4122378;CT=3to3;INSLEN=0;PE=2;MAPQ=60	GT:GL:GQ:FT:RCL:RC:RCR:CN:DR:DV:RR:RV	0/1:-7.765,0,-174.365:78:PASS:34:40:28:1:31:3:0:0
1	6065268	INV00000013	N	<INV>	.	LowQual	IMPRECISE;CIEND=-2,2;CIPOS=-2,2;SVTYPE=INV;SVMETHOD=EMBL.DELLYv0.6.7;CHR2=1;END=6066541;CT=3to3;INSLEN=0;PE=6;MAPQ=10	GT:GL:GQ:FT:RCL:RC:RCR:CN:DR:DV:RR:RV	0/1:-2.33666,0,-15.2508:23:PASS:217:379:243:2:5:4:0:0
1	6065556	INV00000014	N	<INV>	.	LowQual	IMPRECISE;CIEND=-179,179;CIPOS=-179,179;SVTYPE=INV;SVMETHOD=EMBL.DELLYv0.6.7;CHR2=1;END=6066142;CT=5to5;INSLEN=0;PE=4;MAPQ=9	GT:GL:GQ:FT:RCL:RC:RCR:CN:DR:DV:RR:RV	0/1:-1.05471,0,-51.1955:11:LowQual:46:172:111:2:20:4:0:0
1	6364261	INV00000015	N	<INV>	.	LowQual	IMPRECISE;CIEND=-401,401;CIPOS=-401,401;SVTYPE=INV;SVMETHOD=EMBL.DELLYv0.6.7;CHR2=1;END=231007846;CT=3to3;INSLEN=0;PE=2;MAPQ=46	GT:GL:GQ:FT:RCL:RC:RCR:CN:DR:DV:RR:RV	0/0:0,-9.65141,-286.097:97:PASS:2690032:103794761:9096075:18:53:2:0:0
1	6507193	INV00000016	N	<INV>	.	PASS	IMPRECISE;CIEND=-231,231;CIPOS=-231,231;SVTYPE=INV;SVMETHOD=EMBL.DELLYv0.6.7;CHR2=1;END=17027902;CT=5to5;INSLEN=0;PE=3;MAPQ=25	GT:GL:GQ:FT:RCL:RC:RCR:CN:DR:DV:RR:RV	0/0:0,-8.52994,-290.98:85:PASS:2430551:5115857:2618651:2:51:3:0:0
1	6618886	INV00000017	N	<INV>	.	PASS	IMPRECISE;CIEND=-309,309;CIPOS=-309,309;SVTYPE=INV;SVMETHOD=EMBL.DELLYv0.6.7;CHR2=1;END=6619784;CT=3to3;INSLEN=0;PE=3;MAPQ=60	GT:GL:GQ:FT:RCL:RC:RCR:CN:DR:DV:RR:RV	0/1:-4.45934,0,-219.856:45:PASS:180:393:217:2:40:3:0:0
1	6619068	INV00000018	N	<INV>	.	PASS	IMPRECISE;CIEND=-136,136;CIPOS=-136,136;SVTYPE=INV;SVMETHOD=EMBL.DELLYv0.6.7;CHR2=1;END=6619507;CT=5to5;INSLEN=0;PE=5;MAPQ=50	GT:GL:GQ:FT:RCL:RC:RCR:CN:DR:DV:RR:RV	0/1:-11.407,0,-229.646:114:PASS:104:172:98:2:47:6:0:0
1	6753303	INV00000019	N	<INV>	.	LowQual	IMPRECISE;CIEND=-245,245;CIPOS=-245,245;SVTYPE=INV;SVMETHOD=EMBL.DELLYv0.6.7;CHR2=1;END=6754922;CT=5to5;INSLEN=0;PE=2;MAPQ=60	GT:GL:GQ:FT:RCL:RC:RCR:CN:DR:DV:RR:RV	0/0:0,-2.13949,-206.995:21:PASS:421:784:338:2:41:2:0:0
1	7301849	INV00000020	N	<INV>	.	LowQual	IMPRECISE;CIEND=-282,282;CIPOS=-282,282;SVTYPE=INV;SVMETHOD=EMBL.DELLYv0.6.7;CHR2=1;END=7302091;CT=5to5;INSLEN=0;PE=2;MAPQ=60	GT:GL:GQ:FT:RCL:RC:RCR:CN:DR:DV:RR:RV	0/1:-2.63102,0,-357.731:26:PASS:77:157:74:2:63:4:0:0
1	7748399	INV00000021	N	<INV>	.	LowQual	IMPRECISE;CIEND=-198,198;CIPOS=-198,198;SVTYPE=INV;SVMETHOD=EMBL.DELLYv0.6.7;CHR2=1;END=7750020;CT=5to5;INSLEN=0;PE=2;MAPQ=60	GT:GL:GQ:FT:RCL:RC:RCR:CN:DR:DV:RR:RV	0/0:0,-6.95097,-271.9:70:PASS:405:786:428:2:49:2:0:0
1	8382501	INV00000022	N	<INV>	.	LowQual	IMPRECISE;CIEND=-389,389;CIPOS=-389,389;SVTYPE=INV;SVMETHOD=EMBL.DELLYv0.6.7;CHR2=1;END=203573104;CT=5to5;INSLEN=0;PE=2;MAPQ=22	GT:GL:GQ:FT:RCL:RC:RCR:CN:DR:DV:RR:RV	0/0:0,-4.82399,-129.501:48:PASS:3686602:88982144:22912122:7:28:2:0:0
1	9334515	INV00000023	N	<INV>	.	LowQual	IMPRECISE;CIEND=-137,137;CIPOS=-137,137;SVTYPE=INV;SVMETHOD=EMBL.DELLYv0.6.7;CHR2=1;END=9334762;CT=5to5;INSLEN=0;PE=2;MAPQ=60	GT:GL:GQ:FT:RCL:RC:RCR:CN:DR:DV:RR:RV	0/0:0,-1.54586,-258.793:15:PASS:63:112:77:2:48:3:0:0
1	9574762	INV00000024	N	<INV>	.	LowQual	IMPRECISE;CIEND=-224,224;CIPOS=-224,224;SVTYPE=INV;SVMETHOD=EMBL.DELLYv0.6.7;CHR2=1;END=9575661;CT=5to5;INSLEN=0;PE=2;MAPQ=60	GT:GL:GQ:FT:RCL:RC:RCR:CN:DR:DV:RR:RV	0/0:0,-0.94292,-225.899:10:LowQual:250:462:209:2:41:2:0:0
1	10935946	INV00000025	N	<INV>	.	LowQual	IMPRECISE;CIEND=-211,211;CIPOS=-211,211;SVTYPE=INV;SVMETHOD=EMBL.DELLYv0.6.7;CHR2=1;END=10937078;CT=3to3;INSLEN=0;PE=2;MAPQ=60	GT:GL:GQ:FT:RCL:RC:RCR:CN:DR:DV:RR:RV	0/0:0,-1.8473,-244.9:18:PASS:261:570:269:2:44:2:0:0
1	11101794	INV00000027	N	<INV>	.	LowQual	IMPRECISE;CIEND=-269,269;CIPOS=-269,269;SVTYPE=INV;SVMETHOD=EMBL.DELLYv0.6.7;CHR2=1;END=114467307;CT=5to5;INSLEN=0;PE=8;MAPQ=7	GT:GL:GQ:FT:RCL:RC:RCR:CN:DR:DV:RR:RV	0/0:0,-3.40544,-48.794:34:PASS:5059455:52425860:15725718:5:18:5:0:0
1	11101809	INV00000026	N	<INV>	.	LowQual	IMPRECISE;CIEND=-298,298;CIPOS=-298,298;SVTYPE=INV;SVMETHOD=EMBL.DELLYv0.6.7;CHR2=1;END=114467369;CT=3to3;INSLEN=0;PE=6;MAPQ=7	GT:GL:GQ:FT:RCL:RC:RCR:CN:DR:DV:RR:RV	0/0:0,-3.20865,-56.7278:32:PASS:5059460:52425892:15725720:5:19:5:0:0
1	11311316	INV00000028	N	<INV>	.	LowQual	IMPRECISE;CIEND=-200,200;CIPOS=-200,200;SVTYPE=INV;SVMETHOD=EMBL.DELLYv0.6.7;CHR2=1;END=11311521;CT=5to5;INSLEN=0;PE=2;MAPQ=60	GT:GL:GQ:FT:RCL:RC:RCR:CN:DR:DV:RR:RV	0/1:-6.46222,0,-187.262:65:PASS:34:101:52:2:34:3:0:0
1	12182556	INV00000029	N	<INV>	.	LowQual	IMPRECISE;CIEND=-177,177;CIPOS=-177,177;SVTYPE=INV;SVMETHOD=EMBL.DELLYv0.6.7;CHR2=1;END=12182762;CT=5to5;INSLEN=0;PE=2;MAPQ=60	GT:GL:GQ:FT:RCL:RC:RCR:CN:DR:DV:RR:RV	0/0:0,-1.84719,-249.4:18:PASS:60:99:70:2:44:2:0:0
1	12701731	INV00000030	N	<INV>	.	LowQual	IMPRECISE;CIEND=-259,259;CIPOS=-259,259;SVTYPE=INV;SVMETHOD=EMBL.DELLYv0.6.7;CHR2=1;END=12702716;CT=3to3;INSLEN=0;PE=2;MAPQ=51	GT:GL:GQ:FT:RCL:RC:RCR:CN:DR:DV:RR:RV	0/0:0,-3.84564,-244.099:38:PASS:264:473:241:2:43:2:0:0
1	12909376	INV00000031	N	<INV>	.	LowQual	IMPRECISE;CIEND=-224,224;CIPOS=-224,224;SVTYPE=INV;SVMETHOD=EMBL.DELLYv0.6.7;CHR2=1;END=12950026;CT=3to3;INSLEN=0;PE=32;MAPQ=7	GT:GL:GQ:FT:RCL:RC:RCR:CN:DR:DV:RR:RV	0/0:0,-5.44828,-176.505:54:PASS:12796:25871:5819:3:54:29:0:0
1	12988900	INV00000032	N	<INV>	.	LowQual	IMPRECISE;CIEND=-421,421;CIPOS=-421,421;SVTYPE=INV;SVMETHOD=EMBL.DELLYv0.6.7;CHR2=1;END=13378453;CT=5to5;INSLEN=0;PE=2;MAPQ=3	GT:GL:GQ:FT:RCL:RC:RCR:CN:DR:DV:RR:RV	0/0:0,-5.58779,-45.3672:56:PASS:101432:41744:4925:1:20:0:0:0
1	13007767	INV00000033	N	<INV>	.	LowQual	IMPRECISE;CIEND=-428,428;CIPOS=-428,428;SVTYPE=INV;SVMETHOD=EMBL.DELLYv0.6.7;CHR2=1;END=13736805;CT=5to5;INSLEN=0;PE=2;MAPQ=6	GT:GL:GQ:FT:RCL:RC:RCR:CN:DR:DV:RR:RV	0/0:0,-5.37558,-50.4436:54:PASS:181671:47478:166802:0:20:2:0:0
1	13143350	INV00000034	N	<INV>	.	LowQual	IMPRECISE;CIEND=-361,361;CIPOS=-361,361;SVTYPE=INV;SVMETHOD=EMBL.DELLYv0.6.7;CHR2=1;END=13218369;CT=3to3;INSLEN=0;PE=2;MAPQ=38	GT:GL:GQ:FT:RCL:RC:RCR:CN:DR:DV:RR:RV	0/0:0,-24.9525,-416.55:10000:PASS:1887:23982:1518:14:99:1:0:0
1	13143418	INV00000035	N	<INV>	.	LowQual	IMPRECISE;CIEND=-329,329;CIPOS=-329,329;SVTYPE=INV;SVMETHOD=EMBL.DELLYv0.6.7;CHR2=1;END=13218197;CT=5to5;INSLEN=0;PE=2;MAPQ=25	GT:GL:GQ:FT:RCL:RC:RCR:CN:DR:DV:RR:RV	0/0:0,-23.6789,-384.978:10000:PASS:1936:23727:1721:13:94:2:0:0
1	13173739	INV00000036	N	<INV>	.	LowQual	IMPRECISE;CIEND=-345,345;CIPOS=-345,345;SVTYPE=INV;SVMETHOD=EMBL.DELLYv0.6.7;CHR2=1;END=13736750;CT=5to5;INSLEN=0;PE=6;MAPQ=8	GT:GL:GQ:FT:RCL:RC:RCR:CN:DR:DV:RR:RV	0/0:0,-2.31076,-47.2324:23:PASS:63849:36134:123250:0:21:4:0:0
1	13180596	INV00000037	N	<INV>	.	LowQual	IMPRECISE;CIEND=-324,324;CIPOS=-324,324;SVTYPE=INV;SVMETHOD=EMBL.DELLYv0.6.7;CHR2=1;END=244554531;CT=5to5;INSLEN=0;PE=2;MAPQ=6	GT:GL:GQ:FT:RCL:RC:RCR:CN:DR:DV:RR:RV	0/0:0,-17.3361,-346.1:10000:PASS:6034587:107294289:2251992:26:59:1:0:0
1	14395377	INV00000038	N	<INV>	.	LowQual	IMPRECISE;CIEND=-305,305;CIPOS=-305,305;SVTYPE=INV;SVMETHOD=EMBL.DELLYv0.6.7;CHR2=1;END=14396461;CT=3to3;INSLEN=0;PE=2;MAPQ=59	GT:GL:GQ:FT:RCL:RC:RCR:CN:DR:DV:RR:RV	0/0:0,-6.25128,-266.6:63:PASS:249:546:266:2:48:2:0:0
1	14459114	INV00000039	N	<INV>	.	LowQual	IMPRECISE;CIEND=-422,422;CIPOS=-422,422;SVTYPE=INV;SVMETHOD=EMBL.DELLYv0.6.7;CHR2=1;END=14459331;CT=3to3;INSLEN=0;PE=2;MAPQ=60	GT:GL:GQ:FT:RCL:RC:RCR:CN:DR:DV:RR:RV	0/0:0,-5.35869,-318.2:54:PASS:55:129:51:2:55:2:0:0
1	14675131	INV00000040	N	<INV>	.	LowQual	IMPRECISE;CIEND=-204,204;CIPOS=-204,204;SVTYPE=INV;SVMETHOD=EMBL.DELLYv0.6.7;CHR2=1;END=14675241;CT=5to5;INSLEN=0;PE=2;MAPQ=60	GT:GL:GQ:FT:RCL:RC:RCR:CN:DR:DV:RR:RV	0/1:-4.7547,0,-232.755:48:PASS:27:62:33:2:41:3:0:0
1	14744541	INV00000041	N	<INV>	.	LowQual	IMPRECISE;CIEND=-317,317;CIPOS=-317,317;SVTYPE=INV;SVMETHOD=EMBL.DELLYv0.6.7;CHR2=1;END=87566693;CT=3to3;INSLEN=0;PE=3;MAPQ=5	GT:GL:GQ:FT:RCL:RC:RCR:CN:DR:DV:RR:RV	0/0:0,-11.4449,-261.162:114:PASS:6561095:37166706:18102497:3:46:2:0:0
1	14819245	INV00000042	N	<INV>	.	LowQual	IMPRECISE;CIEND=-427,427;CIPOS=-427,427;SVTYPE=INV;SVMETHOD=EMBL.DELLYv0.6.7;CHR2=1;END=238214980;CT=5to5;INSLEN=0;PE=3;MAPQ=14	GT:GL:GQ:FT:RCL:RC:RCR:CN:DR:DV:RR:RV	0/0:0,-4.97867,-75.889:50:PASS:6598196:103568626:5414046:17:30:3:0:0
1	15436936	INV00000043	N	<INV>	.	LowQual	IMPRECISE;CIEND=-395,395;CIPOS=-395,395;SVTYPE=INV;SVMETHOD=EMBL.DELLYv0.6.7;CHR2=1;END=245961693;CT=5to5;INSLEN=0;PE=3;MAPQ=7	GT:GL:GQ:FT:RCL:RC:RCR:CN:DR:DV:RR:RV	0/0:0,-4.13466,-59.6857:41:PASS:6901146:107141564:1538158:25:18:2:0:0
1	15437034	INV00000044	N	<INV>	.	LowQual	IMPRECISE;CIEND=-311,311;CIPOS=-311,311;SVTYPE=INV;SVMETHOD=EMBL.DELLYv0.6.7;CHR2=1;END=245961759;CT=3to3;INSLEN=0;PE=6;MAPQ=5	GT:GL:GQ:FT:RCL:RC:RCR:CN:DR:DV:RR:RV	0/0:0,-6.89023,-105.773:69:PASS:6901227:107141540:1538101:25:28:3:0:0
1	16087027	INV00000045	N	<INV>	.	LowQual	IMPRECISE;CIEND=-306,306;CIPOS=-306,306;SVTYPE=INV;SVMETHOD=EMBL.DELLYv0.6.7;CHR2=1;END=16088787;CT=5to5;INSLEN=0;PE=2;MAPQ=60	GT:GL:GQ:FT:RCL:RC:RCR:CN:DR:DV:RR:RV	0/0:0,-6.85474,-306.895:69:PASS:405:895:447:2:56:2:0:0
1	16415256	INV00000047	N	<INV>	.	PASS	IMPRECISE;CIEND=-302,302;CIPOS=-302,302;SVTYPE=INV;SVMETHOD=EMBL.DELLYv0.6.7;CHR2=1;END=16416169;CT=5to5;INSLEN=0;PE=11;MAPQ=60	GT:GL:GQ:FT:RCL:RC:RCR:CN:DR:DV:RR:RV	0/1:-48.8631,0,-137.076:10000:PASS:233:458:179:2:26:11:0:0
1	16415317	INV00000046	N	<INV>	.	PASS	IMPRECISE;CIEND=-229,229;CIPOS=-229,229;SVTYPE=INV;SVMETHOD=EMBL.DELLYv0.6.7;CHR2=1;END=16416055;CT=3to3;INSLEN=0;PE=10;MAPQ=60	GT:GL:GQ:FT:RCL:RC:RCR:CN:DR:DV:RR:RV	0/1:-47.7661,0,-129.765:10000:PASS:201:364:130:2:24:10:0:0
1	16623145	INV00000048	N	<INV>	.	LowQual	IMPRECISE;CIEND=-427,427;CIPOS=-427,427;SVTYPE=INV;SVMETHOD=EMBL.DELLYv0.6.7;CHR2=1;END=200658337;CT=5to5;INSLEN=0;PE=2;MAPQ=8	GT:GL:GQ:FT:RCL:RC:RCR:CN:DR:DV:RR:RV	0/0:0,-9.43072,-183.971:94:PASS:7491153:83703495:24386220:5:33:1:0:0
1	16654493	INV00000049	N	<INV>	.	LowQual	IMPRECISE;CIEND=-396,396;CIPOS=-396,396;SVTYPE=INV;SVMETHOD=EMBL.DELLYv0.6.7;CHR2=1;END=16655540;CT=5to5;INSLEN=0;PE=2;MAPQ=10	GT:GL:GQ:FT:RCL:RC:RCR:CN:DR:DV:RR:RV	0/0:0,-12.6427,-235.014:126:PASS:278:573:238:2:46:2:0:0
1	16741408	INV00000050	N	<INV>	.	LowQual	IMPRECISE;CIEND=-159,159;CIPOS=-159,159;SVTYPE=INV;SVMETHOD=EMBL.DELLYv0.6.7;CHR2=1;END=16741643;CT=3to3;INSLEN=0;PE=2;MAPQ=9	GT:GL:GQ:FT:RCL:RC:RCR:CN:DR:DV:RR:RV	0/0:0,-8.71988,-180.301:87:PASS:53:95:37:2:33:2:0:0
1	16830394	INV00000051	N	<INV>	.	PASS	IMPRECISE;CIEND=-290,290;CIPOS=-290,290;SVTYPE=INV;SVMETHOD=EMBL.DELLYv0.6.7;CHR2=1;END=17236272;CT=3to3;INSLEN=0;PE=5;MAPQ=21	GT:GL:GQ:FT:RCL:RC:RCR:CN:DR:DV:RR:RV	0/0:0,-12.0677,-348.137:121:PASS:101988:410722:96565:4:62:4:0:0
1	16831919	INV00000052	N	<INV>	.	LowQual	IMPRECISE;CIEND=-307,307;CIPOS=-307,307;SVTYPE=INV;SVMETHOD=EMBL.DELLYv0.6.7;CHR2=1;END=17234967;CT=5to5;INSLEN=0;PE=3;MAPQ=5	GT:GL:GQ:FT:RCL:RC:RCR:CN:DR:DV:RR:RV	0/0:0,-14.831,-319.34:148:PASS:101429:408770:96318:4:56:2:0:0
1	16832490	INV00000053	N	<INV>	.	PASS	IMPRECISE;CIEND=-144,144;CIPOS=-144,144;SVTYPE=INV;SVMETHOD=EMBL.DELLYv0.6.7;CHR2=1;END=17232787;CT=5to5;INSLEN=0;PE=3;MAPQ=27	GT:GL:GQ:FT:RCL:RC:RCR:CN:DR:DV:RR:RV	0/0:0,-16.1549,-353.775:10000:PASS:100783:406127:96978:4:73:3:0:0
1	16834107	INV00000054	N	<INV>	.	LowQual	IMPRECISE;CIEND=-145,145;CIPOS=-145,145;SVTYPE=INV;SVMETHOD=EMBL.DELLYv0.6.7;CHR2=1;END=17229143;CT=5to5;INSLEN=0;PE=5;MAPQ=6	GT:GL:GQ:FT:RCL:RC:RCR:CN:DR:DV:RR:RV	0/0:0,-23.8699,-388.615:10000:PASS:100673:400942:97046:4:92:5:0:0
1	16834121	INV00000055	N	<INV>	.	LowQual	IMPRECISE;CIEND=-441,441;CIPOS=-441,441;SVTYPE=INV;SVMETHOD=EMBL.DELLYv0.6.7;CHR2=1;END=145381953;CT=5to5;INSLEN=0;PE=2;MAPQ=6	GT:GL:GQ:FT:RCL:RC:RCR:CN:DR:DV:RR:RV	0/0:0,-23.3622,-414.529:10000:PASS:7598656:55843822:32150008:3:80:2:0:0
1	16834220	INV00000056	N	<INV>	.	LowQual	IMPRECISE;CIEND=-431,431;CIPOS=-431,431;SVTYPE=INV;SVMETHOD=EMBL.DELLYv0.6.7;CHR2=1;END=145381407;CT=3to3;INSLEN=0;PE=2;MAPQ=6	GT:GL:GQ:FT:RCL:RC:RCR:CN:DR:DV:RR:RV	0/0:0,-38.2494,-709.241:10000:PASS:7598793:55843116:32150104:3:129:1:0:0
1	16834417	INV00000057	N	<INV>	.	LowQual	IMPRECISE;CIEND=-395,395;CIPOS=-395,395;SVTYPE=INV;SVMETHOD=EMBL.DELLYv0.6.7;CHR2=1;END=145381300;CT=5to5;INSLEN=0;PE=3;MAPQ=12	GT:GL:GQ:FT:RCL:RC:RCR:CN:DR:DV:RR:RV	0/0:0,-30.517,-588.096:10000:PASS:7599057:55842723:32150106:3:111:3:0:0
1	16835506	INV00000058	N	<INV>	.	LowQual	IMPRECISE;CIEND=-411,411;CIPOS=-411,411;SVTYPE=INV;SVMETHOD=EMBL.DELLYv0.6.7;CHR2=1;END=17226902;CT=3to3;INSLEN=0;PE=4;MAPQ=8	GT:GL:GQ:FT:RCL:RC:RCR:CN:DR:DV:RR:RV	0/0:0,-12.609,-277.809:126:PASS:101136:397598:96314:4:51:3:0:0
1	16836534	INV00000059	N	<INV>	.	LowQual	IMPRECISE;CIEND=-434,434;CIPOS=-434,434;SVTYPE=INV;SVMETHOD=EMBL.DELLYv0.6.7;CHR2=1;END=91164240;CT=3to3;INSLEN=0;PE=4;MAPQ=3	GT:GL:GQ:FT:RCL:RC:RCR:CN:DR:DV:RR:RV	0/0:0,-13.718,-253.371:137:PASS:7603038:38022073:16205187:3:46:0:0:0
1	16839925	INV00000060	N	<INV>	.	LowQual	IMPRECISE;CIEND=-431,431;CIPOS=-431,431;SVTYPE=INV;SVMETHOD=EMBL.DELLYv0.6.7;CHR2=1;END=17223137;CT=3to3;INSLEN=0;PE=3;MAPQ=7	GT:GL:GQ:FT:RCL:RC:RCR:CN:DR:DV:RR:RV	0/0:0,-17.5891,-275.938:10000:PASS:106191:385526:95139:4:70:3:0:0
1	16849979	INV00000061	N	<INV>	.	LowQual	IMPRECISE;CIEND=-268,268;CIPOS=-268,268;SVTYPE=INV;SVMETHOD=EMBL.DELLYv0.6.7;CHR2=1;END=17234533;CT=3to3;INSLEN=0;PE=3;MAPQ=4	GT:GL:GQ:FT:RCL:RC:RCR:CN:DR:DV:RR:RV	0/0:0,-13.576,-264.493:136:PASS:109486:386320:92055:4:46:1:0:0
1	16858131	INV00000062	N	<INV>	.	LowQual	IMPRECISE;CIEND=-33,33;CIPOS=-33,33;SVTYPE=INV;SVMETHOD=EMBL.DELLYv0.6.7;CHR2=1;END=17203014;CT=3to3;INSLEN=0;PE=2;MAPQ=37	GT:GL:GQ:FT:RCL:RC:RCR:CN:DR:DV:RR:RV	0/0:0,-24.6129,-405.025:10000:PASS:101006:358875:88596:4:88:1:0:0
1	16858464	INV00000063	N	<INV>	.	LowQual	IMPRECISE;CIEND=-424,424;CIPOS=-424,424;SVTYPE=INV;SVMETHOD=EMBL.DELLYv0.6.7;CHR2=1;END=17202897;CT=5to5;INSLEN=0;PE=2;MAPQ=11	GT:GL:GQ:FT:RCL:RC:RCR:CN:DR:DV:RR:RV	0/0:0,-19.4467,-322.866:10000:PASS:101494:357888:88652:4:71:2:0:0
1	16885164	INV00000064	N	<INV>	.	LowQual	IMPRECISE;CIEND=-300,300;CIPOS=-300,300;SVTYPE=INV;SVMETHOD=EMBL.DELLYv0.6.7;CHR2=1;END=146471525;CT=5to5;INSLEN=0;PE=16;MAPQ=10	GT:GL:GQ:FT:RCL:RC:RCR:CN:DR:DV:RR:RV	0/0:0,-3.86747,-249.616:39:PASS:7647242:56043168:32729731:3:72:15:0:0
1	16916592	INV00000065	N	<INV>	.	LowQual	IMPRECISE;CIEND=-442,442;CIPOS=-442,442;SVTYPE=INV;SVMETHOD=EMBL.DELLYv0.6.7;CHR2=1;END=145295540;CT=5to5;INSLEN=0;PE=2;MAPQ=7	GT:GL:GQ:FT:RCL:RC:RCR:CN:DR:DV:RR:RV	0/0:0,-9.81664,-107.771:98:PASS:7713946:55694342:32097585:3:36:2:0:0
1	16922219	INV00000066	N	<INV>	.	LowQual	IMPRECISE;CIEND=-263,263;CIPOS=-263,263;SVTYPE=INV;SVMETHOD=EMBL.DELLYv0.6.7;CHR2=1;END=21791498;CT=5to5;INSLEN=0;PE=4;MAPQ=15	GT:GL:GQ:FT:RCL:RC:RCR:CN:DR:DV:RR:RV	0/0:0,-15.1895,-239.809:152:PASS:1294678:2526458:1219551:2:66:4:0:0
1	16945661	INV00000067	N	<INV>	.	LowQual	IMPRECISE;CIEND=-194,194;CIPOS=-194,194;SVTYPE=INV;SVMETHOD=EMBL.DELLYv0.6.7;CHR2=1;END=17278451;CT=3to3;INSLEN=0;PE=14;MAPQ=10	GT:GL:GQ:FT:RCL:RC:RCR:CN:DR:DV:RR:RV	0/1:-12.3454,0,-217.117:123:PASS:209195:246129:79750:2:39:14:0:0
1	16947943	INV00000068	N	<INV>	.	PASS	IMPRECISE;CIEND=-269,269;CIPOS=-269,269;SVTYPE=INV;SVMETHOD=EMBL.DELLYv0.6.7;CHR2=1;END=17278121;CT=5to5;INSLEN=0;PE=24;MAPQ=51	GT:GL:GQ:FT:RCL:RC:RCR:CN:DR:DV:RR:RV	0/1:-97.6184,0,-330.398:10000:PASS:210185:243028:79269:2:75:24:0:0
1	17051724	INV00000069	N	<INV>	.	PASS	IMPRECISE;CIEND=-105,105;CIPOS=-105,105;SVTYPE=INV;SVMETHOD=EMBL.DELLYv0.6.7;CHR2=1;END=234912187;CT=5to5;INSLEN=0;PE=135;MAPQ=38	GT:GL:GQ:FT:RCL:RC:RCR:CN:DR:DV:RR:RV	0/1:-477.221,0,-236.558:10000:PASS:7896961:100587928:7095979:13:49:130:0:0
1	17124986	INV00000070	N	<INV>	.	PASS	IMPRECISE;CIEND=-413,413;CIPOS=-413,413;SVTYPE=INV;SVMETHOD=EMBL.DELLYv0.6.7;CHR2=1;END=54596316;CT=3to3;INSLEN=0;PE=5;MAPQ=23	GT:GL:GQ:FT:RCL:RC:RCR:CN:DR:DV:RR:RV	0/0:0,-3.35728,-176.554:34:PASS:7962670:18835284:9581317:2:42:5:0:0
1	17185930	INV00000071	N	<INV>	.	LowQual	IMPRECISE;CIEND=-238,238;CIPOS=-238,238;SVTYPE=INV;SVMETHOD=EMBL.DELLYv0.6.7;CHR2=1;END=145382592;CT=3to3;INSLEN=0;PE=11;MAPQ=10	GT:GL:GQ:FT:RCL:RC:RCR:CN:DR:DV:RR:RV	0/0:0,-5.6976,-216.5:57:PASS:7967309:55475816:32060709:3:44:11:0:0
1	17213417	INV00000072	N	<INV>	.	LowQual	IMPRECISE;CIEND=-367,367;CIPOS=-367,367;SVTYPE=INV;SVMETHOD=EMBL.DELLYv0.6.7;CHR2=1;END=143667810;CT=5to5;INSLEN=0;PE=4;MAPQ=2	GT:GL:GQ:FT:RCL:RC:RCR:CN:DR:DV:RR:RV	0/0:0,-7.76471,-92.3615:78:PASS:7990489:54599470:31591174:3:27:1:0:0
1	17218369	INV00000073	N	<INV>	.	PASS	IMPRECISE;CIEND=-278,278;CIPOS=-278,278;SVTYPE=INV;SVMETHOD=EMBL.DELLYv0.6.7;CHR2=1;END=149228076;CT=3to3;INSLEN=0;PE=23;MAPQ=24	GT:GL:GQ:FT:RCL:RC:RCR:CN:DR:DV:RR:RV	0/1:-43.9676,0,-214.767:10000:PASS:7993120:56688560:33810058:3:42:23:0:0
1	17220732	INV00000074	N	<INV>	.	LowQual	IMPRECISE;CIEND=-418,418;CIPOS=-418,418;SVTYPE=INV;SVMETHOD=EMBL.DELLYv0.6.7;CHR2=1;END=149226163;CT=5to5;INSLEN=0;PE=2;MAPQ=2	GT:GL:GQ:FT:RCL:RC:RCR:CN:DR:DV:RR:RV	0/0:0,-17.8662,-268.404:10000:PASS:7994231:56685359:33810124:3:60:0:0:0
1	17224085	INV00000075	N	<INV>	.	LowQual	IMPRECISE;CIEND=-55,55;CIPOS=-55,55;SVTYPE=INV;SVMETHOD=EMBL.DELLYv0.6.7;CHR2=1;END=149222263;CT=5to5;INSLEN=0;PE=3;MAPQ=4	GT:GL:GQ:FT:RCL:RC:RCR:CN:DR:DV:RR:RV	0/0:0,-15.9533,-252.822:10000:PASS:7996150:56678140:33811674:3:54:1:0:0
1	17225486	INV00000076	N	<INV>	.	PASS	IMPRECISE;CIEND=-58,58;CIPOS=-58,58;SVTYPE=INV;SVMETHOD=EMBL.DELLYv0.6.7;CHR2=1;END=149220630;CT=5to5;INSLEN=0;PE=10;MAPQ=43	GT:GL:GQ:FT:RCL:RC:RCR:CN:DR:DV:RR:RV	0/1:-7.83904,0,-330.022:78:PASS:7997279:56675393:33811701:3:69:7:0:0
1	17226886	INV00000077	N	<INV>	.	LowQual	IMPRECISE;CIEND=-423,423;CIPOS=-423,423;SVTYPE=INV;SVMETHOD=EMBL.DELLYv0.6.7;CHR2=1;END=149218547;CT=3to3;INSLEN=0;PE=4;MAPQ=8	GT:GL:GQ:FT:RCL:RC:RCR:CN:DR:DV:RR:RV	0/0:0,-12.7058,-269.127:127:PASS:7998343:56673187:33810762:3:51:3:0:0
1	17228569	INV00000078	N	<INV>	.	LowQual	IMPRECISE;CIEND=-425,425;CIPOS=-425,425;SVTYPE=INV;SVMETHOD=EMBL.DELLYv0.6.7;CHR2=1;END=149217484;CT=3to3;INSLEN=0;PE=4;MAPQ=4	GT:GL:GQ:FT:RCL:RC:RCR:CN:DR:DV:RR:RV	0/0:0,-15.6925,-270.261:157:PASS:7999221:56671404:33810375:3:54:1:0:0
1	17229125	INV00000080	N	<INV>	.	LowQual	IMPRECISE;CIEND=-432,432;CIPOS=-432,432;SVTYPE=INV;SVMETHOD=EMBL.DELLYv0.6.7;CHR2=1;END=149217384;CT=5to5;INSLEN=0;PE=2;MAPQ=22	GT:GL:GQ:FT:RCL:RC:RCR:CN:DR:DV:RR:RV	0/0:0,-17.97,-340.605:10000:PASS:7999570:56670934:33810283:3:74:2:0:0
1	17229518	INV00000079	N	<INV>	.	LowQual	IMPRECISE;CIEND=-112,112;CIPOS=-112,112;SVTYPE=INV;SVMETHOD=EMBL.DELLYv0.6.7;CHR2=1;END=149216954;CT=3to3;INSLEN=0;PE=6;MAPQ=4	GT:GL:GQ:FT:RCL:RC:RCR:CN:DR:DV:RR:RV	0/0:0,-9.8318,-168.291:98:PASS:8000109:56670163:33810123:3:35:1:0:0
1	17229980	INV00000081	N	<INV>	.	PASS	IMPRECISE;CIEND=-12,12;CIPOS=-12,12;SVTYPE=INV;SVMETHOD=EMBL.DELLYv0.6.7;CHR2=1;END=149216269;CT=5to5;INSLEN=0;PE=30;MAPQ=49	GT:GL:GQ:FT:RCL:RC:RCR:CN:DR:DV:RR:RV	0/1:-100.113,0,-316.637:10000:PASS:8000591:56669142:33809961:3:58:27:0:0
1	17230970	INV00000082	N	<INV>	.	PASS	IMPRECISE;CIEND=-37,37;CIPOS=-37,37;SVTYPE=INV;SVMETHOD=EMBL.DELLYv0.6.7;CHR2=1;END=149216147;CT=3to3;INSLEN=0;PE=3;MAPQ=28	GT:GL:GQ:FT:RCL:RC:RCR:CN:DR:DV:RR:RV	0/0:0,-12.4616,-305.41:125:PASS:8001497:56668180:33809667:3:55:2:0:0
1	17231404	INV00000083	N	<INV>	.	LowQual	IMPRECISE;CIEND=-364,364;CIPOS=-364,364;SVTYPE=INV;SVMETHOD=EMBL.DELLYv0.6.7;CHR2=1;END=149215743;CT=5to5;INSLEN=0;PE=7;MAPQ=7	GT:GL:GQ:FT:RCL:RC:RCR:CN:DR:DV:RR:RV	0/0:0,-14.7312,-351.512:147:PASS:8001836:56667406:33809635:3:76:5:0:0
1	17231602	INV00000084	N	<INV>	.	LowQual	IMPRECISE;CIEND=-263,263;CIPOS=-263,263;SVTYPE=INV;SVMETHOD=EMBL.DELLYv0.6.7;CHR2=1;END=149224319;CT=5to5;INSLEN=0;PE=2;MAPQ=6	GT:GL:GQ:FT:RCL:RC:RCR:CN:DR:DV:RR:RV	0/0:0,-22.2768,-342.323:10000:PASS:8002005:56675338:33808287:3:76:1:0:0
1	17233734	INV00000085	N	<INV>	.	LowQual	IMPRECISE;CIEND=-291,291;CIPOS=-291,291;SVTYPE=INV;SVMETHOD=EMBL.DELLYv0.6.7;CHR2=1;END=147856312;CT=5to5;INSLEN=0;PE=6;MAPQ=7	GT:GL:GQ:FT:RCL:RC:RCR:CN:DR:DV:RR:RV	0/0:0,-10.8763,-104.372:109:PASS:8003797:56241220:33178887:3:43:6:0:0
1	17234172	INV00000086	N	<INV>	.	LowQual	IMPRECISE;CIEND=-319,319;CIPOS=-319,319;SVTYPE=INV;SVMETHOD=EMBL.DELLYv0.6.7;CHR2=1;END=147855635;CT=5to5;INSLEN=0;PE=3;MAPQ=4	GT:GL:GQ:FT:RCL:RC:RCR:CN:DR:DV:RR:RV	0/0:0,-11.0018,-111.419:110:PASS:8004298:56240547:33178304:3:39:1:0:0
1	17235182	INV00000087	N	<INV>	.	LowQual	IMPRECISE;CIEND=-411,411;CIPOS=-411,411;SVTYPE=INV;SVMETHOD=EMBL.DELLYv0.6.7;CHR2=1;END=149214579;CT=3to3;INSLEN=0;PE=2;MAPQ=3	GT:GL:GQ:FT:RCL:RC:RCR:CN:DR:DV:RR:RV	0/0:0,-8.72833,-157.998:87:PASS:8005307:56663294:33808350:3:29:0:0:0
1	17236159	INV00000088	N	<INV>	.	LowQual	IMPRECISE;CIEND=-376,376;CIPOS=-376,376;SVTYPE=INV;SVMETHOD=EMBL.DELLYv0.6.7;CHR2=1;END=149213946;CT=5to5;INSLEN=0;PE=3;MAPQ=6	GT:GL:GQ:FT:RCL:RC:RCR:CN:DR:DV:RR:RV	0/0:0,-21.765,-410.433:10000:PASS:8005921:56662323:33808050:3:76:3:0:0
1	17236299	INV00000089	N	<INV>	.	LowQual	IMPRECISE;CIEND=-433,433;CIPOS=-433,433;SVTYPE=INV;SVMETHOD=EMBL.DELLYv0.6.7;CHR2=1;END=147852815;CT=3to3;INSLEN=0;PE=3;MAPQ=7	GT:GL:GQ:FT:RCL:RC:RCR:CN:DR:DV:RR:RV	0/0:0,-8.27407,-77.7352:83:PASS:8006045:56238385:33175653:3:32:3:0:0
1	17447378	INV00000090	N	<INV>	.	LowQual	IMPRECISE;CIEND=-434,434;CIPOS=-434,434;SVTYPE=INV;SVMETHOD=EMBL.DELLYv0.6.7;CHR2=1;END=100745847;CT=5to5;INSLEN=0;PE=2;MAPQ=3	GT:GL:GQ:FT:RCL:RC:RCR:CN:DR:DV:RR:RV	0/0:0,-12.6418,-240.899:126:PASS:8106508:42500855:11222935:4:42:0:0:0
1	17742079	INV00000091	N	<INV>	.	LowQual	IMPRECISE;CIEND=-273,273;CIPOS=-273,273;SVTYPE=INV;SVMETHOD=EMBL.DELLYv0.6.7;CHR2=1;END=17742284;CT=5to5;INSLEN=0;PE=2;MAPQ=60	GT:GL:GQ:FT:RCL:RC:RCR:CN:DR:DV:RR:RV	0/1:-1.45163,0,-244.452:15:PASS:50:111:41:2:44:3:0:0
1	17775297	INV00000092	N	<INV>	.	LowQual	IMPRECISE;CIEND=-200,200;CIPOS=-200,200;SVTYPE=INV;SVMETHOD=EMBL.DELLYv0.6.7;CHR2=1;END=17776010;CT=5to5;INSLEN=0;PE=2;MAPQ=53	GT:GL:GQ:FT:RCL:RC:RCR:CN:DR:DV:RR:RV	0/0:0,-1.52618,-204.986:15:PASS:199:276:191:1:37:2:0:0
1	18723760	INV00000093	N	<INV>	.	LowQual	IMPRECISE;CIEND=-267,267;CIPOS=-267,267;SVTYPE=INV;SVMETHOD=EMBL.DELLYv0.6.7;CHR2=1;END=18723962;CT=3to3;INSLEN=0;PE=2;MAPQ=60	GT:GL:GQ:FT:RCL:RC:RCR:CN:DR:DV:RR:RV	0/0:0,-0.556559,-293.8:7:LowQual:65:106:59:2:52:3:0:0
1	19818417	INV00000094	N	<INV>	.	LowQual	IMPRECISE;CIEND=-386,386;CIPOS=-386,386;SVTYPE=INV;SVMETHOD=EMBL.DELLYv0.6.7;CHR2=1;END=19820031;CT=5to5;INSLEN=0;PE=2;MAPQ=60	GT:GL:GQ:FT:RCL:RC:RCR:CN:DR:DV:RR:RV	0/0:0,-5.05354,-289.4:51:PASS:375:783:409:2:50:2:0:0
1	19918251	INV00000095	N	<INV>	.	LowQual	IMPRECISE;CIEND=-57,57;CIPOS=-57,57;SVTYPE=INV;SVMETHOD=EMBL.DELLYv0.6.7;CHR2=1;END=19918738;CT=3to3;INSLEN=0;PE=2;MAPQ=60	GT:GL:GQ:FT:RCL:RC:RCR:CN:DR:DV:RR:RV	0/0:0,-12.2577,-325.4:123:PASS:120:268:122:2:55:1:0:0
1	20751253	INV00000096	N	<INV>	.	LowQual	IMPRECISE;CIEND=-174,174;CIPOS=-174,174;SVTYPE=INV;SVMETHOD=EMBL.DELLYv0.6.7;CHR2=1;END=20751408;CT=5to5;INSLEN=0;PE=2;MAPQ=60	GT:GL:GQ:FT:RCL:RC:RCR:CN:DR:DV:RR:RV	0/1:-2.94852,0,-266.949:29:PASS:46:97:39:2:47:3:0:0
1	21481480	INV00000097	N	<INV>	.	LowQual	IMPRECISE;CIEND=-319,319;CIPOS=-319,319;SVTYPE=INV;SVMETHOD=EMBL.DELLYv0.6.7;CHR2=1;END=21481750;CT=3to3;INSLEN=0;PE=2;MAPQ=35	GT:GL:GQ:FT:RCL:RC:RCR:CN:DR:DV:RR:RV	0/0:0,-10.7562,-309.202:108:PASS:81:142:82:2:53:2:0:0
1	21575004	INV00000098	N	<INV>	.	LowQual	IMPRECISE;CIEND=-101,101;CIPOS=-101,101;SVTYPE=INV;SVMETHOD=EMBL.DELLYv0.6.7;CHR2=1;END=21575710;CT=5to5;INSLEN=0;PE=2;MAPQ=60	GT:GL:GQ:FT:RCL:RC:RCR:CN:DR:DV:RR:RV	0/0:0,-3.6244,-273.671:36:PASS:184:413:184:2:50:2:0:0
1	21610228	INV00000099	N	<INV>	.	LowQual	IMPRECISE;CIEND=-146,146;CIPOS=-146,146;SVTYPE=INV;SVMETHOD=EMBL.DELLYv0.6.7;CHR2=1;END=21610604;CT=3to3;INSLEN=0;PE=2;MAPQ=60	GT:GL:GQ:FT:RCL:RC:RCR:CN:DR:DV:RR:RV	0/1:-8.64749,0,-266.647:86:PASS:93:211:104:2:47:4:0:0
1	21701115	INV00000100	N	<INV>	.	LowQual	IMPRECISE;CIEND=-439,439;CIPOS=-439,439;SVTYPE=INV;SVMETHOD=EMBL.DELLYv0.6.7;CHR2=1;END=21701341;CT=5to5;INSLEN=0;PE=2;MAPQ=27	GT:GL:GQ:FT:RCL:RC:RCR:CN:DR:DV:RR:RV	0/1:-4.63976,0,-67.1818:46:PASS:35:57:44:1:17:4:0:0
1	21754023	INV00000101	N	<INV>	.	PASS	IMPRECISE;CIEND=-371,371;CIPOS=-371,371;SVTYPE=INV;SVMETHOD=EMBL.DELLYv0.6.7;CHR2=1;END=21807058;CT=5to5;INSLEN=0;PE=19;MAPQ=46	GT:GL:GQ:FT:RCL:RC:RCR:CN:DR:DV:RR:RV	0/1:-59.5737,0,-173.431:10000:PASS:13692:27244:11010:2:54:19:0:0
1	21754420	INV00000102	N	<INV>	.	PASS	IMPRECISE;CIEND=-272,272;CIPOS=-272,272;SVTYPE=INV;SVMETHOD=EMBL.DELLYv0.6.7;CHR2=1;END=21806513;CT=3to3;INSLEN=0;PE=9;MAPQ=51	GT:GL:GQ:FT:RCL:RC:RCR:CN:DR:DV:RR:RV	0/1:-31.3068,0,-165.852:10000:PASS:13551:26795:10696:2:38:9:0:0
1	21790526	INV00000105	N	<INV>	.	LowQual	IMPRECISE;CIEND=-256,256;CIPOS=-256,256;SVTYPE=INV;SVMETHOD=EMBL.DELLYv0.6.7;CHR2=1;END=120391845;CT=5to5;INSLEN=0;PE=6;MAPQ=5	GT:GL:GQ:FT:RCL:RC:RCR:CN:DR:DV:RR:RV	0/0:0,-19.0307,-313.058:10000:PASS:10250807:50280864:14542100:4:68:4:0:0
1	21790647	INV00000104	N	<INV>	.	LowQual	IMPRECISE;CIEND=-389,389;CIPOS=-389,389;SVTYPE=INV;SVMETHOD=EMBL.DELLYv0.6.7;CHR2=1;END=149110751;CT=5to5;INSLEN=0;PE=5;MAPQ=8	GT:GL:GQ:FT:RCL:RC:RCR:CN:DR:DV:RR:RV	0/0:0,-16.0857,-329.191:10000:PASS:10250890:54365291:32600072:3:62:5:0:0
1	21790777	INV00000103	N	<INV>	.	LowQual	IMPRECISE;CIEND=-306,306;CIPOS=-306,306;SVTYPE=INV;SVMETHOD=EMBL.DELLYv0.6.7;CHR2=1;END=120391522;CT=3to3;INSLEN=0;PE=2;MAPQ=42	GT:GL:GQ:FT:RCL:RC:RCR:CN:DR:DV:RR:RV	0/0:0,-14.4029,-257.511:144:PASS:10251004:50280453:14541964:4:63:2:0:0
1	21816661	INV00000106	N	<INV>	.	LowQual	IMPRECISE;CIEND=-289,289;CIPOS=-289,289;SVTYPE=INV;SVMETHOD=EMBL.DELLYv0.6.7;CHR2=1;END=231007791;CT=5to5;INSLEN=0;PE=2;MAPQ=46	GT:GL:GQ:FT:RCL:RC:RCR:CN:DR:DV:RR:RV	0/0:0,-3.02199,-190.48:30:PASS:10262970:96219057:9098841:10:39:2:0:0
1	22088629	INV00000107	N	<INV>	.	LowQual	IMPRECISE;CIEND=-294,294;CIPOS=-294,294;SVTYPE=INV;SVMETHOD=EMBL.DELLYv0.6.7;CHR2=1;END=22088784;CT=5to5;INSLEN=0;PE=2;MAPQ=60	GT:GL:GQ:FT:RCL:RC:RCR:CN:DR:DV:RR:RV	0/0:0,-3.24693,-244.404:32:PASS:37:93:56:2:43:3:0:0
1	23271656	INV00000108	N	<INV>	.	LowQual	IMPRECISE;CIEND=-363,363;CIPOS=-363,363;SVTYPE=INV;SVMETHOD=EMBL.DELLYv0.6.7;CHR2=1;END=23272805;CT=5to5;INSLEN=0;PE=2;MAPQ=60	GT:GL:GQ:FT:RCL:RC:RCR:CN:DR:DV:RR:RV	0/0:0,-3.35242,-279.4:34:PASS:296:552:292:2:49:2:0:0
1	23563053	INV00000109	N	<INV>	.	LowQual	IMPRECISE;CIEND=-41,41;CIPOS=-41,41;SVTYPE=INV;SVMETHOD=EMBL.DELLYv0.6.7;CHR2=1;END=23567138;CT=5to5;INSLEN=0;PE=2;MAPQ=60	GT:GL:GQ:FT:RCL:RC:RCR:CN:DR:DV:RR:RV	0/0:0,-7.8468,-237.299:78:PASS:1062:2140:977:2:45:1:0:0
1	23654114	INV00000110	N	<INV>	.	LowQual	IMPRECISE;CIEND=-343,343;CIPOS=-343,343;SVTYPE=INV;SVMETHOD=EMBL.DELLYv0.6.7;CHR2=1;END=23655009;CT=3to3;INSLEN=0;PE=2;MAPQ=60	GT:GL:GQ:FT:RCL:RC:RCR:CN:DR:DV:RR:RV	0/0:0,-3.04939,-262.7:30:PASS:255:470:196:2:46:2:0:0
1	23981121	INV00000111	N	<INV>	.	LowQual	IMPRECISE;CIEND=-301,301;CIPOS=-301,301;SVTYPE=INV;SVMETHOD=EMBL.DELLYv0.6.7;CHR2=1;END=60870941;CT=3to3;INSLEN=0;PE=4;MAPQ=10	GT:GL:GQ:FT:RCL:RC:RCR:CN:DR:DV:RR:RV	0/1:-2.48834,0,-39.4379:25:PASS:9059917:18628050:9498826:2:8:4:0:0
1	23981159	INV00000112	N	<INV>	.	LowQual	IMPRECISE;CIEND=-331,331;CIPOS=-331,331;SVTYPE=INV;SVMETHOD=EMBL.DELLYv0.6.7;CHR2=1;END=60870804;CT=5to5;INSLEN=0;PE=3;MAPQ=4	GT:GL:GQ:FT:RCL:RC:RCR:CN:DR:DV:RR:RV	0/0:0,-1.10649,-28.745:11:LowQual:9059857:18627978:9498844:2:6:1:0:0
1	24095587	INV00000113	N	<INV>	.	LowQual	IMPRECISE;CIEND=-135,135;CIPOS=-135,135;SVTYPE=INV;SVMETHOD=EMBL.DELLYv0.6.7;CHR2=1;END=24095774;CT=5to5;INSLEN=0;PE=2;MAPQ=60	GT:GL:GQ:FT:RCL:RC:RCR:CN:DR:DV:RR:RV	0/1:-4.04749,0,-266.648:40:PASS:59:103:48:2:47:4:0:0
1	24210837	INV00000114	N	<INV>	.	LowQual	IMPRECISE;CIEND=-453,453;CIPOS=-453,453;SVTYPE=INV;SVMETHOD=EMBL.DELLYv0.6.7;CHR2=1;END=32068803;CT=3to3;INSLEN=0;PE=4;MAPQ=6	GT:GL:GQ:FT:RCL:RC:RCR:CN:DR:DV:RR:RV	0/1:-0.394937,0,-6.84276:5:LowQual:1972938:3828009:1983148:2:2:3:0:0
1	24908039	INV00000115	N	<INV>	.	LowQual	IMPRECISE;CIEND=-44,44;CIPOS=-44,44;SVTYPE=INV;SVMETHOD=EMBL.DELLYv0.6.7;CHR2=1;END=24908226;CT=3to3;INSLEN=0;PE=2;MAPQ=60	GT:GL:GQ:FT:RCL:RC:RCR:CN:DR:DV:RR:RV	0/0:0,-7.75663,-309.2:78:PASS:56:97:41:2:53:2:0:0
1	25610185	INV00000116	N	<INV>	.	PASS	IMPRECISE;CIEND=-278,278;CIPOS=-278,278;SVTYPE=INV;SVMETHOD=EMBL.DELLYv0.6.7;CHR2=1;END=25736313;CT=5to5;INSLEN=0;PE=4;MAPQ=53	GT:GL:GQ:FT:RCL:RC:RCR:CN:DR:DV:RR:RV	0/1:-10.6729,0,-112.169:107:PASS:27230:44127:32772:1:26:4:0:0
1	25613747	INV00000117	N	<INV>	.	PASS	IMPRECISE;CIEND=-407,407;CIPOS=-407,407;SVTYPE=INV;SVMETHOD=EMBL.DELLYv0.6.7;CHR2=1;END=25614213;CT=3to3;INSLEN=0;PE=3;MAPQ=33	GT:GL:GQ:FT:RCL:RC:RCR:CN:DR:DV:RR:RV	0/1:-2.07065,0,-165.944:21:PASS:125:189:94:2:41:6:0:0
1	25614292	INV00000118	N	<INV>	.	PASS	IMPRECISE;CIEND=-262,262;CIPOS=-262,262;SVTYPE=INV;SVMETHOD=EMBL.DELLYv0.6.7;CHR2=1;END=25732092;CT=3to3;INSLEN=0;PE=10;MAPQ=47	GT:GL:GQ:FT:RCL:RC:RCR:CN:DR:DV:RR:RV	0/1:-29.0614,0,-132.446:10000:PASS:24792:41022:29518:2:28:10:0:0
1	25916413	INV00000119	N	<INV>	.	LowQual	IMPRECISE;CIEND=-46,46;CIPOS=-46,46;SVTYPE=INV;SVMETHOD=EMBL.DELLYv0.6.7;CHR2=1;END=25918315;CT=3to3;INSLEN=0;PE=2;MAPQ=60	GT:GL:GQ:FT:RCL:RC:RCR:CN:DR:DV:RR:RV	0/0:0,-13.6501,-283.436:137:PASS:497:919:385:2:48:1:0:0
1	26828574	INV00000120	N	<INV>	.	LowQual	IMPRECISE;CIEND=-20,20;CIPOS=-20,20;SVTYPE=INV;SVMETHOD=EMBL.DELLYv0.6.7;CHR2=1;END=26829484;CT=5to5;INSLEN=0;PE=2;MAPQ=60	GT:GL:GQ:FT:RCL:RC:RCR:CN:DR:DV:RR:RV	0/0:0,-5.8467,-247.604:58:PASS:196:505:231:2:44:2:0:0
1	27412987	INV00000122	N	<INV>	.	LowQual	IMPRECISE;CIEND=-329,329;CIPOS=-329,329;SVTYPE=INV;SVMETHOD=EMBL.DELLYv0.6.7;CHR2=1;END=154686749;CT=5to5;INSLEN=0;PE=6;MAPQ=7	GT:GL:GQ:FT:RCL:RC:RCR:CN:DR:DV:RR:RV	0/1:-2.71835,0,-26.9954:27:PASS:13012255:54348770:32694464:2:8:6:0:0
1	27412992	INV00000121	N	<INV>	.	LowQual	IMPRECISE;CIEND=-480,480;CIPOS=-480,480;SVTYPE=INV;SVMETHOD=EMBL.DELLYv0.6.7;CHR2=1;END=167026139;CT=3to3;INSLEN=0;PE=2;MAPQ=15	GT:GL:GQ:FT:RCL:RC:RCR:CN:DR:DV:RR:RV	0/0:0,-0.477544,-29.9396:6:LowQual:13012255:60653252:35807694:2:8:2:0:0
1	27539452	INV00000123	N	<INV>	.	LowQual	IMPRECISE;CIEND=-141,141;CIPOS=-141,141;SVTYPE=INV;SVMETHOD=EMBL.DELLYv0.6.7;CHR2=1;END=27540579;CT=3to3;INSLEN=0;PE=2;MAPQ=60	GT:GL:GQ:FT:RCL:RC:RCR:CN:DR:DV:RR:RV	0/0:0,-5.83869,-210.07:58:PASS:273:573:315:2:40:2:0:0
1	28579386	INV00000124	N	<INV>	.	LowQual	IMPRECISE;CIEND=-122,122;CIPOS=-122,122;SVTYPE=INV;SVMETHOD=EMBL.DELLYv0.6.7;CHR2=1;END=28580707;CT=3to3;INSLEN=0;PE=2;MAPQ=60	GT:GL:GQ:FT:RCL:RC:RCR:CN:DR:DV:RR:RV	0/0:0,-6.94425,-241:69:PASS:319:631:345:2:42:1:0:0
1	28602301	INV00000125	N	<INV>	.	LowQual	IMPRECISE;CIEND=-30,30;CIPOS=-30,30;SVTYPE=INV;SVMETHOD=EMBL.DELLYv0.6.7;CHR2=1;END=28603529;CT=5to5;INSLEN=0;PE=2;MAPQ=60	GT:GL:GQ:FT:RCL:RC:RCR:CN:DR:DV:RR:RV	0/0:0,-13.8474,-275.2:138:PASS:285:604:293:2:46:0:0:0
1	28609056	INV00000126	N	<INV>	.	LowQual	IMPRECISE;CIEND=-95,95;CIPOS=-95,95;SVTYPE=INV;SVMETHOD=EMBL.DELLYv0.6.7;CHR2=1;END=28609175;CT=3to3;INSLEN=0;PE=2;MAPQ=60	GT:GL:GQ:FT:RCL:RC:RCR:CN:DR:DV:RR:RV	0/0:0,-5.43192,-176.1:54:PASS:37:60:28:2:30:1:0:0
1	28664813	INV00000127	N	<INV>	.	LowQual	IMPRECISE;CIEND=-170,170;CIPOS=-170,170;SVTYPE=INV;SVMETHOD=EMBL.DELLYv0.6.7;CHR2=1;END=28665804;CT=5to5;INSLEN=0;PE=2;MAPQ=60	GT:GL:GQ:FT:RCL:RC:RCR:CN:DR:DV:RR:RV	0/0:0,-2.53948,-203.9:25:PASS:257:534:227:2:37:2:0:0
1	28701927	INV00000128	N	<INV>	.	LowQual	IMPRECISE;CIEND=-263,263;CIPOS=-263,263;SVTYPE=INV;SVMETHOD=EMBL.DELLYv0.6.7;CHR2=1;END=43174814;CT=5to5;INSLEN=0;PE=3;MAPQ=14	GT:GL:GQ:FT:RCL:RC:RCR:CN:DR:DV:RR:RV	0/0:0,-5.36717,-136.77:54:PASS:3582857:7279790:3663596:2:26:2:0:0
1	28758634	INV00000129	N	<INV>	.	LowQual	IMPRECISE;CIEND=-393,393;CIPOS=-393,393;SVTYPE=INV;SVMETHOD=EMBL.DELLYv0.6.7;CHR2=1;END=28760226;CT=5to5;INSLEN=0;PE=2;MAPQ=51	GT:GL:GQ:FT:RCL:RC:RCR:CN:DR:DV:RR:RV	0/0:0,-6.12501,-269.173:61:PASS:375:792:403:2:49:2:0:0
1	29385640	INV00000130	N	<INV>	.	LowQual	IMPRECISE;CIEND=-336,336;CIPOS=-336,336;SVTYPE=INV;SVMETHOD=EMBL.DELLYv0.6.7;CHR2=1;END=29385903;CT=5to5;INSLEN=0;PE=2;MAPQ=60	GT:GL:GQ:FT:RCL:RC:RCR:CN:DR:DV:RR:RV	0/1:-7.44337,0,-289.443:74:PASS:68:147:76:2:51:4:0:0
1	29428263	INV00000131	N	<INV>	.	LowQual	IMPRECISE;CIEND=-365,365;CIPOS=-365,365;SVTYPE=INV;SVMETHOD=EMBL.DELLYv0.6.7;CHR2=1;END=29429161;CT=3to3;INSLEN=0;PE=2;MAPQ=60	GT:GL:GQ:FT:RCL:RC:RCR:CN:DR:DV:RR:RV	0/0:0,-4.54942,-266.1:45:PASS:232:483:203:2:46:2:0:0
1	29720840	INV00000132	N	<INV>	.	PASS	IMPRECISE;CIEND=-335,335;CIPOS=-335,335;SVTYPE=INV;SVMETHOD=EMBL.DELLYv0.6.7;CHR2=1;END=30878819;CT=5to5;INSLEN=0;PE=14;MAPQ=60	GT:GL:GQ:FT:RCL:RC:RCR:CN:DR:DV:RR:RV	0/1:-60.2532,0,-186.75:10000:PASS:294460:498283:289930:2:35:14:0:0
1	29780897	INV00000133	N	<INV>	.	LowQual	IMPRECISE;CIEND=-162,162;CIPOS=-162,162;SVTYPE=INV;SVMETHOD=EMBL.DELLYv0.6.7;CHR2=1;END=30847892;CT=3to3;INSLEN=0;PE=2;MAPQ=38	GT:GL:GQ:FT:RCL:RC:RCR:CN:DR:DV:RR:RV	0/0:0,-5.58122,-192.435:56:PASS:271842:452845:265388:2:43:2:0:0
1	29878052	INV00000134	N	<INV>	.	PASS	IMPRECISE;CIEND=-218,218;CIPOS=-218,218;SVTYPE=INV;SVMETHOD=EMBL.DELLYv0.6.7;CHR2=1;END=31129385;CT=3to3;INSLEN=0;PE=30;MAPQ=48	GT:GL:GQ:FT:RCL:RC:RCR:CN:DR:DV:RR:RV	0/1:-127.366,0,-5.06785:51:PASS:317404:546825:312590:2:3:30:0:0
1	30228940	INV00000135	N	<INV>	.	LowQual	IMPRECISE;CIEND=-405,405;CIPOS=-405,405;SVTYPE=INV;SVMETHOD=EMBL.DELLYv0.6.7;CHR2=1;END=30834477;CT=5to5;INSLEN=0;PE=2;MAPQ=46	GT:GL:GQ:FT:RCL:RC:RCR:CN:DR:DV:RR:RV	0/0:0,-2.23634,-164.098:22:PASS:98915:299164:152532:2:35:2:0:0
1	30569405	INV00000136	N	<INV>	.	LowQual	IMPRECISE;CIEND=-433,433;CIPOS=-433,433;SVTYPE=INV;SVMETHOD=EMBL.DELLYv0.6.7;CHR2=1;END=30569661;CT=5to5;INSLEN=0;PE=2;MAPQ=38	GT:GL:GQ:FT:RCL:RC:RCR:CN:DR:DV:RR:RV	0/0:0,-10.6354,-271.386:106:PASS:56:139:50:3:47:1:0:0
1	30680780	INV00000137	N	<INV>	.	LowQual	IMPRECISE;CIEND=-345,345;CIPOS=-345,345;SVTYPE=INV;SVMETHOD=EMBL.DELLYv0.6.7;CHR2=1;END=231007796;CT=5to5;INSLEN=0;PE=2;MAPQ=10	GT:GL:GQ:FT:RCL:RC:RCR:CN:DR:DV:RR:RV	0/0:0,-13.1417,-248.239:131:PASS:14589972:91892055:9098841:8:46:1:0:0
1	30878513	INV00000138	N	<INV>	.	PASS	IMPRECISE;CIEND=-293,293;CIPOS=-293,293;SVTYPE=INV;SVMETHOD=EMBL.DELLYv0.6.7;CHR2=1;END=30878847;CT=5to5;INSLEN=0;PE=10;MAPQ=33	GT:GL:GQ:FT:RCL:RC:RCR:CN:DR:DV:RR:RV	0/1:-48.3568,0,-129.26:10000:PASS:105:154:91:2:24:18:0:0
1	31129269	INV00000139	N	<INV>	.	LowQual	IMPRECISE;CIEND=-171,171;CIPOS=-171,171;SVTYPE=INV;SVMETHOD=EMBL.DELLYv0.6.7;CHR2=1;END=31129376;CT=3to3;INSLEN=0;PE=2;MAPQ=60	GT:GL:GQ:FT:RCL:RC:RCR:CN:DR:DV:RR:RV	0/1:-7.05368,0,-285.341:71:PASS:52:113:27:3:53:4:0:0
1	31597283	INV00000140	N	<INV>	.	LowQual	IMPRECISE;CIEND=-417,417;CIPOS=-417,417;SVTYPE=INV;SVMETHOD=EMBL.DELLYv0.6.7;CHR2=1;END=31599365;CT=5to5;INSLEN=0;PE=2;MAPQ=60	GT:GL:GQ:FT:RCL:RC:RCR:CN:DR:DV:RR:RV	0/1:-0.862,0,-186.362:10:LowQual:535:1045:509:2:35:2:0:0
1	31971541	INV00000141	N	<INV>	.	PASS	IMPRECISE;CIEND=-388,388;CIPOS=-388,388;SVTYPE=INV;SVMETHOD=EMBL.DELLYv0.6.7;CHR2=1;END=31971648;CT=5to5;INSLEN=0;PE=9;MAPQ=55	GT:GL:GQ:FT:RCL:RC:RCR:CN:DR:DV:RR:RV	0/1:-76.7824,0,-35.7809:10000:PASS:29:69:38:2:10:18:0:0
1	32370727	INV00000142	N	<INV>	.	LowQual	IMPRECISE;CIEND=-106,106;CIPOS=-106,106;SVTYPE=INV;SVMETHOD=EMBL.DELLYv0.6.7;CHR2=1;END=32370853;CT=5to5;INSLEN=0;PE=2;MAPQ=60	GT:GL:GQ:FT:RCL:RC:RCR:CN:DR:DV:RR:RV	0/0:0,-0.752509,-273.4:9:LowQual:42:78:30:2:48:3:0:0
1	32410966	INV00000143	N	<INV>	.	LowQual	IMPRECISE;CIEND=-290,290;CIPOS=-290,290;SVTYPE=INV;SVMETHOD=EMBL.DELLYv0.6.7;CHR2=1;END=32411624;CT=3to3;INSLEN=0;PE=2;MAPQ=60	GT:GL:GQ:FT:RCL:RC:RCR:CN:DR:DV:RR:RV	0/0:0,-9.96246,-342.701:100:PASS:165:355:145:2:59:2:0:0
1	32413692	INV00000144	N	<INV>	.	LowQual	IMPRECISE;CIEND=-64,64;CIPOS=-64,64;SVTYPE=INV;SVMETHOD=EMBL.DELLYv0.6.7;CHR2=1;END=32414270;CT=3to3;INSLEN=0;PE=2;MAPQ=60	GT:GL:GQ:FT:RCL:RC:RCR:CN:DR:DV:RR:RV	0/0:0,-9.35249,-292.3:94:PASS:160:356:144:2:50:1:0:0
1	32477875	INV00000145	N	<INV>	.	LowQual	IMPRECISE;CIEND=-227,227;CIPOS=-227,227;SVTYPE=INV;SVMETHOD=EMBL.DELLYv0.6.7;CHR2=1;END=32478141;CT=5to5;INSLEN=0;PE=2;MAPQ=60	GT:GL:GQ:FT:RCL:RC:RCR:CN:DR:DV:RR:RV	0/1:-5.33659,0,-314.536:53:PASS:71:143:78:2:58:4:0:0
1	32734446	INV00000146	N	<INV>	.	LowQual	IMPRECISE;CIEND=-229,229;CIPOS=-229,229;SVTYPE=INV;SVMETHOD=EMBL.DELLYv0.6.7;CHR2=1;END=32736120;CT=3to3;INSLEN=0;PE=2;MAPQ=60	GT:GL:GQ:FT:RCL:RC:RCR:CN:DR:DV:RR:RV	0/0:0,-7.61399,-223.131:76:PASS:446:834:400:2:45:2:0:0
1	33196208	INV00000147	N	<INV>	.	LowQual	IMPRECISE;CIEND=-18,18;CIPOS=-18,18;SVTYPE=INV;SVMETHOD=EMBL.DELLYv0.6.7;CHR2=1;END=33197973;CT=3to3;INSLEN=0;PE=2;MAPQ=60	GT:GL:GQ:FT:RCL:RC:RCR:CN:DR:DV:RR:RV	0/0:0,-11.1584,-311.5:112:PASS:495:873:394:2:56:1:0:0
1	33204140	INV00000148	N	<INV>	.	LowQual	IMPRECISE;CIEND=-276,276;CIPOS=-276,276;SVTYPE=INV;SVMETHOD=EMBL.DELLYv0.6.7;CHR2=1;END=226240579;CT=3to3;INSLEN=0;PE=6;MAPQ=10	GT:GL:GQ:FT:RCL:RC:RCR:CN:DR:DV:RR:RV	0/0:0,-1.62678,-67.4473:16:PASS:15868130:88234509:11478229:6:17:4:0:0
1	33408710	INV00000149	N	<INV>	.	LowQual	IMPRECISE;CIEND=-58,58;CIPOS=-58,58;SVTYPE=INV;SVMETHOD=EMBL.DELLYv0.6.7;CHR2=1;END=33410514;CT=5to5;INSLEN=0;PE=2;MAPQ=60	GT:GL:GQ:FT:RCL:RC:RCR:CN:DR:DV:RR:RV	0/0:0,-8.75018,-264.4:88:PASS:461:939:519:2:48:1:0:0
1	33452000	INV00000150	N	<INV>	.	LowQual	IMPRECISE;CIEND=-476,476;CIPOS=-476,476;SVTYPE=INV;SVMETHOD=EMBL.DELLYv0.6.7;CHR2=1;END=33453235;CT=5to5;INSLEN=0;PE=2;MAPQ=44	GT:GL:GQ:FT:RCL:RC:RCR:CN:DR:DV:RR:RV	0/0:0,-7.45285,-288.599:75:PASS:315:606:342:2:50:2:0:0
1	33514771	INV00000151	N	<INV>	.	LowQual	IMPRECISE;CIEND=-381,381;CIPOS=-381,381;SVTYPE=INV;SVMETHOD=EMBL.DELLYv0.6.7;CHR2=1;END=33515479;CT=5to5;INSLEN=0;PE=2;MAPQ=60	GT:GL:GQ:FT:RCL:RC:RCR:CN:DR:DV:RR:RV	0/0:0,-6.94417,-235.9:69:PASS:190:362:155:2:42:1:0:0
1	33539731	INV00000152	N	<INV>	.	LowQual	IMPRECISE;CIEND=-161,161;CIPOS=-161,161;SVTYPE=INV;SVMETHOD=EMBL.DELLYv0.6.7;CHR2=1;END=33541140;CT=3to3;INSLEN=0;PE=2;MAPQ=60	GT:GL:GQ:FT:RCL:RC:RCR:CN:DR:DV:RR:RV	0/0:0,-6.34177,-219.6:63:PASS:388:831:373:2:40:1:0:0
1	33974149	INV00000153	N	<INV>	.	LowQual	IMPRECISE;CIEND=-395,395;CIPOS=-395,395;SVTYPE=INV;SVMETHOD=EMBL.DELLYv0.6.7;CHR2=1;END=64882558;CT=3to3;INSLEN=0;PE=2;MAPQ=13	GT:GL:GQ:FT:RCL:RC:RCR:CN:DR:DV:RR:RV	0/0:0,-14.8796,-212.977:149:PASS:7636149:15767898:7977968:2:57:2:0:0
1	34008003	INV00000154	N	<INV>	.	LowQual	IMPRECISE;CIEND=-288,288;CIPOS=-288,288;SVTYPE=INV;SVMETHOD=EMBL.DELLYv0.6.7;CHR2=1;END=34008215;CT=5to5;INSLEN=0;PE=2;MAPQ=60	GT:GL:GQ:FT:RCL:RC:RCR:CN:DR:DV:RR:RV	0/0:0,-0.346223,-236.4:5:LowQual:50:113:41:2:42:3:0:0
1	34056788	INV00000155	N	<INV>	.	LowQual	IMPRECISE;CIEND=-197,197;CIPOS=-197,197;SVTYPE=INV;SVMETHOD=EMBL.DELLYv0.6.7;CHR2=1;END=34058303;CT=5to5;INSLEN=0;PE=2;MAPQ=60	GT:GL:GQ:FT:RCL:RC:RCR:CN:DR:DV:RR:RV	0/0:0,-2.43918,-201.595:24:PASS:350:788:387:2:41:2:0:0
1	34232513	INV00000156	N	<INV>	.	LowQual	IMPRECISE;CIEND=-101,101;CIPOS=-101,101;SVTYPE=INV;SVMETHOD=EMBL.DELLYv0.6.7;CHR2=1;END=34232746;CT=5to5;INSLEN=0;PE=2;MAPQ=60	GT:GL:GQ:FT:RCL:RC:RCR:CN:DR:DV:RR:RV	0/1:-6.23925,0,-312.239:62:PASS:59:145:76:2:55:4:0:0
1	34545341	INV00000157	N	<INV>	.	LowQual	IMPRECISE;CIEND=-231,231;CIPOS=-231,231;SVTYPE=INV;SVMETHOD=EMBL.DELLYv0.6.7;CHR2=1;END=34545608;CT=5to5;INSLEN=0;PE=2;MAPQ=60	GT:GL:GQ:FT:RCL:RC:RCR:CN:DR:DV:RR:RV	0/0:0,-2.16859,-355:22:PASS:102:162:79:2:64:3:0:0
1	34795985	INV00000158	N	<INV>	.	LowQual	IMPRECISE;CIEND=-422,422;CIPOS=-422,422;SVTYPE=INV;SVMETHOD=EMBL.DELLYv0.6.7;CHR2=1;END=34797688;CT=3to3;INSLEN=0;PE=2;MAPQ=60	GT:GL:GQ:FT:RCL:RC:RCR:CN:DR:DV:RR:RV	0/0:0,-1.54633,-246:15:PASS:453:866:340:2:43:2:0:0
1	35267829	INV00000159	N	<INV>	.	PASS	IMPRECISE;CIEND=-232,232;CIPOS=-232,232;SVTYPE=INV;SVMETHOD=EMBL.DELLYv0.6.7;CHR2=1;END=54976290;CT=5to5;INSLEN=0;PE=22;MAPQ=60	GT:GL:GQ:FT:RCL:RC:RCR:CN:DR:DV:RR:RV	0/1:-119.357,0,-103.357:10000:PASS:4865034:10087469:5016816:2:20:22:0:0
1	35268049	INV00000160	N	<INV>	.	PASS	IMPRECISE;CIEND=-110,110;CIPOS=-110,110;SVTYPE=INV;SVMETHOD=EMBL.DELLYv0.6.7;CHR2=1;END=54976322;CT=3to3;INSLEN=0;PE=13;MAPQ=60	GT:GL:GQ:FT:RCL:RC:RCR:CN:DR:DV:RR:RV	0/1:-61.7651,0,-119.365:10000:PASS:4865012:10087335:5016764:2:22:12:0:0
1	35498868	INV00000161	N	<INV>	.	LowQual	IMPRECISE;CIEND=-321,321;CIPOS=-321,321;SVTYPE=INV;SVMETHOD=EMBL.DELLYv0.6.7;CHR2=1;END=35499069;CT=5to5;INSLEN=0;PE=2;MAPQ=60	GT:GL:GQ:FT:RCL:RC:RCR:CN:DR:DV:RR:RV	0/0:0,-0.964864,-342:10:LowQual:52:127:43:3:60:3:0:0
1	35552948	INV00000162	N	<INV>	.	LowQual	IMPRECISE;CIEND=-10,10;CIPOS=-10,10;SVTYPE=INV;SVMETHOD=EMBL.DELLYv0.6.7;CHR2=1;END=35553446;CT=5to5;INSLEN=0;PE=2;MAPQ=60	GT:GL:GQ:FT:RCL:RC:RCR:CN:DR:DV:RR:RV	0/0:0,-2.94015,-213.201:29:PASS:111:257:121:2:37:2:0:0
1	35599588	INV00000163	N	<INV>	.	LowQual	IMPRECISE;CIEND=-56,56;CIPOS=-56,56;SVTYPE=INV;SVMETHOD=EMBL.DELLYv0.6.7;CHR2=1;END=35599707;CT=5to5;INSLEN=0;PE=2;MAPQ=18	GT:GL:GQ:FT:RCL:RC:RCR:CN:DR:DV:RR:RV	0/0:0,-7.94403,-209.707:79:PASS:28:72:28:3:39:4:0:0
1	35697855	INV00000164	N	<INV>	.	LowQual	IMPRECISE;CIEND=-171,171;CIPOS=-171,171;SVTYPE=INV;SVMETHOD=EMBL.DELLYv0.6.7;CHR2=1;END=35698912;CT=3to3;INSLEN=0;PE=2;MAPQ=60	GT:GL:GQ:FT:RCL:RC:RCR:CN:DR:DV:RR:RV	0/0:0,-8.15263,-279.913:82:PASS:278:610:284:2:50:2:0:0
1	35704212	INV00000165	N	<INV>	.	LowQual	IMPRECISE;CIEND=-270,270;CIPOS=-270,270;SVTYPE=INV;SVMETHOD=EMBL.DELLYv0.6.7;CHR2=1;END=35705497;CT=3to3;INSLEN=0;PE=2;MAPQ=60	GT:GL:GQ:FT:RCL:RC:RCR:CN:DR:DV:RR:RV	0/0:0,-6.85343,-283.398:69:PASS:300:679:315:2:52:2:0:0
1	36733251	INV00000166	N	<INV>	.	PASS	IMPRECISE;CIEND=-179,179;CIPOS=-179,179;SVTYPE=INV;SVMETHOD=EMBL.DELLYv0.6.7;CHR2=1;END=36734645;CT=3to3;INSLEN=0;PE=23;MAPQ=60	GT:GL:GQ:FT:RCL:RC:RCR:CN:DR:DV:RR:RV	0/1:-121.098,0,-10.3723:104:PASS:377:638:420:2:4:23:0:0
1	36733584	INV00000167	N	<INV>	.	PASS	IMPRECISE;CIEND=-163,163;CIPOS=-163,163;SVTYPE=INV;SVMETHOD=EMBL.DELLYv0.6.7;CHR2=1;END=36734507;CT=5to5;INSLEN=0;PE=28;MAPQ=60	GT:GL:GQ:FT:RCL:RC:RCR:CN:DR:DV:RR:RV	0/1:-151.967,0,-13.9692:140:PASS:86:509:324:2:4:28:0:0
1	36875975	INV00000168	N	<INV>	.	LowQual	IMPRECISE;CIEND=-300,300;CIPOS=-300,300;SVTYPE=INV;SVMETHOD=EMBL.DELLYv0.6.7;CHR2=1;END=36876679;CT=3to3;INSLEN=0;PE=2;MAPQ=60	GT:GL:GQ:FT:RCL:RC:RCR:CN:DR:DV:RR:RV	0/0:0,-5.83366,-195.687:58:PASS:197:305:173:2:45:2:0:0
1	37259446	INV00000169	N	<INV>	.	PASS	IMPRECISE;CIEND=-364,364;CIPOS=-364,364;SVTYPE=INV;SVMETHOD=EMBL.DELLYv0.6.7;CHR2=1;END=203573095;CT=5to5;INSLEN=0;PE=4;MAPQ=35	GT:GL:GQ:FT:RCL:RC:RCR:CN:DR:DV:RR:RV	0/1:-2.07549,0,-119.708:21:PASS:17917787:74750955:22912126:4:26:4:0:0
1	37986371	INV00000170	N	<INV>	.	LowQual	IMPRECISE;CIEND=-365,365;CIPOS=-365,365;SVTYPE=INV;SVMETHOD=EMBL.DELLYv0.6.7;CHR2=1;END=37987334;CT=5to5;INSLEN=0;PE=2;MAPQ=51	GT:GL:GQ:FT:RCL:RC:RCR:CN:DR:DV:RR:RV	0/0:0,-4.74828,-251.4:47:PASS:220:457:282:2:45:2:0:0
1	38112703	INV00000171	N	<INV>	.	LowQual	IMPRECISE;CIEND=-365,365;CIPOS=-365,365;SVTYPE=INV;SVMETHOD=EMBL.DELLYv0.6.7;CHR2=1;END=211973475;CT=5to5;INSLEN=0;PE=2;MAPQ=14	GT:GL:GQ:FT:RCL:RC:RCR:CN:DR:DV:RR:RV	0/0:0,-10.3381,-215.316:103:PASS:18341632:78451014:18788222:4:38:1:0:0
1	38786288	INV00000172	N	<INV>	.	LowQual	IMPRECISE;CIEND=-323,323;CIPOS=-323,323;SVTYPE=INV;SVMETHOD=EMBL.DELLYv0.6.7;CHR2=1;END=38786446;CT=5to5;INSLEN=0;PE=2;MAPQ=60	GT:GL:GQ:FT:RCL:RC:RCR:CN:DR:DV:RR:RV	0/1:-3.95676,0,-221.357:40:PASS:41:101:44:2:39:3:0:0
1	38790072	INV00000173	N	<INV>	.	LowQual	IMPRECISE;CIEND=-91,91;CIPOS=-91,91;SVTYPE=INV;SVMETHOD=EMBL.DELLYv0.6.7;CHR2=1;END=38790261;CT=3to3;INSLEN=0;PE=2;MAPQ=52	GT:GL:GQ:FT:RCL:RC:RCR:CN:DR:DV:RR:RV	0/1:-2.14975,0,-254.149:21:PASS:41:86:51:2:46:4:0:0
1	38986874	INV00000174	N	<INV>	.	LowQual	IMPRECISE;CIEND=-418,418;CIPOS=-418,418;SVTYPE=INV;SVMETHOD=EMBL.DELLYv0.6.7;CHR2=1;END=38988168;CT=5to5;INSLEN=0;PE=2;MAPQ=58	GT:GL:GQ:FT:RCL:RC:RCR:CN:DR:DV:RR:RV	0/0:0,-4.84218,-190.803:48:PASS:278:657:309:2:40:2:0:0
1	39057566	INV00000175	N	<INV>	.	LowQual	IMPRECISE;CIEND=-342,342;CIPOS=-342,342;SVTYPE=INV;SVMETHOD=EMBL.DELLYv0.6.7;CHR2=1;END=39057669;CT=5to5;INSLEN=0;PE=2;MAPQ=60	GT:GL:GQ:FT:RCL:RC:RCR:CN:DR:DV:RR:RV	0/1:-10.3547,0,-226.755:104:PASS:28:58:28:2:40:4:0:0
1	39517247	INV00000176	N	<INV>	.	LowQual	IMPRECISE;CIEND=-193,193;CIPOS=-193,193;SVTYPE=INV;SVMETHOD=EMBL.DELLYv0.6.7;CHR2=1;END=39518881;CT=5to5;INSLEN=0;PE=2;MAPQ=60	GT:GL:GQ:FT:RCL:RC:RCR:CN:DR:DV:RR:RV	0/0:0,-4.24582,-242.396:42:PASS:458:913:480:2:46:2:0:0
1	39762368	INV00000177	N	<INV>	.	LowQual	IMPRECISE;CIEND=-277,277;CIPOS=-277,277;SVTYPE=INV;SVMETHOD=EMBL.DELLYv0.6.7;CHR2=1;END=99002222;CT=3to3;INSLEN=0;PE=4;MAPQ=7	GT:GL:GQ:FT:RCL:RC:RCR:CN:DR:DV:RR:RV	0/0:0,-8.71378,-183.374:87:PASS:14608843:30496796:12147232:2:33:3:0:0
1	39762574	INV00000178	N	<INV>	.	LowQual	IMPRECISE;CIEND=-275,275;CIPOS=-275,275;SVTYPE=INV;SVMETHOD=EMBL.DELLYv0.6.7;CHR2=1;END=99002144;CT=5to5;INSLEN=0;PE=6;MAPQ=7	GT:GL:GQ:FT:RCL:RC:RCR:CN:DR:DV:RR:RV	0/0:0,-9.22319,-203.331:92:PASS:14608743:30496670:12147275:2:38:5:0:0
1	40712322	INV00000179	N	<INV>	.	LowQual	IMPRECISE;CIEND=-100,100;CIPOS=-100,100;SVTYPE=INV;SVMETHOD=EMBL.DELLYv0.6.7;CHR2=1;END=40713238;CT=5to5;INSLEN=0;PE=2;MAPQ=60	GT:GL:GQ:FT:RCL:RC:RCR:CN:DR:DV:RR:RV	0/0:0,-2.9373,-232.291:29:PASS:205:408:270:2:43:2:0:0
1	41577870	INV00000180	N	<INV>	.	LowQual	IMPRECISE;CIEND=-268,268;CIPOS=-268,268;SVTYPE=INV;SVMETHOD=EMBL.DELLYv0.6.7;CHR2=1;END=41578093;CT=5to5;INSLEN=0;PE=2;MAPQ=60	GT:GL:GQ:FT:RCL:RC:RCR:CN:DR:DV:RR:RV	0/0:0,-6.57722,-416:66:PASS:62:155:76:2:72:3:0:0
1	41924059	INV00000181	N	<INV>	.	LowQual	IMPRECISE;CIEND=-51,51;CIPOS=-51,51;SVTYPE=INV;SVMETHOD=EMBL.DELLYv0.6.7;CHR2=1;END=41924237;CT=5to5;INSLEN=0;PE=2;MAPQ=40	GT:GL:GQ:FT:RCL:RC:RCR:CN:DR:DV:RR:RV	0/0:0,-5.95869,-312.8:60:PASS:62:116:54:2:54:3:0:0
1	42331987	INV00000182	N	<INV>	.	LowQual	IMPRECISE;CIEND=-28,28;CIPOS=-28,28;SVTYPE=INV;SVMETHOD=EMBL.DELLYv0.6.7;CHR2=1;END=42332123;CT=5to5;INSLEN=0;PE=2;MAPQ=60	GT:GL:GQ:FT:RCL:RC:RCR:CN:DR:DV:RR:RV	0/1:-5.35681,0,-219.257:54:PASS:45:69:30:2:39:3:0:0
1	43174858	INV00000183	N	<INV>	.	LowQual	IMPRECISE;CIEND=-373,373;CIPOS=-373,373;SVTYPE=INV;SVMETHOD=EMBL.DELLYv0.6.7;CHR2=1;END=87293619;CT=3to3;INSLEN=0;PE=2;MAPQ=18	GT:GL:GQ:FT:RCL:RC:RCR:CN:DR:DV:RR:RV	0/0:0,-6.3277,-150.207:63:PASS:11049076:22630231:11251556:2:26:1:0:0
1	43752274	INV00000184	N	<INV>	.	LowQual	IMPRECISE;CIEND=-320,320;CIPOS=-320,320;SVTYPE=INV;SVMETHOD=EMBL.DELLYv0.6.7;CHR2=1;END=43752393;CT=3to3;INSLEN=0;PE=2;MAPQ=60	GT:GL:GQ:FT:RCL:RC:RCR:CN:DR:DV:RR:RV	0/0:0,-3.23703,-187.35:32:PASS:40:49:28:1:33:3:0:0
1	43877282	INV00000185	N	<INV>	.	LowQual	IMPRECISE;CIEND=-337,337;CIPOS=-337,337;SVTYPE=INV;SVMETHOD=EMBL.DELLYv0.6.7;CHR2=1;END=231007842;CT=3to3;INSLEN=0;PE=2;MAPQ=20	GT:GL:GQ:FT:RCL:RC:RCR:CN:DR:DV:RR:RV	0/0:0,-14.2604,-328.618:143:PASS:21302754:85182036:9096078:6:57:2:0:0
1	43955490	INV00000186	N	<INV>	.	LowQual	IMPRECISE;CIEND=-22,22;CIPOS=-22,22;SVTYPE=INV;SVMETHOD=EMBL.DELLYv0.6.7;CHR2=1;END=43955944;CT=5to5;INSLEN=0;PE=2;MAPQ=60	GT:GL:GQ:FT:RCL:RC:RCR:CN:DR:DV:RR:RV	0/0:0,-7.7453,-252.5:77:PASS:101:237:131:2:43:1:0:0
1	44059297	INV00000187	N	<INV>	.	PASS	IMPRECISE;CIEND=-50,50;CIPOS=-50,50;SVTYPE=INV;SVMETHOD=EMBL.DELLYv0.6.7;CHR2=1;END=44059888;CT=3to3;INSLEN=0;PE=44;MAPQ=60	GT:GL:GQ:FT:RCL:RC:RCR:CN:DR:DV:RR:RV	1/1:-248.5,-12.6432,0:126:PASS:132:247:121:2:0:42:0:0
1	44994783	INV00000188	N	<INV>	.	LowQual	IMPRECISE;CIEND=-302,302;CIPOS=-302,302;SVTYPE=INV;SVMETHOD=EMBL.DELLYv0.6.7;CHR2=1;END=44994975;CT=5to5;INSLEN=0;PE=2;MAPQ=60	GT:GL:GQ:FT:RCL:RC:RCR:CN:DR:DV:RR:RV	0/0:0,-2.56692,-347.903:26:PASS:56:132:63:2:61:4:0:0
1	45026603	INV00000189	N	<INV>	.	LowQual	IMPRECISE;CIEND=-248,248;CIPOS=-248,248;SVTYPE=INV;SVMETHOD=EMBL.DELLYv0.6.7;CHR2=1;END=45026902;CT=5to5;INSLEN=0;PE=2;MAPQ=40	GT:GL:GQ:FT:RCL:RC:RCR:CN:DR:DV:RR:RV	0/0:0,-7.86134,-328.8:79:PASS:92:174:74:2:57:3:0:0
1	46043817	INV00000190	N	<INV>	.	LowQual	IMPRECISE;CIEND=-81,81;CIPOS=-81,81;SVTYPE=INV;SVMETHOD=EMBL.DELLYv0.6.7;CHR2=1;END=46045221;CT=3to3;INSLEN=0;PE=2;MAPQ=43	GT:GL:GQ:FT:RCL:RC:RCR:CN:DR:DV:RR:RV	0/0:0,-12.1491,-303.195:121:PASS:308:764:375:2:52:1:0:0
1	46803095	INV00000191	N	<INV>	.	LowQual	IMPRECISE;CIEND=-300,300;CIPOS=-300,300;SVTYPE=INV;SVMETHOD=EMBL.DELLYv0.6.7;CHR2=1;END=231007803;CT=5to5;INSLEN=0;PE=3;MAPQ=9	GT:GL:GQ:FT:RCL:RC:RCR:CN:DR:DV:RR:RV	0/0:0,-11.3212,-223.502:113:PASS:22810017:83672020:9098831:5:46:3:0:0
1	46830420	INV00000192	N	<INV>	.	LowQual	IMPRECISE;CIEND=-31,31;CIPOS=-31,31;SVTYPE=INV;SVMETHOD=EMBL.DELLYv0.6.7;CHR2=1;END=46830887;CT=5to5;INSLEN=0;PE=2;MAPQ=60	GT:GL:GQ:FT:RCL:RC:RCR:CN:DR:DV:RR:RV	0/0:0,-3.95045,-271.2:40:PASS:132:245:114:2:47:2:0:0
1	47321543	INV00000193	N	<INV>	.	PASS	IMPRECISE;CIEND=-375,375;CIPOS=-375,375;SVTYPE=INV;SVMETHOD=EMBL.DELLYv0.6.7;CHR2=1;END=47575669;CT=3to3;INSLEN=0;PE=4;MAPQ=49	GT:GL:GQ:FT:RCL:RC:RCR:CN:DR:DV:RR:RV	0/1:-1.07021,0,-252.339:11:LowQual:66192:124852:64159:2:55:4:0:0
1	47343937	INV00000194	N	<INV>	.	LowQual	IMPRECISE;CIEND=-418,418;CIPOS=-418,418;SVTYPE=INV;SVMETHOD=EMBL.DELLYv0.6.7;CHR2=1;END=47555554;CT=5to5;INSLEN=0;PE=2;MAPQ=43	GT:GL:GQ:FT:RCL:RC:RCR:CN:DR:DV:RR:RV	0/0:0,-4.92792,-141.682:49:PASS:54651:103429:53838:2:43:2:0:0
1	47395118	INV00000195	N	<INV>	.	PASS	IMPRECISE;CIEND=-246,246;CIPOS=-246,246;SVTYPE=INV;SVMETHOD=EMBL.DELLYv0.6.7;CHR2=1;END=47615125;CT=3to3;INSLEN=0;PE=5;MAPQ=44	GT:GL:GQ:FT:RCL:RC:RCR:CN:DR:DV:RR:RV	0/1:-11.7661,0,-138.264:118:PASS:54193:110548:54947:2:30:5:0:0
1	47828044	INV00000196	N	<INV>	.	LowQual	IMPRECISE;CIEND=-10,10;CIPOS=-10,10;SVTYPE=INV;SVMETHOD=EMBL.DELLYv0.6.7;CHR2=1;END=47829158;CT=5to5;INSLEN=0;PE=2;MAPQ=60	GT:GL:GQ:FT:RCL:RC:RCR:CN:DR:DV:RR:RV	0/0:0,-7.24519,-249.2:72:PASS:268:584:307:2:43:1:0:0
1	49283752	INV00000197	N	<INV>	.	LowQual	IMPRECISE;CIEND=-137,137;CIPOS=-137,137;SVTYPE=INV;SVMETHOD=EMBL.DELLYv0.6.7;CHR2=1;END=49283922;CT=3to3;INSLEN=0;PE=2;MAPQ=60	GT:GL:GQ:FT:RCL:RC:RCR:CN:DR:DV:RR:RV	0/0:0,-3.63286,-172.2:36:PASS:36:67:41:2:31:1:0:0
1	49624340	INV00000198	N	<INV>	.	LowQual	IMPRECISE;CIEND=-281,281;CIPOS=-281,281;SVTYPE=INV;SVMETHOD=EMBL.DELLYv0.6.7;CHR2=1;END=49624559;CT=3to3;INSLEN=0;PE=2;MAPQ=60	GT:GL:GQ:FT:RCL:RC:RCR:CN:DR:DV:RR:RV	0/1:-8.25573,0,-221.056:83:PASS:47:104:50:2:39:4:0:0
1	51951508	INV00000199	N	<INV>	.	LowQual	IMPRECISE;CIEND=-91,91;CIPOS=-91,91;SVTYPE=INV;SVMETHOD=EMBL.DELLYv0.6.7;CHR2=1;END=51951686;CT=5to5;INSLEN=0;PE=2;MAPQ=43	GT:GL:GQ:FT:RCL:RC:RCR:CN:DR:DV:RR:RV	0/0:0,-6.53483,-189.6:65:PASS:47:78:44:2:33:1:0:0
1	51953033	INV00000200	N	<INV>	.	LowQual	IMPRECISE;CIEND=-310,310;CIPOS=-310,310;SVTYPE=INV;SVMETHOD=EMBL.DELLYv0.6.7;CHR2=1;END=51953277;CT=5to5;INSLEN=0;PE=2;MAPQ=60	GT:GL:GQ:FT:RCL:RC:RCR:CN:DR:DV:RR:RV	0/0:0,-2.47001,-372:25:PASS:82:151:79:2:65:3:0:0
1	53127642	INV00000201	N	<INV>	.	LowQual	IMPRECISE;CIEND=-66,66;CIPOS=-66,66;SVTYPE=INV;SVMETHOD=EMBL.DELLYv0.6.7;CHR2=1;END=53129957;CT=5to5;INSLEN=0;PE=2;MAPQ=60	GT:GL:GQ:FT:RCL:RC:RCR:CN:DR:DV:RR:RV	0/0:0,-9.65342,-286.6:97:PASS:618:1150:532:2:51:1:0:0
1	53154024	INV00000202	N	<INV>	.	LowQual	IMPRECISE;CIEND=-354,354;CIPOS=-354,354;SVTYPE=INV;SVMETHOD=EMBL.DELLYv0.6.7;CHR2=1;END=53155493;CT=3to3;INSLEN=0;PE=2;MAPQ=60	GT:GL:GQ:FT:RCL:RC:RCR:CN:DR:DV:RR:RV	0/0:0,-6.25456,-295:63:PASS:364:764:412:2:51:2:0:0
1	54271549	INV00000203	N	<INV>	.	LowQual	IMPRECISE;CIEND=-416,416;CIPOS=-416,416;SVTYPE=INV;SVMETHOD=EMBL.DELLYv0.6.7;CHR2=1;END=55706021;CT=5to5;INSLEN=0;PE=3;MAPQ=8	GT:GL:GQ:FT:RCL:RC:RCR:CN:DR:DV:RR:RV	0/1:-0.0213688,0,-14.0166:3:LowQual:356531:719080:367636:2:5:3:0:0
1	55023567	INV00000204	N	<INV>	.	LowQual	IMPRECISE;CIEND=-454,454;CIPOS=-454,454;SVTYPE=INV;SVMETHOD=EMBL.DELLYv0.6.7;CHR2=1;END=177467858;CT=3to3;INSLEN=0;PE=2;MAPQ=8	GT:GL:GQ:FT:RCL:RC:RCR:CN:DR:DV:RR:RV	0/0:0,-12.6835,-254.112:127:PASS:27005581:52129631:31266590:2:44:1:0:0
1	56014372	INV00000205	N	<INV>	.	LowQual	IMPRECISE;CIEND=-262,262;CIPOS=-262,262;SVTYPE=INV;SVMETHOD=EMBL.DELLYv0.6.7;CHR2=1;END=56014510;CT=5to5;INSLEN=0;PE=2;MAPQ=60	GT:GL:GQ:FT:RCL:RC:RCR:CN:DR:DV:RR:RV	0/1:-9.24955,0,-254.45:92:PASS:28:80:35:3:45:4:0:0
1	56867706	INV00000206	N	<INV>	.	LowQual	IMPRECISE;CIEND=-383,383;CIPOS=-383,383;SVTYPE=INV;SVMETHOD=EMBL.DELLYv0.6.7;CHR2=1;END=56868578;CT=5to5;INSLEN=0;PE=2;MAPQ=60	GT:GL:GQ:FT:RCL:RC:RCR:CN:DR:DV:RR:RV	0/0:0,-6.25972,-324.8:63:PASS:196:407:257:2:56:2:0:0
1	56927152	INV00000207	N	<INV>	.	LowQual	IMPRECISE;CIEND=-168,168;CIPOS=-168,168;SVTYPE=INV;SVMETHOD=EMBL.DELLYv0.6.7;CHR2=1;END=56927253;CT=5to5;INSLEN=0;PE=2;MAPQ=52	GT:GL:GQ:FT:RCL:RC:RCR:CN:DR:DV:RR:RV	0/1:-6.96705,0,-158.368:70:PASS:13:40:26:2:28:4:0:0
1	57021107	INV00000208	N	<INV>	.	LowQual	IMPRECISE;CIEND=-301,301;CIPOS=-301,301;SVTYPE=INV;SVMETHOD=EMBL.DELLYv0.6.7;CHR2=1;END=93518865;CT=5to5;INSLEN=0;PE=4;MAPQ=6	GT:GL:GQ:FT:RCL:RC:RCR:CN:DR:DV:RR:RV	0/0:0,-10.4855,-209.86:105:PASS:9342671:18841336:9220929:2:38:3:0:0
1	57995214	INV00000209	N	<INV>	.	LowQual	IMPRECISE;CIEND=-75,75;CIPOS=-75,75;SVTYPE=INV;SVMETHOD=EMBL.DELLYv0.6.7;CHR2=1;END=57995403;CT=5to5;INSLEN=0;PE=2;MAPQ=60	GT:GL:GQ:FT:RCL:RC:RCR:CN:DR:DV:RR:RV	0/1:-3.24955,0,-261.25:32:PASS:44:105:45:2:46:3:0:0
1	58168161	INV00000210	N	<INV>	.	LowQual	IMPRECISE;CIEND=-57,57;CIPOS=-57,57;SVTYPE=INV;SVMETHOD=EMBL.DELLYv0.6.7;CHR2=1;END=58168596;CT=5to5;INSLEN=0;PE=2;MAPQ=60	GT:GL:GQ:FT:RCL:RC:RCR:CN:DR:DV:RR:RV	0/1:-0.841314,0,-306.841:9:LowQual:114:245:114:2:54:3:0:0
1	58631323	INV00000211	N	<INV>	.	LowQual	IMPRECISE;CIEND=-334,334;CIPOS=-334,334;SVTYPE=INV;SVMETHOD=EMBL.DELLYv0.6.7;CHR2=1;END=58631476;CT=5to5;INSLEN=0;PE=2;MAPQ=60	GT:GL:GQ:FT:RCL:RC:RCR:CN:DR:DV:RR:RV	0/1:-10.2537,0,-232.454:103:PASS:37:74:45:2:41:4:0:0
1	59140127	INV00000212	N	<INV>	.	LowQual	IMPRECISE;CIEND=-386,386;CIPOS=-386,386;SVTYPE=INV;SVMETHOD=EMBL.DELLYv0.6.7;CHR2=1;END=59140313;CT=3to3;INSLEN=0;PE=2;MAPQ=60	GT:GL:GQ:FT:RCL:RC:RCR:CN:DR:DV:RR:RV	0/1:-7.15702,0,-206.757:72:PASS:51:108:41:2:38:4:0:0
1	60395087	INV00000213	N	<INV>	.	LowQual	IMPRECISE;CIEND=-361,361;CIPOS=-361,361;SVTYPE=INV;SVMETHOD=EMBL.DELLYv0.6.7;CHR2=1;END=60395214;CT=3to3;INSLEN=0;PE=2;MAPQ=60	GT:GL:GQ:FT:RCL:RC:RCR:CN:DR:DV:RR:RV	0/1:-14.9691,0,-146.969:150:PASS:34:65:34:2:26:4:0:0
1	60775072	INV00000214	N	<INV>	.	LowQual	IMPRECISE;CIEND=-64,64;CIPOS=-64,64;SVTYPE=INV;SVMETHOD=EMBL.DELLYv0.6.7;CHR2=1;END=60775187;CT=5to5;INSLEN=0;PE=2;MAPQ=60	GT:GL:GQ:FT:RCL:RC:RCR:CN:DR:DV:RR:RV	0/1:-11.7609,0,-192.561:118:PASS:28:68:28:2:34:4:0:0
1	61721911	INV00000215	N	<INV>	.	LowQual	IMPRECISE;CIEND=-417,417;CIPOS=-417,417;SVTYPE=INV;SVMETHOD=EMBL.DELLYv0.6.7;CHR2=1;END=61723006;CT=3to3;INSLEN=0;PE=2;MAPQ=60	GT:GL:GQ:FT:RCL:RC:RCR:CN:DR:DV:RR:RV	0/0:0,-0.943851,-225.1:10:LowQual:364:579:243:2:41:2:0:0
1	61725637	INV00000216	N	<INV>	.	LowQual	IMPRECISE;CIEND=-338,338;CIPOS=-338,338;SVTYPE=INV;SVMETHOD=EMBL.DELLYv0.6.7;CHR2=1;END=61725807;CT=5to5;INSLEN=0;PE=2;MAPQ=60	GT:GL:GQ:FT:RCL:RC:RCR:CN:DR:DV:RR:RV	0/1:-3.74852,0,-260.949:37:PASS:43:79:53:2:46:4:0:0
1	61742387	INV00000217	N	<INV>	.	LowQual	IMPRECISE;CIEND=-133,133;CIPOS=-133,133;SVTYPE=INV;SVMETHOD=EMBL.DELLYv0.6.7;CHR2=1;END=61742508;CT=5to5;INSLEN=0;PE=2;MAPQ=60	GT:GL:GQ:FT:RCL:RC:RCR:CN:DR:DV:RR:RV	0/1:-11.3568,0,-215.357:114:PASS:27:68:40:2:38:4:0:0
1	62294654	INV00000218	N	<INV>	.	LowQual	IMPRECISE;CIEND=-359,359;CIPOS=-359,359;SVTYPE=INV;SVMETHOD=EMBL.DELLYv0.6.7;CHR2=1;END=62294782;CT=3to3;INSLEN=0;PE=2;MAPQ=60	GT:GL:GQ:FT:RCL:RC:RCR:CN:DR:DV:RR:RV	0/0:0,-1.15457,-285.2:12:LowQual:32:80:27:3:50:3:0:0
1	62315487	INV00000219	N	<INV>	.	LowQual	IMPRECISE;CIEND=-14,14;CIPOS=-14,14;SVTYPE=INV;SVMETHOD=EMBL.DELLYv0.6.7;CHR2=1;END=62315724;CT=5to5;INSLEN=0;PE=2;MAPQ=60	GT:GL:GQ:FT:RCL:RC:RCR:CN:DR:DV:RR:RV	0/1:-3.85161,0,-249.852:39:PASS:49:114:49:2:44:3:0:0
1	62422865	INV00000220	N	<INV>	.	LowQual	IMPRECISE;CIEND=-171,171;CIPOS=-171,171;SVTYPE=INV;SVMETHOD=EMBL.DELLYv0.6.7;CHR2=1;END=62423004;CT=5to5;INSLEN=0;PE=2;MAPQ=60	GT:GL:GQ:FT:RCL:RC:RCR:CN:DR:DV:RR:RV	0/1:-11.9588,0,-203.959:120:PASS:37:61:31:2:36:4:0:0
1	63366197	INV00000221	N	<INV>	.	LowQual	IMPRECISE;CIEND=-244,244;CIPOS=-244,244;SVTYPE=INV;SVMETHOD=EMBL.DELLYv0.6.7;CHR2=1;END=63366433;CT=5to5;INSLEN=0;PE=2;MAPQ=60	GT:GL:GQ:FT:RCL:RC:RCR:CN:DR:DV:RR:RV	0/1:-3.35264,0,-244.153:34:PASS:56:119:63:2:43:3:0:0
1	63464241	INV00000222	N	<INV>	.	LowQual	IMPRECISE;CIEND=-374,374;CIPOS=-374,374;SVTYPE=INV;SVMETHOD=EMBL.DELLYv0.6.7;CHR2=1;END=63464383;CT=5to5;INSLEN=0;PE=2;MAPQ=36	GT:GL:GQ:FT:RCL:RC:RCR:CN:DR:DV:RR:RV	0/0:0,-5.14839,-255.002:51:PASS:36:76:38:2:44:3:0:0
1	63526858	INV00000223	N	<INV>	.	LowQual	IMPRECISE;CIEND=-174,174;CIPOS=-174,174;SVTYPE=INV;SVMETHOD=EMBL.DELLYv0.6.7;CHR2=1;END=63526994;CT=5to5;INSLEN=0;PE=2;MAPQ=60	GT:GL:GQ:FT:RCL:RC:RCR:CN:DR:DV:RR:RV	0/1:-12.2598,0,-198.26:123:PASS:26:66:32:2:35:4:0:0
1	63588507	INV00000224	N	<INV>	.	LowQual	IMPRECISE;CIEND=-382,382;CIPOS=-382,382;SVTYPE=INV;SVMETHOD=EMBL.DELLYv0.6.7;CHR2=1;END=63588640;CT=5to5;INSLEN=0;PE=2;MAPQ=60	GT:GL:GQ:FT:RCL:RC:RCR:CN:DR:DV:RR:RV	0/1:-2.05985,0,-203.96:21:PASS:33:73:31:2:36:3:0:0
1	64785016	INV00000225	N	<INV>	.	LowQual	IMPRECISE;CIEND=-430,430;CIPOS=-430,430;SVTYPE=INV;SVMETHOD=EMBL.DELLYv0.6.7;CHR2=1;END=64785144;CT=3to3;INSLEN=0;PE=2;MAPQ=60	GT:GL:GQ:FT:RCL:RC:RCR:CN:DR:DV:RR:RV	0/1:-12.2598,0,-198.26:123:PASS:46:78:34:2:35:4:0:0
1	64838932	INV00000226	N	<INV>	.	LowQual	IMPRECISE;CIEND=-115,115;CIPOS=-115,115;SVTYPE=INV;SVMETHOD=EMBL.DELLYv0.6.7;CHR2=1;END=64855334;CT=3to3;INSLEN=0;PE=11;MAPQ=10	GT:GL:GQ:FT:RCL:RC:RCR:CN:DR:DV:RR:RV	0/0:0,-0.346301,-58.9204:5:LowQual:4018:8504:4256:2:23:9:0:0
1	64839516	INV00000227	N	<INV>	.	PASS	IMPRECISE;CIEND=-266,266;CIPOS=-266,266;SVTYPE=INV;SVMETHOD=EMBL.DELLYv0.6.7;CHR2=1;END=64854705;CT=5to5;INSLEN=0;PE=23;MAPQ=40	GT:GL:GQ:FT:RCL:RC:RCR:CN:DR:DV:RR:RV	0/1:-65.4117,0,-7.46677:75:PASS:3524:7887:4255:2:6:22:0:0
1	64882561	INV00000228	N	<INV>	.	PASS	IMPRECISE;CIEND=-298,298;CIPOS=-298,298;SVTYPE=INV;SVMETHOD=EMBL.DELLYv0.6.7;CHR2=1;END=182709644;CT=3to3;INSLEN=0;PE=5;MAPQ=22	GT:GL:GQ:FT:RCL:RC:RCR:CN:DR:DV:RR:RV	0/0:0,-1.13713,-152.405:11:LowQual:29522777:49837904:29989437:2:38:5:0:0
1	65160111	INV00000229	N	<INV>	.	LowQual	IMPRECISE;CIEND=-40,40;CIPOS=-40,40;SVTYPE=INV;SVMETHOD=EMBL.DELLYv0.6.7;CHR2=1;END=65160431;CT=3to3;INSLEN=0;PE=2;MAPQ=60	GT:GL:GQ:FT:RCL:RC:RCR:CN:DR:DV:RR:RV	0/0:0,-8.44942,-276:84:PASS:102:174:100:2:47:1:0:0
1	65956130	INV00000230	N	<INV>	.	LowQual	IMPRECISE;CIEND=-341,341;CIPOS=-341,341;SVTYPE=INV;SVMETHOD=EMBL.DELLYv0.6.7;CHR2=1;END=65956351;CT=5to5;INSLEN=0;PE=2;MAPQ=60	GT:GL:GQ:FT:RCL:RC:RCR:CN:DR:DV:RR:RV	0/1:-3.24955,0,-261.25:32:PASS:52:114:64:2:46:3:0:0
1	66068274	INV00000231	N	<INV>	.	LowQual	IMPRECISE;CIEND=-237,237;CIPOS=-237,237;SVTYPE=INV;SVMETHOD=EMBL.DELLYv0.6.7;CHR2=1;END=66068503;CT=5to5;INSLEN=0;PE=2;MAPQ=60	GT:GL:GQ:FT:RCL:RC:RCR:CN:DR:DV:RR:RV	0/0:0,-1.56692,-354:16:PASS:78:154:65:2:62:3:0:0
1	66351740	INV00000232	N	<INV>	.	LowQual	IMPRECISE;CIEND=-285,285;CIPOS=-285,285;SVTYPE=INV;SVMETHOD=EMBL.DELLYv0.6.7;CHR2=1;END=66351872;CT=3to3;INSLEN=0;PE=2;MAPQ=45	GT:GL:GQ:FT:RCL:RC:RCR:CN:DR:DV:RR:RV	0/0:0,-0.246298,-235.7:4:LowQual:35:69:43:2:42:3:0:0
1	66552615	INV00000233	N	<INV>	.	LowQual	IMPRECISE;CIEND=-227,227;CIPOS=-227,227;SVTYPE=INV;SVMETHOD=EMBL.DELLYv0.6.7;CHR2=1;END=66552745;CT=5to5;INSLEN=0;PE=2;MAPQ=60	GT:GL:GQ:FT:RCL:RC:RCR:CN:DR:DV:RR:RV	0/1:-7.25779,0,-209.658:73:PASS:42:79:27:2:37:4:0:0
1	66972626	INV00000234	N	<INV>	.	LowQual	IMPRECISE;CIEND=-149,149;CIPOS=-149,149;SVTYPE=INV;SVMETHOD=EMBL.DELLYv0.6.7;CHR2=1;END=66972832;CT=5to5;INSLEN=0;PE=2;MAPQ=60	GT:GL:GQ:FT:RCL:RC:RCR:CN:DR:DV:RR:RV	0/0:0,-2.75457,-286.8:28:PASS:56:108:50:2:50:3:0:0
1	67031195	INV00000235	N	<INV>	.	LowQual	IMPRECISE;CIEND=-126,126;CIPOS=-126,126;SVTYPE=INV;SVMETHOD=EMBL.DELLYv0.6.7;CHR2=1;END=67031491;CT=3to3;INSLEN=0;PE=2;MAPQ=60	GT:GL:GQ:FT:RCL:RC:RCR:CN:DR:DV:RR:RV	0/1:-5.95882,0,-209.959:60:PASS:83:145:78:2:37:3:0:0
1	67125679	INV00000236	N	<INV>	.	LowQual	IMPRECISE;CIEND=-331,331;CIPOS=-331,331;SVTYPE=INV;SVMETHOD=EMBL.DELLYv0.6.7;CHR2=1;END=175300350;CT=3to3;INSLEN=0;PE=2;MAPQ=1	GT:GL:GQ:FT:RCL:RC:RCR:CN:DR:DV:RR:RV	0/0:0,-9.19791,-142.166:92:PASS:27185610:44829261:27630594:2:31:0:0:0
1	68854803	INV00000237	N	<INV>	.	LowQual	IMPRECISE;CIEND=-438,438;CIPOS=-438,438;SVTYPE=INV;SVMETHOD=EMBL.DELLYv0.6.7;CHR2=1;END=79957217;CT=5to5;INSLEN=0;PE=2;MAPQ=4	GT:GL:GQ:FT:RCL:RC:RCR:CN:DR:DV:RR:RV	0/0:0,-5.97572,-66.4551:60:PASS:2890103:5701218:2824490:2:20:0:0:0
1	69121675	INV00000238	N	<INV>	.	LowQual	IMPRECISE;CIEND=-283,283;CIPOS=-283,283;SVTYPE=INV;SVMETHOD=EMBL.DELLYv0.6.7;CHR2=1;END=69121854;CT=5to5;INSLEN=0;PE=2;MAPQ=60	GT:GL:GQ:FT:RCL:RC:RCR:CN:DR:DV:RR:RV	0/1:-5.35894,0,-211.658:54:PASS:46:97:46:2:38:4:0:0
1	69813655	INV00000239	N	<INV>	.	PASS	IMPRECISE;CIEND=-160,160;CIPOS=-160,160;SVTYPE=INV;SVMETHOD=EMBL.DELLYv0.6.7;CHR2=1;END=69813846;CT=5to5;INSLEN=0;PE=3;MAPQ=60	GT:GL:GQ:FT:RCL:RC:RCR:CN:DR:DV:RR:RV	0/1:-13.1423,0,-289.142:131:PASS:45:111:58:2:51:5:0:0
1	70207090	INV00000240	N	<INV>	.	LowQual	IMPRECISE;CIEND=-72,72;CIPOS=-72,72;SVTYPE=INV;SVMETHOD=EMBL.DELLYv0.6.7;CHR2=1;END=70207294;CT=5to5;INSLEN=0;PE=2;MAPQ=60	GT:GL:GQ:FT:RCL:RC:RCR:CN:DR:DV:RR:RV	0/1:-5.05573,0,-227.056:51:PASS:38:97:38:3:40:3:0:0
1	70262329	INV00000241	N	<INV>	.	LowQual	IMPRECISE;CIEND=-147,147;CIPOS=-147,147;SVTYPE=INV;SVMETHOD=EMBL.DELLYv0.6.7;CHR2=1;END=70263712;CT=3to3;INSLEN=0;PE=2;MAPQ=60	GT:GL:GQ:FT:RCL:RC:RCR:CN:DR:DV:RR:RV	0/0:0,-2.84942,-264.4:28:PASS:260:667:371:2:46:2:0:0
1	70531062	INV00000242	N	<INV>	.	LowQual	IMPRECISE;CIEND=-191,191;CIPOS=-191,191;SVTYPE=INV;SVMETHOD=EMBL.DELLYv0.6.7;CHR2=1;END=70531204;CT=3to3;INSLEN=0;PE=2;MAPQ=60	GT:GL:GQ:FT:RCL:RC:RCR:CN:DR:DV:RR:RV	0/1:-4.54234,0,-295.142:45:PASS:49:97:37:2:52:4:0:0
1	70681115	INV00000243	N	<INV>	.	LowQual	IMPRECISE;CIEND=-33,33;CIPOS=-33,33;SVTYPE=INV;SVMETHOD=EMBL.DELLYv0.6.7;CHR2=1;END=70681330;CT=3to3;INSLEN=0;PE=2;MAPQ=60	GT:GL:GQ:FT:RCL:RC:RCR:CN:DR:DV:RR:RV	0/0:0,-1.84736,-252:18:PASS:51:98:41:2:44:2:0:0
1	70727041	INV00000244	N	<INV>	.	LowQual	IMPRECISE;CIEND=-88,88;CIPOS=-88,88;SVTYPE=INV;SVMETHOD=EMBL.DELLYv0.6.7;CHR2=1;END=70727155;CT=5to5;INSLEN=0;PE=2;MAPQ=60	GT:GL:GQ:FT:RCL:RC:RCR:CN:DR:DV:RR:RV	0/1:-2.64749,0,-272.647:26:PASS:35:73:39:2:48:3:0:0
1	70953726	INV00000245	N	<INV>	.	LowQual	IMPRECISE;CIEND=-496,496;CIPOS=-496,496;SVTYPE=INV;SVMETHOD=EMBL.DELLYv0.6.7;CHR2=1;END=158293663;CT=5to5;INSLEN=0;PE=2;MAPQ=10	GT:GL:GQ:FT:RCL:RC:RCR:CN:DR:DV:RR:RV	0/0:0,-12.1373,-263.68:121:PASS:22235247:34001415:22669041:2:45:2:0:0
1	71748859	INV00000246	N	<INV>	.	LowQual	IMPRECISE;CIEND=-341,341;CIPOS=-341,341;SVTYPE=INV;SVMETHOD=EMBL.DELLYv0.6.7;CHR2=1;END=71749083;CT=3to3;INSLEN=0;PE=2;MAPQ=60	GT:GL:GQ:FT:RCL:RC:RCR:CN:DR:DV:RR:RV	0/0:0,-7.57928,-422.414:76:PASS:80:164:77:2:73:4:0:0
1	71817312	INV00000247	N	<INV>	.	LowQual	IMPRECISE;CIEND=-329,329;CIPOS=-329,329;SVTYPE=INV;SVMETHOD=EMBL.DELLYv0.6.7;CHR2=1;END=71817462;CT=5to5;INSLEN=0;PE=2;MAPQ=60	GT:GL:GQ:FT:RCL:RC:RCR:CN:DR:DV:RR:RV	0/0:0,-0.146332,-238.6:4:LowQual:43:75:36:2:42:3:0:0
1	71910879	INV00000248	N	<INV>	.	LowQual	IMPRECISE;CIEND=-22,22;CIPOS=-22,22;SVTYPE=INV;SVMETHOD=EMBL.DELLYv0.6.7;CHR2=1;END=71911117;CT=3to3;INSLEN=0;PE=2;MAPQ=60	GT:GL:GQ:FT:RCL:RC:RCR:CN:DR:DV:RR:RV	0/0:0,-1.54633,-246:15:PASS:53:125:43:3:43:2:0:0
1	72815603	INV00000249	N	<INV>	.	LowQual	IMPRECISE;CIEND=-495,495;CIPOS=-495,495;SVTYPE=INV;SVMETHOD=EMBL.DELLYv0.6.7;CHR2=1;END=224334793;CT=3to3;INSLEN=0;PE=2;MAPQ=30	GT:GL:GQ:FT:RCL:RC:RCR:CN:DR:DV:RR:RV	0/0:0,-10.2474,-260.526:102:PASS:36117989:66992356:12470523:3:44:2:0:0
1	72902993	INV00000250	N	<INV>	.	LowQual	IMPRECISE;CIEND=-106,106;CIPOS=-106,106;SVTYPE=INV;SVMETHOD=EMBL.DELLYv0.6.7;CHR2=1;END=72903193;CT=5to5;INSLEN=0;PE=2;MAPQ=58	GT:GL:GQ:FT:RCL:RC:RCR:CN:DR:DV:RR:RV	0/1:-4.55058,0,-249.551:46:PASS:28:104:57:2:44:4:0:0
1	72910237	INV00000251	N	<INV>	.	LowQual	IMPRECISE;CIEND=-393,393;CIPOS=-393,393;SVTYPE=INV;SVMETHOD=EMBL.DELLYv0.6.7;CHR2=1;END=72911681;CT=3to3;INSLEN=0;PE=2;MAPQ=10	GT:GL:GQ:FT:RCL:RC:RCR:CN:DR:DV:RR:RV	0/0:0,-8.87667,-148.988:89:PASS:359:702:412:2:32:1:0:0
1	72910475	INV00000252	N	<INV>	.	LowQual	IMPRECISE;CIEND=-343,343;CIPOS=-343,343;SVTYPE=INV;SVMETHOD=EMBL.DELLYv0.6.7;CHR2=1;END=72911584;CT=5to5;INSLEN=0;PE=3;MAPQ=10	GT:GL:GQ:FT:RCL:RC:RCR:CN:DR:DV:RR:RV	0/0:0,-9.28045,-172.588:93:PASS:246:559:324:2:38:3:0:0
1	73411379	INV00000253	N	<INV>	.	LowQual	IMPRECISE;CIEND=-300,300;CIPOS=-300,300;SVTYPE=INV;SVMETHOD=EMBL.DELLYv0.6.7;CHR2=1;END=73411555;CT=5to5;INSLEN=0;PE=2;MAPQ=60	GT:GL:GQ:FT:RCL:RC:RCR:CN:DR:DV:RR:RV	0/0:0,-3.55045,-264.802:36:PASS:40:90:40:2:46:3:0:0
1	73593704	INV00000254	N	<INV>	.	LowQual	IMPRECISE;CIEND=-349,349;CIPOS=-349,349;SVTYPE=INV;SVMETHOD=EMBL.DELLYv0.6.7;CHR2=1;END=73593880;CT=3to3;INSLEN=0;PE=2;MAPQ=60	GT:GL:GQ:FT:RCL:RC:RCR:CN:DR:DV:RR:RV	0/1:-10.1655,0,-166.665:102:PASS:32:87:29:3:30:4:0:0
1	73729463	INV00000255	N	<INV>	.	LowQual	IMPRECISE;CIEND=-402,402;CIPOS=-402,402;SVTYPE=INV;SVMETHOD=EMBL.DELLYv0.6.7;CHR2=1;END=93312440;CT=3to3;INSLEN=0;PE=2;MAPQ=13	GT:GL:GQ:FT:RCL:RC:RCR:CN:DR:DV:RR:RV	0/1:-1.09691,0,-4.91589:11:LowQual:5032831:10166401:5143399:2:1:2:0:0
1	73982855	INV00000256	N	<INV>	.	LowQual	IMPRECISE;CIEND=-216,216;CIPOS=-216,216;SVTYPE=INV;SVMETHOD=EMBL.DELLYv0.6.7;CHR2=1;END=73983056;CT=5to5;INSLEN=0;PE=2;MAPQ=60	GT:GL:GQ:FT:RCL:RC:RCR:CN:DR:DV:RR:RV	0/1:-8.04543,0,-277.645:80:PASS:53:117:51:2:49:4:0:0
1	74077846	INV00000257	N	<INV>	.	LowQual	IMPRECISE;CIEND=-125,125;CIPOS=-125,125;SVTYPE=INV;SVMETHOD=EMBL.DELLYv0.6.7;CHR2=1;END=74077999;CT=5to5;INSLEN=0;PE=2;MAPQ=60	GT:GL:GQ:FT:RCL:RC:RCR:CN:DR:DV:RR:RV	0/1:-4.7547,0,-226.756:48:PASS:43:74:37:2:40:4:0:0
1	74271335	INV00000258	N	<INV>	.	LowQual	IMPRECISE;CIEND=-318,318;CIPOS=-318,318;SVTYPE=INV;SVMETHOD=EMBL.DELLYv0.6.7;CHR2=1;END=74271497;CT=5to5;INSLEN=0;PE=2;MAPQ=60	GT:GL:GQ:FT:RCL:RC:RCR:CN:DR:DV:RR:RV	0/1:-7.14852,0,-260.449:71:PASS:31:94:49:2:46:4:0:0
1	74625261	INV00000259	N	<INV>	.	LowQual	IMPRECISE;CIEND=-220,220;CIPOS=-220,220;SVTYPE=INV;SVMETHOD=EMBL.DELLYv0.6.7;CHR2=1;END=74625517;CT=5to5;INSLEN=0;PE=2;MAPQ=60	GT:GL:GQ:FT:RCL:RC:RCR:CN:DR:DV:RR:RV	0/1:-2.64749,0,-272.647:26:PASS:90:129:72:2:48:3:0:0
1	75001357	INV00000260	N	<INV>	.	LowQual	IMPRECISE;CIEND=-274,274;CIPOS=-274,274;SVTYPE=INV;SVMETHOD=EMBL.DELLYv0.6.7;CHR2=1;END=75001572;CT=5to5;INSLEN=0;PE=2;MAPQ=60	GT:GL:GQ:FT:RCL:RC:RCR:CN:DR:DV:RR:RV	0/1:-7.64955,0,-254.65:76:PASS:67:102:67:2:45:4:0:0
1	75213573	INV00000261	N	<INV>	.	LowQual	IMPRECISE;CIEND=-404,404;CIPOS=-404,404;SVTYPE=INV;SVMETHOD=EMBL.DELLYv0.6.7;CHR2=1;END=75213786;CT=5to5;INSLEN=0;PE=2;MAPQ=60	GT:GL:GQ:FT:RCL:RC:RCR:CN:DR:DV:RR:RV	0/0:0,-4.85766,-312:49:PASS:58:136:54:2:54:2:0:0
1	75426148	INV00000262	N	<INV>	.	LowQual	IMPRECISE;CIEND=-280,280;CIPOS=-280,280;SVTYPE=INV;SVMETHOD=EMBL.DELLYv0.6.7;CHR2=1;END=75426313;CT=3to3;INSLEN=0;PE=2;MAPQ=60	GT:GL:GQ:FT:RCL:RC:RCR:CN:DR:DV:RR:RV	0/1:-8.94852,0,-260.949:89:PASS:30:90:40:3:46:4:0:0
1	75467595	INV00000263	N	<INV>	.	LowQual	IMPRECISE;CIEND=-186,186;CIPOS=-186,186;SVTYPE=INV;SVMETHOD=EMBL.DELLYv0.6.7;CHR2=1;END=75467836;CT=5to5;INSLEN=0;PE=2;MAPQ=60	GT:GL:GQ:FT:RCL:RC:RCR:CN:DR:DV:RR:RV	0/0:0,-1.65148,-268.6:17:PASS:75:116:55:2:47:3:0:0
1	75821762	INV00000264	N	<INV>	.	LowQual	IMPRECISE;CIEND=-229,229;CIPOS=-229,229;SVTYPE=INV;SVMETHOD=EMBL.DELLYv0.6.7;CHR2=1;END=75822025;CT=5to5;INSLEN=0;PE=2;MAPQ=60	GT:GL:GQ:FT:RCL:RC:RCR:CN:DR:DV:RR:RV	0/1:-7.74772,0,-257.244:77:PASS:62:135:64:2:50:4:0:0
1	76023066	INV00000265	N	<INV>	.	LowQual	IMPRECISE;CIEND=-123,123;CIPOS=-123,123;SVTYPE=INV;SVMETHOD=EMBL.DELLYv0.6.7;CHR2=1;END=76023229;CT=5to5;INSLEN=0;PE=2;MAPQ=56	GT:GL:GQ:FT:RCL:RC:RCR:CN:DR:DV:RR:RV	0/1:-6.55062,0,-247.351:66:PASS:37:88:53:2:44:4:0:0
1	76281573	INV00000266	N	<INV>	.	LowQual	IMPRECISE;CIEND=-290,290;CIPOS=-290,290;SVTYPE=INV;SVMETHOD=EMBL.DELLYv0.6.7;CHR2=1;END=76282372;CT=3to3;INSLEN=0;PE=2;MAPQ=60	GT:GL:GQ:FT:RCL:RC:RCR:CN:DR:DV:RR:RV	0/0:0,-1.54629,-243.7:15:PASS:197:455:177:2:43:2:0:0
1	76447611	INV00000267	N	<INV>	.	LowQual	IMPRECISE;CIEND=-108,108;CIPOS=-108,108;SVTYPE=INV;SVMETHOD=EMBL.DELLYv0.6.7;CHR2=1;END=76447914;CT=5to5;INSLEN=0;PE=2;MAPQ=60	GT:GL:GQ:FT:RCL:RC:RCR:CN:DR:DV:RR:RV	0/0:0,-5.84736,-250.091:58:PASS:76:166:70:2:43:3:0:0
1	77789666	INV00000268	N	<INV>	.	LowQual	IMPRECISE;CIEND=-363,363;CIPOS=-363,363;SVTYPE=INV;SVMETHOD=EMBL.DELLYv0.6.7;CHR2=1;END=77789854;CT=3to3;INSLEN=0;PE=2;MAPQ=60	GT:GL:GQ:FT:RCL:RC:RCR:CN:DR:DV:RR:RV	0/1:-7.44338,0,-288.443:74:PASS:60:97:54:2:51:4:0:0
1	77832624	INV00000269	N	<INV>	.	LowQual	IMPRECISE;CIEND=-426,426;CIPOS=-426,426;SVTYPE=INV;SVMETHOD=EMBL.DELLYv0.6.7;CHR2=1;END=77833719;CT=5to5;INSLEN=0;PE=2;MAPQ=41	GT:GL:GQ:FT:RCL:RC:RCR:CN:DR:DV:RR:RV	0/0:0,-2.3343,-143.498:23:PASS:253:408:205:2:33:2:0:0
1	78262894	INV00000270	N	<INV>	.	LowQual	IMPRECISE;CIEND=-149,149;CIPOS=-149,149;SVTYPE=INV;SVMETHOD=EMBL.DELLYv0.6.7;CHR2=1;END=78263117;CT=5to5;INSLEN=0;PE=2;MAPQ=60	GT:GL:GQ:FT:RCL:RC:RCR:CN:DR:DV:RR:RV	0/1:-1.7444,0,-289.744:17:PASS:76:125:59:2:51:3:0:0
1	78284070	INV00000271	N	<INV>	.	LowQual	IMPRECISE;CIEND=-309,309;CIPOS=-309,309;SVTYPE=INV;SVMETHOD=EMBL.DELLYv0.6.7;CHR2=1;END=78284379;CT=3to3;INSLEN=0;PE=2;MAPQ=60	GT:GL:GQ:FT:RCL:RC:RCR:CN:DR:DV:RR:RV	0/0:0,-4.35382,-283.599:44:PASS:71:167:77:2:51:2:0:0
1	79248785	INV00000272	N	<INV>	.	LowQual	IMPRECISE;CIEND=-97,97;CIPOS=-97,97;SVTYPE=INV;SVMETHOD=EMBL.DELLYv0.6.7;CHR2=1;END=79248991;CT=5to5;INSLEN=0;PE=2;MAPQ=60	GT:GL:GQ:FT:RCL:RC:RCR:CN:DR:DV:RR:RV	0/1:-3.13822,0,-317.938:31:PASS:58:120:68:2:56:4:0:0
1	80794624	INV00000273	N	<INV>	.	PASS	IMPRECISE;CIEND=-173,173;CIPOS=-173,173;SVTYPE=INV;SVMETHOD=EMBL.DELLYv0.6.7;CHR2=1;END=80795112;CT=5to5;INSLEN=0;PE=26;MAPQ=60	GT:GL:GQ:FT:RCL:RC:RCR:CN:DR:DV:RR:RV	0/1:-137.057,0,-74.9637:10000:PASS:111:273:104:3:16:26:0:0
1	80794932	INV00000274	N	<INV>	.	LowQual	IMPRECISE;CIEND=-372,372;CIPOS=-372,372;SVTYPE=INV;SVMETHOD=EMBL.DELLYv0.6.7;CHR2=1;END=106505925;CT=5to5;INSLEN=0;PE=3;MAPQ=18	GT:GL:GQ:FT:RCL:RC:RCR:CN:DR:DV:RR:RV	0/1:-1.19181,0,-31.6056:12:LowQual:6593227:13206519:6566776:2:6:2:0:0
1	80796281	INV00000275	N	<INV>	.	LowQual	IMPRECISE;CIEND=-175,175;CIPOS=-175,175;SVTYPE=INV;SVMETHOD=EMBL.DELLYv0.6.7;CHR2=1;END=165552042;CT=3to3;INSLEN=0;PE=2;MAPQ=6	GT:GL:GQ:FT:RCL:RC:RCR:CN:DR:DV:RR:RV	0/0:0,-7.56638,-64.6621:76:PASS:21739870:32670463:21808293:2:28:1:0:0
1	81394990	INV00000276	N	<INV>	.	LowQual	IMPRECISE;CIEND=-304,304;CIPOS=-304,304;SVTYPE=INV;SVMETHOD=EMBL.DELLYv0.6.7;CHR2=1;END=200933202;CT=5to5;INSLEN=0;PE=3;MAPQ=13	GT:GL:GQ:FT:RCL:RC:RCR:CN:DR:DV:RR:RV	0/0:0,-7.43467,-173.136:74:PASS:30369592:50800058:24241221:2:32:2:0:0
1	81660347	INV00000277	N	<INV>	.	PASS	IMPRECISE;CIEND=-140,140;CIPOS=-140,140;SVTYPE=INV;SVMETHOD=EMBL.DELLYv0.6.7;CHR2=1;END=81661559;CT=3to3;INSLEN=0;PE=19;MAPQ=60	GT:GL:GQ:FT:RCL:RC:RCR:CN:DR:DV:RR:RV	0/1:-96.9423,0,-204.342:10000:PASS:335:660:338:2:37:19:0:0
1	81660357	INV00000278	N	<INV>	.	PASS	IMPRECISE;CIEND=-285,285;CIPOS=-285,285;SVTYPE=INV;SVMETHOD=EMBL.DELLYv0.6.7;CHR2=1;END=81661371;CT=5to5;INSLEN=0;PE=17;MAPQ=60	GT:GL:GQ:FT:RCL:RC:RCR:CN:DR:DV:RR:RV	0/1:-85.2444,0,-204.144:10000:PASS:269:515:317:2:37:17:0:0
1	82335881	INV00000279	N	<INV>	.	LowQual	IMPRECISE;CIEND=-239,239;CIPOS=-239,239;SVTYPE=INV;SVMETHOD=EMBL.DELLYv0.6.7;CHR2=1;END=82336072;CT=5to5;INSLEN=0;PE=2;MAPQ=60	GT:GL:GQ:FT:RCL:RC:RCR:CN:DR:DV:RR:RV	0/1:-10.7547,0,-226.155:108:PASS:44:99:70:2:40:4:0:0
1	83074211	INV00000280	N	<INV>	.	LowQual	IMPRECISE;CIEND=-300,300;CIPOS=-300,300;SVTYPE=INV;SVMETHOD=EMBL.DELLYv0.6.7;CHR2=1;END=198475823;CT=5to5;INSLEN=0;PE=6;MAPQ=17	GT:GL:GQ:FT:RCL:RC:RCR:CN:DR:DV:RR:RV	0/0:0,-1.53187,-144.892:15:PASS:29372374:48646510:25552005:2:26:5:0:0
1	84672791	INV00000281	N	<INV>	.	LowQual	IMPRECISE;CIEND=-91,91;CIPOS=-91,91;SVTYPE=INV;SVMETHOD=EMBL.DELLYv0.6.7;CHR2=1;END=84672892;CT=5to5;INSLEN=0;PE=2;MAPQ=60	GT:GL:GQ:FT:RCL:RC:RCR:CN:DR:DV:RR:RV	0/1:-3.74646,0,-272.347:37:PASS:28:57:31:2:48:4:0:0
1	84799020	INV00000282	N	<INV>	.	LowQual	IMPRECISE;CIEND=-382,382;CIPOS=-382,382;SVTYPE=INV;SVMETHOD=EMBL.DELLYv0.6.7;CHR2=1;END=84799165;CT=3to3;INSLEN=0;PE=2;MAPQ=60	GT:GL:GQ:FT:RCL:RC:RCR:CN:DR:DV:RR:RV	0/0:0,-2.95045,-270.2:30:PASS:46:84:37:2:47:2:0:0
1	85388268	INV00000283	N	<INV>	.	LowQual	IMPRECISE;CIEND=-303,303;CIPOS=-303,303;SVTYPE=INV;SVMETHOD=EMBL.DELLYv0.6.7;CHR2=1;END=205062593;CT=5to5;INSLEN=0;PE=2;MAPQ=8	GT:GL:GQ:FT:RCL:RC:RCR:CN:DR:DV:RR:RV	0/0:0,-3.20347,-66.3369:32:PASS:30469876:50850940:22160002:2:14:2:0:0
1	85984278	INV00000284	N	<INV>	.	LowQual	IMPRECISE;CIEND=-300,300;CIPOS=-300,300;SVTYPE=INV;SVMETHOD=EMBL.DELLYv0.6.7;CHR2=1;END=85984433;CT=5to5;INSLEN=0;PE=2;MAPQ=60	GT:GL:GQ:FT:RCL:RC:RCR:CN:DR:DV:RR:RV	0/0:0,-2.27619,-400:23:PASS:77:138:92:2:70:4:0:0
1	86455302	INV00000285	N	<INV>	.	LowQual	IMPRECISE;CIEND=-174,174;CIPOS=-174,174;SVTYPE=INV;SVMETHOD=EMBL.DELLYv0.6.7;CHR2=1;END=86455527;CT=3to3;INSLEN=0;PE=2;MAPQ=60	GT:GL:GQ:FT:RCL:RC:RCR:CN:DR:DV:RR:RV	0/0:0,-1.96484,-341.2:20:PASS:74:151:65:2:60:3:0:0
1	86680762	INV00000286	N	<INV>	.	LowQual	IMPRECISE;CIEND=-423,423;CIPOS=-423,423;SVTYPE=INV;SVMETHOD=EMBL.DELLYv0.6.7;CHR2=1;END=182480052;CT=5to5;INSLEN=0;PE=2;MAPQ=24	GT:GL:GQ:FT:RCL:RC:RCR:CN:DR:DV:RR:RV	0/0:0,-0.00758506,-24.2011:3:LowQual:24585104:38480194:24426585:2:7:1:0:0
1	86809956	INV00000287	N	<INV>	.	PASS	IMPRECISE;CIEND=-266,266;CIPOS=-266,266;SVTYPE=INV;SVMETHOD=EMBL.DELLYv0.6.7;CHR2=1;END=89719724;CT=3to3;INSLEN=0;PE=10;MAPQ=60	GT:GL:GQ:FT:RCL:RC:RCR:CN:DR:DV:RR:RV	0/1:-41.121,0,-69.1777:10000:PASS:778468:1525108:774679:2:21:10:0:0
1	86810200	INV00000288	N	<INV>	.	LowQual	IMPRECISE;CIEND=-340,340;CIPOS=-340,340;SVTYPE=INV;SVMETHOD=EMBL.DELLYv0.6.7;CHR2=1;END=89719539;CT=5to5;INSLEN=0;PE=6;MAPQ=19	GT:GL:GQ:FT:RCL:RC:RCR:CN:DR:DV:RR:RV	0/1:-2.76042,0,-129.064:28:PASS:778314:1524927:774576:2:37:6:0:0
1	86839412	INV00000289	N	<INV>	.	LowQual	IMPRECISE;CIEND=-47,47;CIPOS=-47,47;SVTYPE=INV;SVMETHOD=EMBL.DELLYv0.6.7;CHR2=1;END=86839611;CT=3to3;INSLEN=0;PE=2;MAPQ=60	GT:GL:GQ:FT:RCL:RC:RCR:CN:DR:DV:RR:RV	0/0:0,-7.84735,-262.7:78:PASS:48:92:46:2:45:1:0:0
1	87451202	INV00000290	N	<INV>	.	LowQual	IMPRECISE;CIEND=-339,339;CIPOS=-339,339;SVTYPE=INV;SVMETHOD=EMBL.DELLYv0.6.7;CHR2=1;END=192192211;CT=3to3;INSLEN=0;PE=2;MAPQ=4	GT:GL:GQ:FT:RCL:RC:RCR:CN:DR:DV:RR:RV	0/0:0,-5.34758,-68.429:53:PASS:26859851:43088150:26579435:2:18:0:0:0
1	88917654	INV00000291	N	<INV>	.	LowQual	IMPRECISE;CIEND=-40,40;CIPOS=-40,40;SVTYPE=INV;SVMETHOD=EMBL.DELLYv0.6.7;CHR2=1;END=88917799;CT=5to5;INSLEN=0;PE=2;MAPQ=60	GT:GL:GQ:FT:RCL:RC:RCR:CN:DR:DV:RR:RV	0/0:0,-1.84736,-252:18:PASS:39:75:37:2:44:2:0:0
1	89031413	INV00000292	N	<INV>	.	PASS	IMPRECISE;CIEND=-31,31;CIPOS=-31,31;SVTYPE=INV;SVMETHOD=EMBL.DELLYv0.6.7;CHR2=1;END=89031598;CT=3to3;INSLEN=0;PE=3;MAPQ=60	GT:GL:GQ:FT:RCL:RC:RCR:CN:DR:DV:RR:RV	0/0:0,-3.05148,-276:31:PASS:59:103:47:2:48:2:0:0
1	89233626	INV00000293	N	<INV>	.	PASS	IMPRECISE;CIEND=-347,347;CIPOS=-347,347;SVTYPE=INV;SVMETHOD=EMBL.DELLYv0.6.7;CHR2=1;END=89233734;CT=3to3;INSLEN=0;PE=3;MAPQ=43	GT:GL:GQ:FT:RCL:RC:RCR:CN:DR:DV:RR:RV	0/1:-12.5547,0,-214.755:126:PASS:32:59:36:2:38:6:0:0
1	89315038	INV00000294	N	<INV>	.	LowQual	IMPRECISE;CIEND=-100,100;CIPOS=-100,100;SVTYPE=INV;SVMETHOD=EMBL.DELLYv0.6.7;CHR2=1;END=89315279;CT=3to3;INSLEN=0;PE=2;MAPQ=60	GT:GL:GQ:FT:RCL:RC:RCR:CN:DR:DV:RR:RV	0/0:0,-10.5531,-310.796:106:PASS:78:143:58:2:54:1:0:0
1	89625726	INV00000295	N	<INV>	.	LowQual	IMPRECISE;CIEND=-395,395;CIPOS=-395,395;SVTYPE=INV;SVMETHOD=EMBL.DELLYv0.6.7;CHR2=1;END=89626652;CT=3to3;INSLEN=0;PE=2;MAPQ=60	GT:GL:GQ:FT:RCL:RC:RCR:CN:DR:DV:RR:RV	0/0:0,-8.26795,-372.4:83:PASS:236:533:247:2:64:2:0:0
1	89937684	INV00000296	N	<INV>	.	LowQual	IMPRECISE;CIEND=-184,184;CIPOS=-184,184;SVTYPE=INV;SVMETHOD=EMBL.DELLYv0.6.7;CHR2=1;END=89937864;CT=5to5;INSLEN=0;PE=2;MAPQ=37	GT:GL:GQ:FT:RCL:RC:RCR:CN:DR:DV:RR:RV	0/0:0,-5.75663,-301.2:58:PASS:60:114:52:2:52:3:0:0
1	90021536	INV00000297	N	<INV>	.	LowQual	IMPRECISE;CIEND=-426,426;CIPOS=-426,426;SVTYPE=INV;SVMETHOD=EMBL.DELLYv0.6.7;CHR2=1;END=90021656;CT=3to3;INSLEN=0;PE=2;MAPQ=60	GT:GL:GQ:FT:RCL:RC:RCR:CN:DR:DV:RR:RV	0/1:-0.861905,0,-198.862:10:LowQual:32:55:38:2:35:2:0:0
1	90167244	INV00000298	N	<INV>	.	LowQual	IMPRECISE;CIEND=-328,328;CIPOS=-328,328;SVTYPE=INV;SVMETHOD=EMBL.DELLYv0.6.7;CHR2=1;END=90167487;CT=3to3;INSLEN=0;PE=2;MAPQ=60	GT:GL:GQ:FT:RCL:RC:RCR:CN:DR:DV:RR:RV	0/0:0,-3.95452,-292:40:PASS:67:145:73:2:51:2:0:0
1	90781066	INV00000299	N	<INV>	.	PASS	IMPRECISE;CIEND=-134,134;CIPOS=-134,134;SVTYPE=INV;SVMETHOD=EMBL.DELLYv0.6.7;CHR2=1;END=90781235;CT=3to3;INSLEN=0;PE=3;MAPQ=60	GT:GL:GQ:FT:RCL:RC:RCR:CN:DR:DV:RR:RV	0/1:-12.3611,0,-205.357:124:PASS:45:73:51:2:37:5:0:0
1	91138500	INV00000300	N	<INV>	.	LowQual	IMPRECISE;CIEND=-152,152;CIPOS=-152,152;SVTYPE=INV;SVMETHOD=EMBL.DELLYv0.6.7;CHR2=1;END=91138710;CT=3to3;INSLEN=0;PE=2;MAPQ=60	GT:GL:GQ:FT:RCL:RC:RCR:CN:DR:DV:RR:RV	0/1:-1.93823,0,-317.038:19:PASS:62:120:58:2:56:4:0:0
1	92288714	INV00000301	N	<INV>	.	LowQual	IMPRECISE;CIEND=-145,145;CIPOS=-145,145;SVTYPE=INV;SVMETHOD=EMBL.DELLYv0.6.7;CHR2=1;END=92288840;CT=3to3;INSLEN=0;PE=2;MAPQ=60	GT:GL:GQ:FT:RCL:RC:RCR:CN:DR:DV:RR:RV	0/0:0,-0.453538,-278.8:6:LowQual:35:74:39:2:49:3:0:0
1	92375749	INV00000302	N	<INV>	.	LowQual	IMPRECISE;CIEND=-16,16;CIPOS=-16,16;SVTYPE=INV;SVMETHOD=EMBL.DELLYv0.6.7;CHR2=1;END=92376671;CT=3to3;INSLEN=0;PE=2;MAPQ=46	GT:GL:GQ:FT:RCL:RC:RCR:CN:DR:DV:RR:RV	0/0:0,-11.7431,-241.195:117:PASS:182:459:238:2:47:1:0:0
1	92599527	INV00000303	N	<INV>	.	LowQual	IMPRECISE;CIEND=-230,230;CIPOS=-230,230;SVTYPE=INV;SVMETHOD=EMBL.DELLYv0.6.7;CHR2=1;END=92600647;CT=5to5;INSLEN=0;PE=2;MAPQ=60	GT:GL:GQ:FT:RCL:RC:RCR:CN:DR:DV:RR:RV	0/0:0,-2.14779,-232.899:21:PASS:289:594:350:2:45:2:0:0
1	92872059	INV00000304	N	<INV>	.	LowQual	IMPRECISE;CIEND=-402,402;CIPOS=-402,402;SVTYPE=INV;SVMETHOD=EMBL.DELLYv0.6.7;CHR2=1;END=232252285;CT=3to3;INSLEN=0;PE=2;MAPQ=6	GT:GL:GQ:FT:RCL:RC:RCR:CN:DR:DV:RR:RV	0/0:0,-6.92774,-143.751:69:PASS:35573452:60606444:8464619:3:25:2:0:0
1	92937835	INV00000305	N	<INV>	.	LowQual	IMPRECISE;CIEND=-272,272;CIPOS=-272,272;SVTYPE=INV;SVMETHOD=EMBL.DELLYv0.6.7;CHR2=1;END=92938080;CT=5to5;INSLEN=0;PE=2;MAPQ=60	GT:GL:GQ:FT:RCL:RC:RCR:CN:DR:DV:RR:RV	0/1:-6.84131,0,-300.841:68:PASS:55:151:67:2:53:4:0:0
1	93262239	INV00000307	N	<INV>	.	PASS	IMPRECISE;CIEND=-316,316;CIPOS=-316,316;SVTYPE=INV;SVMETHOD=EMBL.DELLYv0.6.7;CHR2=1;END=93262503;CT=5to5;INSLEN=0;PE=6;MAPQ=37	GT:GL:GQ:FT:RCL:RC:RCR:CN:DR:DV:RR:RV	0/1:-15.4733,0,-108.21:157:PASS:87:82:77:1:20:6:0:0
1	93262251	INV00000306	N	<INV>	.	PASS	IMPRECISE;CIEND=-182,182;CIPOS=-182,182;SVTYPE=INV;SVMETHOD=EMBL.DELLYv0.6.7;CHR2=1;END=93262357;CT=3to3;INSLEN=0;PE=8;MAPQ=60	GT:GL:GQ:FT:RCL:RC:RCR:CN:DR:DV:RR:RV	0/1:-44.3825,0,-58.4764:10000:PASS:47:23:0:1:13:11:0:0
1	93369787	INV00000308	N	<INV>	.	LowQual	IMPRECISE;CIEND=-139,139;CIPOS=-139,139;SVTYPE=INV;SVMETHOD=EMBL.DELLYv0.6.7;CHR2=1;END=93370019;CT=3to3;INSLEN=0;PE=2;MAPQ=60	GT:GL:GQ:FT:RCL:RC:RCR:CN:DR:DV:RR:RV	0/1:-3.85161,0,-249.852:39:PASS:66:96:62:2:44:3:0:0
1	94119681	INV00000309	N	<INV>	.	LowQual	IMPRECISE;CIEND=-124,124;CIPOS=-124,124;SVTYPE=INV;SVMETHOD=EMBL.DELLYv0.6.7;CHR2=1;END=94119931;CT=3to3;INSLEN=0;PE=2;MAPQ=60	GT:GL:GQ:FT:RCL:RC:RCR:CN:DR:DV:RR:RV	0/1:-6.86192,0,-191.462:69:PASS:52:89:53:2:34:3:0:0
1	94696141	INV00000310	N	<INV>	.	LowQual	IMPRECISE;CIEND=-285,285;CIPOS=-285,285;SVTYPE=INV;SVMETHOD=EMBL.DELLYv0.6.7;CHR2=1;END=94696317;CT=5to5;INSLEN=0;PE=2;MAPQ=60	GT:GL:GQ:FT:RCL:RC:RCR:CN:DR:DV:RR:RV	0/1:-1.24543,0,-283.545:12:LowQual:37:107:61:2:50:3:0:0
1	95241403	INV00000311	N	<INV>	.	LowQual	IMPRECISE;CIEND=-215,215;CIPOS=-215,215;SVTYPE=INV;SVMETHOD=EMBL.DELLYv0.6.7;CHR2=1;END=95241572;CT=5to5;INSLEN=0;PE=2;MAPQ=60	GT:GL:GQ:FT:RCL:RC:RCR:CN:DR:DV:RR:RV	0/1:-3.44337,0,-289.443:34:PASS:53:93:38:2:51:4:0:0
1	95253264	INV00000312	N	<INV>	.	LowQual	IMPRECISE;CIEND=-43,43;CIPOS=-43,43;SVTYPE=INV;SVMETHOD=EMBL.DELLYv0.6.7;CHR2=1;END=95253450;CT=5to5;INSLEN=0;PE=2;MAPQ=60	GT:GL:GQ:FT:RCL:RC:RCR:CN:DR:DV:RR:RV	0/1:-6.95264,0,-238.153:70:PASS:49:92:50:2:42:4:0:0
1	95542020	INV00000313	N	<INV>	.	LowQual	IMPRECISE;CIEND=-239,239;CIPOS=-239,239;SVTYPE=INV;SVMETHOD=EMBL.DELLYv0.6.7;CHR2=1;END=95542978;CT=3to3;INSLEN=0;PE=2;MAPQ=60	GT:GL:GQ:FT:RCL:RC:RCR:CN:DR:DV:RR:RV	0/1:-2.66924,0,-144.868:27:PASS:234:385:229:2:29:2:0:0
1	95714381	INV00000314	N	<INV>	.	LowQual	IMPRECISE;CIEND=-64,64;CIPOS=-64,64;SVTYPE=INV;SVMETHOD=EMBL.DELLYv0.6.7;CHR2=1;END=95714748;CT=3to3;INSLEN=0;PE=2;MAPQ=60	GT:GL:GQ:FT:RCL:RC:RCR:CN:DR:DV:RR:RV	0/0:0,-5.15869,-318:52:PASS:102:213:85:2:55:2:0:0
1	97047514	INV00000315	N	<INV>	.	LowQual	IMPRECISE;CIEND=-300,300;CIPOS=-300,300;SVTYPE=INV;SVMETHOD=EMBL.DELLYv0.6.7;CHR2=1;END=97047677;CT=3to3;INSLEN=0;PE=2;MAPQ=60	GT:GL:GQ:FT:RCL:RC:RCR:CN:DR:DV:RR:RV	0/1:-6.66293,0,-187.163:67:PASS:37:67:49:2:33:3:0:0
1	97190409	INV00000316	N	<INV>	.	LowQual	IMPRECISE;CIEND=-395,395;CIPOS=-395,395;SVTYPE=INV;SVMETHOD=EMBL.DELLYv0.6.7;CHR2=1;END=97190658;CT=3to3;INSLEN=0;PE=2;MAPQ=24	GT:GL:GQ:FT:RCL:RC:RCR:CN:DR:DV:RR:RV	0/0:0,-12.0522,-271.86:121:PASS:62:146:63:2:49:2:0:0
1	97870277	INV00000317	N	<INV>	.	LowQual	IMPRECISE;CIEND=-355,355;CIPOS=-355,355;SVTYPE=INV;SVMETHOD=EMBL.DELLYv0.6.7;CHR2=1;END=97870396;CT=5to5;INSLEN=0;PE=2;MAPQ=60	GT:GL:GQ:FT:RCL:RC:RCR:CN:DR:DV:RR:RV	0/1:-4.55866,0,-214.657:46:PASS:32:65:33:2:39:3:0:0
1	97963678	INV00000318	N	<INV>	.	PASS	IMPRECISE;CIEND=-52,52;CIPOS=-52,52;SVTYPE=INV;SVMETHOD=EMBL.DELLYv0.6.7;CHR2=1;END=97963818;CT=5to5;INSLEN=0;PE=3;MAPQ=60	GT:GL:GQ:FT:RCL:RC:RCR:CN:DR:DV:RR:RV	0/1:-11.6578,0,-209.658:117:PASS:45:60:43:1:37:4:0:0
1	98360643	INV00000319	N	<INV>	.	LowQual	IMPRECISE;CIEND=-292,292;CIPOS=-292,292;SVTYPE=INV;SVMETHOD=EMBL.DELLYv0.6.7;CHR2=1;END=98360824;CT=5to5;INSLEN=0;PE=2;MAPQ=60	GT:GL:GQ:FT:RCL:RC:RCR:CN:DR:DV:RR:RV	0/0:0,-1.25251,-273.903:13:LowQual:50:112:46:2:48:3:0:0
1	98574744	INV00000320	N	<INV>	.	LowQual	IMPRECISE;CIEND=-264,264;CIPOS=-264,264;SVTYPE=INV;SVMETHOD=EMBL.DELLYv0.6.7;CHR2=1;END=98574955;CT=5to5;INSLEN=0;PE=2;MAPQ=20	GT:GL:GQ:FT:RCL:RC:RCR:CN:DR:DV:RR:RV	0/0:0,-10.6743,-213.143:107:PASS:62:109:63:2:51:4:0:0
1	98960457	INV00000321	N	<INV>	.	LowQual	IMPRECISE;CIEND=-296,296;CIPOS=-296,296;SVTYPE=INV;SVMETHOD=EMBL.DELLYv0.6.7;CHR2=1;END=98960665;CT=5to5;INSLEN=0;PE=2;MAPQ=60	GT:GL:GQ:FT:RCL:RC:RCR:CN:DR:DV:RR:RV	0/1:-0.853695,0,-236.654:10:LowQual:57:97:49:2:42:3:0:0
1	99097301	INV00000322	N	<INV>	.	LowQual	IMPRECISE;CIEND=-126,126;CIPOS=-126,126;SVTYPE=INV;SVMETHOD=EMBL.DELLYv0.6.7;CHR2=1;END=99097403;CT=5to5;INSLEN=0;PE=2;MAPQ=60	GT:GL:GQ:FT:RCL:RC:RCR:CN:DR:DV:RR:RV	0/1:-10.2598,0,-198.26:103:PASS:27:40:30:1:35:4:0:0
1	99636524	INV00000323	N	<INV>	.	LowQual	IMPRECISE;CIEND=-325,325;CIPOS=-325,325;SVTYPE=INV;SVMETHOD=EMBL.DELLYv0.6.7;CHR2=1;END=99636720;CT=5to5;INSLEN=0;PE=2;MAPQ=60	GT:GL:GQ:FT:RCL:RC:RCR:CN:DR:DV:RR:RV	0/1:-4.45367,0,-238.454:45:PASS:51:95:41:2:42:3:0:0
1	99650056	INV00000324	N	<INV>	.	LowQual	IMPRECISE;CIEND=-110,110;CIPOS=-110,110;SVTYPE=INV;SVMETHOD=EMBL.DELLYv0.6.7;CHR2=1;END=99650175;CT=5to5;INSLEN=0;PE=2;MAPQ=60	GT:GL:GQ:FT:RCL:RC:RCR:CN:DR:DV:RR:RV	0/0:0,-0.944272,-234:10:LowQual:28:67:37:2:41:2:0:0
1	99827153	INV00000325	N	<INV>	.	LowQual	IMPRECISE;CIEND=-182,182;CIPOS=-182,182;SVTYPE=INV;SVMETHOD=EMBL.DELLYv0.6.7;CHR2=1;END=99827325;CT=5to5;INSLEN=0;PE=2;MAPQ=60	GT:GL:GQ:FT:RCL:RC:RCR:CN:DR:DV:RR:RV	0/1:-10.0598,0,-198.26:101:PASS:34:71:35:2:35:4:0:0
1	99852567	INV00000326	N	<INV>	.	LowQual	IMPRECISE;CIEND=-228,228;CIPOS=-228,228;SVTYPE=INV;SVMETHOD=EMBL.DELLYv0.6.7;CHR2=1;END=99852701;CT=3to3;INSLEN=0;PE=2;MAPQ=60	GT:GL:GQ:FT:RCL:RC:RCR:CN:DR:DV:RR:RV	0/1:-3.24955,0,-261.25:32:PASS:27:84:32:3:46:3:0:0
1	99955787	INV00000327	N	<INV>	.	LowQual	IMPRECISE;CIEND=-127,127;CIPOS=-127,127;SVTYPE=INV;SVMETHOD=EMBL.DELLYv0.6.7;CHR2=1;END=99955995;CT=5to5;INSLEN=0;PE=2;MAPQ=60	GT:GL:GQ:FT:RCL:RC:RCR:CN:DR:DV:RR:RV	0/1:-1.85199,0,-244.552:19:PASS:56:93:59:2:44:3:0:0
1	99974317	INV00000328	N	<INV>	.	LowQual	IMPRECISE;CIEND=-433,433;CIPOS=-433,433;SVTYPE=INV;SVMETHOD=EMBL.DELLYv0.6.7;CHR2=1;END=163468878;CT=3to3;INSLEN=0;PE=3;MAPQ=7	GT:GL:GQ:FT:RCL:RC:RCR:CN:DR:DV:RR:RV	0/0:0,-10.2832,-230.138:103:PASS:16403207:21666363:16482895:1:42:2:0:0
1	100256978	INV00000329	N	<INV>	.	LowQual	IMPRECISE;CIEND=-371,371;CIPOS=-371,371;SVTYPE=INV;SVMETHOD=EMBL.DELLYv0.6.7;CHR2=1;END=100258384;CT=3to3;INSLEN=0;PE=2;MAPQ=60	GT:GL:GQ:FT:RCL:RC:RCR:CN:DR:DV:RR:RV	0/0:0,-4.64507,-234.701:46:PASS:400:822:376:2:42:2:0:0
1	100365895	INV00000330	N	<INV>	.	LowQual	IMPRECISE;CIEND=-89,89;CIPOS=-89,89;SVTYPE=INV;SVMETHOD=EMBL.DELLYv0.6.7;CHR2=1;END=100366081;CT=5to5;INSLEN=0;PE=2;MAPQ=60	GT:GL:GQ:FT:RCL:RC:RCR:CN:DR:DV:RR:RV	0/0:0,-11.4597,-336:115:PASS:67:109:60:2:57:1:0:0
1	100953762	INV00000331	N	<INV>	.	LowQual	IMPRECISE;CIEND=-323,323;CIPOS=-323,323;SVTYPE=INV;SVMETHOD=EMBL.DELLYv0.6.7;CHR2=1;END=100954127;CT=5to5;INSLEN=0;PE=2;MAPQ=60	GT:GL:GQ:FT:RCL:RC:RCR:CN:DR:DV:RR:RV	0/0:0,-3.95457,-294:40:PASS:108:211:102:2:51:2:0:0
1	101512063	INV00000332	N	<INV>	.	LowQual	IMPRECISE;CIEND=-43,43;CIPOS=-43,43;SVTYPE=INV;SVMETHOD=EMBL.DELLYv0.6.7;CHR2=1;END=101512258;CT=3to3;INSLEN=0;PE=2;MAPQ=60	GT:GL:GQ:FT:RCL:RC:RCR:CN:DR:DV:RR:RV	0/0:0,-9.3463,-257.9:93:PASS:42:92:29:3:44:1:0:0
1	101627101	INV00000333	N	<INV>	.	LowQual	IMPRECISE;CIEND=-377,377;CIPOS=-377,377;SVTYPE=INV;SVMETHOD=EMBL.DELLYv0.6.7;CHR2=1;END=101627306;CT=3to3;INSLEN=0;PE=2;MAPQ=59	GT:GL:GQ:FT:RCL:RC:RCR:CN:DR:DV:RR:RV	0/0:0,-0.843242,-228.2:9:LowQual:54:92:68:2:40:2:0:0
1	102406895	INV00000334	N	<INV>	.	LowQual	IMPRECISE;CIEND=-124,124;CIPOS=-124,124;SVTYPE=INV;SVMETHOD=EMBL.DELLYv0.6.7;CHR2=1;END=102407080;CT=5to5;INSLEN=0;PE=2;MAPQ=48	GT:GL:GQ:FT:RCL:RC:RCR:CN:DR:DV:RR:RV	0/0:0,-1.65251,-274.3:17:PASS:45:100:58:2:48:3:0:0
1	102892308	INV00000335	N	<INV>	.	PASS	IMPRECISE;CIEND=-330,330;CIPOS=-330,330;SVTYPE=INV;SVMETHOD=EMBL.DELLYv0.6.7;CHR2=1;END=102970245;CT=3to3;INSLEN=0;PE=8;MAPQ=31	GT:GL:GQ:FT:RCL:RC:RCR:CN:DR:DV:RR:RV	0/1:-8.33277,0,-89.5899:83:PASS:20679:40485:20606:2:29:8:0:0
1	102892537	INV00000336	N	<INV>	.	LowQual	IMPRECISE;CIEND=-236,236;CIPOS=-236,236;SVTYPE=INV;SVMETHOD=EMBL.DELLYv0.6.7;CHR2=1;END=102970089;CT=5to5;INSLEN=0;PE=11;MAPQ=10	GT:GL:GQ:FT:RCL:RC:RCR:CN:DR:DV:RR:RV	0/1:-10.4827,0,-151.649:105:PASS:20508:40311:20516:2:31:11:0:0
1	103639000	INV00000337	N	<INV>	.	LowQual	IMPRECISE;CIEND=-442,442;CIPOS=-442,442;SVTYPE=INV;SVMETHOD=EMBL.DELLYv0.6.7;CHR2=1;END=238790780;CT=5to5;INSLEN=0;PE=2;MAPQ=3	GT:GL:GQ:FT:RCL:RC:RCR:CN:DR:DV:RR:RV	0/0:0,-1.75348,-26.7473:18:PASS:34858041:58286989:5128998:3:6:0:0:0
1	103695272	INV00000338	N	<INV>	.	LowQual	IMPRECISE;CIEND=-356,356;CIPOS=-356,356;SVTYPE=INV;SVMETHOD=EMBL.DELLYv0.6.7;CHR2=1;END=103695498;CT=3to3;INSLEN=0;PE=2;MAPQ=60	GT:GL:GQ:FT:RCL:RC:RCR:CN:DR:DV:RR:RV	0/1:-3.73703,0,-326.036:37:PASS:67:148:67:2:58:4:0:0
1	104081561	INV00000339	N	<INV>	.	LowQual	IMPRECISE;CIEND=-130,130;CIPOS=-130,130;SVTYPE=INV;SVMETHOD=EMBL.DELLYv0.6.7;CHR2=1;END=104081706;CT=5to5;INSLEN=0;PE=2;MAPQ=59	GT:GL:GQ:FT:RCL:RC:RCR:CN:DR:DV:RR:RV	0/1:-3.8547,0,-232.755:39:PASS:42:77:32:2:41:3:0:0
1	105104843	INV00000340	N	<INV>	.	LowQual	IMPRECISE;CIEND=-421,421;CIPOS=-421,421;SVTYPE=INV;SVMETHOD=EMBL.DELLYv0.6.7;CHR2=1;END=105104959;CT=3to3;INSLEN=0;PE=2;MAPQ=36	GT:GL:GQ:FT:RCL:RC:RCR:CN:DR:DV:RR:RV	0/1:-8.28251,0,-71.0834:83:PASS:14:50:20:3:13:4:0:0
1	106761129	INV00000341	N	<INV>	.	LowQual	IMPRECISE;CIEND=-79,79;CIPOS=-79,79;SVTYPE=INV;SVMETHOD=EMBL.DELLYv0.6.7;CHR2=1;END=106761273;CT=3to3;INSLEN=0;PE=2;MAPQ=60	GT:GL:GQ:FT:RCL:RC:RCR:CN:DR:DV:RR:RV	0/0:0,-4.53604,-198:45:PASS:40:66:38:2:34:1:0:0
1	106866057	INV00000342	N	<INV>	.	LowQual	IMPRECISE;CIEND=-133,133;CIPOS=-133,133;SVTYPE=INV;SVMETHOD=EMBL.DELLYv0.6.7;CHR2=1;END=106866177;CT=5to5;INSLEN=0;PE=2;MAPQ=60	GT:GL:GQ:FT:RCL:RC:RCR:CN:DR:DV:RR:RV	0/1:-11.3629,0,-181.163:114:PASS:23:64:33:2:32:4:0:0
1	107150672	INV00000343	N	<INV>	.	LowQual	IMPRECISE;CIEND=-51,51;CIPOS=-51,51;SVTYPE=INV;SVMETHOD=EMBL.DELLYv0.6.7;CHR2=1;END=107151011;CT=3to3;INSLEN=0;PE=2;MAPQ=60	GT:GL:GQ:FT:RCL:RC:RCR:CN:DR:DV:RR:RV	0/0:0,-3.95453,-292.1:40:PASS:97:159:97:2:51:2:0:0
1	107876246	INV00000344	N	<INV>	.	LowQual	IMPRECISE;CIEND=-57,57;CIPOS=-57,57;SVTYPE=INV;SVMETHOD=EMBL.DELLYv0.6.7;CHR2=1;END=107876389;CT=5to5;INSLEN=0;PE=2;MAPQ=60	GT:GL:GQ:FT:RCL:RC:RCR:CN:DR:DV:RR:RV	0/1:-4.75781,0,-212.158:48:PASS:37:76:38:2:38:3:0:0
1	108324152	INV00000345	N	<INV>	.	LowQual	IMPRECISE;CIEND=-227,227;CIPOS=-227,227;SVTYPE=INV;SVMETHOD=EMBL.DELLYv0.6.7;CHR2=1;END=108324374;CT=5to5;INSLEN=0;PE=2;MAPQ=60	GT:GL:GQ:FT:RCL:RC:RCR:CN:DR:DV:RR:RV	0/1:-4.43308,0,-346.433:44:PASS:62:140:70:2:61:4:0:0
1	108865567	INV00000346	N	<INV>	.	LowQual	IMPRECISE;CIEND=-19,19;CIPOS=-19,19;SVTYPE=INV;SVMETHOD=EMBL.DELLYv0.6.7;CHR2=1;END=108865956;CT=5to5;INSLEN=0;PE=2;MAPQ=60	GT:GL:GQ:FT:RCL:RC:RCR:CN:DR:DV:RR:RV	0/0:0,-7.45342,-287:75:PASS:86:194:109:2:50:2:0:0
1	108873171	INV00000347	N	<INV>	.	LowQual	IMPRECISE;CIEND=-266,266;CIPOS=-266,266;SVTYPE=INV;SVMETHOD=EMBL.DELLYv0.6.7;CHR2=1;END=108873410;CT=5to5;INSLEN=0;PE=2;MAPQ=52	GT:GL:GQ:FT:RCL:RC:RCR:CN:DR:DV:RR:RV	0/0:0,-2.26795,-354.4:23:PASS:68:161:65:2:62:4:0:0
1	109294974	INV00000348	N	<INV>	.	LowQual	IMPRECISE;CIEND=-58,58;CIPOS=-58,58;SVTYPE=INV;SVMETHOD=EMBL.DELLYv0.6.7;CHR2=1;END=109295096;CT=5to5;INSLEN=0;PE=2;MAPQ=60	GT:GL:GQ:FT:RCL:RC:RCR:CN:DR:DV:RR:RV	0/0:0,-2.44942,-264:24:PASS:26:87:38:3:46:2:0:0
1	110120132	INV00000349	N	<INV>	.	LowQual	IMPRECISE;CIEND=-391,391;CIPOS=-391,391;SVTYPE=INV;SVMETHOD=EMBL.DELLYv0.6.7;CHR2=1;END=110120939;CT=5to5;INSLEN=0;PE=2;MAPQ=60	GT:GL:GQ:FT:RCL:RC:RCR:CN:DR:DV:RR:RV	0/0:0,-8.15574,-321.094:82:PASS:228:465:219:2:58:2:0:0
1	110558957	INV00000350	N	<INV>	.	LowQual	IMPRECISE;CIEND=-317,317;CIPOS=-317,317;SVTYPE=INV;SVMETHOD=EMBL.DELLYv0.6.7;CHR2=1;END=110559159;CT=3to3;INSLEN=0;PE=2;MAPQ=60	GT:GL:GQ:FT:RCL:RC:RCR:CN:DR:DV:RR:RV	0/0:0,-3.65354,-288:37:PASS:59:114:59:2:50:2:0:0
1	111106989	INV00000351	N	<INV>	.	LowQual	IMPRECISE;CIEND=-403,403;CIPOS=-403,403;SVTYPE=INV;SVMETHOD=EMBL.DELLYv0.6.7;CHR2=1;END=181869116;CT=3to3;INSLEN=0;PE=8;MAPQ=10	GT:GL:GQ:FT:RCL:RC:RCR:CN:DR:DV:RR:RV	0/0:0,-6.64934,-240.569:66:PASS:18119181:25707283:18087769:1:42:6:0:0
1	111428107	INV00000352	N	<INV>	.	LowQual	IMPRECISE;CIEND=-184,184;CIPOS=-184,184;SVTYPE=INV;SVMETHOD=EMBL.DELLYv0.6.7;CHR2=1;END=111429933;CT=5to5;INSLEN=0;PE=2;MAPQ=60	GT:GL:GQ:FT:RCL:RC:RCR:CN:DR:DV:RR:RV	0/0:0,-5.84269,-211.974:58:PASS:440:901:519:2:40:2:0:0
1	111606734	INV00000353	N	<INV>	.	LowQual	IMPRECISE;CIEND=-373,373;CIPOS=-373,373;SVTYPE=INV;SVMETHOD=EMBL.DELLYv0.6.7;CHR2=1;END=111607069;CT=5to5;INSLEN=0;PE=2;MAPQ=60	GT:GL:GQ:FT:RCL:RC:RCR:CN:DR:DV:RR:RV	0/1:-3.52999,0,-363.53:35:PASS:100:198:106:2:64:4:0:0
1	111893620	INV00000354	N	<INV>	.	LowQual	IMPRECISE;CIEND=-299,299;CIPOS=-299,299;SVTYPE=INV;SVMETHOD=EMBL.DELLYv0.6.7;CHR2=1;END=111893827;CT=5to5;INSLEN=0;PE=2;MAPQ=60	GT:GL:GQ:FT:RCL:RC:RCR:CN:DR:DV:RR:RV	0/0:0,-0.0574733,-296.9:4:LowQual:60:112:69:2:53:3:0:0
1	111979264	INV00000355	N	<INV>	.	LowQual	IMPRECISE;CIEND=-310,310;CIPOS=-310,310;SVTYPE=INV;SVMETHOD=EMBL.DELLYv0.6.7;CHR2=1;END=111979425;CT=5to5;INSLEN=0;PE=2;MAPQ=60	GT:GL:GQ:FT:RCL:RC:RCR:CN:DR:DV:RR:RV	0/1:-6.34234,0,-295.142:63:PASS:55:98:42:2:52:4:0:0
1	113206348	INV00000356	N	<INV>	.	LowQual	IMPRECISE;CIEND=-410,410;CIPOS=-410,410;SVTYPE=INV;SVMETHOD=EMBL.DELLYv0.6.7;CHR2=1;END=167175350;CT=5to5;INSLEN=0;PE=4;MAPQ=16	GT:GL:GQ:FT:RCL:RC:RCR:CN:DR:DV:RR:RV	0/0:0,-2.6713,-132.901:27:PASS:13812023:16908668:14062173:1:25:4:0:0
1	113496531	INV00000357	N	<INV>	.	PASS	IMPRECISE;CIEND=-119,119;CIPOS=-119,119;SVTYPE=INV;SVMETHOD=EMBL.DELLYv0.6.7;CHR2=1;END=113496714;CT=5to5;INSLEN=0;PE=3;MAPQ=60	GT:GL:GQ:FT:RCL:RC:RCR:CN:DR:DV:RR:RV	0/1:-20.2475,0,-254.647:10000:PASS:48:110:55:2:45:6:0:0
1	113745716	INV00000358	N	<INV>	.	LowQual	IMPRECISE;CIEND=-69,69;CIPOS=-69,69;SVTYPE=INV;SVMETHOD=EMBL.DELLYv0.6.7;CHR2=1;END=113745929;CT=5to5;INSLEN=0;PE=2;MAPQ=54	GT:GL:GQ:FT:RCL:RC:RCR:CN:DR:DV:RR:RV	0/0:0,-8.0679,-359.846:81:PASS:46:137:49:3:63:3:0:0
1	114116892	INV00000359	N	<INV>	.	LowQual	IMPRECISE;CIEND=-108,108;CIPOS=-108,108;SVTYPE=INV;SVMETHOD=EMBL.DELLYv0.6.7;CHR2=1;END=114117192;CT=5to5;INSLEN=0;PE=2;MAPQ=60	GT:GL:GQ:FT:RCL:RC:RCR:CN:DR:DV:RR:RV	0/1:-3.55058,0,-255.551:36:PASS:91:157:73:2:45:3:0:0
1	114286042	INV00000360	N	<INV>	.	LowQual	IMPRECISE;CIEND=-102,102;CIPOS=-102,102;SVTYPE=INV;SVMETHOD=EMBL.DELLYv0.6.7;CHR2=1;END=114286326;CT=5to5;INSLEN=0;PE=2;MAPQ=57	GT:GL:GQ:FT:RCL:RC:RCR:CN:DR:DV:RR:RV	0/0:0,-1.4628,-331.1:15:PASS:73:154:82:2:58:3:0:0
1	114308043	INV00000361	N	<INV>	.	LowQual	IMPRECISE;CIEND=-235,235;CIPOS=-235,235;SVTYPE=INV;SVMETHOD=EMBL.DELLYv0.6.7;CHR2=1;END=114308173;CT=5to5;INSLEN=0;PE=2;MAPQ=60	GT:GL:GQ:FT:RCL:RC:RCR:CN:DR:DV:RR:RV	0/1:-1.44749,0,-272.647:14:LowQual:51:72:40:2:48:3:0:0
1	114413030	INV00000362	N	<INV>	.	LowQual	IMPRECISE;CIEND=-316,316;CIPOS=-316,316;SVTYPE=INV;SVMETHOD=EMBL.DELLYv0.6.7;CHR2=1;END=114413149;CT=5to5;INSLEN=0;PE=2;MAPQ=60	GT:GL:GQ:FT:RCL:RC:RCR:CN:DR:DV:RR:RV	0/1:-6.56088,0,-198.461:66:PASS:33:54:25:2:35:3:0:0
1	114645955	INV00000363	N	<INV>	.	PASS	IMPRECISE;CIEND=-335,335;CIPOS=-335,335;SVTYPE=INV;SVMETHOD=EMBL.DELLYv0.6.7;CHR2=1;END=114654408;CT=5to5;INSLEN=0;PE=3;MAPQ=60	GT:GL:GQ:FT:RCL:RC:RCR:CN:DR:DV:RR:RV	0/1:-3.85162,0,-247.652:39:PASS:2238:4173:2003:2:44:3:0:0
1	114646031	INV00000364	N	<INV>	.	PASS	IMPRECISE;CIEND=-377,377;CIPOS=-377,377;SVTYPE=INV;SVMETHOD=EMBL.DELLYv0.6.7;CHR2=1;END=114654231;CT=3to3;INSLEN=0;PE=5;MAPQ=60	GT:GL:GQ:FT:RCL:RC:RCR:CN:DR:DV:RR:RV	0/1:-14.7526,0,-232.153:148:PASS:2169:4041:1913:2:41:5:0:0
1	114913029	INV00000365	N	<INV>	.	LowQual	IMPRECISE;CIEND=-152,152;CIPOS=-152,152;SVTYPE=INV;SVMETHOD=EMBL.DELLYv0.6.7;CHR2=1;END=114913226;CT=5to5;INSLEN=0;PE=2;MAPQ=60	GT:GL:GQ:FT:RCL:RC:RCR:CN:DR:DV:RR:RV	0/1:-4.94028,0,-306.54:49:PASS:54:106:65:2:54:4:0:0
1	115481276	INV00000366	N	<INV>	.	LowQual	IMPRECISE;CIEND=-266,266;CIPOS=-266,266;SVTYPE=INV;SVMETHOD=EMBL.DELLYv0.6.7;CHR2=1;END=115481415;CT=5to5;INSLEN=0;PE=2;MAPQ=60	GT:GL:GQ:FT:RCL:RC:RCR:CN:DR:DV:RR:RV	0/1:-8.04543,0,-278.045:80:PASS:52:77:56:1:49:4:0:0
1	115750414	INV00000367	N	<INV>	.	LowQual	IMPRECISE;CIEND=-242,242;CIPOS=-242,242;SVTYPE=INV;SVMETHOD=EMBL.DELLYv0.6.7;CHR2=1;END=115750627;CT=5to5;INSLEN=0;PE=2;MAPQ=60	GT:GL:GQ:FT:RCL:RC:RCR:CN:DR:DV:RR:RV	0/1:-1.34852,0,-266.949:13:LowQual:60:112:58:2:47:3:0:0
1	116526231	INV00000368	N	<INV>	.	LowQual	IMPRECISE;CIEND=-413,413;CIPOS=-413,413;SVTYPE=INV;SVMETHOD=EMBL.DELLYv0.6.7;CHR2=1;END=116526587;CT=5to5;INSLEN=0;PE=2;MAPQ=60	GT:GL:GQ:FT:RCL:RC:RCR:CN:DR:DV:RR:RV	0/0:0,-5.15864,-316:52:PASS:94:222:115:2:55:2:0:0
1	118549411	INV00000369	N	<INV>	.	LowQual	IMPRECISE;CIEND=-143,143;CIPOS=-143,143;SVTYPE=INV;SVMETHOD=EMBL.DELLYv0.6.7;CHR2=1;END=118549622;CT=3to3;INSLEN=0;PE=2;MAPQ=60	GT:GL:GQ:FT:RCL:RC:RCR:CN:DR:DV:RR:RV	0/0:0,-0.254194,-297.497:5:LowQual:58:118:62:2:53:3:0:0
1	120391409	INV00000370	N	<INV>	.	PASS	IMPRECISE;CIEND=-127,127;CIPOS=-127,127;SVTYPE=INV;SVMETHOD=EMBL.DELLYv0.6.7;CHR2=1;END=145289111;CT=5to5;INSLEN=0;PE=18;MAPQ=23	GT:GL:GQ:FT:RCL:RC:RCR:CN:DR:DV:RR:RV	0/1:-22.7146,0,-366.745:10000:PASS:6350940:2863530:5509327:0:66:17:0:0
1	120534618	INV00000371	N	<INV>	.	LowQual	IMPRECISE;CIEND=-372,372;CIPOS=-372,372;SVTYPE=INV;SVMETHOD=EMBL.DELLYv0.6.7;CHR2=1;END=145286840;CT=5to5;INSLEN=0;PE=4;MAPQ=10	GT:GL:GQ:FT:RCL:RC:RCR:CN:DR:DV:RR:RV	0/0:0,-31.3852,-398.361:10000:PASS:6314627:2784112:5472200:0:110:2:0:0
1	120557670	INV00000372	N	<INV>	.	PASS	IMPRECISE;CIEND=-346,346;CIPOS=-346,346;SVTYPE=INV;SVMETHOD=EMBL.DELLYv0.6.7;CHR2=1;END=145263661;CT=3to3;INSLEN=0;PE=6;MAPQ=20	GT:GL:GQ:FT:RCL:RC:RCR:CN:DR:DV:RR:RV	0/0:0,-15.9861,-283.335:10000:PASS:6307473:2738032:5476102:0:81:6:0:0
1	120603086	INV00000373	N	<INV>	.	LowQual	IMPRECISE;CIEND=-239,239;CIPOS=-239,239;SVTYPE=INV;SVMETHOD=EMBL.DELLYv0.6.7;CHR2=1;END=145218426;CT=3to3;INSLEN=0;PE=4;MAPQ=13	GT:GL:GQ:FT:RCL:RC:RCR:CN:DR:DV:RR:RV	0/0:0,-9.19336,-150.442:92:PASS:6300491:2651398:5473663:0:45:3:0:0
1	120615126	INV00000374	N	<INV>	.	LowQual	IMPRECISE;CIEND=-284,284;CIPOS=-284,284;SVTYPE=INV;SVMETHOD=EMBL.DELLYv0.6.7;CHR2=1;END=145206290;CT=5to5;INSLEN=0;PE=2;MAPQ=8	GT:GL:GQ:FT:RCL:RC:RCR:CN:DR:DV:RR:RV	0/0:0,-12.8765,-126.328:129:PASS:6296785:2626937:5476064:0:46:2:0:0
1	120619378	INV00000375	N	<INV>	.	LowQual	IMPRECISE;CIEND=-335,335;CIPOS=-335,335;SVTYPE=INV;SVMETHOD=EMBL.DELLYv0.6.7;CHR2=1;END=145202139;CT=5to5;INSLEN=0;PE=2;MAPQ=10	GT:GL:GQ:FT:RCL:RC:RCR:CN:DR:DV:RR:RV	0/0:0,-28.594,-388.411:10000:PASS:6296828:2616887:5477100:0:99:2:0:0
1	120675942	INV00000376	N	<INV>	.	LowQual	IMPRECISE;CIEND=-345,345;CIPOS=-345,345;SVTYPE=INV;SVMETHOD=EMBL.DELLYv0.6.7;CHR2=1;END=145142615;CT=3to3;INSLEN=0;PE=7;MAPQ=10	GT:GL:GQ:FT:RCL:RC:RCR:CN:DR:DV:RR:RV	0/0:0,-3.12043,-87.731:31:PASS:6266965:2540404:5462455:0:23:7:0:0
1	120676674	INV00000377	N	<INV>	.	LowQual	IMPRECISE;CIEND=-367,367;CIPOS=-367,367;SVTYPE=INV;SVMETHOD=EMBL.DELLYv0.6.7;CHR2=1;END=145143586;CT=5to5;INSLEN=0;PE=4;MAPQ=10	GT:GL:GQ:FT:RCL:RC:RCR:CN:DR:DV:RR:RV	0/0:0,-3.68876,-48.4161:37:PASS:6266875:2540373:5462867:0:19:3:0:0
1	120690692	INV00000378	N	<INV>	.	LowQual	IMPRECISE;CIEND=-251,251;CIPOS=-251,251;SVTYPE=INV;SVMETHOD=EMBL.DELLYv0.6.7;CHR2=1;END=145183431;CT=5to5;INSLEN=0;PE=16;MAPQ=9	GT:GL:GQ:FT:RCL:RC:RCR:CN:DR:DV:RR:RV	0/1:-3.84477,0,-34.0485:38:PASS:6273703:2560766:5462387:0:14:13:0:0
1	120694305	INV00000379	N	<INV>	.	LowQual	IMPRECISE;CIEND=-432,432;CIPOS=-432,432;SVTYPE=INV;SVMETHOD=EMBL.DELLYv0.6.7;CHR2=1;END=145121471;CT=5to5;INSLEN=0;PE=2;MAPQ=42	GT:GL:GQ:FT:RCL:RC:RCR:CN:DR:DV:RR:RV	0/0:0,-16.4873,-283.702:10000:PASS:6257107:2514170:5456989:0:81:2:0:0
1	121138078	INV00000381	N	<INV>	.	PASS	IMPRECISE;CIEND=-10,10;CIPOS=-10,10;SVTYPE=INV;SVMETHOD=EMBL.DELLYv0.6.7;CHR2=1;END=148854723;CT=5to5;INSLEN=0;PE=21;MAPQ=32	GT:GL:GQ:FT:RCL:RC:RCR:CN:DR:DV:RR:RV	0/1:-15.7015,0,-324.283:157:PASS:6969878:3610436:7048236:1:87:15:0:0
1	121138289	INV00000382	N	<INV>	.	LowQual	IMPRECISE;CIEND=-9,9;CIPOS=-9,9;SVTYPE=INV;SVMETHOD=EMBL.DELLYv0.6.7;CHR2=1;END=148855756;CT=3to3;INSLEN=0;PE=18;MAPQ=9	GT:GL:GQ:FT:RCL:RC:RCR:CN:DR:DV:RR:RV	0/0:0,-6.25397,-181.998:63:PASS:6970521:3610987:7047916:1:41:10:0:0
1	121138318	INV00000380	N	<INV>	.	PASS	IMPRECISE;CIEND=-379,379;CIPOS=-379,379;SVTYPE=INV;SVMETHOD=EMBL.DELLYv0.6.7;CHR2=1;END=148854425;CT=3to3;INSLEN=0;PE=5;MAPQ=28	GT:GL:GQ:FT:RCL:RC:RCR:CN:DR:DV:RR:RV	0/0:0,-16.9895,-386.119:10000:PASS:6970199:3609522:7048313:1:97:5:0:0
1	121142530	INV00000385	N	<INV>	.	LowQual	IMPRECISE;CIEND=-408,408;CIPOS=-408,408;SVTYPE=INV;SVMETHOD=EMBL.DELLYv0.6.7;CHR2=1;END=148850584;CT=5to5;INSLEN=0;PE=4;MAPQ=11	GT:GL:GQ:FT:RCL:RC:RCR:CN:DR:DV:RR:RV	0/0:0,-29.4057,-501.747:10000:PASS:6970424:3597303:7052177:1:109:4:0:0
1	121142929	INV00000384	N	<INV>	.	LowQual	IMPRECISE;CIEND=-382,382;CIPOS=-382,382;SVTYPE=INV;SVMETHOD=EMBL.DELLYv0.6.7;CHR2=1;END=148848596;CT=3to3;INSLEN=0;PE=3;MAPQ=18	GT:GL:GQ:FT:RCL:RC:RCR:CN:DR:DV:RR:RV	0/0:0,-31.2689,-479.071:10000:PASS:6970193:3592332:7054842:1:121:3:0:0
1	121143072	INV00000383	N	<INV>	.	LowQual	IMPRECISE;CIEND=-275,275;CIPOS=-275,275;SVTYPE=INV;SVMETHOD=EMBL.DELLYv0.6.7;CHR2=1;END=148850030;CT=3to3;INSLEN=0;PE=2;MAPQ=10	GT:GL:GQ:FT:RCL:RC:RCR:CN:DR:DV:RR:RV	0/0:0,-22.0858,-333.951:10000:PASS:6970620:3594991:7053085:1:77:1:0:0
1	121357842	INV00000386	N	<INV>	.	LowQual	IMPRECISE;CIEND=-244,244;CIPOS=-244,244;SVTYPE=INV;SVMETHOD=EMBL.DELLYv0.6.7;CHR2=1;END=121485089;CT=5to5;INSLEN=0;PE=2;MAPQ=5	GT:GL:GQ:FT:RCL:RC:RCR:CN:DR:DV:RR:RV	0/0:0,-790.751,-1000:10000:PASS:85207:600176:255664:4:2727:1:0:0
1	121478619	INV00000387	N	<INV>	.	LowQual	IMPRECISE;CIEND=-330,330;CIPOS=-330,330;SVTYPE=INV;SVMETHOD=EMBL.DELLYv0.6.7;CHR2=1;END=121483242;CT=5to5;INSLEN=0;PE=2;MAPQ=6	GT:GL:GQ:FT:RCL:RC:RCR:CN:DR:DV:RR:RV	0/0:0,-442.941,-1000:10000:PASS:3276:50074:728631:0:1502:1:0:0
1	121483036	INV00000388	N	<INV>	.	PASS	IMPRECISE;CIEND=-192,192;CIPOS=-192,192;SVTYPE=INV;SVMETHOD=EMBL.DELLYv0.6.7;CHR2=1;END=121483299;CT=5to5;INSLEN=0;PE=3;MAPQ=26	GT:GL:GQ:FT:RCL:RC:RCR:CN:DR:DV:RR:RV	0/0:0,-440.513,-1000:10000:PASS:413:8666:6881:2:1543:6:0:0
1	121484055	INV00000390	N	<INV>	.	LowQual	IMPRECISE;CIEND=-11,11;CIPOS=-11,11;SVTYPE=INV;SVMETHOD=EMBL.DELLYv0.6.7;CHR2=1;END=121485046;CT=5to5;INSLEN=0;PE=44;MAPQ=6	GT:GL:GQ:FT:RCL:RC:RCR:CN:DR:DV:RR:RV	0/0:0,-53.3338,-597.933:10000:PASS:12152:429431:275788:3:231:19:0:0
1	121484543	INV00000389	N	<INV>	.	LowQual	IMPRECISE;CIEND=-56,56;CIPOS=-56,56;SVTYPE=INV;SVMETHOD=EMBL.DELLYv0.6.7;CHR2=1;END=121485436;CT=3to3;INSLEN=0;PE=25;MAPQ=12	GT:GL:GQ:FT:RCL:RC:RCR:CN:DR:DV:RR:RV	0/0:0,-848.474,-1000:10000:PASS:110035:594847:0:11:3113:33:0:0
1	142543705	INV00000391	N	<INV>	.	LowQual	IMPRECISE;CIEND=-216,216;CIPOS=-216,216;SVTYPE=INV;SVMETHOD=EMBL.DELLYv0.6.7;CHR2=1;END=143544452;CT=3to3;INSLEN=0;PE=3;MAPQ=3	GT:GL:GQ:FT:RCL:RC:RCR:CN:DR:DV:RR:RV	0/0:0,-22.5272,-280.771:10000:PASS:85137:672488:110506:7:78:1:0:0
1	142544556	INV00000392	N	<INV>	.	LowQual	IMPRECISE;CIEND=-428,428;CIPOS=-428,428;SVTYPE=INV;SVMETHOD=EMBL.DELLYv0.6.7;CHR2=1;END=143543780;CT=5to5;INSLEN=0;PE=3;MAPQ=6	GT:GL:GQ:FT:RCL:RC:RCR:CN:DR:DV:RR:RV	0/0:0,-68.7547,-696.019:10000:PASS:87613:667189:112424:7:242:3:0:0
1	142546039	INV00000393	N	<INV>	.	LowQual	IMPRECISE;CIEND=-390,390;CIPOS=-390,390;SVTYPE=INV;SVMETHOD=EMBL.DELLYv0.6.7;CHR2=1;END=143540689;CT=5to5;INSLEN=0;PE=10;MAPQ=9	GT:GL:GQ:FT:RCL:RC:RCR:CN:DR:DV:RR:RV	0/0:0,-25.1545,-296.296:10000:PASS:89972:661302:114114:6:103:10:0:0
1	142546155	INV00000394	N	<INV>	.	LowQual	IMPRECISE;CIEND=-280,280;CIPOS=-280,280;SVTYPE=INV;SVMETHOD=EMBL.DELLYv0.6.7;CHR2=1;END=143540479;CT=3to3;INSLEN=0;PE=16;MAPQ=9	GT:GL:GQ:FT:RCL:RC:RCR:CN:DR:DV:RR:RV	0/0:0,-56.1253,-618.647:10000:PASS:90347:660614:114101:6:223:16:0:0
1	142569688	INV00000395	N	<INV>	.	LowQual	IMPRECISE;CIEND=-433,433;CIPOS=-433,433;SVTYPE=INV;SVMETHOD=EMBL.DELLYv0.6.7;CHR2=1;END=143516666;CT=3to3;INSLEN=0;PE=2;MAPQ=8	GT:GL:GQ:FT:RCL:RC:RCR:CN:DR:DV:RR:RV	0/0:0,-27.8787,-281.147:10000:PASS:125565:598735:100658:5:98:2:0:0
1	142589774	INV00000396	N	<INV>	.	LowQual	IMPRECISE;CIEND=-405,405;CIPOS=-405,405;SVTYPE=INV;SVMETHOD=EMBL.DELLYv0.6.7;CHR2=1;END=142920205;CT=5to5;INSLEN=0;PE=3;MAPQ=8	GT:GL:GQ:FT:RCL:RC:RCR:CN:DR:DV:RR:RV	0/0:0,-11.9117,-145.637:119:PASS:156627:308455:21501:3:46:3:0:0
1	142590744	INV00000397	N	<INV>	.	LowQual	IMPRECISE;CIEND=-426,426;CIPOS=-426,426;SVTYPE=INV;SVMETHOD=EMBL.DELLYv0.6.7;CHR2=1;END=143495638;CT=3to3;INSLEN=0;PE=3;MAPQ=9	GT:GL:GQ:FT:RCL:RC:RCR:CN:DR:DV:RR:RV	0/0:0,-38.3249,-508.174:10000:PASS:157886:550561:97720:4:136:3:0:0
1	142602458	INV00000398	N	<INV>	.	LowQual	IMPRECISE;CIEND=-298,298;CIPOS=-298,298;SVTYPE=INV;SVMETHOD=EMBL.DELLYv0.6.7;CHR2=1;END=142907272;CT=5to5;INSLEN=0;PE=3;MAPQ=7	GT:GL:GQ:FT:RCL:RC:RCR:CN:DR:DV:RR:RV	0/0:0,-21.9597,-239.713:10000:PASS:175119:279792:31672:3:78:3:0:0
1	142607492	INV00000399	N	<INV>	.	LowQual	IMPRECISE;CIEND=-415,415;CIPOS=-415,415;SVTYPE=INV;SVMETHOD=EMBL.DELLYv0.6.7;CHR2=1;END=193398745;CT=5to5;INSLEN=0;PE=2;MAPQ=4	GT:GL:GQ:FT:RCL:RC:RCR:CN:DR:DV:RR:RV	0/0:0,-12.0405,-192.199:120:PASS:3116491:25393241:12887731:3:40:0:0:0
1	142647575	INV00000400	N	<INV>	.	LowQual	IMPRECISE;CIEND=-265,265;CIPOS=-265,265;SVTYPE=INV;SVMETHOD=EMBL.DELLYv0.6.7;CHR2=1;END=143353849;CT=3to3;INSLEN=0;PE=2;MAPQ=11	GT:GL:GQ:FT:RCL:RC:RCR:CN:DR:DV:RR:RV	0/1:-0.603115,0,-3.22848:7:LowQual:245829:377954:136462:2:2:2:0:0
1	142647576	INV00000401	N	<INV>	.	LowQual	IMPRECISE;CIEND=-426,426;CIPOS=-426,426;SVTYPE=INV;SVMETHOD=EMBL.DELLYv0.6.7;CHR2=1;END=142801957;CT=3to3;INSLEN=0;PE=3;MAPQ=9	GT:GL:GQ:FT:RCL:RC:RCR:CN:DR:DV:RR:RV	0/0:0,-27.901,-492.327:10000:PASS:119348:132615:61803:1:98:3:0:0
1	142668268	INV00000402	N	<INV>	.	LowQual	IMPRECISE;CIEND=-318,318;CIPOS=-318,318;SVTYPE=INV;SVMETHOD=EMBL.DELLYv0.6.7;CHR2=1;END=143165077;CT=5to5;INSLEN=0;PE=7;MAPQ=12	GT:GL:GQ:FT:RCL:RC:RCR:CN:DR:DV:RR:RV	0/0:0,-40.4045,-564.171:10000:PASS:277435:250075:128358:1:161:7:0:0
1	142679835	INV00000403	N	<INV>	.	LowQual	IMPRECISE;CIEND=-438,438;CIPOS=-438,438;SVTYPE=INV;SVMETHOD=EMBL.DELLYv0.6.7;CHR2=1;END=143419348;CT=5to5;INSLEN=0;PE=2;MAPQ=7	GT:GL:GQ:FT:RCL:RC:RCR:CN:DR:DV:RR:RV	0/0:0,-51.1698,-581.609:10000:PASS:291298:371191:122312:2:176:2:0:0
1	142793373	INV00000404	N	<INV>	.	LowQual	IMPRECISE;CIEND=-434,434;CIPOS=-434,434;SVTYPE=INV;SVMETHOD=EMBL.DELLYv0.6.7;CHR2=1;END=143243079;CT=5to5;INSLEN=0;PE=2;MAPQ=21	GT:GL:GQ:FT:RCL:RC:RCR:CN:DR:DV:RR:RV	0/0:0,-20.0016,-309.269:10000:PASS:232211:229785:96542:1:77:2:0:0
1	142865431	INV00000405	N	<INV>	.	PASS	IMPRECISE;CIEND=-384,384;CIPOS=-384,384;SVTYPE=INV;SVMETHOD=EMBL.DELLYv0.6.7;CHR2=1;END=143142499;CT=3to3;INSLEN=0;PE=4;MAPQ=20	GT:GL:GQ:FT:RCL:RC:RCR:CN:DR:DV:RR:RV	0/0:0,-18.1635,-286.406:10000:PASS:111134:67964:111220:1:77:4:0:0
1	143164833	INV00000406	N	<INV>	.	LowQual	IMPRECISE;CIEND=-387,387;CIPOS=-387,387;SVTYPE=INV;SVMETHOD=EMBL.DELLYv0.6.7;CHR2=1;END=143165038;CT=5to5;INSLEN=0;PE=5;MAPQ=7	GT:GL:GQ:FT:RCL:RC:RCR:CN:DR:DV:RR:RV	0/0:0,-32.5341,-365.415:10000:PASS:102:271:160:2:126:10:0:0
1	143979005	INV00000407	N	<INV>	.	PASS	IMPRECISE;CIEND=-383,383;CIPOS=-383,383;SVTYPE=INV;SVMETHOD=EMBL.DELLYv0.6.7;CHR2=1;END=206072772;CT=5to5;INSLEN=0;PE=6;MAPQ=25	GT:GL:GQ:FT:RCL:RC:RCR:CN:DR:DV:RR:RV	0/1:-7.89525,0,-17.368:79:PASS:5960224:31208466:15761481:3:8:6:0:0
1	144526647	INV00000408	N	<INV>	.	LowQual	IMPRECISE;CIEND=-300,300;CIPOS=-300,300;SVTYPE=INV;SVMETHOD=EMBL.DELLYv0.6.7;CHR2=1;END=149203671;CT=5to5;INSLEN=0;PE=7;MAPQ=16	GT:GL:GQ:FT:RCL:RC:RCR:CN:DR:DV:RR:RV	0/0:0,-5.1433,-231.38:51:PASS:912579:1917327:1100589:2:43:6:0:0
1	144862804	INV00000409	N	<INV>	.	LowQual	IMPRECISE;CIEND=-302,302;CIPOS=-302,302;SVTYPE=INV;SVMETHOD=EMBL.DELLYv0.6.7;CHR2=1;END=149051179;CT=3to3;INSLEN=0;PE=2;MAPQ=33	GT:GL:GQ:FT:RCL:RC:RCR:CN:DR:DV:RR:RV	0/0:0,-11.9603,-338.798:120:PASS:704580:1726123:970459:2:59:2:0:0
1	144863117	INV00000410	N	<INV>	.	LowQual	IMPRECISE;CIEND=-392,392;CIPOS=-392,392;SVTYPE=INV;SVMETHOD=EMBL.DELLYv0.6.7;CHR2=1;END=149051072;CT=5to5;INSLEN=0;PE=2;MAPQ=42	GT:GL:GQ:FT:RCL:RC:RCR:CN:DR:DV:RR:RV	0/0:0,-8.55039,-278.101:86:PASS:704855:1725782:970363:2:48:2:0:0
1	145083839	INV00000411	N	<INV>	.	LowQual	IMPRECISE;CIEND=-155,155;CIPOS=-155,155;SVTYPE=INV;SVMETHOD=EMBL.DELLYv0.6.7;CHR2=1;END=145084096;CT=3to3;INSLEN=0;PE=2;MAPQ=60	GT:GL:GQ:FT:RCL:RC:RCR:CN:DR:DV:RR:RV	0/0:0,-39.7874,-1000:10000:PASS:199:500:216:2:179:3:0:0
1	145109010	INV00000412	N	<INV>	.	LowQual	IMPRECISE;CIEND=-222,222;CIPOS=-222,222;SVTYPE=INV;SVMETHOD=EMBL.DELLYv0.6.7;CHR2=1;END=148183913;CT=5to5;INSLEN=0;PE=13;MAPQ=5	GT:GL:GQ:FT:RCL:RC:RCR:CN:DR:DV:RR:RV	0/0:0,-3.3975,-79.3452:34:PASS:623283:1069800:568913:2:27:10:0:0
1	145290286	INV00000413	N	<INV>	.	LowQual	IMPRECISE;CIEND=-418,418;CIPOS=-418,418;SVTYPE=INV;SVMETHOD=EMBL.DELLYv0.6.7;CHR2=1;END=145290598;CT=5to5;INSLEN=0;PE=2;MAPQ=21	GT:GL:GQ:FT:RCL:RC:RCR:CN:DR:DV:RR:RV	0/0:0,-69.7134,-1000:10000:PASS:411:812:433:2:240:2:0:0
1	145833119	INV00000414	N	<INV>	.	PASS	IMPRECISE;CIEND=-194,194;CIPOS=-194,194;SVTYPE=INV;SVMETHOD=EMBL.DELLYv0.6.7;CHR2=1;END=147394567;CT=3to3;INSLEN=0;PE=40;MAPQ=60	GT:GL:GQ:FT:RCL:RC:RCR:CN:DR:DV:RR:RV	0/1:-216.256,0,-2.15592:22:PASS:552706:504178:109640:2:3:40:0:0
1	146544124	INV00000415	N	<INV>	.	LowQual	IMPRECISE;CIEND=-349,349;CIPOS=-349,349;SVTYPE=INV;SVMETHOD=EMBL.DELLYv0.6.7;CHR2=1;END=147775728;CT=5to5;INSLEN=0;PE=2;MAPQ=9	GT:GL:GQ:FT:RCL:RC:RCR:CN:DR:DV:RR:RV	0/0:0,-13.8495,-276.757:138:PASS:66392:483702:107333:6:48:1:0:0
1	146640319	INV00000416	N	<INV>	.	LowQual	IMPRECISE;CIEND=-72,72;CIPOS=-72,72;SVTYPE=INV;SVMETHOD=EMBL.DELLYv0.6.7;CHR2=1;END=146640586;CT=3to3;INSLEN=0;PE=2;MAPQ=60	GT:GL:GQ:FT:RCL:RC:RCR:CN:DR:DV:RR:RV	0/0:0,-4.2556,-299.9:43:PASS:77:140:71:2:52:2:0:0
1	146701606	INV00000417	N	<INV>	.	LowQual	IMPRECISE;CIEND=-282,282;CIPOS=-282,282;SVTYPE=INV;SVMETHOD=EMBL.DELLYv0.6.7;CHR2=1;END=146818864;CT=3to3;INSLEN=0;PE=8;MAPQ=6	GT:GL:GQ:FT:RCL:RC:RCR:CN:DR:DV:RR:RV	0/0:0,-3.70129,-152.004:37:PASS:29934:59773:30368:2:39:8:0:0
1	146702267	INV00000418	N	<INV>	.	LowQual	IMPRECISE;CIEND=-272,272;CIPOS=-272,272;SVTYPE=INV;SVMETHOD=EMBL.DELLYv0.6.7;CHR2=1;END=146818245;CT=5to5;INSLEN=0;PE=12;MAPQ=10	GT:GL:GQ:FT:RCL:RC:RCR:CN:DR:DV:RR:RV	0/1:-6.96279,0,-106.454:70:PASS:29443:59100:30287:2:29:12:0:0
1	147135844	INV00000419	N	<INV>	.	LowQual	IMPRECISE;CIEND=-170,170;CIPOS=-170,170;SVTYPE=INV;SVMETHOD=EMBL.DELLYv0.6.7;CHR2=1;END=147135994;CT=5to5;INSLEN=0;PE=2;MAPQ=48	GT:GL:GQ:FT:RCL:RC:RCR:CN:DR:DV:RR:RV	0/1:-0.154707,0,-231.055:4:LowQual:63:70:47:1:41:3:0:0
1	147392595	INV00000421	N	<INV>	.	PASS	IMPRECISE;CIEND=-373,373;CIPOS=-373,373;SVTYPE=INV;SVMETHOD=EMBL.DELLYv0.6.7;CHR2=1;END=147392776;CT=5to5;INSLEN=0;PE=4;MAPQ=24	GT:GL:GQ:FT:RCL:RC:RCR:CN:DR:DV:RR:RV	0/1:-8.65426,0,-81.2907:87:PASS:38:55:51:1:23:8:0:0
1	147392599	INV00000420	N	<INV>	.	LowQual	IMPRECISE;CIEND=-189,189;CIPOS=-189,189;SVTYPE=INV;SVMETHOD=EMBL.DELLYv0.6.7;CHR2=1;END=147392699;CT=3to3;INSLEN=0;PE=5;MAPQ=18	GT:GL:GQ:FT:RCL:RC:RCR:CN:DR:DV:RR:RV	0/1:-2.96872,0,-32.7544:30:PASS:15:29:15:2:11:4:0:0
1	147501360	INV00000422	N	<INV>	.	LowQual	IMPRECISE;CIEND=-368,368;CIPOS=-368,368;SVTYPE=INV;SVMETHOD=EMBL.DELLYv0.6.7;CHR2=1;END=147741083;CT=5to5;INSLEN=0;PE=2;MAPQ=6	GT:GL:GQ:FT:RCL:RC:RCR:CN:DR:DV:RR:RV	0/0:0,-1.47759,-9.55904:15:PASS:23117:19034:45073:1:7:2:0:0
1	147752831	INV00000423	N	<INV>	.	PASS	IMPRECISE;CIEND=-319,319;CIPOS=-319,319;SVTYPE=INV;SVMETHOD=EMBL.DELLYv0.6.7;CHR2=1;END=147775567;CT=5to5;INSLEN=0;PE=13;MAPQ=24	GT:GL:GQ:FT:RCL:RC:RCR:CN:DR:DV:RR:RV	0/1:-26.6131,0,-125.639:10000:PASS:5673:7078:5916:1:32:13:0:0
1	148176158	INV00000424	N	<INV>	.	LowQual	IMPRECISE;CIEND=-304,304;CIPOS=-304,304;SVTYPE=INV;SVMETHOD=EMBL.DELLYv0.6.7;CHR2=1;END=149576649;CT=5to5;INSLEN=0;PE=10;MAPQ=7	GT:GL:GQ:FT:RCL:RC:RCR:CN:DR:DV:RR:RV	0/0:0,-3.35405,-60.1206:34:PASS:96245:525967:307966:3:25:10:0:0
1	150276984	INV00000425	N	<INV>	.	PASS	IMPRECISE;CIEND=-132,132;CIPOS=-132,132;SVTYPE=INV;SVMETHOD=EMBL.DELLYv0.6.7;CHR2=1;END=150278144;CT=3to3;INSLEN=0;PE=3;MAPQ=60	GT:GL:GQ:FT:RCL:RC:RCR:CN:DR:DV:RR:RV	0/1:-0.444729,0,-279.943:5:LowQual:288:623:300:2:52:3:0:0
1	150424441	INV00000426	N	<INV>	.	PASS	IMPRECISE;CIEND=-36,36;CIPOS=-36,36;SVTYPE=INV;SVMETHOD=EMBL.DELLYv0.6.7;CHR2=1;END=150425514;CT=3to3;INSLEN=0;PE=3;MAPQ=60	GT:GL:GQ:FT:RCL:RC:RCR:CN:DR:DV:RR:RV	0/0:0,-4.53466,-173.999:45:PASS:282:573:269:2:34:1:0:0
1	150756621	INV00000427	N	<INV>	.	LowQual	IMPRECISE;CIEND=-319,319;CIPOS=-319,319;SVTYPE=INV;SVMETHOD=EMBL.DELLYv0.6.7;CHR2=1;END=150757201;CT=5to5;INSLEN=0;PE=2;MAPQ=60	GT:GL:GQ:FT:RCL:RC:RCR:CN:DR:DV:RR:RV	0/0:0,-4.55282,-299.196:46:PASS:138:308:161:2:53:2:0:0
1	150854224	INV00000428	N	<INV>	.	LowQual	IMPRECISE;CIEND=-60,60;CIPOS=-60,60;SVTYPE=INV;SVMETHOD=EMBL.DELLYv0.6.7;CHR2=1;END=150854449;CT=3to3;INSLEN=0;PE=2;MAPQ=60	GT:GL:GQ:FT:RCL:RC:RCR:CN:DR:DV:RR:RV	0/0:0,-11.1587,-330:112:PASS:65:149:57:2:56:1:0:0
1	150904120	INV00000429	N	<INV>	.	LowQual	IMPRECISE;CIEND=-348,348;CIPOS=-348,348;SVTYPE=INV;SVMETHOD=EMBL.DELLYv0.6.7;CHR2=1;END=231007837;CT=3to3;INSLEN=0;PE=2;MAPQ=37	GT:GL:GQ:FT:RCL:RC:RCR:CN:DR:DV:RR:RV	0/0:0,-8.35242,-276.399:84:PASS:9846341:41049089:9096082:4:50:2:0:0
1	151489036	INV00000430	N	<INV>	.	LowQual	IMPRECISE;CIEND=-387,387;CIPOS=-387,387;SVTYPE=INV;SVMETHOD=EMBL.DELLYv0.6.7;CHR2=1;END=151494894;CT=3to3;INSLEN=0;PE=2;MAPQ=60	GT:GL:GQ:FT:RCL:RC:RCR:CN:DR:DV:RR:RV	0/0:0,-2.64239,-228.397:26:PASS:1439:3011:1455:2:42:2:0:0
1	152240385	INV00000431	N	<INV>	.	LowQual	IMPRECISE;CIEND=-373,373;CIPOS=-373,373;SVTYPE=INV;SVMETHOD=EMBL.DELLYv0.6.7;CHR2=1;END=152240525;CT=3to3;INSLEN=0;PE=2;MAPQ=27	GT:GL:GQ:FT:RCL:RC:RCR:CN:DR:DV:RR:RV	0/0:0,-1.51819,-94.2134:15:PASS:22:26:31:1:17:2:0:0
1	152245995	INV00000432	N	<INV>	.	LowQual	IMPRECISE;CIEND=-219,219;CIPOS=-219,219;SVTYPE=INV;SVMETHOD=EMBL.DELLYv0.6.7;CHR2=1;END=152267649;CT=3to3;INSLEN=0;PE=6;MAPQ=9	GT:GL:GQ:FT:RCL:RC:RCR:CN:DR:DV:RR:RV	0/0:0,-4.11596,-123.955:41:PASS:4498:10652:5379:2:29:6:0:0
1	152246211	INV00000433	N	<INV>	.	PASS	IMPRECISE;CIEND=-314,314;CIPOS=-314,314;SVTYPE=INV;SVMETHOD=EMBL.DELLYv0.6.7;CHR2=1;END=152267484;CT=5to5;INSLEN=0;PE=8;MAPQ=24	GT:GL:GQ:FT:RCL:RC:RCR:CN:DR:DV:RR:RV	0/1:-1.06476,0,-135.377:11:LowQual:4343:10471:5438:2:31:8:0:0
1	153444643	INV00000434	N	<INV>	.	LowQual	IMPRECISE;CIEND=-43,43;CIPOS=-43,43;SVTYPE=INV;SVMETHOD=EMBL.DELLYv0.6.7;CHR2=1;END=153444859;CT=5to5;INSLEN=0;PE=2;MAPQ=30	GT:GL:GQ:FT:RCL:RC:RCR:CN:DR:DV:RR:RV	0/0:0,-11.7504,-278.6:118:PASS:66:115:59:2:48:1:0:0
1	153501119	INV00000435	N	<INV>	.	LowQual	IMPRECISE;CIEND=-374,374;CIPOS=-374,374;SVTYPE=INV;SVMETHOD=EMBL.DELLYv0.6.7;CHR2=1;END=153501226;CT=3to3;INSLEN=0;PE=2;MAPQ=60	GT:GL:GQ:FT:RCL:RC:RCR:CN:DR:DV:RR:RV	0/1:-3.56396,0,-181.467:36:PASS:35:55:28:2:32:3:0:0
1	154286533	INV00000436	N	<INV>	.	LowQual	IMPRECISE;CIEND=-42,42;CIPOS=-42,42;SVTYPE=INV;SVMETHOD=EMBL.DELLYv0.6.7;CHR2=1;END=154286754;CT=5to5;INSLEN=0;PE=2;MAPQ=60	GT:GL:GQ:FT:RCL:RC:RCR:CN:DR:DV:RR:RV	0/0:0,-4.83706,-204:48:PASS:50:101:45:2:35:1:0:0
1	154589119	INV00000437	N	<INV>	.	LowQual	IMPRECISE;CIEND=-75,75;CIPOS=-75,75;SVTYPE=INV;SVMETHOD=EMBL.DELLYv0.6.7;CHR2=1;END=154589345;CT=5to5;INSLEN=0;PE=2;MAPQ=60	GT:GL:GQ:FT:RCL:RC:RCR:CN:DR:DV:RR:RV	0/1:-3.94028,0,-306.54:39:PASS:57:140:84:2:54:4:0:0
1	155319928	INV00000438	N	<INV>	.	LowQual	IMPRECISE;CIEND=-95,95;CIPOS=-95,95;SVTYPE=INV;SVMETHOD=EMBL.DELLYv0.6.7;CHR2=1;END=155320971;CT=5to5;INSLEN=0;PE=2;MAPQ=60	GT:GL:GQ:FT:RCL:RC:RCR:CN:DR:DV:RR:RV	0/0:0,-6.61213,-217.769:66:PASS:239:519:217:2:41:1:0:0
1	155676802	INV00000439	N	<INV>	.	LowQual	IMPRECISE;CIEND=-215,215;CIPOS=-215,215;SVTYPE=INV;SVMETHOD=EMBL.DELLYv0.6.7;CHR2=1;END=155678114;CT=5to5;INSLEN=0;PE=2;MAPQ=60	GT:GL:GQ:FT:RCL:RC:RCR:CN:DR:DV:RR:RV	0/0:0,-5.74836,-255.202:57:PASS:328:634:317:2:45:2:0:0
1	156031759	INV00000440	N	<INV>	.	LowQual	IMPRECISE;CIEND=-337,337;CIPOS=-337,337;SVTYPE=INV;SVMETHOD=EMBL.DELLYv0.6.7;CHR2=1;END=156032638;CT=5to5;INSLEN=0;PE=2;MAPQ=48	GT:GL:GQ:FT:RCL:RC:RCR:CN:DR:DV:RR:RV	0/0:0,-8.35013,-271.604:84:PASS:225:449:211:2:48:2:0:0
1	156465718	INV00000441	N	<INV>	.	LowQual	IMPRECISE;CIEND=-414,414;CIPOS=-414,414;SVTYPE=INV;SVMETHOD=EMBL.DELLYv0.6.7;CHR2=1;END=231007803;CT=5to5;INSLEN=0;PE=2;MAPQ=7	GT:GL:GQ:FT:RCL:RC:RCR:CN:DR:DV:RR:RV	0/0:0,-16.5883,-314.925:10000:PASS:8331474:38228669:9098831:4:57:1:0:0
1	157348351	INV00000443	N	<INV>	.	LowQual	IMPRECISE;CIEND=-393,393;CIPOS=-393,393;SVTYPE=INV;SVMETHOD=EMBL.DELLYv0.6.7;CHR2=1;END=157458083;CT=5to5;INSLEN=0;PE=2;MAPQ=60	GT:GL:GQ:FT:RCL:RC:RCR:CN:DR:DV:RR:RV	0/0:0,-3.34661,-215.199:33:PASS:28856:57631:28613:2:44:2:0:0
1	157348477	INV00000442	N	<INV>	.	PASS	IMPRECISE;CIEND=-215,215;CIPOS=-215,215;SVTYPE=INV;SVMETHOD=EMBL.DELLYv0.6.7;CHR2=1;END=157457758;CT=3to3;INSLEN=0;PE=6;MAPQ=60	GT:GL:GQ:FT:RCL:RC:RCR:CN:DR:DV:RR:RV	0/1:-19.6523,0,-205.451:10000:PASS:28760:57399:28493:2:42:6:0:0
1	157587705	INV00000444	N	<INV>	.	PASS	IMPRECISE;CIEND=-102,102;CIPOS=-102,102;SVTYPE=INV;SVMETHOD=EMBL.DELLYv0.6.7;CHR2=1;END=157587876;CT=5to5;INSLEN=0;PE=3;MAPQ=60	GT:GL:GQ:FT:RCL:RC:RCR:CN:DR:DV:RR:RV	0/1:-2.34853,0,-258.35:23:PASS:44:87:65:2:46:4:0:0
1	159358345	INV00000445	N	<INV>	.	PASS	IMPRECISE;CIEND=-181,181;CIPOS=-181,181;SVTYPE=INV;SVMETHOD=EMBL.DELLYv0.6.7;CHR2=1;END=159358560;CT=5to5;INSLEN=0;PE=3;MAPQ=60	GT:GL:GQ:FT:RCL:RC:RCR:CN:DR:DV:RR:RV	0/1:-11.6248,0,-380.025:116:PASS:68:140:64:2:67:6:0:0
1	159428653	INV00000446	N	<INV>	.	PASS	IMPRECISE;CIEND=-299,299;CIPOS=-299,299;SVTYPE=INV;SVMETHOD=EMBL.DELLYv0.6.7;CHR2=1;END=159494914;CT=3to3;INSLEN=0;PE=3;MAPQ=33	GT:GL:GQ:FT:RCL:RC:RCR:CN:DR:DV:RR:RV	0/1:-1.60666,0,-80.4715:16:PASS:16420:35199:17119:2:27:3:0:0
1	159668142	INV00000447	N	<INV>	.	LowQual	IMPRECISE;CIEND=-308,308;CIPOS=-308,308;SVTYPE=INV;SVMETHOD=EMBL.DELLYv0.6.7;CHR2=1;END=159668283;CT=5to5;INSLEN=0;PE=2;MAPQ=60	GT:GL:GQ:FT:RCL:RC:RCR:CN:DR:DV:RR:RV	0/1:-2.34646,0,-278.346:23:PASS:35:78:46:2:49:3:0:0
1	161158775	INV00000448	N	<INV>	.	LowQual	IMPRECISE;CIEND=-364,364;CIPOS=-364,364;SVTYPE=INV;SVMETHOD=EMBL.DELLYv0.6.7;CHR2=1;END=161160006;CT=5to5;INSLEN=0;PE=2;MAPQ=60	GT:GL:GQ:FT:RCL:RC:RCR:CN:DR:DV:RR:RV	0/1:-2.36705,0,-170.367:24:PASS:211:648:313:2:30:2:0:0
1	162136608	INV00000449	N	<INV>	.	LowQual	IMPRECISE;CIEND=-235,235;CIPOS=-235,235;SVTYPE=INV;SVMETHOD=EMBL.DELLYv0.6.7;CHR2=1;END=162136914;CT=3to3;INSLEN=0;PE=2;MAPQ=60	GT:GL:GQ:FT:RCL:RC:RCR:CN:DR:DV:RR:RV	0/0:0,-2.4556,-292.2:25:PASS:84:186:79:2:51:3:0:0
1	162539938	INV00000450	N	<INV>	.	LowQual	IMPRECISE;CIEND=-322,322;CIPOS=-322,322;SVTYPE=INV;SVMETHOD=EMBL.DELLYv0.6.7;CHR2=1;END=162541025;CT=5to5;INSLEN=0;PE=2;MAPQ=60	GT:GL:GQ:FT:RCL:RC:RCR:CN:DR:DV:RR:RV	0/0:0,-2.34083,-232.394:23:PASS:255:576:285:2:43:2:0:0
1	162657757	INV00000451	N	<INV>	.	LowQual	IMPRECISE;CIEND=-96,96;CIPOS=-96,96;SVTYPE=INV;SVMETHOD=EMBL.DELLYv0.6.7;CHR2=1;END=162657974;CT=3to3;INSLEN=0;PE=2;MAPQ=60	GT:GL:GQ:FT:RCL:RC:RCR:CN:DR:DV:RR:RV	0/0:0,-1.2453,-240:12:LowQual:50:108:39:2:42:2:0:0
1	163139933	INV00000452	N	<INV>	.	LowQual	IMPRECISE;CIEND=-257,257;CIPOS=-257,257;SVTYPE=INV;SVMETHOD=EMBL.DELLYv0.6.7;CHR2=1;END=163140135;CT=5to5;INSLEN=0;PE=2;MAPQ=60	GT:GL:GQ:FT:RCL:RC:RCR:CN:DR:DV:RR:RV	0/1:-0.24955,0,-261.25:4:LowQual:58:104:72:2:46:3:0:0
1	163336311	INV00000453	N	<INV>	.	LowQual	IMPRECISE;CIEND=-379,379;CIPOS=-379,379;SVTYPE=INV;SVMETHOD=EMBL.DELLYv0.6.7;CHR2=1;END=163336433;CT=3to3;INSLEN=0;PE=2;MAPQ=60	GT:GL:GQ:FT:RCL:RC:RCR:CN:DR:DV:RR:RV	0/1:-11.9588,0,-203.959:120:PASS:20:50:33:2:36:4:0:0
1	163931388	INV00000454	N	<INV>	.	LowQual	IMPRECISE;CIEND=-49,49;CIPOS=-49,49;SVTYPE=INV;SVMETHOD=EMBL.DELLYv0.6.7;CHR2=1;END=163931568;CT=3to3;INSLEN=0;PE=2;MAPQ=60	GT:GL:GQ:FT:RCL:RC:RCR:CN:DR:DV:RR:RV	0/0:0,-0.342213,-222:5:LowQual:51:85:47:2:39:2:0:0
1	164574141	INV00000455	N	<INV>	.	LowQual	IMPRECISE;CIEND=-23,23;CIPOS=-23,23;SVTYPE=INV;SVMETHOD=EMBL.DELLYv0.6.7;CHR2=1;END=164574323;CT=5to5;INSLEN=0;PE=2;MAPQ=60	GT:GL:GQ:FT:RCL:RC:RCR:CN:DR:DV:RR:RV	0/1:-3.24955,0,-260.35:32:PASS:62:88:37:2:46:3:0:0
1	165511572	INV00000456	N	<INV>	.	LowQual	IMPRECISE;CIEND=-94,94;CIPOS=-94,94;SVTYPE=INV;SVMETHOD=EMBL.DELLYv0.6.7;CHR2=1;END=165511735;CT=5to5;INSLEN=0;PE=2;MAPQ=60	GT:GL:GQ:FT:RCL:RC:RCR:CN:DR:DV:RR:RV	0/1:-0.540284,0,-312.54:6:LowQual:42:101:52:2:55:3:0:0
1	165552466	INV00000457	N	<INV>	.	PASS	IMPRECISE;CIEND=-53,53;CIPOS=-53,53;SVTYPE=INV;SVMETHOD=EMBL.DELLYv0.6.7;CHR2=1;END=165552875;CT=3to3;INSLEN=0;PE=11;MAPQ=40	GT:GL:GQ:FT:RCL:RC:RCR:CN:DR:DV:RR:RV	0/1:-4.24313,0,-193.846:42:PASS:81:262:112:3:48:5:0:0
1	165552470	INV00000458	N	<INV>	.	PASS	IMPRECISE;CIEND=-303,303;CIPOS=-303,303;SVTYPE=INV;SVMETHOD=EMBL.DELLYv0.6.7;CHR2=1;END=165552835;CT=5to5;INSLEN=0;PE=5;MAPQ=40	GT:GL:GQ:FT:RCL:RC:RCR:CN:DR:DV:RR:RV	0/1:-22.938,0,-192.341:10000:PASS:81:221:117:2:48:10:0:0
1	166505305	INV00000459	N	<INV>	.	LowQual	IMPRECISE;CIEND=-211,211;CIPOS=-211,211;SVTYPE=INV;SVMETHOD=EMBL.DELLYv0.6.7;CHR2=1;END=166505619;CT=3to3;INSLEN=0;PE=2;MAPQ=60	GT:GL:GQ:FT:RCL:RC:RCR:CN:DR:DV:RR:RV	0/1:-5.33685,0,-326.136:53:PASS:109:190:90:2:58:4:0:0
1	166676227	INV00000460	N	<INV>	.	PASS	IMPRECISE;CIEND=-360,360;CIPOS=-360,360;SVTYPE=INV;SVMETHOD=EMBL.DELLYv0.6.7;CHR2=1;END=170251239;CT=5to5;INSLEN=0;PE=5;MAPQ=31	GT:GL:GQ:FT:RCL:RC:RCR:CN:DR:DV:RR:RV	0/1:-6.34232,0,-53.3719:63:PASS:914144:1892230:928952:2:27:5:0:0
1	166729929	INV00000461	N	<INV>	.	LowQual	IMPRECISE;CIEND=-72,72;CIPOS=-72,72;SVTYPE=INV;SVMETHOD=EMBL.DELLYv0.6.7;CHR2=1;END=166730173;CT=5to5;INSLEN=0;PE=2;MAPQ=60	GT:GL:GQ:FT:RCL:RC:RCR:CN:DR:DV:RR:RV	0/0:0,-6.87207,-387.8:69:PASS:73:162:97:2:67:3:0:0
1	167346757	INV00000462	N	<INV>	.	LowQual	IMPRECISE;CIEND=-280,280;CIPOS=-280,280;SVTYPE=INV;SVMETHOD=EMBL.DELLYv0.6.7;CHR2=1;END=167347766;CT=5to5;INSLEN=0;PE=2;MAPQ=60	GT:GL:GQ:FT:RCL:RC:RCR:CN:DR:DV:RR:RV	0/0:0,-2.53964,-217.691:25:PASS:278:470:234:2:45:2:0:0
1	167886740	INV00000463	N	<INV>	.	LowQual	IMPRECISE;CIEND=-355,355;CIPOS=-355,355;SVTYPE=INV;SVMETHOD=EMBL.DELLYv0.6.7;CHR2=1;END=167888014;CT=5to5;INSLEN=0;PE=2;MAPQ=60	GT:GL:GQ:FT:RCL:RC:RCR:CN:DR:DV:RR:RV	0/0:0,-2.73977,-234.592:27:PASS:310:654:298:2:44:2:0:0
1	167911206	INV00000464	N	<INV>	.	LowQual	IMPRECISE;CIEND=-109,109;CIPOS=-109,109;SVTYPE=INV;SVMETHOD=EMBL.DELLYv0.6.7;CHR2=1;END=167911427;CT=3to3;INSLEN=0;PE=2;MAPQ=60	GT:GL:GQ:FT:RCL:RC:RCR:CN:DR:DV:RR:RV	0/1:-5.35676,0,-221.357:54:PASS:51:112:71:2:39:3:0:0
1	168186186	INV00000465	N	<INV>	.	PASS	IMPRECISE;CIEND=-233,233;CIPOS=-233,233;SVTYPE=INV;SVMETHOD=EMBL.DELLYv0.6.7;CHR2=1;END=182274316;CT=5to5;INSLEN=0;PE=30;MAPQ=60	GT:GL:GQ:FT:RCL:RC:RCR:CN:DR:DV:RR:RV	0/1:-162.139,0,-154.039:10000:PASS:3608170:7358489:3652656:2:29:30:0:0
1	168318259	INV00000466	N	<INV>	.	LowQual	IMPRECISE;CIEND=-356,356;CIPOS=-356,356;SVTYPE=INV;SVMETHOD=EMBL.DELLYv0.6.7;CHR2=1;END=174131945;CT=3to3;INSLEN=0;PE=2;MAPQ=6	GT:GL:GQ:FT:RCL:RC:RCR:CN:DR:DV:RR:RV	0/0:0,-10.8334,-193.543:108:PASS:1514606:3072461:1502049:2:38:2:0:0
1	168515545	INV00000467	N	<INV>	.	PASS	IMPRECISE;CIEND=-405,405;CIPOS=-405,405;SVTYPE=INV;SVMETHOD=EMBL.DELLYv0.6.7;CHR2=1;END=168543428;CT=3to3;INSLEN=0;PE=4;MAPQ=60	GT:GL:GQ:FT:RCL:RC:RCR:CN:DR:DV:RR:RV	0/1:-3.49402,0,-288.634:35:PASS:7053:14911:6914:2:60:4:0:0
1	168674970	INV00000468	N	<INV>	.	LowQual	IMPRECISE;CIEND=-129,129;CIPOS=-129,129;SVTYPE=INV;SVMETHOD=EMBL.DELLYv0.6.7;CHR2=1;END=168675198;CT=5to5;INSLEN=0;PE=2;MAPQ=60	GT:GL:GQ:FT:RCL:RC:RCR:CN:DR:DV:RR:RV	0/1:-4.95573,0,-227.056:50:PASS:63:109:47:2:40:3:0:0
1	168900353	INV00000469	N	<INV>	.	LowQual	IMPRECISE;CIEND=-81,81;CIPOS=-81,81;SVTYPE=INV;SVMETHOD=EMBL.DELLYv0.6.7;CHR2=1;END=168900603;CT=5to5;INSLEN=0;PE=2;MAPQ=60	GT:GL:GQ:FT:RCL:RC:RCR:CN:DR:DV:RR:RV	0/1:-9.67014,0,-140.771:97:PASS:62:105:72:2:25:4:0:0
1	170095237	INV00000470	N	<INV>	.	LowQual	IMPRECISE;CIEND=-416,416;CIPOS=-416,416;SVTYPE=INV;SVMETHOD=EMBL.DELLYv0.6.7;CHR2=1;END=170095485;CT=3to3;INSLEN=0;PE=2;MAPQ=60	GT:GL:GQ:FT:RCL:RC:RCR:CN:DR:DV:RR:RV	0/1:-10.1526,0,-238.153:102:PASS:76:129:57:2:42:4:0:0
1	172140471	INV00000471	N	<INV>	.	PASS	IMPRECISE;CIEND=-205,205;CIPOS=-205,205;SVTYPE=INV;SVMETHOD=EMBL.DELLYv0.6.7;CHR2=1;END=172140621;CT=5to5;INSLEN=0;PE=3;MAPQ=46	GT:GL:GQ:FT:RCL:RC:RCR:CN:DR:DV:RR:RV	0/1:-13.3526,0,-226.154:134:PASS:49:90:50:2:40:6:0:0
1	172156487	INV00000472	N	<INV>	.	LowQual	IMPRECISE;CIEND=-17,17;CIPOS=-17,17;SVTYPE=INV;SVMETHOD=EMBL.DELLYv0.6.7;CHR2=1;END=172156734;CT=5to5;INSLEN=0;PE=2;MAPQ=60	GT:GL:GQ:FT:RCL:RC:RCR:CN:DR:DV:RR:RV	0/1:-0.253668,0,-238.454:5:LowQual:79:131:61:2:42:3:0:0
1	172819366	INV00000473	N	<INV>	.	LowQual	IMPRECISE;CIEND=-208,208;CIPOS=-208,208;SVTYPE=INV;SVMETHOD=EMBL.DELLYv0.6.7;CHR2=1;END=172819499;CT=5to5;INSLEN=0;PE=2;MAPQ=33	GT:GL:GQ:FT:RCL:RC:RCR:CN:DR:DV:RR:RV	0/0:0,-6.55127,-265.602:66:PASS:44:78:37:2:47:3:0:0
1	173174274	INV00000474	N	<INV>	.	LowQual	IMPRECISE;CIEND=-267,267;CIPOS=-267,267;SVTYPE=INV;SVMETHOD=EMBL.DELLYv0.6.7;CHR2=1;END=173174474;CT=5to5;INSLEN=0;PE=2;MAPQ=60	GT:GL:GQ:FT:RCL:RC:RCR:CN:DR:DV:RR:RV	0/1:-8.14852,0,-260.949:81:PASS:60:97:55:2:46:4:0:0
1	173416339	INV00000475	N	<INV>	.	LowQual	IMPRECISE;CIEND=-83,83;CIPOS=-83,83;SVTYPE=INV;SVMETHOD=EMBL.DELLYv0.6.7;CHR2=1;END=173416468;CT=5to5;INSLEN=0;PE=2;MAPQ=60	GT:GL:GQ:FT:RCL:RC:RCR:CN:DR:DV:RR:RV	0/1:-10.1526,0,-238.153:102:PASS:35:77:42:2:42:4:0:0
1	174121365	INV00000476	N	<INV>	.	LowQual	IMPRECISE;CIEND=-176,176;CIPOS=-176,176;SVTYPE=INV;SVMETHOD=EMBL.DELLYv0.6.7;CHR2=1;END=174121636;CT=5to5;INSLEN=0;PE=2;MAPQ=60	GT:GL:GQ:FT:RCL:RC:RCR:CN:DR:DV:RR:RV	0/1:-7.7444,0,-283.644:77:PASS:73:146:81:2:50:4:0:0
1	174312161	INV00000477	N	<INV>	.	LowQual	IMPRECISE;CIEND=-223,223;CIPOS=-223,223;SVTYPE=INV;SVMETHOD=EMBL.DELLYv0.6.7;CHR2=1;END=232869264;CT=3to3;INSLEN=0;PE=14;MAPQ=14	GT:GL:GQ:FT:RCL:RC:RCR:CN:DR:DV:RR:RV	0/1:-9.2826,0,-25.9226:93:PASS:14444529:29906354:8156839:3:6:11:0:0
1	174327139	INV00000478	N	<INV>	.	LowQual	IMPRECISE;CIEND=-118,118;CIPOS=-118,118;SVTYPE=INV;SVMETHOD=EMBL.DELLYv0.6.7;CHR2=1;END=174327494;CT=5to5;INSLEN=0;PE=2;MAPQ=60	GT:GL:GQ:FT:RCL:RC:RCR:CN:DR:DV:RR:RV	0/0:0,-3.55663,-299:36:PASS:109:180:109:2:52:3:0:0
1	175200570	INV00000479	N	<INV>	.	PASS	IMPRECISE;CIEND=-196,196;CIPOS=-196,196;SVTYPE=INV;SVMETHOD=EMBL.DELLYv0.6.7;CHR2=1;END=175201939;CT=3to3;INSLEN=0;PE=48;MAPQ=46	GT:GL:GQ:FT:RCL:RC:RCR:CN:DR:DV:RR:RV	1/1:-186.521,-7.79804,0:78:PASS:247:773:353:3:2:48:0:0
1	175200809	INV00000480	N	<INV>	.	LowQual	IMPRECISE;CIEND=-361,361;CIPOS=-361,361;SVTYPE=INV;SVMETHOD=EMBL.DELLYv0.6.7;CHR2=1;END=175201754;CT=5to5;INSLEN=0;PE=16;MAPQ=7	GT:GL:GQ:FT:RCL:RC:RCR:CN:DR:DV:RR:RV	0/1:-5.8792,0,-7.96692:59:PASS:114:559:369:2:6:9:0:0
1	175252540	INV00000481	N	<INV>	.	LowQual	IMPRECISE;CIEND=-390,390;CIPOS=-390,390;SVTYPE=INV;SVMETHOD=EMBL.DELLYv0.6.7;CHR2=1;END=175253762;CT=5to5;INSLEN=0;PE=2;MAPQ=60	GT:GL:GQ:FT:RCL:RC:RCR:CN:DR:DV:RR:RV	0/0:0,-1.84736,-251.4:18:PASS:368:694:347:2:44:2:0:0
1	176187986	INV00000482	N	<INV>	.	LowQual	IMPRECISE;CIEND=-102,102;CIPOS=-102,102;SVTYPE=INV;SVMETHOD=EMBL.DELLYv0.6.7;CHR2=1;END=176188118;CT=5to5;INSLEN=0;PE=2;MAPQ=60	GT:GL:GQ:FT:RCL:RC:RCR:CN:DR:DV:RR:RV	0/1:-9.85161,0,-243.852:99:PASS:25:69:31:2:43:4:0:0
1	176403662	INV00000483	N	<INV>	.	LowQual	IMPRECISE;CIEND=-198,198;CIPOS=-198,198;SVTYPE=INV;SVMETHOD=EMBL.DELLYv0.6.7;CHR2=1;END=176403930;CT=5to5;INSLEN=0;PE=2;MAPQ=60	GT:GL:GQ:FT:RCL:RC:RCR:CN:DR:DV:RR:RV	0/0:0,-3.2556,-293:33:PASS:74:155:71:2:51:3:0:0
1	177361241	INV00000484	N	<INV>	.	LowQual	IMPRECISE;CIEND=-389,389;CIPOS=-389,389;SVTYPE=INV;SVMETHOD=EMBL.DELLYv0.6.7;CHR2=1;END=177361370;CT=3to3;INSLEN=0;PE=2;MAPQ=60	GT:GL:GQ:FT:RCL:RC:RCR:CN:DR:DV:RR:RV	0/0:0,-0.440154,-210.7:5:LowQual:17:70:31:3:37:2:0:0
1	177677302	INV00000485	N	<INV>	.	LowQual	IMPRECISE;CIEND=-106,106;CIPOS=-106,106;SVTYPE=INV;SVMETHOD=EMBL.DELLYv0.6.7;CHR2=1;END=177677558;CT=3to3;INSLEN=0;PE=2;MAPQ=60	GT:GL:GQ:FT:RCL:RC:RCR:CN:DR:DV:RR:RV	0/1:-4.55676,0,-221.357:46:PASS:75:119:64:2:39:3:0:0
1	178324234	INV00000486	N	<INV>	.	LowQual	IMPRECISE;CIEND=-10,10;CIPOS=-10,10;SVTYPE=INV;SVMETHOD=EMBL.DELLYv0.6.7;CHR2=1;END=178324345;CT=3to3;INSLEN=0;PE=2;MAPQ=60	GT:GL:GQ:FT:RCL:RC:RCR:CN:DR:DV:RR:RV	0/0:0,-6.64324,-239:66:PASS:24:74:26:3:41:1:0:0
1	180276866	INV00000487	N	<INV>	.	LowQual	IMPRECISE;CIEND=-346,346;CIPOS=-346,346;SVTYPE=INV;SVMETHOD=EMBL.DELLYv0.6.7;CHR2=1;END=180277091;CT=3to3;INSLEN=0;PE=2;MAPQ=60	GT:GL:GQ:FT:RCL:RC:RCR:CN:DR:DV:RR:RV	0/1:-8.04543,0,-278.045:80:PASS:54:115:60:2:49:4:0:0
1	180509366	INV00000488	N	<INV>	.	LowQual	IMPRECISE;CIEND=-341,341;CIPOS=-341,341;SVTYPE=INV;SVMETHOD=EMBL.DELLYv0.6.7;CHR2=1;END=181044075;CT=3to3;INSLEN=0;PE=4;MAPQ=11	GT:GL:GQ:FT:RCL:RC:RCR:CN:DR:DV:RR:RV	0/0:0,-5.75432,-144.789:58:PASS:144194:281235:140226:2:32:4:0:0
1	180684368	INV00000489	N	<INV>	.	LowQual	IMPRECISE;CIEND=-120,120;CIPOS=-120,120;SVTYPE=INV;SVMETHOD=EMBL.DELLYv0.6.7;CHR2=1;END=180684517;CT=5to5;INSLEN=0;PE=2;MAPQ=60	GT:GL:GQ:FT:RCL:RC:RCR:CN:DR:DV:RR:RV	0/1:-8.64749,0,-266.647:86:PASS:52:93:51:2:47:4:0:0
1	181043390	INV00000490	N	<INV>	.	PASS	IMPRECISE;CIEND=-323,323;CIPOS=-323,323;SVTYPE=INV;SVMETHOD=EMBL.DELLYv0.6.7;CHR2=1;END=181044077;CT=3to3;INSLEN=0;PE=4;MAPQ=27	GT:GL:GQ:FT:RCL:RC:RCR:CN:DR:DV:RR:RV	0/0:0,-0.730294,-142.402:8:LowQual:161:174:158:1:27:3:0:0
1	181043904	INV00000491	N	<INV>	.	LowQual	IMPRECISE;CIEND=-212,212;CIPOS=-212,212;SVTYPE=INV;SVMETHOD=EMBL.DELLYv0.6.7;CHR2=1;END=181044089;CT=5to5;INSLEN=0;PE=9;MAPQ=10	GT:GL:GQ:FT:RCL:RC:RCR:CN:DR:DV:RR:RV	0/1:-22.0642,0,-72.6529:10000:PASS:21:69:39:2:17:18:0:0
1	182448229	INV00000492	N	<INV>	.	PASS	IMPRECISE;CIEND=-84,84;CIPOS=-84,84;SVTYPE=INV;SVMETHOD=EMBL.DELLYv0.6.7;CHR2=1;END=182448444;CT=5to5;INSLEN=0;PE=3;MAPQ=60	GT:GL:GQ:FT:RCL:RC:RCR:CN:DR:DV:RR:RV	0/1:-17.3403,0,-294.54:10000:PASS:58:129:52:2:52:6:0:0
1	182499076	INV00000493	N	<INV>	.	LowQual	IMPRECISE;CIEND=-165,165;CIPOS=-165,165;SVTYPE=INV;SVMETHOD=EMBL.DELLYv0.6.7;CHR2=1;END=182499400;CT=5to5;INSLEN=0;PE=2;MAPQ=60	GT:GL:GQ:FT:RCL:RC:RCR:CN:DR:DV:RR:RV	0/1:-5.74646,0,-272.346:57:PASS:87:172:74:2:48:4:0:0
1	182510215	INV00000494	N	<INV>	.	LowQual	IMPRECISE;CIEND=-364,364;CIPOS=-364,364;SVTYPE=INV;SVMETHOD=EMBL.DELLYv0.6.7;CHR2=1;END=182510505;CT=3to3;INSLEN=0;PE=2;MAPQ=60	GT:GL:GQ:FT:RCL:RC:RCR:CN:DR:DV:RR:RV	0/0:0,-2.3453,-241.1:23:PASS:67:130:89:2:42:2:0:0
1	182737797	INV00000495	N	<INV>	.	LowQual	IMPRECISE;CIEND=-373,373;CIPOS=-373,373;SVTYPE=INV;SVMETHOD=EMBL.DELLYv0.6.7;CHR2=1;END=182738909;CT=3to3;INSLEN=0;PE=2;MAPQ=60	GT:GL:GQ:FT:RCL:RC:RCR:CN:DR:DV:RR:RV	0/0:0,-4.55661,-303.6:46:PASS:324:606:281:2:53:2:0:0
1	183080477	INV00000496	N	<INV>	.	LowQual	IMPRECISE;CIEND=-127,127;CIPOS=-127,127;SVTYPE=INV;SVMETHOD=EMBL.DELLYv0.6.7;CHR2=1;END=183080726;CT=5to5;INSLEN=0;PE=2;MAPQ=60	GT:GL:GQ:FT:RCL:RC:RCR:CN:DR:DV:RR:RV	0/1:-1.6537,0,-232.954:17:PASS:62:132:79:2:42:3:0:0
1	183839716	INV00000497	N	<INV>	.	LowQual	IMPRECISE;CIEND=-179,179;CIPOS=-179,179;SVTYPE=INV;SVMETHOD=EMBL.DELLYv0.6.7;CHR2=1;END=183840041;CT=5to5;INSLEN=0;PE=2;MAPQ=60	GT:GL:GQ:FT:RCL:RC:RCR:CN:DR:DV:RR:RV	0/1:-9.15161,0,-140.661:92:PASS:62:182:91:2:34:4:0:0
1	184575722	INV00000498	N	<INV>	.	LowQual	IMPRECISE;CIEND=-477,477;CIPOS=-477,477;SVTYPE=INV;SVMETHOD=EMBL.DELLYv0.6.7;CHR2=1;END=194851132;CT=3to3;INSLEN=0;PE=2;MAPQ=4	GT:GL:GQ:FT:RCL:RC:RCR:CN:DR:DV:RR:RV	0/0:0,-14.4429,-280.293:144:PASS:2698000:5306136:2684852:2:48:0:0:0
1	185241542	INV00000499	N	<INV>	.	LowQual	IMPRECISE;CIEND=-168,168;CIPOS=-168,168;SVTYPE=INV;SVMETHOD=EMBL.DELLYv0.6.7;CHR2=1;END=185241713;CT=3to3;INSLEN=0;PE=2;MAPQ=60	GT:GL:GQ:FT:RCL:RC:RCR:CN:DR:DV:RR:RV	0/1:-6.8619,0,-192.862:69:PASS:51:84:38:2:34:3:0:0
1	185910057	INV00000500	N	<INV>	.	LowQual	IMPRECISE;CIEND=-348,348;CIPOS=-348,348;SVTYPE=INV;SVMETHOD=EMBL.DELLYv0.6.7;CHR2=1;END=185911277;CT=5to5;INSLEN=0;PE=2;MAPQ=56	GT:GL:GQ:FT:RCL:RC:RCR:CN:DR:DV:RR:RV	0/0:0,-5.54113,-213.258:55:PASS:262:655:297:2:38:2:0:0
1	186826188	INV00000501	N	<INV>	.	PASS	IMPRECISE;CIEND=-190,190;CIPOS=-190,190;SVTYPE=INV;SVMETHOD=EMBL.DELLYv0.6.7;CHR2=1;END=186826405;CT=3to3;INSLEN=0;PE=10;MAPQ=49	GT:GL:GQ:FT:RCL:RC:RCR:CN:DR:DV:RR:RV	0/1:-80.5956,0,-30.5734:10000:PASS:32:45:15:2:8:18:0:0
1	187051839	INV00000502	N	<INV>	.	LowQual	IMPRECISE;CIEND=-67,67;CIPOS=-67,67;SVTYPE=INV;SVMETHOD=EMBL.DELLYv0.6.7;CHR2=1;END=187052010;CT=5to5;INSLEN=0;PE=2;MAPQ=60	GT:GL:GQ:FT:RCL:RC:RCR:CN:DR:DV:RR:RV	0/0:0,-4.55663,-306:46:PASS:56:104:45:2:53:2:0:0
1	187377793	INV00000503	N	<INV>	.	LowQual	IMPRECISE;CIEND=-182,182;CIPOS=-182,182;SVTYPE=INV;SVMETHOD=EMBL.DELLYv0.6.7;CHR2=1;END=187378093;CT=3to3;INSLEN=0;PE=2;MAPQ=60	GT:GL:GQ:FT:RCL:RC:RCR:CN:DR:DV:RR:RV	0/1:-2.04543,0,-284.045:20:PASS:58:156:77:2:50:3:0:0
1	187464829	INV00000504	N	<INV>	.	PASS	IMPRECISE;CIEND=-177,177;CIPOS=-177,177;SVTYPE=INV;SVMETHOD=EMBL.DELLYv0.6.7;CHR2=1;END=187466728;CT=3to3;INSLEN=0;PE=20;MAPQ=60	GT:GL:GQ:FT:RCL:RC:RCR:CN:DR:DV:RR:RV	0/1:-105.555,0,-130.755:10000:PASS:498:567:508:1:24:20:0:0
1	187466476	INV00000505	N	<INV>	.	PASS	IMPRECISE;CIEND=-152,152;CIPOS=-152,152;SVTYPE=INV;SVMETHOD=EMBL.DELLYv0.6.7;CHR2=1;END=187466730;CT=5to5;INSLEN=0;PE=21;MAPQ=60	GT:GL:GQ:FT:RCL:RC:RCR:CN:DR:DV:RR:RV	0/1:-115.854,0,-124.454:10000:PASS:37:120:57:3:23:22:0:0
1	187641789	INV00000506	N	<INV>	.	LowQual	IMPRECISE;CIEND=-137,137;CIPOS=-137,137;SVTYPE=INV;SVMETHOD=EMBL.DELLYv0.6.7;CHR2=1;END=187642039;CT=5to5;INSLEN=0;PE=2;MAPQ=60	GT:GL:GQ:FT:RCL:RC:RCR:CN:DR:DV:RR:RV	0/0:0,-3.05766,-304.1:31:PASS:72:140:75:2:53:3:0:0
1	187857328	INV00000507	N	<INV>	.	LowQual	IMPRECISE;CIEND=-201,201;CIPOS=-201,201;SVTYPE=INV;SVMETHOD=EMBL.DELLYv0.6.7;CHR2=1;END=187857538;CT=5to5;INSLEN=0;PE=2;MAPQ=55	GT:GL:GQ:FT:RCL:RC:RCR:CN:DR:DV:RR:RV	0/0:0,-1.15835,-266.399:12:LowQual:64:106:64:2:55:4:0:0
1	188327384	INV00000508	N	<INV>	.	LowQual	IMPRECISE;CIEND=-291,291;CIPOS=-291,291;SVTYPE=INV;SVMETHOD=EMBL.DELLYv0.6.7;CHR2=1;END=188327629;CT=3to3;INSLEN=0;PE=2;MAPQ=60	GT:GL:GQ:FT:RCL:RC:RCR:CN:DR:DV:RR:RV	0/1:-0.350634,0,-253.451:5:LowQual:54:153:67:3:45:3:0:0
1	189146928	INV00000509	N	<INV>	.	LowQual	IMPRECISE;CIEND=-327,327;CIPOS=-327,327;SVTYPE=INV;SVMETHOD=EMBL.DELLYv0.6.7;CHR2=1;END=189147092;CT=3to3;INSLEN=0;PE=2;MAPQ=60	GT:GL:GQ:FT:RCL:RC:RCR:CN:DR:DV:RR:RV	0/1:-9.24957,0,-253.65:92:PASS:40:77:32:2:45:4:0:0
1	189416092	INV00000510	N	<INV>	.	LowQual	IMPRECISE;CIEND=-50,50;CIPOS=-50,50;SVTYPE=INV;SVMETHOD=EMBL.DELLYv0.6.7;CHR2=1;END=189416307;CT=5to5;INSLEN=0;PE=2;MAPQ=60	GT:GL:GQ:FT:RCL:RC:RCR:CN:DR:DV:RR:RV	0/1:-8.6476,0,-258.447:86:PASS:53:117:60:2:47:4:0:0
1	189850170	INV00000511	N	<INV>	.	LowQual	IMPRECISE;CIEND=-144,144;CIPOS=-144,144;SVTYPE=INV;SVMETHOD=EMBL.DELLYv0.6.7;CHR2=1;END=189850465;CT=5to5;INSLEN=0;PE=2;MAPQ=24	GT:GL:GQ:FT:RCL:RC:RCR:CN:DR:DV:RR:RV	0/0:0,-7.23574,-197.953:72:PASS:81:135:65:2:40:3:0:0
1	190801907	INV00000512	N	<INV>	.	LowQual	IMPRECISE;CIEND=-109,109;CIPOS=-109,109;SVTYPE=INV;SVMETHOD=EMBL.DELLYv0.6.7;CHR2=1;END=190802269;CT=5to5;INSLEN=0;PE=2;MAPQ=60	GT:GL:GQ:FT:RCL:RC:RCR:CN:DR:DV:RR:RV	0/1:-4.45454,0,-235.154:45:PASS:87:191:107:2:42:3:0:0
1	190978636	INV00000513	N	<INV>	.	LowQual	IMPRECISE;CIEND=-366,366;CIPOS=-366,366;SVTYPE=INV;SVMETHOD=EMBL.DELLYv0.6.7;CHR2=1;END=190978809;CT=3to3;INSLEN=0;PE=2;MAPQ=60	GT:GL:GQ:FT:RCL:RC:RCR:CN:DR:DV:RR:RV	0/1:-7.14234,0,-295.142:71:PASS:52:99:51:2:52:4:0:0
1	191092072	INV00000514	N	<INV>	.	LowQual	IMPRECISE;CIEND=-222,222;CIPOS=-222,222;SVTYPE=INV;SVMETHOD=EMBL.DELLYv0.6.7;CHR2=1;END=191092383;CT=5to5;INSLEN=0;PE=2;MAPQ=60	GT:GL:GQ:FT:RCL:RC:RCR:CN:DR:DV:RR:RV	0/1:-3.05573,0,-227.056:31:PASS:67:131:63:2:40:3:0:0
1	191117849	INV00000515	N	<INV>	.	LowQual	IMPRECISE;CIEND=-235,235;CIPOS=-235,235;SVTYPE=INV;SVMETHOD=EMBL.DELLYv0.6.7;CHR2=1;END=191118003;CT=5to5;INSLEN=0;PE=2;MAPQ=60	GT:GL:GQ:FT:RCL:RC:RCR:CN:DR:DV:RR:RV	0/1:-9.55058,0,-249.551:96:PASS:48:83:41:2:44:4:0:0
1	191370373	INV00000516	N	<INV>	.	LowQual	IMPRECISE;CIEND=-127,127;CIPOS=-127,127;SVTYPE=INV;SVMETHOD=EMBL.DELLYv0.6.7;CHR2=1;END=191370565;CT=5to5;INSLEN=0;PE=2;MAPQ=60	GT:GL:GQ:FT:RCL:RC:RCR:CN:DR:DV:RR:RV	0/1:-8.64749,0,-266.647:86:PASS:47:105:64:2:47:4:0:0
1	192391744	INV00000517	N	<INV>	.	LowQual	IMPRECISE;CIEND=-4,4;CIPOS=-4,4;SVTYPE=INV;SVMETHOD=EMBL.DELLYv0.6.7;CHR2=1;END=192391937;CT=3to3;INSLEN=0;PE=2;MAPQ=60	GT:GL:GQ:FT:RCL:RC:RCR:CN:DR:DV:RR:RV	0/0:0,-10.5566,-317.9:106:PASS:45:119:56:2:54:1:0:0
1	192413991	INV00000518	N	<INV>	.	LowQual	IMPRECISE;CIEND=-22,22;CIPOS=-22,22;SVTYPE=INV;SVMETHOD=EMBL.DELLYv0.6.7;CHR2=1;END=192414278;CT=5to5;INSLEN=0;PE=2;MAPQ=60	GT:GL:GQ:FT:RCL:RC:RCR:CN:DR:DV:RR:RV	0/1:-8.95424,0,-254.149:90:PASS:79:154:87:2:46:4:0:0
1	192799276	INV00000519	N	<INV>	.	LowQual	IMPRECISE;CIEND=-217,217;CIPOS=-217,217;SVTYPE=INV;SVMETHOD=EMBL.DELLYv0.6.7;CHR2=1;END=193043298;CT=3to3;INSLEN=0;PE=6;MAPQ=14	GT:GL:GQ:FT:RCL:RC:RCR:CN:DR:DV:RR:RV	0/0:0,-6.95307,-239.589:70:PASS:65263:130494:66038:2:46:6:0:0
1	192799470	INV00000520	N	<INV>	.	LowQual	IMPRECISE;CIEND=-133,133;CIPOS=-133,133;SVTYPE=INV;SVMETHOD=EMBL.DELLYv0.6.7;CHR2=1;END=193043089;CT=5to5;INSLEN=0;PE=6;MAPQ=8	GT:GL:GQ:FT:RCL:RC:RCR:CN:DR:DV:RR:RV	0/0:0,-7.24097,-197.119:72:PASS:65127:130308:65935:2:36:4:0:0
1	192982508	INV00000521	N	<INV>	.	LowQual	IMPRECISE;CIEND=-88,88;CIPOS=-88,88;SVTYPE=INV;SVMETHOD=EMBL.DELLYv0.6.7;CHR2=1;END=192982643;CT=5to5;INSLEN=0;PE=2;MAPQ=60	GT:GL:GQ:FT:RCL:RC:RCR:CN:DR:DV:RR:RV	0/0:0,-3.35251,-282:34:PASS:36:95:34:3:49:2:0:0
1	193086984	INV00000522	N	<INV>	.	LowQual	IMPRECISE;CIEND=-273,273;CIPOS=-273,273;SVTYPE=INV;SVMETHOD=EMBL.DELLYv0.6.7;CHR2=1;END=245775359;CT=5to5;INSLEN=0;PE=4;MAPQ=12	GT:GL:GQ:FT:RCL:RC:RCR:CN:DR:DV:RR:RV	0/0:0,-6.84104,-202.119:68:PASS:13720640:26709476:1632775:3:36:4:0:0
1	193294749	INV00000523	N	<INV>	.	LowQual	IMPRECISE;CIEND=-75,75;CIPOS=-75,75;SVTYPE=INV;SVMETHOD=EMBL.DELLYv0.6.7;CHR2=1;END=193294967;CT=5to5;INSLEN=0;PE=2;MAPQ=60	GT:GL:GQ:FT:RCL:RC:RCR:CN:DR:DV:RR:RV	0/0:0,-1.36177,-325.3:14:LowQual:59:136:60:2:57:3:0:0
1	193422993	INV00000524	N	<INV>	.	LowQual	IMPRECISE;CIEND=-32,32;CIPOS=-32,32;SVTYPE=INV;SVMETHOD=EMBL.DELLYv0.6.7;CHR2=1;END=193423162;CT=3to3;INSLEN=0;PE=2;MAPQ=60	GT:GL:GQ:FT:RCL:RC:RCR:CN:DR:DV:RR:RV	0/0:0,-11.1587,-330:112:PASS:58:92:48:2:56:1:0:0
1	193750023	INV00000525	N	<INV>	.	LowQual	IMPRECISE;CIEND=-88,88;CIPOS=-88,88;SVTYPE=INV;SVMETHOD=EMBL.DELLYv0.6.7;CHR2=1;END=193750164;CT=3to3;INSLEN=0;PE=2;MAPQ=60	GT:GL:GQ:FT:RCL:RC:RCR:CN:DR:DV:RR:RV	0/0:0,-5.14633,-249.6:51:PASS:44:74:29:2:43:2:0:0
1	194190777	INV00000526	N	<INV>	.	LowQual	IMPRECISE;CIEND=-388,388;CIPOS=-388,388;SVTYPE=INV;SVMETHOD=EMBL.DELLYv0.6.7;CHR2=1;END=194190942;CT=5to5;INSLEN=0;PE=2;MAPQ=60	GT:GL:GQ:FT:RCL:RC:RCR:CN:DR:DV:RR:RV	0/0:0,-1.24474,-226.199:12:LowQual:40:79:53:2:42:2:0:0
1	194287511	INV00000527	N	<INV>	.	LowQual	IMPRECISE;CIEND=-261,261;CIPOS=-261,261;SVTYPE=INV;SVMETHOD=EMBL.DELLYv0.6.7;CHR2=1;END=194287678;CT=5to5;INSLEN=0;PE=2;MAPQ=50	GT:GL:GQ:FT:RCL:RC:RCR:CN:DR:DV:RR:RV	0/1:-2.5444,0,-283.744:25:PASS:52:104:47:2:50:4:0:0
1	194817001	INV00000528	N	<INV>	.	LowQual	IMPRECISE;CIEND=-26,26;CIPOS=-26,26;SVTYPE=INV;SVMETHOD=EMBL.DELLYv0.6.7;CHR2=1;END=194817197;CT=5to5;INSLEN=0;PE=2;MAPQ=60	GT:GL:GQ:FT:RCL:RC:RCR:CN:DR:DV:RR:RV	0/0:0,-3.15457,-287.1:32:PASS:63:117:58:2:50:3:0:0
1	195014083	INV00000529	N	<INV>	.	LowQual	IMPRECISE;CIEND=-383,383;CIPOS=-383,383;SVTYPE=INV;SVMETHOD=EMBL.DELLYv0.6.7;CHR2=1;END=195014231;CT=3to3;INSLEN=0;PE=2;MAPQ=60	GT:GL:GQ:FT:RCL:RC:RCR:CN:DR:DV:RR:RV	0/0:0,-0.342213,-222:5:LowQual:19:79:33:3:39:2:0:0
1	195420712	INV00000530	N	<INV>	.	LowQual	IMPRECISE;CIEND=-166,166;CIPOS=-166,166;SVTYPE=INV;SVMETHOD=EMBL.DELLYv0.6.7;CHR2=1;END=195420946;CT=5to5;INSLEN=0;PE=2;MAPQ=60	GT:GL:GQ:FT:RCL:RC:RCR:CN:DR:DV:RR:RV	0/1:-8.34733,0,-269.046:83:PASS:50:113:69:2:48:4:0:0
1	196360835	INV00000531	N	<INV>	.	LowQual	IMPRECISE;CIEND=-94,94;CIPOS=-94,94;SVTYPE=INV;SVMETHOD=EMBL.DELLYv0.6.7;CHR2=1;END=196360973;CT=5to5;INSLEN=0;PE=2;MAPQ=60	GT:GL:GQ:FT:RCL:RC:RCR:CN:DR:DV:RR:RV	0/0:0,-2.15045,-263.4:22:PASS:40:84:36:2:46:3:0:0
1	196397185	INV00000532	N	<INV>	.	LowQual	IMPRECISE;CIEND=-32,32;CIPOS=-32,32;SVTYPE=INV;SVMETHOD=EMBL.DELLYv0.6.7;CHR2=1;END=196397411;CT=5to5;INSLEN=0;PE=2;MAPQ=60	GT:GL:GQ:FT:RCL:RC:RCR:CN:DR:DV:RR:RV	0/0:0,-8.14839,-270:81:PASS:64:120:58:2:46:1:0:0
1	197002982	INV00000533	N	<INV>	.	LowQual	IMPRECISE;CIEND=-113,113;CIPOS=-113,113;SVTYPE=INV;SVMETHOD=EMBL.DELLYv0.6.7;CHR2=1;END=197003332;CT=3to3;INSLEN=0;PE=2;MAPQ=60	GT:GL:GQ:FT:RCL:RC:RCR:CN:DR:DV:RR:RV	0/0:0,-7.86795,-372:79:PASS:115:225:101:2:64:2:0:0
1	197287543	INV00000534	N	<INV>	.	LowQual	IMPRECISE;CIEND=-270,270;CIPOS=-270,270;SVTYPE=INV;SVMETHOD=EMBL.DELLYv0.6.7;CHR2=1;END=197287685;CT=5to5;INSLEN=0;PE=2;MAPQ=60	GT:GL:GQ:FT:RCL:RC:RCR:CN:DR:DV:RR:RV	0/1:-5.35676,0,-221.357:54:PASS:31:71:43:2:39:3:0:0
1	197756788	INV00000536	N	<INV>	.	PASS	IMPRECISE;CIEND=-175,175;CIPOS=-175,175;SVTYPE=INV;SVMETHOD=EMBL.DELLYv0.6.7;CHR2=1;END=197757985;CT=5to5;INSLEN=0;PE=20;MAPQ=60	GT:GL:GQ:FT:RCL:RC:RCR:CN:DR:DV:RR:RV	0/1:-106.454,0,-136.454:10000:PASS:313:598:287:2:25:20:0:0
1	197756789	INV00000535	N	<INV>	.	PASS	IMPRECISE;CIEND=-190,190;CIPOS=-190,190;SVTYPE=INV;SVMETHOD=EMBL.DELLYv0.6.7;CHR2=1;END=197757987;CT=3to3;INSLEN=0;PE=24;MAPQ=60	GT:GL:GQ:FT:RCL:RC:RCR:CN:DR:DV:RR:RV	0/1:-128.647,0,-146.647:10000:PASS:313:598:288:2:27:24:0:0
1	197949873	INV00000537	N	<INV>	.	LowQual	IMPRECISE;CIEND=-131,131;CIPOS=-131,131;SVTYPE=INV;SVMETHOD=EMBL.DELLYv0.6.7;CHR2=1;END=197950093;CT=5to5;INSLEN=0;PE=2;MAPQ=60	GT:GL:GQ:FT:RCL:RC:RCR:CN:DR:DV:RR:RV	0/0:0,-4.05697,-312.797:41:PASS:53:121:65:2:55:3:0:0
1	198497132	INV00000538	N	<INV>	.	LowQual	IMPRECISE;CIEND=-202,202;CIPOS=-202,202;SVTYPE=INV;SVMETHOD=EMBL.DELLYv0.6.7;CHR2=1;END=198497348;CT=3to3;INSLEN=0;PE=2;MAPQ=60	GT:GL:GQ:FT:RCL:RC:RCR:CN:DR:DV:RR:RV	0/1:-3.14958,0,-259.45:31:PASS:64:120:52:2:46:3:0:0
1	198505317	INV00000539	N	<INV>	.	LowQual	IMPRECISE;CIEND=-324,324;CIPOS=-324,324;SVTYPE=INV;SVMETHOD=EMBL.DELLYv0.6.7;CHR2=1;END=198505463;CT=5to5;INSLEN=0;PE=2;MAPQ=60	GT:GL:GQ:FT:RCL:RC:RCR:CN:DR:DV:RR:RV	0/0:0,-2.04942,-257.601:20:PASS:44:88:43:2:45:3:0:0
1	198958393	INV00000540	N	<INV>	.	LowQual	IMPRECISE;CIEND=-51,51;CIPOS=-51,51;SVTYPE=INV;SVMETHOD=EMBL.DELLYv0.6.7;CHR2=1;END=198958624;CT=5to5;INSLEN=0;PE=2;MAPQ=60	GT:GL:GQ:FT:RCL:RC:RCR:CN:DR:DV:RR:RV	0/1:-9.25024,0,-252.05:93:PASS:59:119:61:2:45:4:0:0
1	199549386	INV00000541	N	<INV>	.	LowQual	IMPRECISE;CIEND=-377,377;CIPOS=-377,377;SVTYPE=INV;SVMETHOD=EMBL.DELLYv0.6.7;CHR2=1;END=199549556;CT=5to5;INSLEN=0;PE=2;MAPQ=60	GT:GL:GQ:FT:RCL:RC:RCR:CN:DR:DV:RR:RV	0/1:-5.75264,0,-238.153:58:PASS:56:86:45:2:42:4:0:0
1	199689246	INV00000542	N	<INV>	.	LowQual	IMPRECISE;CIEND=-308,308;CIPOS=-308,308;SVTYPE=INV;SVMETHOD=EMBL.DELLYv0.6.7;CHR2=1;END=199689414;CT=5to5;INSLEN=0;PE=2;MAPQ=60	GT:GL:GQ:FT:RCL:RC:RCR:CN:DR:DV:RR:RV	0/0:0,-2.03912,-200.617:20:PASS:57:87:43:2:35:3:0:0
1	200102173	INV00000543	N	<INV>	.	LowQual	IMPRECISE;CIEND=-354,354;CIPOS=-354,354;SVTYPE=INV;SVMETHOD=EMBL.DELLYv0.6.7;CHR2=1;END=200102298;CT=5to5;INSLEN=0;PE=2;MAPQ=60	GT:GL:GQ:FT:RCL:RC:RCR:CN:DR:DV:RR:RV	0/0:0,-2.64736,-246.802:26:PASS:36:73:31:2:43:3:0:0
1	200120699	INV00000544	N	<INV>	.	LowQual	IMPRECISE;CIEND=-391,391;CIPOS=-391,391;SVTYPE=INV;SVMETHOD=EMBL.DELLYv0.6.7;CHR2=1;END=200120875;CT=5to5;INSLEN=0;PE=2;MAPQ=60	GT:GL:GQ:FT:RCL:RC:RCR:CN:DR:DV:RR:RV	0/0:0,-2.75045,-270:28:PASS:52:104:60:2:47:2:0:0
1	200385961	INV00000545	N	<INV>	.	LowQual	IMPRECISE;CIEND=-295,295;CIPOS=-295,295;SVTYPE=INV;SVMETHOD=EMBL.DELLYv0.6.7;CHR2=1;END=200386151;CT=3to3;INSLEN=0;PE=2;MAPQ=46	GT:GL:GQ:FT:RCL:RC:RCR:CN:DR:DV:RR:RV	0/0:0,-0.647057,-221.008:7:LowQual:49:111:46:2:42:4:0:0
1	200502025	INV00000546	N	<INV>	.	LowQual	IMPRECISE;CIEND=-243,243;CIPOS=-243,243;SVTYPE=INV;SVMETHOD=EMBL.DELLYv0.6.7;CHR2=1;END=200502249;CT=5to5;INSLEN=0;PE=2;MAPQ=60	GT:GL:GQ:FT:RCL:RC:RCR:CN:DR:DV:RR:RV	0/1:-6.85848,0,-204.658:69:PASS:54:107:75:2:37:4:0:0
1	200529155	INV00000547	N	<INV>	.	LowQual	IMPRECISE;CIEND=-12,12;CIPOS=-12,12;SVTYPE=INV;SVMETHOD=EMBL.DELLYv0.6.7;CHR2=1;END=200530400;CT=5to5;INSLEN=0;PE=2;MAPQ=60	GT:GL:GQ:FT:RCL:RC:RCR:CN:DR:DV:RR:RV	0/0:0,-4.83207,-192.395:48:PASS:342:634:310:2:35:1:0:0
1	202327966	INV00000548	N	<INV>	.	LowQual	IMPRECISE;CIEND=-302,302;CIPOS=-302,302;SVTYPE=INV;SVMETHOD=EMBL.DELLYv0.6.7;CHR2=1;END=202328084;CT=5to5;INSLEN=0;PE=2;MAPQ=60	GT:GL:GQ:FT:RCL:RC:RCR:CN:DR:DV:RR:RV	0/1:-8.65986,0,-196.66:87:PASS:35:54:28:2:35:4:0:0
1	202841953	INV00000549	N	<INV>	.	LowQual	IMPRECISE;CIEND=-451,451;CIPOS=-451,451;SVTYPE=INV;SVMETHOD=EMBL.DELLYv0.6.7;CHR2=1;END=246699059;CT=5to5;INSLEN=0;PE=2;MAPQ=41	GT:GL:GQ:FT:RCL:RC:RCR:CN:DR:DV:RR:RV	0/0:0,-7.14042,-181.834:71:PASS:11368286:22121666:1162211:4:39:2:0:0
1	203912136	INV00000550	N	<INV>	.	LowQual	IMPRECISE;CIEND=-61,61;CIPOS=-61,61;SVTYPE=INV;SVMETHOD=EMBL.DELLYv0.6.7;CHR2=1;END=203912472;CT=5to5;INSLEN=0;PE=2;MAPQ=60	GT:GL:GQ:FT:RCL:RC:RCR:CN:DR:DV:RR:RV	0/0:0,-5.7374,-218.197:57:PASS:61:162:78:2:38:1:0:0
1	203960574	INV00000551	N	<INV>	.	LowQual	IMPRECISE;CIEND=-380,380;CIPOS=-380,380;SVTYPE=INV;SVMETHOD=EMBL.DELLYv0.6.7;CHR2=1;END=203961512;CT=5to5;INSLEN=0;PE=2;MAPQ=60	GT:GL:GQ:FT:RCL:RC:RCR:CN:DR:DV:RR:RV	0/0:0,-1.43877,-201.7:14:LowQual:234:455:281:2:36:2:0:0
1	204973121	INV00000552	N	<INV>	.	LowQual	IMPRECISE;CIEND=-83,83;CIPOS=-83,83;SVTYPE=INV;SVMETHOD=EMBL.DELLYv0.6.7;CHR2=1;END=204973313;CT=5to5;INSLEN=0;PE=2;MAPQ=60	GT:GL:GQ:FT:RCL:RC:RCR:CN:DR:DV:RR:RV	0/0:0,-9.7453,-254.5:97:PASS:44:91:57:2:43:1:0:0
1	205060106	INV00000553	N	<INV>	.	LowQual	IMPRECISE;CIEND=-22,22;CIPOS=-22,22;SVTYPE=INV;SVMETHOD=EMBL.DELLYv0.6.7;CHR2=1;END=205060352;CT=3to3;INSLEN=0;PE=2;MAPQ=59	GT:GL:GQ:FT:RCL:RC:RCR:CN:DR:DV:RR:RV	0/1:-0.360876,0,-204.561:5:LowQual:70:102:55:2:36:2:0:0
1	205082065	INV00000554	N	<INV>	.	LowQual	IMPRECISE;CIEND=-189,189;CIPOS=-189,189;SVTYPE=INV;SVMETHOD=EMBL.DELLYv0.6.7;CHR2=1;END=205083020;CT=3to3;INSLEN=0;PE=2;MAPQ=60	GT:GL:GQ:FT:RCL:RC:RCR:CN:DR:DV:RR:RV	0/0:0,-7.46106,-328.999:75:PASS:264:525:277:2:58:2:0:0
1	205178630	INV00000556	N	<INV>	.	PASS	IMPRECISE;CIEND=-230,230;CIPOS=-230,230;SVTYPE=INV;SVMETHOD=EMBL.DELLYv0.6.7;CHR2=1;END=205178799;CT=5to5;INSLEN=0;PE=30;MAPQ=60	GT:GL:GQ:FT:RCL:RC:RCR:CN:DR:DV:RR:RV	0/1:-184.755,0,-52.7547:10000:PASS:49:67:48:1:11:33:0:0
1	205178633	INV00000555	N	<INV>	.	PASS	IMPRECISE;CIEND=-199,199;CIPOS=-199,199;SVTYPE=INV;SVMETHOD=EMBL.DELLYv0.6.7;CHR2=1;END=205178775;CT=3to3;INSLEN=0;PE=23;MAPQ=60	GT:GL:GQ:FT:RCL:RC:RCR:CN:DR:DV:RR:RV	0/1:-152.755,0,-80.3547:10000:PASS:36:67:26:2:16:28:0:0
1	205749481	INV00000557	N	<INV>	.	LowQual	IMPRECISE;CIEND=-19,19;CIPOS=-19,19;SVTYPE=INV;SVMETHOD=EMBL.DELLYv0.6.7;CHR2=1;END=205749729;CT=5to5;INSLEN=0;PE=2;MAPQ=60	GT:GL:GQ:FT:RCL:RC:RCR:CN:DR:DV:RR:RV	0/0:0,-11.1587,-329.7:112:PASS:66:139:63:2:56:1:0:0
1	205875149	INV00000558	N	<INV>	.	LowQual	IMPRECISE;CIEND=-40,40;CIPOS=-40,40;SVTYPE=INV;SVMETHOD=EMBL.DELLYv0.6.7;CHR2=1;END=205875771;CT=3to3;INSLEN=0;PE=2;MAPQ=60	GT:GL:GQ:FT:RCL:RC:RCR:CN:DR:DV:RR:RV	0/0:0,-4.82012,-162.787:48:PASS:165:234:137:2:31:1:0:0
1	207101001	INV00000559	N	<INV>	.	LowQual	IMPRECISE;CIEND=-252,252;CIPOS=-252,252;SVTYPE=INV;SVMETHOD=EMBL.DELLYv0.6.7;CHR2=1;END=207101237;CT=3to3;INSLEN=0;PE=2;MAPQ=57	GT:GL:GQ:FT:RCL:RC:RCR:CN:DR:DV:RR:RV	0/1:-7.35061,0,-247.651:74:PASS:66:120:40:2:44:4:0:0
1	207292346	INV00000560	N	<INV>	.	PASS	IMPRECISE;CIEND=-214,214;CIPOS=-214,214;SVTYPE=INV;SVMETHOD=EMBL.DELLYv0.6.7;CHR2=1;END=207293217;CT=5to5;INSLEN=0;PE=14;MAPQ=60	GT:GL:GQ:FT:RCL:RC:RCR:CN:DR:DV:RR:RV	0/1:-79.1835,0,-7.18353:72:PASS:247:46:218:0:2:14:0:0
1	207846200	INV00000561	N	<INV>	.	LowQual	IMPRECISE;CIEND=-315,315;CIPOS=-315,315;SVTYPE=INV;SVMETHOD=EMBL.DELLYv0.6.7;CHR2=1;END=207846503;CT=5to5;INSLEN=0;PE=2;MAPQ=60	GT:GL:GQ:FT:RCL:RC:RCR:CN:DR:DV:RR:RV	0/0:0,-6.05741,-331.896:61:PASS:95:187:94:2:58:2:0:0
1	207957527	INV00000562	N	<INV>	.	LowQual	IMPRECISE;CIEND=-346,346;CIPOS=-346,346;SVTYPE=INV;SVMETHOD=EMBL.DELLYv0.6.7;CHR2=1;END=207957639;CT=5to5;INSLEN=0;PE=2;MAPQ=60	GT:GL:GQ:FT:RCL:RC:RCR:CN:DR:DV:RR:RV	0/1:-3.24955,0,-261.25:32:PASS:29:64:33:2:46:3:0:0
1	207993066	INV00000563	N	<INV>	.	LowQual	IMPRECISE;CIEND=-316,316;CIPOS=-316,316;SVTYPE=INV;SVMETHOD=EMBL.DELLYv0.6.7;CHR2=1;END=207993282;CT=3to3;INSLEN=0;PE=2;MAPQ=60	GT:GL:GQ:FT:RCL:RC:RCR:CN:DR:DV:RR:RV	0/0:0,-6.15831,-314.3:62:PASS:71:113:63:2:55:2:0:0
1	208259552	INV00000564	N	<INV>	.	LowQual	IMPRECISE;CIEND=-260,260;CIPOS=-260,260;SVTYPE=INV;SVMETHOD=EMBL.DELLYv0.6.7;CHR2=1;END=208259654;CT=3to3;INSLEN=0;PE=2;MAPQ=60	GT:GL:GQ:FT:RCL:RC:RCR:CN:DR:DV:RR:RV	0/1:-9.95676,0,-215.357:100:PASS:22:57:32:2:38:4:0:0
1	209269042	INV00000565	N	<INV>	.	LowQual	IMPRECISE;CIEND=-37,37;CIPOS=-37,37;SVTYPE=INV;SVMETHOD=EMBL.DELLYv0.6.7;CHR2=1;END=209269213;CT=5to5;INSLEN=0;PE=2;MAPQ=60	GT:GL:GQ:FT:RCL:RC:RCR:CN:DR:DV:RR:RV	0/1:-1.16301,0,-187.563:12:LowQual:51:79:51:2:34:2:0:0
1	210427822	INV00000566	N	<INV>	.	LowQual	IMPRECISE;CIEND=-378,378;CIPOS=-378,378;SVTYPE=INV;SVMETHOD=EMBL.DELLYv0.6.7;CHR2=1;END=210427953;CT=3to3;INSLEN=0;PE=2;MAPQ=60	GT:GL:GQ:FT:RCL:RC:RCR:CN:DR:DV:RR:RV	0/1:-5.76293,0,-187.163:58:PASS:22:61:46:2:33:3:0:0
1	211412092	INV00000567	N	<INV>	.	LowQual	IMPRECISE;CIEND=-328,328;CIPOS=-328,328;SVTYPE=INV;SVMETHOD=EMBL.DELLYv0.6.7;CHR2=1;END=211413261;CT=3to3;INSLEN=0;PE=2;MAPQ=35	GT:GL:GQ:FT:RCL:RC:RCR:CN:DR:DV:RR:RV	0/0:0,-8.14839,-264.001:81:PASS:266:489:294:2:45:2:0:0
1	211454187	INV00000568	N	<INV>	.	LowQual	IMPRECISE;CIEND=-380,380;CIPOS=-380,380;SVTYPE=INV;SVMETHOD=EMBL.DELLYv0.6.7;CHR2=1;END=211455862;CT=3to3;INSLEN=0;PE=2;MAPQ=60	GT:GL:GQ:FT:RCL:RC:RCR:CN:DR:DV:RR:RV	0/0:0,-8.44428,-266.519:84:PASS:426:922:465:2:50:2:0:0
1	211740219	INV00000569	N	<INV>	.	PASS	IMPRECISE;CIEND=-84,84;CIPOS=-84,84;SVTYPE=INV;SVMETHOD=EMBL.DELLYv0.6.7;CHR2=1;END=211740467;CT=5to5;INSLEN=0;PE=3;MAPQ=60	GT:GL:GQ:FT:RCL:RC:RCR:CN:DR:DV:RR:RV	0/0:0,-0.162805,-323.801:4:LowQual:74:143:64:2:57:4:0:0
1	212231713	INV00000570	N	<INV>	.	LowQual	IMPRECISE;CIEND=-357,357;CIPOS=-357,357;SVTYPE=INV;SVMETHOD=EMBL.DELLYv0.6.7;CHR2=1;END=212231870;CT=5to5;INSLEN=0;PE=2;MAPQ=60	GT:GL:GQ:FT:RCL:RC:RCR:CN:DR:DV:RR:RV	0/0:0,-3.16075,-315.445:32:PASS:40:110:63:2:55:4:0:0
1	212508684	INV00000571	N	<INV>	.	LowQual	IMPRECISE;CIEND=-408,408;CIPOS=-408,408;SVTYPE=INV;SVMETHOD=EMBL.DELLYv0.6.7;CHR2=1;END=212509802;CT=5to5;INSLEN=0;PE=2;MAPQ=60	GT:GL:GQ:FT:RCL:RC:RCR:CN:DR:DV:RR:RV	0/0:0,-3.15148,-276.1:32:PASS:357:636:344:2:48:2:0:0
1	213380337	INV00000572	N	<INV>	.	LowQual	IMPRECISE;CIEND=-164,164;CIPOS=-164,164;SVTYPE=INV;SVMETHOD=EMBL.DELLYv0.6.7;CHR2=1;END=213381143;CT=3to3;INSLEN=0;PE=2;MAPQ=60	GT:GL:GQ:FT:RCL:RC:RCR:CN:DR:DV:RR:RV	0/0:0,-7.05766,-314.2:71:PASS:225:420:178:2:54:2:0:0
1	213832331	INV00000573	N	<INV>	.	LowQual	IMPRECISE;CIEND=-255,255;CIPOS=-255,255;SVTYPE=INV;SVMETHOD=EMBL.DELLYv0.6.7;CHR2=1;END=213832520;CT=3to3;INSLEN=0;PE=2;MAPQ=60	GT:GL:GQ:FT:RCL:RC:RCR:CN:DR:DV:RR:RV	0/1:-4.45367,0,-237.354:45:PASS:47:98:48:2:42:3:0:0
1	214193039	INV00000574	N	<INV>	.	LowQual	IMPRECISE;CIEND=-242,242;CIPOS=-242,242;SVTYPE=INV;SVMETHOD=EMBL.DELLYv0.6.7;CHR2=1;END=214193260;CT=3to3;INSLEN=0;PE=2;MAPQ=60	GT:GL:GQ:FT:RCL:RC:RCR:CN:DR:DV:RR:RV	0/1:-4.96293,0,-187.163:50:PASS:44:105:57:2:33:3:0:0
1	214315196	INV00000575	N	<INV>	.	LowQual	IMPRECISE;CIEND=-350,350;CIPOS=-350,350;SVTYPE=INV;SVMETHOD=EMBL.DELLYv0.6.7;CHR2=1;END=214315446;CT=5to5;INSLEN=0;PE=2;MAPQ=60	GT:GL:GQ:FT:RCL:RC:RCR:CN:DR:DV:RR:RV	0/1:-5.84956,0,-253.85:58:PASS:66:128:64:2:45:4:0:0
1	214699353	INV00000576	N	<INV>	.	LowQual	IMPRECISE;CIEND=-432,432;CIPOS=-432,432;SVTYPE=INV;SVMETHOD=EMBL.DELLYv0.6.7;CHR2=1;END=214699541;CT=3to3;INSLEN=0;PE=2;MAPQ=33	GT:GL:GQ:FT:RCL:RC:RCR:CN:DR:DV:RR:RV	0/0:0,-7.04611,-245:70:PASS:46:111:57:2:43:2:0:0
1	214752253	INV00000577	N	<INV>	.	LowQual	IMPRECISE;CIEND=-426,426;CIPOS=-426,426;SVTYPE=INV;SVMETHOD=EMBL.DELLYv0.6.7;CHR2=1;END=214753232;CT=3to3;INSLEN=0;PE=2;MAPQ=60	GT:GL:GQ:FT:RCL:RC:RCR:CN:DR:DV:RR:RV	0/0:0,-1.18051,-196.141:12:LowQual:234:486:197:2:36:2:0:0
1	214933919	INV00000578	N	<INV>	.	LowQual	IMPRECISE;CIEND=-13,13;CIPOS=-13,13;SVTYPE=INV;SVMETHOD=EMBL.DELLYv0.6.7;CHR2=1;END=214934086;CT=3to3;INSLEN=0;PE=2;MAPQ=60	GT:GL:GQ:FT:RCL:RC:RCR:CN:DR:DV:RR:RV	0/0:0,-11.1577,-324.3:112:PASS:47:96:47:2:55:1:0:0
1	215114211	INV00000579	N	<INV>	.	LowQual	IMPRECISE;CIEND=-94,94;CIPOS=-94,94;SVTYPE=INV;SVMETHOD=EMBL.DELLYv0.6.7;CHR2=1;END=215114368;CT=5to5;INSLEN=0;PE=2;MAPQ=60	GT:GL:GQ:FT:RCL:RC:RCR:CN:DR:DV:RR:RV	0/1:-9.06405,0,-171.464:91:PASS:29:65:40:2:31:4:0:0
1	215344033	INV00000580	N	<INV>	.	LowQual	IMPRECISE;CIEND=-222,222;CIPOS=-222,222;SVTYPE=INV;SVMETHOD=EMBL.DELLYv0.6.7;CHR2=1;END=215344190;CT=5to5;INSLEN=0;PE=2;MAPQ=60	GT:GL:GQ:FT:RCL:RC:RCR:CN:DR:DV:RR:RV	0/1:-7.96293,0,-181.163:80:PASS:31:61:39:2:32:4:0:0
1	215516339	INV00000581	N	<INV>	.	LowQual	IMPRECISE;CIEND=-212,212;CIPOS=-212,212;SVTYPE=INV;SVMETHOD=EMBL.DELLYv0.6.7;CHR2=1;END=215516505;CT=3to3;INSLEN=0;PE=2;MAPQ=60	GT:GL:GQ:FT:RCL:RC:RCR:CN:DR:DV:RR:RV	0/1:-9.85161,0,-243.852:99:PASS:39:79:54:2:43:4:0:0
1	218346612	INV00000582	N	<INV>	.	LowQual	IMPRECISE;CIEND=-205,205;CIPOS=-205,205;SVTYPE=INV;SVMETHOD=EMBL.DELLYv0.6.7;CHR2=1;END=218346839;CT=5to5;INSLEN=0;PE=2;MAPQ=60	GT:GL:GQ:FT:RCL:RC:RCR:CN:DR:DV:RR:RV	0/1:-9.24955,0,-255.25:92:PASS:56:110:55:2:45:4:0:0
1	218481434	INV00000583	N	<INV>	.	LowQual	IMPRECISE;CIEND=-391,391;CIPOS=-391,391;SVTYPE=INV;SVMETHOD=EMBL.DELLYv0.6.7;CHR2=1;END=218482871;CT=3to3;INSLEN=0;PE=2;MAPQ=10	GT:GL:GQ:FT:RCL:RC:RCR:CN:DR:DV:RR:RV	0/0:0,-11.2413,-214.487:112:PASS:371:699:382:2:42:2:0:0
1	218881331	INV00000584	N	<INV>	.	LowQual	IMPRECISE;CIEND=-186,186;CIPOS=-186,186;SVTYPE=INV;SVMETHOD=EMBL.DELLYv0.6.7;CHR2=1;END=218881469;CT=5to5;INSLEN=0;PE=2;MAPQ=60	GT:GL:GQ:FT:RCL:RC:RCR:CN:DR:DV:RR:RV	0/1:-10.1526,0,-238.153:102:PASS:36:70:33:2:42:4:0:0
1	218988423	INV00000585	N	<INV>	.	LowQual	IMPRECISE;CIEND=-394,394;CIPOS=-394,394;SVTYPE=INV;SVMETHOD=EMBL.DELLYv0.6.7;CHR2=1;END=218988628;CT=5to5;INSLEN=0;PE=2;MAPQ=60	GT:GL:GQ:FT:RCL:RC:RCR:CN:DR:DV:RR:RV	0/1:-7.84818,0,-274.245:78:PASS:55:105:48:2:49:4:0:0
1	220077493	INV00000586	N	<INV>	.	LowQual	IMPRECISE;CIEND=-282,282;CIPOS=-282,282;SVTYPE=INV;SVMETHOD=EMBL.DELLYv0.6.7;CHR2=1;END=226239787;CT=3to3;INSLEN=0;PE=3;MAPQ=2	GT:GL:GQ:FT:RCL:RC:RCR:CN:DR:DV:RR:RV	0/0:0,-8.12583,-146.598:81:PASS:1563618:3150501:1531072:2:27:0:0:0
1	220588653	INV00000587	N	<INV>	.	LowQual	IMPRECISE;CIEND=-297,297;CIPOS=-297,297;SVTYPE=INV;SVMETHOD=EMBL.DELLYv0.6.7;CHR2=1;END=220588787;CT=5to5;INSLEN=0;PE=2;MAPQ=60	GT:GL:GQ:FT:RCL:RC:RCR:CN:DR:DV:RR:RV	0/1:-8.94852,0,-260.949:89:PASS:33:74:52:2:46:4:0:0
1	220867558	INV00000588	N	<INV>	.	LowQual	IMPRECISE;CIEND=-317,317;CIPOS=-317,317;SVTYPE=INV;SVMETHOD=EMBL.DELLYv0.6.7;CHR2=1;END=220867703;CT=5to5;INSLEN=0;PE=2;MAPQ=54	GT:GL:GQ:FT:RCL:RC:RCR:CN:DR:DV:RR:RV	0/1:-0.983333,0,-236.852:10:LowQual:52:74:42:2:44:3:0:0
1	221358669	INV00000589	N	<INV>	.	PASS	IMPRECISE;CIEND=-211,211;CIPOS=-211,211;SVTYPE=INV;SVMETHOD=EMBL.DELLYv0.6.7;CHR2=1;END=221358873;CT=5to5;INSLEN=0;PE=4;MAPQ=60	GT:GL:GQ:FT:RCL:RC:RCR:CN:DR:DV:RR:RV	0/1:-20.2207,0,-390.821:10000:PASS:64:134:78:2:69:8:0:0
1	221979966	INV00000590	N	<INV>	.	LowQual	IMPRECISE;CIEND=-15,15;CIPOS=-15,15;SVTYPE=INV;SVMETHOD=EMBL.DELLYv0.6.7;CHR2=1;END=221980159;CT=5to5;INSLEN=0;PE=2;MAPQ=60	GT:GL:GQ:FT:RCL:RC:RCR:CN:DR:DV:RR:RV	0/1:-2.95336,0,-259.549:30:PASS:54:105:47:2:47:3:0:0
1	222143802	INV00000591	N	<INV>	.	LowQual	IMPRECISE;CIEND=-431,431;CIPOS=-431,431;SVTYPE=INV;SVMETHOD=EMBL.DELLYv0.6.7;CHR2=1;END=222147789;CT=5to5;INSLEN=0;PE=2;MAPQ=43	GT:GL:GQ:FT:RCL:RC:RCR:CN:DR:DV:RR:RV	0/0:0,-9.64215,-203.958:96:PASS:926:1789:839:2:46:2:0:0
1	222143937	INV00000592	N	<INV>	.	PASS	IMPRECISE;CIEND=-402,402;CIPOS=-402,402;SVTYPE=INV;SVMETHOD=EMBL.DELLYv0.6.7;CHR2=1;END=222147316;CT=3to3;INSLEN=0;PE=5;MAPQ=38	GT:GL:GQ:FT:RCL:RC:RCR:CN:DR:DV:RR:RV	0/0:0,-0.0447509,-169.387:3:LowQual:800:1496:771:2:43:5:0:0
1	222144416	INV00000593	N	<INV>	.	LowQual	IMPRECISE;CIEND=-385,385;CIPOS=-385,385;SVTYPE=INV;SVMETHOD=EMBL.DELLYv0.6.7;CHR2=1;END=223198407;CT=5to5;INSLEN=0;PE=3;MAPQ=6	GT:GL:GQ:FT:RCL:RC:RCR:CN:DR:DV:RR:RV	0/0:0,-9.57794,-122.424:96:PASS:283000:544385:259275:2:35:2:0:0
1	222606282	INV00000594	N	<INV>	.	LowQual	IMPRECISE;CIEND=-295,295;CIPOS=-295,295;SVTYPE=INV;SVMETHOD=EMBL.DELLYv0.6.7;CHR2=1;END=222606460;CT=5to5;INSLEN=0;PE=2;MAPQ=60	GT:GL:GQ:FT:RCL:RC:RCR:CN:DR:DV:RR:RV	0/1:-9.45161,0,-243.852:95:PASS:38:88:43:2:43:4:0:0
1	224248591	INV00000595	N	<INV>	.	LowQual	IMPRECISE;CIEND=-288,288;CIPOS=-288,288;SVTYPE=INV;SVMETHOD=EMBL.DELLYv0.6.7;CHR2=1;END=224248784;CT=3to3;INSLEN=0;PE=2;MAPQ=60	GT:GL:GQ:FT:RCL:RC:RCR:CN:DR:DV:RR:RV	0/1:-8.34979,0,-258.846:83:PASS:77:114:37:2:48:4:0:0
1	224472159	INV00000596	N	<INV>	.	LowQual	IMPRECISE;CIEND=-311,311;CIPOS=-311,311;SVTYPE=INV;SVMETHOD=EMBL.DELLYv0.6.7;CHR2=1;END=224473021;CT=5to5;INSLEN=0;PE=2;MAPQ=60	GT:GL:GQ:FT:RCL:RC:RCR:CN:DR:DV:RR:RV	0/0:0,-4.25559,-298.6:43:PASS:242:460:232:2:52:2:0:0
1	225863995	INV00000597	N	<INV>	.	LowQual	IMPRECISE;CIEND=-266,266;CIPOS=-266,266;SVTYPE=INV;SVMETHOD=EMBL.DELLYv0.6.7;CHR2=1;END=225864490;CT=3to3;INSLEN=0;PE=2;MAPQ=56	GT:GL:GQ:FT:RCL:RC:RCR:CN:DR:DV:RR:RV	0/0:0,-2.73804,-194.301:27:PASS:116:218:98:2:35:2:0:0
1	226437075	INV00000598	N	<INV>	.	LowQual	IMPRECISE;CIEND=-376,376;CIPOS=-376,376;SVTYPE=INV;SVMETHOD=EMBL.DELLYv0.6.7;CHR2=1;END=226437177;CT=5to5;INSLEN=0;PE=2;MAPQ=51	GT:GL:GQ:FT:RCL:RC:RCR:CN:DR:DV:RR:RV	0/1:-4.14852,0,-260.949:41:PASS:32:76:32:2:46:4:0:0
1	227099035	INV00000599	N	<INV>	.	LowQual	IMPRECISE;CIEND=-299,299;CIPOS=-299,299;SVTYPE=INV;SVMETHOD=EMBL.DELLYv0.6.7;CHR2=1;END=227099208;CT=3to3;INSLEN=0;PE=2;MAPQ=60	GT:GL:GQ:FT:RCL:RC:RCR:CN:DR:DV:RR:RV	0/1:-1.67439,0,-131.272:17:PASS:44:58:16:2:25:2:0:0
1	227177808	INV00000600	N	<INV>	.	LowQual	IMPRECISE;CIEND=-279,279;CIPOS=-279,279;SVTYPE=INV;SVMETHOD=EMBL.DELLYv0.6.7;CHR2=1;END=227178010;CT=5to5;INSLEN=0;PE=2;MAPQ=43	GT:GL:GQ:FT:RCL:RC:RCR:CN:DR:DV:RR:RV	0/0:0,-7.56177,-331.501:76:PASS:56:119:44:2:57:3:0:0
1	229169179	INV00000601	N	<INV>	.	LowQual	IMPRECISE;CIEND=-207,207;CIPOS=-207,207;SVTYPE=INV;SVMETHOD=EMBL.DELLYv0.6.7;CHR2=1;END=229169436;CT=5to5;INSLEN=0;PE=2;MAPQ=60	GT:GL:GQ:FT:RCL:RC:RCR:CN:DR:DV:RR:RV	0/0:0,-5.76074,-330:58:PASS:79:161:68:2:57:2:0:0
1	229552144	INV00000602	N	<INV>	.	LowQual	IMPRECISE;CIEND=-139,139;CIPOS=-139,139;SVTYPE=INV;SVMETHOD=EMBL.DELLYv0.6.7;CHR2=1;END=231967714;CT=3to3;INSLEN=0;PE=21;MAPQ=12	GT:GL:GQ:FT:RCL:RC:RCR:CN:DR:DV:RR:RV	0/1:-21.4586,0,-108.552:10000:PASS:580906:1222705:605897:2:22:19:0:0
1	229552798	INV00000603	N	<INV>	.	PASS	IMPRECISE;CIEND=-165,165;CIPOS=-165,165;SVTYPE=INV;SVMETHOD=EMBL.DELLYv0.6.7;CHR2=1;END=231967024;CT=5to5;INSLEN=0;PE=8;MAPQ=35	GT:GL:GQ:FT:RCL:RC:RCR:CN:DR:DV:RR:RV	0/1:-11.1554,0,-120.653:112:PASS:580560:1222104:605600:2:30:8:0:0
1	229695384	INV00000604	N	<INV>	.	LowQual	IMPRECISE;CIEND=-307,307;CIPOS=-307,307;SVTYPE=INV;SVMETHOD=EMBL.DELLYv0.6.7;CHR2=1;END=229696082;CT=3to3;INSLEN=0;PE=2;MAPQ=60	GT:GL:GQ:FT:RCL:RC:RCR:CN:DR:DV:RR:RV	0/0:0,-1.54632,-244.1:15:PASS:155:327:137:2:43:2:0:0
1	230452370	INV00000605	N	<INV>	.	LowQual	IMPRECISE;CIEND=-387,387;CIPOS=-387,387;SVTYPE=INV;SVMETHOD=EMBL.DELLYv0.6.7;CHR2=1;END=230452549;CT=5to5;INSLEN=0;PE=2;MAPQ=60	GT:GL:GQ:FT:RCL:RC:RCR:CN:DR:DV:RR:RV	0/0:0,-1.93809,-200.8:19:PASS:46:82:44:2:35:2:0:0
1	230916677	INV00000606	N	<INV>	.	LowQual	IMPRECISE;CIEND=-243,243;CIPOS=-243,243;SVTYPE=INV;SVMETHOD=EMBL.DELLYv0.6.7;CHR2=1;END=230918659;CT=5to5;INSLEN=0;PE=2;MAPQ=60	GT:GL:GQ:FT:RCL:RC:RCR:CN:DR:DV:RR:RV	0/0:0,-1.84736,-252:18:PASS:469:953:486:2:44:2:0:0
1	231007799	INV00000607	N	<INV>	.	LowQual	IMPRECISE;CIEND=-320,320;CIPOS=-320,320;SVTYPE=INV;SVMETHOD=EMBL.DELLYv0.6.7;CHR2=1;END=232104437;CT=5to5;INSLEN=0;PE=2;MAPQ=22	GT:GL:GQ:FT:RCL:RC:RCR:CN:DR:DV:RR:RV	0/0:0,-13.5276,-284.282:135:PASS:273404:559298:273772:2:56:2:0:0
1	231271451	INV00000608	N	<INV>	.	LowQual	IMPRECISE;CIEND=-406,406;CIPOS=-406,406;SVTYPE=INV;SVMETHOD=EMBL.DELLYv0.6.7;CHR2=1;END=231271568;CT=3to3;INSLEN=0;PE=2;MAPQ=60	GT:GL:GQ:FT:RCL:RC:RCR:CN:DR:DV:RR:RV	0/1:-5.05573,0,-227.056:51:PASS:22:56:29:2:40:3:0:0
1	231387623	INV00000609	N	<INV>	.	LowQual	IMPRECISE;CIEND=-147,147;CIPOS=-147,147;SVTYPE=INV;SVMETHOD=EMBL.DELLYv0.6.7;CHR2=1;END=231387751;CT=3to3;INSLEN=0;PE=2;MAPQ=60	GT:GL:GQ:FT:RCL:RC:RCR:CN:DR:DV:RR:RV	0/1:-12.2626,0,-194.46:123:PASS:38:55:28:2:35:4:0:0
1	231738986	INV00000610	N	<INV>	.	LowQual	IMPRECISE;CIEND=-441,441;CIPOS=-441,441;SVTYPE=INV;SVMETHOD=EMBL.DELLYv0.6.7;CHR2=1;END=237809359;CT=3to3;INSLEN=0;PE=2;MAPQ=9	GT:GL:GQ:FT:RCL:RC:RCR:CN:DR:DV:RR:RV	0/0:0,-8.90691,-145.231:89:PASS:1516767:3106905:1497673:2:32:1:0:0
1	233192391	INV00000611	N	<INV>	.	LowQual	IMPRECISE;CIEND=-312,312;CIPOS=-312,312;SVTYPE=INV;SVMETHOD=EMBL.DELLYv0.6.7;CHR2=1;END=233192498;CT=5to5;INSLEN=0;PE=2;MAPQ=60	GT:GL:GQ:FT:RCL:RC:RCR:CN:DR:DV:RR:RV	0/1:-2.65573,0,-227.056:27:PASS:36:65:27:2:40:3:0:0
1	233420169	INV00000612	N	<INV>	.	LowQual	IMPRECISE;CIEND=-53,53;CIPOS=-53,53;SVTYPE=INV;SVMETHOD=EMBL.DELLYv0.6.7;CHR2=1;END=233420384;CT=3to3;INSLEN=0;PE=2;MAPQ=60	GT:GL:GQ:FT:RCL:RC:RCR:CN:DR:DV:RR:RV	0/0:0,-8.75045,-282:88:PASS:58:107:56:2:48:1:0:0
1	233685748	INV00000613	N	<INV>	.	LowQual	IMPRECISE;CIEND=-149,149;CIPOS=-149,149;SVTYPE=INV;SVMETHOD=EMBL.DELLYv0.6.7;CHR2=1;END=233685904;CT=5to5;INSLEN=0;PE=2;MAPQ=60	GT:GL:GQ:FT:RCL:RC:RCR:CN:DR:DV:RR:RV	0/0:0,-0.95045,-262.2:10:LowQual:44:89:43:2:46:3:0:0
1	234399619	INV00000614	N	<INV>	.	LowQual	IMPRECISE;CIEND=-322,322;CIPOS=-322,322;SVTYPE=INV;SVMETHOD=EMBL.DELLYv0.6.7;CHR2=1;END=234400410;CT=3to3;INSLEN=0;PE=2;MAPQ=60	GT:GL:GQ:FT:RCL:RC:RCR:CN:DR:DV:RR:RV	0/0:0,-2.74869,-259.498:27:PASS:199:415:218:2:47:2:0:0
1	234685802	INV00000615	N	<INV>	.	LowQual	IMPRECISE;CIEND=-260,260;CIPOS=-260,260;SVTYPE=INV;SVMETHOD=EMBL.DELLYv0.6.7;CHR2=1;END=234687403;CT=5to5;INSLEN=0;PE=2;MAPQ=50	GT:GL:GQ:FT:RCL:RC:RCR:CN:DR:DV:RR:RV	0/0:0,-2.94323,-228.9:29:PASS:401:749:413:2:40:2:0:0
1	235295688	INV00000616	N	<INV>	.	LowQual	IMPRECISE;CIEND=-411,411;CIPOS=-411,411;SVTYPE=INV;SVMETHOD=EMBL.DELLYv0.6.7;CHR2=1;END=235296474;CT=3to3;INSLEN=0;PE=2;MAPQ=60	GT:GL:GQ:FT:RCL:RC:RCR:CN:DR:DV:RR:RV	0/0:0,-4.94722,-252.6:49:PASS:206:390:250:2:44:2:0:0
1	235326190	INV00000617	N	<INV>	.	LowQual	IMPRECISE;CIEND=-363,363;CIPOS=-363,363;SVTYPE=INV;SVMETHOD=EMBL.DELLYv0.6.7;CHR2=1;END=235327931;CT=5to5;INSLEN=0;PE=2;MAPQ=60	GT:GL:GQ:FT:RCL:RC:RCR:CN:DR:DV:RR:RV	0/0:0,-4.74637,-236.398:47:PASS:452:815:504:2:45:2:0:0
1	235333247	INV00000618	N	<INV>	.	LowQual	IMPRECISE;CIEND=-384,384;CIPOS=-384,384;SVTYPE=INV;SVMETHOD=EMBL.DELLYv0.6.7;CHR2=1;END=235333800;CT=3to3;INSLEN=0;PE=2;MAPQ=60	GT:GL:GQ:FT:RCL:RC:RCR:CN:DR:DV:RR:RV	0/0:0,-2.8453,-241.2:28:PASS:120:313:158:2:42:2:0:0
1	235480589	INV00000619	N	<INV>	.	LowQual	IMPRECISE;CIEND=-234,234;CIPOS=-234,234;SVTYPE=INV;SVMETHOD=EMBL.DELLYv0.6.7;CHR2=1;END=235480692;CT=5to5;INSLEN=0;PE=2;MAPQ=53	GT:GL:GQ:FT:RCL:RC:RCR:CN:DR:DV:RR:RV	0/0:0,-0.452509,-273.1:6:LowQual:33:67:33:2:48:3:0:0
1	235780384	INV00000620	N	<INV>	.	LowQual	IMPRECISE;CIEND=-47,47;CIPOS=-47,47;SVTYPE=INV;SVMETHOD=EMBL.DELLYv0.6.7;CHR2=1;END=235780585;CT=5to5;INSLEN=0;PE=2;MAPQ=60	GT:GL:GQ:FT:RCL:RC:RCR:CN:DR:DV:RR:RV	0/0:0,-2.44556,-249.296:24:PASS:42:108:63:2:46:2:0:0
1	235780950	INV00000621	N	<INV>	.	LowQual	IMPRECISE;CIEND=-302,302;CIPOS=-302,302;SVTYPE=INV;SVMETHOD=EMBL.DELLYv0.6.7;CHR2=1;END=235782077;CT=3to3;INSLEN=0;PE=2;MAPQ=52	GT:GL:GQ:FT:RCL:RC:RCR:CN:DR:DV:RR:RV	0/0:0,-6.14701,-251.801:61:PASS:298:603:242:2:44:2:0:0
1	236223714	INV00000622	N	<INV>	.	LowQual	IMPRECISE;CIEND=-246,246;CIPOS=-246,246;SVTYPE=INV;SVMETHOD=EMBL.DELLYv0.6.7;CHR2=1;END=236223861;CT=5to5;INSLEN=0;PE=2;MAPQ=47	GT:GL:GQ:FT:RCL:RC:RCR:CN:DR:DV:RR:RV	0/1:-3.26094,0,-194.861:33:PASS:46:67:32:2:35:4:0:0
1	237041651	INV00000623	N	<INV>	.	LowQual	IMPRECISE;CIEND=-77,77;CIPOS=-77,77;SVTYPE=INV;SVMETHOD=EMBL.DELLYv0.6.7;CHR2=1;END=237041775;CT=3to3;INSLEN=0;PE=2;MAPQ=60	GT:GL:GQ:FT:RCL:RC:RCR:CN:DR:DV:RR:RV	0/1:-0.861905,0,-198.862:10:LowQual:30:64:23:2:35:2:0:0
1	237476833	INV00000624	N	<INV>	.	LowQual	IMPRECISE;CIEND=-315,315;CIPOS=-315,315;SVTYPE=INV;SVMETHOD=EMBL.DELLYv0.6.7;CHR2=1;END=237476972;CT=5to5;INSLEN=0;PE=2;MAPQ=60	GT:GL:GQ:FT:RCL:RC:RCR:CN:DR:DV:RR:RV	0/1:-11.0557,0,-221.056:111:PASS:35:64:39:2:39:4:0:0
1	237566104	INV00000626	N	<INV>	.	PASS	IMPRECISE;CIEND=-198,198;CIPOS=-198,198;SVTYPE=INV;SVMETHOD=EMBL.DELLYv0.6.7;CHR2=1;END=237566215;CT=5to5;INSLEN=0;PE=11;MAPQ=60	GT:GL:GQ:FT:RCL:RC:RCR:CN:DR:DV:RR:RV	0/1:-87.2784,0,-23.6785:10000:PASS:19:50:25:2:5:16:0:0
1	237566107	INV00000625	N	<INV>	.	PASS	IMPRECISE;CIEND=-169,169;CIPOS=-169,169;SVTYPE=INV;SVMETHOD=EMBL.DELLYv0.6.7;CHR2=1;END=237566208;CT=3to3;INSLEN=0;PE=28;MAPQ=60	GT:GL:GQ:FT:RCL:RC:RCR:CN:DR:DV:RR:RV	0/1:-308.336,0,-17.3362:10000:PASS:15:50:18:3:6:56:0:0
1	237637435	INV00000627	N	<INV>	.	LowQual	IMPRECISE;CIEND=-419,419;CIPOS=-419,419;SVTYPE=INV;SVMETHOD=EMBL.DELLYv0.6.7;CHR2=1;END=237637586;CT=3to3;INSLEN=0;PE=2;MAPQ=27	GT:GL:GQ:FT:RCL:RC:RCR:CN:DR:DV:RR:RV	0/0:0,-4.53441,-175.749:45:PASS:39:97:26:3:33:4:0:0
1	237637502	INV00000628	N	<INV>	.	LowQual	IMPRECISE;CIEND=-297,297;CIPOS=-297,297;SVTYPE=INV;SVMETHOD=EMBL.DELLYv0.6.7;CHR2=1;END=237637655;CT=5to5;INSLEN=0;PE=9;MAPQ=7	GT:GL:GQ:FT:RCL:RC:RCR:CN:DR:DV:RR:RV	0/1:-8.74937,0,-178.289:87:PASS:52:77:40:2:38:16:0:0
1	237978832	INV00000629	N	<INV>	.	LowQual	IMPRECISE;CIEND=-162,162;CIPOS=-162,162;SVTYPE=INV;SVMETHOD=EMBL.DELLYv0.6.7;CHR2=1;END=237979054;CT=5to5;INSLEN=0;PE=2;MAPQ=60	GT:GL:GQ:FT:RCL:RC:RCR:CN:DR:DV:RR:RV	0/1:-0.348521,0,-266.649:5:LowQual:62:111:56:2:47:3:0:0
1	238044299	INV00000630	N	<INV>	.	LowQual	IMPRECISE;CIEND=-215,215;CIPOS=-215,215;SVTYPE=INV;SVMETHOD=EMBL.DELLYv0.6.7;CHR2=1;END=238044595;CT=5to5;INSLEN=0;PE=2;MAPQ=60	GT:GL:GQ:FT:RCL:RC:RCR:CN:DR:DV:RR:RV	0/0:0,-2.15251,-274.8:22:PASS:87:155:65:2:48:3:0:0
1	238166493	INV00000631	N	<INV>	.	LowQual	IMPRECISE;CIEND=-294,294;CIPOS=-294,294;SVTYPE=INV;SVMETHOD=EMBL.DELLYv0.6.7;CHR2=1;END=238166698;CT=5to5;INSLEN=0;PE=2;MAPQ=24	GT:GL:GQ:FT:RCL:RC:RCR:CN:DR:DV:RR:RV	0/0:0,-10.4535,-284.237:105:PASS:55:116:63:2:49:3:0:0
1	238482323	INV00000632	N	<INV>	.	LowQual	IMPRECISE;CIEND=-22,22;CIPOS=-22,22;SVTYPE=INV;SVMETHOD=EMBL.DELLYv0.6.7;CHR2=1;END=238482620;CT=3to3;INSLEN=0;PE=2;MAPQ=60	GT:GL:GQ:FT:RCL:RC:RCR:CN:DR:DV:RR:RV	0/0:0,-7.2453,-252:72:PASS:78:145:74:2:43:1:0:0
1	238779548	INV00000633	N	<INV>	.	LowQual	IMPRECISE;CIEND=-351,351;CIPOS=-351,351;SVTYPE=INV;SVMETHOD=EMBL.DELLYv0.6.7;CHR2=1;END=238779724;CT=5to5;INSLEN=0;PE=2;MAPQ=60	GT:GL:GQ:FT:RCL:RC:RCR:CN:DR:DV:RR:RV	0/0:0,-0.341177,-215.1:5:LowQual:51:83:39:2:38:2:0:0
1	238849155	INV00000634	N	<INV>	.	LowQual	IMPRECISE;CIEND=-224,224;CIPOS=-224,224;SVTYPE=INV;SVMETHOD=EMBL.DELLYv0.6.7;CHR2=1;END=238849384;CT=5to5;INSLEN=0;PE=2;MAPQ=60	GT:GL:GQ:FT:RCL:RC:RCR:CN:DR:DV:RR:RV	0/1:-11.0557,0,-219.456:111:PASS:45:116:48:2:39:4:0:0
1	241056756	INV00000635	N	<INV>	.	LowQual	IMPRECISE;CIEND=-237,237;CIPOS=-237,237;SVTYPE=INV;SVMETHOD=EMBL.DELLYv0.6.7;CHR2=1;END=241056927;CT=5to5;INSLEN=0;PE=2;MAPQ=60	GT:GL:GQ:FT:RCL:RC:RCR:CN:DR:DV:RR:RV	0/1:-6.14852,0,-260.149:61:PASS:38:93:46:2:46:4:0:0
1	242829276	INV00000636	N	<INV>	.	LowQual	IMPRECISE;CIEND=-308,308;CIPOS=-308,308;SVTYPE=INV;SVMETHOD=EMBL.DELLYv0.6.7;CHR2=1;END=242830181;CT=5to5;INSLEN=0;PE=2;MAPQ=60	GT:GL:GQ:FT:RCL:RC:RCR:CN:DR:DV:RR:RV	0/0:0,-7.86792,-369.7:79:PASS:221:503:236:2:64:2:0:0
1	242889477	INV00000637	N	<INV>	.	LowQual	IMPRECISE;CIEND=-42,42;CIPOS=-42,42;SVTYPE=INV;SVMETHOD=EMBL.DELLYv0.6.7;CHR2=1;END=242889645;CT=5to5;INSLEN=0;PE=2;MAPQ=60	GT:GL:GQ:FT:RCL:RC:RCR:CN:DR:DV:RR:RV	0/1:-4.6619,0,-192.862:47:PASS:40:70:35:2:34:3:0:0
1	242903726	INV00000638	N	<INV>	.	LowQual	IMPRECISE;CIEND=-251,251;CIPOS=-251,251;SVTYPE=INV;SVMETHOD=EMBL.DELLYv0.6.7;CHR2=1;END=242903954;CT=5to5;INSLEN=0;PE=2;MAPQ=60	GT:GL:GQ:FT:RCL:RC:RCR:CN:DR:DV:RR:RV	0/0:0,-4.86177,-328.8:49:PASS:66:141:70:2:57:3:0:0
1	243833388	INV00000639	N	<INV>	.	LowQual	IMPRECISE;CIEND=-302,302;CIPOS=-302,302;SVTYPE=INV;SVMETHOD=EMBL.DELLYv0.6.7;CHR2=1;END=243833604;CT=3to3;INSLEN=0;PE=2;MAPQ=60	GT:GL:GQ:FT:RCL:RC:RCR:CN:DR:DV:RR:RV	0/1:-1.72381,0,-397.724:17:PASS:62:167:61:3:70:4:0:0
1	244880636	INV00000640	N	<INV>	.	LowQual	IMPRECISE;CIEND=-108,108;CIPOS=-108,108;SVTYPE=INV;SVMETHOD=EMBL.DELLYv0.6.7;CHR2=1;END=244881090;CT=5to5;INSLEN=0;PE=2;MAPQ=60	GT:GL:GQ:FT:RCL:RC:RCR:CN:DR:DV:RR:RV	0/0:0,-0.643199,-222:7:LowQual:127:214:107:2:40:2:0:0
1	245619609	INV00000641	N	<INV>	.	LowQual	IMPRECISE;CIEND=-134,134;CIPOS=-134,134;SVTYPE=INV;SVMETHOD=EMBL.DELLYv0.6.7;CHR2=1;END=245619921;CT=5to5;INSLEN=0;PE=2;MAPQ=60	GT:GL:GQ:FT:RCL:RC:RCR:CN:DR:DV:RR:RV	0/1:-0.841341,0,-305.041:9:LowQual:96:181:83:2:54:3:0:0
1	245877479	INV00000642	N	<INV>	.	LowQual	IMPRECISE;CIEND=-3,3;CIPOS=-3,3;SVTYPE=INV;SVMETHOD=EMBL.DELLYv0.6.7;CHR2=1;END=245877805;CT=5to5;INSLEN=0;PE=2;MAPQ=60	GT:GL:GQ:FT:RCL:RC:RCR:CN:DR:DV:RR:RV	0/1:-4.35676,0,-221.357:44:PASS:68:159:58:3:39:3:0:0
1	245967784	INV00000643	N	<INV>	.	LowQual	IMPRECISE;CIEND=-368,368;CIPOS=-368,368;SVTYPE=INV;SVMETHOD=EMBL.DELLYv0.6.7;CHR2=1;END=245967892;CT=5to5;INSLEN=0;PE=2;MAPQ=34	GT:GL:GQ:FT:RCL:RC:RCR:CN:DR:DV:RR:RV	0/0:0,-3.13255,-173.599:31:PASS:22:51:32:2:31:2:0:0
1	246798138	INV00000644	N	<INV>	.	LowQual	IMPRECISE;CIEND=-295,295;CIPOS=-295,295;SVTYPE=INV;SVMETHOD=EMBL.DELLYv0.6.7;CHR2=1;END=247453873;CT=3to3;INSLEN=0;PE=2;MAPQ=11	GT:GL:GQ:FT:RCL:RC:RCR:CN:DR:DV:RR:RV	0/0:0,-9.33766,-164.08:93:PASS:168631:330989:165160:2:36:2:0:0
1	247261593	INV00000645	N	<INV>	.	LowQual	IMPRECISE;CIEND=-200,200;CIPOS=-200,200;SVTYPE=INV;SVMETHOD=EMBL.DELLYv0.6.7;CHR2=1;END=247262751;CT=5to5;INSLEN=0;PE=2;MAPQ=56	GT:GL:GQ:FT:RCL:RC:RCR:CN:DR:DV:RR:RV	0/0:0,-4.05148,-277:41:PASS:327:573:276:2:48:2:0:0
1	248363485	INV00000646	N	<INV>	.	LowQual	IMPRECISE;CIEND=-18,18;CIPOS=-18,18;SVTYPE=INV;SVMETHOD=EMBL.DELLYv0.6.7;CHR2=1;END=248363643;CT=5to5;INSLEN=0;PE=2;MAPQ=60	GT:GL:GQ:FT:RCL:RC:RCR:CN:DR:DV:RR:RV	0/0:0,-7.84736,-264:78:PASS:37:85:46:2:45:1:0:0
1	248591472	INV00000647	N	<INV>	.	LowQual	IMPRECISE;CIEND=-315,315;CIPOS=-315,315;SVTYPE=INV;SVMETHOD=EMBL.DELLYv0.6.7;CHR2=1;END=248826971;CT=3to3;INSLEN=0;PE=2;MAPQ=46	GT:GL:GQ:FT:RCL:RC:RCR:CN:DR:DV:RR:RV	0/0:0,-5.21856,-192.57:52:PASS:63741:64721:42001:1:45:2:0:0
1	248594181	INV00000648	N	<INV>	.	LowQual	IMPRECISE;CIEND=-318,318;CIPOS=-318,318;SVTYPE=INV;SVMETHOD=EMBL.DELLYv0.6.7;CHR2=1;END=248824487;CT=5to5;INSLEN=0;PE=4;MAPQ=6	GT:GL:GQ:FT:RCL:RC:RCR:CN:DR:DV:RR:RV	0/0:0,-15.8479,-277.439:157:PASS:62201:62023:43279:1:56:2:0:0
1	248597198	INV00000649	N	<INV>	.	LowQual	IMPRECISE;CIEND=-366,366;CIPOS=-366,366;SVTYPE=INV;SVMETHOD=EMBL.DELLYv0.6.7;CHR2=1;END=248821066;CT=3to3;INSLEN=0;PE=2;MAPQ=6	GT:GL:GQ:FT:RCL:RC:RCR:CN:DR:DV:RR:RV	0/0:0,-14.6492,-159.185:146:PASS:60376:59058:44675:1:51:2:0:0
1	248603076	INV00000650	N	<INV>	.	PASS	IMPRECISE;CIEND=-419,419;CIPOS=-419,419;SVTYPE=INV;SVMETHOD=EMBL.DELLYv0.6.7;CHR2=1;END=248815456;CT=3to3;INSLEN=0;PE=3;MAPQ=42	GT:GL:GQ:FT:RCL:RC:RCR:CN:DR:DV:RR:RV	0/0:0,-0.638648,-188.492:7:LowQual:58007:53642:46149:1:42:3:0:0
1	248603405	INV00000651	N	<INV>	.	PASS	IMPRECISE;CIEND=-383,383;CIPOS=-383,383;SVTYPE=INV;SVMETHOD=EMBL.DELLYv0.6.7;CHR2=1;END=248815294;CT=5to5;INSLEN=0;PE=5;MAPQ=42	GT:GL:GQ:FT:RCL:RC:RCR:CN:DR:DV:RR:RV	0/1:-10.5244,0,-114.463:105:PASS:57935:53340:46226:1:31:5:0:0
1	248603558	INV00000652	N	<INV>	.	PASS	IMPRECISE;CIEND=-409,409;CIPOS=-409,409;SVTYPE=INV;SVMETHOD=EMBL.DELLYv0.6.7;CHR2=1;END=248814980;CT=3to3;INSLEN=0;PE=3;MAPQ=42	GT:GL:GQ:FT:RCL:RC:RCR:CN:DR:DV:RR:RV	0/1:-4.87476,0,-93.3733:49:PASS:57872:53113:46314:1:23:3:0:0
1	248607463	INV00000653	N	<INV>	.	LowQual	IMPRECISE;CIEND=-439,439;CIPOS=-439,439;SVTYPE=INV;SVMETHOD=EMBL.DELLYv0.6.7;CHR2=1;END=248811307;CT=5to5;INSLEN=0;PE=2;MAPQ=60	GT:GL:GQ:FT:RCL:RC:RCR:CN:DR:DV:RR:RV	0/1:-9.06916,0,-20.3897:91:PASS:56951:49576:47037:1:8:2:0:0
1	248634091	INV00000654	N	<INV>	.	LowQual	IMPRECISE;CIEND=-232,232;CIPOS=-232,232;SVTYPE=INV;SVMETHOD=EMBL.DELLYv0.6.7;CHR2=1;END=248634297;CT=5to5;INSLEN=0;PE=2;MAPQ=60	GT:GL:GQ:FT:RCL:RC:RCR:CN:DR:DV:RR:RV	0/0:0,-22.2101,-605.209:10000:PASS:118:230:117:2:104:3:0:0
1	249071693	INV00000655	N	<INV>	.	LowQual	IMPRECISE;CIEND=-419,419;CIPOS=-419,419;SVTYPE=INV;SVMETHOD=EMBL.DELLYv0.6.7;CHR2=1;END=249072846;CT=3to3;INSLEN=0;PE=2;MAPQ=60	GT:GL:GQ:FT:RCL:RC:RCR:CN:DR:DV:RR:RV	0/0:0,-1.84736,-252:18:PASS:298:584:314:2:44:2:0:0
2	83975	INV00000656	N	<INV>	.	LowQual	IMPRECISE;CIEND=-209,209;CIPOS=-209,209;SVTYPE=INV;SVMETHOD=EMBL.DELLYv0.6.7;CHR2=2;END=84110;CT=3to3;INSLEN=0;PE=2;MAPQ=60	GT:GL:GQ:FT:RCL:RC:RCR:CN:DR:DV:RR:RV	0/1:-8.64749,0,-266.647:86:PASS:49:75:29:2:47:4:0:0
2	856708	INV00000657	N	<INV>	.	LowQual	IMPRECISE;CIEND=-389,389;CIPOS=-389,389;SVTYPE=INV;SVMETHOD=EMBL.DELLYv0.6.7;CHR2=2;END=33141439;CT=5to5;INSLEN=0;PE=2;MAPQ=7	GT:GL:GQ:FT:RCL:RC:RCR:CN:DR:DV:RR:RV	0/0:0,-1.16131,-12.2508:12:LowQual:414993:16284855:8381700:4:6:1:0:0
2	962844	INV00000658	N	<INV>	.	LowQual	IMPRECISE;CIEND=-410,410;CIPOS=-410,410;SVTYPE=INV;SVMETHOD=EMBL.DELLYv0.6.7;CHR2=2;END=963025;CT=3to3;INSLEN=0;PE=2;MAPQ=60	GT:GL:GQ:FT:RCL:RC:RCR:CN:DR:DV:RR:RV	0/0:0,-1.84736,-252:18:PASS:42:92:51:2:44:2:0:0
2	1217870	INV00000659	N	<INV>	.	LowQual	IMPRECISE;CIEND=-332,332;CIPOS=-332,332;SVTYPE=INV;SVMETHOD=EMBL.DELLYv0.6.7;CHR2=2;END=62958001;CT=5to5;INSLEN=0;PE=3;MAPQ=7	GT:GL:GQ:FT:RCL:RC:RCR:CN:DR:DV:RR:RV	0/1:-0.313446,0,-19.8017:5:LowQual:589452:31575077:15213478:4:6:3:0:0
2	1442352	INV00000660	N	<INV>	.	LowQual	IMPRECISE;CIEND=-213,213;CIPOS=-213,213;SVTYPE=INV;SVMETHOD=EMBL.DELLYv0.6.7;CHR2=2;END=33141319;CT=5to5;INSLEN=0;PE=2;MAPQ=1	GT:GL:GQ:FT:RCL:RC:RCR:CN:DR:DV:RR:RV	0/0:0,-6.62265,-132:66:PASS:691992:15994676:8245280:4:22:0:0:0
2	1754310	INV00000661	N	<INV>	.	LowQual	IMPRECISE;CIEND=-387,387;CIPOS=-387,387;SVTYPE=INV;SVMETHOD=EMBL.DELLYv0.6.7;CHR2=2;END=33141328;CT=5to5;INSLEN=0;PE=2;MAPQ=10	GT:GL:GQ:FT:RCL:RC:RCR:CN:DR:DV:RR:RV	0/0:0,-1.07122,-22.4098:11:LowQual:831413:15857047:8162578:4:6:1:0:0
2	1956538	INV00000662	N	<INV>	.	LowQual	IMPRECISE;CIEND=-323,323;CIPOS=-323,323;SVTYPE=INV;SVMETHOD=EMBL.DELLYv0.6.7;CHR2=2;END=33141376;CT=5to5;INSLEN=0;PE=3;MAPQ=8	GT:GL:GQ:FT:RCL:RC:RCR:CN:DR:DV:RR:RV	0/0:0,-2.28146,-29.4867:23:PASS:926326:15771996:8102080:3:13:2:0:0
2	4205269	INV00000663	N	<INV>	.	PASS	IMPRECISE;CIEND=-233,233;CIPOS=-233,233;SVTYPE=INV;SVMETHOD=EMBL.DELLYv0.6.7;CHR2=2;END=4223508;CT=5to5;INSLEN=0;PE=16;MAPQ=60	GT:GL:GQ:FT:RCL:RC:RCR:CN:DR:DV:RR:RV	0/1:-81.2547,0,-154.755:10000:PASS:4769:5928:4831:1:28:16:0:0
2	4205436	INV00000664	N	<INV>	.	PASS	IMPRECISE;CIEND=-94,94;CIPOS=-94,94;SVTYPE=INV;SVMETHOD=EMBL.DELLYv0.6.7;CHR2=2;END=4212677;CT=3to3;INSLEN=0;PE=25;MAPQ=60	GT:GL:GQ:FT:RCL:RC:RCR:CN:DR:DV:RR:RV	0/1:-117.144,0,-159.752:10000:PASS:1784:2893:979:2:30:24:0:0
2	4529781	INV00000665	N	<INV>	.	LowQual	IMPRECISE;CIEND=-360,360;CIPOS=-360,360;SVTYPE=INV;SVMETHOD=EMBL.DELLYv0.6.7;CHR2=2;END=4531778;CT=3to3;INSLEN=0;PE=2;MAPQ=60	GT:GL:GQ:FT:RCL:RC:RCR:CN:DR:DV:RR:RV	0/0:0,-1.54627,-242.3:15:PASS:516:1000:489:2:43:2:0:0
2	4660102	INV00000666	N	<INV>	.	LowQual	IMPRECISE;CIEND=-303,303;CIPOS=-303,303;SVTYPE=INV;SVMETHOD=EMBL.DELLYv0.6.7;CHR2=2;END=114954569;CT=3to3;INSLEN=0;PE=5;MAPQ=13	GT:GL:GQ:FT:RCL:RC:RCR:CN:DR:DV:RR:RV	0/1:-5.19077,0,-19.4381:52:PASS:2232092:54405450:28274672:4:4:5:0:0
2	4968976	INV00000667	N	<INV>	.	LowQual	IMPRECISE;CIEND=-229,229;CIPOS=-229,229;SVTYPE=INV;SVMETHOD=EMBL.DELLYv0.6.7;CHR2=2;END=4969092;CT=3to3;INSLEN=0;PE=2;MAPQ=60	GT:GL:GQ:FT:RCL:RC:RCR:CN:DR:DV:RR:RV	0/1:-12.6619,0,-186.862:127:PASS:30:51:35:2:33:4:0:0
2	5143904	INV00000668	N	<INV>	.	LowQual	IMPRECISE;CIEND=-405,405;CIPOS=-405,405;SVTYPE=INV;SVMETHOD=EMBL.DELLYv0.6.7;CHR2=2;END=8015972;CT=5to5;INSLEN=0;PE=2;MAPQ=20	GT:GL:GQ:FT:RCL:RC:RCR:CN:DR:DV:RR:RV	0/0:0,-4.10816,-55.4909:41:PASS:665487:1445514:735795:2:20:1:0:0
2	5144055	INV00000669	N	<INV>	.	LowQual	IMPRECISE;CIEND=-255,255;CIPOS=-255,255;SVTYPE=INV;SVMETHOD=EMBL.DELLYv0.6.7;CHR2=2;END=8015562;CT=3to3;INSLEN=0;PE=10;MAPQ=7	GT:GL:GQ:FT:RCL:RC:RCR:CN:DR:DV:RR:RV	0/0:0,-2.40157,-70.004:24:PASS:665353:1445360:735580:2:26:6:0:0
2	5548259	INV00000670	N	<INV>	.	LowQual	IMPRECISE;CIEND=-189,189;CIPOS=-189,189;SVTYPE=INV;SVMETHOD=EMBL.DELLYv0.6.7;CHR2=2;END=5548520;CT=5to5;INSLEN=0;PE=2;MAPQ=60	GT:GL:GQ:FT:RCL:RC:RCR:CN:DR:DV:RR:RV	0/1:-6.64131,0,-300.841:66:PASS:76:132:64:2:53:4:0:0
2	6368734	INV00000671	N	<INV>	.	LowQual	IMPRECISE;CIEND=-224,224;CIPOS=-224,224;SVTYPE=INV;SVMETHOD=EMBL.DELLYv0.6.7;CHR2=2;END=33141326;CT=5to5;INSLEN=0;PE=3;MAPQ=7	GT:GL:GQ:FT:RCL:RC:RCR:CN:DR:DV:RR:RV	0/0:0,-8.52922,-172.789:85:PASS:3025408:13662565:6963341:3:31:2:0:0
2	6656335	INV00000672	N	<INV>	.	PASS	IMPRECISE;CIEND=-20,20;CIPOS=-20,20;SVTYPE=INV;SVMETHOD=EMBL.DELLYv0.6.7;CHR2=2;END=6656560;CT=3to3;INSLEN=0;PE=3;MAPQ=60	GT:GL:GQ:FT:RCL:RC:RCR:CN:DR:DV:RR:RV	0/0:0,-1.26503,-344.699:13:LowQual:61:132:70:2:61:3:0:0
2	6672364	INV00000673	N	<INV>	.	LowQual	IMPRECISE;CIEND=-299,299;CIPOS=-299,299;SVTYPE=INV;SVMETHOD=EMBL.DELLYv0.6.7;CHR2=2;END=6672560;CT=5to5;INSLEN=0;PE=2;MAPQ=60	GT:GL:GQ:FT:RCL:RC:RCR:CN:DR:DV:RR:RV	0/1:-7.44339,0,-287.843:74:PASS:52:98:68:2:51:4:0:0
2	6736625	INV00000674	N	<INV>	.	LowQual	IMPRECISE;CIEND=-224,224;CIPOS=-224,224;SVTYPE=INV;SVMETHOD=EMBL.DELLYv0.6.7;CHR2=2;END=6736773;CT=5to5;INSLEN=0;PE=2;MAPQ=60	GT:GL:GQ:FT:RCL:RC:RCR:CN:DR:DV:RR:RV	0/1:-3.75985,0,-204.26:38:PASS:29:73:47:2:36:3:0:0
2	6817547	INV00000675	N	<INV>	.	LowQual	IMPRECISE;CIEND=-302,302;CIPOS=-302,302;SVTYPE=INV;SVMETHOD=EMBL.DELLYv0.6.7;CHR2=2;END=6817759;CT=3to3;INSLEN=0;PE=2;MAPQ=60	GT:GL:GQ:FT:RCL:RC:RCR:CN:DR:DV:RR:RV	0/0:0,-0.536036,-188:6:LowQual:54:95:53:2:33:2:0:0
2	6988382	INV00000676	N	<INV>	.	LowQual	IMPRECISE;CIEND=-66,66;CIPOS=-66,66;SVTYPE=INV;SVMETHOD=EMBL.DELLYv0.6.7;CHR2=2;END=6988646;CT=5to5;INSLEN=0;PE=2;MAPQ=60	GT:GL:GQ:FT:RCL:RC:RCR:CN:DR:DV:RR:RV	0/0:0,-3.66177,-327.6:37:PASS:70:153:71:2:57:3:0:0
2	7446849	INV00000677	N	<INV>	.	LowQual	IMPRECISE;CIEND=-445,445;CIPOS=-445,445;SVTYPE=INV;SVMETHOD=EMBL.DELLYv0.6.7;CHR2=2;END=151852025;CT=5to5;INSLEN=0;PE=2;MAPQ=5	GT:GL:GQ:FT:RCL:RC:RCR:CN:DR:DV:RR:RV	0/0:0,-16.9597,-341.665:10000:PASS:3573595:71792812:37668925:3:57:1:0:0
2	7602933	INV00000678	N	<INV>	.	LowQual	IMPRECISE;CIEND=-147,147;CIPOS=-147,147;SVTYPE=INV;SVMETHOD=EMBL.DELLYv0.6.7;CHR2=2;END=7603198;CT=5to5;INSLEN=0;PE=2;MAPQ=60	GT:GL:GQ:FT:RCL:RC:RCR:CN:DR:DV:RR:RV	0/1:-7.25573,0,-221.056:73:PASS:77:138:84:2:39:4:0:0
2	7803062	INV00000679	N	<INV>	.	LowQual	IMPRECISE;CIEND=-325,325;CIPOS=-325,325;SVTYPE=INV;SVMETHOD=EMBL.DELLYv0.6.7;CHR2=2;END=7803290;CT=5to5;INSLEN=0;PE=2;MAPQ=60	GT:GL:GQ:FT:RCL:RC:RCR:CN:DR:DV:RR:RV	0/1:-6.84186,0,-297.741:68:PASS:70:124:53:2:53:4:0:0
2	7952974	INV00000680	N	<INV>	.	LowQual	IMPRECISE;CIEND=-26,26;CIPOS=-26,26;SVTYPE=INV;SVMETHOD=EMBL.DELLYv0.6.7;CHR2=2;END=7953078;CT=5to5;INSLEN=0;PE=2;MAPQ=60	GT:GL:GQ:FT:RCL:RC:RCR:CN:DR:DV:RR:RV	0/0:0,-2.14839,-258:21:PASS:40:54:29:2:45:2:0:0
2	7998974	INV00000681	N	<INV>	.	LowQual	IMPRECISE;CIEND=-314,314;CIPOS=-314,314;SVTYPE=INV;SVMETHOD=EMBL.DELLYv0.6.7;CHR2=2;END=7999183;CT=3to3;INSLEN=0;PE=2;MAPQ=60	GT:GL:GQ:FT:RCL:RC:RCR:CN:DR:DV:RR:RV	0/1:-2.05093,0,-279.945:21:PASS:59:105:70:2:50:3:0:0
2	8154453	INV00000682	N	<INV>	.	LowQual	IMPRECISE;CIEND=-352,352;CIPOS=-352,352;SVTYPE=INV;SVMETHOD=EMBL.DELLYv0.6.7;CHR2=2;END=8154564;CT=5to5;INSLEN=0;PE=2;MAPQ=60	GT:GL:GQ:FT:RCL:RC:RCR:CN:DR:DV:RR:RV	0/0:0,-1.55045,-262.8:16:PASS:33:81:27:3:46:3:0:0
2	9233517	INV00000683	N	<INV>	.	LowQual	IMPRECISE;CIEND=-347,347;CIPOS=-347,347;SVTYPE=INV;SVMETHOD=EMBL.DELLYv0.6.7;CHR2=2;END=220986175;CT=3to3;INSLEN=0;PE=2;MAPQ=9	GT:GL:GQ:FT:RCL:RC:RCR:CN:DR:DV:RR:RV	0/0:0,-11.645,-229.555:116:PASS:4493183:106973308:11129003:14:42:2:0:0
2	9826260	INV00000684	N	<INV>	.	LowQual	IMPRECISE;CIEND=-436,436;CIPOS=-436,436;SVTYPE=INV;SVMETHOD=EMBL.DELLYv0.6.7;CHR2=2;END=48192580;CT=5to5;INSLEN=0;PE=2;MAPQ=7	GT:GL:GQ:FT:RCL:RC:RCR:CN:DR:DV:RR:RV	0/0:0,-15.8566,-320.897:157:PASS:4793890:19718632:9984152:3:54:1:0:0
2	9877764	INV00000685	N	<INV>	.	LowQual	IMPRECISE;CIEND=-179,179;CIPOS=-179,179;SVTYPE=INV;SVMETHOD=EMBL.DELLYv0.6.7;CHR2=2;END=33141333;CT=5to5;INSLEN=0;PE=8;MAPQ=6	GT:GL:GQ:FT:RCL:RC:RCR:CN:DR:DV:RR:RV	0/0:0,-0.938061,-19.6116:10:LowQual:4819759:11870069:6052568:2:9:5:0:0
2	9880450	INV00000686	N	<INV>	.	LowQual	IMPRECISE;CIEND=-235,235;CIPOS=-235,235;SVTYPE=INV;SVMETHOD=EMBL.DELLYv0.6.7;CHR2=2;END=33141309;CT=5to5;INSLEN=0;PE=3;MAPQ=8	GT:GL:GQ:FT:RCL:RC:RCR:CN:DR:DV:RR:RV	0/1:-4.40073,0,-27.9903:44:PASS:4820909:11865422:6055319:2:7:3:0:0
2	10138571	INV00000687	N	<INV>	.	LowQual	IMPRECISE;CIEND=-292,292;CIPOS=-292,292;SVTYPE=INV;SVMETHOD=EMBL.DELLYv0.6.7;CHR2=2;END=29423681;CT=3to3;INSLEN=0;PE=4;MAPQ=18	GT:GL:GQ:FT:RCL:RC:RCR:CN:DR:DV:RR:RV	0/0:0,-6.00802,-165.73:60:PASS:4713883:9815197:4998778:2:37:4:0:0
2	10138596	INV00000688	N	<INV>	.	LowQual	IMPRECISE;CIEND=-392,392;CIPOS=-392,392;SVTYPE=INV;SVMETHOD=EMBL.DELLYv0.6.7;CHR2=2;END=29423577;CT=5to5;INSLEN=0;PE=3;MAPQ=7	GT:GL:GQ:FT:RCL:RC:RCR:CN:DR:DV:RR:RV	0/0:0,-9.99269,-164.761:100:PASS:4713850:9815118:4998764:2:39:2:0:0
2	10441014	INV00000689	N	<INV>	.	LowQual	IMPRECISE;CIEND=-114,114;CIPOS=-114,114;SVTYPE=INV;SVMETHOD=EMBL.DELLYv0.6.7;CHR2=2;END=10441151;CT=5to5;INSLEN=0;PE=2;MAPQ=58	GT:GL:GQ:FT:RCL:RC:RCR:CN:DR:DV:RR:RV	0/0:0,-4.22986,-163.2:42:PASS:32:63:25:2:28:1:0:0
2	10521267	INV00000690	N	<INV>	.	LowQual	IMPRECISE;CIEND=-111,111;CIPOS=-111,111;SVTYPE=INV;SVMETHOD=EMBL.DELLYv0.6.7;CHR2=2;END=10521564;CT=3to3;INSLEN=0;PE=2;MAPQ=60	GT:GL:GQ:FT:RCL:RC:RCR:CN:DR:DV:RR:RV	0/1:-2.55161,0,-249.852:26:PASS:79:152:68:2:44:3:0:0
2	10539474	INV00000691	N	<INV>	.	LowQual	IMPRECISE;CIEND=-424,424;CIPOS=-424,424;SVTYPE=INV;SVMETHOD=EMBL.DELLYv0.6.7;CHR2=2;END=129097994;CT=3to3;INSLEN=0;PE=2;MAPQ=10	GT:GL:GQ:FT:RCL:RC:RCR:CN:DR:DV:RR:RV	0/0:0,-5.3967,-98.4434:54:PASS:5148870:58608508:30751325:3:22:2:0:0
2	10826039	INV00000692	N	<INV>	.	PASS	IMPRECISE;CIEND=-160,160;CIPOS=-160,160;SVTYPE=INV;SVMETHOD=EMBL.DELLYv0.6.7;CHR2=2;END=10827196;CT=3to3;INSLEN=0;PE=23;MAPQ=60	GT:GL:GQ:FT:RCL:RC:RCR:CN:DR:DV:RR:RV	0/1:-116.237,0,-214.835:10000:PASS:259:627:276:2:40:23:0:0
2	10826048	INV00000693	N	<INV>	.	PASS	IMPRECISE;CIEND=-250,250;CIPOS=-250,250;SVTYPE=INV;SVMETHOD=EMBL.DELLYv0.6.7;CHR2=2;END=10827022;CT=5to5;INSLEN=0;PE=9;MAPQ=60	GT:GL:GQ:FT:RCL:RC:RCR:CN:DR:DV:RR:RV	0/1:-39.5528,0,-213.351:10000:PASS:232:485:296:2:39:9:0:0
2	10844880	INV00000694	N	<INV>	.	LowQual	IMPRECISE;CIEND=-399,399;CIPOS=-399,399;SVTYPE=INV;SVMETHOD=EMBL.DELLYv0.6.7;CHR2=2;END=232506398;CT=5to5;INSLEN=0;PE=2;MAPQ=16	GT:GL:GQ:FT:RCL:RC:RCR:CN:DR:DV:RR:RV	0/0:0,-12.5478,-264.01:125:PASS:5301453:112133548:5160493:21:46:1:0:0
2	10958779	INV00000695	N	<INV>	.	LowQual	IMPRECISE;CIEND=-360,360;CIPOS=-360,360;SVTYPE=INV;SVMETHOD=EMBL.DELLYv0.6.7;CHR2=2;END=26476683;CT=5to5;INSLEN=0;PE=4;MAPQ=3	GT:GL:GQ:FT:RCL:RC:RCR:CN:DR:DV:RR:RV	0/0:0,-10.8348,-203.498:108:PASS:3824933:7911567:4007989:2:36:0:0:0
2	11211543	INV00000696	N	<INV>	.	LowQual	IMPRECISE;CIEND=-246,246;CIPOS=-246,246;SVTYPE=INV;SVMETHOD=EMBL.DELLYv0.6.7;CHR2=2;END=11211692;CT=5to5;INSLEN=0;PE=2;MAPQ=44	GT:GL:GQ:FT:RCL:RC:RCR:CN:DR:DV:RR:RV	0/1:-0.0598458,0,-204.26:4:LowQual:38:68:31:2:36:3:0:0
2	11484632	INV00000697	N	<INV>	.	LowQual	IMPRECISE;CIEND=-389,389;CIPOS=-389,389;SVTYPE=INV;SVMETHOD=EMBL.DELLYv0.6.7;CHR2=2;END=33141374;CT=3to3;INSLEN=0;PE=2;MAPQ=28	GT:GL:GQ:FT:RCL:RC:RCR:CN:DR:DV:RR:RV	0/0:0,-9.73981,-259.09:97:PASS:5305463:11075836:5620046:2:48:2:0:0
2	11606182	INV00000698	N	<INV>	.	LowQual	IMPRECISE;CIEND=-296,296;CIPOS=-296,296;SVTYPE=INV;SVMETHOD=EMBL.DELLYv0.6.7;CHR2=2;END=33141382;CT=3to3;INSLEN=0;PE=3;MAPQ=3	GT:GL:GQ:FT:RCL:RC:RCR:CN:DR:DV:RR:RV	0/0:0,-15.9493,-273.095:157:PASS:5278505:11013618:5587187:2:53:0:0:0
2	11763877	INV00000699	N	<INV>	.	LowQual	IMPRECISE;CIEND=-320,320;CIPOS=-320,320;SVTYPE=INV;SVMETHOD=EMBL.DELLYv0.6.7;CHR2=2;END=11764658;CT=5to5;INSLEN=0;PE=2;MAPQ=60	GT:GL:GQ:FT:RCL:RC:RCR:CN:DR:DV:RR:RV	0/0:0,-6.1607,-327.6:62:PASS:184:393:228:2:57:2:0:0
2	11809765	INV00000700	N	<INV>	.	LowQual	IMPRECISE;CIEND=-265,265;CIPOS=-265,265;SVTYPE=INV;SVMETHOD=EMBL.DELLYv0.6.7;CHR2=2;END=33141319;CT=5to5;INSLEN=0;PE=3;MAPQ=1	GT:GL:GQ:FT:RCL:RC:RCR:CN:DR:DV:RR:RV	0/0:0,-12.9438,-249.2:129:PASS:5233470:10899689:5547065:2:43:0:0:0
2	12015348	INV00000701	N	<INV>	.	LowQual	IMPRECISE;CIEND=-226,226;CIPOS=-226,226;SVTYPE=INV;SVMETHOD=EMBL.DELLYv0.6.7;CHR2=2;END=33141309;CT=5to5;INSLEN=0;PE=3;MAPQ=8	GT:GL:GQ:FT:RCL:RC:RCR:CN:DR:DV:RR:RV	0/1:-2.09691,0,-5.1746:21:PASS:5194749:10795166:5491748:2:1:2:0:0
2	12142365	INV00000702	N	<INV>	.	LowQual	IMPRECISE;CIEND=-328,328;CIPOS=-328,328;SVTYPE=INV;SVMETHOD=EMBL.DELLYv0.6.7;CHR2=2;END=60080882;CT=3to3;INSLEN=0;PE=3;MAPQ=12	GT:GL:GQ:FT:RCL:RC:RCR:CN:DR:DV:RR:RV	0/0:0,-10.8493,-259.492:108:PASS:5957776:24682813:12346272:3:45:3:0:0
2	12142632	INV00000703	N	<INV>	.	LowQual	IMPRECISE;CIEND=-348,348;CIPOS=-348,348;SVTYPE=INV;SVMETHOD=EMBL.DELLYv0.6.7;CHR2=2;END=60080778;CT=5to5;INSLEN=0;PE=3;MAPQ=12	GT:GL:GQ:FT:RCL:RC:RCR:CN:DR:DV:RR:RV	0/0:0,-13.9582,-304.271:140:PASS:5957936:24682581:12346206:3:54:3:0:0
2	13785371	INV00000704	N	<INV>	.	LowQual	IMPRECISE;CIEND=-350,350;CIPOS=-350,350;SVTYPE=INV;SVMETHOD=EMBL.DELLYv0.6.7;CHR2=2;END=13785538;CT=3to3;INSLEN=0;PE=2;MAPQ=60	GT:GL:GQ:FT:RCL:RC:RCR:CN:DR:DV:RR:RV	0/0:0,-2.75023,-267.3:28:PASS:48:88:48:2:47:2:0:0
2	14029754	INV00000705	N	<INV>	.	LowQual	IMPRECISE;CIEND=-298,298;CIPOS=-298,298;SVTYPE=INV;SVMETHOD=EMBL.DELLYv0.6.7;CHR2=2;END=14029915;CT=5to5;INSLEN=0;PE=2;MAPQ=60	GT:GL:GQ:FT:RCL:RC:RCR:CN:DR:DV:RR:RV	0/1:-4.55264,0,-238.153:46:PASS:42:79:35:2:42:4:0:0
2	14873264	INV00000706	N	<INV>	.	LowQual	IMPRECISE;CIEND=-164,164;CIPOS=-164,164;SVTYPE=INV;SVMETHOD=EMBL.DELLYv0.6.7;CHR2=2;END=14873461;CT=5to5;INSLEN=0;PE=2;MAPQ=60	GT:GL:GQ:FT:RCL:RC:RCR:CN:DR:DV:RR:RV	0/1:-3.85779,0,-215.658:39:PASS:41:91:35:2:38:3:0:0
2	15231850	INV00000707	N	<INV>	.	LowQual	IMPRECISE;CIEND=-231,231;CIPOS=-231,231;SVTYPE=INV;SVMETHOD=EMBL.DELLYv0.6.7;CHR2=2;END=15233328;CT=5to5;INSLEN=0;PE=2;MAPQ=60	GT:GL:GQ:FT:RCL:RC:RCR:CN:DR:DV:RR:RV	0/0:0,-3.05148,-275.3:31:PASS:342:769:406:2:48:2:0:0
2	15669027	INV00000708	N	<INV>	.	LowQual	IMPRECISE;CIEND=-90,90;CIPOS=-90,90;SVTYPE=INV;SVMETHOD=EMBL.DELLYv0.6.7;CHR2=2;END=162623764;CT=3to3;INSLEN=0;PE=6;MAPQ=8	GT:GL:GQ:FT:RCL:RC:RCR:CN:DR:DV:RR:RV	0/0:0,-7.32611,-151.329:73:PASS:7775202:73287707:38146389:3:28:2:0:0
2	15787440	INV00000709	N	<INV>	.	LowQual	IMPRECISE;CIEND=-249,249;CIPOS=-249,249;SVTYPE=INV;SVMETHOD=EMBL.DELLYv0.6.7;CHR2=2;END=15788634;CT=3to3;INSLEN=0;PE=2;MAPQ=60	GT:GL:GQ:FT:RCL:RC:RCR:CN:DR:DV:RR:RV	0/0:0,-3.8875,-205.15:39:PASS:300:565:257:2:38:2:0:0
2	15878038	INV00000710	N	<INV>	.	LowQual	IMPRECISE;CIEND=-385,385;CIPOS=-385,385;SVTYPE=INV;SVMETHOD=EMBL.DELLYv0.6.7;CHR2=2;END=15878255;CT=5to5;INSLEN=0;PE=2;MAPQ=60	GT:GL:GQ:FT:RCL:RC:RCR:CN:DR:DV:RR:RV	0/1:-3.74028,0,-306.44:37:PASS:55:122:59:2:54:4:0:0
2	15960964	INV00000711	N	<INV>	.	LowQual	IMPRECISE;CIEND=-424,424;CIPOS=-424,424;SVTYPE=INV;SVMETHOD=EMBL.DELLYv0.6.7;CHR2=2;END=15962130;CT=5to5;INSLEN=0;PE=2;MAPQ=60	GT:GL:GQ:FT:RCL:RC:RCR:CN:DR:DV:RR:RV	0/0:0,-3.05096,-270.499:31:PASS:290:599:298:2:48:2:0:0
2	15988289	INV00000712	N	<INV>	.	LowQual	IMPRECISE;CIEND=-81,81;CIPOS=-81,81;SVTYPE=INV;SVMETHOD=EMBL.DELLYv0.6.7;CHR2=2;END=15989180;CT=3to3;INSLEN=0;PE=2;MAPQ=60	GT:GL:GQ:FT:RCL:RC:RCR:CN:DR:DV:RR:RV	0/0:0,-6.64306,-236.1:66:PASS:163:420:215:2:41:1:0:0
2	16406384	INV00000713	N	<INV>	.	PASS	IMPRECISE;CIEND=-242,242;CIPOS=-242,242;SVTYPE=INV;SVMETHOD=EMBL.DELLYv0.6.7;CHR2=2;END=16406506;CT=3to3;INSLEN=0;PE=9;MAPQ=58	GT:GL:GQ:FT:RCL:RC:RCR:CN:DR:DV:RR:RV	0/1:-41.3804,0,-51.2807:10000:PASS:46:73:33:2:10:9:0:0
2	16406393	INV00000714	N	<INV>	.	PASS	IMPRECISE;CIEND=-323,323;CIPOS=-323,323;SVTYPE=INV;SVMETHOD=EMBL.DELLYv0.6.7;CHR2=2;END=16407765;CT=5to5;INSLEN=0;PE=12;MAPQ=59	GT:GL:GQ:FT:RCL:RC:RCR:CN:DR:DV:RR:RV	0/1:-52.5774,0,-48.5786:10000:PASS:301:671:407:2:10:12:0:0
2	17210503	INV00000715	N	<INV>	.	LowQual	IMPRECISE;CIEND=-168,168;CIPOS=-168,168;SVTYPE=INV;SVMETHOD=EMBL.DELLYv0.6.7;CHR2=2;END=17210776;CT=5to5;INSLEN=0;PE=2;MAPQ=60	GT:GL:GQ:FT:RCL:RC:RCR:CN:DR:DV:RR:RV	0/0:0,-0.661775,-324.6:8:LowQual:71:153:76:2:57:3:0:0
2	17334559	INV00000716	N	<INV>	.	LowQual	IMPRECISE;CIEND=-407,407;CIPOS=-407,407;SVTYPE=INV;SVMETHOD=EMBL.DELLYv0.6.7;CHR2=2;END=17334794;CT=5to5;INSLEN=0;PE=2;MAPQ=23	GT:GL:GQ:FT:RCL:RC:RCR:CN:DR:DV:RR:RV	0/0:0,-6.84283,-198.155:68:PASS:53:107:60:2:38:4:0:0
2	17600952	INV00000717	N	<INV>	.	LowQual	IMPRECISE;CIEND=-56,56;CIPOS=-56,56;SVTYPE=INV;SVMETHOD=EMBL.DELLYv0.6.7;CHR2=2;END=17601309;CT=5to5;INSLEN=0;PE=2;MAPQ=60	GT:GL:GQ:FT:RCL:RC:RCR:CN:DR:DV:RR:RV	0/1:-2.3465,0,-276.346:23:PASS:91:195:85:2:49:3:0:0
2	18127832	INV00000718	N	<INV>	.	LowQual	IMPRECISE;CIEND=-161,161;CIPOS=-161,161;SVTYPE=INV;SVMETHOD=EMBL.DELLYv0.6.7;CHR2=2;END=33141509;CT=5to5;INSLEN=0;PE=2;MAPQ=9	GT:GL:GQ:FT:RCL:RC:RCR:CN:DR:DV:RR:RV	0/0:0,-4.87782,-42.3372:49:PASS:3810394:7703065:3891954:2:22:2:0:0
2	18321462	INV00000719	N	<INV>	.	LowQual	IMPRECISE;CIEND=-22,22;CIPOS=-22,22;SVTYPE=INV;SVMETHOD=EMBL.DELLYv0.6.7;CHR2=2;END=18321653;CT=5to5;INSLEN=0;PE=2;MAPQ=51	GT:GL:GQ:FT:RCL:RC:RCR:CN:DR:DV:RR:RV	0/0:0,-2.54609,-216.475:25:PASS:48:102:47:2:42:3:0:0
2	18562193	INV00000720	N	<INV>	.	LowQual	IMPRECISE;CIEND=-129,129;CIPOS=-129,129;SVTYPE=INV;SVMETHOD=EMBL.DELLYv0.6.7;CHR2=2;END=18562376;CT=5to5;INSLEN=0;PE=2;MAPQ=60	GT:GL:GQ:FT:RCL:RC:RCR:CN:DR:DV:RR:RV	0/1:-3.04337,0,-289.443:30:PASS:55:104:62:2:51:4:0:0
2	19941554	INV00000721	N	<INV>	.	LowQual	IMPRECISE;CIEND=-303,303;CIPOS=-303,303;SVTYPE=INV;SVMETHOD=EMBL.DELLYv0.6.7;CHR2=2;END=19941742;CT=5to5;INSLEN=0;PE=2;MAPQ=60	GT:GL:GQ:FT:RCL:RC:RCR:CN:DR:DV:RR:RV	0/0:0,-5.36486,-346.4:54:PASS:66:111:70:2:60:3:0:0
2	20606051	INV00000722	N	<INV>	.	LowQual	IMPRECISE;CIEND=-438,438;CIPOS=-438,438;SVTYPE=INV;SVMETHOD=EMBL.DELLYv0.6.7;CHR2=2;END=238252217;CT=3to3;INSLEN=0;PE=2;MAPQ=14	GT:GL:GQ:FT:RCL:RC:RCR:CN:DR:DV:RR:RV	0/0:0,-10.4416,-212.882:104:PASS:10256696:110010967:2327831:17:39:2:0:0
2	21090080	INV00000723	N	<INV>	.	PASS	IMPRECISE;CIEND=-66,66;CIPOS=-66,66;SVTYPE=INV;SVMETHOD=EMBL.DELLYv0.6.7;CHR2=2;END=21090304;CT=5to5;INSLEN=0;PE=3;MAPQ=60	GT:GL:GQ:FT:RCL:RC:RCR:CN:DR:DV:RR:RV	0/1:-16.7547,0,-220.755:10000:PASS:75:115:51:2:39:5:0:0
2	21204350	INV00000724	N	<INV>	.	LowQual	IMPRECISE;CIEND=-439,439;CIPOS=-439,439;SVTYPE=INV;SVMETHOD=EMBL.DELLYv0.6.7;CHR2=2;END=110351190;CT=3to3;INSLEN=0;PE=3;MAPQ=7	GT:GL:GQ:FT:RCL:RC:RCR:CN:DR:DV:RR:RV	0/0:0,-10.5286,-210.975:105:PASS:10549947:44164408:22226945:3:39:3:0:0
2	21317086	INV00000725	N	<INV>	.	LowQual	IMPRECISE;CIEND=-341,341;CIPOS=-341,341;SVTYPE=INV;SVMETHOD=EMBL.DELLYv0.6.7;CHR2=2;END=21317193;CT=3to3;INSLEN=0;PE=2;MAPQ=60	GT:GL:GQ:FT:RCL:RC:RCR:CN:DR:DV:RR:RV	0/1:-11.9588,0,-203.959:120:PASS:31:61:17:3:36:4:0:0
2	21965782	INV00000726	N	<INV>	.	LowQual	IMPRECISE;CIEND=-168,168;CIPOS=-168,168;SVTYPE=INV;SVMETHOD=EMBL.DELLYv0.6.7;CHR2=2;END=21965911;CT=3to3;INSLEN=0;PE=2;MAPQ=60	GT:GL:GQ:FT:RCL:RC:RCR:CN:DR:DV:RR:RV	0/1:-6.56088,0,-198.561:66:PASS:30:59:42:2:35:3:0:0
2	22758836	INV00000727	N	<INV>	.	LowQual	IMPRECISE;CIEND=-40,40;CIPOS=-40,40;SVTYPE=INV;SVMETHOD=EMBL.DELLYv0.6.7;CHR2=2;END=22759038;CT=5to5;INSLEN=0;PE=2;MAPQ=60	GT:GL:GQ:FT:RCL:RC:RCR:CN:DR:DV:RR:RV	0/1:-5.65779,0,-215.658:57:PASS:59:96:66:2:38:3:0:0
2	23190981	INV00000728	N	<INV>	.	LowQual	IMPRECISE;CIEND=-253,253;CIPOS=-253,253;SVTYPE=INV;SVMETHOD=EMBL.DELLYv0.6.7;CHR2=2;END=88206981;CT=3to3;INSLEN=0;PE=5;MAPQ=3	GT:GL:GQ:FT:RCL:RC:RCR:CN:DR:DV:RR:RV	0/0:0,-8.43192,-179.158:84:PASS:11563553:33310212:14666447:3:30:1:0:0
2	23267617	INV00000729	N	<INV>	.	LowQual	IMPRECISE;CIEND=-436,436;CIPOS=-436,436;SVTYPE=INV;SVMETHOD=EMBL.DELLYv0.6.7;CHR2=2;END=23268769;CT=3to3;INSLEN=0;PE=2;MAPQ=60	GT:GL:GQ:FT:RCL:RC:RCR:CN:DR:DV:RR:RV	0/0:0,-5.45862,-283.599:55:PASS:302:610:300:2:56:2:0:0
2	23938376	INV00000730	N	<INV>	.	LowQual	IMPRECISE;CIEND=-330,330;CIPOS=-330,330;SVTYPE=INV;SVMETHOD=EMBL.DELLYv0.6.7;CHR2=2;END=23938516;CT=5to5;INSLEN=0;PE=2;MAPQ=60	GT:GL:GQ:FT:RCL:RC:RCR:CN:DR:DV:RR:RV	0/0:0,-0.946233,-232.526:10:LowQual:39:74:57:2:42:3:0:0
2	23946484	INV00000731	N	<INV>	.	LowQual	IMPRECISE;CIEND=-243,243;CIPOS=-243,243;SVTYPE=INV;SVMETHOD=EMBL.DELLYv0.6.7;CHR2=2;END=23946652;CT=5to5;INSLEN=0;PE=2;MAPQ=60	GT:GL:GQ:FT:RCL:RC:RCR:CN:DR:DV:RR:RV	0/1:-5.35676,0,-214.758:54:PASS:49:69:56:1:38:4:0:0
2	24079552	INV00000732	N	<INV>	.	LowQual	IMPRECISE;CIEND=-70,70;CIPOS=-70,70;SVTYPE=INV;SVMETHOD=EMBL.DELLYv0.6.7;CHR2=2;END=24080909;CT=5to5;INSLEN=0;PE=2;MAPQ=60	GT:GL:GQ:FT:RCL:RC:RCR:CN:DR:DV:RR:RV	0/0:0,-6.94395,-223.7:69:PASS:369:767:374:2:42:1:0:0
2	24378615	INV00000733	N	<INV>	.	LowQual	IMPRECISE;CIEND=-310,310;CIPOS=-310,310;SVTYPE=INV;SVMETHOD=EMBL.DELLYv0.6.7;CHR2=2;END=24379432;CT=5to5;INSLEN=0;PE=2;MAPQ=60	GT:GL:GQ:FT:RCL:RC:RCR:CN:DR:DV:RR:RV	0/0:0,-3.94633,-248.3:39:PASS:168:396:177:2:43:2:0:0
2	24386730	INV00000734	N	<INV>	.	LowQual	IMPRECISE;CIEND=-114,114;CIPOS=-114,114;SVTYPE=INV;SVMETHOD=EMBL.DELLYv0.6.7;CHR2=2;END=24386919;CT=5to5;INSLEN=0;PE=2;MAPQ=60	GT:GL:GQ:FT:RCL:RC:RCR:CN:DR:DV:RR:RV	0/1:-1.35058,0,-255.551:14:LowQual:53:120:59:2:45:3:0:0
2	24739782	INV00000735	N	<INV>	.	LowQual	IMPRECISE;CIEND=-367,367;CIPOS=-367,367;SVTYPE=INV;SVMETHOD=EMBL.DELLYv0.6.7;CHR2=2;END=24739966;CT=5to5;INSLEN=0;PE=3;MAPQ=14	GT:GL:GQ:FT:RCL:RC:RCR:CN:DR:DV:RR:RV	0/0:0,-11.6237,-253.578:116:PASS:52:105:52:2:48:3:0:0
2	24782100	INV00000736	N	<INV>	.	LowQual	IMPRECISE;CIEND=-223,223;CIPOS=-223,223;SVTYPE=INV;SVMETHOD=EMBL.DELLYv0.6.7;CHR2=2;END=24782406;CT=5to5;INSLEN=0;PE=2;MAPQ=60	GT:GL:GQ:FT:RCL:RC:RCR:CN:DR:DV:RR:RV	0/1:-5.93822,0,-317.938:59:PASS:89:171:64:2:56:4:0:0
2	25165205	INV00000737	N	<INV>	.	LowQual	IMPRECISE;CIEND=-240,240;CIPOS=-240,240;SVTYPE=INV;SVMETHOD=EMBL.DELLYv0.6.7;CHR2=2;END=25166094;CT=3to3;INSLEN=0;PE=2;MAPQ=37	GT:GL:GQ:FT:RCL:RC:RCR:CN:DR:DV:RR:RV	0/0:0,-6.83756,-201.026:68:PASS:222:456:222:2:37:2:0:0
2	25317030	INV00000738	N	<INV>	.	LowQual	IMPRECISE;CIEND=-425,425;CIPOS=-425,425;SVTYPE=INV;SVMETHOD=EMBL.DELLYv0.6.7;CHR2=2;END=25317951;CT=5to5;INSLEN=0;PE=2;MAPQ=60	GT:GL:GQ:FT:RCL:RC:RCR:CN:DR:DV:RR:RV	0/0:0,-7.26142,-330.896:73:PASS:249:504:277:2:62:2:0:0
2	25466730	INV00000739	N	<INV>	.	LowQual	IMPRECISE;CIEND=-271,271;CIPOS=-271,271;SVTYPE=INV;SVMETHOD=EMBL.DELLYv0.6.7;CHR2=2;END=25466950;CT=3to3;INSLEN=0;PE=2;MAPQ=48	GT:GL:GQ:FT:RCL:RC:RCR:CN:DR:DV:RR:RV	0/1:-4.85779,0,-209.258:49:PASS:70:107:47:2:37:4:0:0
2	25564962	INV00000740	N	<INV>	.	LowQual	IMPRECISE;CIEND=-347,347;CIPOS=-347,347;SVTYPE=INV;SVMETHOD=EMBL.DELLYv0.6.7;CHR2=2;END=33141313;CT=5to5;INSLEN=0;PE=2;MAPQ=6	GT:GL:GQ:FT:RCL:RC:RCR:CN:DR:DV:RR:RV	0/0:0,-7.81948,-148.916:78:PASS:1950140:3895059:1944580:2:27:1:0:0
2	25844692	INV00000741	N	<INV>	.	LowQual	IMPRECISE;CIEND=-6,6;CIPOS=-6,6;SVTYPE=INV;SVMETHOD=EMBL.DELLYv0.6.7;CHR2=2;END=25845097;CT=5to5;INSLEN=0;PE=2;MAPQ=60	GT:GL:GQ:FT:RCL:RC:RCR:CN:DR:DV:RR:RV	0/0:0,-9.3524,-291.6:94:PASS:104:224:107:2:50:1:0:0
2	25918680	INV00000742	N	<INV>	.	LowQual	IMPRECISE;CIEND=-81,81;CIPOS=-81,81;SVTYPE=INV;SVMETHOD=EMBL.DELLYv0.6.7;CHR2=2;END=25919175;CT=3to3;INSLEN=0;PE=2;MAPQ=60	GT:GL:GQ:FT:RCL:RC:RCR:CN:DR:DV:RR:RV	0/0:0,-9.65354,-300:97:PASS:137:307:130:2:51:1:0:0
2	25951241	INV00000743	N	<INV>	.	LowQual	IMPRECISE;CIEND=-324,324;CIPOS=-324,324;SVTYPE=INV;SVMETHOD=EMBL.DELLYv0.6.7;CHR2=2;END=25951850;CT=5to5;INSLEN=0;PE=2;MAPQ=60	GT:GL:GQ:FT:RCL:RC:RCR:CN:DR:DV:RR:RV	0/0:0,-2.33912,-206.9:23:PASS:149:303:164:2:36:2:0:0
2	26308669	INV00000744	N	<INV>	.	LowQual	IMPRECISE;CIEND=-353,353;CIPOS=-353,353;SVTYPE=INV;SVMETHOD=EMBL.DELLYv0.6.7;CHR2=2;END=26310341;CT=3to3;INSLEN=0;PE=2;MAPQ=60	GT:GL:GQ:FT:RCL:RC:RCR:CN:DR:DV:RR:RV	0/0:0,-2.74769,-258.497:27:PASS:382:955:461:2:47:2:0:0
2	26396318	INV00000745	N	<INV>	.	LowQual	IMPRECISE;CIEND=-368,368;CIPOS=-368,368;SVTYPE=INV;SVMETHOD=EMBL.DELLYv0.6.7;CHR2=2;END=33141382;CT=3to3;INSLEN=0;PE=3;MAPQ=9	GT:GL:GQ:FT:RCL:RC:RCR:CN:DR:DV:RR:RV	0/0:0,-8.93674,-198.159:89:PASS:1752002:3469943:1717008:2:36:3:0:0
2	26977820	INV00000746	N	<INV>	.	LowQual	IMPRECISE;CIEND=-175,175;CIPOS=-175,175;SVTYPE=INV;SVMETHOD=EMBL.DELLYv0.6.7;CHR2=2;END=26978056;CT=3to3;INSLEN=0;PE=2;MAPQ=60	GT:GL:GQ:FT:RCL:RC:RCR:CN:DR:DV:RR:RV	0/1:-6.8619,0,-192.862:69:PASS:53:99:56:2:34:3:0:0
2	27922831	INV00000747	N	<INV>	.	LowQual	IMPRECISE;CIEND=-359,359;CIPOS=-359,359;SVTYPE=INV;SVMETHOD=EMBL.DELLYv0.6.7;CHR2=2;END=206935974;CT=5to5;INSLEN=0;PE=4;MAPQ=6	GT:GL:GQ:FT:RCL:RC:RCR:CN:DR:DV:RR:RV	0/0:0,-11.9824,-233.688:120:PASS:13996851:90216607:18382036:6:42:2:0:0
2	28443290	INV00000748	N	<INV>	.	LowQual	IMPRECISE;CIEND=-154,154;CIPOS=-154,154;SVTYPE=INV;SVMETHOD=EMBL.DELLYv0.6.7;CHR2=2;END=28443437;CT=5to5;INSLEN=0;PE=2;MAPQ=60	GT:GL:GQ:FT:RCL:RC:RCR:CN:DR:DV:RR:RV	0/1:-3.75779,0,-215.658:38:PASS:37:79:33:2:38:3:0:0
2	28683492	INV00000749	N	<INV>	.	LowQual	IMPRECISE;CIEND=-259,259;CIPOS=-259,259;SVTYPE=INV;SVMETHOD=EMBL.DELLYv0.6.7;CHR2=2;END=240335305;CT=3to3;INSLEN=0;PE=3;MAPQ=6	GT:GL:GQ:FT:RCL:RC:RCR:CN:DR:DV:RR:RV	0/0:0,-12.4023,-246.17:124:PASS:14389392:106890686:1315416:14:44:3:0:0
2	29432233	INV00000750	N	<INV>	.	LowQual	IMPRECISE;CIEND=-408,408;CIPOS=-408,408;SVTYPE=INV;SVMETHOD=EMBL.DELLYv0.6.7;CHR2=2;END=29433336;CT=3to3;INSLEN=0;PE=2;MAPQ=41	GT:GL:GQ:FT:RCL:RC:RCR:CN:DR:DV:RR:RV	0/0:0,-5.34196,-236.896:53:PASS:279:556:312:2:43:2:0:0
2	29885953	INV00000751	N	<INV>	.	LowQual	IMPRECISE;CIEND=-270,270;CIPOS=-270,270;SVTYPE=INV;SVMETHOD=EMBL.DELLYv0.6.7;CHR2=2;END=29886086;CT=3to3;INSLEN=0;PE=2;MAPQ=60	GT:GL:GQ:FT:RCL:RC:RCR:CN:DR:DV:RR:RV	0/1:-9.7547,0,-226.755:98:PASS:39:76:35:2:40:4:0:0
2	30729060	INV00000752	N	<INV>	.	LowQual	IMPRECISE;CIEND=-148,148;CIPOS=-148,148;SVTYPE=INV;SVMETHOD=EMBL.DELLYv0.6.7;CHR2=2;END=30729372;CT=5to5;INSLEN=0;PE=2;MAPQ=60	GT:GL:GQ:FT:RCL:RC:RCR:CN:DR:DV:RR:RV	0/1:-4.43308,0,-346.433:44:PASS:89:198:101:2:61:4:0:0
2	31289690	INV00000753	N	<INV>	.	LowQual	IMPRECISE;CIEND=-69,69;CIPOS=-69,69;SVTYPE=INV;SVMETHOD=EMBL.DELLYv0.6.7;CHR2=2;END=31289895;CT=3to3;INSLEN=0;PE=2;MAPQ=60	GT:GL:GQ:FT:RCL:RC:RCR:CN:DR:DV:RR:RV	0/0:0,-4.83601,-196.6:48:PASS:45:83:43:2:34:1:0:0
2	31423505	INV00000754	N	<INV>	.	LowQual	IMPRECISE;CIEND=-233,233;CIPOS=-233,233;SVTYPE=INV;SVMETHOD=EMBL.DELLYv0.6.7;CHR2=2;END=31423734;CT=5to5;INSLEN=0;PE=2;MAPQ=60	GT:GL:GQ:FT:RCL:RC:RCR:CN:DR:DV:RR:RV	0/1:-7.95676,0,-215.357:80:PASS:58:104:39:2:38:4:0:0
2	31835119	INV00000755	N	<INV>	.	LowQual	IMPRECISE;CIEND=-161,161;CIPOS=-161,161;SVTYPE=INV;SVMETHOD=EMBL.DELLYv0.6.7;CHR2=2;END=31835374;CT=5to5;INSLEN=0;PE=2;MAPQ=60	GT:GL:GQ:FT:RCL:RC:RCR:CN:DR:DV:RR:RV	0/1:-6.84159,0,-298.041:68:PASS:71:138:79:2:53:4:0:0
2	32048382	INV00000756	N	<INV>	.	LowQual	IMPRECISE;CIEND=-415,415;CIPOS=-415,415;SVTYPE=INV;SVMETHOD=EMBL.DELLYv0.6.7;CHR2=2;END=65894060;CT=3to3;INSLEN=0;PE=3;MAPQ=4	GT:GL:GQ:FT:RCL:RC:RCR:CN:DR:DV:RR:RV	0/0:0,-4.61768,-105.805:46:PASS:8609804:17629426:8629510:2:20:1:0:0
2	32061624	INV00000757	N	<INV>	.	LowQual	IMPRECISE;CIEND=-436,436;CIPOS=-436,436;SVTYPE=INV;SVMETHOD=EMBL.DELLYv0.6.7;CHR2=2;END=32062762;CT=3to3;INSLEN=0;PE=2;MAPQ=38	GT:GL:GQ:FT:RCL:RC:RCR:CN:DR:DV:RR:RV	0/0:0,-7.0346,-184.998:70:PASS:272:647:273:2:35:1:0:0
2	33042125	INV00000758	N	<INV>	.	LowQual	IMPRECISE;CIEND=-301,301;CIPOS=-301,301;SVTYPE=INV;SVMETHOD=EMBL.DELLYv0.6.7;CHR2=2;END=33042311;CT=5to5;INSLEN=0;PE=2;MAPQ=57	GT:GL:GQ:FT:RCL:RC:RCR:CN:DR:DV:RR:RV	0/1:-1.54749,0,-272.647:15:PASS:67:76:61:1:48:3:0:0
2	33091784	INV00000760	N	<INV>	.	PASS	IMPRECISE;CIEND=-78,78;CIPOS=-78,78;SVTYPE=INV;SVMETHOD=EMBL.DELLYv0.6.7;CHR2=2;END=38707039;CT=5to5;INSLEN=0;PE=4;MAPQ=26	GT:GL:GQ:FT:RCL:RC:RCR:CN:DR:DV:RR:RV	0/1:-1.39636,0,-11.697:14:LowQual:1449761:2922133:1464514:2:3:1:0:0
2	33091798	INV00000759	N	<INV>	.	LowQual	IMPRECISE;CIEND=-439,439;CIPOS=-439,439;SVTYPE=INV;SVMETHOD=EMBL.DELLYv0.6.7;CHR2=2;END=37388676;CT=5to5;INSLEN=0;PE=2;MAPQ=6	GT:GL:GQ:FT:RCL:RC:RCR:CN:DR:DV:RR:RV	0/0:0,-0.302612,-6.52515:5:LowQual:1110367:2215035:1145474:2:2:1:0:0
2	33091894	INV00000761	N	<INV>	.	LowQual	IMPRECISE;CIEND=-321,321;CIPOS=-321,321;SVTYPE=INV;SVMETHOD=EMBL.DELLYv0.6.7;CHR2=2;END=194289018;CT=5to5;INSLEN=0;PE=3;MAPQ=5	GT:GL:GQ:FT:RCL:RC:RCR:CN:DR:DV:RR:RV	0/0:0,-0.355486,-4.91105:5:LowQual:16658310:80957018:24980166:4:4:2:0:0
2	33091911	INV00000766	N	<INV>	.	LowQual	IMPRECISE;CIEND=-318,318;CIPOS=-318,318;SVTYPE=INV;SVMETHOD=EMBL.DELLYv0.6.7;CHR2=2;END=102630142;CT=5to5;INSLEN=0;PE=2;MAPQ=27	GT:GL:GQ:FT:RCL:RC:RCR:CN:DR:DV:RR:RV	0/1:-2.04567,0,-6.32196:20:PASS:16658351:34281173:17017196:2:5:2:0:0
2	33091921	INV00000762	N	<INV>	.	LowQual	IMPRECISE;CIEND=-441,441;CIPOS=-441,441;SVTYPE=INV;SVMETHOD=EMBL.DELLYv0.6.7;CHR2=2;END=61639530;CT=5to5;INSLEN=0;PE=2;MAPQ=25	GT:GL:GQ:FT:RCL:RC:RCR:CN:DR:DV:RR:RV	0/1:-1.14567,0,-6.45925:11:LowQual:7298449:14807684:7452203:2:5:2:0:0
2	33091930	INV00000767	N	<INV>	.	LowQual	IMPRECISE;CIEND=-284,284;CIPOS=-284,284;SVTYPE=INV;SVMETHOD=EMBL.DELLYv0.6.7;CHR2=2;END=170425239;CT=5to5;INSLEN=0;PE=2;MAPQ=24	GT:GL:GQ:FT:RCL:RC:RCR:CN:DR:DV:RR:RV	0/1:-2.54567,0,-6.29889:25:PASS:16658473:68418868:35611773:3:5:2:0:0
2	33091932	INV00000769	N	<INV>	.	LowQual	IMPRECISE;CIEND=-370,370;CIPOS=-370,370;SVTYPE=INV;SVMETHOD=EMBL.DELLYv0.6.7;CHR2=2;END=239221644;CT=5to5;INSLEN=0;PE=2;MAPQ=14	GT:GL:GQ:FT:RCL:RC:RCR:CN:DR:DV:RR:RV	0/0:0,-0.153304,-6.76477:4:LowQual:16658479:104094034:1842981:11:5:1:0:0
2	33091935	INV00000768	N	<INV>	.	LowQual	IMPRECISE;CIEND=-408,408;CIPOS=-408,408;SVTYPE=INV;SVMETHOD=EMBL.DELLYv0.6.7;CHR2=2;END=76794807;CT=5to5;INSLEN=0;PE=2;MAPQ=12	GT:GL:GQ:FT:RCL:RC:RCR:CN:DR:DV:RR:RV	0/0:0,-0.353304,-6.97543:5:LowQual:11164968:22711778:9556935:2:5:1:0:0
2	33091937	INV00000765	N	<INV>	.	LowQual	IMPRECISE;CIEND=-334,334;CIPOS=-334,334;SVTYPE=INV;SVMETHOD=EMBL.DELLYv0.6.7;CHR2=2;END=147877256;CT=5to5;INSLEN=0;PE=3;MAPQ=8	GT:GL:GQ:FT:RCL:RC:RCR:CN:DR:DV:RR:RV	0/1:-1.24567,0,-6.36991:12:LowQual:16658513:56709666:30000982:2:5:2:0:0
2	33091938	INV00000763	N	<INV>	.	LowQual	IMPRECISE;CIEND=-330,330;CIPOS=-330,330;SVTYPE=INV;SVMETHOD=EMBL.DELLYv0.6.7;CHR2=2;END=105182734;CT=5to5;INSLEN=0;PE=2;MAPQ=6	GT:GL:GQ:FT:RCL:RC:RCR:CN:DR:DV:RR:RV	0/0:0,-0.953304,-7.67275:10:LowQual:16658519:35569916:17675006:2:5:1:0:0
2	33091985	INV00000770	N	<INV>	.	LowQual	IMPRECISE;CIEND=-431,431;CIPOS=-431,431;SVTYPE=INV;SVMETHOD=EMBL.DELLYv0.6.7;CHR2=2;END=147021072;CT=5to5;INSLEN=0;PE=2;MAPQ=17	GT:GL:GQ:FT:RCL:RC:RCR:CN:DR:DV:RR:RV	0/1:-0.045789,0,-14.0744:3:LowQual:16660563:56265265:29778970:2:7:2:0:0
2	33092013	INV00000764	N	<INV>	.	LowQual	IMPRECISE;CIEND=-238,238;CIPOS=-238,238;SVTYPE=INV;SVMETHOD=EMBL.DELLYv0.6.7;CHR2=2;END=102630015;CT=3to3;INSLEN=0;PE=2;MAPQ=18	GT:GL:GQ:FT:RCL:RC:RCR:CN:DR:DV:RR:RV	0/1:-0.270387,0,-14.3326:5:LowQual:16661911:34277534:17017143:2:8:2:0:0
2	33141296	INV00000785	N	<INV>	.	LowQual	IMPRECISE;CIEND=-328,328;CIPOS=-328,328;SVTYPE=INV;SVMETHOD=EMBL.DELLYv0.6.7;CHR2=2;END=230786690;CT=5to5;INSLEN=0;PE=3;MAPQ=5	GT:GL:GQ:FT:RCL:RC:RCR:CN:DR:DV:RR:RV	0/0:0,-0.595208,-6.37933:7:LowQual:16686326:99845014:6064154:9:7:2:0:0
2	33141297	INV00000780	N	<INV>	.	LowQual	IMPRECISE;CIEND=-406,406;CIPOS=-406,406;SVTYPE=INV;SVMETHOD=EMBL.DELLYv0.6.7;CHR2=2;END=170605563;CT=5to5;INSLEN=0;PE=2;MAPQ=55	GT:GL:GQ:FT:RCL:RC:RCR:CN:DR:DV:RR:RV	0/1:-5.6107,0,-7.09057:56:PASS:16686326:68486179:35638345:3:8:2:0:0
2	33141308	INV00000773	N	<INV>	.	LowQual	IMPRECISE;CIEND=-196,196;CIPOS=-196,196;SVTYPE=INV;SVMETHOD=EMBL.DELLYv0.6.7;CHR2=2;END=102376190;CT=5to5;INSLEN=0;PE=2;MAPQ=6	GT:GL:GQ:FT:RCL:RC:RCR:CN:DR:DV:RR:RV	0/0:0,-0.302325,-5.72486:5:LowQual:16686330:34124704:16936008:2:2:1:0:0
2	33141309	INV00000789	N	<INV>	.	LowQual	IMPRECISE;CIEND=-253,253;CIPOS=-253,253;SVTYPE=INV;SVMETHOD=EMBL.DELLYv0.6.7;CHR2=2;END=69472626;CT=5to5;INSLEN=0;PE=3;MAPQ=9	GT:GL:GQ:FT:RCL:RC:RCR:CN:DR:DV:RR:RV	0/0:0,-5.72773,-142.378:57:PASS:9263409:18921678:9122582:2:25:3:0:0
2	33141309	INV00000788	N	<INV>	.	LowQual	IMPRECISE;CIEND=-174,174;CIPOS=-174,174;SVTYPE=INV;SVMETHOD=EMBL.DELLYv0.6.7;CHR2=2;END=90450629;CT=5to5;INSLEN=0;PE=3;MAPQ=8	GT:GL:GQ:FT:RCL:RC:RCR:CN:DR:DV:RR:RV	0/0:0,-4.92013,-68.9939:49:PASS:14542810:29201768:12839675:2:21:3:0:0
2	33141309	INV00000798	N	<INV>	.	LowQual	IMPRECISE;CIEND=-57,57;CIPOS=-57,57;SVTYPE=INV;SVMETHOD=EMBL.DELLYv0.6.7;CHR2=2;END=91669878;CT=5to5;INSLEN=0;PE=2;MAPQ=41	GT:GL:GQ:FT:RCL:RC:RCR:CN:DR:DV:RR:RV	0/0:0,-6.28906,-44.1513:63:PASS:14848810:29296884:13673740:2:36:1:0:0
2	33141309	INV00000806	N	<INV>	.	LowQual	IMPRECISE;CIEND=-280,280;CIPOS=-280,280;SVTYPE=INV;SVMETHOD=EMBL.DELLYv0.6.7;CHR2=2;END=91671421;CT=5to5;INSLEN=0;PE=2;MAPQ=9	GT:GL:GQ:FT:RCL:RC:RCR:CN:DR:DV:RR:RV	0/0:0,-8.93949,-88.6629:89:PASS:14849215:29298437:13673447:2:33:1:0:0
2	33141309	INV00000830	N	<INV>	.	LowQual	IMPRECISE;CIEND=-237,237;CIPOS=-237,237;SVTYPE=INV;SVMETHOD=EMBL.DELLYv0.6.7;CHR2=2;END=129131233;CT=5to5;INSLEN=0;PE=2;MAPQ=6	GT:GL:GQ:FT:RCL:RC:RCR:CN:DR:DV:RR:RV	0/0:0,-8.78906,-46.7766:88:PASS:16686331:47086945:24812502:2:36:1:0:0
2	33141309	INV00000793	N	<INV>	.	LowQual	IMPRECISE;CIEND=-413,413;CIPOS=-413,413;SVTYPE=INV;SVMETHOD=EMBL.DELLYv0.6.7;CHR2=2;END=175199686;CT=5to5;INSLEN=0;PE=2;MAPQ=1	GT:GL:GQ:FT:RCL:RC:RCR:CN:DR:DV:RR:RV	0/0:0,-8.72806,-164.898:87:PASS:16686331:70910657:34998506:3:29:0:0:0
2	33141310	INV00000809	N	<INV>	.	LowQual	IMPRECISE;CIEND=-371,371;CIPOS=-371,371;SVTYPE=INV;SVMETHOD=EMBL.DELLYv0.6.7;CHR2=2;END=87018059;CT=5to5;INSLEN=0;PE=3;MAPQ=7	GT:GL:GQ:FT:RCL:RC:RCR:CN:DR:DV:RR:RV	0/0:0,-7.53419,-48.1963:75:PASS:13745218:27819760:11635887:2:38:3:0:0
2	33141312	INV00000812	N	<INV>	.	LowQual	IMPRECISE;CIEND=-431,431;CIPOS=-431,431;SVTYPE=INV;SVMETHOD=EMBL.DELLYv0.6.7;CHR2=2;END=47143174;CT=5to5;INSLEN=0;PE=2;MAPQ=24	GT:GL:GQ:FT:RCL:RC:RCR:CN:DR:DV:RR:RV	0/0:0,-10.845,-249.301:108:PASS:3589620:7286412:3553624:2:43:1:0:0
2	33141312	INV00000804	N	<INV>	.	LowQual	IMPRECISE;CIEND=-244,244;CIPOS=-244,244;SVTYPE=INV;SVMETHOD=EMBL.DELLYv0.6.7;CHR2=2;END=112829126;CT=5to5;INSLEN=0;PE=2;MAPQ=9	GT:GL:GQ:FT:RCL:RC:RCR:CN:DR:DV:RR:RV	0/0:0,-10.52,-56.732:105:PASS:16686337:38887964:20209794:2:44:1:0:0
2	33141312	INV00000810	N	<INV>	.	LowQual	IMPRECISE;CIEND=-192,192;CIPOS=-192,192;SVTYPE=INV;SVMETHOD=EMBL.DELLYv0.6.7;CHR2=2;END=203409937;CT=5to5;INSLEN=0;PE=2;MAPQ=13	GT:GL:GQ:FT:RCL:RC:RCR:CN:DR:DV:RR:RV	0/0:0,-1.50591,-52.4508:15:PASS:16686337:85710699:20198458:5:11:2:0:0
2	33141313	INV00000794	N	<INV>	.	LowQual	IMPRECISE;CIEND=-209,209;CIPOS=-209,209;SVTYPE=INV;SVMETHOD=EMBL.DELLYv0.6.7;CHR2=2;END=203500795;CT=5to5;INSLEN=0;PE=2;MAPQ=4	GT:GL:GQ:FT:RCL:RC:RCR:CN:DR:DV:RR:RV	0/0:0,-11.4389,-222:114:PASS:16686345:85758531:20150618:5:38:0:0:0
2	33141314	INV00000800	N	<INV>	.	LowQual	IMPRECISE;CIEND=-401,401;CIPOS=-401,401;SVTYPE=INV;SVMETHOD=EMBL.DELLYv0.6.7;CHR2=2;END=57705981;CT=5to5;INSLEN=0;PE=2;MAPQ=9	GT:GL:GQ:FT:RCL:RC:RCR:CN:DR:DV:RR:RV	0/0:0,-4.92142,-106.023:49:PASS:6303179:12706405:6489184:2:19:2:0:0
2	33141316	INV00000807	N	<INV>	.	LowQual	IMPRECISE;CIEND=-355,355;CIPOS=-355,355;SVTYPE=INV;SVMETHOD=EMBL.DELLYv0.6.7;CHR2=2;END=121615101;CT=5to5;INSLEN=0;PE=2;MAPQ=8	GT:GL:GQ:FT:RCL:RC:RCR:CN:DR:DV:RR:RV	0/0:0,-2.91353,-64.4391:29:PASS:16686401:43300506:22733015:2:12:2:0:0
2	33141316	INV00000811	N	<INV>	.	LowQual	IMPRECISE;CIEND=-418,418;CIPOS=-418,418;SVTYPE=INV;SVMETHOD=EMBL.DELLYv0.6.7;CHR2=2;END=122664067;CT=5to5;INSLEN=0;PE=2;MAPQ=19	GT:GL:GQ:FT:RCL:RC:RCR:CN:DR:DV:RR:RV	0/0:0,-6.13216,-170.209:61:PASS:16686401:43827605:23009910:2:31:2:0:0
2	33141319	INV00000792	N	<INV>	.	LowQual	IMPRECISE;CIEND=-253,253;CIPOS=-253,253;SVTYPE=INV;SVMETHOD=EMBL.DELLYv0.6.7;CHR2=2;END=53582384;CT=5to5;INSLEN=0;PE=2;MAPQ=8	GT:GL:GQ:FT:RCL:RC:RCR:CN:DR:DV:RR:RV	0/0:0,-12.4374,-211.067:124:PASS:5263566:10548860:5384203:2:43:1:0:0
2	33141319	INV00000801	N	<INV>	.	LowQual	IMPRECISE;CIEND=-210,210;CIPOS=-210,210;SVTYPE=INV;SVMETHOD=EMBL.DELLYv0.6.7;CHR2=2;END=105374644;CT=5to5;INSLEN=0;PE=2;MAPQ=5	GT:GL:GQ:FT:RCL:RC:RCR:CN:DR:DV:RR:RV	0/0:0,-8.53027,-162.964:85:PASS:16686668:35636913:17713597:2:29:1:0:0
2	33141346	INV00000782	N	<INV>	.	LowQual	IMPRECISE;CIEND=-336,336;CIPOS=-336,336;SVTYPE=INV;SVMETHOD=EMBL.DELLYv0.6.7;CHR2=2;END=38830058;CT=3to3;INSLEN=0;PE=2;MAPQ=30	GT:GL:GQ:FT:RCL:RC:RCR:CN:DR:DV:RR:RV	0/0:0,-8.04216,-227.623:80:PASS:1479504:2950922:1483980:2:39:2:0:0
2	33141356	INV00000797	N	<INV>	.	LowQual	IMPRECISE;CIEND=-327,327;CIPOS=-327,327;SVTYPE=INV;SVMETHOD=EMBL.DELLYv0.6.7;CHR2=2;END=88552634;CT=5to5;INSLEN=0;PE=2;MAPQ=6	GT:GL:GQ:FT:RCL:RC:RCR:CN:DR:DV:RR:RV	0/0:0,-1.90868,-38.6891:19:PASS:14131049:28331719:12274644:2:8:2:0:0
2	33141357	INV00000808	N	<INV>	.	LowQual	IMPRECISE;CIEND=-68,68;CIPOS=-68,68;SVTYPE=INV;SVMETHOD=EMBL.DELLYv0.6.7;CHR2=2;END=73613118;CT=5to5;INSLEN=0;PE=3;MAPQ=6	GT:GL:GQ:FT:RCL:RC:RCR:CN:DR:DV:RR:RV	0/0:0,-6.42913,-171.595:64:PASS:10339286:21032601:9649050:2:32:1:0:0
2	33141358	INV00000803	N	<INV>	.	LowQual	IMPRECISE;CIEND=-352,352;CIPOS=-352,352;SVTYPE=INV;SVMETHOD=EMBL.DELLYv0.6.7;CHR2=2;END=87646178;CT=3to3;INSLEN=0;PE=2;MAPQ=9	GT:GL:GQ:FT:RCL:RC:RCR:CN:DR:DV:RR:RV	0/0:0,-16.809,-83.6563:10000:PASS:13911517:28040906:11870536:2:72:2:0:0
2	33141360	INV00000829	N	<INV>	.	LowQual	IMPRECISE;CIEND=-441,441;CIPOS=-441,441;SVTYPE=INV;SVMETHOD=EMBL.DELLYv0.6.7;CHR2=2;END=205042432;CT=5to5;INSLEN=0;PE=2;MAPQ=19	GT:GL:GQ:FT:RCL:RC:RCR:CN:DR:DV:RR:RV	0/0:0,-9.24014,-217.831:92:PASS:16696993:86556894:19341607:5:37:2:0:0
2	33141364	INV00000791	N	<INV>	.	LowQual	IMPRECISE;CIEND=-208,208;CIPOS=-208,208;SVTYPE=INV;SVMETHOD=EMBL.DELLYv0.6.7;CHR2=2;END=240659301;CT=3to3;INSLEN=0;PE=2;MAPQ=17	GT:GL:GQ:FT:RCL:RC:RCR:CN:DR:DV:RR:RV	0/1:-1.09544,0,-13.7309:11:LowQual:16697847:104736552:1161095:12:4:2:0:0
2	33141365	INV00000771	N	<INV>	.	LowQual	IMPRECISE;CIEND=-12,12;CIPOS=-12,12;SVTYPE=INV;SVMETHOD=EMBL.DELLYv0.6.7;CHR2=2;END=87643041;CT=3to3;INSLEN=0;PE=2;MAPQ=21	GT:GL:GQ:FT:RCL:RC:RCR:CN:DR:DV:RR:RV	0/0:0,-16.9469,-89.271:10000:PASS:13912218:28036018:11871621:2:76:1:0:0
2	33141369	INV00000779	N	<INV>	.	LowQual	IMPRECISE;CIEND=-431,431;CIPOS=-431,431;SVTYPE=INV;SVMETHOD=EMBL.DELLYv0.6.7;CHR2=2;END=148264568;CT=3to3;INSLEN=0;PE=2;MAPQ=12	GT:GL:GQ:FT:RCL:RC:RCR:CN:DR:DV:RR:RV	0/0:0,-9.336,-198.828:93:PASS:16698128:56873074:30080453:2:34:1:0:0
2	33141370	INV00000784	N	<INV>	.	LowQual	IMPRECISE;CIEND=-123,123;CIPOS=-123,123;SVTYPE=INV;SVMETHOD=EMBL.DELLYv0.6.7;CHR2=2;END=87645212;CT=3to3;INSLEN=0;PE=2;MAPQ=9	GT:GL:GQ:FT:RCL:RC:RCR:CN:DR:DV:RR:RV	0/0:0,-17.3727,-206.203:10000:PASS:13912911:28038483:11870634:2:63:1:0:0
2	33141371	INV00000802	N	<INV>	.	LowQual	IMPRECISE;CIEND=-14,14;CIPOS=-14,14;SVTYPE=INV;SVMETHOD=EMBL.DELLYv0.6.7;CHR2=2;END=87624032;CT=3to3;INSLEN=0;PE=5;MAPQ=6	GT:GL:GQ:FT:RCL:RC:RCR:CN:DR:DV:RR:RV	0/0:0,-15.2339,-97.1701:152:PASS:13907829:28024628:11868131:2:86:3:0:0
2	33141373	INV00000777	N	<INV>	.	LowQual	IMPRECISE;CIEND=-345,345;CIPOS=-345,345;SVTYPE=INV;SVMETHOD=EMBL.DELLYv0.6.7;CHR2=2;END=87641703;CT=3to3;INSLEN=0;PE=2;MAPQ=25	GT:GL:GQ:FT:RCL:RC:RCR:CN:DR:DV:RR:RV	0/0:0,-17.2067,-100.084:10000:PASS:13912164:28033066:11873248:2:87:3:0:0
2	33141374	INV00000827	N	<INV>	.	LowQual	IMPRECISE;CIEND=-287,287;CIPOS=-287,287;SVTYPE=INV;SVMETHOD=EMBL.DELLYv0.6.7;CHR2=2;END=236210600;CT=5to5;INSLEN=0;PE=2;MAPQ=23	GT:GL:GQ:FT:RCL:RC:RCR:CN:DR:DV:RR:RV	0/0:0,-4.881,-133.782:49:PASS:16698265:102565245:3331984:10:24:2:0:0
2	33141375	INV00000783	N	<INV>	.	PASS	IMPRECISE;CIEND=-221,221;CIPOS=-221,221;SVTYPE=INV;SVMETHOD=EMBL.DELLYv0.6.7;CHR2=2;END=99347427;CT=3to3;INSLEN=0;PE=3;MAPQ=35	GT:GL:GQ:FT:RCL:RC:RCR:CN:DR:DV:RR:RV	0/1:-1.86977,0,-136.269:19:PASS:16684430:32594177:15991460:2:27:3:0:0
2	33141377	INV00000795	N	<INV>	.	LowQual	IMPRECISE;CIEND=-286,286;CIPOS=-286,286;SVTYPE=INV;SVMETHOD=EMBL.DELLYv0.6.7;CHR2=2;END=85198224;CT=3to3;INSLEN=0;PE=2;MAPQ=39	GT:GL:GQ:FT:RCL:RC:RCR:CN:DR:DV:RR:RV	0/0:0,-0.610044,-94.5909:7:LowQual:13292367:26887606:11317113:2:20:2:0:0
2	33141389	INV00000805	N	<INV>	.	LowQual	IMPRECISE;CIEND=-191,191;CIPOS=-191,191;SVTYPE=INV;SVMETHOD=EMBL.DELLYv0.6.7;CHR2=2;END=99757412;CT=3to3;INSLEN=0;PE=8;MAPQ=6	GT:GL:GQ:FT:RCL:RC:RCR:CN:DR:DV:RR:RV	0/0:0,-10.1442,-269.653:101:PASS:16698965:32805162:16199088:2:50:6:0:0
2	33141401	INV00000823	N	<INV>	.	LowQual	IMPRECISE;CIEND=-362,362;CIPOS=-362,362;SVTYPE=INV;SVMETHOD=EMBL.DELLYv0.6.7;CHR2=2;END=46928954;CT=3to3;INSLEN=0;PE=4;MAPQ=19	GT:GL:GQ:FT:RCL:RC:RCR:CN:DR:DV:RR:RV	0/0:0,-4.02982,-155.206:40:PASS:3549004:7162296:3497058:2:27:2:0:0
2	33141445	INV00000787	N	<INV>	.	LowQual	IMPRECISE;CIEND=-270,270;CIPOS=-270,270;SVTYPE=INV;SVMETHOD=EMBL.DELLYv0.6.7;CHR2=2;END=203904112;CT=5to5;INSLEN=0;PE=2;MAPQ=10	GT:GL:GQ:FT:RCL:RC:RCR:CN:DR:DV:RR:RV	0/0:0,-1.10634,-31.7449:11:LowQual:16699897:85960502:19935095:5:6:1:0:0
2	33141463	INV00000819	N	<INV>	.	LowQual	IMPRECISE;CIEND=-387,387;CIPOS=-387,387;SVTYPE=INV;SVMETHOD=EMBL.DELLYv0.6.7;CHR2=2;END=145318096;CT=5to5;INSLEN=0;PE=2;MAPQ=3	GT:GL:GQ:FT:RCL:RC:RCR:CN:DR:DV:RR:RV	0/0:0,-14.7503,-285.2:148:PASS:16700191:55344996:29298605:2:49:0:0:0
2	33141487	INV00000822	N	<INV>	.	LowQual	IMPRECISE;CIEND=-346,346;CIPOS=-346,346;SVTYPE=INV;SVMETHOD=EMBL.DELLYv0.6.7;CHR2=2;END=91780954;CT=5to5;INSLEN=0;PE=4;MAPQ=6	GT:GL:GQ:FT:RCL:RC:RCR:CN:DR:DV:RR:RV	0/0:0,-32.471,-624.478:10000:PASS:14891364:29404983:13633342:2:113:3:0:0
2	33141509	INV00000816	N	<INV>	.	LowQual	IMPRECISE;CIEND=-322,322;CIPOS=-322,322;SVTYPE=INV;SVMETHOD=EMBL.DELLYv0.6.7;CHR2=2;END=73175157;CT=5to5;INSLEN=0;PE=2;MAPQ=6	GT:GL:GQ:FT:RCL:RC:RCR:CN:DR:DV:RR:RV	0/0:0,-10.237,-205.126:102:PASS:10230097:20809467:9866325:2:35:1:0:0
2	33141520	INV00000786	N	<INV>	.	LowQual	IMPRECISE;CIEND=-270,270;CIPOS=-270,270;SVTYPE=INV;SVMETHOD=EMBL.DELLYv0.6.7;CHR2=2;END=122236633;CT=3to3;INSLEN=0;PE=2;MAPQ=17	GT:GL:GQ:FT:RCL:RC:RCR:CN:DR:DV:RR:RV	0/0:0,-6.38645,-119.489:64:PASS:16702510:43591276:22900100:2:29:2:0:0
2	33141529	INV00000796	N	<INV>	.	LowQual	IMPRECISE;CIEND=-368,368;CIPOS=-368,368;SVTYPE=INV;SVMETHOD=EMBL.DELLYv0.6.7;CHR2=2;END=141797275;CT=3to3;INSLEN=0;PE=2;MAPQ=4	GT:GL:GQ:FT:RCL:RC:RCR:CN:DR:DV:RR:RV	0/0:0,-15.0514,-297.6:151:PASS:16702866:53489031:28366616:2:50:0:0:0
2	33141537	INV00000813	N	<INV>	.	LowQual	IMPRECISE;CIEND=-331,331;CIPOS=-331,331;SVTYPE=INV;SVMETHOD=EMBL.DELLYv0.6.7;CHR2=2;END=92309702;CT=3to3;INSLEN=0;PE=3;MAPQ=2	GT:GL:GQ:FT:RCL:RC:RCR:CN:DR:DV:RR:RV	0/0:0,-55.4614,-282.53:10000:PASS:15010847:30240005:13176484:2:225:0:0:0
2	33141551	INV00000820	N	<INV>	.	LowQual	IMPRECISE;CIEND=-271,271;CIPOS=-271,271;SVTYPE=INV;SVMETHOD=EMBL.DELLYv0.6.7;CHR2=2;END=172068828;CT=5to5;INSLEN=0;PE=2;MAPQ=5	GT:GL:GQ:FT:RCL:RC:RCR:CN:DR:DV:RR:RV	0/0:0,-7.62777,-152.065:76:PASS:16703783:69247537:35890774:3:26:1:0:0
2	33141551	INV00000821	N	<INV>	.	LowQual	IMPRECISE;CIEND=-411,411;CIPOS=-411,411;SVTYPE=INV;SVMETHOD=EMBL.DELLYv0.6.7;CHR2=2;END=197608401;CT=5to5;INSLEN=0;PE=2;MAPQ=2	GT:GL:GQ:FT:RCL:RC:RCR:CN:DR:DV:RR:RV	0/0:0,-5.41849,-104.6:54:PASS:16703783:82653484:23238227:4:18:0:0:0
2	33141573	INV00000825	N	<INV>	.	LowQual	IMPRECISE;CIEND=-171,171;CIPOS=-171,171;SVTYPE=INV;SVMETHOD=EMBL.DELLYv0.6.7;CHR2=2;END=240659831;CT=5to5;INSLEN=0;PE=2;MAPQ=4	GT:GL:GQ:FT:RCL:RC:RCR:CN:DR:DV:RR:RV	0/0:0,-0.592962,-4.7909:7:LowQual:16705161:104729262:1161071:12:2:0:0:0
2	33141574	INV00000772	N	<INV>	.	LowQual	IMPRECISE;CIEND=-341,341;CIPOS=-341,341;SVTYPE=INV;SVMETHOD=EMBL.DELLYv0.6.7;CHR2=2;END=73607133;CT=3to3;INSLEN=0;PE=2;MAPQ=4	GT:GL:GQ:FT:RCL:RC:RCR:CN:DR:DV:RR:RV	0/0:0,-7.52574,-149.1:75:PASS:10346612:21020577:9652112:2:25:0:0:0
2	33141592	INV00000781	N	<INV>	.	LowQual	IMPRECISE;CIEND=-265,265;CIPOS=-265,265;SVTYPE=INV;SVMETHOD=EMBL.DELLYv0.6.7;CHR2=2;END=223421300;CT=3to3;INSLEN=0;PE=2;MAPQ=6	GT:GL:GQ:FT:RCL:RC:RCR:CN:DR:DV:RR:RV	0/0:0,-1.98361,-38:20:PASS:16707002:95999238:9889254:7:8:1:0:0
2	33141598	INV00000814	N	<INV>	.	LowQual	IMPRECISE;CIEND=-216,216;CIPOS=-216,216;SVTYPE=INV;SVMETHOD=EMBL.DELLYv0.6.7;CHR2=2;END=241374969;CT=3to3;INSLEN=0;PE=2;MAPQ=9	GT:GL:GQ:FT:RCL:RC:RCR:CN:DR:DV:RR:RV	0/0:0,-6.92676,-147.258:69:PASS:16707519:105059385:828590:12:25:1:0:0
2	33141601	INV00000832	N	<INV>	.	LowQual	IMPRECISE;CIEND=-141,141;CIPOS=-141,141;SVTYPE=INV;SVMETHOD=EMBL.DELLYv0.6.7;CHR2=2;END=236210587;CT=3to3;INSLEN=0;PE=2;MAPQ=4	GT:GL:GQ:FT:RCL:RC:RCR:CN:DR:DV:RR:RV	0/0:0,-6.62265,-131.6:66:PASS:16707935:102555575:3331984:10:22:0:0:0
2	33141606	INV00000778	N	<INV>	.	LowQual	IMPRECISE;CIEND=-244,244;CIPOS=-244,244;SVTYPE=INV;SVMETHOD=EMBL.DELLYv0.6.7;CHR2=2;END=92316301;CT=3to3;INSLEN=0;PE=2;MAPQ=18	GT:GL:GQ:FT:RCL:RC:RCR:CN:DR:DV:RR:RV	0/0:0,-43.7859,-230.104:10000:PASS:15016221:30367529:13048632:2:182:1:0:0
2	33141613	INV00000818	N	<INV>	.	LowQual	IMPRECISE;CIEND=-246,246;CIPOS=-246,246;SVTYPE=INV;SVMETHOD=EMBL.DELLYv0.6.7;CHR2=2;END=120972875;CT=3to3;INSLEN=0;PE=2;MAPQ=1	GT:GL:GQ:FT:RCL:RC:RCR:CN:DR:DV:RR:RV	0/0:0,-9.03079,-174.9:90:PASS:16708791:42968106:22554140:2:30:0:0:0
2	33141648	INV00000799	N	<INV>	.	LowQual	IMPRECISE;CIEND=-155,155;CIPOS=-155,155;SVTYPE=INV;SVMETHOD=EMBL.DELLYv0.6.7;CHR2=2;END=73065913;CT=3to3;INSLEN=0;PE=2;MAPQ=23	GT:GL:GQ:FT:RCL:RC:RCR:CN:DR:DV:RR:RV	0/0:0,-14.5516,-288.396:146:PASS:10208707:20747700:9920359:2:55:1:0:0
2	33141656	INV00000774	N	<INV>	.	LowQual	IMPRECISE;CIEND=-143,143;CIPOS=-143,143;SVTYPE=INV;SVMETHOD=EMBL.DELLYv0.6.7;CHR2=2;END=87719850;CT=3to3;INSLEN=0;PE=2;MAPQ=26	GT:GL:GQ:FT:RCL:RC:RCR:CN:DR:DV:RR:RV	0/0:0,-3.96574,-88.6352:40:PASS:13942807:28033002:11922784:2:30:2:0:0
2	33141656	INV00000831	N	<INV>	.	LowQual	IMPRECISE;CIEND=-253,253;CIPOS=-253,253;SVTYPE=INV;SVMETHOD=EMBL.DELLYv0.6.7;CHR2=2;END=135139956;CT=3to3;INSLEN=0;PE=3;MAPQ=2	GT:GL:GQ:FT:RCL:RC:RCR:CN:DR:DV:RR:RV	0/0:0,-9.93398,-198:99:PASS:16710144:50066470:26567066:2:33:0:0:0
2	33141662	INV00000817	N	<INV>	.	LowQual	IMPRECISE;CIEND=-285,285;CIPOS=-285,285;SVTYPE=INV;SVMETHOD=EMBL.DELLYv0.6.7;CHR2=2;END=72431151;CT=3to3;INSLEN=0;PE=2;MAPQ=5	GT:GL:GQ:FT:RCL:RC:RCR:CN:DR:DV:RR:RV	0/0:0,-11.2342,-220.559:112:PASS:10042542:20413760:9271546:2:38:1:0:0
2	33141664	INV00000775	N	<INV>	.	LowQual	IMPRECISE;CIEND=-134,134;CIPOS=-134,134;SVTYPE=INV;SVMETHOD=EMBL.DELLYv0.6.7;CHR2=2;END=87633995;CT=3to3;INSLEN=0;PE=2;MAPQ=2	GT:GL:GQ:FT:RCL:RC:RCR:CN:DR:DV:RR:RV	0/0:0,-13.6755,-65.3178:137:PASS:13922105:28019626:11868569:2:56:0:0:0
2	33141665	INV00000826	N	<INV>	.	LowQual	IMPRECISE;CIEND=-365,365;CIPOS=-365,365;SVTYPE=INV;SVMETHOD=EMBL.DELLYv0.6.7;CHR2=2;END=233498863;CT=3to3;INSLEN=0;PE=2;MAPQ=27	GT:GL:GQ:FT:RCL:RC:RCR:CN:DR:DV:RR:RV	0/0:0,-3.62609,-154.697:36:PASS:16710365:101214320:4670809:9:28:2:0:0
2	33141667	INV00000776	N	<INV>	.	LowQual	IMPRECISE;CIEND=-62,62;CIPOS=-62,62;SVTYPE=INV;SVMETHOD=EMBL.DELLYv0.6.7;CHR2=2;END=87655855;CT=3to3;INSLEN=0;PE=6;MAPQ=9	GT:GL:GQ:FT:RCL:RC:RCR:CN:DR:DV:RR:RV	0/0:0,-6.96213,-51.1999:70:PASS:13927329:28031060:11873977:2:47:4:0:0
2	33141684	INV00000824	N	<INV>	.	LowQual	IMPRECISE;CIEND=-429,429;CIPOS=-429,429;SVTYPE=INV;SVMETHOD=EMBL.DELLYv0.6.7;CHR2=2;END=216988926;CT=3to3;INSLEN=0;PE=2;MAPQ=23	GT:GL:GQ:FT:RCL:RC:RCR:CN:DR:DV:RR:RV	0/0:0,-3.21689,-26.9381:32:PASS:16710505:92748327:13136662:6:24:2:0:0
2	33141687	INV00000790	N	<INV>	.	LowQual	IMPRECISE;CIEND=-158,158;CIPOS=-158,158;SVTYPE=INV;SVMETHOD=EMBL.DELLYv0.6.7;CHR2=2;END=236575131;CT=3to3;INSLEN=0;PE=2;MAPQ=20	GT:GL:GQ:FT:RCL:RC:RCR:CN:DR:DV:RR:RV	0/0:0,-2.71689,-26.4014:27:PASS:16710512:102725257:3159725:10:24:2:0:0
2	33141690	INV00000815	N	<INV>	.	LowQual	IMPRECISE;CIEND=-286,286;CIPOS=-286,286;SVTYPE=INV;SVMETHOD=EMBL.DELLYv0.6.7;CHR2=2;END=155534199;CT=3to3;INSLEN=0;PE=2;MAPQ=3	GT:GL:GQ:FT:RCL:RC:RCR:CN:DR:DV:RR:RV	0/0:0,-5.32728,-26.5046:53:PASS:16710512:60542673:32070840:2:22:0:0:0
2	33141693	INV00000828	N	<INV>	.	LowQual	IMPRECISE;CIEND=-79,79;CIPOS=-79,79;SVTYPE=INV;SVMETHOD=EMBL.DELLYv0.6.7;CHR2=2;END=109150696;CT=3to3;INSLEN=0;PE=9;MAPQ=7	GT:GL:GQ:FT:RCL:RC:RCR:CN:DR:DV:RR:RV	0/1:-1.38543,0,-65.4331:14:LowQual:16710513:37474170:18810563:2:14:6:0:0
2	33164741	INV00000833	N	<INV>	.	LowQual	IMPRECISE;CIEND=-262,262;CIPOS=-262,262;SVTYPE=INV;SVMETHOD=EMBL.DELLYv0.6.7;CHR2=2;END=33166052;CT=3to3;INSLEN=0;PE=2;MAPQ=60	GT:GL:GQ:FT:RCL:RC:RCR:CN:DR:DV:RR:RV	0/0:0,-0.0411642,-211.8:3:LowQual:331:448:326:1:38:2:0:0
2	33513932	INV00000834	N	<INV>	.	LowQual	IMPRECISE;CIEND=-158,158;CIPOS=-158,158;SVTYPE=INV;SVMETHOD=EMBL.DELLYv0.6.7;CHR2=2;END=33514364;CT=5to5;INSLEN=0;PE=2;MAPQ=60	GT:GL:GQ:FT:RCL:RC:RCR:CN:DR:DV:RR:RV	0/1:-5.10154,0,-217.456:51:PASS:97:243:128:2:40:3:0:0
2	33562670	INV00000835	N	<INV>	.	LowQual	IMPRECISE;CIEND=-125,125;CIPOS=-125,125;SVTYPE=INV;SVMETHOD=EMBL.DELLYv0.6.7;CHR2=2;END=33562850;CT=5to5;INSLEN=0;PE=2;MAPQ=60	GT:GL:GQ:FT:RCL:RC:RCR:CN:DR:DV:RR:RV	0/1:-2.94852,0,-266.949:29:PASS:41:91:54:2:47:3:0:0
2	34029041	INV00000836	N	<INV>	.	LowQual	IMPRECISE;CIEND=-85,85;CIPOS=-85,85;SVTYPE=INV;SVMETHOD=EMBL.DELLYv0.6.7;CHR2=2;END=34029187;CT=5to5;INSLEN=0;PE=2;MAPQ=60	GT:GL:GQ:FT:RCL:RC:RCR:CN:DR:DV:RR:RV	0/0:0,-6.03089,-170.6:60:PASS:34:64:26:2:29:1:0:0
2	34704407	INV00000837	N	<INV>	.	LowQual	IMPRECISE;CIEND=-377,377;CIPOS=-377,377;SVTYPE=INV;SVMETHOD=EMBL.DELLYv0.6.7;CHR2=2;END=61128143;CT=3to3;INSLEN=0;PE=2;MAPQ=16	GT:GL:GQ:FT:RCL:RC:RCR:CN:DR:DV:RR:RV	0/0:0,-5.3059,-118.893:53:PASS:6819578:13673445:6908553:2:22:1:0:0
2	34907401	INV00000838	N	<INV>	.	LowQual	IMPRECISE;CIEND=-288,288;CIPOS=-288,288;SVTYPE=INV;SVMETHOD=EMBL.DELLYv0.6.7;CHR2=2;END=109417065;CT=5to5;INSLEN=0;PE=2;MAPQ=3	GT:GL:GQ:FT:RCL:RC:RCR:CN:DR:DV:RR:RV	0/0:0,-11.1365,-205.098:111:PASS:17609289:36710097:18434206:2:37:0:0:0
2	35137257	INV00000839	N	<INV>	.	LowQual	IMPRECISE;CIEND=-105,105;CIPOS=-105,105;SVTYPE=INV;SVMETHOD=EMBL.DELLYv0.6.7;CHR2=2;END=35137366;CT=3to3;INSLEN=0;PE=2;MAPQ=60	GT:GL:GQ:FT:RCL:RC:RCR:CN:DR:DV:RR:RV	0/0:0,-5.63495,-189.9:56:PASS:30:52:27:2:33:1:0:0
2	35540466	INV00000840	N	<INV>	.	LowQual	IMPRECISE;CIEND=-36,36;CIPOS=-36,36;SVTYPE=INV;SVMETHOD=EMBL.DELLYv0.6.7;CHR2=2;END=35540716;CT=5to5;INSLEN=0;PE=2;MAPQ=60	GT:GL:GQ:FT:RCL:RC:RCR:CN:DR:DV:RR:RV	0/0:0,-2.85354,-281.2:29:PASS:62:131:60:2:49:3:0:0
2	35591183	INV00000841	N	<INV>	.	LowQual	IMPRECISE;CIEND=-143,143;CIPOS=-143,143;SVTYPE=INV;SVMETHOD=EMBL.DELLYv0.6.7;CHR2=2;END=35591425;CT=5to5;INSLEN=0;PE=2;MAPQ=52	GT:GL:GQ:FT:RCL:RC:RCR:CN:DR:DV:RR:RV	0/0:0,-7.85148,-274.891:79:PASS:62:118:53:2:47:3:0:0
2	36673243	INV00000842	N	<INV>	.	LowQual	IMPRECISE;CIEND=-330,330;CIPOS=-330,330;SVTYPE=INV;SVMETHOD=EMBL.DELLYv0.6.7;CHR2=2;END=36673484;CT=5to5;INSLEN=0;PE=2;MAPQ=60	GT:GL:GQ:FT:RCL:RC:RCR:CN:DR:DV:RR:RV	0/0:0,-3.05148,-276:31:PASS:76:131:59:2:48:2:0:0
2	36831937	INV00000844	N	<INV>	.	LowQual	IMPRECISE;CIEND=-315,315;CIPOS=-315,315;SVTYPE=INV;SVMETHOD=EMBL.DELLYv0.6.7;CHR2=2;END=220056152;CT=5to5;INSLEN=0;PE=2;MAPQ=4	GT:GL:GQ:FT:RCL:RC:RCR:CN:DR:DV:RR:RV	./.:.,.,.:0:LowQual:18579493:92430870:11585131:6:0:0:0:0
2	36831944	INV00000843	N	<INV>	.	LowQual	IMPRECISE;CIEND=-372,372;CIPOS=-372,372;SVTYPE=INV;SVMETHOD=EMBL.DELLYv0.6.7;CHR2=2;END=220056251;CT=3to3;INSLEN=0;PE=3;MAPQ=7	GT:GL:GQ:FT:RCL:RC:RCR:CN:DR:DV:RR:RV	0/0:0,-0.00741983,-26.0381:3:LowQual:18579493:92430881:11585120:6:6:3:0:0
2	37037208	INV00000845	N	<INV>	.	LowQual	IMPRECISE;CIEND=-111,111;CIPOS=-111,111;SVTYPE=INV;SVMETHOD=EMBL.DELLYv0.6.7;CHR2=2;END=37038888;CT=5to5;INSLEN=0;PE=2;MAPQ=60	GT:GL:GQ:FT:RCL:RC:RCR:CN:DR:DV:RR:RV	0/0:0,-7.54475,-244.698:75:PASS:451:902:420:2:44:1:0:0
2	37071285	INV00000846	N	<INV>	.	LowQual	IMPRECISE;CIEND=-234,234;CIPOS=-234,234;SVTYPE=INV;SVMETHOD=EMBL.DELLYv0.6.7;CHR2=2;END=37071489;CT=3to3;INSLEN=0;PE=2;MAPQ=60	GT:GL:GQ:FT:RCL:RC:RCR:CN:DR:DV:RR:RV	0/0:0,-2.95251,-275.601:30:PASS:49:111:46:2:48:3:0:0
2	37421926	INV00000847	N	<INV>	.	LowQual	IMPRECISE;CIEND=-428,428;CIPOS=-428,428;SVTYPE=INV;SVMETHOD=EMBL.DELLYv0.6.7;CHR2=2;END=119951741;CT=3to3;INSLEN=0;PE=2;MAPQ=11	GT:GL:GQ:FT:RCL:RC:RCR:CN:DR:DV:RR:RV	0/0:0,-0.402692,-27.6888:5:LowQual:18890320:40258370:21096257:2:6:2:0:0
2	37819791	INV00000848	N	<INV>	.	LowQual	IMPRECISE;CIEND=-232,232;CIPOS=-232,232;SVTYPE=INV;SVMETHOD=EMBL.DELLYv0.6.7;CHR2=2;END=37820693;CT=5to5;INSLEN=0;PE=2;MAPQ=60	GT:GL:GQ:FT:RCL:RC:RCR:CN:DR:DV:RR:RV	0/0:0,-4.55661,-302.4:46:PASS:212:542:206:3:53:2:0:0
2	39551216	INV00000849	N	<INV>	.	LowQual	IMPRECISE;CIEND=-168,168;CIPOS=-168,168;SVTYPE=INV;SVMETHOD=EMBL.DELLYv0.6.7;CHR2=2;END=39551527;CT=3to3;INSLEN=0;PE=2;MAPQ=60	GT:GL:GQ:FT:RCL:RC:RCR:CN:DR:DV:RR:RV	0/0:0,-0.245193,-230.6:4:LowQual:84:148:86:2:41:3:0:0
2	40002902	INV00000850	N	<INV>	.	LowQual	IMPRECISE;CIEND=-352,352;CIPOS=-352,352;SVTYPE=INV;SVMETHOD=EMBL.DELLYv0.6.7;CHR2=2;END=40003623;CT=5to5;INSLEN=0;PE=2;MAPQ=60	GT:GL:GQ:FT:RCL:RC:RCR:CN:DR:DV:RR:RV	0/0:0,-2.74845,-247.998:27:PASS:191:383:221:2:47:2:0:0
2	41205480	INV00000851	N	<INV>	.	LowQual	IMPRECISE;CIEND=-283,283;CIPOS=-283,283;SVTYPE=INV;SVMETHOD=EMBL.DELLYv0.6.7;CHR2=2;END=41205704;CT=3to3;INSLEN=0;PE=2;MAPQ=60	GT:GL:GQ:FT:RCL:RC:RCR:CN:DR:DV:RR:RV	0/1:-2.93634,0,-326.036:29:PASS:72:151:65:2:58:4:0:0
2	41274912	INV00000852	N	<INV>	.	LowQual	IMPRECISE;CIEND=-297,297;CIPOS=-297,297;SVTYPE=INV;SVMETHOD=EMBL.DELLYv0.6.7;CHR2=2;END=41275183;CT=3to3;INSLEN=0;PE=2;MAPQ=60	GT:GL:GQ:FT:RCL:RC:RCR:CN:DR:DV:RR:RV	0/0:0,-2.44942,-264:24:PASS:83:138:64:2:46:2:0:0
2	41750090	INV00000853	N	<INV>	.	LowQual	IMPRECISE;CIEND=-68,68;CIPOS=-68,68;SVTYPE=INV;SVMETHOD=EMBL.DELLYv0.6.7;CHR2=2;END=41750274;CT=5to5;INSLEN=0;PE=2;MAPQ=60	GT:GL:GQ:FT:RCL:RC:RCR:CN:DR:DV:RR:RV	0/0:0,-3.75251,-275.701:38:PASS:54:103:40:2:48:3:0:0
2	42146533	INV00000854	N	<INV>	.	LowQual	IMPRECISE;CIEND=-264,264;CIPOS=-264,264;SVTYPE=INV;SVMETHOD=EMBL.DELLYv0.6.7;CHR2=2;END=42146724;CT=5to5;INSLEN=0;PE=2;MAPQ=43	GT:GL:GQ:FT:RCL:RC:RCR:CN:DR:DV:RR:RV	0/0:0,-0.746332,-239.2:8:LowQual:47:90:46:2:42:3:0:0
2	42222592	INV00000855	N	<INV>	.	LowQual	IMPRECISE;CIEND=-348,348;CIPOS=-348,348;SVTYPE=INV;SVMETHOD=EMBL.DELLYv0.6.7;CHR2=2;END=42242256;CT=3to3;INSLEN=0;PE=3;MAPQ=6	GT:GL:GQ:FT:RCL:RC:RCR:CN:DR:DV:RR:RV	0/0:0,-6.44092,-92.0364:64:PASS:4754:9557:4963:2:24:2:0:0
2	42743226	INV00000856	N	<INV>	.	LowQual	IMPRECISE;CIEND=-167,167;CIPOS=-167,167;SVTYPE=INV;SVMETHOD=EMBL.DELLYv0.6.7;CHR2=2;END=42744260;CT=3to3;INSLEN=0;PE=2;MAPQ=60	GT:GL:GQ:FT:RCL:RC:RCR:CN:DR:DV:RR:RV	0/0:0,-4.04375,-246.396:40:PASS:242:550:302:2:44:2:0:0
2	42925870	INV00000857	N	<INV>	.	LowQual	IMPRECISE;CIEND=-300,300;CIPOS=-300,300;SVTYPE=INV;SVMETHOD=EMBL.DELLYv0.6.7;CHR2=2;END=42925976;CT=5to5;INSLEN=0;PE=2;MAPQ=60	GT:GL:GQ:FT:RCL:RC:RCR:CN:DR:DV:RR:RV	0/1:-9.05985,0,-198.26:91:PASS:31:60:34:2:35:4:0:0
2	42970860	INV00000858	N	<INV>	.	LowQual	IMPRECISE;CIEND=-366,366;CIPOS=-366,366;SVTYPE=INV;SVMETHOD=EMBL.DELLYv0.6.7;CHR2=2;END=42971098;CT=5to5;INSLEN=0;PE=2;MAPQ=60	GT:GL:GQ:FT:RCL:RC:RCR:CN:DR:DV:RR:RV	0/0:0,-5.55972,-324.1:56:PASS:64:128:67:2:56:2:0:0
2	43262423	INV00000859	N	<INV>	.	LowQual	IMPRECISE;CIEND=-215,215;CIPOS=-215,215;SVTYPE=INV;SVMETHOD=EMBL.DELLYv0.6.7;CHR2=2;END=43262559;CT=3to3;INSLEN=0;PE=2;MAPQ=60	GT:GL:GQ:FT:RCL:RC:RCR:CN:DR:DV:RR:RV	0/1:-1.85161,0,-249.852:19:PASS:51:75:30:2:44:3:0:0
2	44458181	INV00000860	N	<INV>	.	LowQual	IMPRECISE;CIEND=-245,245;CIPOS=-245,245;SVTYPE=INV;SVMETHOD=EMBL.DELLYv0.6.7;CHR2=2;END=44458390;CT=5to5;INSLEN=0;PE=2;MAPQ=60	GT:GL:GQ:FT:RCL:RC:RCR:CN:DR:DV:RR:RV	0/1:-3.14234,0,-294.842:31:PASS:51:116:65:2:52:4:0:0
2	45117738	INV00000861	N	<INV>	.	LowQual	IMPRECISE;CIEND=-268,268;CIPOS=-268,268;SVTYPE=INV;SVMETHOD=EMBL.DELLYv0.6.7;CHR2=2;END=45117928;CT=5to5;INSLEN=0;PE=2;MAPQ=60	GT:GL:GQ:FT:RCL:RC:RCR:CN:DR:DV:RR:RV	0/1:-5.33617,0,-329.336:53:PASS:54:124:59:2:58:4:0:0
2	45192606	INV00000862	N	<INV>	.	LowQual	IMPRECISE;CIEND=-316,316;CIPOS=-316,316;SVTYPE=INV;SVMETHOD=EMBL.DELLYv0.6.7;CHR2=2;END=45192737;CT=3to3;INSLEN=0;PE=2;MAPQ=60	GT:GL:GQ:FT:RCL:RC:RCR:CN:DR:DV:RR:RV	0/1:-11.6578,0,-209.658:117:PASS:31:64:34:2:37:4:0:0
2	45448316	INV00000864	N	<INV>	.	PASS	IMPRECISE;CIEND=-179,179;CIPOS=-179,179;SVTYPE=INV;SVMETHOD=EMBL.DELLYv0.6.7;CHR2=2;END=45448863;CT=5to5;INSLEN=0;PE=8;MAPQ=60	GT:GL:GQ:FT:RCL:RC:RCR:CN:DR:DV:RR:RV	0/1:-35.3568,0,-191.057:10000:PASS:156:258:142:2:34:8:0:0
2	45448411	INV00000863	N	<INV>	.	PASS	IMPRECISE;CIEND=-241,241;CIPOS=-241,241;SVTYPE=INV;SVMETHOD=EMBL.DELLYv0.6.7;CHR2=2;END=45448810;CT=3to3;INSLEN=0;PE=7;MAPQ=60	GT:GL:GQ:FT:RCL:RC:RCR:CN:DR:DV:RR:RV	0/1:-69.8516,0,-183.552:10000:PASS:134:178:82:2:33:14:0:0
2	45819773	INV00000865	N	<INV>	.	LowQual	IMPRECISE;CIEND=-288,288;CIPOS=-288,288;SVTYPE=INV;SVMETHOD=EMBL.DELLYv0.6.7;CHR2=2;END=45819886;CT=3to3;INSLEN=0;PE=2;MAPQ=60	GT:GL:GQ:FT:RCL:RC:RCR:CN:DR:DV:RR:RV	0/1:-11.9588,0,-203.959:120:PASS:33:54:23:2:36:4:0:0
2	46216574	INV00000866	N	<INV>	.	LowQual	IMPRECISE;CIEND=-71,71;CIPOS=-71,71;SVTYPE=INV;SVMETHOD=EMBL.DELLYv0.6.7;CHR2=2;END=46216827;CT=5to5;INSLEN=0;PE=2;MAPQ=60	GT:GL:GQ:FT:RCL:RC:RCR:CN:DR:DV:RR:RV	0/0:0,-9.65319,-296.9:97:PASS:77:132:72:2:51:1:0:0
2	46589960	INV00000867	N	<INV>	.	LowQual	IMPRECISE;CIEND=-68,68;CIPOS=-68,68;SVTYPE=INV;SVMETHOD=EMBL.DELLYv0.6.7;CHR2=2;END=46590250;CT=5to5;INSLEN=0;PE=2;MAPQ=60	GT:GL:GQ:FT:RCL:RC:RCR:CN:DR:DV:RR:RV	0/0:0,-3.33192,-174:33:PASS:59:104:58:2:30:1:0:0
2	46733118	INV00000868	N	<INV>	.	LowQual	IMPRECISE;CIEND=-41,41;CIPOS=-41,41;SVTYPE=INV;SVMETHOD=EMBL.DELLYv0.6.7;CHR2=2;END=46733334;CT=3to3;INSLEN=0;PE=2;MAPQ=60	GT:GL:GQ:FT:RCL:RC:RCR:CN:DR:DV:RR:RV	0/0:0,-8.4434,-244.199:84:PASS:55:92:58:2:42:1:0:0
2	47608962	INV00000869	N	<INV>	.	LowQual	IMPRECISE;CIEND=-20,20;CIPOS=-20,20;SVTYPE=INV;SVMETHOD=EMBL.DELLYv0.6.7;CHR2=2;END=47609615;CT=3to3;INSLEN=0;PE=2;MAPQ=60	GT:GL:GQ:FT:RCL:RC:RCR:CN:DR:DV:RR:RV	0/0:0,-7.84736,-264:78:PASS:176:305:173:2:45:1:0:0
2	49816738	INV00000870	N	<INV>	.	LowQual	IMPRECISE;CIEND=-332,332;CIPOS=-332,332;SVTYPE=INV;SVMETHOD=EMBL.DELLYv0.6.7;CHR2=2;END=49816845;CT=5to5;INSLEN=0;PE=2;MAPQ=60	GT:GL:GQ:FT:RCL:RC:RCR:CN:DR:DV:RR:RV	0/0:0,-0.0514794,-267:4:LowQual:36:70:32:2:47:3:0:0
2	50249579	INV00000871	N	<INV>	.	LowQual	IMPRECISE;CIEND=-185,185;CIPOS=-185,185;SVTYPE=INV;SVMETHOD=EMBL.DELLYv0.6.7;CHR2=2;END=50249748;CT=5to5;INSLEN=0;PE=2;MAPQ=60	GT:GL:GQ:FT:RCL:RC:RCR:CN:DR:DV:RR:RV	0/1:-4.45367,0,-238.454:45:PASS:39:83:43:2:42:3:0:0
2	50403720	INV00000872	N	<INV>	.	LowQual	IMPRECISE;CIEND=-346,346;CIPOS=-346,346;SVTYPE=INV;SVMETHOD=EMBL.DELLYv0.6.7;CHR2=2;END=50403823;CT=5to5;INSLEN=0;PE=2;MAPQ=60	GT:GL:GQ:FT:RCL:RC:RCR:CN:DR:DV:RR:RV	0/1:-8.36705,0,-164.367:84:PASS:24:43:32:2:29:3:0:0
2	50637260	INV00000873	N	<INV>	.	LowQual	IMPRECISE;CIEND=-273,273;CIPOS=-273,273;SVTYPE=INV;SVMETHOD=EMBL.DELLYv0.6.7;CHR2=2;END=50637590;CT=3to3;INSLEN=0;PE=2;MAPQ=60	GT:GL:GQ:FT:RCL:RC:RCR:CN:DR:DV:RR:RV	0/0:0,-1.5453,-240.3:15:PASS:77:159:85:2:42:2:0:0
2	50814197	INV00000875	N	<INV>	.	PASS	IMPRECISE;CIEND=-13,13;CIPOS=-13,13;SVTYPE=INV;SVMETHOD=EMBL.DELLYv0.6.7;CHR2=2;END=50816879;CT=5to5;INSLEN=0;PE=28;MAPQ=51	GT:GL:GQ:FT:RCL:RC:RCR:CN:DR:DV:RR:RV	0/1:-119.67,0,-60.0425:10000:PASS:657:1356:666:2:30:26:0:0
2	50814541	INV00000874	N	<INV>	.	PASS	IMPRECISE;CIEND=-176,176;CIPOS=-176,176;SVTYPE=INV;SVMETHOD=EMBL.DELLYv0.6.7;CHR2=2;END=50816642;CT=3to3;INSLEN=0;PE=24;MAPQ=51	GT:GL:GQ:FT:RCL:RC:RCR:CN:DR:DV:RR:RV	0/1:-107.862,0,-53.7529:10000:PASS:637:1048:482:2:22:24:0:0
2	50850012	INV00000876	N	<INV>	.	LowQual	IMPRECISE;CIEND=-227,227;CIPOS=-227,227;SVTYPE=INV;SVMETHOD=EMBL.DELLYv0.6.7;CHR2=2;END=50850274;CT=5to5;INSLEN=0;PE=2;MAPQ=60	GT:GL:GQ:FT:RCL:RC:RCR:CN:DR:DV:RR:RV	0/0:0,-2.15663,-297.6:22:PASS:66:134:68:2:52:3:0:0
2	50937299	INV00000877	N	<INV>	.	LowQual	IMPRECISE;CIEND=-249,249;CIPOS=-249,249;SVTYPE=INV;SVMETHOD=EMBL.DELLYv0.6.7;CHR2=2;END=50937544;CT=5to5;INSLEN=0;PE=2;MAPQ=60	GT:GL:GQ:FT:RCL:RC:RCR:CN:DR:DV:RR:RV	0/0:0,-2.75869,-309.6:28:PASS:64:147:67:2:54:3:0:0
2	51153271	INV00000878	N	<INV>	.	PASS	IMPRECISE;CIEND=-86,86;CIPOS=-86,86;SVTYPE=INV;SVMETHOD=EMBL.DELLYv0.6.7;CHR2=2;END=51153507;CT=5to5;INSLEN=0;PE=3;MAPQ=60	GT:GL:GQ:FT:RCL:RC:RCR:CN:DR:DV:RR:RV	0/1:-20.6475,0,-254.647:10000:PASS:51:111:61:2:45:6:0:0
2	51792204	INV00000879	N	<INV>	.	LowQual	IMPRECISE;CIEND=-38,38;CIPOS=-38,38;SVTYPE=INV;SVMETHOD=EMBL.DELLYv0.6.7;CHR2=2;END=51792397;CT=5to5;INSLEN=0;PE=2;MAPQ=60	GT:GL:GQ:FT:RCL:RC:RCR:CN:DR:DV:RR:RV	0/1:-1.44337,0,-295.443:14:LowQual:56:107:47:2:52:3:0:0
2	51892595	INV00000880	N	<INV>	.	LowQual	IMPRECISE;CIEND=-305,305;CIPOS=-305,305;SVTYPE=INV;SVMETHOD=EMBL.DELLYv0.6.7;CHR2=2;END=51892703;CT=5to5;INSLEN=0;PE=2;MAPQ=60	GT:GL:GQ:FT:RCL:RC:RCR:CN:DR:DV:RR:RV	0/1:-13.866,0,-164.066:139:PASS:25:44:32:2:29:4:0:0
2	52600310	INV00000881	N	<INV>	.	LowQual	IMPRECISE;CIEND=-272,272;CIPOS=-272,272;SVTYPE=INV;SVMETHOD=EMBL.DELLYv0.6.7;CHR2=2;END=52600441;CT=5to5;INSLEN=0;PE=2;MAPQ=60	GT:GL:GQ:FT:RCL:RC:RCR:CN:DR:DV:RR:RV	0/1:-13.4641,0,-173.064:135:PASS:43:65:34:2:31:4:0:0
2	53100826	INV00000882	N	<INV>	.	LowQual	IMPRECISE;CIEND=-436,436;CIPOS=-436,436;SVTYPE=INV;SVMETHOD=EMBL.DELLYv0.6.7;CHR2=2;END=53100988;CT=3to3;INSLEN=0;PE=2;MAPQ=60	GT:GL:GQ:FT:RCL:RC:RCR:CN:DR:DV:RR:RV	0/0:0,-5.05251,-283.7:51:PASS:51:78:57:1:49:2:0:0
2	53211122	INV00000883	N	<INV>	.	LowQual	IMPRECISE;CIEND=-248,248;CIPOS=-248,248;SVTYPE=INV;SVMETHOD=EMBL.DELLYv0.6.7;CHR2=2;END=53211419;CT=3to3;INSLEN=0;PE=2;MAPQ=60	GT:GL:GQ:FT:RCL:RC:RCR:CN:DR:DV:RR:RV	0/0:0,-4.55663,-306:46:PASS:72:178:88:2:53:2:0:0
2	54351632	INV00000884	N	<INV>	.	LowQual	IMPRECISE;CIEND=-118,118;CIPOS=-118,118;SVTYPE=INV;SVMETHOD=EMBL.DELLYv0.6.7;CHR2=2;END=54352623;CT=5to5;INSLEN=0;PE=2;MAPQ=60	GT:GL:GQ:FT:RCL:RC:RCR:CN:DR:DV:RR:RV	0/0:0,-9.14826,-277.098:91:PASS:268:513:226:2:48:1:0:0
2	55443567	INV00000885	N	<INV>	.	LowQual	IMPRECISE;CIEND=-64,64;CIPOS=-64,64;SVTYPE=INV;SVMETHOD=EMBL.DELLYv0.6.7;CHR2=2;END=55443840;CT=5to5;INSLEN=0;PE=2;MAPQ=60	GT:GL:GQ:FT:RCL:RC:RCR:CN:DR:DV:RR:RV	0/1:-5.65779,0,-215.658:57:PASS:77:141:62:2:38:3:0:0
2	55494475	INV00000886	N	<INV>	.	LowQual	IMPRECISE;CIEND=-298,298;CIPOS=-298,298;SVTYPE=INV;SVMETHOD=EMBL.DELLYv0.6.7;CHR2=2;END=55495163;CT=3to3;INSLEN=0;PE=2;MAPQ=60	GT:GL:GQ:FT:RCL:RC:RCR:CN:DR:DV:RR:RV	0/0:0,-6.15248,-281.7:62:PASS:191:387:181:2:49:2:0:0
2	55997405	INV00000887	N	<INV>	.	LowQual	IMPRECISE;CIEND=-404,404;CIPOS=-404,404;SVTYPE=INV;SVMETHOD=EMBL.DELLYv0.6.7;CHR2=2;END=213663639;CT=5to5;INSLEN=0;PE=2;MAPQ=3	GT:GL:GQ:FT:RCL:RC:RCR:CN:DR:DV:RR:RV	0/0:0,-9.0302,-166.699:90:PASS:28509295:79189938:14896261:4:30:0:0:0
2	56622643	INV00000888	N	<INV>	.	LowQual	IMPRECISE;CIEND=-105,105;CIPOS=-105,105;SVTYPE=INV;SVMETHOD=EMBL.DELLYv0.6.7;CHR2=2;END=56622923;CT=5to5;INSLEN=0;PE=2;MAPQ=60	GT:GL:GQ:FT:RCL:RC:RCR:CN:DR:DV:RR:RV	0/1:-5.04131,0,-300.841:50:PASS:72:154:79:2:53:4:0:0
2	56696252	INV00000889	N	<INV>	.	LowQual	IMPRECISE;CIEND=-326,326;CIPOS=-326,326;SVTYPE=INV;SVMETHOD=EMBL.DELLYv0.6.7;CHR2=2;END=56696421;CT=5to5;INSLEN=0;PE=2;MAPQ=44	GT:GL:GQ:FT:RCL:RC:RCR:CN:DR:DV:RR:RV	0/0:0,-0.548391,-244.403:6:LowQual:49:104:44:2:43:4:0:0
2	56828976	INV00000890	N	<INV>	.	LowQual	IMPRECISE;CIEND=-136,136;CIPOS=-136,136;SVTYPE=INV;SVMETHOD=EMBL.DELLYv0.6.7;CHR2=2;END=56830447;CT=3to3;INSLEN=0;PE=2;MAPQ=51	GT:GL:GQ:FT:RCL:RC:RCR:CN:DR:DV:RR:RV	0/0:0,-6.54803,-239.001:65:PASS:388:758:365:2:45:2:0:0
2	57148530	INV00000891	N	<INV>	.	LowQual	IMPRECISE;CIEND=-320,320;CIPOS=-320,320;SVTYPE=INV;SVMETHOD=EMBL.DELLYv0.6.7;CHR2=2;END=57148655;CT=3to3;INSLEN=0;PE=2;MAPQ=60	GT:GL:GQ:FT:RCL:RC:RCR:CN:DR:DV:RR:RV	0/1:-7.46396,0,-181.464:75:PASS:32:61:26:2:32:3:0:0
2	57479168	INV00000892	N	<INV>	.	PASS	IMPRECISE;CIEND=-311,311;CIPOS=-311,311;SVTYPE=INV;SVMETHOD=EMBL.DELLYv0.6.7;CHR2=2;END=57479766;CT=5to5;INSLEN=0;PE=4;MAPQ=60	GT:GL:GQ:FT:RCL:RC:RCR:CN:DR:DV:RR:RV	0/1:-10.7547,0,-226.755:108:PASS:169:292:133:2:40:4:0:0
2	58100640	INV00000893	N	<INV>	.	LowQual	IMPRECISE;CIEND=-264,264;CIPOS=-264,264;SVTYPE=INV;SVMETHOD=EMBL.DELLYv0.6.7;CHR2=2;END=58100843;CT=5to5;INSLEN=0;PE=2;MAPQ=60	GT:GL:GQ:FT:RCL:RC:RCR:CN:DR:DV:RR:RV	0/1:-3.65164,0,-248.052:37:PASS:59:104:57:2:44:3:0:0
2	58304707	INV00000894	N	<INV>	.	LowQual	IMPRECISE;CIEND=-14,14;CIPOS=-14,14;SVTYPE=INV;SVMETHOD=EMBL.DELLYv0.6.7;CHR2=2;END=58304878;CT=3to3;INSLEN=0;PE=2;MAPQ=60	GT:GL:GQ:FT:RCL:RC:RCR:CN:DR:DV:RR:RV	0/0:0,-5.53604,-199:55:PASS:34:79:44:2:34:1:0:0
2	58703143	INV00000895	N	<INV>	.	LowQual	IMPRECISE;CIEND=-208,208;CIPOS=-208,208;SVTYPE=INV;SVMETHOD=EMBL.DELLYv0.6.7;CHR2=2;END=58703306;CT=3to3;INSLEN=0;PE=2;MAPQ=60	GT:GL:GQ:FT:RCL:RC:RCR:CN:DR:DV:RR:RV	0/1:-4.43308,0,-346.433:44:PASS:42:120:50:3:61:4:0:0
2	59351789	INV00000896	N	<INV>	.	LowQual	IMPRECISE;CIEND=-113,113;CIPOS=-113,113;SVTYPE=INV;SVMETHOD=EMBL.DELLYv0.6.7;CHR2=2;END=59351944;CT=5to5;INSLEN=0;PE=2;MAPQ=24	GT:GL:GQ:FT:RCL:RC:RCR:CN:DR:DV:RR:RV	0/0:0,-7.46321,-155.524:75:PASS:35:87:50:2:39:2:0:0
2	59433796	INV00000897	N	<INV>	.	LowQual	IMPRECISE;CIEND=-164,164;CIPOS=-164,164;SVTYPE=INV;SVMETHOD=EMBL.DELLYv0.6.7;CHR2=2;END=59433932;CT=5to5;INSLEN=0;PE=2;MAPQ=60	GT:GL:GQ:FT:RCL:RC:RCR:CN:DR:DV:RR:RV	0/1:-4.96088,0,-198.561:50:PASS:27:73:41:2:35:3:0:0
2	59505385	INV00000898	N	<INV>	.	LowQual	IMPRECISE;CIEND=-337,337;CIPOS=-337,337;SVTYPE=INV;SVMETHOD=EMBL.DELLYv0.6.7;CHR2=2;END=59505548;CT=5to5;INSLEN=0;PE=2;MAPQ=60	GT:GL:GQ:FT:RCL:RC:RCR:CN:DR:DV:RR:RV	0/1:-8.15882,0,-203.959:82:PASS:36:85:48:2:36:4:0:0
2	60188655	INV00000899	N	<INV>	.	LowQual	IMPRECISE;CIEND=-198,198;CIPOS=-198,198;SVTYPE=INV;SVMETHOD=EMBL.DELLYv0.6.7;CHR2=2;END=60188940;CT=5to5;INSLEN=0;PE=2;MAPQ=60	GT:GL:GQ:FT:RCL:RC:RCR:CN:DR:DV:RR:RV	0/0:0,-3.15251,-275.701:32:PASS:82:141:78:2:48:3:0:0
2	62038794	INV00000900	N	<INV>	.	LowQual	IMPRECISE;CIEND=-113,113;CIPOS=-113,113;SVTYPE=INV;SVMETHOD=EMBL.DELLYv0.6.7;CHR2=2;END=62039725;CT=5to5;INSLEN=0;PE=2;MAPQ=60	GT:GL:GQ:FT:RCL:RC:RCR:CN:DR:DV:RR:RV	0/0:0,-11.7607,-342:118:PASS:246:468:237:2:58:1:0:0
2	62076370	INV00000901	N	<INV>	.	LowQual	IMPRECISE;CIEND=-400,400;CIPOS=-400,400;SVTYPE=INV;SVMETHOD=EMBL.DELLYv0.6.7;CHR2=2;END=104009143;CT=5to5;INSLEN=0;PE=2;MAPQ=23	GT:GL:GQ:FT:RCL:RC:RCR:CN:DR:DV:RR:RV	0/1:-2.19551,0,-6.49831:22:PASS:10862020:19943491:10042948:2:6:2:0:0
2	62077259	INV00000902	N	<INV>	.	LowQual	IMPRECISE;CIEND=-39,39;CIPOS=-39,39;SVTYPE=INV;SVMETHOD=EMBL.DELLYv0.6.7;CHR2=2;END=62078530;CT=3to3;INSLEN=0;PE=2;MAPQ=60	GT:GL:GQ:FT:RCL:RC:RCR:CN:DR:DV:RR:RV	0/0:0,-6.94423,-237.6:69:PASS:289:709:302:2:42:1:0:0
2	62135651	INV00000903	N	<INV>	.	LowQual	IMPRECISE;CIEND=-173,173;CIPOS=-173,173;SVTYPE=INV;SVMETHOD=EMBL.DELLYv0.6.7;CHR2=2;END=62138476;CT=5to5;INSLEN=0;PE=2;MAPQ=60	GT:GL:GQ:FT:RCL:RC:RCR:CN:DR:DV:RR:RV	0/0:0,-1.24322,-233.498:12:LowQual:712:1460:763:2:42:2:0:0
2	62141212	INV00000904	N	<INV>	.	LowQual	IMPRECISE;CIEND=-24,24;CIPOS=-24,24;SVTYPE=INV;SVMETHOD=EMBL.DELLYv0.6.7;CHR2=2;END=62142500;CT=5to5;INSLEN=0;PE=2;MAPQ=60	GT:GL:GQ:FT:RCL:RC:RCR:CN:DR:DV:RR:RV	0/0:0,-7.34523,-246.3:73:PASS:325:667:350:2:43:1:0:0
2	63033337	INV00000905	N	<INV>	.	LowQual	IMPRECISE;CIEND=-128,128;CIPOS=-128,128;SVTYPE=INV;SVMETHOD=EMBL.DELLYv0.6.7;CHR2=2;END=63034674;CT=5to5;INSLEN=0;PE=2;MAPQ=60	GT:GL:GQ:FT:RCL:RC:RCR:CN:DR:DV:RR:RV	0/0:0,-0.342213,-222:5:LowQual:339:780:357:2:39:2:0:0
2	63199268	INV00000906	N	<INV>	.	LowQual	IMPRECISE;CIEND=-209,209;CIPOS=-209,209;SVTYPE=INV;SVMETHOD=EMBL.DELLYv0.6.7;CHR2=2;END=63199464;CT=5to5;INSLEN=0;PE=2;MAPQ=60	GT:GL:GQ:FT:RCL:RC:RCR:CN:DR:DV:RR:RV	0/1:-4.84749,0,-266.648:48:PASS:55:97:78:1:47:4:0:0
2	63407584	INV00000907	N	<INV>	.	LowQual	IMPRECISE;CIEND=-90,90;CIPOS=-90,90;SVTYPE=INV;SVMETHOD=EMBL.DELLYv0.6.7;CHR2=2;END=63407787;CT=3to3;INSLEN=0;PE=2;MAPQ=60	GT:GL:GQ:FT:RCL:RC:RCR:CN:DR:DV:RR:RV	0/0:0,-2.14839,-258:21:PASS:73:120:56:2:45:2:0:0
2	63517386	INV00000908	N	<INV>	.	LowQual	IMPRECISE;CIEND=-57,57;CIPOS=-57,57;SVTYPE=INV;SVMETHOD=EMBL.DELLYv0.6.7;CHR2=2;END=63517547;CT=3to3;INSLEN=0;PE=2;MAPQ=60	GT:GL:GQ:FT:RCL:RC:RCR:CN:DR:DV:RR:RV	0/0:0,-5.65148,-278.2:57:PASS:60:78:48:1:48:2:0:0
2	64452181	INV00000909	N	<INV>	.	LowQual	IMPRECISE;CIEND=-95,95;CIPOS=-95,95;SVTYPE=INV;SVMETHOD=EMBL.DELLYv0.6.7;CHR2=2;END=64452518;CT=5to5;INSLEN=0;PE=2;MAPQ=60	GT:GL:GQ:FT:RCL:RC:RCR:CN:DR:DV:RR:RV	0/0:0,-3.76272,-331.1:38:PASS:86:206:103:2:58:3:0:0
2	64803148	INV00000910	N	<INV>	.	LowQual	IMPRECISE;CIEND=-246,246;CIPOS=-246,246;SVTYPE=INV;SVMETHOD=EMBL.DELLYv0.6.7;CHR2=2;END=242535922;CT=3to3;INSLEN=0;PE=6;MAPQ=8	GT:GL:GQ:FT:RCL:RC:RCR:CN:DR:DV:RR:RV	0/1:-1.66921,0,-8.69597:17:PASS:33159422:89165348:270724:5:5:3:0:0
2	64908727	INV00000911	N	<INV>	.	LowQual	IMPRECISE;CIEND=-92,92;CIPOS=-92,92;SVTYPE=INV;SVMETHOD=EMBL.DELLYv0.6.7;CHR2=2;END=64908892;CT=5to5;INSLEN=0;PE=2;MAPQ=60	GT:GL:GQ:FT:RCL:RC:RCR:CN:DR:DV:RR:RV	0/0:0,-6.46383,-341.801:65:PASS:47:114:46:2:59:3:0:0
2	66021959	INV00000912	N	<INV>	.	LowQual	IMPRECISE;CIEND=-369,369;CIPOS=-369,369;SVTYPE=INV;SVMETHOD=EMBL.DELLYv0.6.7;CHR2=2;END=66022289;CT=3to3;INSLEN=0;PE=2;MAPQ=60	GT:GL:GQ:FT:RCL:RC:RCR:CN:DR:DV:RR:RV	0/0:0,-6.358,-326.797:64:PASS:79:178:81:2:57:2:0:0
2	67162276	INV00000913	N	<INV>	.	LowQual	IMPRECISE;CIEND=-202,202;CIPOS=-202,202;SVTYPE=INV;SVMETHOD=EMBL.DELLYv0.6.7;CHR2=2;END=67162483;CT=5to5;INSLEN=0;PE=2;MAPQ=50	GT:GL:GQ:FT:RCL:RC:RCR:CN:DR:DV:RR:RV	0/1:-4.75882,0,-203.959:48:PASS:48:90:53:2:36:4:0:0
2	67897523	INV00000914	N	<INV>	.	LowQual	IMPRECISE;CIEND=-220,220;CIPOS=-220,220;SVTYPE=INV;SVMETHOD=EMBL.DELLYv0.6.7;CHR2=2;END=67897724;CT=5to5;INSLEN=0;PE=2;MAPQ=57	GT:GL:GQ:FT:RCL:RC:RCR:CN:DR:DV:RR:RV	0/1:-5.05161,0,-243.852:51:PASS:36:98:43:2:43:4:0:0
2	68530104	INV00000915	N	<INV>	.	LowQual	IMPRECISE;CIEND=-110,110;CIPOS=-110,110;SVTYPE=INV;SVMETHOD=EMBL.DELLYv0.6.7;CHR2=2;END=68531317;CT=3to3;INSLEN=0;PE=2;MAPQ=55	GT:GL:GQ:FT:RCL:RC:RCR:CN:DR:DV:RR:RV	0/0:0,-9.55147,-287.1:96:PASS:352:634:290:2:49:1:0:0
2	68631026	INV00000916	N	<INV>	.	PASS	IMPRECISE;CIEND=-93,93;CIPOS=-93,93;SVTYPE=INV;SVMETHOD=EMBL.DELLYv0.6.7;CHR2=2;END=68632065;CT=5to5;INSLEN=0;PE=3;MAPQ=60	GT:GL:GQ:FT:RCL:RC:RCR:CN:DR:DV:RR:RV	0/1:-2.06602,0,-176.066:21:PASS:227:542:243:2:31:2:0:0
2	69639851	INV00000917	N	<INV>	.	LowQual	IMPRECISE;CIEND=-152,152;CIPOS=-152,152;SVTYPE=INV;SVMETHOD=EMBL.DELLYv0.6.7;CHR2=2;END=69640088;CT=3to3;INSLEN=0;PE=2;MAPQ=60	GT:GL:GQ:FT:RCL:RC:RCR:CN:DR:DV:RR:RV	0/1:-3.25097,0,-255.75:33:PASS:54:135:81:2:46:3:0:0
2	69653161	INV00000918	N	<INV>	.	LowQual	IMPRECISE;CIEND=-138,138;CIPOS=-138,138;SVTYPE=INV;SVMETHOD=EMBL.DELLYv0.6.7;CHR2=2;END=69654630;CT=3to3;INSLEN=0;PE=2;MAPQ=60	GT:GL:GQ:FT:RCL:RC:RCR:CN:DR:DV:RR:RV	0/0:0,-2.14359,-228.995:21:PASS:397:759:393:2:45:2:0:0
2	70325639	INV00000919	N	<INV>	.	LowQual	IMPRECISE;CIEND=-389,389;CIPOS=-389,389;SVTYPE=INV;SVMETHOD=EMBL.DELLYv0.6.7;CHR2=2;END=70326782;CT=3to3;INSLEN=0;PE=2;MAPQ=60	GT:GL:GQ:FT:RCL:RC:RCR:CN:DR:DV:RR:RV	0/0:0,-2.4494,-262.3:24:PASS:266:636:305:2:46:2:0:0
2	70432110	INV00000920	N	<INV>	.	LowQual	IMPRECISE;CIEND=-58,58;CIPOS=-58,58;SVTYPE=INV;SVMETHOD=EMBL.DELLYv0.6.7;CHR2=2;END=70432824;CT=5to5;INSLEN=0;PE=2;MAPQ=60	GT:GL:GQ:FT:RCL:RC:RCR:CN:DR:DV:RR:RV	0/0:0,-6.63882,-206.9:66:PASS:188:303:170:2:37:1:0:0
2	70700800	INV00000921	N	<INV>	.	LowQual	IMPRECISE;CIEND=-127,127;CIPOS=-127,127;SVTYPE=INV;SVMETHOD=EMBL.DELLYv0.6.7;CHR2=2;END=70700956;CT=3to3;INSLEN=0;PE=2;MAPQ=60	GT:GL:GQ:FT:RCL:RC:RCR:CN:DR:DV:RR:RV	0/1:-2.25779,0,-215.658:23:PASS:35:75:35:2:38:3:0:0
2	70879138	INV00000922	N	<INV>	.	LowQual	IMPRECISE;CIEND=-154,154;CIPOS=-154,154;SVTYPE=INV;SVMETHOD=EMBL.DELLYv0.6.7;CHR2=2;END=70879298;CT=5to5;INSLEN=0;PE=2;MAPQ=40	GT:GL:GQ:FT:RCL:RC:RCR:CN:DR:DV:RR:RV	0/0:0,-5.74692,-265.418:57:PASS:56:107:44:2:47:3:0:0
2	71460329	INV00000923	N	<INV>	.	LowQual	IMPRECISE;CIEND=-342,342;CIPOS=-342,342;SVTYPE=INV;SVMETHOD=EMBL.DELLYv0.6.7;CHR2=2;END=71460534;CT=5to5;INSLEN=0;PE=2;MAPQ=60	GT:GL:GQ:FT:RCL:RC:RCR:CN:DR:DV:RR:RV	0/0:0,-1.35451,-281.8:14:LowQual:72:120:48:2:50:3:0:0
2	72635415	INV00000924	N	<INV>	.	LowQual	IMPRECISE;CIEND=-224,224;CIPOS=-224,224;SVTYPE=INV;SVMETHOD=EMBL.DELLYv0.6.7;CHR2=2;END=168662444;CT=3to3;INSLEN=0;PE=2;MAPQ=5	GT:GL:GQ:FT:RCL:RC:RCR:CN:DR:DV:RR:RV	0/0:0,-13.7494,-215.029:137:PASS:24929045:46920318:25143709:2:47:2:0:0
2	73292662	INV00000925	N	<INV>	.	LowQual	IMPRECISE;CIEND=-371,371;CIPOS=-371,371;SVTYPE=INV;SVMETHOD=EMBL.DELLYv0.6.7;CHR2=2;END=73293409;CT=3to3;INSLEN=0;PE=2;MAPQ=60	GT:GL:GQ:FT:RCL:RC:RCR:CN:DR:DV:RR:RV	0/0:0,-3.54816,-246.9:35:PASS:202:362:196:2:45:2:0:0
2	73417598	INV00000926	N	<INV>	.	LowQual	IMPRECISE;CIEND=-15,15;CIPOS=-15,15;SVTYPE=INV;SVMETHOD=EMBL.DELLYv0.6.7;CHR2=2;END=73418180;CT=5to5;INSLEN=0;PE=2;MAPQ=60	GT:GL:GQ:FT:RCL:RC:RCR:CN:DR:DV:RR:RV	0/0:0,-3.33186,-171.9:33:PASS:117:235:134:2:30:1:0:0
2	73926195	INV00000927	N	<INV>	.	LowQual	IMPRECISE;CIEND=-165,165;CIPOS=-165,165;SVTYPE=INV;SVMETHOD=EMBL.DELLYv0.6.7;CHR2=2;END=73926551;CT=3to3;INSLEN=0;PE=2;MAPQ=39	GT:GL:GQ:FT:RCL:RC:RCR:CN:DR:DV:RR:RV	0/0:0,-6.14942,-260.606:61:PASS:78:178:106:2:45:3:0:0
2	75443057	INV00000928	N	<INV>	.	LowQual	IMPRECISE;CIEND=-431,431;CIPOS=-431,431;SVTYPE=INV;SVMETHOD=EMBL.DELLYv0.6.7;CHR2=2;END=77318920;CT=3to3;INSLEN=0;PE=2;MAPQ=43	GT:GL:GQ:FT:RCL:RC:RCR:CN:DR:DV:RR:RV	0/0:0,-1.99886,-121.565:20:PASS:486790:959202:467299:2:31:2:0:0
2	76257627	INV00000929	N	<INV>	.	LowQual	IMPRECISE;CIEND=-213,213;CIPOS=-213,213;SVTYPE=INV;SVMETHOD=EMBL.DELLYv0.6.7;CHR2=2;END=76257781;CT=3to3;INSLEN=0;PE=2;MAPQ=60	GT:GL:GQ:FT:RCL:RC:RCR:CN:DR:DV:RR:RV	0/1:-0.540507,0,-307.74:6:LowQual:45:105:48:2:55:3:0:0
2	76350055	INV00000930	N	<INV>	.	LowQual	IMPRECISE;CIEND=-163,163;CIPOS=-163,163;SVTYPE=INV;SVMETHOD=EMBL.DELLYv0.6.7;CHR2=2;END=76350282;CT=5to5;INSLEN=0;PE=2;MAPQ=60	GT:GL:GQ:FT:RCL:RC:RCR:CN:DR:DV:RR:RV	0/1:-3.4522,0,-244.752:35:PASS:70:119:57:2:44:3:0:0
2	76828537	INV00000931	N	<INV>	.	LowQual	IMPRECISE;CIEND=-311,311;CIPOS=-311,311;SVTYPE=INV;SVMETHOD=EMBL.DELLYv0.6.7;CHR2=2;END=76828718;CT=5to5;INSLEN=0;PE=2;MAPQ=60	GT:GL:GQ:FT:RCL:RC:RCR:CN:DR:DV:RR:RV	0/1:-4.36088,0,-198.561:44:PASS:51:81:46:2:35:3:0:0
2	77007966	INV00000932	N	<INV>	.	LowQual	IMPRECISE;CIEND=-330,330;CIPOS=-330,330;SVTYPE=INV;SVMETHOD=EMBL.DELLYv0.6.7;CHR2=2;END=77023942;CT=5to5;INSLEN=0;PE=2;MAPQ=25	GT:GL:GQ:FT:RCL:RC:RCR:CN:DR:DV:RR:RV	0/0:0,-9.6091,-183.682:96:PASS:3326:8064:3283:2:43:2:0:0
2	77008679	INV00000933	N	<INV>	.	PASS	IMPRECISE;CIEND=-334,334;CIPOS=-334,334;SVTYPE=INV;SVMETHOD=EMBL.DELLYv0.6.7;CHR2=2;END=77023011;CT=3to3;INSLEN=0;PE=4;MAPQ=44	GT:GL:GQ:FT:RCL:RC:RCR:CN:DR:DV:RR:RV	0/1:-4.31611,0,-161.159:43:PASS:3026:7404:2658:3:38:4:0:0
2	78059063	INV00000934	N	<INV>	.	LowQual	IMPRECISE;CIEND=-444,444;CIPOS=-444,444;SVTYPE=INV;SVMETHOD=EMBL.DELLYv0.6.7;CHR2=2;END=104675657;CT=3to3;INSLEN=0;PE=2;MAPQ=16	GT:GL:GQ:FT:RCL:RC:RCR:CN:DR:DV:RR:RV	0/0:0,-8.94015,-219.239:89:PASS:6868970:11975790:6191245:2:37:2:0:0
2	78711732	INV00000935	N	<INV>	.	PASS	IMPRECISE;CIEND=-380,380;CIPOS=-380,380;SVTYPE=INV;SVMETHOD=EMBL.DELLYv0.6.7;CHR2=2;END=78720474;CT=3to3;INSLEN=0;PE=5;MAPQ=25	GT:GL:GQ:FT:RCL:RC:RCR:CN:DR:DV:RR:RV	0/0:0,-7.53734,-233.415:75:PASS:2213:4298:2228:2:57:5:0:0
2	79873952	INV00000936	N	<INV>	.	LowQual	IMPRECISE;CIEND=-8,8;CIPOS=-8,8;SVTYPE=INV;SVMETHOD=EMBL.DELLYv0.6.7;CHR2=2;END=79874153;CT=3to3;INSLEN=0;PE=2;MAPQ=60	GT:GL:GQ:FT:RCL:RC:RCR:CN:DR:DV:RR:RV	0/1:-2.36749,0,-167.367:24:PASS:55:80:59:1:30:2:0:0
2	80116463	INV00000937	N	<INV>	.	LowQual	IMPRECISE;CIEND=-292,292;CIPOS=-292,292;SVTYPE=INV;SVMETHOD=EMBL.DELLYv0.6.7;CHR2=2;END=80116601;CT=5to5;INSLEN=0;PE=2;MAPQ=60	GT:GL:GQ:FT:RCL:RC:RCR:CN:DR:DV:RR:RV	0/1:-7.96294,0,-180.563:80:PASS:30:75:24:3:32:4:0:0
2	80324135	INV00000938	N	<INV>	.	LowQual	IMPRECISE;CIEND=-438,438;CIPOS=-438,438;SVTYPE=INV;SVMETHOD=EMBL.DELLYv0.6.7;CHR2=2;END=170984461;CT=3to3;INSLEN=0;PE=2;MAPQ=5	GT:GL:GQ:FT:RCL:RC:RCR:CN:DR:DV:RR:RV	0/0:0,-13.6472,-217.564:136:PASS:23467456:44253413:23729118:2:46:1:0:0
2	80365377	INV00000939	N	<INV>	.	LowQual	IMPRECISE;CIEND=-331,331;CIPOS=-331,331;SVTYPE=INV;SVMETHOD=EMBL.DELLYv0.6.7;CHR2=2;END=80365594;CT=3to3;INSLEN=0;PE=2;MAPQ=60	GT:GL:GQ:FT:RCL:RC:RCR:CN:DR:DV:RR:RV	0/0:0,-5.5535,-287.9:56:PASS:50:106:65:2:50:2:0:0
2	80558881	INV00000940	N	<INV>	.	LowQual	IMPRECISE;CIEND=-116,116;CIPOS=-116,116;SVTYPE=INV;SVMETHOD=EMBL.DELLYv0.6.7;CHR2=2;END=80559102;CT=5to5;INSLEN=0;PE=2;MAPQ=60	GT:GL:GQ:FT:RCL:RC:RCR:CN:DR:DV:RR:RV	0/1:-7.76499,0,-175.765:78:PASS:41:84:39:2:31:3:0:0
2	81899141	INV00000941	N	<INV>	.	LowQual	IMPRECISE;CIEND=-362,362;CIPOS=-362,362;SVTYPE=INV;SVMETHOD=EMBL.DELLYv0.6.7;CHR2=2;END=81899288;CT=5to5;INSLEN=0;PE=2;MAPQ=60	GT:GL:GQ:FT:RCL:RC:RCR:CN:DR:DV:RR:RV	0/1:-2.1444,0,-283.745:21:PASS:43:98:43:2:50:4:0:0
2	82701862	INV00000942	N	<INV>	.	LowQual	IMPRECISE;CIEND=-192,192;CIPOS=-192,192;SVTYPE=INV;SVMETHOD=EMBL.DELLYv0.6.7;CHR2=2;END=82702089;CT=5to5;INSLEN=0;PE=2;MAPQ=60	GT:GL:GQ:FT:RCL:RC:RCR:CN:DR:DV:RR:RV	0/0:0,-0.657657,-301.8:8:LowQual:61:111:65:2:53:3:0:0
2	83736910	INV00000943	N	<INV>	.	LowQual	IMPRECISE;CIEND=-342,342;CIPOS=-342,342;SVTYPE=INV;SVMETHOD=EMBL.DELLYv0.6.7;CHR2=2;END=83737032;CT=5to5;INSLEN=0;PE=2;MAPQ=60	GT:GL:GQ:FT:RCL:RC:RCR:CN:DR:DV:RR:RV	0/1:-11.0557,0,-221.056:111:PASS:36:62:29:2:39:4:0:0
2	83819199	INV00000944	N	<INV>	.	LowQual	IMPRECISE;CIEND=-97,97;CIPOS=-97,97;SVTYPE=INV;SVMETHOD=EMBL.DELLYv0.6.7;CHR2=2;END=83819401;CT=5to5;INSLEN=0;PE=2;MAPQ=60	GT:GL:GQ:FT:RCL:RC:RCR:CN:DR:DV:RR:RV	0/0:0,-9.54633,-260:95:PASS:64:100:51:2:44:1:0:0
2	84835275	INV00000945	N	<INV>	.	LowQual	IMPRECISE;CIEND=-398,398;CIPOS=-398,398;SVTYPE=INV;SVMETHOD=EMBL.DELLYv0.6.7;CHR2=2;END=186963046;CT=3to3;INSLEN=0;PE=2;MAPQ=1	GT:GL:GQ:FT:RCL:RC:RCR:CN:DR:DV:RR:RV	0/0:0,-12.9313,-228.687:129:PASS:26358367:50372664:26383950:2:43:0:0:0
2	84835505	INV00000946	N	<INV>	.	LowQual	IMPRECISE;CIEND=-334,334;CIPOS=-334,334;SVTYPE=INV;SVMETHOD=EMBL.DELLYv0.6.7;CHR2=2;END=186962944;CT=5to5;INSLEN=0;PE=7;MAPQ=4	GT:GL:GQ:FT:RCL:RC:RCR:CN:DR:DV:RR:RV	0/0:0,-11.8232,-215.055:118:PASS:26358301:50372499:26383856:2:41:1:0:0
2	85418773	INV00000947	N	<INV>	.	LowQual	IMPRECISE;CIEND=-326,326;CIPOS=-326,326;SVTYPE=INV;SVMETHOD=EMBL.DELLYv0.6.7;CHR2=2;END=85419686;CT=5to5;INSLEN=0;PE=2;MAPQ=60	GT:GL:GQ:FT:RCL:RC:RCR:CN:DR:DV:RR:RV	0/0:0,-4.25124,-284.296:43:PASS:209:450:251:2:52:2:0:0
2	85543091	INV00000948	N	<INV>	.	PASS	IMPRECISE;CIEND=-77,77;CIPOS=-77,77;SVTYPE=INV;SVMETHOD=EMBL.DELLYv0.6.7;CHR2=2;END=85570920;CT=3to3;INSLEN=0;PE=13;MAPQ=60	GT:GL:GQ:FT:RCL:RC:RCR:CN:DR:DV:RR:RV	0/1:-57.16,0,-140.86:10000:PASS:6517:14009:6935:2:27:12:0:0
2	85543758	INV00000949	N	<INV>	.	PASS	IMPRECISE;CIEND=-322,322;CIPOS=-322,322;SVTYPE=INV;SVMETHOD=EMBL.DELLYv0.6.7;CHR2=2;END=85570230;CT=5to5;INSLEN=0;PE=8;MAPQ=60	GT:GL:GQ:FT:RCL:RC:RCR:CN:DR:DV:RR:RV	0/1:-35.1175,0,-156.959:10000:PASS:6085:13368:6666:2:32:8:0:0
2	87033044	INV00000950	N	<INV>	.	LowQual	IMPRECISE;CIEND=-188,188;CIPOS=-188,188;SVTYPE=INV;SVMETHOD=EMBL.DELLYv0.6.7;CHR2=2;END=87033965;CT=5to5;INSLEN=0;PE=2;MAPQ=60	GT:GL:GQ:FT:RCL:RC:RCR:CN:DR:DV:RR:RV	0/0:0,-2.94221,-224.6:29:PASS:258:420:217:2:39:2:0:0
2	87062150	INV00000951	N	<INV>	.	LowQual	IMPRECISE;CIEND=-430,430;CIPOS=-430,430;SVTYPE=INV;SVMETHOD=EMBL.DELLYv0.6.7;CHR2=2;END=107130812;CT=5to5;INSLEN=0;PE=2;MAPQ=46	GT:GL:GQ:FT:RCL:RC:RCR:CN:DR:DV:RR:RV	0/0:0,-3.66242,-180.718:37:PASS:5042317:8650672:4579339:2:41:2:0:0
2	87062304	INV00000952	N	<INV>	.	LowQual	IMPRECISE;CIEND=-444,444;CIPOS=-444,444;SVTYPE=INV;SVMETHOD=EMBL.DELLYv0.6.7;CHR2=2;END=107130413;CT=3to3;INSLEN=0;PE=2;MAPQ=44	GT:GL:GQ:FT:RCL:RC:RCR:CN:DR:DV:RR:RV	0/0:0,-4.42811,-178.083:44:PASS:5042245:8650454:4579167:2:42:2:0:0
2	87141261	INV00000953	N	<INV>	.	LowQual	IMPRECISE;CIEND=-439,439;CIPOS=-439,439;SVTYPE=INV;SVMETHOD=EMBL.DELLYv0.6.7;CHR2=2;END=88125061;CT=5to5;INSLEN=0;PE=2;MAPQ=41	GT:GL:GQ:FT:RCL:RC:RCR:CN:DR:DV:RR:RV	0/1:-3.52107,0,-39.0847:35:PASS:239205:281503:215346:1:13:2:0:0
2	87457395	INV00000954	N	<INV>	.	LowQual	IMPRECISE;CIEND=-225,225;CIPOS=-225,225;SVTYPE=INV;SVMETHOD=EMBL.DELLYv0.6.7;CHR2=2;END=96524010;CT=5to5;INSLEN=0;PE=6;MAPQ=9	GT:GL:GQ:FT:RCL:RC:RCR:CN:DR:DV:RR:RV	0/0:0,-6.13504,-146.939:61:PASS:2215737:3287912:2238755:1:35:6:0:0
2	87457528	INV00000955	N	<INV>	.	LowQual	IMPRECISE;CIEND=-387,387;CIPOS=-387,387;SVTYPE=INV;SVMETHOD=EMBL.DELLYv0.6.7;CHR2=2;END=96523835;CT=3to3;INSLEN=0;PE=9;MAPQ=6	GT:GL:GQ:FT:RCL:RC:RCR:CN:DR:DV:RR:RV	0/0:0,-12.8651,-272.638:129:PASS:2215662:3287677:2238730:1:60:9:0:0
2	87531221	INV00000956	N	<INV>	.	PASS	IMPRECISE;CIEND=-297,297;CIPOS=-297,297;SVTYPE=INV;SVMETHOD=EMBL.DELLYv0.6.7;CHR2=2;END=112315089;CT=3to3;INSLEN=0;PE=8;MAPQ=43	GT:GL:GQ:FT:RCL:RC:RCR:CN:DR:DV:RR:RV	0/1:-18.0926,0,-129.262:10000:PASS:6153055:10675716:6209005:2:36:8:0:0
2	87575798	INV00000957	N	<INV>	.	LowQual	IMPRECISE;CIEND=-368,368;CIPOS=-368,368;SVTYPE=INV;SVMETHOD=EMBL.DELLYv0.6.7;CHR2=2;END=91759767;CT=5to5;INSLEN=0;PE=3;MAPQ=8	GT:GL:GQ:FT:RCL:RC:RCR:CN:DR:DV:RR:RV	0/0:0,-19.965,-252.619:10000:PASS:952825:1362881:1329562:1:81:3:0:0
2	87575939	INV00000958	N	<INV>	.	PASS	IMPRECISE;CIEND=-323,323;CIPOS=-323,323;SVTYPE=INV;SVMETHOD=EMBL.DELLYv0.6.7;CHR2=2;END=91750871;CT=3to3;INSLEN=0;PE=3;MAPQ=25	GT:GL:GQ:FT:RCL:RC:RCR:CN:DR:DV:RR:RV	0/0:0,-6.70615,-177.656:67:PASS:950561:1357389:1334917:1:49:3:0:0
2	87587048	INV00000959	N	<INV>	.	LowQual	IMPRECISE;CIEND=-148,148;CIPOS=-148,148;SVTYPE=INV;SVMETHOD=EMBL.DELLYv0.6.7;CHR2=2;END=91740010;CT=3to3;INSLEN=0;PE=3;MAPQ=3	GT:GL:GQ:FT:RCL:RC:RCR:CN:DR:DV:RR:RV	0/0:0,-34.3193,-425.974:10000:PASS:950518:1339986:1341346:1:116:1:0:0
2	87587169	INV00000960	N	<INV>	.	LowQual	IMPRECISE;CIEND=-355,355;CIPOS=-355,355;SVTYPE=INV;SVMETHOD=EMBL.DELLYv0.6.7;CHR2=2;END=91737542;CT=5to5;INSLEN=0;PE=7;MAPQ=6	GT:GL:GQ:FT:RCL:RC:RCR:CN:DR:DV:RR:RV	0/0:0,-37.4858,-479.777:10000:PASS:949874:1334008:1347248:1:132:5:0:0
2	87587383	INV00000961	N	<INV>	.	PASS	IMPRECISE;CIEND=-432,432;CIPOS=-432,432;SVTYPE=INV;SVMETHOD=EMBL.DELLYv0.6.7;CHR2=2;END=91739788;CT=5to5;INSLEN=0;PE=3;MAPQ=23	GT:GL:GQ:FT:RCL:RC:RCR:CN:DR:DV:RR:RV	0/0:0,-65.1296,-768.883:10000:PASS:950829:1338777:1341964:1:243:3:0:0
2	87587946	INV00000962	N	<INV>	.	LowQual	IMPRECISE;CIEND=-331,331;CIPOS=-331,331;SVTYPE=INV;SVMETHOD=EMBL.DELLYv0.6.7;CHR2=2;END=91739714;CT=3to3;INSLEN=0;PE=3;MAPQ=8	GT:GL:GQ:FT:RCL:RC:RCR:CN:DR:DV:RR:RV	0/0:0,-24.4061,-283.882:10000:PASS:950959:1338023:1342106:1:94:3:0:0
2	87591497	INV00000963	N	<INV>	.	LowQual	IMPRECISE;CIEND=-434,434;CIPOS=-434,434;SVTYPE=INV;SVMETHOD=EMBL.DELLYv0.6.7;CHR2=2;END=91739749;CT=5to5;INSLEN=0;PE=2;MAPQ=7	GT:GL:GQ:FT:RCL:RC:RCR:CN:DR:DV:RR:RV	0/0:0,-42.2683,-560.381:10000:PASS:950779:1335704:1342041:1:143:2:0:0
2	87592949	INV00000964	N	<INV>	.	PASS	IMPRECISE;CIEND=-266,266;CIPOS=-266,266;SVTYPE=INV;SVMETHOD=EMBL.DELLYv0.6.7;CHR2=2;END=91738267;CT=5to5;INSLEN=0;PE=4;MAPQ=24	GT:GL:GQ:FT:RCL:RC:RCR:CN:DR:DV:RR:RV	0/0:0,-14.8929,-270.373:149:PASS:950500:1331074:1345479:1:78:4:0:0
2	87623688	INV00000971	N	<INV>	.	LowQual	IMPRECISE;CIEND=-58,58;CIPOS=-58,58;SVTYPE=INV;SVMETHOD=EMBL.DELLYv0.6.7;CHR2=2;END=90482021;CT=5to5;INSLEN=0;PE=12;MAPQ=7	GT:GL:GQ:FT:RCL:RC:RCR:CN:DR:DV:RR:RV	0/0:0,-5.34061,-121.27:53:PASS:630883:1208130:379037:2:50:10:0:0
2	87623693	INV00000967	N	<INV>	.	LowQual	IMPRECISE;CIEND=-283,283;CIPOS=-283,283;SVTYPE=INV;SVMETHOD=EMBL.DELLYv0.6.7;CHR2=2;END=90485302;CT=5to5;INSLEN=0;PE=3;MAPQ=7	GT:GL:GQ:FT:RCL:RC:RCR:CN:DR:DV:RR:RV	0/0:0,-12.8384,-138.282:128:PASS:631710:1213926:378289:2:53:2:0:0
2	87623809	INV00000966	N	<INV>	.	LowQual	IMPRECISE;CIEND=-431,431;CIPOS=-431,431;SVTYPE=INV;SVMETHOD=EMBL.DELLYv0.6.7;CHR2=2;END=91706964;CT=5to5;INSLEN=0;PE=2;MAPQ=6	GT:GL:GQ:FT:RCL:RC:RCR:CN:DR:DV:RR:RV	0/0:0,-15.3305,-132.996:154:PASS:939303:1294607:1362434:1:57:1:0:0
2	87623876	INV00000969	N	<INV>	.	LowQual	IMPRECISE;CIEND=-344,344;CIPOS=-344,344;SVTYPE=INV;SVMETHOD=EMBL.DELLYv0.6.7;CHR2=2;END=90482282;CT=3to3;INSLEN=0;PE=4;MAPQ=9	GT:GL:GQ:FT:RCL:RC:RCR:CN:DR:DV:RR:RV	0/0:0,-101.726,-873.757:10000:PASS:632189:1209120:376843:2:373:2:0:0
2	87623903	INV00000965	N	<INV>	.	LowQual	IMPRECISE;CIEND=-433,433;CIPOS=-433,433;SVTYPE=INV;SVMETHOD=EMBL.DELLYv0.6.7;CHR2=2;END=91707058;CT=3to3;INSLEN=0;PE=2;MAPQ=9	GT:GL:GQ:FT:RCL:RC:RCR:CN:DR:DV:RR:RV	0/0:0,-12.3405,-161.507:123:PASS:940408:1293641:1362260:1:47:2:0:0
2	87623907	INV00000968	N	<INV>	.	LowQual	IMPRECISE;CIEND=-444,444;CIPOS=-444,444;SVTYPE=INV;SVMETHOD=EMBL.DELLYv0.6.7;CHR2=2;END=91707562;CT=5to5;INSLEN=0;PE=2;MAPQ=10	GT:GL:GQ:FT:RCL:RC:RCR:CN:DR:DV:RR:RV	0/0:0,-15.9233,-122.829:157:PASS:940551:1293817:1362045:1:62:2:0:0
2	87623909	INV00000970	N	<INV>	.	LowQual	IMPRECISE;CIEND=-464,464;CIPOS=-464,464;SVTYPE=INV;SVMETHOD=EMBL.DELLYv0.6.7;CHR2=2;END=90476804;CT=5to5;INSLEN=0;PE=3;MAPQ=6	GT:GL:GQ:FT:RCL:RC:RCR:CN:DR:DV:RR:RV	0/0:0,-28.9127,-333.928:10000:PASS:631212:1194153:385400:2:102:2:0:0
2	87623993	INV00000972	N	<INV>	.	LowQual	IMPRECISE;CIEND=-329,329;CIPOS=-329,329;SVTYPE=INV;SVMETHOD=EMBL.DELLYv0.6.7;CHR2=2;END=91694629;CT=3to3;INSLEN=0;PE=13;MAPQ=9	GT:GL:GQ:FT:RCL:RC:RCR:CN:DR:DV:RR:RV	0/0:0,-31.4309,-508.45:10000:PASS:937542:1287065:1368268:1:145:7:0:0
2	87624037	INV00000973	N	<INV>	.	LowQual	IMPRECISE;CIEND=-107,107;CIPOS=-107,107;SVTYPE=INV;SVMETHOD=EMBL.DELLYv0.6.7;CHR2=2;END=90485489;CT=3to3;INSLEN=0;PE=43;MAPQ=9	GT:GL:GQ:FT:RCL:RC:RCR:CN:DR:DV:RR:RV	0/1:-21.2617,0,-109:10000:PASS:633913:1212846:377048:2:48:39:0:0
2	87625424	INV00000975	N	<INV>	.	LowQual	IMPRECISE;CIEND=-181,181;CIPOS=-181,181;SVTYPE=INV;SVMETHOD=EMBL.DELLYv0.6.7;CHR2=2;END=90485129;CT=5to5;INSLEN=0;PE=3;MAPQ=4	GT:GL:GQ:FT:RCL:RC:RCR:CN:DR:DV:RR:RV	0/0:0,-29.5016,-291.266:10000:PASS:634810:1209033:377214:2:106:1:0:0
2	87625912	INV00000976	N	<INV>	.	PASS	IMPRECISE;CIEND=-50,50;CIPOS=-50,50;SVTYPE=INV;SVMETHOD=EMBL.DELLYv0.6.7;CHR2=2;END=90485461;CT=3to3;INSLEN=0;PE=4;MAPQ=23	GT:GL:GQ:FT:RCL:RC:RCR:CN:DR:DV:RR:RV	0/0:0,-14.5146,-151.953:145:PASS:636086:1209225:375711:2:61:1:0:0
2	87625935	INV00000974	N	<INV>	.	LowQual	IMPRECISE;CIEND=-263,263;CIPOS=-263,263;SVTYPE=INV;SVMETHOD=EMBL.DELLYv0.6.7;CHR2=2;END=90482351;CT=3to3;INSLEN=0;PE=2;MAPQ=7	GT:GL:GQ:FT:RCL:RC:RCR:CN:DR:DV:RR:RV	0/0:0,-31.2392,-310.622:10000:PASS:635297:1204889:376069:2:110:1:0:0
2	87628873	INV00000977	N	<INV>	.	PASS	IMPRECISE;CIEND=-205,205;CIPOS=-205,205;SVTYPE=INV;SVMETHOD=EMBL.DELLYv0.6.7;CHR2=2;END=91703765;CT=3to3;INSLEN=0;PE=11;MAPQ=50	GT:GL:GQ:FT:RCL:RC:RCR:CN:DR:DV:RR:RV	0/1:-33.8919,0,-130.219:10000:PASS:941536:1285923:1364032:1:32:11:0:0
2	87633642	INV00000978	N	<INV>	.	LowQual	IMPRECISE;CIEND=-168,168;CIPOS=-168,168;SVTYPE=INV;SVMETHOD=EMBL.DELLYv0.6.7;CHR2=2;END=90485117;CT=5to5;INSLEN=0;PE=31;MAPQ=6	GT:GL:GQ:FT:RCL:RC:RCR:CN:DR:DV:RR:RV	0/1:-5.24474,0,-71.9675:52:PASS:633158:1204434:373621:2:35:24:0:0
2	87634012	INV00000980	N	<INV>	.	LowQual	IMPRECISE;CIEND=-293,293;CIPOS=-293,293;SVTYPE=INV;SVMETHOD=EMBL.DELLYv0.6.7;CHR2=2;END=90477236;CT=3to3;INSLEN=0;PE=9;MAPQ=1	GT:GL:GQ:FT:RCL:RC:RCR:CN:DR:DV:RR:RV	0/0:0,-27.8532,-258.051:10000:PASS:631541:1187011:381277:2:99:0:0:0
2	87634018	INV00000979	N	<INV>	.	LowQual	IMPRECISE;CIEND=-416,416;CIPOS=-416,416;SVTYPE=INV;SVMETHOD=EMBL.DELLYv0.6.7;CHR2=2;END=91707062;CT=3to3;INSLEN=0;PE=3;MAPQ=1	GT:GL:GQ:FT:RCL:RC:RCR:CN:DR:DV:RR:RV	0/0:0,-13.2382,-160.491:132:PASS:940445:1285750:1362257:1:46:0:0:0
2	87634200	INV00000981	N	<INV>	.	LowQual	IMPRECISE;CIEND=-272,272;CIPOS=-272,272;SVTYPE=INV;SVMETHOD=EMBL.DELLYv0.6.7;CHR2=2;END=90485495;CT=3to3;INSLEN=0;PE=21;MAPQ=9	GT:GL:GQ:FT:RCL:RC:RCR:CN:DR:DV:RR:RV	0/1:-10.7528,0,-112.586:108:PASS:633581:1205491:371852:2:46:18:0:0
2	87641958	INV00000986	N	<INV>	.	LowQual	IMPRECISE;CIEND=-174,174;CIPOS=-174,174;SVTYPE=INV;SVMETHOD=EMBL.DELLYv0.6.7;CHR2=2;END=90481644;CT=5to5;INSLEN=0;PE=35;MAPQ=9	GT:GL:GQ:FT:RCL:RC:RCR:CN:DR:DV:RR:RV	0/0:0,-23.5078,-550.246:10000:PASS:628402:1193921:374276:2:200:30:0:0
2	87642032	INV00000982	N	<INV>	.	LowQual	IMPRECISE;CIEND=-418,418;CIPOS=-418,418;SVTYPE=INV;SVMETHOD=EMBL.DELLYv0.6.7;CHR2=2;END=87720574;CT=3to3;INSLEN=0;PE=3;MAPQ=2	GT:GL:GQ:FT:RCL:RC:RCR:CN:DR:DV:RR:RV	0/0:0,-0.199982,-4.29354:4:LowQual:23538:11021:7827:1:2:1:0:0
2	87642137	INV00000985	N	<INV>	.	LowQual	IMPRECISE;CIEND=-236,236;CIPOS=-236,236;SVTYPE=INV;SVMETHOD=EMBL.DELLYv0.6.7;CHR2=2;END=90482455;CT=3to3;INSLEN=0;PE=30;MAPQ=11	GT:GL:GQ:FT:RCL:RC:RCR:CN:DR:DV:RR:RV	0/0:0,-28.7005,-458.098:10000:PASS:629392:1198789:369750:2:192:23:0:0
2	87642138	INV00000983	N	<INV>	.	LowQual	IMPRECISE;CIEND=-424,424;CIPOS=-424,424;SVTYPE=INV;SVMETHOD=EMBL.DELLYv0.6.7;CHR2=2;END=90485221;CT=3to3;INSLEN=0;PE=2;MAPQ=16	GT:GL:GQ:FT:RCL:RC:RCR:CN:DR:DV:RR:RV	0/0:0,-46.0618,-407.59:10000:PASS:630094:1201437:370073:2:172:2:0:0
2	87642193	INV00000984	N	<INV>	.	LowQual	IMPRECISE;CIEND=-79,79;CIPOS=-79,79;SVTYPE=INV;SVMETHOD=EMBL.DELLYv0.6.7;CHR2=2;END=90485306;CT=5to5;INSLEN=0;PE=6;MAPQ=10	GT:GL:GQ:FT:RCL:RC:RCR:CN:DR:DV:RR:RV	0/0:0,-46.1625,-424.957:10000:PASS:630138:1201491:370040:2:170:2:0:0
2	87643046	INV00000987	N	<INV>	.	LowQual	IMPRECISE;CIEND=-375,375;CIPOS=-375,375;SVTYPE=INV;SVMETHOD=EMBL.DELLYv0.6.7;CHR2=2;END=91696713;CT=3to3;INSLEN=0;PE=2;MAPQ=15	GT:GL:GQ:FT:RCL:RC:RCR:CN:DR:DV:RR:RV	0/0:0,-10.3886,-114.153:104:PASS:934742:1276926:1367099:1:43:2:0:0
2	87643163	INV00000988	N	<INV>	.	LowQual	IMPRECISE;CIEND=-161,161;CIPOS=-161,161;SVTYPE=INV;SVMETHOD=EMBL.DELLYv0.6.7;CHR2=2;END=91697318;CT=5to5;INSLEN=0;PE=3;MAPQ=5	GT:GL:GQ:FT:RCL:RC:RCR:CN:DR:DV:RR:RV	0/0:0,-6.79343,-93.6328:68:PASS:934897:1277237:1366705:1:24:1:0:0
2	87643686	INV00000989	N	<INV>	.	LowQual	IMPRECISE;CIEND=-431,431;CIPOS=-431,431;SVTYPE=INV;SVMETHOD=EMBL.DELLYv0.6.7;CHR2=2;END=90475733;CT=3to3;INSLEN=0;PE=4;MAPQ=19	GT:GL:GQ:FT:RCL:RC:RCR:CN:DR:DV:RR:RV	0/0:0,-25.9583,-250.757:10000:PASS:628650:1180323:376267:2:112:3:0:0
2	87644367	INV00000991	N	<INV>	.	LowQual	IMPRECISE;CIEND=-376,376;CIPOS=-376,376;SVTYPE=INV;SVMETHOD=EMBL.DELLYv0.6.7;CHR2=2;END=90481644;CT=5to5;INSLEN=0;PE=11;MAPQ=4	GT:GL:GQ:FT:RCL:RC:RCR:CN:DR:DV:RR:RV	0/0:0,-54.2831,-587.269:10000:PASS:630196:1190438:373819:2:200:6:0:0
2	87644383	INV00000990	N	<INV>	.	LowQual	IMPRECISE;CIEND=-260,260;CIPOS=-260,260;SVTYPE=INV;SVMETHOD=EMBL.DELLYv0.6.7;CHR2=2;END=90482289;CT=5to5;INSLEN=0;PE=4;MAPQ=7	GT:GL:GQ:FT:RCL:RC:RCR:CN:DR:DV:RR:RV	0/0:0,-71.9803,-580.684:10000:PASS:630364:1195561:369008:2:269:3:0:0
2	87644571	INV00000993	N	<INV>	.	LowQual	IMPRECISE;CIEND=-227,227;CIPOS=-227,227;SVTYPE=INV;SVMETHOD=EMBL.DELLYv0.6.7;CHR2=2;END=90482360;CT=3to3;INSLEN=0;PE=98;MAPQ=8	GT:GL:GQ:FT:RCL:RC:RCR:CN:DR:DV:RR:RV	0/1:-8.16549,0,-207.17:82:PASS:631066:1195144:368616:2:130:81:0:0
2	87644722	INV00000992	N	<INV>	.	LowQual	IMPRECISE;CIEND=-125,125;CIPOS=-125,125;SVTYPE=INV;SVMETHOD=EMBL.DELLYv0.6.7;CHR2=2;END=90485492;CT=3to3;INSLEN=0;PE=19;MAPQ=8	GT:GL:GQ:FT:RCL:RC:RCR:CN:DR:DV:RR:RV	0/0:0,-3.11153,-118.765:31:PASS:631900:1199331:368096:2:48:13:0:0
2	87644959	INV00000994	N	<INV>	.	PASS	IMPRECISE;CIEND=-103,103;CIPOS=-103,103;SVTYPE=INV;SVMETHOD=EMBL.DELLYv0.6.7;CHR2=2;END=90475437;CT=5to5;INSLEN=0;PE=6;MAPQ=30	GT:GL:GQ:FT:RCL:RC:RCR:CN:DR:DV:RR:RV	0/1:-7.96866,0,-23.2806:80:PASS:629354:1177994:376138:2:17:4:0:0
2	87645343	INV00000996	N	<INV>	.	LowQual	IMPRECISE;CIEND=-438,438;CIPOS=-438,438;SVTYPE=INV;SVMETHOD=EMBL.DELLYv0.6.7;CHR2=2;END=90485096;CT=5to5;INSLEN=0;PE=2;MAPQ=4	GT:GL:GQ:FT:RCL:RC:RCR:CN:DR:DV:RR:RV	0/0:0,-14.8486,-190.496:148:PASS:631683:1197149:369143:2:51:0:0:0
2	87645401	INV00000995	N	<INV>	.	PASS	IMPRECISE;CIEND=-210,210;CIPOS=-210,210;SVTYPE=INV;SVMETHOD=EMBL.DELLYv0.6.7;CHR2=2;END=91696150;CT=3to3;INSLEN=0;PE=26;MAPQ=38	GT:GL:GQ:FT:RCL:RC:RCR:CN:DR:DV:RR:RV	0/1:-88.5794,0,-7.10035:71:PASS:935609:1273945:1367301:1:5:26:0:0
2	87645931	INV00000997	N	<INV>	.	LowQual	IMPRECISE;CIEND=-234,234;CIPOS=-234,234;SVTYPE=INV;SVMETHOD=EMBL.DELLYv0.6.7;CHR2=2;END=91696898;CT=5to5;INSLEN=0;PE=4;MAPQ=13	GT:GL:GQ:FT:RCL:RC:RCR:CN:DR:DV:RR:RV	0/0:0,-3.76382,-65.2789:38:PASS:935774:1273860:1366976:1:29:4:0:0
2	87648125	INV00000998	N	<INV>	.	LowQual	IMPRECISE;CIEND=-441,441;CIPOS=-441,441;SVTYPE=INV;SVMETHOD=EMBL.DELLYv0.6.7;CHR2=2;END=90481250;CT=3to3;INSLEN=0;PE=2;MAPQ=3	GT:GL:GQ:FT:RCL:RC:RCR:CN:DR:DV:RR:RV	0/0:0,-4.84561,-35.7281:48:PASS:630198:1186974:371932:2:17:0:0:0
2	87651674	INV00000999	N	<INV>	.	LowQual	IMPRECISE;CIEND=-330,330;CIPOS=-330,330;SVTYPE=INV;SVMETHOD=EMBL.DELLYv0.6.7;CHR2=2;END=90485256;CT=5to5;INSLEN=0;PE=2;MAPQ=9	GT:GL:GQ:FT:RCL:RC:RCR:CN:DR:DV:RR:RV	0/0:0,-21.0946,-212.748:10000:PASS:629198:1195283:366543:2:76:2:0:0
2	87651791	INV00001000	N	<INV>	.	LowQual	IMPRECISE;CIEND=-419,419;CIPOS=-419,419;SVTYPE=INV;SVMETHOD=EMBL.DELLYv0.6.7;CHR2=2;END=90482894;CT=3to3;INSLEN=0;PE=4;MAPQ=12	GT:GL:GQ:FT:RCL:RC:RCR:CN:DR:DV:RR:RV	0/0:0,-33.7097,-359.223:10000:PASS:628683:1193084:365315:2:129:4:0:0
2	87654908	INV00001003	N	<INV>	.	LowQual	IMPRECISE;CIEND=-435,435;CIPOS=-435,435;SVTYPE=INV;SVMETHOD=EMBL.DELLYv0.6.7;CHR2=2;END=87720562;CT=3to3;INSLEN=0;PE=3;MAPQ=18	GT:GL:GQ:FT:RCL:RC:RCR:CN:DR:DV:RR:RV	0/1:-2.89899,0,-3.705:28:PASS:21609:2941:5524:0:2:2:0:0
2	87655693	INV00001001	N	<INV>	.	LowQual	IMPRECISE;CIEND=-415,415;CIPOS=-415,415;SVTYPE=INV;SVMETHOD=EMBL.DELLYv0.6.7;CHR2=2;END=90485364;CT=5to5;INSLEN=0;PE=2;MAPQ=3	GT:GL:GQ:FT:RCL:RC:RCR:CN:DR:DV:RR:RV	0/0:0,-39.7124,-404.77:10000:PASS:627969:1193779:364963:2:138:0:0:0
2	87655796	INV00001002	N	<INV>	.	LowQual	IMPRECISE;CIEND=-413,413;CIPOS=-413,413;SVTYPE=INV;SVMETHOD=EMBL.DELLYv0.6.7;CHR2=2;END=87720575;CT=3to3;INSLEN=0;PE=2;MAPQ=21	GT:GL:GQ:FT:RCL:RC:RCR:CN:DR:DV:RR:RV	0/1:-1.59899,0,-3.796:16:PASS:21064:2012:5361:0:2:2:0:0
2	87655919	INV00001004	N	<INV>	.	LowQual	IMPRECISE;CIEND=-175,175;CIPOS=-175,175;SVTYPE=INV;SVMETHOD=EMBL.DELLYv0.6.7;CHR2=2;END=90485489;CT=3to3;INSLEN=0;PE=22;MAPQ=7	GT:GL:GQ:FT:RCL:RC:RCR:CN:DR:DV:RR:RV	0/0:0,-0.015647,-114.951:3:LowQual:628484:1194212:363896:2:48:17:0:0
2	87719798	INV00001005	N	<INV>	.	LowQual	IMPRECISE;CIEND=-421,421;CIPOS=-421,421;SVTYPE=INV;SVMETHOD=EMBL.DELLYv0.6.7;CHR2=2;END=90477316;CT=3to3;INSLEN=0;PE=2;MAPQ=13	GT:GL:GQ:FT:RCL:RC:RCR:CN:DR:DV:RR:RV	0/0:0,-7.89243,-100.804:79:PASS:579161:1174046:346558:3:33:2:0:0
2	87855317	INV00001006	N	<INV>	.	PASS	IMPRECISE;CIEND=-381,381;CIPOS=-381,381;SVTYPE=INV;SVMETHOD=EMBL.DELLYv0.6.7;CHR2=2;END=112152754;CT=5to5;INSLEN=0;PE=4;MAPQ=30	GT:GL:GQ:FT:RCL:RC:RCR:CN:DR:DV:RR:RV	0/1:-1.87807,0,-101.172:19:PASS:5971159:10498229:6065759:2:28:4:0:0
2	87857638	INV00001007	N	<INV>	.	LowQual	IMPRECISE;CIEND=-397,397;CIPOS=-397,397;SVTYPE=INV;SVMETHOD=EMBL.DELLYv0.6.7;CHR2=2;END=112150165;CT=3to3;INSLEN=0;PE=2;MAPQ=13	GT:GL:GQ:FT:RCL:RC:RCR:CN:DR:DV:RR:RV	0/0:0,-9.22156,-124.84:92:PASS:5969212:10497207:6063738:2:37:2:0:0
2	87940788	INV00001008	N	<INV>	.	LowQual	IMPRECISE;CIEND=-426,426;CIPOS=-426,426;SVTYPE=INV;SVMETHOD=EMBL.DELLYv0.6.7;CHR2=2;END=112067284;CT=5to5;INSLEN=0;PE=2;MAPQ=51	GT:GL:GQ:FT:RCL:RC:RCR:CN:DR:DV:RR:RV	0/0:0,-1.24912,-108.111:12:LowQual:5905730:10448057:6007800:2:35:2:0:0
2	87988507	INV00001009	N	<INV>	.	LowQual	IMPRECISE;CIEND=-47,47;CIPOS=-47,47;SVTYPE=INV;SVMETHOD=EMBL.DELLYv0.6.7;CHR2=2;END=112019533;CT=5to5;INSLEN=0;PE=2;MAPQ=6	GT:GL:GQ:FT:RCL:RC:RCR:CN:DR:DV:RR:RV	0/0:0,-11.7539,-144.336:118:PASS:5870835:10416264:5975745:2:41:1:0:0
2	88206982	INV00001010	N	<INV>	.	LowQual	IMPRECISE;CIEND=-347,347;CIPOS=-347,347;SVTYPE=INV;SVMETHOD=EMBL.DELLYv0.6.7;CHR2=2;END=144304903;CT=3to3;INSLEN=0;PE=5;MAPQ=10	GT:GL:GQ:FT:RCL:RC:RCR:CN:DR:DV:RR:RV	0/0:0,-8.62585,-258.253:86:PASS:14192728:26634466:14598782:2:45:5:0:0
2	88266849	INV00001011	N	<INV>	.	LowQual	IMPRECISE;CIEND=-371,371;CIPOS=-371,371;SVTYPE=INV;SVMETHOD=EMBL.DELLYv0.6.7;CHR2=2;END=113045414;CT=5to5;INSLEN=0;PE=4;MAPQ=9	GT:GL:GQ:FT:RCL:RC:RCR:CN:DR:DV:RR:RV	0/0:0,-10.6168,-192.028:106:PASS:5991759:10795498:6216404:2:58:4:0:0
2	88821790	INV00001012	N	<INV>	.	LowQual	IMPRECISE;CIEND=-211,211;CIPOS=-211,211;SVTYPE=INV;SVMETHOD=EMBL.DELLYv0.6.7;CHR2=2;END=88823329;CT=3to3;INSLEN=0;PE=2;MAPQ=60	GT:GL:GQ:FT:RCL:RC:RCR:CN:DR:DV:RR:RV	0/0:0,-4.85247,-275.7:49:PASS:403:812:431:2:49:2:0:0
2	88847817	INV00001013	N	<INV>	.	LowQual	IMPRECISE;CIEND=-305,305;CIPOS=-305,305;SVTYPE=INV;SVMETHOD=EMBL.DELLYv0.6.7;CHR2=2;END=88848736;CT=3to3;INSLEN=0;PE=2;MAPQ=38	GT:GL:GQ:FT:RCL:RC:RCR:CN:DR:DV:RR:RV	0/0:0,-8.34333,-265.09:83:PASS:210:481:238:2:50:2:0:0
2	88916029	INV00001014	N	<INV>	.	LowQual	IMPRECISE;CIEND=-324,324;CIPOS=-324,324;SVTYPE=INV;SVMETHOD=EMBL.DELLYv0.6.7;CHR2=2;END=88917157;CT=3to3;INSLEN=0;PE=2;MAPQ=60	GT:GL:GQ:FT:RCL:RC:RCR:CN:DR:DV:RR:RV	0/0:0,-5.45127,-309.392:55:PASS:270:562:341:2:56:2:0:0
2	89072755	INV00001015	N	<INV>	.	LowQual	IMPRECISE;CIEND=-33,33;CIPOS=-33,33;SVTYPE=INV;SVMETHOD=EMBL.DELLYv0.6.7;CHR2=2;END=96604502;CT=5to5;INSLEN=0;PE=2;MAPQ=7	GT:GL:GQ:FT:RCL:RC:RCR:CN:DR:DV:RR:RV	0/0:0,-38.6143,-508.58:10000:PASS:1650294:2681882:1844448:2:130:0:0:0
2	89073251	INV00001017	N	<INV>	.	PASS	IMPRECISE;CIEND=-301,301;CIPOS=-301,301;SVTYPE=INV;SVMETHOD=EMBL.DELLYv0.6.7;CHR2=2;END=96604030;CT=5to5;INSLEN=0;PE=6;MAPQ=22	GT:GL:GQ:FT:RCL:RC:RCR:CN:DR:DV:RR:RV	0/0:0,-11.7306,-343.263:117:PASS:1651036:2680218:1844420:2:77:6:0:0
2	89073480	INV00001016	N	<INV>	.	PASS	IMPRECISE;CIEND=-307,307;CIPOS=-307,307;SVTYPE=INV;SVMETHOD=EMBL.DELLYv0.6.7;CHR2=2;END=96603553;CT=3to3;INSLEN=0;PE=7;MAPQ=42	GT:GL:GQ:FT:RCL:RC:RCR:CN:DR:DV:RR:RV	0/0:0,-19.2754,-514.776:10000:PASS:1651405:2679096:1844385:2:147:7:0:0
2	89074108	INV00001018	N	<INV>	.	PASS	IMPRECISE;CIEND=-407,407;CIPOS=-407,407;SVTYPE=INV;SVMETHOD=EMBL.DELLYv0.6.7;CHR2=2;END=96603167;CT=5to5;INSLEN=0;PE=5;MAPQ=22	GT:GL:GQ:FT:RCL:RC:RCR:CN:DR:DV:RR:RV	0/0:0,-29.0094,-464.007:10000:PASS:1651729:2677408:1844727:2:136:5:0:0
2	89074229	INV00001019	N	<INV>	.	LowQual	IMPRECISE;CIEND=-410,410;CIPOS=-410,410;SVTYPE=INV;SVMETHOD=EMBL.DELLYv0.6.7;CHR2=2;END=96602849;CT=3to3;INSLEN=0;PE=5;MAPQ=19	GT:GL:GQ:FT:RCL:RC:RCR:CN:DR:DV:RR:RV	0/0:0,-29.0246,-505.039:10000:PASS:1651796:2676709:1844835:2:123:5:0:0
2	89075001	INV00001020	N	<INV>	.	PASS	IMPRECISE;CIEND=-403,403;CIPOS=-403,403;SVTYPE=INV;SVMETHOD=EMBL.DELLYv0.6.7;CHR2=2;END=96602056;CT=3to3;INSLEN=0;PE=9;MAPQ=29	GT:GL:GQ:FT:RCL:RC:RCR:CN:DR:DV:RR:RV	0/0:0,-7.04162,-421.933:70:PASS:1652001:2674941:1844704:2:102:9:0:0
2	89080496	INV00001023	N	<INV>	.	LowQual	IMPRECISE;CIEND=-174,174;CIPOS=-174,174;SVTYPE=INV;SVMETHOD=EMBL.DELLYv0.6.7;CHR2=2;END=96596800;CT=5to5;INSLEN=0;PE=17;MAPQ=3	GT:GL:GQ:FT:RCL:RC:RCR:CN:DR:DV:RR:RV	0/0:0,-26.7885,-403.323:10000:PASS:1652025:2662371:1846350:2:99:4:0:0
2	89080640	INV00001021	N	<INV>	.	LowQual	IMPRECISE;CIEND=-402,402;CIPOS=-402,402;SVTYPE=INV;SVMETHOD=EMBL.DELLYv0.6.7;CHR2=2;END=96596641;CT=3to3;INSLEN=0;PE=3;MAPQ=8	GT:GL:GQ:FT:RCL:RC:RCR:CN:DR:DV:RR:RV	0/0:0,-28.0873,-439.756:10000:PASS:1652134:2662012:1846291:2:103:2:0:0
2	89080863	INV00001022	N	<INV>	.	PASS	IMPRECISE;CIEND=-25,25;CIPOS=-25,25;SVTYPE=INV;SVMETHOD=EMBL.DELLYv0.6.7;CHR2=2;END=98178791;CT=3to3;INSLEN=0;PE=7;MAPQ=22	GT:GL:GQ:FT:RCL:RC:RCR:CN:DR:DV:RR:RV	0/0:0,-12.1364,-234.774:121:PASS:2068189:3391065:2295080:2:67:4:0:0
2	89081734	INV00001024	N	<INV>	.	LowQual	IMPRECISE;CIEND=-337,337;CIPOS=-337,337;SVTYPE=INV;SVMETHOD=EMBL.DELLYv0.6.7;CHR2=2;END=98178106;CT=5to5;INSLEN=0;PE=3;MAPQ=2	GT:GL:GQ:FT:RCL:RC:RCR:CN:DR:DV:RR:RV	0/0:0,-57.6011,-637.691:10000:PASS:2068133:3389241:2295460:2:200:1:0:0
2	89081907	INV00001025	N	<INV>	.	LowQual	IMPRECISE;CIEND=-284,284;CIPOS=-284,284;SVTYPE=INV;SVMETHOD=EMBL.DELLYv0.6.7;CHR2=2;END=98177672;CT=3to3;INSLEN=0;PE=40;MAPQ=6	GT:GL:GQ:FT:RCL:RC:RCR:CN:DR:DV:RR:RV	0/0:0,-9.30726,-224.113:93:PASS:2068310:3388433:2295519:2:67:35:0:0
2	89081910	INV00001026	N	<INV>	.	LowQual	IMPRECISE;CIEND=-78,78;CIPOS=-78,78;SVTYPE=INV;SVMETHOD=EMBL.DELLYv0.6.7;CHR2=2;END=96595460;CT=3to3;INSLEN=0;PE=50;MAPQ=9	GT:GL:GQ:FT:RCL:RC:RCR:CN:DR:DV:RR:RV	0/1:-24.0982,0,-341.597:10000:PASS:1652343:2659446:1846101:2:82:47:0:0
2	89082400	INV00001027	N	<INV>	.	LowQual	IMPRECISE;CIEND=-226,226;CIPOS=-226,226;SVTYPE=INV;SVMETHOD=EMBL.DELLYv0.6.7;CHR2=2;END=96592979;CT=5to5;INSLEN=0;PE=6;MAPQ=10	GT:GL:GQ:FT:RCL:RC:RCR:CN:DR:DV:RR:RV	0/0:0,-13.7622,-298.713:138:PASS:1651674:2656001:1847147:2:56:6:0:0
2	89088513	INV00001029	N	<INV>	.	LowQual	IMPRECISE;CIEND=-322,322;CIPOS=-322,322;SVTYPE=INV;SVMETHOD=EMBL.DELLYv0.6.7;CHR2=2;END=98170654;CT=5to5;INSLEN=0;PE=10;MAPQ=5	GT:GL:GQ:FT:RCL:RC:RCR:CN:DR:DV:RR:RV	0/0:0,-14.3616,-292.592:144:PASS:2066257:3378791:2293132:2:52:6:0:0
2	89088695	INV00001028	N	<INV>	.	LowQual	IMPRECISE;CIEND=-157,157;CIPOS=-157,157;SVTYPE=INV;SVMETHOD=EMBL.DELLYv0.6.7;CHR2=2;END=96527853;CT=3to3;INSLEN=0;PE=10;MAPQ=1	GT:GL:GQ:FT:RCL:RC:RCR:CN:DR:DV:RR:RV	0/0:0,-17.8678,-352.042:10000:PASS:1635418:2621057:1825911:2:62:2:0:0
2	89160118	INV00001031	N	<INV>	.	PASS	IMPRECISE;CIEND=-200,200;CIPOS=-200,200;SVTYPE=INV;SVMETHOD=EMBL.DELLYv0.6.7;CHR2=2;END=90249395;CT=3to3;INSLEN=0;PE=32;MAPQ=56	GT:GL:GQ:FT:RCL:RC:RCR:CN:DR:DV:RR:RV	0/1:-146.463,0,-13.1703:132:PASS:273936:488710:118269:2:4:32:0:0
2	89160119	INV00001030	N	<INV>	.	PASS	IMPRECISE;CIEND=-115,115;CIPOS=-115,115;SVTYPE=INV;SVMETHOD=EMBL.DELLYv0.6.7;CHR2=2;END=89185671;CT=3to3;INSLEN=0;PE=31;MAPQ=60	GT:GL:GQ:FT:RCL:RC:RCR:CN:DR:DV:RR:RV	1/1:-172.6,-3.33191,0:33:PASS:628:6376:503:11:1:30:0:0
2	89161436	INV00001033	N	<INV>	.	PASS	IMPRECISE;CIEND=-158,158;CIPOS=-158,158;SVTYPE=INV;SVMETHOD=EMBL.DELLYv0.6.7;CHR2=2;END=89197303;CT=5to5;INSLEN=0;PE=30;MAPQ=60	GT:GL:GQ:FT:RCL:RC:RCR:CN:DR:DV:RR:RV	1/1:-180,-9.03089,0:90:PASS:692:6529:4923:2:0:30:0:0
2	89161564	INV00001032	N	<INV>	.	LowQual	IMPRECISE;CIEND=-295,295;CIPOS=-295,295;SVTYPE=INV;SVMETHOD=EMBL.DELLYv0.6.7;CHR2=2;END=89924028;CT=5to5;INSLEN=0;PE=2;MAPQ=10	GT:GL:GQ:FT:RCL:RC:RCR:CN:DR:DV:RR:RV	0/0:0,-4.62162,-112.442:46:PASS:191384:359817:135832:2:19:2:0:0
2	89292358	INV00001034	N	<INV>	.	LowQual	IMPRECISE;CIEND=-293,293;CIPOS=-293,293;SVTYPE=INV;SVMETHOD=EMBL.DELLYv0.6.7;CHR2=2;END=90259749;CT=3to3;INSLEN=0;PE=5;MAPQ=13	GT:GL:GQ:FT:RCL:RC:RCR:CN:DR:DV:RR:RV	0/0:0,-0.828599,-118.038:9:LowQual:208638:459768:115622:3:23:5:0:0
2	89292498	INV00001035	N	<INV>	.	LowQual	IMPRECISE;CIEND=-261,261;CIPOS=-261,261;SVTYPE=INV;SVMETHOD=EMBL.DELLYv0.6.7;CHR2=2;END=90259609;CT=5to5;INSLEN=0;PE=2;MAPQ=23	GT:GL:GQ:FT:RCL:RC:RCR:CN:DR:DV:RR:RV	0/0:0,-5.02637,-128.767:50:PASS:208502:459693:115673:3:24:2:0:0
2	89830436	INV00001039	N	<INV>	.	LowQual	IMPRECISE;CIEND=-303,303;CIPOS=-303,303;SVTYPE=INV;SVMETHOD=EMBL.DELLYv0.6.7;CHR2=2;END=89848914;CT=5to5;INSLEN=0;PE=12;MAPQ=15	GT:GL:GQ:FT:RCL:RC:RCR:CN:DR:DV:RR:RV	0/1:-12.4876,0,-2.75535:28:PASS:0:32067:58321:1:1:11:0:0
2	89830468	INV00001037	N	<INV>	.	LowQual	IMPRECISE;CIEND=-113,113;CIPOS=-113,113;SVTYPE=INV;SVMETHOD=EMBL.DELLYv0.6.7;CHR2=2;END=89846427;CT=5to5;INSLEN=0;PE=2;MAPQ=18	GT:GL:GQ:FT:RCL:RC:RCR:CN:DR:DV:RR:RV	0/0:0,-5.97409,-63.4525:60:PASS:4:27842:55358:1:21:0:0:0
2	89830691	INV00001040	N	<INV>	.	LowQual	IMPRECISE;CIEND=-436,436;CIPOS=-436,436;SVTYPE=INV;SVMETHOD=EMBL.DELLYv0.6.7;CHR2=2;END=92271334;CT=5to5;INSLEN=0;PE=2;MAPQ=3	GT:GL:GQ:FT:RCL:RC:RCR:CN:DR:DV:RR:RV	0/0:0,-44.3779,-711.121:10000:PASS:377978:1079567:863769:2:152:0:0:0
2	89830836	INV00001041	N	<INV>	.	LowQual	IMPRECISE;CIEND=-352,352;CIPOS=-352,352;SVTYPE=INV;SVMETHOD=EMBL.DELLYv0.6.7;CHR2=2;END=89842437;CT=3to3;INSLEN=0;PE=6;MAPQ=6	GT:GL:GQ:FT:RCL:RC:RCR:CN:DR:DV:RR:RV	0/0:0,-33.5144,-659.766:10000:PASS:757:18759:11056:3:117:3:0:0
2	89830853	INV00001036	N	<INV>	.	LowQual	IMPRECISE;CIEND=-157,157;CIPOS=-157,157;SVTYPE=INV;SVMETHOD=EMBL.DELLYv0.6.7;CHR2=2;END=89846701;CT=3to3;INSLEN=0;PE=2;MAPQ=9	GT:GL:GQ:FT:RCL:RC:RCR:CN:DR:DV:RR:RV	0/0:0,-33.3093,-644.049:10000:PASS:775:27817:54911:1:114:1:0:0
2	89830874	INV00001038	N	<INV>	.	LowQual	IMPRECISE;CIEND=-355,355;CIPOS=-355,355;SVTYPE=INV;SVMETHOD=EMBL.DELLYv0.6.7;CHR2=2;END=89848821;CT=3to3;INSLEN=0;PE=4;MAPQ=6	GT:GL:GQ:FT:RCL:RC:RCR:CN:DR:DV:RR:RV	0/0:0,-31.0298,-619.688:10000:PASS:802:31171:58024:1:108:4:0:0
2	89831662	INV00001042	N	<INV>	.	LowQual	IMPRECISE;CIEND=-452,452;CIPOS=-452,452;SVTYPE=INV;SVMETHOD=EMBL.DELLYv0.6.7;CHR2=2;END=89845759;CT=3to3;INSLEN=0;PE=2;MAPQ=7	GT:GL:GQ:FT:RCL:RC:RCR:CN:DR:DV:RR:RV	0/0:0,-27.5052,-535.429:10000:PASS:1870:24723:28431:2:94:2:0:0
2	89831855	INV00001043	N	<INV>	.	LowQual	IMPRECISE;CIEND=-47,47;CIPOS=-47,47;SVTYPE=INV;SVMETHOD=EMBL.DELLYv0.6.7;CHR2=2;END=89844897;CT=3to3;INSLEN=0;PE=3;MAPQ=8	GT:GL:GQ:FT:RCL:RC:RCR:CN:DR:DV:RR:RV	0/0:0,-51.5593,-782.439:10000:PASS:2601:21767:19904:2:192:2:0:0
2	89838381	INV00001044	N	<INV>	.	LowQual	IMPRECISE;CIEND=-266,266;CIPOS=-266,266;SVTYPE=INV;SVMETHOD=EMBL.DELLYv0.6.7;CHR2=2;END=89843499;CT=5to5;INSLEN=0;PE=2;MAPQ=60	GT:GL:GQ:FT:RCL:RC:RCR:CN:DR:DV:RR:RV	0/0:0,-29.6371,-688.504:10000:PASS:3171:9010:5951:2:128:2:0:0
2	89839016	INV00001045	N	<INV>	.	LowQual	IMPRECISE;CIEND=-436,436;CIPOS=-436,436;SVTYPE=INV;SVMETHOD=EMBL.DELLYv0.6.7;CHR2=2;END=89845336;CT=3to3;INSLEN=0;PE=3;MAPQ=4	GT:GL:GQ:FT:RCL:RC:RCR:CN:DR:DV:RR:RV	0/0:0,-32.8795,-632.53:10000:PASS:3914:12722:5149:3:110:1:0:0
2	89842163	INV00001046	N	<INV>	.	LowQual	IMPRECISE;CIEND=-206,206;CIPOS=-206,206;SVTYPE=INV;SVMETHOD=EMBL.DELLYv0.6.7;CHR2=2;END=92269994;CT=5to5;INSLEN=0;PE=7;MAPQ=5	GT:GL:GQ:FT:RCL:RC:RCR:CN:DR:DV:RR:RV	0/0:0,-1.14449,-52.964:11:LowQual:385823:1059913:866363:2:21:4:0:0
2	89843463	INV00001047	N	<INV>	.	LowQual	IMPRECISE;CIEND=-444,444;CIPOS=-444,444;SVTYPE=INV;SVMETHOD=EMBL.DELLYv0.6.7;CHR2=2;END=92271402;CT=3to3;INSLEN=0;PE=2;MAPQ=15	GT:GL:GQ:FT:RCL:RC:RCR:CN:DR:DV:RR:RV	0/0:0,-42.8961,-754.256:10000:PASS:388805:1059300:863307:2:149:1:0:0
2	89844227	INV00001048	N	<INV>	.	LowQual	IMPRECISE;CIEND=-235,235;CIPOS=-235,235;SVTYPE=INV;SVMETHOD=EMBL.DELLYv0.6.7;CHR2=2;END=92270374;CT=3to3;INSLEN=0;PE=2;MAPQ=9	GT:GL:GQ:FT:RCL:RC:RCR:CN:DR:DV:RR:RV	0/0:0,-42.9912,-746.72:10000:PASS:389108:1056166:865275:2:149:2:0:0
2	89844674	INV00001051	N	<INV>	.	LowQual	IMPRECISE;CIEND=-371,371;CIPOS=-371,371;SVTYPE=INV;SVMETHOD=EMBL.DELLYv0.6.7;CHR2=2;END=92268677;CT=5to5;INSLEN=0;PE=8;MAPQ=5	GT:GL:GQ:FT:RCL:RC:RCR:CN:DR:DV:RR:RV	0/0:0,-77.659,-1000:10000:PASS:389296:1042908:877534:2:278:4:0:0
2	89844786	INV00001050	N	<INV>	.	LowQual	IMPRECISE;CIEND=-431,431;CIPOS=-431,431;SVTYPE=INV;SVMETHOD=EMBL.DELLYv0.6.7;CHR2=2;END=92272363;CT=5to5;INSLEN=0;PE=3;MAPQ=9	GT:GL:GQ:FT:RCL:RC:RCR:CN:DR:DV:RR:RV	0/0:0,-33.6674,-524.317:10000:PASS:390712:1058206:861725:2:119:3:0:0
2	89845181	INV00001049	N	<INV>	.	LowQual	IMPRECISE;CIEND=-37,37;CIPOS=-37,37;SVTYPE=INV;SVMETHOD=EMBL.DELLYv0.6.7;CHR2=2;END=92268237;CT=3to3;INSLEN=0;PE=2;MAPQ=9	GT:GL:GQ:FT:RCL:RC:RCR:CN:DR:DV:RR:RV	0/0:0,-55.1121,-687.368:10000:PASS:390385:1039756:879094:2:196:1:0:0
2	89845252	INV00001052	N	<INV>	.	LowQual	IMPRECISE;CIEND=-286,286;CIPOS=-286,286;SVTYPE=INV;SVMETHOD=EMBL.DELLYv0.6.7;CHR2=2;END=92268615;CT=5to5;INSLEN=0;PE=2;MAPQ=6	GT:GL:GQ:FT:RCL:RC:RCR:CN:DR:DV:RR:RV	0/0:0,-79.0992,-1000:10000:PASS:390585:1040822:877872:2:275:1:0:0
2	89845758	INV00001053	N	<INV>	.	LowQual	IMPRECISE;CIEND=-435,435;CIPOS=-435,435;SVTYPE=INV;SVMETHOD=EMBL.DELLYv0.6.7;CHR2=2;END=92268942;CT=3to3;INSLEN=0;PE=5;MAPQ=13	GT:GL:GQ:FT:RCL:RC:RCR:CN:DR:DV:RR:RV	0/0:0,-23.6072,-530.79:10000:PASS:391754:1041257:875929:2:94:4:0:0
2	89846427	INV00001054	N	<INV>	.	LowQual	IMPRECISE;CIEND=-372,372;CIPOS=-372,372;SVTYPE=INV;SVMETHOD=EMBL.DELLYv0.6.7;CHR2=2;END=92271372;CT=5to5;INSLEN=0;PE=4;MAPQ=7	GT:GL:GQ:FT:RCL:RC:RCR:CN:DR:DV:RR:RV	0/0:0,-49.2663,-793.068:10000:PASS:393134:1052303:863628:2:174:4:0:0
2	89846472	INV00001055	N	<INV>	.	LowQual	IMPRECISE;CIEND=-242,242;CIPOS=-242,242;SVTYPE=INV;SVMETHOD=EMBL.DELLYv0.6.7;CHR2=2;END=92268596;CT=5to5;INSLEN=0;PE=3;MAPQ=2	GT:GL:GQ:FT:RCL:RC:RCR:CN:DR:DV:RR:RV	0/0:0,-51.8493,-789.429:10000:PASS:392589:1037747:877953:2:179:1:0:0
2	89846777	INV00001056	N	<INV>	.	LowQual	IMPRECISE;CIEND=-369,369;CIPOS=-369,369;SVTYPE=INV;SVMETHOD=EMBL.DELLYv0.6.7;CHR2=2;END=92269854;CT=3to3;INSLEN=0;PE=6;MAPQ=10	GT:GL:GQ:FT:RCL:RC:RCR:CN:DR:DV:RR:RV	0/0:0,-22.1822,-349.831:10000:PASS:393564:1048217:866579:2:96:6:0:0
2	89848739	INV00001057	N	<INV>	.	LowQual	IMPRECISE;CIEND=-421,421;CIPOS=-421,421;SVTYPE=INV;SVMETHOD=EMBL.DELLYv0.6.7;CHR2=2;END=92271054;CT=3to3;INSLEN=0;PE=2;MAPQ=6	GT:GL:GQ:FT:RCL:RC:RCR:CN:DR:DV:RR:RV	0/0:0,-17.8591,-329.821:10000:PASS:394879:1048129:864144:2:61:1:0:0
2	89849040	INV00001058	N	<INV>	.	LowQual	IMPRECISE;CIEND=-14,14;CIPOS=-14,14;SVTYPE=INV;SVMETHOD=EMBL.DELLYv0.6.7;CHR2=2;END=92270955;CT=5to5;INSLEN=0;PE=3;MAPQ=5	GT:GL:GQ:FT:RCL:RC:RCR:CN:DR:DV:RR:RV	0/0:0,-21.9055,-377.229:10000:PASS:395519:1047156:864223:2:74:0:0:0
2	89852195	INV00001059	N	<INV>	.	LowQual	IMPRECISE;CIEND=-433,433;CIPOS=-433,433;SVTYPE=INV;SVMETHOD=EMBL.DELLYv0.6.7;CHR2=2;END=109815862;CT=5to5;INSLEN=0;PE=2;MAPQ=6	GT:GL:GQ:FT:RCL:RC:RCR:CN:DR:DV:RR:RV	0/0:0,-17.9937,-88.5318:10000:PASS:4586371:9036263:4553875:2:84:1:0:0
2	89852352	INV00001060	N	<INV>	.	LowQual	IMPRECISE;CIEND=-450,450;CIPOS=-450,450;SVTYPE=INV;SVMETHOD=EMBL.DELLYv0.6.7;CHR2=2;END=89877426;CT=5to5;INSLEN=0;PE=2;MAPQ=2	GT:GL:GQ:FT:RCL:RC:RCR:CN:DR:DV:RR:RV	0/0:0,-176.499,-1000:10000:PASS:36700:163833:37132:4:649:0:0:0
2	89853154	INV00001061	N	<INV>	.	LowQual	IMPRECISE;CIEND=-428,428;CIPOS=-428,428;SVTYPE=INV;SVMETHOD=EMBL.DELLYv0.6.7;CHR2=2;END=89878782;CT=5to5;INSLEN=0;PE=5;MAPQ=6	GT:GL:GQ:FT:RCL:RC:RCR:CN:DR:DV:RR:RV	0/0:0,-55.65,-732.403:10000:PASS:43925:167043:26769:5:209:4:0:0
2	89853169	INV00001062	N	<INV>	.	LowQual	IMPRECISE;CIEND=-205,205;CIPOS=-205,205;SVTYPE=INV;SVMETHOD=EMBL.DELLYv0.6.7;CHR2=2;END=89875285;CT=5to5;INSLEN=0;PE=2;MAPQ=8	GT:GL:GQ:FT:RCL:RC:RCR:CN:DR:DV:RR:RV	0/0:0,-408.931,-1000:10000:PASS:41602:136964:52099:3:1602:1:0:0
2	89853173	INV00001063	N	<INV>	.	LowQual	IMPRECISE;CIEND=-426,426;CIPOS=-426,426;SVTYPE=INV;SVMETHOD=EMBL.DELLYv0.6.7;CHR2=2;END=89877426;CT=5to5;INSLEN=0;PE=4;MAPQ=6	GT:GL:GQ:FT:RCL:RC:RCR:CN:DR:DV:RR:RV	0/0:0,-175.502,-1000:10000:PASS:43026:155575:36685:4:649:3:0:0
2	89860608	INV00001064	N	<INV>	.	LowQual	IMPRECISE;CIEND=-479,479;CIPOS=-479,479;SVTYPE=INV;SVMETHOD=EMBL.DELLYv0.6.7;CHR2=2;END=89876891;CT=5to5;INSLEN=0;PE=2;MAPQ=23	GT:GL:GQ:FT:RCL:RC:RCR:CN:DR:DV:RR:RV	0/0:0,-33.372,-637.149:10000:PASS:39599:117435:35650:3:121:1:0:0
2	89863192	INV00001065	N	<INV>	.	LowQual	IMPRECISE;CIEND=-442,442;CIPOS=-442,442;SVTYPE=INV;SVMETHOD=EMBL.DELLYv0.6.7;CHR2=2;END=89879869;CT=5to5;INSLEN=0;PE=2;MAPQ=4	GT:GL:GQ:FT:RCL:RC:RCR:CN:DR:DV:RR:RV	0/0:0,-30.6954,-599.461:10000:PASS:13311:137773:14880:10:105:1:0:0
2	89865249	INV00001069	N	<INV>	.	LowQual	IMPRECISE;CIEND=-194,194;CIPOS=-194,194;SVTYPE=INV;SVMETHOD=EMBL.DELLYv0.6.7;CHR2=2;END=89879886;CT=5to5;INSLEN=0;PE=7;MAPQ=3	GT:GL:GQ:FT:RCL:RC:RCR:CN:DR:DV:RR:RV	0/0:0,-168.455,-1000:10000:PASS:10106:134922:13729:11:637:1:0:0
2	89865345	INV00001067	N	<INV>	.	LowQual	IMPRECISE;CIEND=-420,420;CIPOS=-420,420;SVTYPE=INV;SVMETHOD=EMBL.DELLYv0.6.7;CHR2=2;END=89879967;CT=3to3;INSLEN=0;PE=2;MAPQ=1	GT:GL:GQ:FT:RCL:RC:RCR:CN:DR:DV:RR:RV	0/0:0,-323.152,-1000:10000:PASS:13083:138132:7487:13:1217:0:0:0
2	89865426	INV00001068	N	<INV>	.	LowQual	IMPRECISE;CIEND=-464,464;CIPOS=-464,464;SVTYPE=INV;SVMETHOD=EMBL.DELLYv0.6.7;CHR2=2;END=89868731;CT=5to5;INSLEN=0;PE=2;MAPQ=9	GT:GL:GQ:FT:RCL:RC:RCR:CN:DR:DV:RR:RV	0/0:0,-135.007,-1000:10000:PASS:5572:33188:27783:2:512:1:0:0
2	89865500	INV00001066	N	<INV>	.	LowQual	IMPRECISE;CIEND=-159,159;CIPOS=-159,159;SVTYPE=INV;SVMETHOD=EMBL.DELLYv0.6.7;CHR2=2;END=89875388;CT=3to3;INSLEN=0;PE=3;MAPQ=16	GT:GL:GQ:FT:RCL:RC:RCR:CN:DR:DV:RR:RV	0/0:0,-172.385,-1000:10000:PASS:11411:96384:40666:4:655:2:0:0
2	89867381	INV00001087	N	<INV>	.	LowQual	IMPRECISE;CIEND=-393,393;CIPOS=-393,393;SVTYPE=INV;SVMETHOD=EMBL.DELLYv0.6.7;CHR2=2;END=89879863;CT=5to5;INSLEN=0;PE=4;MAPQ=5	GT:GL:GQ:FT:RCL:RC:RCR:CN:DR:DV:RR:RV	0/0:0,-262.147,-1000:10000:PASS:17097:123603:12794:8:990:3:0:0
2	89867387	INV00001098	N	<INV>	.	LowQual	IMPRECISE;CIEND=-26,26;CIPOS=-26,26;SVTYPE=INV;SVMETHOD=EMBL.DELLYv0.6.7;CHR2=2;END=89877421;CT=5to5;INSLEN=0;PE=3;MAPQ=8	GT:GL:GQ:FT:RCL:RC:RCR:CN:DR:DV:RR:RV	0/0:0,-165.597,-1000:10000:PASS:15080:103088:29453:5:615:2:0:0
2	89867396	INV00001081	N	<INV>	.	LowQual	IMPRECISE;CIEND=-243,243;CIPOS=-243,243;SVTYPE=INV;SVMETHOD=EMBL.DELLYv0.6.7;CHR2=2;END=109815958;CT=5to5;INSLEN=0;PE=3;MAPQ=5	GT:GL:GQ:FT:RCL:RC:RCR:CN:DR:DV:RR:RV	0/0:0,-54.6478,-315.394:10000:PASS:4638575:8973417:4549225:2:235:2:0:0
2	89867401	INV00001072	N	<INV>	.	LowQual	IMPRECISE;CIEND=-174,174;CIPOS=-174,174;SVTYPE=INV;SVMETHOD=EMBL.DELLYv0.6.7;CHR2=2;END=89875048;CT=5to5;INSLEN=0;PE=5;MAPQ=3	GT:GL:GQ:FT:RCL:RC:RCR:CN:DR:DV:RR:RV	0/0:0,-127.379,-1000:10000:PASS:13723:81027:33794:3:499:3:0:0
2	89867417	INV00001077	N	<INV>	.	LowQual	IMPRECISE;CIEND=-187,187;CIPOS=-187,187;SVTYPE=INV;SVMETHOD=EMBL.DELLYv0.6.7;CHR2=2;END=89878460;CT=5to5;INSLEN=0;PE=6;MAPQ=5	GT:GL:GQ:FT:RCL:RC:RCR:CN:DR:DV:RR:RV	0/0:0,-209.117,-1000:10000:PASS:15895:108817:24899:5:811:3:0:0
2	89867510	INV00001074	N	<INV>	.	LowQual	IMPRECISE;CIEND=-267,267;CIPOS=-267,267;SVTYPE=INV;SVMETHOD=EMBL.DELLYv0.6.7;CHR2=2;END=89876921;CT=3to3;INSLEN=0;PE=2;MAPQ=5	GT:GL:GQ:FT:RCL:RC:RCR:CN:DR:DV:RR:RV	0/0:0,-148.071,-1000:10000:PASS:24692:90116:31459:3:571:1:0:0
2	89867521	INV00001075	N	<INV>	.	LowQual	IMPRECISE;CIEND=-367,367;CIPOS=-367,367;SVTYPE=INV;SVMETHOD=EMBL.DELLYv0.6.7;CHR2=2;END=109816034;CT=3to3;INSLEN=0;PE=4;MAPQ=8	GT:GL:GQ:FT:RCL:RC:RCR:CN:DR:DV:RR:RV	0/0:0,-33.3528,-201.691:10000:PASS:4648803:8964391:4547994:2:148:2:0:0
2	89867523	INV00001078	N	<INV>	.	LowQual	IMPRECISE;CIEND=-379,379;CIPOS=-379,379;SVTYPE=INV;SVMETHOD=EMBL.DELLYv0.6.7;CHR2=2;END=89879985;CT=3to3;INSLEN=0;PE=4;MAPQ=4	GT:GL:GQ:FT:RCL:RC:RCR:CN:DR:DV:RR:RV	0/0:0,-284.277,-1000:10000:PASS:27244:119780:6370:7:1076:1:0:0
2	89867524	INV00001097	N	<INV>	.	LowQual	IMPRECISE;CIEND=-40,40;CIPOS=-40,40;SVTYPE=INV;SVMETHOD=EMBL.DELLYv0.6.7;CHR2=2;END=89874589;CT=3to3;INSLEN=0;PE=38;MAPQ=16	GT:GL:GQ:FT:RCL:RC:RCR:CN:DR:DV:RR:RV	0/0:0,-41.2972,-688.55:10000:PASS:23509:68856:28348:3:143:0:0:0
2	89867526	INV00001089	N	<INV>	.	LowQual	IMPRECISE;CIEND=-415,415;CIPOS=-415,415;SVTYPE=INV;SVMETHOD=EMBL.DELLYv0.6.7;CHR2=2;END=89872401;CT=3to3;INSLEN=0;PE=4;MAPQ=12	GT:GL:GQ:FT:RCL:RC:RCR:CN:DR:DV:RR:RV	0/0:0,-175.105,-1000:10000:PASS:22000:60997:8912:4:673:4:0:0
2	89867536	INV00001083	N	<INV>	.	LowQual	IMPRECISE;CIEND=-280,280;CIPOS=-280,280;SVTYPE=INV;SVMETHOD=EMBL.DELLYv0.6.7;CHR2=2;END=89879339;CT=3to3;INSLEN=0;PE=14;MAPQ=7	GT:GL:GQ:FT:RCL:RC:RCR:CN:DR:DV:RR:RV	0/0:0,-245.994,-1000:10000:PASS:26255:110236:14755:5:974:11:0:0
2	89867541	INV00001082	N	<INV>	.	LowQual	IMPRECISE;CIEND=-299,299;CIPOS=-299,299;SVTYPE=INV;SVMETHOD=EMBL.DELLYv0.6.7;CHR2=2;END=89878559;CT=3to3;INSLEN=0;PE=5;MAPQ=4	GT:GL:GQ:FT:RCL:RC:RCR:CN:DR:DV:RR:RV	0/0:0,-240.475,-1000:10000:PASS:25850:102749:20979:4:899:2:0:0
2	89867984	INV00001096	N	<INV>	.	LowQual	IMPRECISE;CIEND=-426,426;CIPOS=-426,426;SVTYPE=INV;SVMETHOD=EMBL.DELLYv0.6.7;CHR2=2;END=89875267;CT=5to5;INSLEN=0;PE=3;MAPQ=3	GT:GL:GQ:FT:RCL:RC:RCR:CN:DR:DV:RR:RV	0/0:0,-183.227,-1000:10000:PASS:24370:72883:30391:3:689:0:0:0
2	89867991	INV00001085	N	<INV>	.	LowQual	IMPRECISE;CIEND=-307,307;CIPOS=-307,307;SVTYPE=INV;SVMETHOD=EMBL.DELLYv0.6.7;CHR2=2;END=89878438;CT=5to5;INSLEN=0;PE=9;MAPQ=7	GT:GL:GQ:FT:RCL:RC:RCR:CN:DR:DV:RR:RV	0/0:0,-173.902,-1000:10000:PASS:26371:96767:25188:4:683:6:0:0
2	89868009	INV00001086	N	<INV>	.	LowQual	IMPRECISE;CIEND=-245,245;CIPOS=-245,245;SVTYPE=INV;SVMETHOD=EMBL.DELLYv0.6.7;CHR2=2;END=89876835;CT=5to5;INSLEN=0;PE=2;MAPQ=2	GT:GL:GQ:FT:RCL:RC:RCR:CN:DR:DV:RR:RV	0/0:0,-95.4285,-1000:10000:PASS:25828:86567:32544:3:358:0:0:0
2	89868235	INV00001071	N	<INV>	.	LowQual	IMPRECISE;CIEND=-418,418;CIPOS=-418,418;SVTYPE=INV;SVMETHOD=EMBL.DELLYv0.6.7;CHR2=2;END=89875946;CT=5to5;INSLEN=0;PE=2;MAPQ=18	GT:GL:GQ:FT:RCL:RC:RCR:CN:DR:DV:RR:RV	0/0:0,-200.517,-1000:10000:PASS:32574:74484:28519:2:781:2:0:0
2	89868335	INV00001080	N	<INV>	.	LowQual	IMPRECISE;CIEND=-213,213;CIPOS=-213,213;SVTYPE=INV;SVMETHOD=EMBL.DELLYv0.6.7;CHR2=2;END=89878542;CT=3to3;INSLEN=0;PE=3;MAPQ=11	GT:GL:GQ:FT:RCL:RC:RCR:CN:DR:DV:RR:RV	0/0:0,-214.577,-1000:10000:PASS:37907:89270:20584:3:809:2:0:0
2	89868345	INV00001084	N	<INV>	.	LowQual	IMPRECISE;CIEND=-154,154;CIPOS=-154,154;SVTYPE=INV;SVMETHOD=EMBL.DELLYv0.6.7;CHR2=2;END=89879979;CT=3to3;INSLEN=0;PE=5;MAPQ=5	GT:GL:GQ:FT:RCL:RC:RCR:CN:DR:DV:RR:RV	0/0:0,-192.927,-1000:10000:PASS:38777:106240:5916:5:722:3:0:0
2	89868515	INV00001095	N	<INV>	.	LowQual	IMPRECISE;CIEND=-177,177;CIPOS=-177,177;SVTYPE=INV;SVMETHOD=EMBL.DELLYv0.6.7;CHR2=2;END=89879264;CT=5to5;INSLEN=0;PE=27;MAPQ=6	GT:GL:GQ:FT:RCL:RC:RCR:CN:DR:DV:RR:RV	0/0:0,-59.9829,-831.997:10000:PASS:38689:93835:16443:3:281:20:0:0
2	89868730	INV00001099	N	<INV>	.	LowQual	IMPRECISE;CIEND=-419,419;CIPOS=-419,419;SVTYPE=INV;SVMETHOD=EMBL.DELLYv0.6.7;CHR2=2;END=89875280;CT=5to5;INSLEN=0;PE=4;MAPQ=3	GT:GL:GQ:FT:RCL:RC:RCR:CN:DR:DV:RR:RV	0/0:0,-132.392,-1000:10000:PASS:33052:59200:28613:2:501:1:0:0
2	89868730	INV00001100	N	<INV>	.	LowQual	IMPRECISE;CIEND=-447,447;CIPOS=-447,447;SVTYPE=INV;SVMETHOD=EMBL.DELLYv0.6.7;CHR2=2;END=89876862;CT=5to5;INSLEN=0;PE=2;MAPQ=6	GT:GL:GQ:FT:RCL:RC:RCR:CN:DR:DV:RR:RV	0/0:0,-119.015,-1000:10000:PASS:37688:73541:32138:2:455:1:0:0
2	89868731	INV00001088	N	<INV>	.	LowQual	IMPRECISE;CIEND=-446,446;CIPOS=-446,446;SVTYPE=INV;SVMETHOD=EMBL.DELLYv0.6.7;CHR2=2;END=89875942;CT=5to5;INSLEN=0;PE=9;MAPQ=5	GT:GL:GQ:FT:RCL:RC:RCR:CN:DR:DV:RR:RV	0/0:0,-134.411,-1000:10000:PASS:36936:69012:27834:2:512:5:0:0
2	89868731	INV00001070	N	<INV>	.	LowQual	IMPRECISE;CIEND=-448,448;CIPOS=-448,448;SVTYPE=INV;SVMETHOD=EMBL.DELLYv0.6.7;CHR2=2;END=89879881;CT=5to5;INSLEN=0;PE=2;MAPQ=6	GT:GL:GQ:FT:RCL:RC:RCR:CN:DR:DV:RR:RV	0/0:0,-135.307,-1000:10000:PASS:39521:98367:11931:4:512:1:0:0
2	89868731	INV00001073	N	<INV>	.	LowQual	IMPRECISE;CIEND=-333,333;CIPOS=-333,333;SVTYPE=INV;SVMETHOD=EMBL.DELLYv0.6.7;CHR2=2;END=109815782;CT=5to5;INSLEN=0;PE=2;MAPQ=3	GT:GL:GQ:FT:RCL:RC:RCR:CN:DR:DV:RR:RV	0/0:0,-3.64651,-25.6321:36:PASS:4662748:8947255:4549607:2:14:0:0:0
2	89868814	INV00001092	N	<INV>	.	LowQual	IMPRECISE;CIEND=-65,65;CIPOS=-65,65;SVTYPE=INV;SVMETHOD=EMBL.DELLYv0.6.7;CHR2=2;END=89875151;CT=3to3;INSLEN=0;PE=3;MAPQ=6	GT:GL:GQ:FT:RCL:RC:RCR:CN:DR:DV:RR:RV	0/0:0,-147.303,-1000:10000:PASS:38667:50253:24791:2:550:7:0:0
2	89868829	INV00001079	N	<INV>	.	LowQual	IMPRECISE;CIEND=-411,411;CIPOS=-411,411;SVTYPE=INV;SVMETHOD=EMBL.DELLYv0.6.7;CHR2=2;END=89876958;CT=3to3;INSLEN=0;PE=3;MAPQ=7	GT:GL:GQ:FT:RCL:RC:RCR:CN:DR:DV:RR:RV	0/0:0,-153.791,-1000:10000:PASS:45667:67329:30344:2:575:3:0:0
2	89868829	INV00001094	N	<INV>	.	LowQual	IMPRECISE;CIEND=-405,405;CIPOS=-405,405;SVTYPE=INV;SVMETHOD=EMBL.DELLYv0.6.7;CHR2=2;END=89879992;CT=3to3;INSLEN=0;PE=23;MAPQ=8	GT:GL:GQ:FT:RCL:RC:RCR:CN:DR:DV:RR:RV	0/0:0,-142.204,-1000:10000:PASS:47482:96714:5637:4:575:16:0:0
2	89868882	INV00001093	N	<INV>	.	LowQual	IMPRECISE;CIEND=-148,148;CIPOS=-148,148;SVTYPE=INV;SVMETHOD=EMBL.DELLYv0.6.7;CHR2=2;END=89879411;CT=3to3;INSLEN=0;PE=22;MAPQ=7	GT:GL:GQ:FT:RCL:RC:RCR:CN:DR:DV:RR:RV	0/0:0,-99.176,-860.503:10000:PASS:48145:87443:12840:3:423:14:0:0
2	89868886	INV00001091	N	<INV>	.	LowQual	IMPRECISE;CIEND=-322,322;CIPOS=-322,322;SVTYPE=INV;SVMETHOD=EMBL.DELLYv0.6.7;CHR2=2;END=89877596;CT=3to3;INSLEN=0;PE=9;MAPQ=4	GT:GL:GQ:FT:RCL:RC:RCR:CN:DR:DV:RR:RV	0/0:0,-117.441,-1000:10000:PASS:47285:71349:25965:2:457:4:0:0
2	89868887	INV00001090	N	<INV>	.	LowQual	IMPRECISE;CIEND=-390,390;CIPOS=-390,390;SVTYPE=INV;SVMETHOD=EMBL.DELLYv0.6.7;CHR2=2;END=89876042;CT=3to3;INSLEN=0;PE=2;MAPQ=4	GT:GL:GQ:FT:RCL:RC:RCR:CN:DR:DV:RR:RV	0/0:0,-110.112,-798.074:10000:PASS:43551:62608:25239:2:425:0:0:0
2	89868888	INV00001076	N	<INV>	.	LowQual	IMPRECISE;CIEND=-123,123;CIPOS=-123,123;SVTYPE=INV;SVMETHOD=EMBL.DELLYv0.6.7;CHR2=2;END=109816059;CT=3to3;INSLEN=0;PE=8;MAPQ=3	GT:GL:GQ:FT:RCL:RC:RCR:CN:DR:DV:RR:RV	0/0:0,-22.775,-103.659:10000:PASS:4672144:8939957:4547653:2:108:1:0:0
2	89869301	INV00001101	N	<INV>	.	LowQual	IMPRECISE;CIEND=-440,440;CIPOS=-440,440;SVTYPE=INV;SVMETHOD=EMBL.DELLYv0.6.7;CHR2=2;END=89874530;CT=5to5;INSLEN=0;PE=6;MAPQ=19	GT:GL:GQ:FT:RCL:RC:RCR:CN:DR:DV:RR:RV	0/0:0,-32.6197,-650.774:10000:PASS:39880:43394:22429:1:135:6:0:0
2	89869690	INV00001119	N	<INV>	.	LowQual	IMPRECISE;CIEND=-381,381;CIPOS=-381,381;SVTYPE=INV;SVMETHOD=EMBL.DELLYv0.6.7;CHR2=2;END=89875930;CT=5to5;INSLEN=0;PE=3;MAPQ=6	GT:GL:GQ:FT:RCL:RC:RCR:CN:DR:DV:RR:RV	0/0:0,-210.654,-1000:10000:PASS:41996:56725:21086:2:818:3:0:0
2	89869741	INV00001127	N	<INV>	.	LowQual	IMPRECISE;CIEND=-356,356;CIPOS=-356,356;SVTYPE=INV;SVMETHOD=EMBL.DELLYv0.6.7;CHR2=2;END=89879885;CT=5to5;INSLEN=0;PE=6;MAPQ=6	GT:GL:GQ:FT:RCL:RC:RCR:CN:DR:DV:RR:RV	0/0:0,-284.524,-1000:10000:PASS:50065:86036:11328:3:1097:4:0:0
2	89869742	INV00001108	N	<INV>	.	LowQual	IMPRECISE;CIEND=-38,38;CIPOS=-38,38;SVTYPE=INV;SVMETHOD=EMBL.DELLYv0.6.7;CHR2=2;END=89876640;CT=5to5;INSLEN=0;PE=3;MAPQ=3	GT:GL:GQ:FT:RCL:RC:RCR:CN:DR:DV:RR:RV	0/0:0,-37.6427,-671.974:10000:PASS:42496:60579:31924:2:129:1:0:0
2	89869742	INV00001122	N	<INV>	.	LowQual	IMPRECISE;CIEND=-10,10;CIPOS=-10,10;SVTYPE=INV;SVMETHOD=EMBL.DELLYv0.6.7;CHR2=2;END=89877935;CT=5to5;INSLEN=0;PE=9;MAPQ=5	GT:GL:GQ:FT:RCL:RC:RCR:CN:DR:DV:RR:RV	0/0:0,-47.7195,-751.811:10000:PASS:43474:69175:25254:2:172:4:0:0
2	89869743	INV00001107	N	<INV>	.	LowQual	IMPRECISE;CIEND=-4,4;CIPOS=-4,4;SVTYPE=INV;SVMETHOD=EMBL.DELLYv0.6.7;CHR2=2;END=89875162;CT=5to5;INSLEN=0;PE=4;MAPQ=2	GT:GL:GQ:FT:RCL:RC:RCR:CN:DR:DV:RR:RV	0/0:0,-302.181,-1000:10000:PASS:39690:45850:23087:1:1158:1:0:0
2	89869759	INV00001106	N	<INV>	.	LowQual	IMPRECISE;CIEND=-348,348;CIPOS=-348,348;SVTYPE=INV;SVMETHOD=EMBL.DELLYv0.6.7;CHR2=2;END=109815786;CT=5to5;INSLEN=0;PE=3;MAPQ=8	GT:GL:GQ:FT:RCL:RC:RCR:CN:DR:DV:RR:RV	0/0:0,-4.51299,-30.7994:45:PASS:4674453:8934745:4549350:2:27:3:0:0
2	89869770	INV00001115	N	<INV>	.	LowQual	IMPRECISE;CIEND=-315,315;CIPOS=-315,315;SVTYPE=INV;SVMETHOD=EMBL.DELLYv0.6.7;CHR2=2;END=89879269;CT=5to5;INSLEN=0;PE=2;MAPQ=9	GT:GL:GQ:FT:RCL:RC:RCR:CN:DR:DV:RR:RV	0/0:0,-237.702,-1000:10000:PASS:49841:80304:15736:2:916:1:0:0
2	89869844	INV00001102	N	<INV>	.	LowQual	IMPRECISE;CIEND=-133,133;CIPOS=-133,133;SVTYPE=INV;SVMETHOD=EMBL.DELLYv0.6.7;CHR2=2;END=109816019;CT=3to3;INSLEN=0;PE=3;MAPQ=5	GT:GL:GQ:FT:RCL:RC:RCR:CN:DR:DV:RR:RV	0/0:0,-41.5449,-246.359:10000:PASS:4683516:8927799:4547364:2:176:1:0:0
2	89869990	INV00001111	N	<INV>	.	LowQual	IMPRECISE;CIEND=-84,84;CIPOS=-84,84;SVTYPE=INV;SVMETHOD=EMBL.DELLYv0.6.7;CHR2=2;END=89877468;CT=3to3;INSLEN=0;PE=2;MAPQ=3	GT:GL:GQ:FT:RCL:RC:RCR:CN:DR:DV:RR:RV	0/0:0,-203.106,-1000:10000:PASS:55885:52602:27583:1:757:0:0:0
2	89869996	INV00001112	N	<INV>	.	LowQual	IMPRECISE;CIEND=-185,185;CIPOS=-185,185;SVTYPE=INV;SVMETHOD=EMBL.DELLYv0.6.7;CHR2=2;END=89875363;CT=3to3;INSLEN=0;PE=3;MAPQ=3	GT:GL:GQ:FT:RCL:RC:RCR:CN:DR:DV:RR:RV	0/0:0,-314.481,-1000:10000:PASS:51610:38399:17894:1:1201:1:0:0
2	89869998	INV00001120	N	<INV>	.	LowQual	IMPRECISE;CIEND=-95,95;CIPOS=-95,95;SVTYPE=INV;SVMETHOD=EMBL.DELLYv0.6.7;CHR2=2;END=89879995;CT=3to3;INSLEN=0;PE=12;MAPQ=3	GT:GL:GQ:FT:RCL:RC:RCR:CN:DR:DV:RR:RV	0/0:0,-188.45,-1000:10000:PASS:63013:79032:4988:2:718:2:0:0
2	89870399	INV00001116	N	<INV>	.	LowQual	IMPRECISE;CIEND=-201,201;CIPOS=-201,201;SVTYPE=INV;SVMETHOD=EMBL.DELLYv0.6.7;CHR2=2;END=89878473;CT=5to5;INSLEN=0;PE=2;MAPQ=4	GT:GL:GQ:FT:RCL:RC:RCR:CN:DR:DV:RR:RV	0/0:0,-76.7102,-869.614:10000:PASS:57827:56045:23417:1:288:0:0:0
2	89870695	INV00001114	N	<INV>	.	LowQual	IMPRECISE;CIEND=-470,470;CIPOS=-470,470;SVTYPE=INV;SVMETHOD=EMBL.DELLYv0.6.7;CHR2=2;END=89879887;CT=5to5;INSLEN=0;PE=3;MAPQ=4	GT:GL:GQ:FT:RCL:RC:RCR:CN:DR:DV:RR:RV	0/0:0,-44.6828,-727.623:10000:PASS:59945:68814:10824:2:155:0:0:0
2	89870727	INV00001126	N	<INV>	.	LowQual	IMPRECISE;CIEND=-183,183;CIPOS=-183,183;SVTYPE=INV;SVMETHOD=EMBL.DELLYv0.6.7;CHR2=2;END=89878558;CT=3to3;INSLEN=0;PE=4;MAPQ=3	GT:GL:GQ:FT:RCL:RC:RCR:CN:DR:DV:RR:RV	0/0:0,-42.3492,-746.154:10000:PASS:58936:57490:19415:1:148:1:0:0
2	89871017	INV00001103	N	<INV>	.	LowQual	IMPRECISE;CIEND=-178,178;CIPOS=-178,178;SVTYPE=INV;SVMETHOD=EMBL.DELLYv0.6.7;CHR2=2;END=89876920;CT=3to3;INSLEN=0;PE=2;MAPQ=10	GT:GL:GQ:FT:RCL:RC:RCR:CN:DR:DV:RR:RV	0/0:0,-70.8925,-810.161:10000:PASS:39768:43511:23426:1:268:1:0:0
2	89871140	INV00001105	N	<INV>	.	LowQual	IMPRECISE;CIEND=-54,54;CIPOS=-54,54;SVTYPE=INV;SVMETHOD=EMBL.DELLYv0.6.7;CHR2=2;END=89874871;CT=5to5;INSLEN=0;PE=2;MAPQ=25	GT:GL:GQ:FT:RCL:RC:RCR:CN:DR:DV:RR:RV	0/0:0,-75.1419,-889.451:10000:PASS:21491:23236:18240:1:283:1:0:0
2	89871474	INV00001110	N	<INV>	.	LowQual	IMPRECISE;CIEND=-10,10;CIPOS=-10,10;SVTYPE=INV;SVMETHOD=EMBL.DELLYv0.6.7;CHR2=2;END=109815963;CT=3to3;INSLEN=0;PE=2;MAPQ=4	GT:GL:GQ:FT:RCL:RC:RCR:CN:DR:DV:RR:RV	0/0:0,-55.0943,-317.653:10000:PASS:4696245:8912641:4548083:2:234:0:0:0
2	89871478	INV00001118	N	<INV>	.	LowQual	IMPRECISE;CIEND=-219,219;CIPOS=-219,219;SVTYPE=INV;SVMETHOD=EMBL.DELLYv0.6.7;CHR2=2;END=89875609;CT=3to3;INSLEN=0;PE=2;MAPQ=7	GT:GL:GQ:FT:RCL:RC:RCR:CN:DR:DV:RR:RV	0/0:0,-82.9898,-1000:10000:PASS:24528:31834:13504:2:303:1:0:0
2	89872052	INV00001125	N	<INV>	.	LowQual	IMPRECISE;CIEND=-272,272;CIPOS=-272,272;SVTYPE=INV;SVMETHOD=EMBL.DELLYv0.6.7;CHR2=2;END=89879090;CT=5to5;INSLEN=0;PE=9;MAPQ=4	GT:GL:GQ:FT:RCL:RC:RCR:CN:DR:DV:RR:RV	0/0:0,-88.2076,-1000:10000:PASS:37762:53095:17278:2:348:6:0:0
2	89872070	INV00001130	N	<INV>	.	LowQual	IMPRECISE;CIEND=-69,69;CIPOS=-69,69;SVTYPE=INV;SVMETHOD=EMBL.DELLYv0.6.7;CHR2=2;END=89875107;CT=5to5;INSLEN=0;PE=13;MAPQ=2	GT:GL:GQ:FT:RCL:RC:RCR:CN:DR:DV:RR:RV	0/0:0,-135.531,-1000:10000:PASS:7898:19522:16393:2:507:1:0:0
2	89872070	INV00001124	N	<INV>	.	LowQual	IMPRECISE;CIEND=-409,409;CIPOS=-409,409;SVTYPE=INV;SVMETHOD=EMBL.DELLYv0.6.7;CHR2=2;END=89877364;CT=5to5;INSLEN=0;PE=2;MAPQ=2	GT:GL:GQ:FT:RCL:RC:RCR:CN:DR:DV:RR:RV	0/0:0,-118.936,-1000:10000:PASS:25991:40094:27690:1:422:0:0:0
2	89872070	INV00001109	N	<INV>	.	LowQual	IMPRECISE;CIEND=-390,390;CIPOS=-390,390;SVTYPE=INV;SVMETHOD=EMBL.DELLYv0.6.7;CHR2=2;END=89878429;CT=5to5;INSLEN=0;PE=7;MAPQ=5	GT:GL:GQ:FT:RCL:RC:RCR:CN:DR:DV:RR:RV	0/0:0,-134.233,-1000:10000:PASS:27595:46136:23170:2:507:3:0:0
2	89872070	INV00001117	N	<INV>	.	LowQual	IMPRECISE;CIEND=-343,343;CIPOS=-343,343;SVTYPE=INV;SVMETHOD=EMBL.DELLYv0.6.7;CHR2=2;END=109815878;CT=5to5;INSLEN=0;PE=6;MAPQ=7	GT:GL:GQ:FT:RCL:RC:RCR:CN:DR:DV:RR:RV	0/0:0,-25.114,-128.072:10000:PASS:4697264:8910419:4548640:2:123:3:0:0
2	89872168	INV00001113	N	<INV>	.	LowQual	IMPRECISE;CIEND=-448,448;CIPOS=-448,448;SVTYPE=INV;SVMETHOD=EMBL.DELLYv0.6.7;CHR2=2;END=89879944;CT=3to3;INSLEN=0;PE=2;MAPQ=7	GT:GL:GQ:FT:RCL:RC:RCR:CN:DR:DV:RR:RV	0/0:0,-367.749,-1000:10000:PASS:46496:61101:4500:2:1392:1:0:0
2	89872170	INV00001129	N	<INV>	.	LowQual	IMPRECISE;CIEND=-358,358;CIPOS=-358,358;SVTYPE=INV;SVMETHOD=EMBL.DELLYv0.6.7;CHR2=2;END=89877040;CT=3to3;INSLEN=0;PE=2;MAPQ=12	GT:GL:GQ:FT:RCL:RC:RCR:CN:DR:DV:RR:RV	0/0:0,-98.9466,-1000:10000:PASS:30707:32608:21098:1:375:2:0:0
2	89872206	INV00001128	N	<INV>	.	LowQual	IMPRECISE;CIEND=-396,396;CIPOS=-396,396;SVTYPE=INV;SVMETHOD=EMBL.DELLYv0.6.7;CHR2=2;END=89878561;CT=3to3;INSLEN=0;PE=5;MAPQ=3	GT:GL:GQ:FT:RCL:RC:RCR:CN:DR:DV:RR:RV	0/0:0,-292.422,-1000:10000:PASS:34017:44092:18657:2:1126:3:0:0
2	89872546	INV00001121	N	<INV>	.	LowQual	IMPRECISE;CIEND=-33,33;CIPOS=-33,33;SVTYPE=INV;SVMETHOD=EMBL.DELLYv0.6.7;CHR2=2;END=89876042;CT=3to3;INSLEN=0;PE=6;MAPQ=2	GT:GL:GQ:FT:RCL:RC:RCR:CN:DR:DV:RR:RV	0/0:0,-104.014,-791.471:10000:PASS:17474:24110:9047:2:425:2:0:0
2	89872666	INV00001123	N	<INV>	.	LowQual	IMPRECISE;CIEND=-440,440;CIPOS=-440,440;SVTYPE=INV;SVMETHOD=EMBL.DELLYv0.6.7;CHR2=2;END=89879276;CT=5to5;INSLEN=0;PE=3;MAPQ=19	GT:GL:GQ:FT:RCL:RC:RCR:CN:DR:DV:RR:RV	0/0:0,-109.741,-1000:10000:PASS:37308:44855:14307:2:422:2:0:0
2	89872666	INV00001104	N	<INV>	.	LowQual	IMPRECISE;CIEND=-444,444;CIPOS=-444,444;SVTYPE=INV;SVMETHOD=EMBL.DELLYv0.6.7;CHR2=2;END=89879793;CT=5to5;INSLEN=0;PE=2;MAPQ=14	GT:GL:GQ:FT:RCL:RC:RCR:CN:DR:DV:RR:RV	0/0:0,-106.714,-1000:10000:PASS:38347:49362:10552:2:407:1:0:0
2	89873314	INV00001131	N	<INV>	.	LowQual	IMPRECISE;CIEND=-445,445;CIPOS=-445,445;SVTYPE=INV;SVMETHOD=EMBL.DELLYv0.6.7;CHR2=2;END=89878458;CT=5to5;INSLEN=0;PE=2;MAPQ=11	GT:GL:GQ:FT:RCL:RC:RCR:CN:DR:DV:RR:RV	0/0:0,-45.8416,-795.535:10000:PASS:20803:32545:22032:2:161:2:0:0
2	89873989	INV00001132	N	<INV>	.	LowQual	IMPRECISE;CIEND=-421,421;CIPOS=-421,421;SVTYPE=INV;SVMETHOD=EMBL.DELLYv0.6.7;CHR2=2;END=89879979;CT=3to3;INSLEN=0;PE=2;MAPQ=3	GT:GL:GQ:FT:RCL:RC:RCR:CN:DR:DV:RR:RV	0/0:0,-37.8179,-677.787:10000:PASS:21421:52119:2975:4:127:0:0:0
2	90242891	INV00001133	N	<INV>	.	PASS	IMPRECISE;CIEND=-40,40;CIPOS=-40,40;SVTYPE=INV;SVMETHOD=EMBL.DELLYv0.6.7;CHR2=2;END=90243079;CT=5to5;INSLEN=0;PE=3;MAPQ=58	GT:GL:GQ:FT:RCL:RC:RCR:CN:DR:DV:RR:RV	0/1:-12.2423,0,-289.142:122:PASS:55:110:58:2:51:5:0:0
2	91737742	INV00001134	N	<INV>	.	LowQual	IMPRECISE;CIEND=-346,346;CIPOS=-346,346;SVTYPE=INV;SVMETHOD=EMBL.DELLYv0.6.7;CHR2=2;END=92179131;CT=5to5;INSLEN=0;PE=7;MAPQ=8	GT:GL:GQ:FT:RCL:RC:RCR:CN:DR:DV:RR:RV	0/0:0,-14.9038,-334.949:149:PASS:90964:425691:921061:1:71:6:0:0
2	91797914	INV00001135	N	<INV>	.	LowQual	IMPRECISE;CIEND=-393,393;CIPOS=-393,393;SVTYPE=INV;SVMETHOD=EMBL.DELLYv0.6.7;CHR2=2;END=91798537;CT=3to3;INSLEN=0;PE=2;MAPQ=34	GT:GL:GQ:FT:RCL:RC:RCR:CN:DR:DV:RR:RV	0/0:0,-76.3088,-1000:10000:PASS:806:1959:886:2:271:2:0:0
2	91804439	INV00001136	N	<INV>	.	LowQual	IMPRECISE;CIEND=-170,170;CIPOS=-170,170;SVTYPE=INV;SVMETHOD=EMBL.DELLYv0.6.7;CHR2=2;END=91804577;CT=3to3;INSLEN=0;PE=2;MAPQ=60	GT:GL:GQ:FT:RCL:RC:RCR:CN:DR:DV:RR:RV	0/0:0,-44.5015,-1000:10000:PASS:219:349:154:2:193:3:0:0
2	91821400	INV00001137	N	<INV>	.	LowQual	IMPRECISE;CIEND=-316,316;CIPOS=-316,316;SVTYPE=INV;SVMETHOD=EMBL.DELLYv0.6.7;CHR2=2;END=91821565;CT=3to3;INSLEN=0;PE=2;MAPQ=37	GT:GL:GQ:FT:RCL:RC:RCR:CN:DR:DV:RR:RV	0/0:0,-55.3332,-1000:10000:PASS:235:370:231:2:223:4:0:0
2	92256959	INV00001138	N	<INV>	.	LowQual	IMPRECISE;CIEND=-414,414;CIPOS=-414,414;SVTYPE=INV;SVMETHOD=EMBL.DELLYv0.6.7;CHR2=2;END=132771764;CT=5to5;INSLEN=0;PE=2;MAPQ=4	GT:GL:GQ:FT:RCL:RC:RCR:CN:DR:DV:RR:RV	0/0:0,-27.2648,-466.071:10000:PASS:9572415:18959917:10521977:2:91:0:0:0
2	92281265	INV00001139	N	<INV>	.	LowQual	IMPRECISE;CIEND=-405,405;CIPOS=-405,405;SVTYPE=INV;SVMETHOD=EMBL.DELLYv0.6.7;CHR2=2;END=92296828;CT=5to5;INSLEN=0;PE=3;MAPQ=7	GT:GL:GQ:FT:RCL:RC:RCR:CN:DR:DV:RR:RV	0/0:0,-109.621,-1000:10000:PASS:7647:156067:49786:5:384:3:0:0
2	92281379	INV00001140	N	<INV>	.	LowQual	IMPRECISE;CIEND=-435,435;CIPOS=-435,435;SVTYPE=INV;SVMETHOD=EMBL.DELLYv0.6.7;CHR2=2;END=92296947;CT=3to3;INSLEN=0;PE=3;MAPQ=19	GT:GL:GQ:FT:RCL:RC:RCR:CN:DR:DV:RR:RV	0/0:0,-780.363,-1000:10000:PASS:31260:154216:28031:5:2683:3:0:0
2	92291079	INV00001142	N	<INV>	.	LowQual	IMPRECISE;CIEND=-412,412;CIPOS=-412,412;SVTYPE=INV;SVMETHOD=EMBL.DELLYv0.6.7;CHR2=2;END=92320360;CT=5to5;INSLEN=0;PE=3;MAPQ=4	GT:GL:GQ:FT:RCL:RC:RCR:CN:DR:DV:RR:RV	0/0:0,-1000,-1000:10000:PASS:93748:614745:149749:5:4683:1:0:0
2	92291177	INV00001141	N	<INV>	.	LowQual	IMPRECISE;CIEND=-412,412;CIPOS=-412,412;SVTYPE=INV;SVMETHOD=EMBL.DELLYv0.6.7;CHR2=2;END=92320497;CT=3to3;INSLEN=0;PE=4;MAPQ=6	GT:GL:GQ:FT:RCL:RC:RCR:CN:DR:DV:RR:RV	0/0:0,-918.388,-1000:10000:PASS:106635:625668:125859:5:3261:2:0:0
2	92293659	INV00001143	N	<INV>	.	LowQual	IMPRECISE;CIEND=-245,245;CIPOS=-245,245;SVTYPE=INV;SVMETHOD=EMBL.DELLYv0.6.7;CHR2=2;END=92293874;CT=5to5;INSLEN=0;PE=2;MAPQ=13	GT:GL:GQ:FT:RCL:RC:RCR:CN:DR:DV:RR:RV	0/0:0,-42.3663,-648.553:10000:PASS:151:481:228:3:151:2:0:0
2	92305620	INV00001145	N	<INV>	.	LowQual	IMPRECISE;CIEND=-379,379;CIPOS=-379,379;SVTYPE=INV;SVMETHOD=EMBL.DELLYv0.6.7;CHR2=2;END=92315343;CT=5to5;INSLEN=0;PE=2;MAPQ=5	GT:GL:GQ:FT:RCL:RC:RCR:CN:DR:DV:RR:RV	0/0:0,-1000,-1000:10000:PASS:10188:284299:199746:3:4120:2:0:0
2	92305826	INV00001144	N	<INV>	.	LowQual	IMPRECISE;CIEND=-411,411;CIPOS=-411,411;SVTYPE=INV;SVMETHOD=EMBL.DELLYv0.6.7;CHR2=2;END=132996675;CT=3to3;INSLEN=0;PE=2;MAPQ=13	GT:GL:GQ:FT:RCL:RC:RCR:CN:DR:DV:RR:RV	0/0:0,-28.1675,-420.338:10000:PASS:9891853:18816073:10529825:2:105:2:0:0
2	92306193	INV00001146	N	<INV>	.	LowQual	IMPRECISE;CIEND=-66,66;CIPOS=-66,66;SVTYPE=INV;SVMETHOD=EMBL.DELLYv0.6.7;CHR2=2;END=92317401;CT=3to3;INSLEN=0;PE=3;MAPQ=18	GT:GL:GQ:FT:RCL:RC:RCR:CN:DR:DV:RR:RV	0/0:0,-136.898,-1000:10000:PASS:68502:308056:190575:2:515:0:0:0
2	92318732	INV00001147	N	<INV>	.	LowQual	IMPRECISE;CIEND=-209,209;CIPOS=-209,209;SVTYPE=INV;SVMETHOD=EMBL.DELLYv0.6.7;CHR2=2;END=92321349;CT=3to3;INSLEN=0;PE=2;MAPQ=6	GT:GL:GQ:FT:RCL:RC:RCR:CN:DR:DV:RR:RV	0/0:0,-233.313,-1000:10000:PASS:44048:136382:9184:5:837:2:0:0
2	92319705	INV00001148	N	<INV>	.	LowQual	IMPRECISE;CIEND=-244,244;CIPOS=-244,244;SVTYPE=INV;SVMETHOD=EMBL.DELLYv0.6.7;CHR2=2;END=92320159;CT=5to5;INSLEN=0;PE=2;MAPQ=4	GT:GL:GQ:FT:RCL:RC:RCR:CN:DR:DV:RR:RV	0/0:0,-250.876,-1000:10000:PASS:1974:16903:9257:3:888:0:0:0
2	95407115	INV00001149	N	<INV>	.	LowQual	IMPRECISE;CIEND=-280,280;CIPOS=-280,280;SVTYPE=INV;SVMETHOD=EMBL.DELLYv0.6.7;CHR2=2;END=95407289;CT=5to5;INSLEN=0;PE=2;MAPQ=25	GT:GL:GQ:FT:RCL:RC:RCR:CN:DR:DV:RR:RV	0/0:0,-6.74714,-231.206:67:PASS:52:86:47:2:43:3:0:0
2	96210718	INV00001150	N	<INV>	.	PASS	IMPRECISE;CIEND=-232,232;CIPOS=-232,232;SVTYPE=INV;SVMETHOD=EMBL.DELLYv0.6.7;CHR2=2;END=96211340;CT=5to5;INSLEN=0;PE=29;MAPQ=50	GT:GL:GQ:FT:RCL:RC:RCR:CN:DR:DV:RR:RV	0/1:-123.26,0,-48.2671:10000:PASS:171:437:141:3:10:29:0:0
2	96210955	INV00001151	N	<INV>	.	PASS	IMPRECISE;CIEND=-127,127;CIPOS=-127,127;SVTYPE=INV;SVMETHOD=EMBL.DELLYv0.6.7;CHR2=2;END=96211303;CT=3to3;INSLEN=0;PE=46;MAPQ=54	GT:GL:GQ:FT:RCL:RC:RCR:CN:DR:DV:RR:RV	0/1:-354.607,0,-50.5165:10000:PASS:168:207:59:2:14:76:0:0
2	96500812	INV00001152	N	<INV>	.	LowQual	IMPRECISE;CIEND=-424,424;CIPOS=-424,424;SVTYPE=INV;SVMETHOD=EMBL.DELLYv0.6.7;CHR2=2;END=97932292;CT=3to3;INSLEN=0;PE=3;MAPQ=7	GT:GL:GQ:FT:RCL:RC:RCR:CN:DR:DV:RR:RV	0/0:0,-12.1785,-174.286:122:PASS:297207:753612:264011:3:44:2:0:0
2	96554593	INV00001153	N	<INV>	.	LowQual	IMPRECISE;CIEND=-427,427;CIPOS=-427,427;SVTYPE=INV;SVMETHOD=EMBL.DELLYv0.6.7;CHR2=2;END=97853970;CT=3to3;INSLEN=0;PE=3;MAPQ=4	GT:GL:GQ:FT:RCL:RC:RCR:CN:DR:DV:RR:RV	0/0:0,-13.8148,-201.967:138:PASS:270043:674412:232045:3:46:0:0:0
2	97647603	INV00001154	N	<INV>	.	LowQual	IMPRECISE;CIEND=-39,39;CIPOS=-39,39;SVTYPE=INV;SVMETHOD=EMBL.DELLYv0.6.7;CHR2=2;END=97649222;CT=3to3;INSLEN=0;PE=2;MAPQ=60	GT:GL:GQ:FT:RCL:RC:RCR:CN:DR:DV:RR:RV	0/0:0,-7.54633,-258:75:PASS:359:843:417:2:44:1:0:0
2	97788936	INV00001155	N	<INV>	.	PASS	IMPRECISE;CIEND=-402,402;CIPOS=-402,402;SVTYPE=INV;SVMETHOD=EMBL.DELLYv0.6.7;CHR2=2;END=98196559;CT=3to3;INSLEN=0;PE=4;MAPQ=48	GT:GL:GQ:FT:RCL:RC:RCR:CN:DR:DV:RR:RV	0/1:-1.24287,0,-212.139:12:LowQual:100402:127885:92186:1:55:4:0:0
2	97789446	INV00001156	N	<INV>	.	PASS	IMPRECISE;CIEND=-322,322;CIPOS=-322,322;SVTYPE=INV;SVMETHOD=EMBL.DELLYv0.6.7;CHR2=2;END=98196224;CT=5to5;INSLEN=0;PE=9;MAPQ=43	GT:GL:GQ:FT:RCL:RC:RCR:CN:DR:DV:RR:RV	0/1:-27.4414,0,-89.8653:10000:PASS:100068:127469:92082:1:25:9:0:0
2	97853859	INV00001157	N	<INV>	.	LowQual	IMPRECISE;CIEND=-162,162;CIPOS=-162,162;SVTYPE=INV;SVMETHOD=EMBL.DELLYv0.6.7;CHR2=2;END=98176373;CT=5to5;INSLEN=0;PE=3;MAPQ=4	GT:GL:GQ:FT:RCL:RC:RCR:CN:DR:DV:RR:RV	0/0:0,-11.9494,-150.108:119:PASS:89897:73424:71844:1:40:0:0:0
2	97857929	INV00001158	N	<INV>	.	LowQual	IMPRECISE;CIEND=-333,333;CIPOS=-333,333;SVTYPE=INV;SVMETHOD=EMBL.DELLYv0.6.7;CHR2=2;END=98166738;CT=5to5;INSLEN=0;PE=5;MAPQ=6	GT:GL:GQ:FT:RCL:RC:RCR:CN:DR:DV:RR:RV	0/0:0,-12.446,-158.096:124:PASS:85444:66638:69618:1:47:4:0:0
2	97860446	INV00001159	N	<INV>	.	PASS	IMPRECISE;CIEND=-241,241;CIPOS=-241,241;SVTYPE=INV;SVMETHOD=EMBL.DELLYv0.6.7;CHR2=2;END=98162406;CT=5to5;INSLEN=0;PE=24;MAPQ=24	GT:GL:GQ:FT:RCL:RC:RCR:CN:DR:DV:RR:RV	0/1:-38.1745,0,-0.699356:8:LowQual:83547:63108:67995:1:2:23:0:0
2	97875287	INV00001160	N	<INV>	.	LowQual	IMPRECISE;CIEND=-358,358;CIPOS=-358,358;SVTYPE=INV;SVMETHOD=EMBL.DELLYv0.6.7;CHR2=2;END=98162545;CT=5to5;INSLEN=0;PE=3;MAPQ=6	GT:GL:GQ:FT:RCL:RC:RCR:CN:DR:DV:RR:RV	0/0:0,-6.43495,-117.583:64:PASS:86650:49139:64132:1:25:3:0:0
2	98905446	INV00001161	N	<INV>	.	LowQual	IMPRECISE;CIEND=-385,385;CIPOS=-385,385;SVTYPE=INV;SVMETHOD=EMBL.DELLYv0.6.7;CHR2=2;END=98905617;CT=3to3;INSLEN=0;PE=2;MAPQ=60	GT:GL:GQ:FT:RCL:RC:RCR:CN:DR:DV:RR:RV	0/0:0,-3.05148,-276:31:PASS:64:83:71:1:48:2:0:0
2	100082901	INV00001162	N	<INV>	.	LowQual	IMPRECISE;CIEND=-83,83;CIPOS=-83,83;SVTYPE=INV;SVMETHOD=EMBL.DELLYv0.6.7;CHR2=2;END=100084483;CT=3to3;INSLEN=0;PE=2;MAPQ=15	GT:GL:GQ:FT:RCL:RC:RCR:CN:DR:DV:RR:RV	0/0:0,-9.5302,-182.94:95:PASS:455:782:403:2:34:1:0:0
2	100522097	INV00001163	N	<INV>	.	LowQual	IMPRECISE;CIEND=-143,143;CIPOS=-143,143;SVTYPE=INV;SVMETHOD=EMBL.DELLYv0.6.7;CHR2=2;END=100522211;CT=5to5;INSLEN=0;PE=2;MAPQ=60	GT:GL:GQ:FT:RCL:RC:RCR:CN:DR:DV:RR:RV	0/1:-7.45573,0,-221.056:75:PASS:27:69:33:2:39:4:0:0
2	100660711	INV00001164	N	<INV>	.	LowQual	IMPRECISE;CIEND=-131,131;CIPOS=-131,131;SVTYPE=INV;SVMETHOD=EMBL.DELLYv0.6.7;CHR2=2;END=100660856;CT=3to3;INSLEN=0;PE=2;MAPQ=60	GT:GL:GQ:FT:RCL:RC:RCR:CN:DR:DV:RR:RV	0/1:-6.8619,0,-192.862:69:PASS:29:65:30:2:34:3:0:0
2	103054067	INV00001165	N	<INV>	.	LowQual	IMPRECISE;CIEND=-56,56;CIPOS=-56,56;SVTYPE=INV;SVMETHOD=EMBL.DELLYv0.6.7;CHR2=2;END=103054280;CT=5to5;INSLEN=0;PE=2;MAPQ=60	GT:GL:GQ:FT:RCL:RC:RCR:CN:DR:DV:RR:RV	0/0:0,-6.3628,-342:64:PASS:52:133:71:2:59:2:0:0
2	103369144	INV00001166	N	<INV>	.	LowQual	IMPRECISE;CIEND=-233,233;CIPOS=-233,233;SVTYPE=INV;SVMETHOD=EMBL.DELLYv0.6.7;CHR2=2;END=103369255;CT=5to5;INSLEN=0;PE=2;MAPQ=60	GT:GL:GQ:FT:RCL:RC:RCR:CN:DR:DV:RR:RV	0/1:-8.66808,0,-158.668:87:PASS:24:54:26:2:28:3:0:0
2	103562557	INV00001167	N	<INV>	.	LowQual	IMPRECISE;CIEND=-116,116;CIPOS=-116,116;SVTYPE=INV;SVMETHOD=EMBL.DELLYv0.6.7;CHR2=2;END=103562884;CT=5to5;INSLEN=0;PE=2;MAPQ=60	GT:GL:GQ:FT:RCL:RC:RCR:CN:DR:DV:RR:RV	0/1:-3.24955,0,-261.25:32:PASS:85:161:84:2:46:3:0:0
2	104836517	INV00001168	N	<INV>	.	LowQual	IMPRECISE;CIEND=-161,161;CIPOS=-161,161;SVTYPE=INV;SVMETHOD=EMBL.DELLYv0.6.7;CHR2=2;END=104836652;CT=5to5;INSLEN=0;PE=2;MAPQ=60	GT:GL:GQ:FT:RCL:RC:RCR:CN:DR:DV:RR:RV	0/1:-5.95882,0,-209.959:60:PASS:33:76:23:3:37:3:0:0
2	105650854	INV00001169	N	<INV>	.	LowQual	IMPRECISE;CIEND=-71,71;CIPOS=-71,71;SVTYPE=INV;SVMETHOD=EMBL.DELLYv0.6.7;CHR2=2;END=105651026;CT=3to3;INSLEN=0;PE=2;MAPQ=60	GT:GL:GQ:FT:RCL:RC:RCR:CN:DR:DV:RR:RV	0/0:0,-8.75045,-282:88:PASS:53:98:54:2:48:1:0:0
2	106318549	INV00001170	N	<INV>	.	LowQual	IMPRECISE;CIEND=-201,201;CIPOS=-201,201;SVTYPE=INV;SVMETHOD=EMBL.DELLYv0.6.7;CHR2=2;END=106318702;CT=5to5;INSLEN=0;PE=2;MAPQ=60	GT:GL:GQ:FT:RCL:RC:RCR:CN:DR:DV:RR:RV	0/1:-3.55264,0,-244.153:36:PASS:58:75:51:1:43:3:0:0
2	106977052	INV00001171	N	<INV>	.	PASS	IMPRECISE;CIEND=-315,315;CIPOS=-315,315;SVTYPE=INV;SVMETHOD=EMBL.DELLYv0.6.7;CHR2=2;END=109816358;CT=5to5;INSLEN=0;PE=5;MAPQ=21	GT:GL:GQ:FT:RCL:RC:RCR:CN:DR:DV:RR:RV	0/1:-3.77941,0,-84.0885:38:PASS:705789:1401906:382406:3:15:5:0:0
2	106977155	INV00001172	N	<INV>	.	PASS	IMPRECISE;CIEND=-108,108;CIPOS=-108,108;SVTYPE=INV;SVMETHOD=EMBL.DELLYv0.6.7;CHR2=2;END=109815769;CT=3to3;INSLEN=0;PE=20;MAPQ=22	GT:GL:GQ:FT:RCL:RC:RCR:CN:DR:DV:RR:RV	0/1:-36.4844,0,-17.612:10000:PASS:705613:1399416:384818:3:9:17:0:0
2	106984602	INV00001173	N	<INV>	.	LowQual	IMPRECISE;CIEND=-315,315;CIPOS=-315,315;SVTYPE=INV;SVMETHOD=EMBL.DELLYv0.6.7;CHR2=2;END=112624274;CT=5to5;INSLEN=0;PE=3;MAPQ=12	GT:GL:GQ:FT:RCL:RC:RCR:CN:DR:DV:RR:RV	0/0:0,-7.71528,-134.361:77:PASS:1407330:2346572:1422619:2:38:3:0:0
2	107019503	INV00001174	N	<INV>	.	LowQual	IMPRECISE;CIEND=-428,428;CIPOS=-428,428;SVTYPE=INV;SVMETHOD=EMBL.DELLYv0.6.7;CHR2=2;END=109126401;CT=5to5;INSLEN=0;PE=2;MAPQ=1	GT:GL:GQ:FT:RCL:RC:RCR:CN:DR:DV:RR:RV	0/0:0,-11.1869,-154.748:112:PASS:520701:1035836:491443:2:38:0:0:0
2	107147291	INV00001175	N	<INV>	.	LowQual	IMPRECISE;CIEND=-34,34;CIPOS=-34,34;SVTYPE=INV;SVMETHOD=EMBL.DELLYv0.6.7;CHR2=2;END=107148989;CT=5to5;INSLEN=0;PE=2;MAPQ=60	GT:GL:GQ:FT:RCL:RC:RCR:CN:DR:DV:RR:RV	0/0:0,-9.65354,-300:97:PASS:430:851:478:2:51:1:0:0
2	107523680	INV00001176	N	<INV>	.	LowQual	IMPRECISE;CIEND=-237,237;CIPOS=-237,237;SVTYPE=INV;SVMETHOD=EMBL.DELLYv0.6.7;CHR2=2;END=107523889;CT=5to5;INSLEN=0;PE=2;MAPQ=60	GT:GL:GQ:FT:RCL:RC:RCR:CN:DR:DV:RR:RV	0/1:-2.34646,0,-278.346:23:PASS:64:113:66:2:49:3:0:0
2	107550244	INV00001177	N	<INV>	.	LowQual	IMPRECISE;CIEND=-372,372;CIPOS=-372,372;SVTYPE=INV;SVMETHOD=EMBL.DELLYv0.6.7;CHR2=2;END=107550358;CT=5to5;INSLEN=0;PE=2;MAPQ=60	GT:GL:GQ:FT:RCL:RC:RCR:CN:DR:DV:RR:RV	0/1:-5.25985,0,-204.26:53:PASS:24:62:31:2:36:3:0:0
2	107970272	INV00001178	N	<INV>	.	LowQual	IMPRECISE;CIEND=-81,81;CIPOS=-81,81;SVTYPE=INV;SVMETHOD=EMBL.DELLYv0.6.7;CHR2=2;END=107970453;CT=5to5;INSLEN=0;PE=2;MAPQ=60	GT:GL:GQ:FT:RCL:RC:RCR:CN:DR:DV:RR:RV	0/1:-8.04543,0,-278.045:80:PASS:46:92:58:2:49:4:0:0
2	108511974	INV00001179	N	<INV>	.	LowQual	IMPRECISE;CIEND=-404,404;CIPOS=-404,404;SVTYPE=INV;SVMETHOD=EMBL.DELLYv0.6.7;CHR2=2;END=113123269;CT=5to5;INSLEN=0;PE=2;MAPQ=11	GT:GL:GQ:FT:RCL:RC:RCR:CN:DR:DV:RR:RV	0/0:0,-5.50412,-66.4893:55:PASS:1118152:1872816:1155796:2:23:2:0:0
2	108632701	INV00001180	N	<INV>	.	LowQual	IMPRECISE;CIEND=-274,274;CIPOS=-274,274;SVTYPE=INV;SVMETHOD=EMBL.DELLYv0.6.7;CHR2=2;END=108632875;CT=5to5;INSLEN=0;PE=2;MAPQ=60	GT:GL:GQ:FT:RCL:RC:RCR:CN:DR:DV:RR:RV	0/1:-1.33638,0,-326.636:13:LowQual:56:103:56:2:58:4:0:0
2	108745466	INV00001181	N	<INV>	.	LowQual	IMPRECISE;CIEND=-122,122;CIPOS=-122,122;SVTYPE=INV;SVMETHOD=EMBL.DELLYv0.6.7;CHR2=2;END=108745754;CT=3to3;INSLEN=0;PE=2;MAPQ=60	GT:GL:GQ:FT:RCL:RC:RCR:CN:DR:DV:RR:RV	0/1:-8.94852,0,-260.949:89:PASS:81:143:77:2:46:4:0:0
2	108962967	INV00001182	N	<INV>	.	LowQual	IMPRECISE;CIEND=-413,413;CIPOS=-413,413;SVTYPE=INV;SVMETHOD=EMBL.DELLYv0.6.7;CHR2=2;END=108963183;CT=3to3;INSLEN=0;PE=2;MAPQ=60	GT:GL:GQ:FT:RCL:RC:RCR:CN:DR:DV:RR:RV	0/0:0,-4.2556,-299.6:43:PASS:62:116:62:2:52:2:0:0
2	108999359	INV00001183	N	<INV>	.	LowQual	IMPRECISE;CIEND=-437,437;CIPOS=-437,437;SVTYPE=INV;SVMETHOD=EMBL.DELLYv0.6.7;CHR2=2;END=109000525;CT=5to5;INSLEN=0;PE=2;MAPQ=60	GT:GL:GQ:FT:RCL:RC:RCR:CN:DR:DV:RR:RV	0/0:0,-7.55245,-266.302:76:PASS:281:618:321:2:50:2:0:0
2	109648926	INV00001184	N	<INV>	.	LowQual	IMPRECISE;CIEND=-106,106;CIPOS=-106,106;SVTYPE=INV;SVMETHOD=EMBL.DELLYv0.6.7;CHR2=2;END=109649127;CT=3to3;INSLEN=0;PE=2;MAPQ=60	GT:GL:GQ:FT:RCL:RC:RCR:CN:DR:DV:RR:RV	0/0:0,-8.54015,-224.8:85:PASS:49:96:55:2:38:1:0:0
2	109662858	INV00001185	N	<INV>	.	LowQual	IMPRECISE;CIEND=-408,408;CIPOS=-408,408;SVTYPE=INV;SVMETHOD=EMBL.DELLYv0.6.7;CHR2=2;END=109664202;CT=3to3;INSLEN=0;PE=2;MAPQ=60	GT:GL:GQ:FT:RCL:RC:RCR:CN:DR:DV:RR:RV	0/0:0,-0.643,-215.2:7:LowQual:337:657:347:2:40:2:0:0
2	109688729	INV00001186	N	<INV>	.	LowQual	IMPRECISE;CIEND=-193,193;CIPOS=-193,193;SVTYPE=INV;SVMETHOD=EMBL.DELLYv0.6.7;CHR2=2;END=109688995;CT=5to5;INSLEN=0;PE=2;MAPQ=60	GT:GL:GQ:FT:RCL:RC:RCR:CN:DR:DV:RR:RV	0/1:-6.55058,0,-249.551:66:PASS:65:134:74:2:44:4:0:0
2	109978235	INV00001187	N	<INV>	.	LowQual	IMPRECISE;CIEND=-197,197;CIPOS=-197,197;SVTYPE=INV;SVMETHOD=EMBL.DELLYv0.6.7;CHR2=2;END=109978363;CT=5to5;INSLEN=0;PE=2;MAPQ=60	GT:GL:GQ:FT:RCL:RC:RCR:CN:DR:DV:RR:RV	0/1:-7.8523,0,-239.452:79:PASS:27:73:35:2:43:4:0:0
2	109982184	INV00001188	N	<INV>	.	LowQual	IMPRECISE;CIEND=-303,303;CIPOS=-303,303;SVTYPE=INV;SVMETHOD=EMBL.DELLYv0.6.7;CHR2=2;END=109982334;CT=5to5;INSLEN=0;PE=2;MAPQ=60	GT:GL:GQ:FT:RCL:RC:RCR:CN:DR:DV:RR:RV	0/1:-8.04545,0,-276.145:80:PASS:46:87:41:2:49:4:0:0
2	110350356	INV00001189	N	<INV>	.	LowQual	IMPRECISE;CIEND=-300,300;CIPOS=-300,300;SVTYPE=INV;SVMETHOD=EMBL.DELLYv0.6.7;CHR2=2;END=110351066;CT=5to5;INSLEN=0;PE=2;MAPQ=60	GT:GL:GQ:FT:RCL:RC:RCR:CN:DR:DV:RR:RV	0/0:0,-6.15618,-301.8:62:PASS:169:416:172:2:53:2:0:0
2	110442567	INV00001190	N	<INV>	.	LowQual	IMPRECISE;CIEND=-32,32;CIPOS=-32,32;SVTYPE=INV;SVMETHOD=EMBL.DELLYv0.6.7;CHR2=2;END=110442742;CT=5to5;INSLEN=0;PE=2;MAPQ=56	GT:GL:GQ:FT:RCL:RC:RCR:CN:DR:DV:RR:RV	0/0:0,-4.63479,-189.7:46:PASS:39:65:36:2:33:1:0:0
2	110490098	INV00001191	N	<INV>	.	LowQual	IMPRECISE;CIEND=-357,357;CIPOS=-357,357;SVTYPE=INV;SVMETHOD=EMBL.DELLYv0.6.7;CHR2=2;END=110491762;CT=5to5;INSLEN=0;PE=2;MAPQ=60	GT:GL:GQ:FT:RCL:RC:RCR:CN:DR:DV:RR:RV	0/0:0,-3.05033,-261.499:31:PASS:395:779:483:2:48:2:0:0
2	110960419	INV00001192	N	<INV>	.	LowQual	IMPRECISE;CIEND=-156,156;CIPOS=-156,156;SVTYPE=INV;SVMETHOD=EMBL.DELLYv0.6.7;CHR2=2;END=110960630;CT=5to5;INSLEN=0;PE=2;MAPQ=33	GT:GL:GQ:FT:RCL:RC:RCR:CN:DR:DV:RR:RV	0/0:0,-6.45224,-276.302:65:PASS:51:119:60:2:48:3:0:0
2	112887436	INV00001193	N	<INV>	.	LowQual	IMPRECISE;CIEND=-299,299;CIPOS=-299,299;SVTYPE=INV;SVMETHOD=EMBL.DELLYv0.6.7;CHR2=2;END=112888627;CT=3to3;INSLEN=0;PE=2;MAPQ=60	GT:GL:GQ:FT:RCL:RC:RCR:CN:DR:DV:RR:RV	0/0:0,-0.0260655,-179.988:3:LowQual:284:638:298:2:35:2:0:0
2	113213487	INV00001194	N	<INV>	.	LowQual	IMPRECISE;CIEND=-409,409;CIPOS=-409,409;SVTYPE=INV;SVMETHOD=EMBL.DELLYv0.6.7;CHR2=2;END=113214041;CT=5to5;INSLEN=0;PE=2;MAPQ=60	GT:GL:GQ:FT:RCL:RC:RCR:CN:DR:DV:RR:RV	0/0:0,-9.25011,-266.04:93:PASS:141:327:145:2:52:2:0:0
2	113374707	INV00001195	N	<INV>	.	LowQual	IMPRECISE;CIEND=-164,164;CIPOS=-164,164;SVTYPE=INV;SVMETHOD=EMBL.DELLYv0.6.7;CHR2=2;END=113375559;CT=3to3;INSLEN=0;PE=2;MAPQ=60	GT:GL:GQ:FT:RCL:RC:RCR:CN:DR:DV:RR:RV	0/0:0,-0.334563,-207.192:5:LowQual:236:393:177:2:39:2:0:0
2	114541297	INV00001196	N	<INV>	.	LowQual	IMPRECISE;CIEND=-304,304;CIPOS=-304,304;SVTYPE=INV;SVMETHOD=EMBL.DELLYv0.6.7;CHR2=2;END=114542209;CT=5to5;INSLEN=0;PE=2;MAPQ=60	GT:GL:GQ:FT:RCL:RC:RCR:CN:DR:DV:RR:RV	0/0:0,-6.06177,-336:61:PASS:220:491:247:2:58:2:0:0
2	114954072	INV00001197	N	<INV>	.	LowQual	IMPRECISE;CIEND=-49,49;CIPOS=-49,49;SVTYPE=INV;SVMETHOD=EMBL.DELLYv0.6.7;CHR2=2;END=114954234;CT=5to5;INSLEN=0;PE=2;MAPQ=60	GT:GL:GQ:FT:RCL:RC:RCR:CN:DR:DV:RR:RV	0/0:0,-5.43912,-216:54:PASS:47:78:35:2:37:1:0:0
2	115282285	INV00001198	N	<INV>	.	LowQual	IMPRECISE;CIEND=-214,214;CIPOS=-214,214;SVTYPE=INV;SVMETHOD=EMBL.DELLYv0.6.7;CHR2=2;END=115282547;CT=5to5;INSLEN=0;PE=2;MAPQ=60	GT:GL:GQ:FT:RCL:RC:RCR:CN:DR:DV:RR:RV	0/0:0,-5.66383,-341:57:PASS:77:163:68:2:59:3:0:0
2	115552899	INV00001199	N	<INV>	.	PASS	IMPRECISE;CIEND=-48,48;CIPOS=-48,48;SVTYPE=INV;SVMETHOD=EMBL.DELLYv0.6.7;CHR2=2;END=115553040;CT=5to5;INSLEN=0;PE=3;MAPQ=42	GT:GL:GQ:FT:RCL:RC:RCR:CN:DR:DV:RR:RV	0/1:-14.8663,0,-169.563:149:PASS:27:74:25:3:31:6:0:0
2	115746896	INV00001200	N	<INV>	.	LowQual	IMPRECISE;CIEND=-253,253;CIPOS=-253,253;SVTYPE=INV;SVMETHOD=EMBL.DELLYv0.6.7;CHR2=2;END=115747059;CT=5to5;INSLEN=0;PE=2;MAPQ=60	GT:GL:GQ:FT:RCL:RC:RCR:CN:DR:DV:RR:RV	0/1:-11.9588,0,-203.959:120:PASS:26:81:49:2:36:4:0:0
2	116695695	INV00001201	N	<INV>	.	LowQual	IMPRECISE;CIEND=-411,411;CIPOS=-411,411;SVTYPE=INV;SVMETHOD=EMBL.DELLYv0.6.7;CHR2=2;END=212194283;CT=3to3;INSLEN=0;PE=3;MAPQ=7	GT:GL:GQ:FT:RCL:RC:RCR:CN:DR:DV:RR:RV	0/1:-0.603604,0,-12.3091:7:LowQual:22195129:49399721:15671932:3:3:2:0:0
2	117038313	INV00001202	N	<INV>	.	LowQual	IMPRECISE;CIEND=-442,442;CIPOS=-442,442;SVTYPE=INV;SVMETHOD=EMBL.DELLYv0.6.7;CHR2=2;END=209789787;CT=5to5;INSLEN=0;PE=3;MAPQ=14	GT:GL:GQ:FT:RCL:RC:RCR:CN:DR:DV:RR:RV	0/0:0,-10.3494,-270.818:103:PASS:21453740:48001217:16901413:3:46:2:0:0
2	117415352	INV00001203	N	<INV>	.	LowQual	IMPRECISE;CIEND=-233,233;CIPOS=-233,233;SVTYPE=INV;SVMETHOD=EMBL.DELLYv0.6.7;CHR2=2;END=117415584;CT=5to5;INSLEN=0;PE=2;MAPQ=60	GT:GL:GQ:FT:RCL:RC:RCR:CN:DR:DV:RR:RV	0/0:0,-2.15045,-263.4:22:PASS:67:122:64:2:46:3:0:0
2	117946317	INV00001204	N	<INV>	.	LowQual	IMPRECISE;CIEND=-18,18;CIPOS=-18,18;SVTYPE=INV;SVMETHOD=EMBL.DELLYv0.6.7;CHR2=2;END=117946437;CT=3to3;INSLEN=0;PE=2;MAPQ=60	GT:GL:GQ:FT:RCL:RC:RCR:CN:DR:DV:RR:RV	0/0:0,-6.04118,-228:60:PASS:49:69:35:2:39:1:0:0
2	118115807	INV00001205	N	<INV>	.	LowQual	IMPRECISE;CIEND=-17,17;CIPOS=-17,17;SVTYPE=INV;SVMETHOD=EMBL.DELLYv0.6.7;CHR2=2;END=118115940;CT=3to3;INSLEN=0;PE=2;MAPQ=60	GT:GL:GQ:FT:RCL:RC:RCR:CN:DR:DV:RR:RV	0/0:0,-6.34221,-234:63:PASS:32:59:32:2:40:1:0:0
2	118630539	INV00001207	N	<INV>	.	LowQual	IMPRECISE;CIEND=-309,309;CIPOS=-309,309;SVTYPE=INV;SVMETHOD=EMBL.DELLYv0.6.7;CHR2=2;END=118658051;CT=5to5;INSLEN=0;PE=5;MAPQ=5	GT:GL:GQ:FT:RCL:RC:RCR:CN:DR:DV:RR:RV	0/0:0,-7.13,-112.065:71:PASS:6801:13830:6719:2:27:3:0:0
2	118630675	INV00001206	N	<INV>	.	LowQual	IMPRECISE;CIEND=-401,401;CIPOS=-401,401;SVTYPE=INV;SVMETHOD=EMBL.DELLYv0.6.7;CHR2=2;END=118657828;CT=3to3;INSLEN=0;PE=3;MAPQ=5	GT:GL:GQ:FT:RCL:RC:RCR:CN:DR:DV:RR:RV	0/0:0,-11.5452,-194.175:115:PASS:6748:13673:6593:2:42:3:0:0
2	119334849	INV00001208	N	<INV>	.	LowQual	IMPRECISE;CIEND=-33,33;CIPOS=-33,33;SVTYPE=INV;SVMETHOD=EMBL.DELLYv0.6.7;CHR2=2;END=119335009;CT=3to3;INSLEN=0;PE=2;MAPQ=60	GT:GL:GQ:FT:RCL:RC:RCR:CN:DR:DV:RR:RV	0/0:0,-2.75045,-270:28:PASS:49:84:39:2:47:2:0:0
2	119474043	INV00001209	N	<INV>	.	LowQual	IMPRECISE;CIEND=-320,320;CIPOS=-320,320;SVTYPE=INV;SVMETHOD=EMBL.DELLYv0.6.7;CHR2=2;END=119474235;CT=5to5;INSLEN=0;PE=2;MAPQ=60	GT:GL:GQ:FT:RCL:RC:RCR:CN:DR:DV:RR:RV	0/1:-9.24955,0,-254.95:92:PASS:41:91:44:2:45:4:0:0
2	120555763	INV00001210	N	<INV>	.	LowQual	IMPRECISE;CIEND=-63,63;CIPOS=-63,63;SVTYPE=INV;SVMETHOD=EMBL.DELLYv0.6.7;CHR2=2;END=120555900;CT=5to5;INSLEN=0;PE=2;MAPQ=60	GT:GL:GQ:FT:RCL:RC:RCR:CN:DR:DV:RR:RV	0/0:0,-3.53809,-202.4:35:PASS:38:62:32:2:35:2:0:0
2	120686528	INV00001211	N	<INV>	.	LowQual	IMPRECISE;CIEND=-344,344;CIPOS=-344,344;SVTYPE=INV;SVMETHOD=EMBL.DELLYv0.6.7;CHR2=2;END=120686632;CT=5to5;INSLEN=0;PE=2;MAPQ=60	GT:GL:GQ:FT:RCL:RC:RCR:CN:DR:DV:RR:RV	0/1:-10.4537,0,-232.454:105:PASS:32:63:25:2:41:4:0:0
2	121785281	INV00001212	N	<INV>	.	LowQual	IMPRECISE;CIEND=-19,19;CIPOS=-19,19;SVTYPE=INV;SVMETHOD=EMBL.DELLYv0.6.7;CHR2=2;END=121785442;CT=5to5;INSLEN=0;PE=2;MAPQ=60	GT:GL:GQ:FT:RCL:RC:RCR:CN:DR:DV:RR:RV	0/0:0,-6.3628,-340.7:64:PASS:58:100:51:2:59:2:0:0
2	122236409	INV00001213	N	<INV>	.	LowQual	IMPRECISE;CIEND=-353,353;CIPOS=-353,353;SVTYPE=INV;SVMETHOD=EMBL.DELLYv0.6.7;CHR2=2;END=235423390;CT=5to5;INSLEN=0;PE=8;MAPQ=16	GT:GL:GQ:FT:RCL:RC:RCR:CN:DR:DV:RR:RV	0/1:-1.49323,0,-51.0909:15:PASS:26688624:58589281:3712644:4:22:7:0:0
2	123351550	INV00001214	N	<INV>	.	LowQual	IMPRECISE;CIEND=-219,219;CIPOS=-219,219;SVTYPE=INV;SVMETHOD=EMBL.DELLYv0.6.7;CHR2=2;END=123351995;CT=3to3;INSLEN=0;PE=2;MAPQ=60	GT:GL:GQ:FT:RCL:RC:RCR:CN:DR:DV:RR:RV	0/0:0,-1.54589,-241.8:15:PASS:116:215:104:2:43:2:0:0
2	123472032	INV00001215	N	<INV>	.	LowQual	IMPRECISE;CIEND=-389,389;CIPOS=-389,389;SVTYPE=INV;SVMETHOD=EMBL.DELLYv0.6.7;CHR2=2;END=123472145;CT=3to3;INSLEN=0;PE=2;MAPQ=60	GT:GL:GQ:FT:RCL:RC:RCR:CN:DR:DV:RR:RV	0/1:-6.56142,0,-195.461:66:PASS:29:59:32:2:35:3:0:0
2	123476571	INV00001216	N	<INV>	.	PASS	IMPRECISE;CIEND=-217,217;CIPOS=-217,217;SVTYPE=INV;SVMETHOD=EMBL.DELLYv0.6.7;CHR2=2;END=123477381;CT=3to3;INSLEN=0;PE=21;MAPQ=60	GT:GL:GQ:FT:RCL:RC:RCR:CN:DR:DV:RR:RV	0/1:-109.854,0,-126.454:10000:PASS:184:360:96:3:24:21:0:0
2	123476602	INV00001217	N	<INV>	.	PASS	IMPRECISE;CIEND=-189,189;CIPOS=-189,189;SVTYPE=INV;SVMETHOD=EMBL.DELLYv0.6.7;CHR2=2;END=123482506;CT=5to5;INSLEN=0;PE=23;MAPQ=60	GT:GL:GQ:FT:RCL:RC:RCR:CN:DR:DV:RR:RV	0/1:-123.25,0,-137.25:10000:PASS:1476:1544:1507:1:26:23:0:0
2	123654325	INV00001218	N	<INV>	.	PASS	IMPRECISE;CIEND=-77,77;CIPOS=-77,77;SVTYPE=INV;SVMETHOD=EMBL.DELLYv0.6.7;CHR2=2;END=123654489;CT=5to5;INSLEN=0;PE=3;MAPQ=54	GT:GL:GQ:FT:RCL:RC:RCR:CN:DR:DV:RR:RV	0/1:-15.6434,0,-277.443:157:PASS:55:95:30:2:49:6:0:0
2	125051758	INV00001219	N	<INV>	.	PASS	IMPRECISE;CIEND=-189,189;CIPOS=-189,189;SVTYPE=INV;SVMETHOD=EMBL.DELLYv0.6.7;CHR2=2;END=125053241;CT=3to3;INSLEN=0;PE=26;MAPQ=60	GT:GL:GQ:FT:RCL:RC:RCR:CN:DR:DV:RR:RV	0/1:-139.142,0,-162.442:10000:PASS:361:836:361:2:30:26:0:0
2	125051760	INV00001220	N	<INV>	.	PASS	IMPRECISE;CIEND=-193,193;CIPOS=-193,193;SVTYPE=INV;SVMETHOD=EMBL.DELLYv0.6.7;CHR2=2;END=125052915;CT=5to5;INSLEN=0;PE=23;MAPQ=60	GT:GL:GQ:FT:RCL:RC:RCR:CN:DR:DV:RR:RV	0/1:-122.346,0,-157.646:10000:PASS:276:561:418:2:29:23:0:0
2	125267890	INV00001221	N	<INV>	.	LowQual	IMPRECISE;CIEND=-320,320;CIPOS=-320,320;SVTYPE=INV;SVMETHOD=EMBL.DELLYv0.6.7;CHR2=2;END=203701402;CT=3to3;INSLEN=0;PE=2;MAPQ=10	GT:GL:GQ:FT:RCL:RC:RCR:CN:DR:DV:RR:RV	0/0:0,-5.22436,-112.491:52:PASS:17807164:40729691:19953999:2:22:2:0:0
2	126159937	INV00001222	N	<INV>	.	LowQual	IMPRECISE;CIEND=-21,21;CIPOS=-21,21;SVTYPE=INV;SVMETHOD=EMBL.DELLYv0.6.7;CHR2=2;END=126160064;CT=3to3;INSLEN=0;PE=2;MAPQ=60	GT:GL:GQ:FT:RCL:RC:RCR:CN:DR:DV:RR:RV	0/0:0,-7.54633,-257.2:75:PASS:37:78:22:3:44:1:0:0
2	126312339	INV00001223	N	<INV>	.	LowQual	IMPRECISE;CIEND=-263,263;CIPOS=-263,263;SVTYPE=INV;SVMETHOD=EMBL.DELLYv0.6.7;CHR2=2;END=126312464;CT=5to5;INSLEN=0;PE=2;MAPQ=60	GT:GL:GQ:FT:RCL:RC:RCR:CN:DR:DV:RR:RV	0/1:-4.15677,0,-219.657:42:PASS:32:61:33:2:39:3:0:0
2	127003354	INV00001224	N	<INV>	.	LowQual	IMPRECISE;CIEND=-431,431;CIPOS=-431,431;SVTYPE=INV;SVMETHOD=EMBL.DELLYv0.6.7;CHR2=2;END=127003540;CT=3to3;INSLEN=0;PE=2;MAPQ=60	GT:GL:GQ:FT:RCL:RC:RCR:CN:DR:DV:RR:RV	0/1:-6.07805,0,-163.568:61:PASS:44:65:37:2:31:4:0:0
2	127302970	INV00001225	N	<INV>	.	LowQual	IMPRECISE;CIEND=-412,412;CIPOS=-412,412;SVTYPE=INV;SVMETHOD=EMBL.DELLYv0.6.7;CHR2=2;END=127304000;CT=3to3;INSLEN=0;PE=2;MAPQ=60	GT:GL:GQ:FT:RCL:RC:RCR:CN:DR:DV:RR:RV	0/0:0,-8.15729,-337.094:82:PASS:313:582:258:2:59:2:0:0
2	127471358	INV00001226	N	<INV>	.	LowQual	IMPRECISE;CIEND=-88,88;CIPOS=-88,88;SVTYPE=INV;SVMETHOD=EMBL.DELLYv0.6.7;CHR2=2;END=127471461;CT=3to3;INSLEN=0;PE=2;MAPQ=60	GT:GL:GQ:FT:RCL:RC:RCR:CN:DR:DV:RR:RV	0/0:0,-4.53604,-198:45:PASS:24:70:24:3:34:1:0:0
2	128659769	INV00001227	N	<INV>	.	LowQual	IMPRECISE;CIEND=-313,313;CIPOS=-313,313;SVTYPE=INV;SVMETHOD=EMBL.DELLYv0.6.7;CHR2=2;END=128659882;CT=3to3;INSLEN=0;PE=2;MAPQ=60	GT:GL:GQ:FT:RCL:RC:RCR:CN:DR:DV:RR:RV	0/1:-7.36742,0,-138.67:74:PASS:24:62:25:3:28:4:0:0
2	128670321	INV00001228	N	<INV>	.	LowQual	IMPRECISE;CIEND=-200,200;CIPOS=-200,200;SVTYPE=INV;SVMETHOD=EMBL.DELLYv0.6.7;CHR2=2;END=128671706;CT=5to5;INSLEN=0;PE=2;MAPQ=60	GT:GL:GQ:FT:RCL:RC:RCR:CN:DR:DV:RR:RV	0/0:0,-0.341703,-198.399:5:LowQual:361:683:320:2:39:2:0:0
2	129685173	INV00001230	N	<INV>	.	PASS	IMPRECISE;CIEND=-228,228;CIPOS=-228,228;SVTYPE=INV;SVMETHOD=EMBL.DELLYv0.6.7;CHR2=2;END=129685821;CT=5to5;INSLEN=0;PE=15;MAPQ=60	GT:GL:GQ:FT:RCL:RC:RCR:CN:DR:DV:RR:RV	0/1:-75.3537,0,-165.954:10000:PASS:152:346:233:2:30:15:0:0
2	129685178	INV00001229	N	<INV>	.	PASS	IMPRECISE;CIEND=-139,139;CIPOS=-139,139;SVTYPE=INV;SVMETHOD=EMBL.DELLYv0.6.7;CHR2=2;END=129686116;CT=3to3;INSLEN=0;PE=22;MAPQ=60	GT:GL:GQ:FT:RCL:RC:RCR:CN:DR:DV:RR:RV	0/1:-115.546,0,-163.846:10000:PASS:235:571:267:2:30:22:0:0
2	129703729	INV00001231	N	<INV>	.	PASS	IMPRECISE;CIEND=-242,242;CIPOS=-242,242;SVTYPE=INV;SVMETHOD=EMBL.DELLYv0.6.7;CHR2=2;END=129722277;CT=3to3;INSLEN=0;PE=22;MAPQ=38	GT:GL:GQ:FT:RCL:RC:RCR:CN:DR:DV:RR:RV	0/1:-53.0509,0,-128.708:10000:PASS:4798:9337:4587:2:27:21:0:0
2	130737235	INV00001232	N	<INV>	.	PASS	IMPRECISE;CIEND=-287,287;CIPOS=-287,287;SVTYPE=INV;SVMETHOD=EMBL.DELLYv0.6.7;CHR2=2;END=132121732;CT=5to5;INSLEN=0;PE=21;MAPQ=51	GT:GL:GQ:FT:RCL:RC:RCR:CN:DR:DV:RR:RV	0/1:-89.7016,0,-202.433:10000:PASS:339093:556710:363256:2:44:21:0:0
2	130818552	INV00001233	N	<INV>	.	LowQual	IMPRECISE;CIEND=-383,383;CIPOS=-383,383;SVTYPE=INV;SVMETHOD=EMBL.DELLYv0.6.7;CHR2=2;END=132032000;CT=3to3;INSLEN=0;PE=4;MAPQ=8	GT:GL:GQ:FT:RCL:RC:RCR:CN:DR:DV:RR:RV	0/1:-0.814317,0,-9.58302:9:LowQual:294870:478404:294389:2:5:4:0:0
2	130820351	INV00001234	N	<INV>	.	LowQual	IMPRECISE;CIEND=-325,325;CIPOS=-325,325;SVTYPE=INV;SVMETHOD=EMBL.DELLYv0.6.7;CHR2=2;END=132029767;CT=5to5;INSLEN=0;PE=3;MAPQ=5	GT:GL:GQ:FT:RCL:RC:RCR:CN:DR:DV:RR:RV	0/0:0,-2.03377,-23.5167:20:PASS:293223:477620:292655:2:9:3:0:0
2	130886288	INV00001235	N	<INV>	.	LowQual	IMPRECISE;CIEND=-441,441;CIPOS=-441,441;SVTYPE=INV;SVMETHOD=EMBL.DELLYv0.6.7;CHR2=2;END=132301862;CT=5to5;INSLEN=0;PE=2;MAPQ=8	GT:GL:GQ:FT:RCL:RC:RCR:CN:DR:DV:RR:RV	0/0:0,-2.81862,-60.253:28:PASS:327725:586711:426638:2:13:2:0:0
2	130924385	INV00001236	N	<INV>	.	PASS	IMPRECISE;CIEND=-366,366;CIPOS=-366,366;SVTYPE=INV;SVMETHOD=EMBL.DELLYv0.6.7;CHR2=2;END=132264776;CT=5to5;INSLEN=0;PE=5;MAPQ=52	GT:GL:GQ:FT:RCL:RC:RCR:CN:DR:DV:RR:RV	0/1:-11.6686,0,-175.854:117:PASS:310552:553342:362153:2:40:5:0:0
2	130924554	INV00001237	N	<INV>	.	PASS	IMPRECISE;CIEND=-327,327;CIPOS=-327,327;SVTYPE=INV;SVMETHOD=EMBL.DELLYv0.6.7;CHR2=2;END=132264451;CT=3to3;INSLEN=0;PE=6;MAPQ=54	GT:GL:GQ:FT:RCL:RC:RCR:CN:DR:DV:RR:RV	0/1:-19.5624,0,-151.361:10000:PASS:310448:553136:361975:2:32:6:0:0
2	130927579	INV00001238	N	<INV>	.	PASS	IMPRECISE;CIEND=-304,304;CIPOS=-304,304;SVTYPE=INV;SVMETHOD=EMBL.DELLYv0.6.7;CHR2=2;END=132261520;CT=5to5;INSLEN=0;PE=8;MAPQ=47	GT:GL:GQ:FT:RCL:RC:RCR:CN:DR:DV:RR:RV	0/1:-20.7544,0,-199.85:10000:PASS:308868:550209:360430:2:41:8:0:0
2	130927737	INV00001239	N	<INV>	.	PASS	IMPRECISE;CIEND=-386,386;CIPOS=-386,386;SVTYPE=INV;SVMETHOD=EMBL.DELLYv0.6.7;CHR2=2;END=132261233;CT=3to3;INSLEN=0;PE=7;MAPQ=45	GT:GL:GQ:FT:RCL:RC:RCR:CN:DR:DV:RR:RV	0/1:-14.8515,0,-223.748:149:PASS:308791:549988:360286:2:44:7:0:0
2	130943014	INV00001240	N	<INV>	.	PASS	IMPRECISE;CIEND=-246,246;CIPOS=-246,246;SVTYPE=INV;SVMETHOD=EMBL.DELLYv0.6.7;CHR2=2;END=132246850;CT=3to3;INSLEN=0;PE=17;MAPQ=48	GT:GL:GQ:FT:RCL:RC:RCR:CN:DR:DV:RR:RV	0/1:-66.1894,0,-21.7132:10000:PASS:300448:535923:351688:2:7:17:0:0
2	130943348	INV00001241	N	<INV>	.	PASS	IMPRECISE;CIEND=-213,213;CIPOS=-213,213;SVTYPE=INV;SVMETHOD=EMBL.DELLYv0.6.7;CHR2=2;END=132246498;CT=5to5;INSLEN=0;PE=21;MAPQ=59	GT:GL:GQ:FT:RCL:RC:RCR:CN:DR:DV:RR:RV	0/1:-106.177,0,-20.8723:10000:PASS:300120:535652:351605:2:6:21:0:0
2	130944338	INV00001242	N	<INV>	.	PASS	IMPRECISE;CIEND=-302,302;CIPOS=-302,302;SVTYPE=INV;SVMETHOD=EMBL.DELLYv0.6.7;CHR2=2;END=132245371;CT=3to3;INSLEN=0;PE=6;MAPQ=51	GT:GL:GQ:FT:RCL:RC:RCR:CN:DR:DV:RR:RV	0/1:-14.0793,0,-181.548:141:PASS:299491:534682:351089:2:45:6:0:0
2	130975036	INV00001243	N	<INV>	.	LowQual	IMPRECISE;CIEND=-357,357;CIPOS=-357,357;SVTYPE=INV;SVMETHOD=EMBL.DELLYv0.6.7;CHR2=2;END=132214749;CT=5to5;INSLEN=0;PE=2;MAPQ=10	GT:GL:GQ:FT:RCL:RC:RCR:CN:DR:DV:RR:RV	0/0:0,-9.17937,-114.544:92:PASS:281462:506900:330900:2:36:2:0:0
2	131037064	INV00001245	N	<INV>	.	PASS	IMPRECISE;CIEND=-385,385;CIPOS=-385,385;SVTYPE=INV;SVMETHOD=EMBL.DELLYv0.6.7;CHR2=2;END=132130387;CT=3to3;INSLEN=0;PE=8;MAPQ=53	GT:GL:GQ:FT:RCL:RC:RCR:CN:DR:DV:RR:RV	0/1:-25.2479,0,-213.648:10000:PASS:246254:436508:268469:2:43:8:0:0
2	131037294	INV00001244	N	<INV>	.	PASS	IMPRECISE;CIEND=-247,247;CIPOS=-247,247;SVTYPE=INV;SVMETHOD=EMBL.DELLYv0.6.7;CHR2=2;END=132130223;CT=5to5;INSLEN=0;PE=16;MAPQ=60	GT:GL:GQ:FT:RCL:RC:RCR:CN:DR:DV:RR:RV	0/1:-75.6508,0,-161.251:10000:PASS:246133:436306:268392:2:32:16:0:0
2	131040758	INV00001246	N	<INV>	.	LowQual	IMPRECISE;CIEND=-382,382;CIPOS=-382,382;SVTYPE=INV;SVMETHOD=EMBL.DELLYv0.6.7;CHR2=2;END=132126727;CT=3to3;INSLEN=0;PE=2;MAPQ=43	GT:GL:GQ:FT:RCL:RC:RCR:CN:DR:DV:RR:RV	0/0:0,-0.366867,-96.336:5:LowQual:244241:432863:266557:2:28:2:0:0
2	131886577	INV00001247	N	<INV>	.	PASS	IMPRECISE;CIEND=-313,313;CIPOS=-313,313;SVTYPE=INV;SVMETHOD=EMBL.DELLYv0.6.7;CHR2=2;END=131887376;CT=5to5;INSLEN=0;PE=9;MAPQ=60	GT:GL:GQ:FT:RCL:RC:RCR:CN:DR:DV:RR:RV	0/1:-31.5445,0,-245.645:10000:PASS:230:401:205:2:45:9:0:0
2	131886725	INV00001248	N	<INV>	.	PASS	IMPRECISE;CIEND=-251,251;CIPOS=-251,251;SVTYPE=INV;SVMETHOD=EMBL.DELLYv0.6.7;CHR2=2;END=131887265;CT=3to3;INSLEN=0;PE=15;MAPQ=60	GT:GL:GQ:FT:RCL:RC:RCR:CN:DR:DV:RR:RV	0/1:-68.3402,0,-222.639:10000:PASS:173:247:146:2:44:15:0:0
2	132528360	INV00001249	N	<INV>	.	LowQual	IMPRECISE;CIEND=-406,406;CIPOS=-406,406;SVTYPE=INV;SVMETHOD=EMBL.DELLYv0.6.7;CHR2=2;END=132549089;CT=3to3;INSLEN=0;PE=4;MAPQ=10	GT:GL:GQ:FT:RCL:RC:RCR:CN:DR:DV:RR:RV	0/0:0,-2.25743,-63.0708:23:PASS:2535:10351:4650:3:16:4:0:0
2	132528561	INV00001250	N	<INV>	.	LowQual	IMPRECISE;CIEND=-387,387;CIPOS=-387,387;SVTYPE=INV;SVMETHOD=EMBL.DELLYv0.6.7;CHR2=2;END=132548987;CT=5to5;INSLEN=0;PE=2;MAPQ=23	GT:GL:GQ:FT:RCL:RC:RCR:CN:DR:DV:RR:RV	0/0:0,-4.98698,-93.3363:50:PASS:2406:10217:4650:3:25:2:0:0
2	132534927	INV00001252	N	<INV>	.	PASS	IMPRECISE;CIEND=-282,282;CIPOS=-282,282;SVTYPE=INV;SVMETHOD=EMBL.DELLYv0.6.7;CHR2=2;END=132579354;CT=5to5;INSLEN=0;PE=24;MAPQ=25	GT:GL:GQ:FT:RCL:RC:RCR:CN:DR:DV:RR:RV	1/1:-49.5699,-4.19186,0:42:PASS:8155:21993:10427:2:1:22:0:0
2	132534993	INV00001251	N	<INV>	.	LowQual	IMPRECISE;CIEND=-441,441;CIPOS=-441,441;SVTYPE=INV;SVMETHOD=EMBL.DELLYv0.6.7;CHR2=2;END=132578719;CT=3to3;INSLEN=0;PE=2;MAPQ=8	GT:GL:GQ:FT:RCL:RC:RCR:CN:DR:DV:RR:RV	0/0:0,-1.10739,-29.448:11:LowQual:8003:21664:10213:2:7:2:0:0
2	132976027	INV00001253	N	<INV>	.	LowQual	IMPRECISE;CIEND=-284,284;CIPOS=-284,284;SVTYPE=INV;SVMETHOD=EMBL.DELLYv0.6.7;CHR2=2;END=132976252;CT=3to3;INSLEN=0;PE=12;MAPQ=9	GT:GL:GQ:FT:RCL:RC:RCR:CN:DR:DV:RR:RV	0/0:0,-20.3452,-483.36:10000:PASS:139:318:171:2:98:11:0:0
2	132976036	INV00001254	N	<INV>	.	LowQual	IMPRECISE;CIEND=-351,351;CIPOS=-351,351;SVTYPE=INV;SVMETHOD=EMBL.DELLYv0.6.7;CHR2=2;END=132976527;CT=5to5;INSLEN=0;PE=8;MAPQ=12	GT:GL:GQ:FT:RCL:RC:RCR:CN:DR:DV:RR:RV	0/0:0,-13.119,-351.98:131:PASS:332:590:274:2:72:8:0:0
2	133016326	INV00001255	N	<INV>	.	LowQual	IMPRECISE;CIEND=-401,401;CIPOS=-401,401;SVTYPE=INV;SVMETHOD=EMBL.DELLYv0.6.7;CHR2=2;END=156430155;CT=5to5;INSLEN=0;PE=2;MAPQ=2	GT:GL:GQ:FT:RCL:RC:RCR:CN:DR:DV:RR:RV	0/0:0,-14.7504,-289.3:148:PASS:5802354:12073433:6163191:2:49:0:0:0
2	133036530	INV00001256	N	<INV>	.	LowQual	IMPRECISE;CIEND=-138,138;CIPOS=-138,138;SVTYPE=INV;SVMETHOD=EMBL.DELLYv0.6.7;CHR2=2;END=133036685;CT=3to3;INSLEN=0;PE=2;MAPQ=38	GT:GL:GQ:FT:RCL:RC:RCR:CN:DR:DV:RR:RV	0/0:0,-25.501,-570.623:10000:PASS:78:213:124:2:115:4:0:0
2	133045362	INV00001257	N	<INV>	.	LowQual	IMPRECISE;CIEND=-342,342;CIPOS=-342,342;SVTYPE=INV;SVMETHOD=EMBL.DELLYv0.6.7;CHR2=2;END=162138468;CT=3to3;INSLEN=0;PE=3;MAPQ=3	GT:GL:GQ:FT:RCL:RC:RCR:CN:DR:DV:RR:RV	0/0:0,-41.584,-546.938:10000:PASS:7259907:15110827:7569846:2:142:0:0:0
2	133058169	INV00001258	N	<INV>	.	LowQual	IMPRECISE;CIEND=-349,349;CIPOS=-349,349;SVTYPE=INV;SVMETHOD=EMBL.DELLYv0.6.7;CHR2=2;END=133058324;CT=5to5;INSLEN=0;PE=2;MAPQ=51	GT:GL:GQ:FT:RCL:RC:RCR:CN:DR:DV:RR:RV	0/0:0,-15.4946,-492.291:157:PASS:84:162:83:2:88:4:0:0
2	133667763	INV00001259	N	<INV>	.	PASS	IMPRECISE;CIEND=-211,211;CIPOS=-211,211;SVTYPE=INV;SVMETHOD=EMBL.DELLYv0.6.7;CHR2=2;END=133674502;CT=5to5;INSLEN=0;PE=7;MAPQ=60	GT:GL:GQ:FT:RCL:RC:RCR:CN:DR:DV:RR:RV	0/1:-30.8619,0,-168.562:10000:PASS:1670:2692:1766:2:30:7:0:0
2	133667874	INV00001260	N	<INV>	.	PASS	IMPRECISE;CIEND=-266,266;CIPOS=-266,266;SVTYPE=INV;SVMETHOD=EMBL.DELLYv0.6.7;CHR2=2;END=133671859;CT=3to3;INSLEN=0;PE=10;MAPQ=60	GT:GL:GQ:FT:RCL:RC:RCR:CN:DR:DV:RR:RV	0/1:-31.1568,0,-178.977:10000:PASS:1017:1963:495:3:32:10:0:0
2	134754003	INV00001261	N	<INV>	.	LowQual	IMPRECISE;CIEND=-200,200;CIPOS=-200,200;SVTYPE=INV;SVMETHOD=EMBL.DELLYv0.6.7;CHR2=2;END=134754260;CT=5to5;INSLEN=0;PE=2;MAPQ=60	GT:GL:GQ:FT:RCL:RC:RCR:CN:DR:DV:RR:RV	0/1:-6.84131,0,-300.841:68:PASS:66:142:90:2:53:4:0:0
2	134839183	INV00001262	N	<INV>	.	LowQual	IMPRECISE;CIEND=-286,286;CIPOS=-286,286;SVTYPE=INV;SVMETHOD=EMBL.DELLYv0.6.7;CHR2=2;END=134839362;CT=5to5;INSLEN=0;PE=2;MAPQ=40	GT:GL:GQ:FT:RCL:RC:RCR:CN:DR:DV:RR:RV	0/0:0,-3.55251,-276:36:PASS:44:91:45:2:48:3:0:0
2	135031087	INV00001263	N	<INV>	.	LowQual	IMPRECISE;CIEND=-387,387;CIPOS=-387,387;SVTYPE=INV;SVMETHOD=EMBL.DELLYv0.6.7;CHR2=2;END=135031345;CT=3to3;INSLEN=0;PE=2;MAPQ=60	GT:GL:GQ:FT:RCL:RC:RCR:CN:DR:DV:RR:RV	0/0:0,-3.95457,-294:40:PASS:75:130:74:2:51:2:0:0
2	136021914	INV00001264	N	<INV>	.	LowQual	IMPRECISE;CIEND=-24,24;CIPOS=-24,24;SVTYPE=INV;SVMETHOD=EMBL.DELLYv0.6.7;CHR2=2;END=136022532;CT=5to5;INSLEN=0;PE=2;MAPQ=60	GT:GL:GQ:FT:RCL:RC:RCR:CN:DR:DV:RR:RV	0/0:0,-0.0411801,-214.7:3:LowQual:137:298:158:2:38:2:0:0
2	136041186	INV00001265	N	<INV>	.	LowQual	IMPRECISE;CIEND=-191,191;CIPOS=-191,191;SVTYPE=INV;SVMETHOD=EMBL.DELLYv0.6.7;CHR2=2;END=136042323;CT=5to5;INSLEN=0;PE=2;MAPQ=41	GT:GL:GQ:FT:RCL:RC:RCR:CN:DR:DV:RR:RV	0/0:0,-8.14864,-260.095:81:PASS:266:584:321:2:50:2:0:0
2	136373486	INV00001266	N	<INV>	.	LowQual	IMPRECISE;CIEND=-392,392;CIPOS=-392,392;SVTYPE=INV;SVMETHOD=EMBL.DELLYv0.6.7;CHR2=2;END=136373598;CT=5to5;INSLEN=0;PE=2;MAPQ=60	GT:GL:GQ:FT:RCL:RC:RCR:CN:DR:DV:RR:RV	0/1:-4.55264,0,-238.153:46:PASS:35:64:30:2:42:4:0:0
2	136767103	INV00001267	N	<INV>	.	LowQual	IMPRECISE;CIEND=-338,338;CIPOS=-338,338;SVTYPE=INV;SVMETHOD=EMBL.DELLYv0.6.7;CHR2=2;END=136769524;CT=3to3;INSLEN=0;PE=2;MAPQ=60	GT:GL:GQ:FT:RCL:RC:RCR:CN:DR:DV:RR:RV	0/0:0,-1.24092,-234.396:12:LowQual:611:1341:638:2:42:2:0:0
2	137744288	INV00001268	N	<INV>	.	LowQual	IMPRECISE;CIEND=-292,292;CIPOS=-292,292;SVTYPE=INV;SVMETHOD=EMBL.DELLYv0.6.7;CHR2=2;END=137744397;CT=5to5;INSLEN=0;PE=2;MAPQ=60	GT:GL:GQ:FT:RCL:RC:RCR:CN:DR:DV:RR:RV	0/1:-10.7629,0,-181.163:108:PASS:20:56:29:2:32:4:0:0
2	138787783	INV00001269	N	<INV>	.	LowQual	IMPRECISE;CIEND=-275,275;CIPOS=-275,275;SVTYPE=INV;SVMETHOD=EMBL.DELLYv0.6.7;CHR2=2;END=138787998;CT=5to5;INSLEN=0;PE=2;MAPQ=60	GT:GL:GQ:FT:RCL:RC:RCR:CN:DR:DV:RR:RV	0/1:-4.64131,0,-300.841:46:PASS:53:118:55:2:53:4:0:0
2	139484601	INV00001270	N	<INV>	.	LowQual	IMPRECISE;CIEND=-299,299;CIPOS=-299,299;SVTYPE=INV;SVMETHOD=EMBL.DELLYv0.6.7;CHR2=2;END=139484754;CT=5to5;INSLEN=0;PE=2;MAPQ=60	GT:GL:GQ:FT:RCL:RC:RCR:CN:DR:DV:RR:RV	0/1:-8.95676,0,-215.357:90:PASS:32:87:35:3:38:4:0:0
2	139527129	INV00001271	N	<INV>	.	LowQual	IMPRECISE;CIEND=-133,133;CIPOS=-133,133;SVTYPE=INV;SVMETHOD=EMBL.DELLYv0.6.7;CHR2=2;END=139527320;CT=3to3;INSLEN=0;PE=2;MAPQ=60	GT:GL:GQ:FT:RCL:RC:RCR:CN:DR:DV:RR:RV	0/1:-5.35351,0,-234.853:54:PASS:40:85:45:2:42:4:0:0
2	139728372	INV00001272	N	<INV>	.	LowQual	IMPRECISE;CIEND=-263,263;CIPOS=-263,263;SVTYPE=INV;SVMETHOD=EMBL.DELLYv0.6.7;CHR2=2;END=139728476;CT=5to5;INSLEN=0;PE=2;MAPQ=60	GT:GL:GQ:FT:RCL:RC:RCR:CN:DR:DV:RR:RV	0/1:-11.864,0,-175.464:119:PASS:19:59:26:3:31:4:0:0
2	139796105	INV00001273	N	<INV>	.	LowQual	IMPRECISE;CIEND=-324,324;CIPOS=-324,324;SVTYPE=INV;SVMETHOD=EMBL.DELLYv0.6.7;CHR2=2;END=139796234;CT=5to5;INSLEN=0;PE=2;MAPQ=60	GT:GL:GQ:FT:RCL:RC:RCR:CN:DR:DV:RR:RV	0/1:-3.65575,0,-225.256:37:PASS:41:58:41:1:40:3:0:0
2	140026699	INV00001274	N	<INV>	.	LowQual	IMPRECISE;CIEND=-255,255;CIPOS=-255,255;SVTYPE=INV;SVMETHOD=EMBL.DELLYv0.6.7;CHR2=2;END=140026916;CT=5to5;INSLEN=0;PE=2;MAPQ=60	GT:GL:GQ:FT:RCL:RC:RCR:CN:DR:DV:RR:RV	0/0:0,-4.35663,-299.801:44:PASS:72:115:59:2:52:3:0:0
2	140705695	INV00001275	N	<INV>	.	LowQual	IMPRECISE;CIEND=-385,385;CIPOS=-385,385;SVTYPE=INV;SVMETHOD=EMBL.DELLYv0.6.7;CHR2=2;END=162135335;CT=3to3;INSLEN=0;PE=2;MAPQ=6	GT:GL:GQ:FT:RCL:RC:RCR:CN:DR:DV:RR:RV	0/0:0,-7.81118,-156.308:78:PASS:5440268:11098170:5635535:2:27:1:0:0
2	141368695	INV00001276	N	<INV>	.	LowQual	IMPRECISE;CIEND=-72,72;CIPOS=-72,72;SVTYPE=INV;SVMETHOD=EMBL.DELLYv0.6.7;CHR2=2;END=141368871;CT=5to5;INSLEN=0;PE=2;MAPQ=60	GT:GL:GQ:FT:RCL:RC:RCR:CN:DR:DV:RR:RV	0/0:0,-1.95869,-308.8:20:PASS:63:95:49:2:54:3:0:0
2	141616555	INV00001277	N	<INV>	.	LowQual	IMPRECISE;CIEND=-170,170;CIPOS=-170,170;SVTYPE=INV;SVMETHOD=EMBL.DELLYv0.6.7;CHR2=2;END=141616664;CT=5to5;INSLEN=0;PE=2;MAPQ=60	GT:GL:GQ:FT:RCL:RC:RCR:CN:DR:DV:RR:RV	0/1:-9.85161,0,-243.852:99:PASS:32:50:35:1:43:4:0:0
2	141957909	INV00001278	N	<INV>	.	LowQual	IMPRECISE;CIEND=-381,381;CIPOS=-381,381;SVTYPE=INV;SVMETHOD=EMBL.DELLYv0.6.7;CHR2=2;END=141959652;CT=3to3;INSLEN=0;PE=2;MAPQ=48	GT:GL:GQ:FT:RCL:RC:RCR:CN:DR:DV:RR:RV	0/0:0,-4.14633,-248.6:41:PASS:425:839:430:2:43:2:0:0
2	142045459	INV00001279	N	<INV>	.	LowQual	IMPRECISE;CIEND=-156,156;CIPOS=-156,156;SVTYPE=INV;SVMETHOD=EMBL.DELLYv0.6.7;CHR2=2;END=142045647;CT=5to5;INSLEN=0;PE=2;MAPQ=43	GT:GL:GQ:FT:RCL:RC:RCR:CN:DR:DV:RR:RV	0/0:0,-2.84839,-252.7:28:PASS:37:88:52:2:44:3:0:0
2	142068082	INV00001280	N	<INV>	.	LowQual	IMPRECISE;CIEND=-399,399;CIPOS=-399,399;SVTYPE=INV;SVMETHOD=EMBL.DELLYv0.6.7;CHR2=2;END=142068261;CT=3to3;INSLEN=0;PE=2;MAPQ=60	GT:GL:GQ:FT:RCL:RC:RCR:CN:DR:DV:RR:RV	0/0:0,-3.05147,-274.7:31:PASS:44:106:40:3:48:2:0:0
2	142207044	INV00001281	N	<INV>	.	LowQual	IMPRECISE;CIEND=-139,139;CIPOS=-139,139;SVTYPE=INV;SVMETHOD=EMBL.DELLYv0.6.7;CHR2=2;END=142207340;CT=5to5;INSLEN=0;PE=2;MAPQ=60	GT:GL:GQ:FT:RCL:RC:RCR:CN:DR:DV:RR:RV	0/1:-8.35058,0,-249.551:84:PASS:73:139:70:2:44:4:0:0
2	143366769	INV00001282	N	<INV>	.	PASS	IMPRECISE;CIEND=-357,357;CIPOS=-357,357;SVTYPE=INV;SVMETHOD=EMBL.DELLYv0.6.7;CHR2=2;END=144423855;CT=5to5;INSLEN=0;PE=4;MAPQ=25	GT:GL:GQ:FT:RCL:RC:RCR:CN:DR:DV:RR:RV	0/0:0,-5.07306,-143.771:51:PASS:277190:570492:278196:2:40:4:0:0
2	144243273	INV00001283	N	<INV>	.	PASS	IMPRECISE;CIEND=-179,179;CIPOS=-179,179;SVTYPE=INV;SVMETHOD=EMBL.DELLYv0.6.7;CHR2=2;END=144243522;CT=5to5;INSLEN=0;PE=3;MAPQ=46	GT:GL:GQ:FT:RCL:RC:RCR:CN:DR:DV:RR:RV	0/1:-9.83925,0,-300.24:98:PASS:58:143:60:2:53:6:0:0
2	144766935	INV00001284	N	<INV>	.	LowQual	IMPRECISE;CIEND=-379,379;CIPOS=-379,379;SVTYPE=INV;SVMETHOD=EMBL.DELLYv0.6.7;CHR2=2;END=144767085;CT=5to5;INSLEN=0;PE=2;MAPQ=60	GT:GL:GQ:FT:RCL:RC:RCR:CN:DR:DV:RR:RV	0/0:0,-0.0411833,-216:3:LowQual:37:62:52:1:38:2:0:0
2	144817369	INV00001285	N	<INV>	.	LowQual	IMPRECISE;CIEND=-268,268;CIPOS=-268,268;SVTYPE=INV;SVMETHOD=EMBL.DELLYv0.6.7;CHR2=2;END=144817567;CT=5to5;INSLEN=0;PE=2;MAPQ=60	GT:GL:GQ:FT:RCL:RC:RCR:CN:DR:DV:RR:RV	0/1:-7.46396,0,-175.465:75:PASS:41:77:54:2:31:4:0:0
2	145073069	INV00001286	N	<INV>	.	LowQual	IMPRECISE;CIEND=-169,169;CIPOS=-169,169;SVTYPE=INV;SVMETHOD=EMBL.DELLYv0.6.7;CHR2=2;END=145073233;CT=3to3;INSLEN=0;PE=2;MAPQ=60	GT:GL:GQ:FT:RCL:RC:RCR:CN:DR:DV:RR:RV	0/0:0,-2.55457,-286.6:26:PASS:45:91:52:2:50:3:0:0
2	146109175	INV00001287	N	<INV>	.	LowQual	IMPRECISE;CIEND=-305,305;CIPOS=-305,305;SVTYPE=INV;SVMETHOD=EMBL.DELLYv0.6.7;CHR2=2;END=146109281;CT=5to5;INSLEN=0;PE=2;MAPQ=60	GT:GL:GQ:FT:RCL:RC:RCR:CN:DR:DV:RR:RV	0/1:-9.2619,0,-186.862:93:PASS:28:64:23:3:33:4:0:0
2	147450224	INV00001288	N	<INV>	.	LowQual	IMPRECISE;CIEND=-43,43;CIPOS=-43,43;SVTYPE=INV;SVMETHOD=EMBL.DELLYv0.6.7;CHR2=2;END=147450386;CT=5to5;INSLEN=0;PE=2;MAPQ=60	GT:GL:GQ:FT:RCL:RC:RCR:CN:DR:DV:RR:RV	0/1:-2.45676,0,-221.357:25:PASS:36:88:35:2:39:3:0:0
2	147529392	INV00001289	N	<INV>	.	PASS	IMPRECISE;CIEND=-196,196;CIPOS=-196,196;SVTYPE=INV;SVMETHOD=EMBL.DELLYv0.6.7;CHR2=2;END=147529511;CT=5to5;INSLEN=0;PE=3;MAPQ=60	GT:GL:GQ:FT:RCL:RC:RCR:CN:DR:DV:RR:RV	0/1:-14.1609,0,-186.561:142:PASS:26:63:38:2:33:5:0:0
2	147723659	INV00001290	N	<INV>	.	LowQual	IMPRECISE;CIEND=-209,209;CIPOS=-209,209;SVTYPE=INV;SVMETHOD=EMBL.DELLYv0.6.7;CHR2=2;END=147723768;CT=5to5;INSLEN=0;PE=2;MAPQ=60	GT:GL:GQ:FT:RCL:RC:RCR:CN:DR:DV:RR:RV	0/1:-8.04543,0,-278.045:80:PASS:28:62:33:2:49:4:0:0
2	147935454	INV00001291	N	<INV>	.	LowQual	IMPRECISE;CIEND=-62,62;CIPOS=-62,62;SVTYPE=INV;SVMETHOD=EMBL.DELLYv0.6.7;CHR2=2;END=147935725;CT=5to5;INSLEN=0;PE=2;MAPQ=60	GT:GL:GQ:FT:RCL:RC:RCR:CN:DR:DV:RR:RV	0/1:-8.94852,0,-260.949:89:PASS:79:126:85:2:46:4:0:0
2	148258310	INV00001292	N	<INV>	.	LowQual	IMPRECISE;CIEND=-246,246;CIPOS=-246,246;SVTYPE=INV;SVMETHOD=EMBL.DELLYv0.6.7;CHR2=2;END=148258517;CT=5to5;INSLEN=0;PE=2;MAPQ=60	GT:GL:GQ:FT:RCL:RC:RCR:CN:DR:DV:RR:RV	0/1:-2.64749,0,-272.647:26:PASS:52:116:63:2:48:3:0:0
2	148871961	INV00001293	N	<INV>	.	LowQual	IMPRECISE;CIEND=-370,370;CIPOS=-370,370;SVTYPE=INV;SVMETHOD=EMBL.DELLYv0.6.7;CHR2=2;END=148873458;CT=5to5;INSLEN=0;PE=2;MAPQ=60	GT:GL:GQ:FT:RCL:RC:RCR:CN:DR:DV:RR:RV	0/0:0,-1.54633,-246:15:PASS:385:860:333:2:43:2:0:0
2	149138212	INV00001294	N	<INV>	.	LowQual	IMPRECISE;CIEND=-408,408;CIPOS=-408,408;SVTYPE=INV;SVMETHOD=EMBL.DELLYv0.6.7;CHR2=2;END=168666435;CT=5to5;INSLEN=0;PE=3;MAPQ=1	GT:GL:GQ:FT:RCL:RC:RCR:CN:DR:DV:RR:RV	0/0:0,-12.9435,-210.599:129:PASS:5057034:10127848:5132257:2:43:0:0:0
2	149627851	INV00001295	N	<INV>	.	LowQual	IMPRECISE;CIEND=-211,211;CIPOS=-211,211;SVTYPE=INV;SVMETHOD=EMBL.DELLYv0.6.7;CHR2=2;END=149628112;CT=3to3;INSLEN=0;PE=2;MAPQ=60	GT:GL:GQ:FT:RCL:RC:RCR:CN:DR:DV:RR:RV	0/1:-5.15658,0,-239.749:52:PASS:64:138:64:2:46:4:0:0
2	150873279	INV00001296	N	<INV>	.	LowQual	IMPRECISE;CIEND=-283,283;CIPOS=-283,283;SVTYPE=INV;SVMETHOD=EMBL.DELLYv0.6.7;CHR2=2;END=150873494;CT=5to5;INSLEN=0;PE=2;MAPQ=60	GT:GL:GQ:FT:RCL:RC:RCR:CN:DR:DV:RR:RV	0/0:0,-3.0556,-292.8:31:PASS:65:109:62:2:51:3:0:0
2	150941846	INV00001297	N	<INV>	.	LowQual	IMPRECISE;CIEND=-296,296;CIPOS=-296,296;SVTYPE=INV;SVMETHOD=EMBL.DELLYv0.6.7;CHR2=2;END=150942631;CT=3to3;INSLEN=0;PE=2;MAPQ=60	GT:GL:GQ:FT:RCL:RC:RCR:CN:DR:DV:RR:RV	0/0:0,-7.75064,-289.196:78:PASS:208:445:206:2:52:2:0:0
2	151246303	INV00001298	N	<INV>	.	LowQual	IMPRECISE;CIEND=-231,231;CIPOS=-231,231;SVTYPE=INV;SVMETHOD=EMBL.DELLYv0.6.7;CHR2=2;END=151246474;CT=5to5;INSLEN=0;PE=2;MAPQ=60	GT:GL:GQ:FT:RCL:RC:RCR:CN:DR:DV:RR:RV	0/1:-8.85573,0,-221.056:89:PASS:37:76:51:2:39:4:0:0
2	152607130	INV00001299	N	<INV>	.	LowQual	IMPRECISE;CIEND=-395,395;CIPOS=-395,395;SVTYPE=INV;SVMETHOD=EMBL.DELLYv0.6.7;CHR2=2;END=152607266;CT=3to3;INSLEN=0;PE=2;MAPQ=17	GT:GL:GQ:FT:RCL:RC:RCR:CN:DR:DV:RR:RV	0/0:0,-7.73597,-182.515:77:PASS:27:69:19:3:35:2:0:0
2	152704845	INV00001300	N	<INV>	.	LowQual	IMPRECISE;CIEND=-87,87;CIPOS=-87,87;SVTYPE=INV;SVMETHOD=EMBL.DELLYv0.6.7;CHR2=2;END=152705047;CT=5to5;INSLEN=0;PE=2;MAPQ=60	GT:GL:GQ:FT:RCL:RC:RCR:CN:DR:DV:RR:RV	0/0:0,-3.65354,-288:37:PASS:47:111:66:2:50:2:0:0
2	152911632	INV00001301	N	<INV>	.	LowQual	IMPRECISE;CIEND=-329,329;CIPOS=-329,329;SVTYPE=INV;SVMETHOD=EMBL.DELLYv0.6.7;CHR2=2;END=152912766;CT=3to3;INSLEN=0;PE=2;MAPQ=56	GT:GL:GQ:FT:RCL:RC:RCR:CN:DR:DV:RR:RV	0/0:0,-5.14118,-220.022:51:PASS:251:543:222:2:38:2:0:0
2	153744772	INV00001302	N	<INV>	.	LowQual	IMPRECISE;CIEND=-15,15;CIPOS=-15,15;SVTYPE=INV;SVMETHOD=EMBL.DELLYv0.6.7;CHR2=2;END=153744904;CT=5to5;INSLEN=0;PE=2;MAPQ=60	GT:GL:GQ:FT:RCL:RC:RCR:CN:DR:DV:RR:RV	0/1:-4.96499,0,-175.765:50:PASS:40:65:28:2:31:3:0:0
2	154016284	INV00001303	N	<INV>	.	LowQual	IMPRECISE;CIEND=-148,148;CIPOS=-148,148;SVTYPE=INV;SVMETHOD=EMBL.DELLYv0.6.7;CHR2=2;END=154016508;CT=5to5;INSLEN=0;PE=2;MAPQ=60	GT:GL:GQ:FT:RCL:RC:RCR:CN:DR:DV:RR:RV	0/1:-9.1506,0,-247.951:92:PASS:60:111:53:2:44:4:0:0
2	154078821	INV00001304	N	<INV>	.	LowQual	IMPRECISE;CIEND=-388,388;CIPOS=-388,388;SVTYPE=INV;SVMETHOD=EMBL.DELLYv0.6.7;CHR2=2;END=241863583;CT=5to5;INSLEN=0;PE=2;MAPQ=16	GT:GL:GQ:FT:RCL:RC:RCR:CN:DR:DV:RR:RV	0/1:-1.13292,0,-2.60358:11:LowQual:21850428:45477338:603290:4:2:2:0:0
2	154723133	INV00001305	N	<INV>	.	LowQual	IMPRECISE;CIEND=-241,241;CIPOS=-241,241;SVTYPE=INV;SVMETHOD=EMBL.DELLYv0.6.7;CHR2=2;END=154723369;CT=5to5;INSLEN=0;PE=2;MAPQ=60	GT:GL:GQ:FT:RCL:RC:RCR:CN:DR:DV:RR:RV	0/1:-8.95264,0,-238.153:90:PASS:55:132:55:2:42:4:0:0
2	155006885	INV00001306	N	<INV>	.	LowQual	IMPRECISE;CIEND=-280,280;CIPOS=-280,280;SVTYPE=INV;SVMETHOD=EMBL.DELLYv0.6.7;CHR2=2;END=167547087;CT=5to5;INSLEN=0;PE=17;MAPQ=16	GT:GL:GQ:FT:RCL:RC:RCR:CN:DR:DV:RR:RV	1/1:-28.8196,-4.33611,0:43:PASS:3166243:6603848:3286998:2:0:16:0:0
2	155007028	INV00001307	N	<INV>	.	LowQual	IMPRECISE;CIEND=-202,202;CIPOS=-202,202;SVTYPE=INV;SVMETHOD=EMBL.DELLYv0.6.7;CHR2=2;END=167545928;CT=3to3;INSLEN=0;PE=22;MAPQ=16	GT:GL:GQ:FT:RCL:RC:RCR:CN:DR:DV:RR:RV	0/1:-28.4773,0,-0.0873033:4:LowQual:3166007:6603718:3286063:2:1:21:0:0
2	155303843	INV00001308	N	<INV>	.	LowQual	IMPRECISE;CIEND=-335,335;CIPOS=-335,335;SVTYPE=INV;SVMETHOD=EMBL.DELLYv0.6.7;CHR2=2;END=155303959;CT=5to5;INSLEN=0;PE=2;MAPQ=60	GT:GL:GQ:FT:RCL:RC:RCR:CN:DR:DV:RR:RV	0/1:-5.14852,0,-260.949:51:PASS:45:67:44:2:46:4:0:0
2	155460079	INV00001309	N	<INV>	.	LowQual	IMPRECISE;CIEND=-308,308;CIPOS=-308,308;SVTYPE=INV;SVMETHOD=EMBL.DELLYv0.6.7;CHR2=2;END=155460273;CT=5to5;INSLEN=0;PE=2;MAPQ=60	GT:GL:GQ:FT:RCL:RC:RCR:CN:DR:DV:RR:RV	0/1:-4.14646,0,-272.347:41:PASS:40:102:57:2:48:4:0:0
2	155493979	INV00001310	N	<INV>	.	LowQual	IMPRECISE;CIEND=-72,72;CIPOS=-72,72;SVTYPE=INV;SVMETHOD=EMBL.DELLYv0.6.7;CHR2=2;END=155494193;CT=3to3;INSLEN=0;PE=2;MAPQ=60	GT:GL:GQ:FT:RCL:RC:RCR:CN:DR:DV:RR:RV	0/0:0,-6.06177,-335.9:61:PASS:61:129:57:2:58:2:0:0
2	155818985	INV00001311	N	<INV>	.	PASS	IMPRECISE;CIEND=-151,151;CIPOS=-151,151;SVTYPE=INV;SVMETHOD=EMBL.DELLYv0.6.7;CHR2=2;END=155825142;CT=3to3;INSLEN=0;PE=24;MAPQ=60	GT:GL:GQ:FT:RCL:RC:RCR:CN:DR:DV:RR:RV	0/1:-126.044,0,-163.744:10000:PASS:1618:1747:727:1:30:24:0:0
2	155824954	INV00001312	N	<INV>	.	PASS	IMPRECISE;CIEND=-91,91;CIPOS=-91,91;SVTYPE=INV;SVMETHOD=EMBL.DELLYv0.6.7;CHR2=2;END=155830187;CT=5to5;INSLEN=0;PE=20;MAPQ=60	GT:GL:GQ:FT:RCL:RC:RCR:CN:DR:DV:RR:RV	0/1:-100.055,0,-144.453:10000:PASS:717:1344:1384:1:27:19:0:0
2	155958883	INV00001313	N	<INV>	.	LowQual	IMPRECISE;CIEND=-446,446;CIPOS=-446,446;SVTYPE=INV;SVMETHOD=EMBL.DELLYv0.6.7;CHR2=2;END=178508602;CT=3to3;INSLEN=0;PE=2;MAPQ=5	GT:GL:GQ:FT:RCL:RC:RCR:CN:DR:DV:RR:RV	0/0:0,-13.9494,-281.665:139:PASS:5762333:11857493:5901814:2:47:1:0:0
2	156678128	INV00001314	N	<INV>	.	LowQual	IMPRECISE;CIEND=-84,84;CIPOS=-84,84;SVTYPE=INV;SVMETHOD=EMBL.DELLYv0.6.7;CHR2=2;END=156678485;CT=5to5;INSLEN=0;PE=2;MAPQ=60	GT:GL:GQ:FT:RCL:RC:RCR:CN:DR:DV:RR:RV	0/1:-5.45779,0,-215.658:55:PASS:77:174:81:2:38:3:0:0
2	157529421	INV00001315	N	<INV>	.	LowQual	IMPRECISE;CIEND=-276,276;CIPOS=-276,276;SVTYPE=INV;SVMETHOD=EMBL.DELLYv0.6.7;CHR2=2;END=157529561;CT=3to3;INSLEN=0;PE=2;MAPQ=60	GT:GL:GQ:FT:RCL:RC:RCR:CN:DR:DV:RR:RV	0/1:-8.64749,0,-266.647:86:PASS:40:82:46:2:47:4:0:0
2	157967574	INV00001316	N	<INV>	.	LowQual	IMPRECISE;CIEND=-178,178;CIPOS=-178,178;SVTYPE=INV;SVMETHOD=EMBL.DELLYv0.6.7;CHR2=2;END=157967869;CT=5to5;INSLEN=0;PE=2;MAPQ=60	GT:GL:GQ:FT:RCL:RC:RCR:CN:DR:DV:RR:RV	0/1:-4.24337,0,-289.443:42:PASS:70:165:82:2:51:4:0:0
2	158633245	INV00001317	N	<INV>	.	LowQual	IMPRECISE;CIEND=-61,61;CIPOS=-61,61;SVTYPE=INV;SVMETHOD=EMBL.DELLYv0.6.7;CHR2=2;END=158633441;CT=5to5;INSLEN=0;PE=2;MAPQ=60	GT:GL:GQ:FT:RCL:RC:RCR:CN:DR:DV:RR:RV	0/1:-3.55058,0,-255.551:36:PASS:47:112:46:2:45:3:0:0
2	159225967	INV00001318	N	<INV>	.	PASS	IMPRECISE;CIEND=-7,7;CIPOS=-7,7;SVTYPE=INV;SVMETHOD=EMBL.DELLYv0.6.7;CHR2=2;END=159226089;CT=5to5;INSLEN=0;PE=3;MAPQ=27	GT:GL:GQ:FT:RCL:RC:RCR:CN:DR:DV:RR:RV	0/0:0,-3.9381,-196.809:39:PASS:22:56:37:2:34:3:0:0
2	159261817	INV00001319	N	<INV>	.	LowQual	IMPRECISE;CIEND=-112,112;CIPOS=-112,112;SVTYPE=INV;SVMETHOD=EMBL.DELLYv0.6.7;CHR2=2;END=159262057;CT=5to5;INSLEN=0;PE=2;MAPQ=60	GT:GL:GQ:FT:RCL:RC:RCR:CN:DR:DV:RR:RV	0/1:-6.23925,0,-312.239:62:PASS:62:142:73:2:55:4:0:0
2	159290770	INV00001320	N	<INV>	.	LowQual	IMPRECISE;CIEND=-140,140;CIPOS=-140,140;SVTYPE=INV;SVMETHOD=EMBL.DELLYv0.6.7;CHR2=2;END=159291040;CT=3to3;INSLEN=0;PE=2;MAPQ=60	GT:GL:GQ:FT:RCL:RC:RCR:CN:DR:DV:RR:RV	0/0:0,-2.75352,-276.858:28:PASS:69:154:53:3:49:3:0:0
2	159658176	INV00001321	N	<INV>	.	LowQual	IMPRECISE;CIEND=-207,207;CIPOS=-207,207;SVTYPE=INV;SVMETHOD=EMBL.DELLYv0.6.7;CHR2=2;END=159658312;CT=3to3;INSLEN=0;PE=2;MAPQ=60	GT:GL:GQ:FT:RCL:RC:RCR:CN:DR:DV:RR:RV	0/1:-7.24749,0,-266.647:72:PASS:44:70:41:2:47:4:0:0
2	159699562	INV00001322	N	<INV>	.	LowQual	IMPRECISE;CIEND=-368,368;CIPOS=-368,368;SVTYPE=INV;SVMETHOD=EMBL.DELLYv0.6.7;CHR2=2;END=238252211;CT=3to3;INSLEN=0;PE=2;MAPQ=4	GT:GL:GQ:FT:RCL:RC:RCR:CN:DR:DV:RR:RV	0/0:0,-11.7396,-216.599:117:PASS:20051865:40828682:2327838:4:39:0:0:0
2	160242368	INV00001323	N	<INV>	.	LowQual	IMPRECISE;CIEND=-40,40;CIPOS=-40,40;SVTYPE=INV;SVMETHOD=EMBL.DELLYv0.6.7;CHR2=2;END=160242496;CT=5to5;INSLEN=0;PE=2;MAPQ=60	GT:GL:GQ:FT:RCL:RC:RCR:CN:DR:DV:RR:RV	0/0:0,-6.94427,-246:69:PASS:31:77:39:2:42:1:0:0
2	160319200	INV00001324	N	<INV>	.	LowQual	IMPRECISE;CIEND=-237,237;CIPOS=-237,237;SVTYPE=INV;SVMETHOD=EMBL.DELLYv0.6.7;CHR2=2;END=160319431;CT=5to5;INSLEN=0;PE=2;MAPQ=60	GT:GL:GQ:FT:RCL:RC:RCR:CN:DR:DV:RR:RV	0/1:-0.536165,0,-329.336:6:LowQual:58:138:76:2:58:4:0:0
2	161019433	INV00001325	N	<INV>	.	LowQual	IMPRECISE;CIEND=-32,32;CIPOS=-32,32;SVTYPE=INV;SVMETHOD=EMBL.DELLYv0.6.7;CHR2=2;END=161020115;CT=3to3;INSLEN=0;PE=2;MAPQ=60	GT:GL:GQ:FT:RCL:RC:RCR:CN:DR:DV:RR:RV	0/0:0,-12.0412,-239:120:PASS:167:324:204:2:40:0:0:0
2	161282836	INV00001326	N	<INV>	.	LowQual	IMPRECISE;CIEND=-321,321;CIPOS=-321,321;SVTYPE=INV;SVMETHOD=EMBL.DELLYv0.6.7;CHR2=2;END=228292893;CT=3to3;INSLEN=0;PE=2;MAPQ=35	GT:GL:GQ:FT:RCL:RC:RCR:CN:DR:DV:RR:RV	0/0:0,-4.10647,-151.475:41:PASS:17193113:34963308:7352772:3:31:2:0:0
2	161485943	INV00001327	N	<INV>	.	PASS	IMPRECISE;CIEND=-277,277;CIPOS=-277,277;SVTYPE=INV;SVMETHOD=EMBL.DELLYv0.6.7;CHR2=2;END=238252220;CT=3to3;INSLEN=0;PE=4;MAPQ=26	GT:GL:GQ:FT:RCL:RC:RCR:CN:DR:DV:RR:RV	0/0:0,-4.84264,-206.803:48:PASS:19650094:39881934:2327829:4:39:3:0:0
2	161983910	INV00001328	N	<INV>	.	LowQual	IMPRECISE;CIEND=-21,21;CIPOS=-21,21;SVTYPE=INV;SVMETHOD=EMBL.DELLYv0.6.7;CHR2=2;END=161984631;CT=5to5;INSLEN=0;PE=2;MAPQ=60	GT:GL:GQ:FT:RCL:RC:RCR:CN:DR:DV:RR:RV	0/0:0,-9.95455,-304.3:100:PASS:196:394:201:2:52:1:0:0
2	162419090	INV00001329	N	<INV>	.	LowQual	IMPRECISE;CIEND=-359,359;CIPOS=-359,359;SVTYPE=INV;SVMETHOD=EMBL.DELLYv0.6.7;CHR2=2;END=162419351;CT=5to5;INSLEN=0;PE=2;MAPQ=60	GT:GL:GQ:FT:RCL:RC:RCR:CN:DR:DV:RR:RV	0/0:0,-11.7607,-342:118:PASS:63:149:90:2:58:1:0:0
2	162610737	INV00001330	N	<INV>	.	PASS	IMPRECISE;CIEND=-125,125;CIPOS=-125,125;SVTYPE=INV;SVMETHOD=EMBL.DELLYv0.6.7;CHR2=2;END=162610851;CT=5to5;INSLEN=0;PE=3;MAPQ=60	GT:GL:GQ:FT:RCL:RC:RCR:CN:DR:DV:RR:RV	0/1:-25.464,0,-163.464:10000:PASS:36:49:28:2:29:6:0:0
2	162694990	INV00001331	N	<INV>	.	LowQual	IMPRECISE;CIEND=-192,192;CIPOS=-192,192;SVTYPE=INV;SVMETHOD=EMBL.DELLYv0.6.7;CHR2=2;END=162695190;CT=5to5;INSLEN=0;PE=2;MAPQ=60	GT:GL:GQ:FT:RCL:RC:RCR:CN:DR:DV:RR:RV	0/1:-6.54028,0,-306.54:65:PASS:40:119:71:2:54:4:0:0
2	162815515	INV00001332	N	<INV>	.	LowQual	IMPRECISE;CIEND=-162,162;CIPOS=-162,162;SVTYPE=INV;SVMETHOD=EMBL.DELLYv0.6.7;CHR2=2;END=162815652;CT=5to5;INSLEN=0;PE=2;MAPQ=60	GT:GL:GQ:FT:RCL:RC:RCR:CN:DR:DV:RR:RV	0/0:0,-1.75045,-263:18:PASS:38:68:36:2:46:3:0:0
2	162858014	INV00001333	N	<INV>	.	LowQual	IMPRECISE;CIEND=-288,288;CIPOS=-288,288;SVTYPE=INV;SVMETHOD=EMBL.DELLYv0.6.7;CHR2=2;END=162858179;CT=3to3;INSLEN=0;PE=2;MAPQ=60	GT:GL:GQ:FT:RCL:RC:RCR:CN:DR:DV:RR:RV	0/1:-0.65058,0,-255.551:8:LowQual:53:94:31:2:45:3:0:0
2	164460858	INV00001334	N	<INV>	.	LowQual	IMPRECISE;CIEND=-377,377;CIPOS=-377,377;SVTYPE=INV;SVMETHOD=EMBL.DELLYv0.6.7;CHR2=2;END=164460975;CT=3to3;INSLEN=0;PE=2;MAPQ=60	GT:GL:GQ:FT:RCL:RC:RCR:CN:DR:DV:RR:RV	0/1:-3.2547,0,-232.755:33:PASS:34:67:26:2:41:3:0:0
2	164897903	INV00001335	N	<INV>	.	LowQual	IMPRECISE;CIEND=-451,451;CIPOS=-451,451;SVTYPE=INV;SVMETHOD=EMBL.DELLYv0.6.7;CHR2=2;END=214194973;CT=5to5;INSLEN=0;PE=2;MAPQ=8	GT:GL:GQ:FT:RCL:RC:RCR:CN:DR:DV:RR:RV	0/0:0,-13.1473,-268.338:131:PASS:12821529:25756366:12573747:2:46:2:0:0
2	165138260	INV00001336	N	<INV>	.	LowQual	IMPRECISE;CIEND=-241,241;CIPOS=-241,241;SVTYPE=INV;SVMETHOD=EMBL.DELLYv0.6.7;CHR2=2;END=165138428;CT=5to5;INSLEN=0;PE=2;MAPQ=60	GT:GL:GQ:FT:RCL:RC:RCR:CN:DR:DV:RR:RV	0/1:-4.3547,0,-226.656:44:PASS:40:84:47:2:40:4:0:0
2	166422193	INV00001337	N	<INV>	.	LowQual	IMPRECISE;CIEND=-171,171;CIPOS=-171,171;SVTYPE=INV;SVMETHOD=EMBL.DELLYv0.6.7;CHR2=2;END=166422424;CT=3to3;INSLEN=0;PE=2;MAPQ=60	GT:GL:GQ:FT:RCL:RC:RCR:CN:DR:DV:RR:RV	0/1:-8.34646,0,-272.346:83:PASS:62:111:51:2:48:4:0:0
2	166441461	INV00001338	N	<INV>	.	PASS	IMPRECISE;CIEND=-315,315;CIPOS=-315,315;SVTYPE=INV;SVMETHOD=EMBL.DELLYv0.6.7;CHR2=2;END=166441597;CT=5to5;INSLEN=0;PE=3;MAPQ=56	GT:GL:GQ:FT:RCL:RC:RCR:CN:DR:DV:RR:RV	0/1:-19.8557,0,-209.056:10000:PASS:34:72:46:2:37:6:0:0
2	166513122	INV00001339	N	<INV>	.	LowQual	IMPRECISE;CIEND=-339,339;CIPOS=-339,339;SVTYPE=INV;SVMETHOD=EMBL.DELLYv0.6.7;CHR2=2;END=166513282;CT=5to5;INSLEN=0;PE=2;MAPQ=60	GT:GL:GQ:FT:RCL:RC:RCR:CN:DR:DV:RR:RV	0/0:0,-0.467953,-352.6:6:LowQual:49:107:45:2:62:4:0:0
2	167223858	INV00001340	N	<INV>	.	LowQual	IMPRECISE;CIEND=-416,416;CIPOS=-416,416;SVTYPE=INV;SVMETHOD=EMBL.DELLYv0.6.7;CHR2=2;END=167224947;CT=3to3;INSLEN=0;PE=2;MAPQ=60	GT:GL:GQ:FT:RCL:RC:RCR:CN:DR:DV:RR:RV	0/0:0,-3.84905,-278.597:38:PASS:279:617:269:2:49:2:0:0
2	167244733	INV00001341	N	<INV>	.	LowQual	IMPRECISE;CIEND=-320,320;CIPOS=-320,320;SVTYPE=INV;SVMETHOD=EMBL.DELLYv0.6.7;CHR2=2;END=167244864;CT=5to5;INSLEN=0;PE=2;MAPQ=60	GT:GL:GQ:FT:RCL:RC:RCR:CN:DR:DV:RR:RV	0/1:-7.65581,0,-218.756:77:PASS:39:72:31:2:39:4:0:0
2	167265360	INV00001342	N	<INV>	.	LowQual	IMPRECISE;CIEND=-277,277;CIPOS=-277,277;SVTYPE=INV;SVMETHOD=EMBL.DELLYv0.6.7;CHR2=2;END=167265540;CT=5to5;INSLEN=0;PE=2;MAPQ=60	GT:GL:GQ:FT:RCL:RC:RCR:CN:DR:DV:RR:RV	0/1:-7.16293,0,-187.163:72:PASS:49:79:37:2:33:3:0:0
2	167834021	INV00001343	N	<INV>	.	LowQual	IMPRECISE;CIEND=-312,312;CIPOS=-312,312;SVTYPE=INV;SVMETHOD=EMBL.DELLYv0.6.7;CHR2=2;END=167834203;CT=5to5;INSLEN=0;PE=2;MAPQ=50	GT:GL:GQ:FT:RCL:RC:RCR:CN:DR:DV:RR:RV	0/1:-2.74646,0,-272.347:27:PASS:53:97:48:2:48:4:0:0
2	168060571	INV00001344	N	<INV>	.	LowQual	IMPRECISE;CIEND=-159,159;CIPOS=-159,159;SVTYPE=INV;SVMETHOD=EMBL.DELLYv0.6.7;CHR2=2;END=168060755;CT=5to5;INSLEN=0;PE=2;MAPQ=60	GT:GL:GQ:FT:RCL:RC:RCR:CN:DR:DV:RR:RV	0/0:0,-0.35045,-261.6:5:LowQual:52:91:51:2:46:3:0:0
2	168827620	INV00001345	N	<INV>	.	LowQual	IMPRECISE;CIEND=-433,433;CIPOS=-433,433;SVTYPE=INV;SVMETHOD=EMBL.DELLYv0.6.7;CHR2=2;END=195250264;CT=3to3;INSLEN=0;PE=2;MAPQ=35	GT:GL:GQ:FT:RCL:RC:RCR:CN:DR:DV:RR:RV	0/0:0,-13.7649,-365.498:138:PASS:6941292:13865690:6905374:2:64:2:0:0
2	168874162	INV00001346	N	<INV>	.	LowQual	IMPRECISE;CIEND=-399,399;CIPOS=-399,399;SVTYPE=INV;SVMETHOD=EMBL.DELLYv0.6.7;CHR2=2;END=168874857;CT=5to5;INSLEN=0;PE=2;MAPQ=60	GT:GL:GQ:FT:RCL:RC:RCR:CN:DR:DV:RR:RV	0/0:0,-3.95385,-287.299:40:PASS:182:379:213:2:51:2:0:0
2	170433642	INV00001347	N	<INV>	.	LowQual	IMPRECISE;CIEND=-332,332;CIPOS=-332,332;SVTYPE=INV;SVMETHOD=EMBL.DELLYv0.6.7;CHR2=2;END=170434631;CT=3to3;INSLEN=0;PE=2;MAPQ=60	GT:GL:GQ:FT:RCL:RC:RCR:CN:DR:DV:RR:RV	0/0:0,-7.14403,-259.041:71:PASS:276:504:252:2:45:2:0:0
2	170549374	INV00001348	N	<INV>	.	LowQual	IMPRECISE;CIEND=-12,12;CIPOS=-12,12;SVTYPE=INV;SVMETHOD=EMBL.DELLYv0.6.7;CHR2=2;END=170549584;CT=5to5;INSLEN=0;PE=2;MAPQ=46	GT:GL:GQ:FT:RCL:RC:RCR:CN:DR:DV:RR:RV	0/0:0,-7.06177,-330.101:71:PASS:53:115:63:2:57:3:0:0
2	170648115	INV00001349	N	<INV>	.	LowQual	IMPRECISE;CIEND=-231,231;CIPOS=-231,231;SVTYPE=INV;SVMETHOD=EMBL.DELLYv0.6.7;CHR2=2;END=170648331;CT=5to5;INSLEN=0;PE=2;MAPQ=60	GT:GL:GQ:FT:RCL:RC:RCR:CN:DR:DV:RR:RV	0/0:0,-4.85766,-306.001:49:PASS:53:123:54:2:53:3:0:0
2	171560390	INV00001350	N	<INV>	.	LowQual	IMPRECISE;CIEND=-186,186;CIPOS=-186,186;SVTYPE=INV;SVMETHOD=EMBL.DELLYv0.6.7;CHR2=2;END=171560701;CT=3to3;INSLEN=0;PE=2;MAPQ=60	GT:GL:GQ:FT:RCL:RC:RCR:CN:DR:DV:RR:RV	0/1:-7.16095,0,-188.961:72:PASS:81:127:79:2:34:4:0:0
2	171844595	INV00001351	N	<INV>	.	LowQual	IMPRECISE;CIEND=-98,98;CIPOS=-98,98;SVTYPE=INV;SVMETHOD=EMBL.DELLYv0.6.7;CHR2=2;END=171845039;CT=3to3;INSLEN=0;PE=2;MAPQ=60	GT:GL:GQ:FT:RCL:RC:RCR:CN:DR:DV:RR:RV	0/0:0,-8.12237,-227.674:81:PASS:85:223:87:3:46:1:0:0
2	171923858	INV00001352	N	<INV>	.	LowQual	IMPRECISE;CIEND=-313,313;CIPOS=-313,313;SVTYPE=INV;SVMETHOD=EMBL.DELLYv0.6.7;CHR2=2;END=171924671;CT=3to3;INSLEN=0;PE=2;MAPQ=50	GT:GL:GQ:FT:RCL:RC:RCR:CN:DR:DV:RR:RV	0/0:0,-7.42512,-280.872:74:PASS:215:391:217:2:50:2:0:0
2	171968177	INV00001353	N	<INV>	.	LowQual	IMPRECISE;CIEND=-119,119;CIPOS=-119,119;SVTYPE=INV;SVMETHOD=EMBL.DELLYv0.6.7;CHR2=2;END=171968592;CT=5to5;INSLEN=0;PE=2;MAPQ=60	GT:GL:GQ:FT:RCL:RC:RCR:CN:DR:DV:RR:RV	0/0:0,-5.46574,-342.307:55:PASS:121:256:104:2:61:3:0:0
2	172043581	INV00001354	N	<INV>	.	LowQual	IMPRECISE;CIEND=-249,249;CIPOS=-249,249;SVTYPE=INV;SVMETHOD=EMBL.DELLYv0.6.7;CHR2=2;END=210934513;CT=5to5;INSLEN=0;PE=3;MAPQ=10	GT:GL:GQ:FT:RCL:RC:RCR:CN:DR:DV:RR:RV	0/0:0,-11.5312,-239.852:115:PASS:10192701:20342521:10035746:2:44:2:0:0
2	172049144	INV00001355	N	<INV>	.	LowQual	IMPRECISE;CIEND=-375,375;CIPOS=-375,375;SVTYPE=INV;SVMETHOD=EMBL.DELLYv0.6.7;CHR2=2;END=172049890;CT=3to3;INSLEN=0;PE=2;MAPQ=60	GT:GL:GQ:FT:RCL:RC:RCR:CN:DR:DV:RR:RV	0/0:0,-2.75001,-244.4:28:PASS:182:452:215:2:47:2:0:0
2	172220444	INV00001356	N	<INV>	.	LowQual	IMPRECISE;CIEND=-149,149;CIPOS=-149,149;SVTYPE=INV;SVMETHOD=EMBL.DELLYv0.6.7;CHR2=2;END=172220622;CT=3to3;INSLEN=0;PE=2;MAPQ=60	GT:GL:GQ:FT:RCL:RC:RCR:CN:DR:DV:RR:RV	0/1:-7.77909,0,-164.665:78:PASS:29:78:49:2:31:3:0:0
2	172625793	INV00001357	N	<INV>	.	LowQual	IMPRECISE;CIEND=-286,286;CIPOS=-286,286;SVTYPE=INV;SVMETHOD=EMBL.DELLYv0.6.7;CHR2=2;END=172625893;CT=5to5;INSLEN=0;PE=2;MAPQ=60	GT:GL:GQ:FT:RCL:RC:RCR:CN:DR:DV:RR:RV	0/1:-10.7547,0,-226.755:108:PASS:25:70:30:3:40:4:0:0
2	173213321	INV00001358	N	<INV>	.	LowQual	IMPRECISE;CIEND=-175,175;CIPOS=-175,175;SVTYPE=INV;SVMETHOD=EMBL.DELLYv0.6.7;CHR2=2;END=173213982;CT=3to3;INSLEN=0;PE=2;MAPQ=60	GT:GL:GQ:FT:RCL:RC:RCR:CN:DR:DV:RR:RV	0/0:0,-3.05148,-276:31:PASS:193:371:161:2:48:2:0:0
2	173870096	INV00001359	N	<INV>	.	PASS	IMPRECISE;CIEND=-426,426;CIPOS=-426,426;SVTYPE=INV;SVMETHOD=EMBL.DELLYv0.6.7;CHR2=2;END=238252218;CT=3to3;INSLEN=0;PE=3;MAPQ=24	GT:GL:GQ:FT:RCL:RC:RCR:CN:DR:DV:RR:RV	0/0:0,-6.64264,-208.648:66:PASS:16769653:33366270:2327830:3:39:3:0:0
2	173901352	INV00001360	N	<INV>	.	LowQual	IMPRECISE;CIEND=-264,264;CIPOS=-264,264;SVTYPE=INV;SVMETHOD=EMBL.DELLYv0.6.7;CHR2=2;END=173901510;CT=5to5;INSLEN=0;PE=2;MAPQ=60	GT:GL:GQ:FT:RCL:RC:RCR:CN:DR:DV:RR:RV	0/1:-3.24955,0,-261.25:32:PASS:45:104:45:2:46:3:0:0
2	175588401	INV00001361	N	<INV>	.	LowQual	IMPRECISE;CIEND=-12,12;CIPOS=-12,12;SVTYPE=INV;SVMETHOD=EMBL.DELLYv0.6.7;CHR2=2;END=175588534;CT=3to3;INSLEN=0;PE=2;MAPQ=60	GT:GL:GQ:FT:RCL:RC:RCR:CN:DR:DV:RR:RV	0/0:0,-6.51761,-234.474:65:PASS:36:68:45:2:41:1:0:0
2	175899468	INV00001362	N	<INV>	.	LowQual	IMPRECISE;CIEND=-440,440;CIPOS=-440,440;SVTYPE=INV;SVMETHOD=EMBL.DELLYv0.6.7;CHR2=2;END=180884308;CT=5to5;INSLEN=0;PE=3;MAPQ=18	GT:GL:GQ:FT:RCL:RC:RCR:CN:DR:DV:RR:RV	0/0:0,-13.4276,-336.83:134:PASS:1304436:2611807:1333534:2:59:3:0:0
2	176465850	INV00001363	N	<INV>	.	LowQual	IMPRECISE;CIEND=-297,297;CIPOS=-297,297;SVTYPE=INV;SVMETHOD=EMBL.DELLYv0.6.7;CHR2=2;END=176466059;CT=5to5;INSLEN=0;PE=2;MAPQ=60	GT:GL:GQ:FT:RCL:RC:RCR:CN:DR:DV:RR:RV	0/0:0,-4.45972,-317:45:PASS:56:129:63:2:55:3:0:0
2	176785444	INV00001364	N	<INV>	.	LowQual	IMPRECISE;CIEND=-450,450;CIPOS=-450,450;SVTYPE=INV;SVMETHOD=EMBL.DELLYv0.6.7;CHR2=2;END=195262345;CT=3to3;INSLEN=0;PE=2;MAPQ=1	GT:GL:GQ:FT:RCL:RC:RCR:CN:DR:DV:RR:RV	0/0:0,-11.7401,-225.6:117:PASS:4829347:9692639:4865053:2:39:0:0:0
2	177119084	INV00001365	N	<INV>	.	LowQual	IMPRECISE;CIEND=-265,265;CIPOS=-265,265;SVTYPE=INV;SVMETHOD=EMBL.DELLYv0.6.7;CHR2=2;END=177119196;CT=3to3;INSLEN=0;PE=2;MAPQ=60	GT:GL:GQ:FT:RCL:RC:RCR:CN:DR:DV:RR:RV	0/1:-5.35676,0,-221.357:54:PASS:32:68:25:2:39:3:0:0
2	177154250	INV00001366	N	<INV>	.	LowQual	IMPRECISE;CIEND=-283,283;CIPOS=-283,283;SVTYPE=INV;SVMETHOD=EMBL.DELLYv0.6.7;CHR2=2;END=177154382;CT=5to5;INSLEN=0;PE=2;MAPQ=60	GT:GL:GQ:FT:RCL:RC:RCR:CN:DR:DV:RR:RV	0/1:-5.35058,0,-249.551:54:PASS:35:80:44:2:44:4:0:0
2	177774469	INV00001367	N	<INV>	.	LowQual	IMPRECISE;CIEND=-68,68;CIPOS=-68,68;SVTYPE=INV;SVMETHOD=EMBL.DELLYv0.6.7;CHR2=2;END=177774732;CT=3to3;INSLEN=0;PE=2;MAPQ=60	GT:GL:GQ:FT:RCL:RC:RCR:CN:DR:DV:RR:RV	0/0:0,-6.3628,-342:64:PASS:81:158:90:2:59:2:0:0
2	178064818	INV00001368	N	<INV>	.	LowQual	IMPRECISE;CIEND=-311,311;CIPOS=-311,311;SVTYPE=INV;SVMETHOD=EMBL.DELLYv0.6.7;CHR2=2;END=178067876;CT=5to5;INSLEN=0;PE=2;MAPQ=60	GT:GL:GQ:FT:RCL:RC:RCR:CN:DR:DV:RR:RV	0/0:0,-10.2638,-350.602:103:PASS:712:1676:802:2:60:2:0:0
2	178283724	INV00001369	N	<INV>	.	LowQual	IMPRECISE;CIEND=-247,247;CIPOS=-247,247;SVTYPE=INV;SVMETHOD=EMBL.DELLYv0.6.7;CHR2=2;END=178283893;CT=5to5;INSLEN=0;PE=2;MAPQ=60	GT:GL:GQ:FT:RCL:RC:RCR:CN:DR:DV:RR:RV	0/1:-2.04543,0,-284.045:20:PASS:41:102:57:2:50:3:0:0
2	179550302	INV00001370	N	<INV>	.	LowQual	IMPRECISE;CIEND=-357,357;CIPOS=-357,357;SVTYPE=INV;SVMETHOD=EMBL.DELLYv0.6.7;CHR2=2;END=179550524;CT=3to3;INSLEN=0;PE=2;MAPQ=60	GT:GL:GQ:FT:RCL:RC:RCR:CN:DR:DV:RR:RV	0/1:-8.3465,0,-270.146:83:PASS:67:109:76:2:48:4:0:0
2	179765029	INV00001371	N	<INV>	.	LowQual	IMPRECISE;CIEND=-49,49;CIPOS=-49,49;SVTYPE=INV;SVMETHOD=EMBL.DELLYv0.6.7;CHR2=2;END=179765190;CT=5to5;INSLEN=0;PE=2;MAPQ=60	GT:GL:GQ:FT:RCL:RC:RCR:CN:DR:DV:RR:RV	0/0:0,-0.0545681,-284.1:4:LowQual:53:102:51:2:50:3:0:0
2	180939863	INV00001372	N	<INV>	.	LowQual	IMPRECISE;CIEND=-45,45;CIPOS=-45,45;SVTYPE=INV;SVMETHOD=EMBL.DELLYv0.6.7;CHR2=2;END=180940034;CT=5to5;INSLEN=0;PE=2;MAPQ=60	GT:GL:GQ:FT:RCL:RC:RCR:CN:DR:DV:RR:RV	0/1:-0.841382,0,-304.641:9:LowQual:42:108:46:2:54:3:0:0
2	181171573	INV00001373	N	<INV>	.	LowQual	IMPRECISE;CIEND=-366,366;CIPOS=-366,366;SVTYPE=INV;SVMETHOD=EMBL.DELLYv0.6.7;CHR2=2;END=181171842;CT=5to5;INSLEN=0;PE=2;MAPQ=60	GT:GL:GQ:FT:RCL:RC:RCR:CN:DR:DV:RR:RV	0/1:-2.54234,0,-295.142:25:PASS:64:163:80:2:52:4:0:0
2	181612923	INV00001374	N	<INV>	.	LowQual	IMPRECISE;CIEND=-328,328;CIPOS=-328,328;SVTYPE=INV;SVMETHOD=EMBL.DELLYv0.6.7;CHR2=2;END=181613044;CT=5to5;INSLEN=0;PE=2;MAPQ=60	GT:GL:GQ:FT:RCL:RC:RCR:CN:DR:DV:RR:RV	0/0:0,-0.643242,-228:7:LowQual:30:71:35:2:40:2:0:0
2	181738964	INV00001375	N	<INV>	.	LowQual	IMPRECISE;CIEND=-305,305;CIPOS=-305,305;SVTYPE=INV;SVMETHOD=EMBL.DELLYv0.6.7;CHR2=2;END=181739102;CT=5to5;INSLEN=0;PE=2;MAPQ=60	GT:GL:GQ:FT:RCL:RC:RCR:CN:DR:DV:RR:RV	0/1:-3.85161,0,-243.852:39:PASS:26:83:49:2:43:4:0:0
2	182217219	INV00001376	N	<INV>	.	LowQual	IMPRECISE;CIEND=-293,293;CIPOS=-293,293;SVTYPE=INV;SVMETHOD=EMBL.DELLYv0.6.7;CHR2=2;END=182217390;CT=5to5;INSLEN=0;PE=2;MAPQ=60	GT:GL:GQ:FT:RCL:RC:RCR:CN:DR:DV:RR:RV	0/1:-12.5609,0,-192.061:126:PASS:48:66:32:2:34:4:0:0
2	182239273	INV00001377	N	<INV>	.	LowQual	IMPRECISE;CIEND=-316,316;CIPOS=-316,316;SVTYPE=INV;SVMETHOD=EMBL.DELLYv0.6.7;CHR2=2;END=213456075;CT=3to3;INSLEN=0;PE=2;MAPQ=1	GT:GL:GQ:FT:RCL:RC:RCR:CN:DR:DV:RR:RV	0/0:0,-4.71379,-71.0973:47:PASS:8186598:16286061:8055837:2:16:0:0:0
2	183032735	INV00001378	N	<INV>	.	LowQual	IMPRECISE;CIEND=-98,98;CIPOS=-98,98;SVTYPE=INV;SVMETHOD=EMBL.DELLYv0.6.7;CHR2=2;END=183032886;CT=5to5;INSLEN=0;PE=2;MAPQ=60	GT:GL:GQ:FT:RCL:RC:RCR:CN:DR:DV:RR:RV	0/1:-11.9589,0,-201.459:120:PASS:30:65:47:2:36:4:0:0
2	183268199	INV00001379	N	<INV>	.	LowQual	IMPRECISE;CIEND=-258,258;CIPOS=-258,258;SVTYPE=INV;SVMETHOD=EMBL.DELLYv0.6.7;CHR2=2;END=238563984;CT=5to5;INSLEN=0;PE=3;MAPQ=5	GT:GL:GQ:FT:RCL:RC:RCR:CN:DR:DV:RR:RV	0/0:0,-11.4388,-194.605:114:PASS:14555199:28569143:2173766:3:41:2:0:0
2	183290492	INV00001380	N	<INV>	.	LowQual	IMPRECISE;CIEND=-143,143;CIPOS=-143,143;SVTYPE=INV;SVMETHOD=EMBL.DELLYv0.6.7;CHR2=2;END=183290639;CT=5to5;INSLEN=0;PE=2;MAPQ=60	GT:GL:GQ:FT:RCL:RC:RCR:CN:DR:DV:RR:RV	0/1:-4.7547,0,-232.755:48:PASS:32:92:41:3:41:3:0:0
2	184175631	INV00001381	N	<INV>	.	LowQual	IMPRECISE;CIEND=-174,174;CIPOS=-174,174;SVTYPE=INV;SVMETHOD=EMBL.DELLYv0.6.7;CHR2=2;END=184175984;CT=3to3;INSLEN=0;PE=2;MAPQ=60	GT:GL:GQ:FT:RCL:RC:RCR:CN:DR:DV:RR:RV	0/1:-3.85161,0,-249.852:39:PASS:110:185:91:2:44:3:0:0
2	184371580	INV00001382	N	<INV>	.	LowQual	IMPRECISE;CIEND=-276,276;CIPOS=-276,276;SVTYPE=INV;SVMETHOD=EMBL.DELLYv0.6.7;CHR2=2;END=184371794;CT=5to5;INSLEN=0;PE=2;MAPQ=60	GT:GL:GQ:FT:RCL:RC:RCR:CN:DR:DV:RR:RV	0/0:0,-0.958469,-305.1:10:LowQual:43:121:52:3:54:3:0:0
2	184569179	INV00001383	N	<INV>	.	PASS	IMPRECISE;CIEND=-176,176;CIPOS=-176,176;SVTYPE=INV;SVMETHOD=EMBL.DELLYv0.6.7;CHR2=2;END=184572011;CT=3to3;INSLEN=0;PE=32;MAPQ=60	GT:GL:GQ:FT:RCL:RC:RCR:CN:DR:DV:RR:RV	0/1:-173.438,0,-149.738:10000:PASS:767:1516:670:2:28:32:0:0
2	184569776	INV00001384	N	<INV>	.	PASS	IMPRECISE;CIEND=-178,178;CIPOS=-178,178;SVTYPE=INV;SVMETHOD=EMBL.DELLYv0.6.7;CHR2=2;END=184571064;CT=5to5;INSLEN=0;PE=30;MAPQ=60	GT:GL:GQ:FT:RCL:RC:RCR:CN:DR:DV:RR:RV	0/1:-155.547,0,-114.047:10000:PASS:179:620:509:2:22:30:0:0
2	184739809	INV00001385	N	<INV>	.	LowQual	IMPRECISE;CIEND=-383,383;CIPOS=-383,383;SVTYPE=INV;SVMETHOD=EMBL.DELLYv0.6.7;CHR2=2;END=184740812;CT=5to5;INSLEN=0;PE=2;MAPQ=60	GT:GL:GQ:FT:RCL:RC:RCR:CN:DR:DV:RR:RV	0/1:-2.36705,0,-170.367:24:PASS:272:544:203:2:30:2:0:0
2	184744441	INV00001386	N	<INV>	.	LowQual	IMPRECISE;CIEND=-22,22;CIPOS=-22,22;SVTYPE=INV;SVMETHOD=EMBL.DELLYv0.6.7;CHR2=2;END=184744602;CT=5to5;INSLEN=0;PE=2;MAPQ=60	GT:GL:GQ:FT:RCL:RC:RCR:CN:DR:DV:RR:RV	0/0:0,-3.65352,-286.3:37:PASS:44:91:42:2:50:2:0:0
2	185146125	INV00001387	N	<INV>	.	PASS	IMPRECISE;CIEND=-273,273;CIPOS=-273,273;SVTYPE=INV;SVMETHOD=EMBL.DELLYv0.6.7;CHR2=2;END=185149531;CT=5to5;INSLEN=0;PE=3;MAPQ=60	GT:GL:GQ:FT:RCL:RC:RCR:CN:DR:DV:RR:RV	0/0:0,-2.45662,-296.103:25:PASS:927:1833:980:2:52:3:0:0
2	185406044	INV00001388	N	<INV>	.	LowQual	IMPRECISE;CIEND=-297,297;CIPOS=-297,297;SVTYPE=INV;SVMETHOD=EMBL.DELLYv0.6.7;CHR2=2;END=185406253;CT=5to5;INSLEN=0;PE=2;MAPQ=60	GT:GL:GQ:FT:RCL:RC:RCR:CN:DR:DV:RR:RV	0/1:-6.23925,0,-312.239:62:PASS:51:125:70:2:55:4:0:0
2	185660299	INV00001389	N	<INV>	.	LowQual	IMPRECISE;CIEND=-427,427;CIPOS=-427,427;SVTYPE=INV;SVMETHOD=EMBL.DELLYv0.6.7;CHR2=2;END=185661581;CT=5to5;INSLEN=0;PE=2;MAPQ=60	GT:GL:GQ:FT:RCL:RC:RCR:CN:DR:DV:RR:RV	0/0:0,-4.55663,-306:46:PASS:323:715:360:2:53:2:0:0
2	186042036	INV00001390	N	<INV>	.	LowQual	IMPRECISE;CIEND=-92,92;CIPOS=-92,92;SVTYPE=INV;SVMETHOD=EMBL.DELLYv0.6.7;CHR2=2;END=186042217;CT=5to5;INSLEN=0;PE=2;MAPQ=60	GT:GL:GQ:FT:RCL:RC:RCR:CN:DR:DV:RR:RV	0/1:-10.4537,0,-231.554:105:PASS:48:101:55:2:41:4:0:0
2	186370763	INV00001391	N	<INV>	.	LowQual	IMPRECISE;CIEND=-3,3;CIPOS=-3,3;SVTYPE=INV;SVMETHOD=EMBL.DELLYv0.6.7;CHR2=2;END=186370883;CT=3to3;INSLEN=0;PE=2;MAPQ=60	GT:GL:GQ:FT:RCL:RC:RCR:CN:DR:DV:RR:RV	0/0:0,-3.0453,-241.8:30:PASS:36:67:38:2:42:2:0:0
2	186620274	INV00001392	N	<INV>	.	LowQual	IMPRECISE;CIEND=-386,386;CIPOS=-386,386;SVTYPE=INV;SVMETHOD=EMBL.DELLYv0.6.7;CHR2=2;END=186620471;CT=3to3;INSLEN=0;PE=2;MAPQ=60	GT:GL:GQ:FT:RCL:RC:RCR:CN:DR:DV:RR:RV	0/1:-7.7444,0,-283.744:77:PASS:60:114:55:2:50:4:0:0
2	186837688	INV00001393	N	<INV>	.	LowQual	IMPRECISE;CIEND=-327,327;CIPOS=-327,327;SVTYPE=INV;SVMETHOD=EMBL.DELLYv0.6.7;CHR2=2;END=186838913;CT=3to3;INSLEN=0;PE=2;MAPQ=52	GT:GL:GQ:FT:RCL:RC:RCR:CN:DR:DV:RR:RV	0/0:0,-8.35045,-275.628:84:PASS:347:623:300:2:47:2:0:0
2	186930954	INV00001394	N	<INV>	.	LowQual	IMPRECISE;CIEND=-3,3;CIPOS=-3,3;SVTYPE=INV;SVMETHOD=EMBL.DELLYv0.6.7;CHR2=2;END=186931241;CT=5to5;INSLEN=0;PE=2;MAPQ=60	GT:GL:GQ:FT:RCL:RC:RCR:CN:DR:DV:RR:RV	0/1:-2.04955,0,-261.25:20:PASS:83:150:66:2:46:3:0:0
2	187164859	INV00001395	N	<INV>	.	LowQual	IMPRECISE;CIEND=-331,331;CIPOS=-331,331;SVTYPE=INV;SVMETHOD=EMBL.DELLYv0.6.7;CHR2=2;END=187164959;CT=5to5;INSLEN=0;PE=2;MAPQ=60	GT:GL:GQ:FT:RCL:RC:RCR:CN:DR:DV:RR:RV	0/1:-11.0557,0,-221.056:111:PASS:29:57:28:2:39:4:0:0
2	187465501	INV00001396	N	<INV>	.	LowQual	IMPRECISE;CIEND=-451,451;CIPOS=-451,451;SVTYPE=INV;SVMETHOD=EMBL.DELLYv0.6.7;CHR2=2;END=222421085;CT=3to3;INSLEN=0;PE=2;MAPQ=1	GT:GL:GQ:FT:RCL:RC:RCR:CN:DR:DV:RR:RV	0/0:0,-10.8363,-208.999:108:PASS:9179807:18159640:8883415:2:36:0:0:0
2	188603387	INV00001397	N	<INV>	.	LowQual	IMPRECISE;CIEND=-128,128;CIPOS=-128,128;SVTYPE=INV;SVMETHOD=EMBL.DELLYv0.6.7;CHR2=2;END=188603604;CT=5to5;INSLEN=0;PE=2;MAPQ=60	GT:GL:GQ:FT:RCL:RC:RCR:CN:DR:DV:RR:RV	0/1:-9.55058,0,-249.551:96:PASS:57:127:65:2:44:4:0:0
2	189545870	INV00001398	N	<INV>	.	LowQual	IMPRECISE;CIEND=-425,425;CIPOS=-425,425;SVTYPE=INV;SVMETHOD=EMBL.DELLYv0.6.7;CHR2=2;END=189548754;CT=5to5;INSLEN=0;PE=2;MAPQ=25	GT:GL:GQ:FT:RCL:RC:RCR:CN:DR:DV:RR:RV	0/0:0,-11.5566,-313.003:116:PASS:694:1498:751:2:53:2:0:0
2	190240567	INV00001399	N	<INV>	.	LowQual	IMPRECISE;CIEND=-365,365;CIPOS=-365,365;SVTYPE=INV;SVMETHOD=EMBL.DELLYv0.6.7;CHR2=2;END=190240691;CT=3to3;INSLEN=0;PE=2;MAPQ=60	GT:GL:GQ:FT:RCL:RC:RCR:CN:DR:DV:RR:RV	0/0:0,-2.34633,-246.8:23:PASS:44:70:38:2:43:2:0:0
2	190601598	INV00001400	N	<INV>	.	LowQual	IMPRECISE;CIEND=-183,183;CIPOS=-183,183;SVTYPE=INV;SVMETHOD=EMBL.DELLYv0.6.7;CHR2=2;END=190604465;CT=3to3;INSLEN=0;PE=2;MAPQ=60	GT:GL:GQ:FT:RCL:RC:RCR:CN:DR:DV:RR:RV	0/0:0,-5.15868,-317.4:52:PASS:759:1561:740:2:55:2:0:0
2	190891027	INV00001401	N	<INV>	.	LowQual	IMPRECISE;CIEND=-8,8;CIPOS=-8,8;SVTYPE=INV;SVMETHOD=EMBL.DELLYv0.6.7;CHR2=2;END=190891337;CT=5to5;INSLEN=0;PE=2;MAPQ=60	GT:GL:GQ:FT:RCL:RC:RCR:CN:DR:DV:RR:RV	0/0:0,-10.5566,-318:106:PASS:74:165:87:2:54:1:0:0
2	191559798	INV00001402	N	<INV>	.	LowQual	IMPRECISE;CIEND=-237,237;CIPOS=-237,237;SVTYPE=INV;SVMETHOD=EMBL.DELLYv0.6.7;CHR2=2;END=191559978;CT=3to3;INSLEN=0;PE=2;MAPQ=60	GT:GL:GQ:FT:RCL:RC:RCR:CN:DR:DV:RR:RV	0/1:-1.44899,0,-271.746:14:LowQual:45:96:54:2:49:3:0:0
2	192235362	INV00001403	N	<INV>	.	PASS	IMPRECISE;CIEND=-16,16;CIPOS=-16,16;SVTYPE=INV;SVMETHOD=EMBL.DELLYv0.6.7;CHR2=2;END=192235545;CT=5to5;INSLEN=0;PE=3;MAPQ=60	GT:GL:GQ:FT:RCL:RC:RCR:CN:DR:DV:RR:RV	0/0:0,-0.342213,-222:5:LowQual:43:81:45:2:39:2:0:0
2	192901016	INV00001404	N	<INV>	.	LowQual	IMPRECISE;CIEND=-352,352;CIPOS=-352,352;SVTYPE=INV;SVMETHOD=EMBL.DELLYv0.6.7;CHR2=2;END=192901271;CT=5to5;INSLEN=0;PE=2;MAPQ=60	GT:GL:GQ:FT:RCL:RC:RCR:CN:DR:DV:RR:RV	0/1:-4.73417,0,-337.034:47:PASS:59:156:86:2:60:4:0:0
2	193108724	INV00001405	N	<INV>	.	LowQual	IMPRECISE;CIEND=-3,3;CIPOS=-3,3;SVTYPE=INV;SVMETHOD=EMBL.DELLYv0.6.7;CHR2=2;END=193108940;CT=5to5;INSLEN=0;PE=2;MAPQ=45	GT:GL:GQ:FT:RCL:RC:RCR:CN:DR:DV:RR:RV	0/0:0,-0.842213,-216.5:9:LowQual:43:91:55:2:38:3:0:0
2	193182656	INV00001406	N	<INV>	.	LowQual	IMPRECISE;CIEND=-146,146;CIPOS=-146,146;SVTYPE=INV;SVMETHOD=EMBL.DELLYv0.6.7;CHR2=2;END=193182847;CT=5to5;INSLEN=0;PE=2;MAPQ=60	GT:GL:GQ:FT:RCL:RC:RCR:CN:DR:DV:RR:RV	0/1:-5.24131,0,-300.841:52:PASS:47:120:57:2:53:4:0:0
2	193298111	INV00001407	N	<INV>	.	LowQual	IMPRECISE;CIEND=-327,327;CIPOS=-327,327;SVTYPE=INV;SVMETHOD=EMBL.DELLYv0.6.7;CHR2=2;END=193298901;CT=5to5;INSLEN=0;PE=2;MAPQ=60	GT:GL:GQ:FT:RCL:RC:RCR:CN:DR:DV:RR:RV	0/0:0,-3.35226,-277.4:34:PASS:172:410:208:2:49:2:0:0
2	194436330	INV00001408	N	<INV>	.	LowQual	IMPRECISE;CIEND=-108,108;CIPOS=-108,108;SVTYPE=INV;SVMETHOD=EMBL.DELLYv0.6.7;CHR2=2;END=194436544;CT=3to3;INSLEN=0;PE=2;MAPQ=60	GT:GL:GQ:FT:RCL:RC:RCR:CN:DR:DV:RR:RV	0/1:-3.85161,0,-249.852:39:PASS:56:105:46:2:44:3:0:0
2	194468280	INV00001409	N	<INV>	.	LowQual	IMPRECISE;CIEND=-2,2;CIPOS=-2,2;SVTYPE=INV;SVMETHOD=EMBL.DELLYv0.6.7;CHR2=2;END=194468412;CT=3to3;INSLEN=0;PE=2;MAPQ=60	GT:GL:GQ:FT:RCL:RC:RCR:CN:DR:DV:RR:RV	0/0:0,-3.03088,-167.2:30:PASS:40:62:26:2:29:1:0:0
2	194773378	INV00001410	N	<INV>	.	LowQual	IMPRECISE;CIEND=-359,359;CIPOS=-359,359;SVTYPE=INV;SVMETHOD=EMBL.DELLYv0.6.7;CHR2=2;END=241183162;CT=3to3;INSLEN=0;PE=2;MAPQ=2	GT:GL:GQ:FT:RCL:RC:RCR:CN:DR:DV:RR:RV	0/0:0,-10.3714,-128.935:104:PASS:12174931:23817467:920953:4:35:0:0:0
2	194809589	INV00001411	N	<INV>	.	LowQual	IMPRECISE;CIEND=-163,163;CIPOS=-163,163;SVTYPE=INV;SVMETHOD=EMBL.DELLYv0.6.7;CHR2=2;END=194809851;CT=5to5;INSLEN=0;PE=2;MAPQ=60	GT:GL:GQ:FT:RCL:RC:RCR:CN:DR:DV:RR:RV	0/1:-1.04749,0,-272.647:10:LowQual:76:138:80:2:48:3:0:0
2	194811233	INV00001412	N	<INV>	.	LowQual	IMPRECISE;CIEND=-168,168;CIPOS=-168,168;SVTYPE=INV;SVMETHOD=EMBL.DELLYv0.6.7;CHR2=2;END=194811516;CT=5to5;INSLEN=0;PE=2;MAPQ=60	GT:GL:GQ:FT:RCL:RC:RCR:CN:DR:DV:RR:RV	0/1:-7.25168,0,-241.652:73:PASS:66:143:80:2:43:4:0:0
2	194907403	INV00001413	N	<INV>	.	LowQual	IMPRECISE;CIEND=-204,204;CIPOS=-204,204;SVTYPE=INV;SVMETHOD=EMBL.DELLYv0.6.7;CHR2=2;END=194907710;CT=5to5;INSLEN=0;PE=2;MAPQ=60	GT:GL:GQ:FT:RCL:RC:RCR:CN:DR:DV:RR:RV	0/0:0,-3.85766,-305:39:PASS:96:165:76:2:53:3:0:0
2	195003029	INV00001414	N	<INV>	.	LowQual	IMPRECISE;CIEND=-375,375;CIPOS=-375,375;SVTYPE=INV;SVMETHOD=EMBL.DELLYv0.6.7;CHR2=2;END=195003136;CT=5to5;INSLEN=0;PE=2;MAPQ=49	GT:GL:GQ:FT:RCL:RC:RCR:CN:DR:DV:RR:RV	0/1:-4.16808,0,-158.668:42:PASS:22:45:30:2:28:3:0:0
2	195432294	INV00001415	N	<INV>	.	LowQual	IMPRECISE;CIEND=-97,97;CIPOS=-97,97;SVTYPE=INV;SVMETHOD=EMBL.DELLYv0.6.7;CHR2=2;END=195432441;CT=5to5;INSLEN=0;PE=2;MAPQ=60	GT:GL:GQ:FT:RCL:RC:RCR:CN:DR:DV:RR:RV	0/1:-2.1547,0,-232.755:22:PASS:41:72:44:2:41:3:0:0
2	195975011	INV00001416	N	<INV>	.	LowQual	IMPRECISE;CIEND=-141,141;CIPOS=-141,141;SVTYPE=INV;SVMETHOD=EMBL.DELLYv0.6.7;CHR2=2;END=195975352;CT=3to3;INSLEN=0;PE=2;MAPQ=60	GT:GL:GQ:FT:RCL:RC:RCR:CN:DR:DV:RR:RV	0/0:0,-5.65251,-284.3:57:PASS:99:196:97:2:49:2:0:0
2	195975218	INV00001417	N	<INV>	.	LowQual	IMPRECISE;CIEND=-141,141;CIPOS=-141,141;SVTYPE=INV;SVMETHOD=EMBL.DELLYv0.6.7;CHR2=2;END=195975525;CT=5to5;INSLEN=0;PE=2;MAPQ=60	GT:GL:GQ:FT:RCL:RC:RCR:CN:DR:DV:RR:RV	0/1:-5.6372,0,-323.637:56:PASS:72:184:80:2:57:4:0:0
2	196630802	INV00001418	N	<INV>	.	LowQual	IMPRECISE;CIEND=-356,356;CIPOS=-356,356;SVTYPE=INV;SVMETHOD=EMBL.DELLYv0.6.7;CHR2=2;END=238252215;CT=3to3;INSLEN=0;PE=3;MAPQ=4	GT:GL:GQ:FT:RCL:RC:RCR:CN:DR:DV:RR:RV	0/0:0,-11.2406,-213.874:112:PASS:10902557:21442976:2327832:3:39:1:0:0
2	196771032	INV00001419	N	<INV>	.	LowQual	IMPRECISE;CIEND=-72,72;CIPOS=-72,72;SVTYPE=INV;SVMETHOD=EMBL.DELLYv0.6.7;CHR2=2;END=196771284;CT=5to5;INSLEN=0;PE=2;MAPQ=60	GT:GL:GQ:FT:RCL:RC:RCR:CN:DR:DV:RR:RV	0/1:-9.85872,0,-236.652:99:PASS:77:137:79:2:43:4:0:0
2	196847032	INV00001420	N	<INV>	.	LowQual	IMPRECISE;CIEND=-355,355;CIPOS=-355,355;SVTYPE=INV;SVMETHOD=EMBL.DELLYv0.6.7;CHR2=2;END=196847144;CT=5to5;INSLEN=0;PE=2;MAPQ=60	GT:GL:GQ:FT:RCL:RC:RCR:CN:DR:DV:RR:RV	0/1:-4.34852,0,-260.949:43:PASS:23:70:30:3:46:4:0:0
2	197627576	INV00001421	N	<INV>	.	LowQual	IMPRECISE;CIEND=-437,437;CIPOS=-437,437;SVTYPE=INV;SVMETHOD=EMBL.DELLYv0.6.7;CHR2=2;END=235587986;CT=3to3;INSLEN=0;PE=3;MAPQ=6	GT:GL:GQ:FT:RCL:RC:RCR:CN:DR:DV:RR:RV	0/0:0,-12.0494,-267.88:120:PASS:9966145:19594299:3633803:3:45:3:0:0
2	197731021	INV00001422	N	<INV>	.	LowQual	IMPRECISE;CIEND=-20,20;CIPOS=-20,20;SVTYPE=INV;SVMETHOD=EMBL.DELLYv0.6.7;CHR2=2;END=197731163;CT=5to5;INSLEN=0;PE=2;MAPQ=20	GT:GL:GQ:FT:RCL:RC:RCR:CN:DR:DV:RR:RV	0/0:0,-11.245,-217.604:112:PASS:36:87:35:2:43:1:0:0
2	197763413	INV00001423	N	<INV>	.	LowQual	IMPRECISE;CIEND=-129,129;CIPOS=-129,129;SVTYPE=INV;SVMETHOD=EMBL.DELLYv0.6.7;CHR2=2;END=197763684;CT=5to5;INSLEN=0;PE=2;MAPQ=60	GT:GL:GQ:FT:RCL:RC:RCR:CN:DR:DV:RR:RV	0/1:-4.44955,0,-255.25:44:PASS:69:144:78:2:45:4:0:0
2	198508679	INV00001424	N	<INV>	.	LowQual	IMPRECISE;CIEND=-28,28;CIPOS=-28,28;SVTYPE=INV;SVMETHOD=EMBL.DELLYv0.6.7;CHR2=2;END=198508846;CT=3to3;INSLEN=0;PE=2;MAPQ=60	GT:GL:GQ:FT:RCL:RC:RCR:CN:DR:DV:RR:RV	0/0:0,-3.05148,-276:31:PASS:47:104:42:2:48:2:0:0
2	198817497	INV00001425	N	<INV>	.	LowQual	IMPRECISE;CIEND=-189,189;CIPOS=-189,189;SVTYPE=INV;SVMETHOD=EMBL.DELLYv0.6.7;CHR2=2;END=198817640;CT=3to3;INSLEN=0;PE=2;MAPQ=60	GT:GL:GQ:FT:RCL:RC:RCR:CN:DR:DV:RR:RV	0/1:-3.55058,0,-255.551:36:PASS:38:78:45:2:45:3:0:0
2	199035425	INV00001426	N	<INV>	.	LowQual	IMPRECISE;CIEND=-403,403;CIPOS=-403,403;SVTYPE=INV;SVMETHOD=EMBL.DELLYv0.6.7;CHR2=2;END=199035608;CT=5to5;INSLEN=0;PE=2;MAPQ=60	GT:GL:GQ:FT:RCL:RC:RCR:CN:DR:DV:RR:RV	0/1:-7.14234,0,-294.442:71:PASS:54:108:49:2:52:4:0:0
2	200114284	INV00001427	N	<INV>	.	LowQual	IMPRECISE;CIEND=-261,261;CIPOS=-261,261;SVTYPE=INV;SVMETHOD=EMBL.DELLYv0.6.7;CHR2=2;END=204829801;CT=5to5;INSLEN=0;PE=6;MAPQ=7	GT:GL:GQ:FT:RCL:RC:RCR:CN:DR:DV:RR:RV	0/0:0,-4.26732,-115.55:43:PASS:1235945:2470926:1198431:2:36:6:0:0
2	200221518	INV00001428	N	<INV>	.	LowQual	IMPRECISE;CIEND=-5,5;CIPOS=-5,5;SVTYPE=INV;SVMETHOD=EMBL.DELLYv0.6.7;CHR2=2;END=200221719;CT=3to3;INSLEN=0;PE=2;MAPQ=60	GT:GL:GQ:FT:RCL:RC:RCR:CN:DR:DV:RR:RV	0/0:0,-3.65354,-288:37:PASS:49:116:58:2:50:2:0:0
2	200711991	INV00001429	N	<INV>	.	LowQual	IMPRECISE;CIEND=-92,92;CIPOS=-92,92;SVTYPE=INV;SVMETHOD=EMBL.DELLYv0.6.7;CHR2=2;END=200712176;CT=5to5;INSLEN=0;PE=2;MAPQ=60	GT:GL:GQ:FT:RCL:RC:RCR:CN:DR:DV:RR:RV	0/1:-4.9444,0,-283.744:49:PASS:50:101:54:2:50:4:0:0
2	201714891	INV00001430	N	<INV>	.	LowQual	IMPRECISE;CIEND=-317,317;CIPOS=-317,317;SVTYPE=INV;SVMETHOD=EMBL.DELLYv0.6.7;CHR2=2;END=201718300;CT=3to3;INSLEN=0;PE=2;MAPQ=48	GT:GL:GQ:FT:RCL:RC:RCR:CN:DR:DV:RR:RV	0/0:0,-6.94244,-269.488:69:PASS:913:1748:883:2:51:2:0:0
2	201942871	INV00001431	N	<INV>	.	LowQual	IMPRECISE;CIEND=-179,179;CIPOS=-179,179;SVTYPE=INV;SVMETHOD=EMBL.DELLYv0.6.7;CHR2=2;END=201944213;CT=3to3;INSLEN=0;PE=2;MAPQ=60	GT:GL:GQ:FT:RCL:RC:RCR:CN:DR:DV:RR:RV	0/0:0,-3.65136,-284.298:37:PASS:377:758:364:2:50:2:0:0
2	202197841	INV00001432	N	<INV>	.	LowQual	IMPRECISE;CIEND=-346,346;CIPOS=-346,346;SVTYPE=INV;SVMETHOD=EMBL.DELLYv0.6.7;CHR2=2;END=202198010;CT=5to5;INSLEN=0;PE=2;MAPQ=60	GT:GL:GQ:FT:RCL:RC:RCR:CN:DR:DV:RR:RV	0/0:0,-7.15454,-287.435:72:PASS:47:99:54:2:50:3:0:0
2	202530024	INV00001433	N	<INV>	.	LowQual	IMPRECISE;CIEND=-344,344;CIPOS=-344,344;SVTYPE=INV;SVMETHOD=EMBL.DELLYv0.6.7;CHR2=2;END=202531344;CT=5to5;INSLEN=0;PE=2;MAPQ=60	GT:GL:GQ:FT:RCL:RC:RCR:CN:DR:DV:RR:RV	0/0:0,-1.54466,-211.298:15:PASS:327:707:346:2:43:2:0:0
2	202945258	INV00001434	N	<INV>	.	LowQual	IMPRECISE;CIEND=-326,326;CIPOS=-326,326;SVTYPE=INV;SVMETHOD=EMBL.DELLYv0.6.7;CHR2=2;END=202946393;CT=3to3;INSLEN=0;PE=2;MAPQ=60	GT:GL:GQ:FT:RCL:RC:RCR:CN:DR:DV:RR:RV	0/0:0,-5.73748,-202.953:57:PASS:307:609:255:2:40:2:0:0
2	203063153	INV00001435	N	<INV>	.	LowQual	IMPRECISE;CIEND=-270,270;CIPOS=-270,270;SVTYPE=INV;SVMETHOD=EMBL.DELLYv0.6.7;CHR2=2;END=203063406;CT=3to3;INSLEN=0;PE=2;MAPQ=60	GT:GL:GQ:FT:RCL:RC:RCR:CN:DR:DV:RR:RV	0/1:-7.64955,0,-255.25:76:PASS:74:138:48:2:45:4:0:0
2	203070780	INV00001436	N	<INV>	.	LowQual	IMPRECISE;CIEND=-29,29;CIPOS=-29,29;SVTYPE=INV;SVMETHOD=EMBL.DELLYv0.6.7;CHR2=2;END=210934512;CT=5to5;INSLEN=0;PE=3;MAPQ=8	GT:GL:GQ:FT:RCL:RC:RCR:CN:DR:DV:RR:RV	0/0:0,-13.0309,-251.614:130:PASS:2050853:4059385:2070625:2:47:2:0:0
2	203208415	INV00001437	N	<INV>	.	PASS	IMPRECISE;CIEND=-270,270;CIPOS=-270,270;SVTYPE=INV;SVMETHOD=EMBL.DELLYv0.6.7;CHR2=2;END=203209664;CT=5to5;INSLEN=0;PE=3;MAPQ=60	GT:GL:GQ:FT:RCL:RC:RCR:CN:DR:DV:RR:RV	0/0:0,-3.25974,-312.1:33:PASS:320:681:288:2:56:3:0:0
2	203388986	INV00001438	N	<INV>	.	LowQual	IMPRECISE;CIEND=-188,188;CIPOS=-188,188;SVTYPE=INV;SVMETHOD=EMBL.DELLYv0.6.7;CHR2=2;END=203390837;CT=5to5;INSLEN=0;PE=2;MAPQ=60	GT:GL:GQ:FT:RCL:RC:RCR:CN:DR:DV:RR:RV	0/0:0,-1.44331,-221.998:14:LowQual:360:890:479:2:42:2:0:0
2	203392559	INV00001439	N	<INV>	.	LowQual	IMPRECISE;CIEND=-214,214;CIPOS=-214,214;SVTYPE=INV;SVMETHOD=EMBL.DELLYv0.6.7;CHR2=2;END=227526110;CT=3to3;INSLEN=0;PE=8;MAPQ=17	GT:GL:GQ:FT:RCL:RC:RCR:CN:DR:DV:RR:RV	0/1:-11.0691,0,-125.666:111:PASS:6337900:12453251:6097865:2:23:7:0:0
2	203763842	INV00001440	N	<INV>	.	LowQual	IMPRECISE;CIEND=-417,417;CIPOS=-417,417;SVTYPE=INV;SVMETHOD=EMBL.DELLYv0.6.7;CHR2=2;END=203765054;CT=5to5;INSLEN=0;PE=2;MAPQ=23	GT:GL:GQ:FT:RCL:RC:RCR:CN:DR:DV:RR:RV	0/0:0,-11.5512,-276.63:116:PASS:278:587:374:2:48:2:0:0
2	204025032	INV00001441	N	<INV>	.	LowQual	IMPRECISE;CIEND=-216,216;CIPOS=-216,216;SVTYPE=INV;SVMETHOD=EMBL.DELLYv0.6.7;CHR2=2;END=204025895;CT=3to3;INSLEN=0;PE=2;MAPQ=60	GT:GL:GQ:FT:RCL:RC:RCR:CN:DR:DV:RR:RV	0/1:-1.76503,0,-178.565:18:PASS:201:384:178:2:32:2:0:0
2	204184390	INV00001442	N	<INV>	.	LowQual	IMPRECISE;CIEND=-300,300;CIPOS=-300,300;SVTYPE=INV;SVMETHOD=EMBL.DELLYv0.6.7;CHR2=2;END=204185013;CT=3to3;INSLEN=0;PE=2;MAPQ=59	GT:GL:GQ:FT:RCL:RC:RCR:CN:DR:DV:RR:RV	0/1:-3.77529,0,-124.775:38:PASS:92:156:87:2:22:2:0:0
2	204558591	INV00001443	N	<INV>	.	LowQual	IMPRECISE;CIEND=-243,243;CIPOS=-243,243;SVTYPE=INV;SVMETHOD=EMBL.DELLYv0.6.7;CHR2=2;END=204558768;CT=5to5;INSLEN=0;PE=2;MAPQ=60	GT:GL:GQ:FT:RCL:RC:RCR:CN:DR:DV:RR:RV	0/1:-10.1527,0,-235.053:102:PASS:41:88:49:2:42:4:0:0
2	205271793	INV00001444	N	<INV>	.	LowQual	IMPRECISE;CIEND=-277,277;CIPOS=-277,277;SVTYPE=INV;SVMETHOD=EMBL.DELLYv0.6.7;CHR2=2;END=205271996;CT=3to3;INSLEN=0;PE=2;MAPQ=60	GT:GL:GQ:FT:RCL:RC:RCR:CN:DR:DV:RR:RV	0/1:-3.25865,0,-212.358:33:PASS:60:109:59:2:38:3:0:0
2	206171739	INV00001445	N	<INV>	.	LowQual	IMPRECISE;CIEND=-148,148;CIPOS=-148,148;SVTYPE=INV;SVMETHOD=EMBL.DELLYv0.6.7;CHR2=2;END=206171911;CT=3to3;INSLEN=0;PE=2;MAPQ=60	GT:GL:GQ:FT:RCL:RC:RCR:CN:DR:DV:RR:RV	0/1:-3.24955,0,-261.25:32:PASS:42:82:57:2:46:3:0:0
2	206532883	INV00001446	N	<INV>	.	LowQual	IMPRECISE;CIEND=-54,54;CIPOS=-54,54;SVTYPE=INV;SVMETHOD=EMBL.DELLYv0.6.7;CHR2=2;END=206533059;CT=3to3;INSLEN=0;PE=2;MAPQ=60	GT:GL:GQ:FT:RCL:RC:RCR:CN:DR:DV:RR:RV	0/0:0,-8.14839,-270:81:PASS:50:96:50:2:46:1:0:0
2	206646489	INV00001447	N	<INV>	.	LowQual	IMPRECISE;CIEND=-307,307;CIPOS=-307,307;SVTYPE=INV;SVMETHOD=EMBL.DELLYv0.6.7;CHR2=2;END=206646842;CT=5to5;INSLEN=0;PE=2;MAPQ=60	GT:GL:GQ:FT:RCL:RC:RCR:CN:DR:DV:RR:RV	0/1:-5.04955,0,-255.25:50:PASS:81:186:103:2:45:4:0:0
2	206936044	INV00001448	N	<INV>	.	LowQual	IMPRECISE;CIEND=-229,229;CIPOS=-229,229;SVTYPE=INV;SVMETHOD=EMBL.DELLYv0.6.7;CHR2=2;END=219080361;CT=3to3;INSLEN=0;PE=3;MAPQ=14	GT:GL:GQ:FT:RCL:RC:RCR:CN:DR:DV:RR:RV	0/0:0,-5.71426,-153.668:57:PASS:3154446:6306321:3088510:2:29:3:0:0
2	207226937	INV00001449	N	<INV>	.	LowQual	IMPRECISE;CIEND=-13,13;CIPOS=-13,13;SVTYPE=INV;SVMETHOD=EMBL.DELLYv0.6.7;CHR2=2;END=207227116;CT=5to5;INSLEN=0;PE=2;MAPQ=60	GT:GL:GQ:FT:RCL:RC:RCR:CN:DR:DV:RR:RV	0/1:-0.140284,0,-312.54:4:LowQual:56:106:57:2:55:3:0:0
2	207983339	INV00001450	N	<INV>	.	LowQual	IMPRECISE;CIEND=-69,69;CIPOS=-69,69;SVTYPE=INV;SVMETHOD=EMBL.DELLYv0.6.7;CHR2=2;END=207983577;CT=5to5;INSLEN=0;PE=2;MAPQ=60	GT:GL:GQ:FT:RCL:RC:RCR:CN:DR:DV:RR:RV	0/1:-1.53617,0,-329.336:15:PASS:62:140:75:2:58:4:0:0
2	208509973	INV00001451	N	<INV>	.	PASS	IMPRECISE;CIEND=-299,299;CIPOS=-299,299;SVTYPE=INV;SVMETHOD=EMBL.DELLYv0.6.7;CHR2=2;END=208510179;CT=3to3;INSLEN=0;PE=8;MAPQ=36	GT:GL:GQ:FT:RCL:RC:RCR:CN:DR:DV:RR:RV	0/1:-19.8721,0,-99.3717:10000:PASS:41:79:33:2:20:8:0:0
2	208595352	INV00001452	N	<INV>	.	PASS	IMPRECISE;CIEND=-245,245;CIPOS=-245,245;SVTYPE=INV;SVMETHOD=EMBL.DELLYv0.6.7;CHR2=2;END=208596640;CT=3to3;INSLEN=0;PE=3;MAPQ=47	GT:GL:GQ:FT:RCL:RC:RCR:CN:DR:DV:RR:RV	0/1:-2.863,0,-186.461:29:PASS:401:692:334:2:35:3:0:0
2	209619078	INV00001453	N	<INV>	.	LowQual	IMPRECISE;CIEND=-99,99;CIPOS=-99,99;SVTYPE=INV;SVMETHOD=EMBL.DELLYv0.6.7;CHR2=2;END=209619187;CT=5to5;INSLEN=0;PE=2;MAPQ=60	GT:GL:GQ:FT:RCL:RC:RCR:CN:DR:DV:RR:RV	0/1:-5.35676,0,-221.357:54:PASS:28:53:40:2:39:3:0:0
2	209662539	INV00001454	N	<INV>	.	LowQual	IMPRECISE;CIEND=-47,47;CIPOS=-47,47;SVTYPE=INV;SVMETHOD=EMBL.DELLYv0.6.7;CHR2=2;END=209662785;CT=3to3;INSLEN=0;PE=2;MAPQ=60	GT:GL:GQ:FT:RCL:RC:RCR:CN:DR:DV:RR:RV	0/0:0,-0.746332,-239.2:8:LowQual:67:136:54:2:42:3:0:0
2	209754033	INV00001455	N	<INV>	.	LowQual	IMPRECISE;CIEND=-281,281;CIPOS=-281,281;SVTYPE=INV;SVMETHOD=EMBL.DELLYv0.6.7;CHR2=2;END=209754192;CT=5to5;INSLEN=0;PE=2;MAPQ=60	GT:GL:GQ:FT:RCL:RC:RCR:CN:DR:DV:RR:RV	0/1:-8.94852,0,-260.449:89:PASS:36:78:47:2:46:4:0:0
2	210017755	INV00001456	N	<INV>	.	LowQual	IMPRECISE;CIEND=-301,301;CIPOS=-301,301;SVTYPE=INV;SVMETHOD=EMBL.DELLYv0.6.7;CHR2=2;END=210017877;CT=5to5;INSLEN=0;PE=2;MAPQ=60	GT:GL:GQ:FT:RCL:RC:RCR:CN:DR:DV:RR:RV	0/1:-1.85177,0,-242.952:19:PASS:44:85:35:2:44:3:0:0
2	210921380	INV00001457	N	<INV>	.	LowQual	IMPRECISE;CIEND=-433,433;CIPOS=-433,433;SVTYPE=INV;SVMETHOD=EMBL.DELLYv0.6.7;CHR2=2;END=210922148;CT=3to3;INSLEN=0;PE=2;MAPQ=60	GT:GL:GQ:FT:RCL:RC:RCR:CN:DR:DV:RR:RV	0/1:-2.06623,0,-171.366:21:PASS:195:433:175:2:31:2:0:0
2	211298253	INV00001458	N	<INV>	.	LowQual	IMPRECISE;CIEND=-291,291;CIPOS=-291,291;SVTYPE=INV;SVMETHOD=EMBL.DELLYv0.6.7;CHR2=2;END=211298408;CT=5to5;INSLEN=0;PE=2;MAPQ=60	GT:GL:GQ:FT:RCL:RC:RCR:CN:DR:DV:RR:RV	0/1:-8.34646,0,-272.346:83:PASS:37:85:41:2:48:4:0:0
2	211743072	INV00001459	N	<INV>	.	LowQual	IMPRECISE;CIEND=-252,252;CIPOS=-252,252;SVTYPE=INV;SVMETHOD=EMBL.DELLYv0.6.7;CHR2=2;END=211743237;CT=5to5;INSLEN=0;PE=2;MAPQ=60	GT:GL:GQ:FT:RCL:RC:RCR:CN:DR:DV:RR:RV	0/1:-2.94852,0,-265.949:29:PASS:45:110:54:2:47:3:0:0
2	212269090	INV00001460	N	<INV>	.	LowQual	IMPRECISE;CIEND=-22,22;CIPOS=-22,22;SVTYPE=INV;SVMETHOD=EMBL.DELLYv0.6.7;CHR2=2;END=212269313;CT=3to3;INSLEN=0;PE=2;MAPQ=60	GT:GL:GQ:FT:RCL:RC:RCR:CN:DR:DV:RR:RV	0/0:0,-7.54633,-258:75:PASS:48:105:57:2:44:1:0:0
2	212387758	INV00001461	N	<INV>	.	LowQual	IMPRECISE;CIEND=-282,282;CIPOS=-282,282;SVTYPE=INV;SVMETHOD=EMBL.DELLYv0.6.7;CHR2=2;END=212387927;CT=5to5;INSLEN=0;PE=2;MAPQ=60	GT:GL:GQ:FT:RCL:RC:RCR:CN:DR:DV:RR:RV	0/1:-6.8619,0,-192.862:69:PASS:37:65:45:2:34:3:0:0
2	213052314	INV00001462	N	<INV>	.	LowQual	IMPRECISE;CIEND=-284,284;CIPOS=-284,284;SVTYPE=INV;SVMETHOD=EMBL.DELLYv0.6.7;CHR2=2;END=213052500;CT=5to5;INSLEN=0;PE=2;MAPQ=60	GT:GL:GQ:FT:RCL:RC:RCR:CN:DR:DV:RR:RV	0/1:-3.9547,0,-232.755:40:PASS:49:90:47:2:41:3:0:0
2	213138099	INV00001463	N	<INV>	.	LowQual	IMPRECISE;CIEND=-160,160;CIPOS=-160,160;SVTYPE=INV;SVMETHOD=EMBL.DELLYv0.6.7;CHR2=2;END=213138371;CT=5to5;INSLEN=0;PE=2;MAPQ=47	GT:GL:GQ:FT:RCL:RC:RCR:CN:DR:DV:RR:RV	0/0:0,-5.45869,-312.3:55:PASS:85:148:72:2:54:3:0:0
2	213258557	INV00001464	N	<INV>	.	LowQual	IMPRECISE;CIEND=-359,359;CIPOS=-359,359;SVTYPE=INV;SVMETHOD=EMBL.DELLYv0.6.7;CHR2=2;END=213258813;CT=5to5;INSLEN=0;PE=2;MAPQ=60	GT:GL:GQ:FT:RCL:RC:RCR:CN:DR:DV:RR:RV	0/0:0,-0.944272,-234:10:LowQual:66:127:55:2:41:2:0:0
2	213519057	INV00001465	N	<INV>	.	LowQual	IMPRECISE;CIEND=-289,289;CIPOS=-289,289;SVTYPE=INV;SVMETHOD=EMBL.DELLYv0.6.7;CHR2=2;END=213519203;CT=5to5;INSLEN=0;PE=2;MAPQ=36	GT:GL:GQ:FT:RCL:RC:RCR:CN:DR:DV:RR:RV	0/1:-0.264972,0,-173.564:5:LowQual:39:53:40:1:32:3:0:0
2	214744602	INV00001466	N	<INV>	.	LowQual	IMPRECISE;CIEND=-275,275;CIPOS=-275,275;SVTYPE=INV;SVMETHOD=EMBL.DELLYv0.6.7;CHR2=2;END=214744806;CT=5to5;INSLEN=0;PE=2;MAPQ=60	GT:GL:GQ:FT:RCL:RC:RCR:CN:DR:DV:RR:RV	0/0:0,-1.55866,-305.7:16:PASS:56:115:68:2:54:3:0:0
2	215093319	INV00001467	N	<INV>	.	LowQual	IMPRECISE;CIEND=-343,343;CIPOS=-343,343;SVTYPE=INV;SVMETHOD=EMBL.DELLYv0.6.7;CHR2=2;END=215093634;CT=3to3;INSLEN=0;PE=2;MAPQ=60	GT:GL:GQ:FT:RCL:RC:RCR:CN:DR:DV:RR:RV	0/1:-11.3568,0,-214.457:114:PASS:94:139:74:2:38:4:0:0
2	215685119	INV00001468	N	<INV>	.	LowQual	IMPRECISE;CIEND=-24,24;CIPOS=-24,24;SVTYPE=INV;SVMETHOD=EMBL.DELLYv0.6.7;CHR2=2;END=215685265;CT=3to3;INSLEN=0;PE=2;MAPQ=60	GT:GL:GQ:FT:RCL:RC:RCR:CN:DR:DV:RR:RV	0/0:0,-7.04424,-244.1:70:PASS:37:75:33:2:42:1:0:0
2	216339941	INV00001469	N	<INV>	.	LowQual	IMPRECISE;CIEND=-21,21;CIPOS=-21,21;SVTYPE=INV;SVMETHOD=EMBL.DELLYv0.6.7;CHR2=2;END=216340188;CT=5to5;INSLEN=0;PE=2;MAPQ=60	GT:GL:GQ:FT:RCL:RC:RCR:CN:DR:DV:RR:RV	0/1:-10.4537,0,-232.454:105:PASS:61:104:45:2:41:4:0:0
2	216473679	INV00001470	N	<INV>	.	PASS	IMPRECISE;CIEND=-50,50;CIPOS=-50,50;SVTYPE=INV;SVMETHOD=EMBL.DELLYv0.6.7;CHR2=2;END=216473855;CT=5to5;INSLEN=0;PE=3;MAPQ=32	GT:GL:GQ:FT:RCL:RC:RCR:CN:DR:DV:RR:RV	0/1:-10.789,0,-26.8076:108:PASS:0:110:37:6:6:6:0:0
2	216529729	INV00001471	N	<INV>	.	LowQual	IMPRECISE;CIEND=-140,140;CIPOS=-140,140;SVTYPE=INV;SVMETHOD=EMBL.DELLYv0.6.7;CHR2=2;END=216529924;CT=5to5;INSLEN=0;PE=2;MAPQ=60	GT:GL:GQ:FT:RCL:RC:RCR:CN:DR:DV:RR:RV	0/0:0,-3.2556,-293:33:PASS:65:111:60:2:51:3:0:0
2	218141519	INV00001472	N	<INV>	.	PASS	IMPRECISE;CIEND=-249,249;CIPOS=-249,249;SVTYPE=INV;SVMETHOD=EMBL.DELLYv0.6.7;CHR2=2;END=218141637;CT=5to5;INSLEN=0;PE=3;MAPQ=60	GT:GL:GQ:FT:RCL:RC:RCR:CN:DR:DV:RR:RV	0/1:-13.3465,0,-266.346:133:PASS:32:64:35:2:47:5:0:0
2	218284621	INV00001473	N	<INV>	.	LowQual	IMPRECISE;CIEND=-400,400;CIPOS=-400,400;SVTYPE=INV;SVMETHOD=EMBL.DELLYv0.6.7;CHR2=2;END=218284844;CT=3to3;INSLEN=0;PE=2;MAPQ=60	GT:GL:GQ:FT:RCL:RC:RCR:CN:DR:DV:RR:RV	0/0:0,-1.84736,-252:18:PASS:48:109:39:3:44:2:0:0
2	218339793	INV00001474	N	<INV>	.	LowQual	IMPRECISE;CIEND=-292,292;CIPOS=-292,292;SVTYPE=INV;SVMETHOD=EMBL.DELLYv0.6.7;CHR2=2;END=218339998;CT=5to5;INSLEN=0;PE=2;MAPQ=60	GT:GL:GQ:FT:RCL:RC:RCR:CN:DR:DV:RR:RV	0/1:-8.34646,0,-272.346:83:PASS:40:129:61:3:48:4:0:0
2	218976316	INV00001475	N	<INV>	.	LowQual	IMPRECISE;CIEND=-113,113;CIPOS=-113,113;SVTYPE=INV;SVMETHOD=EMBL.DELLYv0.6.7;CHR2=2;END=218976435;CT=3to3;INSLEN=0;PE=2;MAPQ=60	GT:GL:GQ:FT:RCL:RC:RCR:CN:DR:DV:RR:RV	0/0:0,-5.74015,-221.6:57:PASS:34:64:32:2:38:1:0:0
2	219096994	INV00001476	N	<INV>	.	LowQual	IMPRECISE;CIEND=-302,302;CIPOS=-302,302;SVTYPE=INV;SVMETHOD=EMBL.DELLYv0.6.7;CHR2=2;END=219097286;CT=5to5;INSLEN=0;PE=2;MAPQ=60	GT:GL:GQ:FT:RCL:RC:RCR:CN:DR:DV:RR:RV	0/0:0,-3.94153,-215.701:39:PASS:90:174:57:2:39:2:0:0
2	219189526	INV00001477	N	<INV>	.	LowQual	IMPRECISE;CIEND=-372,372;CIPOS=-372,372;SVTYPE=INV;SVMETHOD=EMBL.DELLYv0.6.7;CHR2=2;END=219190152;CT=5to5;INSLEN=0;PE=2;MAPQ=60	GT:GL:GQ:FT:RCL:RC:RCR:CN:DR:DV:RR:RV	0/0:0,-3.35199,-274.999:34:PASS:174:283:162:2:49:2:0:0
2	219569624	INV00001478	N	<INV>	.	LowQual	IMPRECISE;CIEND=-336,336;CIPOS=-336,336;SVTYPE=INV;SVMETHOD=EMBL.DELLYv0.6.7;CHR2=2;END=219570625;CT=3to3;INSLEN=0;PE=2;MAPQ=37	GT:GL:GQ:FT:RCL:RC:RCR:CN:DR:DV:RR:RV	0/0:0,-5.53984,-202.701:55:PASS:237:477:249:2:37:2:0:0
2	219945128	INV00001479	N	<INV>	.	LowQual	IMPRECISE;CIEND=-222,222;CIPOS=-222,222;SVTYPE=INV;SVMETHOD=EMBL.DELLYv0.6.7;CHR2=2;END=219945399;CT=3to3;INSLEN=0;PE=2;MAPQ=60	GT:GL:GQ:FT:RCL:RC:RCR:CN:DR:DV:RR:RV	0/1:-1.24891,0,-271.848:12:LowQual:45:143:71:2:49:4:0:0
2	220244269	INV00001480	N	<INV>	.	LowQual	IMPRECISE;CIEND=-108,108;CIPOS=-108,108;SVTYPE=INV;SVMETHOD=EMBL.DELLYv0.6.7;CHR2=2;END=220244430;CT=5to5;INSLEN=0;PE=2;MAPQ=31	GT:GL:GQ:FT:RCL:RC:RCR:CN:DR:DV:RR:RV	0/1:-0.264161,0,-159.469:5:LowQual:49:77:26:2:31:4:0:0
2	221308606	INV00001481	N	<INV>	.	LowQual	IMPRECISE;CIEND=-262,262;CIPOS=-262,262;SVTYPE=INV;SVMETHOD=EMBL.DELLYv0.6.7;CHR2=2;END=221308851;CT=5to5;INSLEN=0;PE=2;MAPQ=59	GT:GL:GQ:FT:RCL:RC:RCR:CN:DR:DV:RR:RV	0/0:0,-1.95353,-278.5:20:PASS:66:116:83:2:49:3:0:0
2	222446311	INV00001482	N	<INV>	.	LowQual	IMPRECISE;CIEND=-312,312;CIPOS=-312,312;SVTYPE=INV;SVMETHOD=EMBL.DELLYv0.6.7;CHR2=2;END=222446503;CT=3to3;INSLEN=0;PE=2;MAPQ=60	GT:GL:GQ:FT:RCL:RC:RCR:CN:DR:DV:RR:RV	0/0:0,-3.05148,-276:31:PASS:54:99:45:2:48:2:0:0
2	223023054	INV00001483	N	<INV>	.	LowQual	IMPRECISE;CIEND=-154,154;CIPOS=-154,154;SVTYPE=INV;SVMETHOD=EMBL.DELLYv0.6.7;CHR2=2;END=223023269;CT=5to5;INSLEN=0;PE=2;MAPQ=60	GT:GL:GQ:FT:RCL:RC:RCR:CN:DR:DV:RR:RV	0/1:-7.35058,0,-249.551:74:PASS:68:108:60:2:44:4:0:0
2	223374133	INV00001484	N	<INV>	.	LowQual	IMPRECISE;CIEND=-132,132;CIPOS=-132,132;SVTYPE=INV;SVMETHOD=EMBL.DELLYv0.6.7;CHR2=2;END=223374412;CT=5to5;INSLEN=0;PE=2;MAPQ=60	GT:GL:GQ:FT:RCL:RC:RCR:CN:DR:DV:RR:RV	0/0:0,-1.25972,-313.8:13:LowQual:85:148:72:2:55:3:0:0
2	223409870	INV00001485	N	<INV>	.	LowQual	IMPRECISE;CIEND=-417,417;CIPOS=-417,417;SVTYPE=INV;SVMETHOD=EMBL.DELLYv0.6.7;CHR2=2;END=223410030;CT=5to5;INSLEN=0;PE=2;MAPQ=60	GT:GL:GQ:FT:RCL:RC:RCR:CN:DR:DV:RR:RV	0/1:-7.24891,0,-269.345:72:PASS:55:97:39:2:49:4:0:0
2	223429778	INV00001486	N	<INV>	.	LowQual	IMPRECISE;CIEND=-335,335;CIPOS=-335,335;SVTYPE=INV;SVMETHOD=EMBL.DELLYv0.6.7;CHR2=2;END=223431356;CT=5to5;INSLEN=0;PE=2;MAPQ=60	GT:GL:GQ:FT:RCL:RC:RCR:CN:DR:DV:RR:RV	0/0:0,-4.4501,-273.799:45:PASS:401:733:381:2:48:2:0:0
2	224046250	INV00001487	N	<INV>	.	LowQual	IMPRECISE;CIEND=-55,55;CIPOS=-55,55;SVTYPE=INV;SVMETHOD=EMBL.DELLYv0.6.7;CHR2=2;END=224046519;CT=3to3;INSLEN=0;PE=2;MAPQ=60	GT:GL:GQ:FT:RCL:RC:RCR:CN:DR:DV:RR:RV	0/0:0,-10.2556,-312:103:PASS:69:175:85:2:53:1:0:0
2	224354199	INV00001488	N	<INV>	.	LowQual	IMPRECISE;CIEND=-381,381;CIPOS=-381,381;SVTYPE=INV;SVMETHOD=EMBL.DELLYv0.6.7;CHR2=2;END=224354449;CT=5to5;INSLEN=0;PE=2;MAPQ=60	GT:GL:GQ:FT:RCL:RC:RCR:CN:DR:DV:RR:RV	0/0:0,-2.8422,-223:28:PASS:63:126:73:2:39:2:0:0
2	224503860	INV00001489	N	<INV>	.	LowQual	IMPRECISE;CIEND=-152,152;CIPOS=-152,152;SVTYPE=INV;SVMETHOD=EMBL.DELLYv0.6.7;CHR2=2;END=224504121;CT=5to5;INSLEN=0;PE=2;MAPQ=60	GT:GL:GQ:FT:RCL:RC:RCR:CN:DR:DV:RR:RV	0/1:-3.55101,0,-252.551:36:PASS:85:139:66:2:45:3:0:0
2	224619818	INV00001490	N	<INV>	.	LowQual	IMPRECISE;CIEND=-113,113;CIPOS=-113,113;SVTYPE=INV;SVMETHOD=EMBL.DELLYv0.6.7;CHR2=2;END=224620161;CT=5to5;INSLEN=0;PE=2;MAPQ=60	GT:GL:GQ:FT:RCL:RC:RCR:CN:DR:DV:RR:RV	0/1:-2.33411,0,-340.734:23:PASS:78:225:118:2:60:4:0:0
2	224634577	INV00001491	N	<INV>	.	LowQual	IMPRECISE;CIEND=-295,295;CIPOS=-295,295;SVTYPE=INV;SVMETHOD=EMBL.DELLYv0.6.7;CHR2=2;END=224636705;CT=3to3;INSLEN=0;PE=2;MAPQ=60	GT:GL:GQ:FT:RCL:RC:RCR:CN:DR:DV:RR:RV	0/0:0,-9.73345,-214.752:97:PASS:594:1057:585:2:53:2:0:0
2	224698703	INV00001492	N	<INV>	.	LowQual	IMPRECISE;CIEND=-254,254;CIPOS=-254,254;SVTYPE=INV;SVMETHOD=EMBL.DELLYv0.6.7;CHR2=2;END=224699189;CT=5to5;INSLEN=0;PE=2;MAPQ=60	GT:GL:GQ:FT:RCL:RC:RCR:CN:DR:DV:RR:RV	0/0:0,-1.64427,-234.4:16:PASS:116:239:144:2:41:2:0:0
2	224951352	INV00001493	N	<INV>	.	LowQual	IMPRECISE;CIEND=-160,160;CIPOS=-160,160;SVTYPE=INV;SVMETHOD=EMBL.DELLYv0.6.7;CHR2=2;END=224951593;CT=3to3;INSLEN=0;PE=2;MAPQ=60	GT:GL:GQ:FT:RCL:RC:RCR:CN:DR:DV:RR:RV	0/1:-5.65779,0,-215.658:57:PASS:80:135:59:2:38:3:0:0
2	225498931	INV00001494	N	<INV>	.	LowQual	IMPRECISE;CIEND=-36,36;CIPOS=-36,36;SVTYPE=INV;SVMETHOD=EMBL.DELLYv0.6.7;CHR2=2;END=225499325;CT=5to5;INSLEN=0;PE=2;MAPQ=56	GT:GL:GQ:FT:RCL:RC:RCR:CN:DR:DV:RR:RV	0/0:0,-6.86177,-336.7:69:PASS:100:213:94:2:58:2:0:0
2	225663798	INV00001495	N	<INV>	.	LowQual	IMPRECISE;CIEND=-234,234;CIPOS=-234,234;SVTYPE=INV;SVMETHOD=EMBL.DELLYv0.6.7;CHR2=2;END=225663969;CT=5to5;INSLEN=0;PE=2;MAPQ=60	GT:GL:GQ:FT:RCL:RC:RCR:CN:DR:DV:RR:RV	0/1:-3.85161,0,-243.852:39:PASS:59:112:55:2:43:4:0:0
2	225809428	INV00001496	N	<INV>	.	LowQual	IMPRECISE;CIEND=-272,272;CIPOS=-272,272;SVTYPE=INV;SVMETHOD=EMBL.DELLYv0.6.7;CHR2=2;END=225809700;CT=3to3;INSLEN=0;PE=2;MAPQ=60	GT:GL:GQ:FT:RCL:RC:RCR:CN:DR:DV:RR:RV	0/1:-4.7547,0,-232.755:48:PASS:67:136:67:2:41:3:0:0
2	226801831	INV00001497	N	<INV>	.	LowQual	IMPRECISE;CIEND=-422,422;CIPOS=-422,422;SVTYPE=INV;SVMETHOD=EMBL.DELLYv0.6.7;CHR2=2;END=226801972;CT=3to3;INSLEN=0;PE=2;MAPQ=60	GT:GL:GQ:FT:RCL:RC:RCR:CN:DR:DV:RR:RV	0/1:-8.34646,0,-272.346:83:PASS:35:69:47:2:48:4:0:0
2	227632397	INV00001498	N	<INV>	.	LowQual	IMPRECISE;CIEND=-262,262;CIPOS=-262,262;SVTYPE=INV;SVMETHOD=EMBL.DELLYv0.6.7;CHR2=2;END=227632563;CT=5to5;INSLEN=0;PE=2;MAPQ=60	GT:GL:GQ:FT:RCL:RC:RCR:CN:DR:DV:RR:RV	0/1:-2.2547,0,-232.755:23:PASS:45:88:52:2:41:3:0:0
2	227649432	INV00001499	N	<INV>	.	LowQual	IMPRECISE;CIEND=-43,43;CIPOS=-43,43;SVTYPE=INV;SVMETHOD=EMBL.DELLYv0.6.7;CHR2=2;END=227649567;CT=5to5;INSLEN=0;PE=2;MAPQ=47	GT:GL:GQ:FT:RCL:RC:RCR:CN:DR:DV:RR:RV	0/1:-4.65162,0,-241.652:47:PASS:40:72:29:2:43:4:0:0
2	227890341	INV00001500	N	<INV>	.	LowQual	IMPRECISE;CIEND=-84,84;CIPOS=-84,84;SVTYPE=INV;SVMETHOD=EMBL.DELLYv0.6.7;CHR2=2;END=227890567;CT=5to5;INSLEN=0;PE=2;MAPQ=60	GT:GL:GQ:FT:RCL:RC:RCR:CN:DR:DV:RR:RV	0/0:0,-8.14839,-270:81:PASS:66:113:55:2:46:1:0:0
2	230800052	INV00001501	N	<INV>	.	LowQual	IMPRECISE;CIEND=-152,152;CIPOS=-152,152;SVTYPE=INV;SVMETHOD=EMBL.DELLYv0.6.7;CHR2=2;END=230800345;CT=5to5;INSLEN=0;PE=2;MAPQ=60	GT:GL:GQ:FT:RCL:RC:RCR:CN:DR:DV:RR:RV	0/0:0,-1.35863,-304.8:14:LowQual:79:176:80:2:54:3:0:0
2	231360702	INV00001502	N	<INV>	.	LowQual	IMPRECISE;CIEND=-183,183;CIPOS=-183,183;SVTYPE=INV;SVMETHOD=EMBL.DELLYv0.6.7;CHR2=2;END=231360852;CT=3to3;INSLEN=0;PE=2;MAPQ=60	GT:GL:GQ:FT:RCL:RC:RCR:CN:DR:DV:RR:RV	0/1:-0.243373,0,-295.443:4:LowQual:37:99:37:3:52:3:0:0
2	231462326	INV00001503	N	<INV>	.	LowQual	IMPRECISE;CIEND=-320,320;CIPOS=-320,320;SVTYPE=INV;SVMETHOD=EMBL.DELLYv0.6.7;CHR2=2;END=231462487;CT=5to5;INSLEN=0;PE=2;MAPQ=60	GT:GL:GQ:FT:RCL:RC:RCR:CN:DR:DV:RR:RV	0/1:-2.53205,0,-352.132:25:PASS:52:118:58:2:62:4:0:0
[truncated: 2,862,614 more chars]
