# Supplementary material for: Discovery of large genomic inversions using long range information
Source: BMC Genomics. 2017 Jan 10;18:65. doi: 10.1186/s12864-016-3444-1 (PMC5223412; doi:10.1186/s12864-016-3444-1)
Supplement: Additional file 2: — Call sets. Call sets generated by Valor, DELLY, LUMPY, and GASVPro using both real data and simulations. (ZIP 72710 kb) [file 12864_2016_3444_MOESM2_ESM.zip › supplementary/NA12878/delly_NA12878_platinum.bed]

1	10048	249240304	249230256	LowQual
1	10457	249239254	249228797	LowQual
1	10468	249240423	249229955	LowQual
1	821311	821426	115	LowQual
1	1515441	1517166	1725	LowQual
1	1756291	1757718	1427	LowQual
1	1941584	1942817	1233	LowQual
1	1945489	1945598	109	LowQual
1	2153143	2153426	283	LowQual
1	2856637	2856872	235	LowQual
1	2940750	2941097	347	LowQual
1	4122269	4122378	109	LowQual
1	6065268	6066541	1273	LowQual
1	6065556	6066142	586	LowQual
1	6364261	231007846	224643585	LowQual
1	6507193	17027902	10520709	PASS
1	6618886	6619784	898	PASS
1	6619068	6619507	439	PASS
1	6753303	6754922	1619	LowQual
1	7301849	7302091	242	LowQual
1	7748399	7750020	1621	LowQual
1	8382501	203573104	195190603	LowQual
1	9334515	9334762	247	LowQual
1	9574762	9575661	899	LowQual
1	10935946	10937078	1132	LowQual
1	11101794	114467307	103365513	LowQual
1	11101809	114467369	103365560	LowQual
1	11311316	11311521	205	LowQual
1	12182556	12182762	206	LowQual
1	12701731	12702716	985	LowQual
1	12909376	12950026	40650	LowQual
1	12988900	13378453	389553	LowQual
1	13007767	13736805	729038	LowQual
1	13143350	13218369	75019	LowQual
1	13143418	13218197	74779	LowQual
1	13173739	13736750	563011	LowQual
1	13180596	244554531	231373935	LowQual
1	14395377	14396461	1084	LowQual
1	14459114	14459331	217	LowQual
1	14675131	14675241	110	LowQual
1	14744541	87566693	72822152	LowQual
1	14819245	238214980	223395735	LowQual
1	15436936	245961693	230524757	LowQual
1	15437034	245961759	230524725	LowQual
1	16087027	16088787	1760	LowQual
1	16415256	16416169	913	PASS
1	16415317	16416055	738	PASS
1	16623145	200658337	184035192	LowQual
1	16654493	16655540	1047	LowQual
1	16741408	16741643	235	LowQual
1	16830394	17236272	405878	PASS
1	16831919	17234967	403048	LowQual
1	16832490	17232787	400297	PASS
1	16834107	17229143	395036	LowQual
1	16834121	145381953	128547832	LowQual
1	16834220	145381407	128547187	LowQual
1	16834417	145381300	128546883	LowQual
1	16835506	17226902	391396	LowQual
1	16836534	91164240	74327706	LowQual
1	16839925	17223137	383212	LowQual
1	16849979	17234533	384554	LowQual
1	16858131	17203014	344883	LowQual
1	16858464	17202897	344433	LowQual
1	16885164	146471525	129586361	LowQual
1	16916592	145295540	128378948	LowQual
1	16922219	21791498	4869279	LowQual
1	16945661	17278451	332790	LowQual
1	16947943	17278121	330178	PASS
1	17051724	234912187	217860463	PASS
1	17124986	54596316	37471330	PASS
1	17185930	145382592	128196662	LowQual
1	17213417	143667810	126454393	LowQual
1	17218369	149228076	132009707	PASS
1	17220732	149226163	132005431	LowQual
1	17224085	149222263	131998178	LowQual
1	17225486	149220630	131995144	PASS
1	17226886	149218547	131991661	LowQual
1	17228569	149217484	131988915	LowQual
1	17229125	149217384	131988259	LowQual
1	17229518	149216954	131987436	LowQual
1	17229980	149216269	131986289	PASS
1	17230970	149216147	131985177	PASS
1	17231404	149215743	131984339	LowQual
1	17231602	149224319	131992717	LowQual
1	17233734	147856312	130622578	LowQual
1	17234172	147855635	130621463	LowQual
1	17235182	149214579	131979397	LowQual
1	17236159	149213946	131977787	LowQual
1	17236299	147852815	130616516	LowQual
1	17447378	100745847	83298469	LowQual
1	17742079	17742284	205	LowQual
1	17775297	17776010	713	LowQual
1	18723760	18723962	202	LowQual
1	19818417	19820031	1614	LowQual
1	19918251	19918738	487	LowQual
1	20751253	20751408	155	LowQual
1	21481480	21481750	270	LowQual
1	21575004	21575710	706	LowQual
1	21610228	21610604	376	LowQual
1	21701115	21701341	226	LowQual
1	21754023	21807058	53035	PASS
1	21754420	21806513	52093	PASS
1	21790526	120391845	98601319	LowQual
1	21790647	149110751	127320104	LowQual
1	21790777	120391522	98600745	LowQual
1	21816661	231007791	209191130	LowQual
1	22088629	22088784	155	LowQual
1	23271656	23272805	1149	LowQual
1	23563053	23567138	4085	LowQual
1	23654114	23655009	895	LowQual
1	23981121	60870941	36889820	LowQual
1	23981159	60870804	36889645	LowQual
1	24095587	24095774	187	LowQual
1	24210837	32068803	7857966	LowQual
1	24908039	24908226	187	LowQual
1	25610185	25736313	126128	PASS
1	25613747	25614213	466	PASS
1	25614292	25732092	117800	PASS
1	25916413	25918315	1902	LowQual
1	26828574	26829484	910	LowQual
1	27412987	154686749	127273762	LowQual
1	27412992	167026139	139613147	LowQual
1	27539452	27540579	1127	LowQual
1	28579386	28580707	1321	LowQual
1	28602301	28603529	1228	LowQual
1	28609056	28609175	119	LowQual
1	28664813	28665804	991	LowQual
1	28701927	43174814	14472887	LowQual
1	28758634	28760226	1592	LowQual
1	29385640	29385903	263	LowQual
1	29428263	29429161	898	LowQual
1	29720840	30878819	1157979	PASS
1	29780897	30847892	1066995	LowQual
1	29878052	31129385	1251333	PASS
1	30228940	30834477	605537	LowQual
1	30569405	30569661	256	LowQual
1	30680780	231007796	200327016	LowQual
1	30878513	30878847	334	PASS
1	31129269	31129376	107	LowQual
1	31597283	31599365	2082	LowQual
1	31971541	31971648	107	PASS
1	32370727	32370853	126	LowQual
1	32410966	32411624	658	LowQual
1	32413692	32414270	578	LowQual
1	32477875	32478141	266	LowQual
1	32734446	32736120	1674	LowQual
1	33196208	33197973	1765	LowQual
1	33204140	226240579	193036439	LowQual
1	33408710	33410514	1804	LowQual
1	33452000	33453235	1235	LowQual
1	33514771	33515479	708	LowQual
1	33539731	33541140	1409	LowQual
1	33974149	64882558	30908409	LowQual
1	34008003	34008215	212	LowQual
1	34056788	34058303	1515	LowQual
1	34232513	34232746	233	LowQual
1	34545341	34545608	267	LowQual
1	34795985	34797688	1703	LowQual
1	35267829	54976290	19708461	PASS
1	35268049	54976322	19708273	PASS
1	35498868	35499069	201	LowQual
1	35552948	35553446	498	LowQual
1	35599588	35599707	119	LowQual
1	35697855	35698912	1057	LowQual
1	35704212	35705497	1285	LowQual
1	36733251	36734645	1394	PASS
1	36733584	36734507	923	PASS
1	36875975	36876679	704	LowQual
1	37259446	203573095	166313649	PASS
1	37986371	37987334	963	LowQual
1	38112703	211973475	173860772	LowQual
1	38786288	38786446	158	LowQual
1	38790072	38790261	189	LowQual
1	38986874	38988168	1294	LowQual
1	39057566	39057669	103	LowQual
1	39517247	39518881	1634	LowQual
1	39762368	99002222	59239854	LowQual
1	39762574	99002144	59239570	LowQual
1	40712322	40713238	916	LowQual
1	41577870	41578093	223	LowQual
1	41924059	41924237	178	LowQual
1	42331987	42332123	136	LowQual
1	43174858	87293619	44118761	LowQual
1	43752274	43752393	119	LowQual
1	43877282	231007842	187130560	LowQual
1	43955490	43955944	454	LowQual
1	44059297	44059888	591	PASS
1	44994783	44994975	192	LowQual
1	45026603	45026902	299	LowQual
1	46043817	46045221	1404	LowQual
1	46803095	231007803	184204708	LowQual
1	46830420	46830887	467	LowQual
1	47321543	47575669	254126	PASS
1	47343937	47555554	211617	LowQual
1	47395118	47615125	220007	PASS
1	47828044	47829158	1114	LowQual
1	49283752	49283922	170	LowQual
1	49624340	49624559	219	LowQual
1	51951508	51951686	178	LowQual
1	51953033	51953277	244	LowQual
1	53127642	53129957	2315	LowQual
1	53154024	53155493	1469	LowQual
1	54271549	55706021	1434472	LowQual
1	55023567	177467858	122444291	LowQual
1	56014372	56014510	138	LowQual
1	56867706	56868578	872	LowQual
1	56927152	56927253	101	LowQual
1	57021107	93518865	36497758	LowQual
1	57995214	57995403	189	LowQual
1	58168161	58168596	435	LowQual
1	58631323	58631476	153	LowQual
1	59140127	59140313	186	LowQual
1	60395087	60395214	127	LowQual
1	60775072	60775187	115	LowQual
1	61721911	61723006	1095	LowQual
1	61725637	61725807	170	LowQual
1	61742387	61742508	121	LowQual
1	62294654	62294782	128	LowQual
1	62315487	62315724	237	LowQual
1	62422865	62423004	139	LowQual
1	63366197	63366433	236	LowQual
1	63464241	63464383	142	LowQual
1	63526858	63526994	136	LowQual
1	63588507	63588640	133	LowQual
1	64785016	64785144	128	LowQual
1	64838932	64855334	16402	LowQual
1	64839516	64854705	15189	PASS
1	64882561	182709644	117827083	PASS
1	65160111	65160431	320	LowQual
1	65956130	65956351	221	LowQual
1	66068274	66068503	229	LowQual
1	66351740	66351872	132	LowQual
1	66552615	66552745	130	LowQual
1	66972626	66972832	206	LowQual
1	67031195	67031491	296	LowQual
1	67125679	175300350	108174671	LowQual
1	68854803	79957217	11102414	LowQual
1	69121675	69121854	179	LowQual
1	69813655	69813846	191	PASS
1	70207090	70207294	204	LowQual
1	70262329	70263712	1383	LowQual
1	70531062	70531204	142	LowQual
1	70681115	70681330	215	LowQual
1	70727041	70727155	114	LowQual
1	70953726	158293663	87339937	LowQual
1	71748859	71749083	224	LowQual
1	71817312	71817462	150	LowQual
1	71910879	71911117	238	LowQual
1	72815603	224334793	151519190	LowQual
1	72902993	72903193	200	LowQual
1	72910237	72911681	1444	LowQual
1	72910475	72911584	1109	LowQual
1	73411379	73411555	176	LowQual
1	73593704	73593880	176	LowQual
1	73729463	93312440	19582977	LowQual
1	73982855	73983056	201	LowQual
1	74077846	74077999	153	LowQual
1	74271335	74271497	162	LowQual
1	74625261	74625517	256	LowQual
1	75001357	75001572	215	LowQual
1	75213573	75213786	213	LowQual
1	75426148	75426313	165	LowQual
1	75467595	75467836	241	LowQual
1	75821762	75822025	263	LowQual
1	76023066	76023229	163	LowQual
1	76281573	76282372	799	LowQual
1	76447611	76447914	303	LowQual
1	77789666	77789854	188	LowQual
1	77832624	77833719	1095	LowQual
1	78262894	78263117	223	LowQual
1	78284070	78284379	309	LowQual
1	79248785	79248991	206	LowQual
1	80794624	80795112	488	PASS
1	80794932	106505925	25710993	LowQual
1	80796281	165552042	84755761	LowQual
1	81394990	200933202	119538212	LowQual
1	81660347	81661559	1212	PASS
1	81660357	81661371	1014	PASS
1	82335881	82336072	191	LowQual
1	83074211	198475823	115401612	LowQual
1	84672791	84672892	101	LowQual
1	84799020	84799165	145	LowQual
1	85388268	205062593	119674325	LowQual
1	85984278	85984433	155	LowQual
1	86455302	86455527	225	LowQual
1	86680762	182480052	95799290	LowQual
1	86809956	89719724	2909768	PASS
1	86810200	89719539	2909339	LowQual
1	86839412	86839611	199	LowQual
1	87451202	192192211	104741009	LowQual
1	88917654	88917799	145	LowQual
1	89031413	89031598	185	PASS
1	89233626	89233734	108	PASS
1	89315038	89315279	241	LowQual
1	89625726	89626652	926	LowQual
1	89937684	89937864	180	LowQual
1	90021536	90021656	120	LowQual
1	90167244	90167487	243	LowQual
1	90781066	90781235	169	PASS
1	91138500	91138710	210	LowQual
1	92288714	92288840	126	LowQual
1	92375749	92376671	922	LowQual
1	92599527	92600647	1120	LowQual
1	92872059	232252285	139380226	LowQual
1	92937835	92938080	245	LowQual
1	93262239	93262503	264	PASS
1	93262251	93262357	106	PASS
1	93369787	93370019	232	LowQual
1	94119681	94119931	250	LowQual
1	94696141	94696317	176	LowQual
1	95241403	95241572	169	LowQual
1	95253264	95253450	186	LowQual
1	95542020	95542978	958	LowQual
1	95714381	95714748	367	LowQual
1	97047514	97047677	163	LowQual
1	97190409	97190658	249	LowQual
1	97870277	97870396	119	LowQual
1	97963678	97963818	140	PASS
1	98360643	98360824	181	LowQual
1	98574744	98574955	211	LowQual
1	98960457	98960665	208	LowQual
1	99097301	99097403	102	LowQual
1	99636524	99636720	196	LowQual
1	99650056	99650175	119	LowQual
1	99827153	99827325	172	LowQual
1	99852567	99852701	134	LowQual
1	99955787	99955995	208	LowQual
1	99974317	163468878	63494561	LowQual
1	100256978	100258384	1406	LowQual
1	100365895	100366081	186	LowQual
1	100953762	100954127	365	LowQual
1	101512063	101512258	195	LowQual
1	101627101	101627306	205	LowQual
1	102406895	102407080	185	LowQual
1	102892308	102970245	77937	PASS
1	102892537	102970089	77552	LowQual
1	103639000	238790780	135151780	LowQual
1	103695272	103695498	226	LowQual
1	104081561	104081706	145	LowQual
1	105104843	105104959	116	LowQual
1	106761129	106761273	144	LowQual
1	106866057	106866177	120	LowQual
1	107150672	107151011	339	LowQual
1	107876246	107876389	143	LowQual
1	108324152	108324374	222	LowQual
1	108865567	108865956	389	LowQual
1	108873171	108873410	239	LowQual
1	109294974	109295096	122	LowQual
1	110120132	110120939	807	LowQual
1	110558957	110559159	202	LowQual
1	111106989	181869116	70762127	LowQual
1	111428107	111429933	1826	LowQual
1	111606734	111607069	335	LowQual
1	111893620	111893827	207	LowQual
1	111979264	111979425	161	LowQual
1	113206348	167175350	53969002	LowQual
1	113496531	113496714	183	PASS
1	113745716	113745929	213	LowQual
1	114116892	114117192	300	LowQual
1	114286042	114286326	284	LowQual
1	114308043	114308173	130	LowQual
1	114413030	114413149	119	LowQual
1	114645955	114654408	8453	PASS
1	114646031	114654231	8200	PASS
1	114913029	114913226	197	LowQual
1	115481276	115481415	139	LowQual
1	115750414	115750627	213	LowQual
1	116526231	116526587	356	LowQual
1	118549411	118549622	211	LowQual
1	120391409	145289111	24897702	PASS
1	120534618	145286840	24752222	LowQual
1	120557670	145263661	24705991	PASS
1	120603086	145218426	24615340	LowQual
1	120615126	145206290	24591164	LowQual
1	120619378	145202139	24582761	LowQual
1	120675942	145142615	24466673	LowQual
1	120676674	145143586	24466912	LowQual
1	120690692	145183431	24492739	LowQual
1	120694305	145121471	24427166	LowQual
1	121138078	148854723	27716645	PASS
1	121138289	148855756	27717467	LowQual
1	121138318	148854425	27716107	PASS
1	121142530	148850584	27708054	LowQual
1	121142929	148848596	27705667	LowQual
1	121143072	148850030	27706958	LowQual
1	121357842	121485089	127247	LowQual
1	121478619	121483242	4623	LowQual
1	121483036	121483299	263	PASS
1	121484055	121485046	991	LowQual
1	121484543	121485436	893	LowQual
1	142543705	143544452	1000747	LowQual
1	142544556	143543780	999224	LowQual
1	142546039	143540689	994650	LowQual
1	142546155	143540479	994324	LowQual
1	142569688	143516666	946978	LowQual
1	142589774	142920205	330431	LowQual
1	142590744	143495638	904894	LowQual
1	142602458	142907272	304814	LowQual
1	142607492	193398745	50791253	LowQual
1	142647575	143353849	706274	LowQual
1	142647576	142801957	154381	LowQual
1	142668268	143165077	496809	LowQual
1	142679835	143419348	739513	LowQual
1	142793373	143243079	449706	LowQual
1	142865431	143142499	277068	PASS
1	143164833	143165038	205	LowQual
1	143979005	206072772	62093767	PASS
1	144526647	149203671	4677024	LowQual
1	144862804	149051179	4188375	LowQual
1	144863117	149051072	4187955	LowQual
1	145083839	145084096	257	LowQual
1	145109010	148183913	3074903	LowQual
1	145290286	145290598	312	LowQual
1	145833119	147394567	1561448	PASS
1	146544124	147775728	1231604	LowQual
1	146640319	146640586	267	LowQual
1	146701606	146818864	117258	LowQual
1	146702267	146818245	115978	LowQual
1	147135844	147135994	150	LowQual
1	147392595	147392776	181	PASS
1	147392599	147392699	100	LowQual
1	147501360	147741083	239723	LowQual
1	147752831	147775567	22736	PASS
1	148176158	149576649	1400491	LowQual
1	150276984	150278144	1160	PASS
1	150424441	150425514	1073	PASS
1	150756621	150757201	580	LowQual
1	150854224	150854449	225	LowQual
1	150904120	231007837	80103717	LowQual
1	151489036	151494894	5858	LowQual
1	152240385	152240525	140	LowQual
1	152245995	152267649	21654	LowQual
1	152246211	152267484	21273	PASS
1	153444643	153444859	216	LowQual
1	153501119	153501226	107	LowQual
1	154286533	154286754	221	LowQual
1	154589119	154589345	226	LowQual
1	155319928	155320971	1043	LowQual
1	155676802	155678114	1312	LowQual
1	156031759	156032638	879	LowQual
1	156465718	231007803	74542085	LowQual
1	157348351	157458083	109732	LowQual
1	157348477	157457758	109281	PASS
1	157587705	157587876	171	PASS
1	159358345	159358560	215	PASS
1	159428653	159494914	66261	PASS
1	159668142	159668283	141	LowQual
1	161158775	161160006	1231	LowQual
1	162136608	162136914	306	LowQual
1	162539938	162541025	1087	LowQual
1	162657757	162657974	217	LowQual
1	163139933	163140135	202	LowQual
1	163336311	163336433	122	LowQual
1	163931388	163931568	180	LowQual
1	164574141	164574323	182	LowQual
1	165511572	165511735	163	LowQual
1	165552466	165552875	409	PASS
1	165552470	165552835	365	PASS
1	166505305	166505619	314	LowQual
1	166676227	170251239	3575012	PASS
1	166729929	166730173	244	LowQual
1	167346757	167347766	1009	LowQual
1	167886740	167888014	1274	LowQual
1	167911206	167911427	221	LowQual
1	168186186	182274316	14088130	PASS
1	168318259	174131945	5813686	LowQual
1	168515545	168543428	27883	PASS
1	168674970	168675198	228	LowQual
1	168900353	168900603	250	LowQual
1	170095237	170095485	248	LowQual
1	172140471	172140621	150	PASS
1	172156487	172156734	247	LowQual
1	172819366	172819499	133	LowQual
1	173174274	173174474	200	LowQual
1	173416339	173416468	129	LowQual
1	174121365	174121636	271	LowQual
1	174312161	232869264	58557103	LowQual
1	174327139	174327494	355	LowQual
1	175200570	175201939	1369	PASS
1	175200809	175201754	945	LowQual
1	175252540	175253762	1222	LowQual
1	176187986	176188118	132	LowQual
1	176403662	176403930	268	LowQual
1	177361241	177361370	129	LowQual
1	177677302	177677558	256	LowQual
1	178324234	178324345	111	LowQual
1	180276866	180277091	225	LowQual
1	180509366	181044075	534709	LowQual
1	180684368	180684517	149	LowQual
1	181043390	181044077	687	PASS
1	181043904	181044089	185	LowQual
1	182448229	182448444	215	PASS
1	182499076	182499400	324	LowQual
1	182510215	182510505	290	LowQual
1	182737797	182738909	1112	LowQual
1	183080477	183080726	249	LowQual
1	183839716	183840041	325	LowQual
1	184575722	194851132	10275410	LowQual
1	185241542	185241713	171	LowQual
1	185910057	185911277	1220	LowQual
1	186826188	186826405	217	PASS
1	187051839	187052010	171	LowQual
1	187377793	187378093	300	LowQual
1	187464829	187466728	1899	PASS
1	187466476	187466730	254	PASS
1	187641789	187642039	250	LowQual
1	187857328	187857538	210	LowQual
1	188327384	188327629	245	LowQual
1	189146928	189147092	164	LowQual
1	189416092	189416307	215	LowQual
1	189850170	189850465	295	LowQual
1	190801907	190802269	362	LowQual
1	190978636	190978809	173	LowQual
1	191092072	191092383	311	LowQual
1	191117849	191118003	154	LowQual
1	191370373	191370565	192	LowQual
1	192391744	192391937	193	LowQual
1	192413991	192414278	287	LowQual
1	192799276	193043298	244022	LowQual
1	192799470	193043089	243619	LowQual
1	192982508	192982643	135	LowQual
1	193086984	245775359	52688375	LowQual
1	193294749	193294967	218	LowQual
1	193422993	193423162	169	LowQual
1	193750023	193750164	141	LowQual
1	194190777	194190942	165	LowQual
1	194287511	194287678	167	LowQual
1	194817001	194817197	196	LowQual
1	195014083	195014231	148	LowQual
1	195420712	195420946	234	LowQual
1	196360835	196360973	138	LowQual
1	196397185	196397411	226	LowQual
1	197002982	197003332	350	LowQual
1	197287543	197287685	142	LowQual
1	197756788	197757985	1197	PASS
1	197756789	197757987	1198	PASS
1	197949873	197950093	220	LowQual
1	198497132	198497348	216	LowQual
1	198505317	198505463	146	LowQual
1	198958393	198958624	231	LowQual
1	199549386	199549556	170	LowQual
1	199689246	199689414	168	LowQual
1	200102173	200102298	125	LowQual
1	200120699	200120875	176	LowQual
1	200385961	200386151	190	LowQual
1	200502025	200502249	224	LowQual
1	200529155	200530400	1245	LowQual
1	202327966	202328084	118	LowQual
1	202841953	246699059	43857106	LowQual
1	203912136	203912472	336	LowQual
1	203960574	203961512	938	LowQual
1	204973121	204973313	192	LowQual
1	205060106	205060352	246	LowQual
1	205082065	205083020	955	LowQual
1	205178630	205178799	169	PASS
1	205178633	205178775	142	PASS
1	205749481	205749729	248	LowQual
1	205875149	205875771	622	LowQual
1	207101001	207101237	236	LowQual
1	207292346	207293217	871	PASS
1	207846200	207846503	303	LowQual
1	207957527	207957639	112	LowQual
1	207993066	207993282	216	LowQual
1	208259552	208259654	102	LowQual
1	209269042	209269213	171	LowQual
1	210427822	210427953	131	LowQual
1	211412092	211413261	1169	LowQual
1	211454187	211455862	1675	LowQual
1	211740219	211740467	248	PASS
1	212231713	212231870	157	LowQual
1	212508684	212509802	1118	LowQual
1	213380337	213381143	806	LowQual
1	213832331	213832520	189	LowQual
1	214193039	214193260	221	LowQual
1	214315196	214315446	250	LowQual
1	214699353	214699541	188	LowQual
1	214752253	214753232	979	LowQual
1	214933919	214934086	167	LowQual
1	215114211	215114368	157	LowQual
1	215344033	215344190	157	LowQual
1	215516339	215516505	166	LowQual
1	218346612	218346839	227	LowQual
1	218481434	218482871	1437	LowQual
1	218881331	218881469	138	LowQual
1	218988423	218988628	205	LowQual
1	220077493	226239787	6162294	LowQual
1	220588653	220588787	134	LowQual
1	220867558	220867703	145	LowQual
1	221358669	221358873	204	PASS
1	221979966	221980159	193	LowQual
1	222143802	222147789	3987	LowQual
1	222143937	222147316	3379	PASS
1	222144416	223198407	1053991	LowQual
1	222606282	222606460	178	LowQual
1	224248591	224248784	193	LowQual
1	224472159	224473021	862	LowQual
1	225863995	225864490	495	LowQual
1	226437075	226437177	102	LowQual
1	227099035	227099208	173	LowQual
1	227177808	227178010	202	LowQual
1	229169179	229169436	257	LowQual
1	229552144	231967714	2415570	LowQual
1	229552798	231967024	2414226	PASS
1	229695384	229696082	698	LowQual
1	230452370	230452549	179	LowQual
1	230916677	230918659	1982	LowQual
1	231007799	232104437	1096638	LowQual
1	231271451	231271568	117	LowQual
1	231387623	231387751	128	LowQual
1	231738986	237809359	6070373	LowQual
1	233192391	233192498	107	LowQual
1	233420169	233420384	215	LowQual
1	233685748	233685904	156	LowQual
1	234399619	234400410	791	LowQual
1	234685802	234687403	1601	LowQual
1	235295688	235296474	786	LowQual
1	235326190	235327931	1741	LowQual
1	235333247	235333800	553	LowQual
1	235480589	235480692	103	LowQual
1	235780384	235780585	201	LowQual
1	235780950	235782077	1127	LowQual
1	236223714	236223861	147	LowQual
1	237041651	237041775	124	LowQual
1	237476833	237476972	139	LowQual
1	237566104	237566215	111	PASS
1	237566107	237566208	101	PASS
1	237637435	237637586	151	LowQual
1	237637502	237637655	153	LowQual
1	237978832	237979054	222	LowQual
1	238044299	238044595	296	LowQual
1	238166493	238166698	205	LowQual
1	238482323	238482620	297	LowQual
1	238779548	238779724	176	LowQual
1	238849155	238849384	229	LowQual
1	241056756	241056927	171	LowQual
1	242829276	242830181	905	LowQual
1	242889477	242889645	168	LowQual
1	242903726	242903954	228	LowQual
1	243833388	243833604	216	LowQual
1	244880636	244881090	454	LowQual
1	245619609	245619921	312	LowQual
1	245877479	245877805	326	LowQual
1	245967784	245967892	108	LowQual
1	246798138	247453873	655735	LowQual
1	247261593	247262751	1158	LowQual
1	248363485	248363643	158	LowQual
1	248591472	248826971	235499	LowQual
1	248594181	248824487	230306	LowQual
1	248597198	248821066	223868	LowQual
1	248603076	248815456	212380	PASS
1	248603405	248815294	211889	PASS
1	248603558	248814980	211422	PASS
1	248607463	248811307	203844	LowQual
1	248634091	248634297	206	LowQual
1	249071693	249072846	1153	LowQual
2	83975	84110	135	LowQual
2	856708	33141439	32284731	LowQual
2	962844	963025	181	LowQual
2	1217870	62958001	61740131	LowQual
2	1442352	33141319	31698967	LowQual
2	1754310	33141328	31387018	LowQual
2	1956538	33141376	31184838	LowQual
2	4205269	4223508	18239	PASS
2	4205436	4212677	7241	PASS
2	4529781	4531778	1997	LowQual
2	4660102	114954569	110294467	LowQual
2	4968976	4969092	116	LowQual
2	5143904	8015972	2872068	LowQual
2	5144055	8015562	2871507	LowQual
2	5548259	5548520	261	LowQual
2	6368734	33141326	26772592	LowQual
2	6656335	6656560	225	PASS
2	6672364	6672560	196	LowQual
2	6736625	6736773	148	LowQual
2	6817547	6817759	212	LowQual
2	6988382	6988646	264	LowQual
2	7446849	151852025	144405176	LowQual
2	7602933	7603198	265	LowQual
2	7803062	7803290	228	LowQual
2	7952974	7953078	104	LowQual
2	7998974	7999183	209	LowQual
2	8154453	8154564	111	LowQual
2	9233517	220986175	211752658	LowQual
2	9826260	48192580	38366320	LowQual
2	9877764	33141333	23263569	LowQual
2	9880450	33141309	23260859	LowQual
2	10138571	29423681	19285110	LowQual
2	10138596	29423577	19284981	LowQual
2	10441014	10441151	137	LowQual
2	10521267	10521564	297	LowQual
2	10539474	129097994	118558520	LowQual
2	10826039	10827196	1157	PASS
2	10826048	10827022	974	PASS
2	10844880	232506398	221661518	LowQual
2	10958779	26476683	15517904	LowQual
2	11211543	11211692	149	LowQual
2	11484632	33141374	21656742	LowQual
2	11606182	33141382	21535200	LowQual
2	11763877	11764658	781	LowQual
2	11809765	33141319	21331554	LowQual
2	12015348	33141309	21125961	LowQual
2	12142365	60080882	47938517	LowQual
2	12142632	60080778	47938146	LowQual
2	13785371	13785538	167	LowQual
2	14029754	14029915	161	LowQual
2	14873264	14873461	197	LowQual
2	15231850	15233328	1478	LowQual
2	15669027	162623764	146954737	LowQual
2	15787440	15788634	1194	LowQual
2	15878038	15878255	217	LowQual
2	15960964	15962130	1166	LowQual
2	15988289	15989180	891	LowQual
2	16406384	16406506	122	PASS
2	16406393	16407765	1372	PASS
2	17210503	17210776	273	LowQual
2	17334559	17334794	235	LowQual
2	17600952	17601309	357	LowQual
2	18127832	33141509	15013677	LowQual
2	18321462	18321653	191	LowQual
2	18562193	18562376	183	LowQual
2	19941554	19941742	188	LowQual
2	20606051	238252217	217646166	LowQual
2	21090080	21090304	224	PASS
2	21204350	110351190	89146840	LowQual
2	21317086	21317193	107	LowQual
2	21965782	21965911	129	LowQual
2	22758836	22759038	202	LowQual
2	23190981	88206981	65016000	LowQual
2	23267617	23268769	1152	LowQual
2	23938376	23938516	140	LowQual
2	23946484	23946652	168	LowQual
2	24079552	24080909	1357	LowQual
2	24378615	24379432	817	LowQual
2	24386730	24386919	189	LowQual
2	24739782	24739966	184	LowQual
2	24782100	24782406	306	LowQual
2	25165205	25166094	889	LowQual
2	25317030	25317951	921	LowQual
2	25466730	25466950	220	LowQual
2	25564962	33141313	7576351	LowQual
2	25844692	25845097	405	LowQual
2	25918680	25919175	495	LowQual
2	25951241	25951850	609	LowQual
2	26308669	26310341	1672	LowQual
2	26396318	33141382	6745064	LowQual
2	26977820	26978056	236	LowQual
2	27922831	206935974	179013143	LowQual
2	28443290	28443437	147	LowQual
2	28683492	240335305	211651813	LowQual
2	29432233	29433336	1103	LowQual
2	29885953	29886086	133	LowQual
2	30729060	30729372	312	LowQual
2	31289690	31289895	205	LowQual
2	31423505	31423734	229	LowQual
2	31835119	31835374	255	LowQual
2	32048382	65894060	33845678	LowQual
2	32061624	32062762	1138	LowQual
2	33042125	33042311	186	LowQual
2	33091784	38707039	5615255	PASS
2	33091798	37388676	4296878	LowQual
2	33091894	194289018	161197124	LowQual
2	33091911	102630142	69538231	LowQual
2	33091921	61639530	28547609	LowQual
2	33091930	170425239	137333309	LowQual
2	33091932	239221644	206129712	LowQual
2	33091935	76794807	43702872	LowQual
2	33091937	147877256	114785319	LowQual
2	33091938	105182734	72090796	LowQual
2	33091985	147021072	113929087	LowQual
2	33092013	102630015	69538002	LowQual
2	33141296	230786690	197645394	LowQual
2	33141297	170605563	137464266	LowQual
2	33141308	102376190	69234882	LowQual
2	33141309	69472626	36331317	LowQual
2	33141309	90450629	57309320	LowQual
2	33141309	91669878	58528569	LowQual
2	33141309	91671421	58530112	LowQual
2	33141309	129131233	95989924	LowQual
2	33141309	175199686	142058377	LowQual
2	33141310	87018059	53876749	LowQual
2	33141312	47143174	14001862	LowQual
2	33141312	112829126	79687814	LowQual
2	33141312	203409937	170268625	LowQual
2	33141313	203500795	170359482	LowQual
2	33141314	57705981	24564667	LowQual
2	33141316	121615101	88473785	LowQual
2	33141316	122664067	89522751	LowQual
2	33141319	53582384	20441065	LowQual
2	33141319	105374644	72233325	LowQual
2	33141346	38830058	5688712	LowQual
2	33141356	88552634	55411278	LowQual
2	33141357	73613118	40471761	LowQual
2	33141358	87646178	54504820	LowQual
2	33141360	205042432	171901072	LowQual
2	33141364	240659301	207517937	LowQual
2	33141365	87643041	54501676	LowQual
2	33141369	148264568	115123199	LowQual
2	33141370	87645212	54503842	LowQual
2	33141371	87624032	54482661	LowQual
2	33141373	87641703	54500330	LowQual
2	33141374	236210600	203069226	LowQual
2	33141375	99347427	66206052	PASS
2	33141377	85198224	52056847	LowQual
2	33141389	99757412	66616023	LowQual
2	33141401	46928954	13787553	LowQual
2	33141445	203904112	170762667	LowQual
2	33141463	145318096	112176633	LowQual
2	33141487	91780954	58639467	LowQual
2	33141509	73175157	40033648	LowQual
2	33141520	122236633	89095113	LowQual
2	33141529	141797275	108655746	LowQual
2	33141537	92309702	59168165	LowQual
2	33141551	172068828	138927277	LowQual
2	33141551	197608401	164466850	LowQual
2	33141573	240659831	207518258	LowQual
2	33141574	73607133	40465559	LowQual
2	33141592	223421300	190279708	LowQual
2	33141598	241374969	208233371	LowQual
2	33141601	236210587	203068986	LowQual
2	33141606	92316301	59174695	LowQual
2	33141613	120972875	87831262	LowQual
2	33141648	73065913	39924265	LowQual
2	33141656	87719850	54578194	LowQual
2	33141656	135139956	101998300	LowQual
2	33141662	72431151	39289489	LowQual
2	33141664	87633995	54492331	LowQual
2	33141665	233498863	200357198	LowQual
2	33141667	87655855	54514188	LowQual
2	33141684	216988926	183847242	LowQual
2	33141687	236575131	203433444	LowQual
2	33141690	155534199	122392509	LowQual
2	33141693	109150696	76009003	LowQual
2	33164741	33166052	1311	LowQual
2	33513932	33514364	432	LowQual
2	33562670	33562850	180	LowQual
2	34029041	34029187	146	LowQual
2	34704407	61128143	26423736	LowQual
2	34907401	109417065	74509664	LowQual
2	35137257	35137366	109	LowQual
2	35540466	35540716	250	LowQual
2	35591183	35591425	242	LowQual
2	36673243	36673484	241	LowQual
2	36831937	220056152	183224215	LowQual
2	36831944	220056251	183224307	LowQual
2	37037208	37038888	1680	LowQual
2	37071285	37071489	204	LowQual
2	37421926	119951741	82529815	LowQual
2	37819791	37820693	902	LowQual
2	39551216	39551527	311	LowQual
2	40002902	40003623	721	LowQual
2	41205480	41205704	224	LowQual
2	41274912	41275183	271	LowQual
2	41750090	41750274	184	LowQual
2	42146533	42146724	191	LowQual
2	42222592	42242256	19664	LowQual
2	42743226	42744260	1034	LowQual
2	42925870	42925976	106	LowQual
2	42970860	42971098	238	LowQual
2	43262423	43262559	136	LowQual
2	44458181	44458390	209	LowQual
2	45117738	45117928	190	LowQual
2	45192606	45192737	131	LowQual
2	45448316	45448863	547	PASS
2	45448411	45448810	399	PASS
2	45819773	45819886	113	LowQual
2	46216574	46216827	253	LowQual
2	46589960	46590250	290	LowQual
2	46733118	46733334	216	LowQual
2	47608962	47609615	653	LowQual
2	49816738	49816845	107	LowQual
2	50249579	50249748	169	LowQual
2	50403720	50403823	103	LowQual
2	50637260	50637590	330	LowQual
2	50814197	50816879	2682	PASS
2	50814541	50816642	2101	PASS
2	50850012	50850274	262	LowQual
2	50937299	50937544	245	LowQual
2	51153271	51153507	236	PASS
2	51792204	51792397	193	LowQual
2	51892595	51892703	108	LowQual
2	52600310	52600441	131	LowQual
2	53100826	53100988	162	LowQual
2	53211122	53211419	297	LowQual
2	54351632	54352623	991	LowQual
2	55443567	55443840	273	LowQual
2	55494475	55495163	688	LowQual
2	55997405	213663639	157666234	LowQual
2	56622643	56622923	280	LowQual
2	56696252	56696421	169	LowQual
2	56828976	56830447	1471	LowQual
2	57148530	57148655	125	LowQual
2	57479168	57479766	598	PASS
2	58100640	58100843	203	LowQual
2	58304707	58304878	171	LowQual
2	58703143	58703306	163	LowQual
2	59351789	59351944	155	LowQual
2	59433796	59433932	136	LowQual
2	59505385	59505548	163	LowQual
2	60188655	60188940	285	LowQual
2	62038794	62039725	931	LowQual
2	62076370	104009143	41932773	LowQual
2	62077259	62078530	1271	LowQual
2	62135651	62138476	2825	LowQual
2	62141212	62142500	1288	LowQual
2	63033337	63034674	1337	LowQual
2	63199268	63199464	196	LowQual
2	63407584	63407787	203	LowQual
2	63517386	63517547	161	LowQual
2	64452181	64452518	337	LowQual
2	64803148	242535922	177732774	LowQual
2	64908727	64908892	165	LowQual
2	66021959	66022289	330	LowQual
2	67162276	67162483	207	LowQual
2	67897523	67897724	201	LowQual
2	68530104	68531317	1213	LowQual
2	68631026	68632065	1039	PASS
2	69639851	69640088	237	LowQual
2	69653161	69654630	1469	LowQual
2	70325639	70326782	1143	LowQual
2	70432110	70432824	714	LowQual
2	70700800	70700956	156	LowQual
2	70879138	70879298	160	LowQual
2	71460329	71460534	205	LowQual
2	72635415	168662444	96027029	LowQual
2	73292662	73293409	747	LowQual
2	73417598	73418180	582	LowQual
2	73926195	73926551	356	LowQual
2	75443057	77318920	1875863	LowQual
2	76257627	76257781	154	LowQual
2	76350055	76350282	227	LowQual
2	76828537	76828718	181	LowQual
2	77007966	77023942	15976	LowQual
2	77008679	77023011	14332	PASS
2	78059063	104675657	26616594	LowQual
2	78711732	78720474	8742	PASS
2	79873952	79874153	201	LowQual
2	80116463	80116601	138	LowQual
2	80324135	170984461	90660326	LowQual
2	80365377	80365594	217	LowQual
2	80558881	80559102	221	LowQual
2	81899141	81899288	147	LowQual
2	82701862	82702089	227	LowQual
2	83736910	83737032	122	LowQual
2	83819199	83819401	202	LowQual
2	84835275	186963046	102127771	LowQual
2	84835505	186962944	102127439	LowQual
2	85418773	85419686	913	LowQual
2	85543091	85570920	27829	PASS
2	85543758	85570230	26472	PASS
2	87033044	87033965	921	LowQual
2	87062150	107130812	20068662	LowQual
2	87062304	107130413	20068109	LowQual
2	87141261	88125061	983800	LowQual
2	87457395	96524010	9066615	LowQual
2	87457528	96523835	9066307	LowQual
2	87531221	112315089	24783868	PASS
2	87575798	91759767	4183969	LowQual
2	87575939	91750871	4174932	PASS
2	87587048	91740010	4152962	LowQual
2	87587169	91737542	4150373	LowQual
2	87587383	91739788	4152405	PASS
2	87587946	91739714	4151768	LowQual
2	87591497	91739749	4148252	LowQual
2	87592949	91738267	4145318	PASS
2	87623688	90482021	2858333	LowQual
2	87623693	90485302	2861609	LowQual
2	87623809	91706964	4083155	LowQual
2	87623876	90482282	2858406	LowQual
2	87623903	91707058	4083155	LowQual
2	87623907	91707562	4083655	LowQual
2	87623909	90476804	2852895	LowQual
2	87623993	91694629	4070636	LowQual
2	87624037	90485489	2861452	LowQual
2	87625424	90485129	2859705	LowQual
2	87625912	90485461	2859549	PASS
2	87625935	90482351	2856416	LowQual
2	87628873	91703765	4074892	PASS
2	87633642	90485117	2851475	LowQual
2	87634012	90477236	2843224	LowQual
2	87634018	91707062	4073044	LowQual
2	87634200	90485495	2851295	LowQual
2	87641958	90481644	2839686	LowQual
2	87642032	87720574	78542	LowQual
2	87642137	90482455	2840318	LowQual
2	87642138	90485221	2843083	LowQual
2	87642193	90485306	2843113	LowQual
2	87643046	91696713	4053667	LowQual
2	87643163	91697318	4054155	LowQual
2	87643686	90475733	2832047	LowQual
2	87644367	90481644	2837277	LowQual
2	87644383	90482289	2837906	LowQual
2	87644571	90482360	2837789	LowQual
2	87644722	90485492	2840770	LowQual
2	87644959	90475437	2830478	PASS
2	87645343	90485096	2839753	LowQual
2	87645401	91696150	4050749	PASS
2	87645931	91696898	4050967	LowQual
2	87648125	90481250	2833125	LowQual
2	87651674	90485256	2833582	LowQual
2	87651791	90482894	2831103	LowQual
2	87654908	87720562	65654	LowQual
2	87655693	90485364	2829671	LowQual
2	87655796	87720575	64779	LowQual
2	87655919	90485489	2829570	LowQual
2	87719798	90477316	2757518	LowQual
2	87855317	112152754	24297437	PASS
2	87857638	112150165	24292527	LowQual
2	87940788	112067284	24126496	LowQual
2	87988507	112019533	24031026	LowQual
2	88206982	144304903	56097921	LowQual
2	88266849	113045414	24778565	LowQual
2	88821790	88823329	1539	LowQual
2	88847817	88848736	919	LowQual
2	88916029	88917157	1128	LowQual
2	89072755	96604502	7531747	LowQual
2	89073251	96604030	7530779	PASS
2	89073480	96603553	7530073	PASS
2	89074108	96603167	7529059	PASS
2	89074229	96602849	7528620	LowQual
2	89075001	96602056	7527055	PASS
2	89080496	96596800	7516304	LowQual
2	89080640	96596641	7516001	LowQual
2	89080863	98178791	9097928	PASS
2	89081734	98178106	9096372	LowQual
2	89081907	98177672	9095765	LowQual
2	89081910	96595460	7513550	LowQual
2	89082400	96592979	7510579	LowQual
2	89088513	98170654	9082141	LowQual
2	89088695	96527853	7439158	LowQual
2	89160118	90249395	1089277	PASS
2	89160119	89185671	25552	PASS
2	89161436	89197303	35867	PASS
2	89161564	89924028	762464	LowQual
2	89292358	90259749	967391	LowQual
2	89292498	90259609	967111	LowQual
2	89830436	89848914	18478	LowQual
2	89830468	89846427	15959	LowQual
2	89830691	92271334	2440643	LowQual
2	89830836	89842437	11601	LowQual
2	89830853	89846701	15848	LowQual
2	89830874	89848821	17947	LowQual
2	89831662	89845759	14097	LowQual
2	89831855	89844897	13042	LowQual
2	89838381	89843499	5118	LowQual
2	89839016	89845336	6320	LowQual
2	89842163	92269994	2427831	LowQual
2	89843463	92271402	2427939	LowQual
2	89844227	92270374	2426147	LowQual
2	89844674	92268677	2424003	LowQual
2	89844786	92272363	2427577	LowQual
2	89845181	92268237	2423056	LowQual
2	89845252	92268615	2423363	LowQual
2	89845758	92268942	2423184	LowQual
2	89846427	92271372	2424945	LowQual
2	89846472	92268596	2422124	LowQual
2	89846777	92269854	2423077	LowQual
2	89848739	92271054	2422315	LowQual
2	89849040	92270955	2421915	LowQual
2	89852195	109815862	19963667	LowQual
2	89852352	89877426	25074	LowQual
2	89853154	89878782	25628	LowQual
2	89853169	89875285	22116	LowQual
2	89853173	89877426	24253	LowQual
2	89860608	89876891	16283	LowQual
2	89863192	89879869	16677	LowQual
2	89865249	89879886	14637	LowQual
2	89865345	89879967	14622	LowQual
2	89865426	89868731	3305	LowQual
2	89865500	89875388	9888	LowQual
2	89867381	89879863	12482	LowQual
2	89867387	89877421	10034	LowQual
2	89867396	109815958	19948562	LowQual
2	89867401	89875048	7647	LowQual
2	89867417	89878460	11043	LowQual
2	89867510	89876921	9411	LowQual
2	89867521	109816034	19948513	LowQual
2	89867523	89879985	12462	LowQual
2	89867524	89874589	7065	LowQual
2	89867526	89872401	4875	LowQual
2	89867536	89879339	11803	LowQual
2	89867541	89878559	11018	LowQual
2	89867984	89875267	7283	LowQual
2	89867991	89878438	10447	LowQual
2	89868009	89876835	8826	LowQual
2	89868235	89875946	7711	LowQual
2	89868335	89878542	10207	LowQual
2	89868345	89879979	11634	LowQual
2	89868515	89879264	10749	LowQual
2	89868730	89875280	6550	LowQual
2	89868730	89876862	8132	LowQual
2	89868731	89875942	7211	LowQual
2	89868731	89879881	11150	LowQual
2	89868731	109815782	19947051	LowQual
2	89868814	89875151	6337	LowQual
2	89868829	89876958	8129	LowQual
2	89868829	89879992	11163	LowQual
2	89868882	89879411	10529	LowQual
2	89868886	89877596	8710	LowQual
2	89868887	89876042	7155	LowQual
2	89868888	109816059	19947171	LowQual
2	89869301	89874530	5229	LowQual
2	89869690	89875930	6240	LowQual
2	89869741	89879885	10144	LowQual
2	89869742	89876640	6898	LowQual
2	89869742	89877935	8193	LowQual
2	89869743	89875162	5419	LowQual
2	89869759	109815786	19946027	LowQual
2	89869770	89879269	9499	LowQual
2	89869844	109816019	19946175	LowQual
2	89869990	89877468	7478	LowQual
2	89869996	89875363	5367	LowQual
2	89869998	89879995	9997	LowQual
2	89870399	89878473	8074	LowQual
2	89870695	89879887	9192	LowQual
2	89870727	89878558	7831	LowQual
2	89871017	89876920	5903	LowQual
2	89871140	89874871	3731	LowQual
2	89871474	109815963	19944489	LowQual
2	89871478	89875609	4131	LowQual
2	89872052	89879090	7038	LowQual
2	89872070	89875107	3037	LowQual
2	89872070	89877364	5294	LowQual
2	89872070	89878429	6359	LowQual
2	89872070	109815878	19943808	LowQual
2	89872168	89879944	7776	LowQual
2	89872170	89877040	4870	LowQual
2	89872206	89878561	6355	LowQual
2	89872546	89876042	3496	LowQual
2	89872666	89879276	6610	LowQual
2	89872666	89879793	7127	LowQual
2	89873314	89878458	5144	LowQual
2	89873989	89879979	5990	LowQual
2	90242891	90243079	188	PASS
2	91737742	92179131	441389	LowQual
2	91797914	91798537	623	LowQual
2	91804439	91804577	138	LowQual
2	91821400	91821565	165	LowQual
2	92256959	132771764	40514805	LowQual
2	92281265	92296828	15563	LowQual
2	92281379	92296947	15568	LowQual
2	92291079	92320360	29281	LowQual
2	92291177	92320497	29320	LowQual
2	92293659	92293874	215	LowQual
2	92305620	92315343	9723	LowQual
2	92305826	132996675	40690849	LowQual
2	92306193	92317401	11208	LowQual
2	92318732	92321349	2617	LowQual
2	92319705	92320159	454	LowQual
2	95407115	95407289	174	LowQual
2	96210718	96211340	622	PASS
2	96210955	96211303	348	PASS
2	96500812	97932292	1431480	LowQual
2	96554593	97853970	1299377	LowQual
2	97647603	97649222	1619	LowQual
2	97788936	98196559	407623	PASS
2	97789446	98196224	406778	PASS
2	97853859	98176373	322514	LowQual
2	97857929	98166738	308809	LowQual
2	97860446	98162406	301960	PASS
2	97875287	98162545	287258	LowQual
2	98905446	98905617	171	LowQual
2	100082901	100084483	1582	LowQual
2	100522097	100522211	114	LowQual
2	100660711	100660856	145	LowQual
2	103054067	103054280	213	LowQual
2	103369144	103369255	111	LowQual
2	103562557	103562884	327	LowQual
2	104836517	104836652	135	LowQual
2	105650854	105651026	172	LowQual
2	106318549	106318702	153	LowQual
2	106977052	109816358	2839306	PASS
2	106977155	109815769	2838614	PASS
2	106984602	112624274	5639672	LowQual
2	107019503	109126401	2106898	LowQual
2	107147291	107148989	1698	LowQual
2	107523680	107523889	209	LowQual
2	107550244	107550358	114	LowQual
2	107970272	107970453	181	LowQual
2	108511974	113123269	4611295	LowQual
2	108632701	108632875	174	LowQual
2	108745466	108745754	288	LowQual
2	108962967	108963183	216	LowQual
2	108999359	109000525	1166	LowQual
2	109648926	109649127	201	LowQual
2	109662858	109664202	1344	LowQual
2	109688729	109688995	266	LowQual
2	109978235	109978363	128	LowQual
2	109982184	109982334	150	LowQual
2	110350356	110351066	710	LowQual
2	110442567	110442742	175	LowQual
2	110490098	110491762	1664	LowQual
2	110960419	110960630	211	LowQual
2	112887436	112888627	1191	LowQual
2	113213487	113214041	554	LowQual
2	113374707	113375559	852	LowQual
2	114541297	114542209	912	LowQual
2	114954072	114954234	162	LowQual
2	115282285	115282547	262	LowQual
2	115552899	115553040	141	PASS
2	115746896	115747059	163	LowQual
2	116695695	212194283	95498588	LowQual
2	117038313	209789787	92751474	LowQual
2	117415352	117415584	232	LowQual
2	117946317	117946437	120	LowQual
2	118115807	118115940	133	LowQual
2	118630539	118658051	27512	LowQual
2	118630675	118657828	27153	LowQual
2	119334849	119335009	160	LowQual
2	119474043	119474235	192	LowQual
2	120555763	120555900	137	LowQual
2	120686528	120686632	104	LowQual
2	121785281	121785442	161	LowQual
2	122236409	235423390	113186981	LowQual
2	123351550	123351995	445	LowQual
2	123472032	123472145	113	LowQual
2	123476571	123477381	810	PASS
2	123476602	123482506	5904	PASS
2	123654325	123654489	164	PASS
2	125051758	125053241	1483	PASS
2	125051760	125052915	1155	PASS
2	125267890	203701402	78433512	LowQual
2	126159937	126160064	127	LowQual
2	126312339	126312464	125	LowQual
2	127003354	127003540	186	LowQual
2	127302970	127304000	1030	LowQual
2	127471358	127471461	103	LowQual
2	128659769	128659882	113	LowQual
2	128670321	128671706	1385	LowQual
2	129685173	129685821	648	PASS
2	129685178	129686116	938	PASS
2	129703729	129722277	18548	PASS
2	130737235	132121732	1384497	PASS
2	130818552	132032000	1213448	LowQual
2	130820351	132029767	1209416	LowQual
2	130886288	132301862	1415574	LowQual
2	130924385	132264776	1340391	PASS
2	130924554	132264451	1339897	PASS
2	130927579	132261520	1333941	PASS
2	130927737	132261233	1333496	PASS
2	130943014	132246850	1303836	PASS
2	130943348	132246498	1303150	PASS
2	130944338	132245371	1301033	PASS
2	130975036	132214749	1239713	LowQual
2	131037064	132130387	1093323	PASS
2	131037294	132130223	1092929	PASS
2	131040758	132126727	1085969	LowQual
2	131886577	131887376	799	PASS
2	131886725	131887265	540	PASS
2	132528360	132549089	20729	LowQual
2	132528561	132548987	20426	LowQual
2	132534927	132579354	44427	PASS
2	132534993	132578719	43726	LowQual
2	132976027	132976252	225	LowQual
2	132976036	132976527	491	LowQual
2	133016326	156430155	23413829	LowQual
2	133036530	133036685	155	LowQual
2	133045362	162138468	29093106	LowQual
2	133058169	133058324	155	LowQual
2	133667763	133674502	6739	PASS
2	133667874	133671859	3985	PASS
2	134754003	134754260	257	LowQual
2	134839183	134839362	179	LowQual
2	135031087	135031345	258	LowQual
2	136021914	136022532	618	LowQual
2	136041186	136042323	1137	LowQual
2	136373486	136373598	112	LowQual
2	136767103	136769524	2421	LowQual
2	137744288	137744397	109	LowQual
2	138787783	138787998	215	LowQual
2	139484601	139484754	153	LowQual
2	139527129	139527320	191	LowQual
2	139728372	139728476	104	LowQual
2	139796105	139796234	129	LowQual
2	140026699	140026916	217	LowQual
2	140705695	162135335	21429640	LowQual
2	141368695	141368871	176	LowQual
2	141616555	141616664	109	LowQual
2	141957909	141959652	1743	LowQual
2	142045459	142045647	188	LowQual
2	142068082	142068261	179	LowQual
2	142207044	142207340	296	LowQual
2	143366769	144423855	1057086	PASS
2	144243273	144243522	249	PASS
2	144766935	144767085	150	LowQual
2	144817369	144817567	198	LowQual
2	145073069	145073233	164	LowQual
2	146109175	146109281	106	LowQual
2	147450224	147450386	162	LowQual
2	147529392	147529511	119	PASS
2	147723659	147723768	109	LowQual
2	147935454	147935725	271	LowQual
2	148258310	148258517	207	LowQual
2	148871961	148873458	1497	LowQual
2	149138212	168666435	19528223	LowQual
2	149627851	149628112	261	LowQual
2	150873279	150873494	215	LowQual
2	150941846	150942631	785	LowQual
2	151246303	151246474	171	LowQual
2	152607130	152607266	136	LowQual
2	152704845	152705047	202	LowQual
2	152911632	152912766	1134	LowQual
2	153744772	153744904	132	LowQual
2	154016284	154016508	224	LowQual
2	154078821	241863583	87784762	LowQual
2	154723133	154723369	236	LowQual
2	155006885	167547087	12540202	LowQual
2	155007028	167545928	12538900	LowQual
2	155303843	155303959	116	LowQual
2	155460079	155460273	194	LowQual
2	155493979	155494193	214	LowQual
2	155818985	155825142	6157	PASS
2	155824954	155830187	5233	PASS
2	155958883	178508602	22549719	LowQual
2	156678128	156678485	357	LowQual
2	157529421	157529561	140	LowQual
2	157967574	157967869	295	LowQual
2	158633245	158633441	196	LowQual
2	159225967	159226089	122	PASS
2	159261817	159262057	240	LowQual
2	159290770	159291040	270	LowQual
2	159658176	159658312	136	LowQual
2	159699562	238252211	78552649	LowQual
2	160242368	160242496	128	LowQual
2	160319200	160319431	231	LowQual
2	161019433	161020115	682	LowQual
2	161282836	228292893	67010057	LowQual
2	161485943	238252220	76766277	PASS
2	161983910	161984631	721	LowQual
2	162419090	162419351	261	LowQual
2	162610737	162610851	114	PASS
2	162694990	162695190	200	LowQual
2	162815515	162815652	137	LowQual
2	162858014	162858179	165	LowQual
2	164460858	164460975	117	LowQual
2	164897903	214194973	49297070	LowQual
2	165138260	165138428	168	LowQual
2	166422193	166422424	231	LowQual
2	166441461	166441597	136	PASS
2	166513122	166513282	160	LowQual
2	167223858	167224947	1089	LowQual
2	167244733	167244864	131	LowQual
2	167265360	167265540	180	LowQual
2	167834021	167834203	182	LowQual
2	168060571	168060755	184	LowQual
2	168827620	195250264	26422644	LowQual
2	168874162	168874857	695	LowQual
2	170433642	170434631	989	LowQual
2	170549374	170549584	210	LowQual
2	170648115	170648331	216	LowQual
2	171560390	171560701	311	LowQual
2	171844595	171845039	444	LowQual
2	171923858	171924671	813	LowQual
2	171968177	171968592	415	LowQual
2	172043581	210934513	38890932	LowQual
2	172049144	172049890	746	LowQual
2	172220444	172220622	178	LowQual
2	172625793	172625893	100	LowQual
2	173213321	173213982	661	LowQual
2	173870096	238252218	64382122	PASS
2	173901352	173901510	158	LowQual
2	175588401	175588534	133	LowQual
2	175899468	180884308	4984840	LowQual
2	176465850	176466059	209	LowQual
2	176785444	195262345	18476901	LowQual
2	177119084	177119196	112	LowQual
2	177154250	177154382	132	LowQual
2	177774469	177774732	263	LowQual
2	178064818	178067876	3058	LowQual
2	178283724	178283893	169	LowQual
2	179550302	179550524	222	LowQual
2	179765029	179765190	161	LowQual
2	180939863	180940034	171	LowQual
2	181171573	181171842	269	LowQual
2	181612923	181613044	121	LowQual
2	181738964	181739102	138	LowQual
2	182217219	182217390	171	LowQual
2	182239273	213456075	31216802	LowQual
2	183032735	183032886	151	LowQual
2	183268199	238563984	55295785	LowQual
2	183290492	183290639	147	LowQual
2	184175631	184175984	353	LowQual
2	184371580	184371794	214	LowQual
2	184569179	184572011	2832	PASS
2	184569776	184571064	1288	PASS
2	184739809	184740812	1003	LowQual
2	184744441	184744602	161	LowQual
2	185146125	185149531	3406	PASS
2	185406044	185406253	209	LowQual
2	185660299	185661581	1282	LowQual
2	186042036	186042217	181	LowQual
2	186370763	186370883	120	LowQual
2	186620274	186620471	197	LowQual
2	186837688	186838913	1225	LowQual
2	186930954	186931241	287	LowQual
2	187164859	187164959	100	LowQual
2	187465501	222421085	34955584	LowQual
2	188603387	188603604	217	LowQual
2	189545870	189548754	2884	LowQual
2	190240567	190240691	124	LowQual
2	190601598	190604465	2867	LowQual
2	190891027	190891337	310	LowQual
2	191559798	191559978	180	LowQual
2	192235362	192235545	183	PASS
2	192901016	192901271	255	LowQual
2	193108724	193108940	216	LowQual
2	193182656	193182847	191	LowQual
2	193298111	193298901	790	LowQual
2	194436330	194436544	214	LowQual
2	194468280	194468412	132	LowQual
2	194773378	241183162	46409784	LowQual
2	194809589	194809851	262	LowQual
2	194811233	194811516	283	LowQual
2	194907403	194907710	307	LowQual
2	195003029	195003136	107	LowQual
2	195432294	195432441	147	LowQual
2	195975011	195975352	341	LowQual
2	195975218	195975525	307	LowQual
2	196630802	238252215	41621413	LowQual
2	196771032	196771284	252	LowQual
2	196847032	196847144	112	LowQual
2	197627576	235587986	37960410	LowQual
2	197731021	197731163	142	LowQual
2	197763413	197763684	271	LowQual
2	198508679	198508846	167	LowQual
2	198817497	198817640	143	LowQual
2	199035425	199035608	183	LowQual
2	200114284	204829801	4715517	LowQual
2	200221518	200221719	201	LowQual
2	200711991	200712176	185	LowQual
2	201714891	201718300	3409	LowQual
2	201942871	201944213	1342	LowQual
2	202197841	202198010	169	LowQual
2	202530024	202531344	1320	LowQual
2	202945258	202946393	1135	LowQual
2	203063153	203063406	253	LowQual
2	203070780	210934512	7863732	LowQual
2	203208415	203209664	1249	PASS
2	203388986	203390837	1851	LowQual
2	203392559	227526110	24133551	LowQual
2	203763842	203765054	1212	LowQual
2	204025032	204025895	863	LowQual
2	204184390	204185013	623	LowQual
2	204558591	204558768	177	LowQual
2	205271793	205271996	203	LowQual
2	206171739	206171911	172	LowQual
2	206532883	206533059	176	LowQual
2	206646489	206646842	353	LowQual
2	206936044	219080361	12144317	LowQual
2	207226937	207227116	179	LowQual
2	207983339	207983577	238	LowQual
2	208509973	208510179	206	PASS
2	208595352	208596640	1288	PASS
2	209619078	209619187	109	LowQual
2	209662539	209662785	246	LowQual
2	209754033	209754192	159	LowQual
2	210017755	210017877	122	LowQual
2	210921380	210922148	768	LowQual
2	211298253	211298408	155	LowQual
2	211743072	211743237	165	LowQual
2	212269090	212269313	223	LowQual
2	212387758	212387927	169	LowQual
2	213052314	213052500	186	LowQual
2	213138099	213138371	272	LowQual
2	213258557	213258813	256	LowQual
2	213519057	213519203	146	LowQual
2	214744602	214744806	204	LowQual
2	215093319	215093634	315	LowQual
2	215685119	215685265	146	LowQual
2	216339941	216340188	247	LowQual
2	216473679	216473855	176	PASS
2	216529729	216529924	195	LowQual
2	218141519	218141637	118	PASS
2	218284621	218284844	223	LowQual
2	218339793	218339998	205	LowQual
2	218976316	218976435	119	LowQual
2	219096994	219097286	292	LowQual
2	219189526	219190152	626	LowQual
2	219569624	219570625	1001	LowQual
2	219945128	219945399	271	LowQual
2	220244269	220244430	161	LowQual
2	221308606	221308851	245	LowQual
2	222446311	222446503	192	LowQual
2	223023054	223023269	215	LowQual
2	223374133	223374412	279	LowQual
2	223409870	223410030	160	LowQual
2	223429778	223431356	1578	LowQual
2	224046250	224046519	269	LowQual
2	224354199	224354449	250	LowQual
2	224503860	224504121	261	LowQual
2	224619818	224620161	343	LowQual
2	224634577	224636705	2128	LowQual
2	224698703	224699189	486	LowQual
2	224951352	224951593	241	LowQual
2	225498931	225499325	394	LowQual
2	225663798	225663969	171	LowQual
2	225809428	225809700	272	LowQual
2	226801831	226801972	141	LowQual
2	227632397	227632563	166	LowQual
2	227649432	227649567	135	LowQual
2	227890341	227890567	226	LowQual
2	230800052	230800345	293	LowQual
2	231360702	231360852	150	LowQual
2	231462326	231462487	161	LowQual
2	231505218	231505882	664	LowQual
2	231801873	231802069	196	LowQual
2	232051993	232052872	879	LowQual
2	232292570	232293601	1031	LowQual
2	233731995	233732184	189	LowQual
2	235459248	235459387	139	LowQual
2	237054325	237055642	1317	LowQual
2	238186287	238186392	105	LowQual
2	238777401	238777705	304	LowQual
2	238984336	238984448	112	LowQual
2	239108879	239109002	123	LowQual
3	622196	853033	230837	PASS
3	944814	945037	223	LowQual
3	952308	952533	225	LowQual
3	1256081	75272273	74016192	LowQual
3	1256193	75271962	74015769	LowQual
3	1394996	1395198	202	LowQual
3	1474371	1666405	192034	LowQual
3	1474499	1666157	191658	LowQual
3	1904617	1904755	138	LowQual
3	2465635	2465955	320	PASS
3	2465672	2465836	164	PASS
3	4141269	4141551	282	LowQual
3	4605080	4605436	356	LowQual
3	4690632	4690803	171	LowQual
3	5121248	170736851	165615603	LowQual
3	5958306	5958440	134	LowQual
3	5963235	5963348	113	LowQual
3	6646213	6654660	8447	PASS
3	6646292	6650135	3843	PASS
3	6985753	6985989	236	LowQual
3	6995194	6995335	141	LowQual
3	7286965	7287103	138	LowQual
3	7729887	7730033	146	LowQual
3	8904351	8904586	235	LowQual
3	8949854	166719631	157769777	LowQual
3	9338742	9338910	168	LowQual
3	9692240	9692431	191	LowQual
3	9878250	9879286	1036	LowQual
3	9920918	9922499	1581	LowQual
3	10056594	10057880	1286	LowQual
3	12738808	12739834	1026	LowQual
3	13241677	13241835	158	LowQual
3	13633660	13635214	1554	LowQual
3	13944577	13944737	160	LowQual
3	14024254	14024409	155	LowQual
3	14222322	62706942	48484620	LowQual
3	14733497	121686345	106952848	LowQual
3	15179446	75595592	60416146	LowQual
3	15179567	75595248	60415681	LowQual
3	15279489	27135208	11855719	LowQual
3	15842216	15842511	295	LowQual
3	15998942	15999148	206	LowQual
3	16292459	46809625	30517166	LowQual
3	16319007	16319135	128	LowQual
3	16788405	21233819	4445414	LowQual
3	16788651	21233711	4445060	LowQual
3	16961669	16961857	188	LowQual
3	17564185	17564306	121	LowQual
3	18287501	97709662	79422161	LowQual
3	20960992	20961245	253	LowQual
3	21393327	21393474	147	LowQual
3	21603869	21604080	211	LowQual
3	21660042	21660225	183	LowQual
3	22739129	52772654	30033525	LowQual
3	22751162	22782592	31430	PASS
3	22751299	22782452	31153	PASS
3	23466928	23467111	183	LowQual
3	23828297	46809662	22981365	LowQual
3	25154887	25155089	202	LowQual
3	25802409	149881935	124079526	LowQual
3	26306593	26306756	163	LowQual
3	26771582	26826227	54645	LowQual
3	27379929	27381601	1672	LowQual
3	27992404	98999283	71006879	LowQual
3	28142610	28142787	177	LowQual
3	28164552	28164794	242	LowQual
3	28749446	28749555	109	LowQual
3	29364854	29364983	129	LowQual
3	30174472	30174682	210	LowQual
3	30330999	30331215	216	LowQual
3	30970843	30971049	206	LowQual
3	31261090	31261254	164	LowQual
3	31532883	142695151	111162268	LowQual
3	31532883	164942176	133409293	LowQual
3	31532884	61738536	30205652	LowQual
3	31650468	31651210	742	LowQual
3	32008806	32009128	322	LowQual
3	32144768	32145216	448	LowQual
3	32788545	32790198	1653	LowQual
3	33746094	49342782	15596688	LowQual
3	34331936	34332060	124	LowQual
3	34432495	166150101	131717606	LowQual
3	34791847	34792145	298	PASS
3	34834184	34834400	216	LowQual
3	35577101	35577210	109	LowQual
3	35624518	35624665	147	LowQual
3	37230979	55528844	18297865	LowQual
3	37378238	37378840	602	LowQual
3	37609404	37609588	184	LowQual
3	38971111	38971225	114	LowQual
3	39551822	39552010	188	LowQual
3	39980753	39980925	172	LowQual
3	40473433	40473577	144	LowQual
3	40896545	40896845	300	LowQual
3	41919921	41920072	151	LowQual
3	42060073	42060328	255	LowQual
3	42850539	42851210	671	LowQual
3	43497714	43497901	187	LowQual
3	44507096	44507249	153	LowQual
3	44740984	44742255	1271	PASS
3	44741024	44742287	1263	PASS
3	44900911	44901994	1083	LowQual
3	45084290	45084449	159	PASS
3	45084315	45084459	144	PASS
3	45174925	124331339	79156414	LowQual
3	45278188	45279352	1164	LowQual
3	46088419	46474254	385835	LowQual
3	46088558	46474229	385671	LowQual
3	46419031	46419213	182	LowQual
3	46550034	46550792	758	PASS
3	46550139	46550751	612	PASS
3	47123849	47124003	154	LowQual
3	47132140	47133133	993	LowQual
3	47171215	133533066	86361851	LowQual
3	47522568	47525311	2743	LowQual
3	47802687	47803304	617	LowQual
3	48008078	48008348	270	LowQual
3	48046586	48049312	2726	LowQual
3	48252110	71599786	23347676	PASS
3	48275582	48276472	890	LowQual
3	48280605	120319035	72038430	PASS
3	48500133	48500403	270	LowQual
3	49087345	49087622	277	LowQual
3	49178858	49180017	1159	LowQual
3	49203301	49203413	112	LowQual
3	49319067	49320196	1129	PASS
3	49643568	159398653	109755085	LowQual
3	49809474	49810061	587	LowQual
3	50050033	50051057	1024	LowQual
3	50467024	184163826	133696802	LowQual
3	51706598	51706792	194	LowQual
3	52747134	52747367	233	LowQual
3	53094594	53095149	555	LowQual
3	53348720	53349404	684	PASS
3	53382452	53383794	1342	LowQual
3	55757277	55757637	360	LowQual
3	56109011	56109152	141	LowQual
3	57085883	57086612	729	LowQual
3	57227175	57227945	770	LowQual
3	58327453	58327665	212	LowQual
3	59115494	59115727	233	LowQual
3	59892255	59892482	227	LowQual
3	60407232	60407399	167	LowQual
3	60845923	60846846	923	LowQual
3	60846123	60846258	135	LowQual
3	62115060	62115358	298	LowQual
3	62497320	62497485	165	LowQual
3	62806327	62806485	158	LowQual
3	63791195	63791511	316	LowQual
3	64373518	64373669	151	LowQual
3	64682146	190999451	126317305	LowQual
3	65075312	65075428	116	LowQual
3	66796564	66796760	196	LowQual
3	67047329	67047484	155	LowQual
3	68173062	69666116	1493054	LowQual
3	68935024	68935143	119	LowQual
3	69611242	69611511	269	LowQual
3	70944900	70945073	173	LowQual
3	70977748	70977913	165	LowQual
3	71218407	71218563	156	LowQual
3	71349758	71349938	180	LowQual
3	71886986	71887131	145	LowQual
3	71975312	71975432	120	LowQual
3	72546914	72547371	457	LowQual
3	72737531	72738254	723	LowQual
3	73354490	73354599	109	LowQual
3	73556519	73556807	288	LowQual
3	73743386	73743599	213	LowQual
3	75018921	105316395	30297474	LowQual
3	75558421	125549015	49990594	LowQual
3	75560571	125546866	49986295	PASS
3	75560697	125546719	49986022	PASS
3	76128726	76128827	101	PASS
3	76189613	76189860	247	LowQual
3	76619466	76619647	181	LowQual
3	77368194	77368310	116	LowQual
3	77612091	77612259	168	LowQual
3	78073592	78073812	220	LowQual
3	78111818	78112017	199	LowQual
3	78268629	78268801	172	LowQual
3	78387737	78388038	301	LowQual
3	79001836	79002034	198	LowQual
3	79131047	79131157	110	LowQual
3	79756719	79757886	1167	LowQual
3	79820541	79820824	283	LowQual
3	80031772	80031879	107	LowQual
3	80512502	80512761	259	LowQual
3	80828991	80830438	1447	LowQual
3	80860986	80861136	150	LowQual
3	80965562	80965749	187	LowQual
3	81034998	81035196	198	LowQual
3	81511867	81512127	260	LowQual
3	81842314	81842479	165	LowQual
3	82798213	82798475	262	LowQual
3	83718246	83718385	139	LowQual
3	83756664	127625536	43868872	LowQual
3	83756729	127625435	43868706	LowQual
3	83963241	83963538	297	LowQual
3	84198793	84199780	987	LowQual
3	84240173	93658942	9418769	LowQual
3	84658928	84659186	258	LowQual
3	84722553	84722860	307	LowQual
3	85216816	85217075	259	LowQual
3	85638215	85638476	261	LowQual
3	86062606	86062869	263	LowQual
3	86442370	86442575	205	LowQual
3	87574249	87574394	145	PASS
3	88572185	88572358	173	PASS
3	88777753	88778051	298	LowQual
3	89372290	89372443	153	LowQual
3	94111523	94111804	281	LowQual
3	94114841	94114964	123	LowQual
3	94264970	94265153	183	LowQual
3	95637582	95637792	210	LowQual
3	95774930	95775030	100	PASS
3	96354931	96355103	172	LowQual
3	96359289	96458196	98907	LowQual
3	96866405	96866706	301	LowQual
3	97479437	97479569	132	LowQual
3	98179084	98179358	274	LowQual
3	98999353	153923937	54924584	LowQual
3	100006723	100006849	126	LowQual
3	100747221	100747394	173	LowQual
3	101074851	101074952	101	LowQual
3	101424296	101424718	422	LowQual
3	101609886	101609999	113	LowQual
3	101713210	101713348	138	LowQual
3	101988714	101988888	174	LowQual
3	102224264	102224496	232	LowQual
3	102290524	102290733	209	LowQual
3	102358309	102358491	182	LowQual
3	102720789	102721060	271	LowQual
3	102905204	102905320	116	LowQual
3	103566939	103567094	155	LowQual
3	103834706	103834878	172	LowQual
3	103907995	103908138	143	LowQual
3	104115436	104115619	183	LowQual
3	104266306	104266407	101	LowQual
3	104565319	104565585	266	LowQual
3	105532996	105533216	220	LowQual
3	105722070	105722319	249	LowQual
3	106119398	106119528	130	LowQual
3	106453579	106453702	123	PASS
3	107110003	107110103	100	PASS
3	107981738	109227966	1246228	PASS
3	108437739	108437939	200	LowQual
3	108818328	108818552	224	LowQual
3	109095923	109096920	997	LowQual
3	109166110	109166215	105	LowQual
3	109483919	109484828	909	LowQual
3	110523352	110523599	247	LowQual
3	110554773	110555071	298	LowQual
3	110626013	110626216	203	LowQual
3	110668297	110669690	1393	LowQual
3	111519449	111519593	144	LowQual
3	111919341	111919492	151	LowQual
3	111960819	111960961	142	LowQual
3	111999855	112000070	215	LowQual
3	112501115	112501238	123	LowQual
3	113026660	113027560	900	LowQual
3	113418299	113419532	1233	LowQual
3	113469816	113470043	227	LowQual
3	113504571	159429204	45924633	LowQual
3	113516116	113518913	2797	LowQual
3	113539907	113541000	1093	LowQual
3	114062820	122652741	8589921	LowQual
3	114210260	114210451	191	LowQual
3	114224192	114224469	277	LowQual
3	115082223	115082539	316	LowQual
3	115175224	115175483	259	LowQual
3	115999770	115999928	158	LowQual
3	116281257	116281384	127	LowQual
3	117459277	117459423	146	LowQual
3	117567589	117567702	113	LowQual
3	118131485	118131765	280	LowQual
3	118334461	118334655	194	LowQual
3	118631690	118631895	205	PASS
3	119095445	119096382	937	LowQual
3	119548526	119548786	260	LowQual
3	119605964	119606183	219	LowQual
3	119939417	119939599	182	LowQual
3	120911821	121577517	665696	LowQual
3	120912282	121577034	664752	PASS
3	121636162	121636273	111	LowQual
3	121897334	121898727	1393	LowQual
3	122466214	122499555	33341	LowQual
3	122756269	122756439	170	LowQual
3	123655598	123655749	151	LowQual
3	123710566	125688530	1977964	PASS
3	125299327	125299927	600	LowQual
3	125374446	125374653	207	LowQual
3	125488891	129718263	4229372	LowQual
3	127442776	127442991	215	LowQual
3	127662214	127662513	299	LowQual
3	127859057	186146858	58287801	LowQual
3	128977597	128977988	391	LowQual
3	129003661	129004543	882	LowQual
3	129287469	195168609	65881140	LowQual
3	130146203	130146401	198	LowQual
3	130772647	130772792	145	LowQual
3	130816542	130836367	19825	PASS
3	130836193	160765542	29929349	PASS
3	130946465	130946637	172	LowQual
3	131519088	131519251	163	LowQual
3	131708229	131708414	185	PASS
3	131708359	131713430	5071	LowQual
3	131762179	131763971	1792	PASS
3	132184615	132184866	251	LowQual
3	132814561	132814792	231	LowQual
3	132848728	132848839	111	PASS
3	134233756	134233967	211	LowQual
3	136137252	193955755	57818503	PASS
3	136319978	136320302	324	LowQual
3	136431071	136431781	710	LowQual
3	137668688	137668925	237	LowQual
3	137693686	137693921	235	LowQual
3	140197443	140197582	139	LowQual
3	140510765	140510947	182	LowQual
3	140824537	140824688	151	LowQual
3	142037141	142037299	158	LowQual
3	142123914	142124076	162	LowQual
3	142560187	142560298	111	LowQual
3	142592025	142593032	1007	LowQual
3	143177586	143177827	241	LowQual
3	144365970	144366096	126	LowQual
3	144759665	144759895	230	LowQual
3	146869014	146869203	189	LowQual
3	147497272	147498816	1544	LowQual
3	147640283	147640592	309	LowQual
3	148135942	176041305	27905363	LowQual
3	148180150	148180362	212	LowQual
3	148382165	148382342	177	LowQual
3	148783841	148784046	205	LowQual
3	149049946	149050200	254	LowQual
3	150532422	150533143	721	LowQual
3	151626321	151626530	209	LowQual
3	151748851	176444938	24696087	LowQual
3	151748868	176444705	24695837	PASS
3	152162034	152162141	107	LowQual
3	152258167	152258295	128	LowQual
3	152901651	152902762	1111	LowQual
3	152976834	152977254	420	LowQual
3	153022746	153022920	174	LowQual
3	153032010	165443304	12411294	LowQual
3	153866489	153866672	183	LowQual
3	153923868	166197801	12273933	LowQual
3	154354594	154354998	404	LowQual
3	154684767	154685097	330	LowQual
3	155349629	155349818	189	LowQual
3	155531976	155663023	131047	LowQual
3	155585392	155586793	1401	LowQual
3	155594811	155595052	241	LowQual
3	156200034	156200271	237	LowQual
3	156364037	156364178	141	LowQual
3	156418579	156418690	111	LowQual
3	156916469	186198543	29282074	LowQual
3	157286130	157286333	203	LowQual
3	157476872	197028192	39551320	LowQual
3	157883484	157883598	114	LowQual
3	158306316	158307053	737	LowQual
3	158605442	158606010	568	LowQual
3	160094766	160094965	199	LowQual
3	160413797	160413976	179	LowQual
3	161354931	161355040	109	PASS
3	161354953	161355133	180	LowQual
3	162525743	162547644	21901	PASS
3	162545362	162547659	2297	PASS
3	162638891	162639008	117	LowQual
3	162799940	162800162	222	LowQual
3	163136408	163136587	179	LowQual
3	163552868	163553102	234	LowQual
3	163561438	163561585	147	LowQual
3	163588433	163588571	138	LowQual
3	163687772	163687964	192	LowQual
3	163939250	163939470	220	LowQual
3	164148542	183391012	19242470	LowQual
3	164810616	164810969	353	PASS
3	165101373	165101519	146	LowQual
3	166149825	166150048	223	LowQual
3	166153893	166154100	207	LowQual
3	166357909	166358215	306	LowQual
3	166602046	166602303	257	LowQual
3	166947263	166947404	141	LowQual
3	167063945	167064113	168	LowQual
3	167743443	167743595	152	LowQual
3	167807832	167808121	289	LowQual
3	168626241	168626585	344	LowQual
3	168852969	168853244	275	LowQual
3	169448712	169449449	737	PASS
3	169542993	169544181	1188	LowQual
3	170494036	170494329	293	LowQual
3	170839302	170839484	182	LowQual
3	172747892	172748028	136	PASS
3	172913102	172913208	106	LowQual
3	173631169	173631355	186	LowQual
3	173643138	173643364	226	LowQual
3	173901545	173901699	154	LowQual
3	173935174	173935361	187	LowQual
3	174168536	174169816	1280	LowQual
3	175747880	175748102	222	LowQual
3	176139333	176139553	220	LowQual
3	176542404	182438255	5895851	LowQual
3	176631379	176631588	209	LowQual
3	176865053	176865156	103	LowQual
3	176993427	176995176	1749	LowQual
3	178432565	178432817	252	LowQual
3	178885427	178885538	111	LowQual
3	178992408	178992599	191	LowQual
3	179288346	179288651	305	PASS
3	179407302	179408421	1119	LowQual
3	179772585	179772782	197	LowQual
3	180009688	180009921	233	LowQual
3	180798899	180801190	2291	LowQual
3	180842341	180848326	5985	LowQual
3	180867838	180868514	676	LowQual
3	181388961	181389165	204	LowQual
3	183150115	183289279	139164	LowQual
3	183424392	183425961	1569	LowQual
3	183538519	183539554	1035	LowQual
3	183927996	183928805	809	LowQual
3	184481586	184482767	1181	LowQual
3	184790879	184792783	1904	LowQual
3	184913719	184914035	316	LowQual
3	185295266	185296603	1337	PASS
3	185474510	185475448	938	LowQual
3	185596023	185597114	1091	LowQual
3	185853896	185854059	163	LowQual
3	185947281	185947594	313	LowQual
3	186158637	186158750	113	LowQual
3	186485910	186486657	747	LowQual
3	187053206	187053352	146	LowQual
3	187702073	187703159	1086	LowQual
3	187751876	187752034	158	LowQual
3	187860349	193080604	5220255	LowQual
3	187860487	193080525	5220038	LowQual
3	188863432	188863754	322	LowQual
3	188941324	188941572	248	LowQual
3	189050364	189051168	804	LowQual
3	190806628	190806748	120	LowQual
3	191291843	191291945	102	LowQual
3	191321944	191322116	172	LowQual
3	191465703	191465862	159	LowQual
3	191730490	191730759	269	LowQual
3	192203094	192203208	114	LowQual
3	192322383	192322630	247	LowQual
3	193590183	193590434	251	LowQual
3	194224521	194224772	251	LowQual
3	194307380	194307698	318	LowQual
3	194316556	194317415	859	LowQual
3	195284031	195284175	144	LowQual
3	195364164	197379395	2015231	PASS
3	195371662	195671131	299469	LowQual
3	195371820	197367880	1996060	LowQual
3	195373715	195727880	354165	LowQual
3	195378241	195723736	345495	LowQual
3	195413676	195689103	275427	LowQual
3	195414432	195689087	274655	LowQual
3	195417779	195684448	266669	LowQual
3	195417958	195683472	265514	LowQual
3	195746056	195746379	323	LowQual
3	196211582	196211848	266	LowQual
3	196343968	196344828	860	LowQual
3	196440300	196440761	461	LowQual
3	196851286	196851426	140	LowQual
3	197132569	197133731	1162	LowQual
3	197574730	197574882	152	LowQual
4	49746	50007	261	LowQual
4	316582	316841	259	LowQual
4	323241	324830	1589	LowQual
4	2102255	2102415	160	LowQual
4	2475978	2477322	1344	LowQual
4	2526650	2528219	1569	LowQual
4	2557662	2559445	1783	LowQual
4	2784515	2784695	180	LowQual
4	3003372	3004027	655	LowQual
4	3598712	3627529	28817	PASS
4	3928222	9733516	5805294	LowQual
4	3928483	9733359	5804876	PASS
4	3935951	9713722	5777771	LowQual
4	3995434	10491204	6495770	LowQual
4	4004280	9643818	5639538	PASS
4	4005855	9642350	5636495	LowQual
4	4041131	9068329	5027198	LowQual
4	4373429	4374014	585	LowQual
4	6877680	6877854	174	LowQual
4	9635380	177099183	167463803	LowQual
[truncated: 10,226 more rows]
