# Supplementary material for: Discovery of large genomic inversions using long range information
Source: BMC Genomics. 2017 Jan 10;18:65. doi: 10.1186/s12864-016-3444-1 (PMC5223412; doi:10.1186/s12864-016-3444-1)
Supplement: Additional file 2: — Call sets. Call sets generated by Valor, DELLY, LUMPY, and GASVPro using both real data and simulations. (ZIP 72710 kb) [file 12864_2016_3444_MOESM2_ESM.zip › supplementary/NA12878/delly_NA12878_PCR.vcf]

##fileformat=VCFv4.1
##fileDate=20160330
##ALT=<ID=DEL,Description="Deletion">
##ALT=<ID=DUP,Description="Duplication">
##ALT=<ID=INV,Description="Inversion">
##ALT=<ID=TRA,Description="Translocation">
##ALT=<ID=INS,Description="Insertion">
##FILTER=<ID=LowQual,Description="PE support below 3 or mapping quality below 20.">
##INFO=<ID=CIEND,Number=2,Type=Integer,Description="PE confidence interval around END">
##INFO=<ID=CIPOS,Number=2,Type=Integer,Description="PE confidence interval around POS">
##INFO=<ID=CHR2,Number=1,Type=String,Description="Chromosome for END coordinate in case of a translocation">
##INFO=<ID=END,Number=1,Type=Integer,Description="End position of the structural variant">
##INFO=<ID=PE,Number=1,Type=Integer,Description="Paired-end support of the structural variant">
##INFO=<ID=MAPQ,Number=1,Type=Integer,Description="Median mapping quality of paired-ends">
##INFO=<ID=SR,Number=1,Type=Integer,Description="Split-read support">
##INFO=<ID=SRQ,Number=1,Type=Float,Description="Split-read consensus alignment quality">
##INFO=<ID=CONSENSUS,Number=1,Type=String,Description="Split-read consensus sequence">
##INFO=<ID=CT,Number=1,Type=String,Description="Paired-end signature induced connection type">
##INFO=<ID=IMPRECISE,Number=0,Type=Flag,Description="Imprecise structural variation">
##INFO=<ID=PRECISE,Number=0,Type=Flag,Description="Precise structural variation">
##INFO=<ID=SVTYPE,Number=1,Type=String,Description="Type of structural variant">
##INFO=<ID=SVMETHOD,Number=1,Type=String,Description="Type of approach used to detect SV">
##INFO=<ID=INSLEN,Number=1,Type=Integer,Description="Predicted length of the insertion">
##FORMAT=<ID=GT,Number=1,Type=String,Description="Genotype">
##FORMAT=<ID=GL,Number=G,Type=Float,Description="Log10-scaled genotype likelihoods for RR,RA,AA genotypes">
##FORMAT=<ID=GQ,Number=1,Type=Integer,Description="Genotype Quality">
##FORMAT=<ID=FT,Number=1,Type=String,Description="Per-sample genotype filter">
##FORMAT=<ID=RC,Number=1,Type=Integer,Description="Raw high-quality read counts for the SV">
##FORMAT=<ID=RCL,Number=1,Type=Integer,Description="Raw high-quality read counts for the left control region">
##FORMAT=<ID=RCR,Number=1,Type=Integer,Description="Raw high-quality read counts for the right control region">
##FORMAT=<ID=CN,Number=1,Type=Integer,Description="Read-depth based copy-number estimate for autosomal sites">
##FORMAT=<ID=DR,Number=1,Type=Integer,Description="# high-quality reference pairs">
##FORMAT=<ID=DV,Number=1,Type=Integer,Description="# high-quality variant pairs">
##FORMAT=<ID=RR,Number=1,Type=Integer,Description="# high-quality reference junction reads">
##FORMAT=<ID=RV,Number=1,Type=Integer,Description="# high-quality variant junction reads">
#CHROM	POS	ID	REF	ALT	QUAL	FILTER	INFO	FORMAT	NA12878
chr1	10021	INV00000001	N	<INV>	.	LowQual	IMPRECISE;CIEND=-76,76;CIPOS=-76,76;SVTYPE=INV;SVMETHOD=EMBL.DELLYv0.6.7;CHR2=chr1;END=248945945;CT=5to5;INSLEN=0;PE=6;MAPQ=6	GT:GL:GQ:FT:RCL:RC:RCR:CN:DR:DV:RR:RV	1/1:-2.60509,-0.809211,0:9:LowQual:0:163129028:954:341990:0:4:0:0
chr1	10136	INV00000002	N	<INV>	.	LowQual	IMPRECISE;CIEND=-400,400;CIPOS=-400,400;SVTYPE=INV;SVMETHOD=EMBL.DELLYv0.6.7;CHR2=chr1;END=248945727;CT=3to3;INSLEN=0;PE=2;MAPQ=32	GT:GL:GQ:FT:RCL:RC:RCR:CN:DR:DV:RR:RV	0/0:0,-5.59421,-85.1567:56:PASS:693:163127886:1403:155656:38:2:0:0
chr1	180759	INV00000003	N	<INV>	.	LowQual	IMPRECISE;CIEND=-409,409;CIPOS=-409,409;SVTYPE=INV;SVMETHOD=EMBL.DELLYv0.6.7;CHR2=chr1;END=248945783;CT=5to5;INSLEN=0;PE=2;MAPQ=4	GT:GL:GQ:FT:RCL:RC:RCR:CN:DR:DV:RR:RV	0/0:0,-0.204377,-0.603347:3:LowQual:21356:163107454:1172:14480:1:0:0:0
chr1	3782456	INV00000004	N	<INV>	.	LowQual	IMPRECISE;CIEND=-79,79;CIPOS=-79,79;SVTYPE=INV;SVMETHOD=EMBL.DELLYv0.6.7;CHR2=chr1;END=3783241;CT=3to3;INSLEN=0;PE=2;MAPQ=60	GT:GL:GQ:FT:RCL:RC:RCR:CN:DR:DV:RR:RV	0/0:0,-14.7706,-393.7:148:PASS:258:493:269:2:68:1:0:0
chr1	3961743	INV00000005	N	<INV>	.	LowQual	IMPRECISE;CIEND=-210,210;CIPOS=-210,210;SVTYPE=INV;SVMETHOD=EMBL.DELLYv0.6.7;CHR2=chr1;END=3962580;CT=3to3;INSLEN=0;PE=2;MAPQ=58	GT:GL:GQ:FT:RCL:RC:RCR:CN:DR:DV:RR:RV	0/0:0,-15.0808,-430.995:151:PASS:286:579:317:2:81:2:0:0
chr1	4767688	INV00000006	N	<INV>	.	LowQual	IMPRECISE;CIEND=-445,445;CIPOS=-445,445;SVTYPE=INV;SVMETHOD=EMBL.DELLYv0.6.7;CHR2=chr1;END=23626223;CT=3to3;INSLEN=0;PE=2;MAPQ=14	GT:GL:GQ:FT:RCL:RC:RCR:CN:DR:DV:RR:RV	0/0:0,-17.2977,-311.32:10000:PASS:2321436:12459068:6308478:3:66:2:0:0
chr1	5387006	INV00000007	N	<INV>	.	LowQual	IMPRECISE;CIEND=-458,458;CIPOS=-458,458;SVTYPE=INV;SVMETHOD=EMBL.DELLYv0.6.7;CHR2=chr1;END=206004642;CT=3to3;INSLEN=0;PE=2;MAPQ=9	GT:GL:GQ:FT:RCL:RC:RCR:CN:DR:DV:RR:RV	0/0:0,-18.4637,-326.749:10000:PASS:2752288:129458503:30919191:8:66:2:0:0
chr1	5387187	INV00000008	N	<INV>	.	LowQual	IMPRECISE;CIEND=-329,329;CIPOS=-329,329;SVTYPE=INV;SVMETHOD=EMBL.DELLYv0.6.7;CHR2=chr1;END=201007537;CT=5to5;INSLEN=0;PE=5;MAPQ=15	GT:GL:GQ:FT:RCL:RC:RCR:CN:DR:DV:RR:RV	1/1:-6.85466,-1.35981,0:14:LowQual:2752454:126037574:34339954:7:0:5:0:0
chr1	5941058	INV00000009	N	<INV>	.	LowQual	IMPRECISE;CIEND=-344,344;CIPOS=-344,344;SVTYPE=INV;SVMETHOD=EMBL.DELLYv0.6.7;CHR2=chr1;END=230872082;CT=3to3;INSLEN=0;PE=2;MAPQ=38	GT:GL:GQ:FT:RCL:RC:RCR:CN:DR:DV:RR:RV	0/0:0,-12.1661,-356.399:122:PASS:3129159:146974668:13026155:18:63:2:0:0
chr1	6004801	INV00000010	N	<INV>	.	LowQual	IMPRECISE;CIEND=-395,395;CIPOS=-395,395;SVTYPE=INV;SVMETHOD=EMBL.DELLYv0.6.7;CHR2=chr1;END=6006415;CT=3to3;INSLEN=0;PE=2;MAPQ=9	GT:GL:GQ:FT:RCL:RC:RCR:CN:DR:DV:RR:RV	0/0:0,-2.507,-25.7766:25:PASS:529:491:334:1:12:2:0:0
chr1	6005435	INV00000011	N	<INV>	.	LowQual	IMPRECISE;CIEND=-64,64;CIPOS=-64,64;SVTYPE=INV;SVMETHOD=EMBL.DELLYv0.6.7;CHR2=chr1;END=6006082;CT=5to5;INSLEN=0;PE=11;MAPQ=7	GT:GL:GQ:FT:RCL:RC:RCR:CN:DR:DV:RR:RV	0/1:-3.97388,0,-46.6453:40:PASS:55:203:129:2:16:11:0:0
chr1	6377880	INV00000012	N	<INV>	.	LowQual	IMPRECISE;CIEND=-322,322;CIPOS=-322,322;SVTYPE=INV;SVMETHOD=EMBL.DELLYv0.6.7;CHR2=chr1;END=6378996;CT=3to3;INSLEN=0;PE=2;MAPQ=60	GT:GL:GQ:FT:RCL:RC:RCR:CN:DR:DV:RR:RV	0/0:0,-13.6749,-398.902:137:PASS:405:603:404:1:71:2:0:0
chr1	6431611	INV00000013	N	<INV>	.	LowQual	IMPRECISE;CIEND=-294,294;CIPOS=-294,294;SVTYPE=INV;SVMETHOD=EMBL.DELLYv0.6.7;CHR2=chr1;END=16716067;CT=3to3;INSLEN=0;PE=2;MAPQ=10	GT:GL:GQ:FT:RCL:RC:RCR:CN:DR:DV:RR:RV	0/0:0,-27.8887,-473.859:10000:PASS:3047621:6792666:3392263:2:96:2:0:0
chr1	6558757	INV00000014	N	<INV>	.	PASS	IMPRECISE;CIEND=-294,294;CIPOS=-294,294;SVTYPE=INV;SVMETHOD=EMBL.DELLYv0.6.7;CHR2=chr1;END=6559724;CT=3to3;INSLEN=0;PE=8;MAPQ=30	GT:GL:GQ:FT:RCL:RC:RCR:CN:DR:DV:RR:RV	0/1:-3.89274,0,-209.091:39:PASS:330:507:300:2:46:7:0:0
chr1	6559092	INV00000015	N	<INV>	.	PASS	IMPRECISE;CIEND=-326,326;CIPOS=-326,326;SVTYPE=INV;SVMETHOD=EMBL.DELLYv0.6.7;CHR2=chr1;END=6559621;CT=5to5;INSLEN=0;PE=9;MAPQ=44	GT:GL:GQ:FT:RCL:RC:RCR:CN:DR:DV:RR:RV	0/1:-24.5531,0,-196.452:10000:PASS:115:274:186:2:39:9:0:0
chr1	6762915	INV00000016	N	<INV>	.	LowQual	IMPRECISE;CIEND=-417,417;CIPOS=-417,417;SVTYPE=INV;SVMETHOD=EMBL.DELLYv0.6.7;CHR2=chr1;END=114900615;CT=5to5;INSLEN=0;PE=2;MAPQ=8	GT:GL:GQ:FT:RCL:RC:RCR:CN:DR:DV:RR:RV	0/0:0,-14.8556,-310.801:149:PASS:3617350:77196442:24059859:6:52:2:0:0
chr1	7957518	INV00000017	N	<INV>	.	LowQual	IMPRECISE;CIEND=-413,413;CIPOS=-413,413;SVTYPE=INV;SVMETHOD=EMBL.DELLYv0.6.7;CHR2=chr1;END=7958592;CT=3to3;INSLEN=0;PE=2;MAPQ=24	GT:GL:GQ:FT:RCL:RC:RCR:CN:DR:DV:RR:RV	0/0:0,-14.1526,-269.598:142:PASS:392:660:275:2:54:1:0:0
chr1	8255695	INV00000018	N	<INV>	.	LowQual	IMPRECISE;CIEND=-407,407;CIPOS=-407,407;SVTYPE=INV;SVMETHOD=EMBL.DELLYv0.6.7;CHR2=chr1;END=200487873;CT=5to5;INSLEN=0;PE=2;MAPQ=46	GT:GL:GQ:FT:RCL:RC:RCR:CN:DR:DV:RR:RV	0/0:0,-5.89122,-218.442:59:PASS:4630744:123787120:34712118:6:46:2:0:0
chr1	8893430	INV00000019	N	<INV>	.	LowQual	IMPRECISE;CIEND=-405,405;CIPOS=-405,405;SVTYPE=INV;SVMETHOD=EMBL.DELLYv0.6.7;CHR2=chr1;END=230872056;CT=5to5;INSLEN=0;PE=2;MAPQ=21	GT:GL:GQ:FT:RCL:RC:RCR:CN:DR:DV:RR:RV	0/0:0,-16.7056,-372.44:10000:PASS:5077840:145024555:13027587:16:68:2:0:0
chr1	9236483	INV00000020	N	<INV>	.	LowQual	IMPRECISE;CIEND=-320,320;CIPOS=-320,320;SVTYPE=INV;SVMETHOD=EMBL.DELLYv0.6.7;CHR2=chr1;END=9237533;CT=5to5;INSLEN=0;PE=2;MAPQ=60	GT:GL:GQ:FT:RCL:RC:RCR:CN:DR:DV:RR:RV	0/0:0,-7.55298,-317.386:76:PASS:316:696:360:2:63:2:0:0
chr1	9624017	INV00000021	N	<INV>	.	PASS	IMPRECISE;CIEND=-353,353;CIPOS=-353,353;SVTYPE=INV;SVMETHOD=EMBL.DELLYv0.6.7;CHR2=chr1;END=109869530;CT=3to3;INSLEN=0;PE=5;MAPQ=43	GT:GL:GQ:FT:RCL:RC:RCR:CN:DR:DV:RR:RV	0/1:-16.8956,0,-0.596798:7:LowQual:5542594:71605766:21170934:5:1:5:0:0
chr1	9624134	INV00000022	N	<INV>	.	LowQual	IMPRECISE;CIEND=-396,396;CIPOS=-396,396;SVTYPE=INV;SVMETHOD=EMBL.DELLYv0.6.7;CHR2=chr1;END=113825427;CT=5to5;INSLEN=0;PE=2;MAPQ=2	GT:GL:GQ:FT:RCL:RC:RCR:CN:DR:DV:RR:RV	0/0:0,-5.97624,-87.4556:60:PASS:5542641:74479301:22600189:5:20:0:0:0
chr1	9911466	INV00000023	N	<INV>	.	LowQual	IMPRECISE;CIEND=-232,232;CIPOS=-232,232;SVTYPE=INV;SVMETHOD=EMBL.DELLYv0.6.7;CHR2=chr1;END=9912001;CT=3to3;INSLEN=0;PE=2;MAPQ=60	GT:GL:GQ:FT:RCL:RC:RCR:CN:DR:DV:RR:RV	0/0:0,-9.06891,-378.499:91:PASS:162:267:176:2:66:2:0:0
chr1	10062205	INV00000024	N	<INV>	.	LowQual	IMPRECISE;CIEND=-140,140;CIPOS=-140,140;SVTYPE=INV;SVMETHOD=EMBL.DELLYv0.6.7;CHR2=chr1;END=10063152;CT=5to5;INSLEN=0;PE=2;MAPQ=60	GT:GL:GQ:FT:RCL:RC:RCR:CN:DR:DV:RR:RV	0/0:0,-9.06612,-374.296:91:PASS:340:679:351:2:66:2:0:0
chr1	11041695	INV00000025	N	<INV>	.	LowQual	IMPRECISE;CIEND=-336,336;CIPOS=-336,336;SVTYPE=INV;SVMETHOD=EMBL.DELLYv0.6.7;CHR2=chr1;END=113924749;CT=3to3;INSLEN=0;PE=11;MAPQ=4	GT:GL:GQ:FT:RCL:RC:RCR:CN:DR:DV:RR:RV	0/0:0,-5.69319,-52.2962:57:PASS:6473222:73621640:22120711:5:21:1:0:0
chr1	11041843	INV00000026	N	<INV>	.	LowQual	IMPRECISE;CIEND=-318,318;CIPOS=-318,318;SVTYPE=INV;SVMETHOD=EMBL.DELLYv0.6.7;CHR2=chr1;END=113924689;CT=5to5;INSLEN=0;PE=4;MAPQ=4	GT:GL:GQ:FT:RCL:RC:RCR:CN:DR:DV:RR:RV	0/0:0,-7.5177,-122.492:75:PASS:6473329:73621505:22120603:5:25:0:0:0
chr1	12094227	INV00000027	N	<INV>	.	PASS	IMPRECISE;CIEND=-236,236;CIPOS=-236,236;SVTYPE=INV;SVMETHOD=EMBL.DELLYv0.6.7;CHR2=chr1;END=230872050;CT=5to5;INSLEN=0;PE=3;MAPQ=42	GT:GL:GQ:FT:RCL:RC:RCR:CN:DR:DV:RR:RV	0/0:0,-9.64898,-312.684:96:PASS:7153751:142948639:13027592:14:64:3:0:0
chr1	12886240	INV00000028	N	<INV>	.	LowQual	IMPRECISE;CIEND=-353,353;CIPOS=-353,353;SVTYPE=INV;SVMETHOD=EMBL.DELLYv0.6.7;CHR2=chr1;END=13315762;CT=5to5;INSLEN=0;PE=2;MAPQ=6	GT:GL:GQ:FT:RCL:RC:RCR:CN:DR:DV:RR:RV	0/0:0,-22.9251,-282.233:10000:PASS:150257:121812:137333:1:78:2:0:0
chr1	13036125	INV00000029	N	<INV>	.	LowQual	IMPRECISE;CIEND=-375,375;CIPOS=-375,375;SVTYPE=INV;SVMETHOD=EMBL.DELLYv0.6.7;CHR2=chr1;END=13193222;CT=5to5;INSLEN=0;PE=2;MAPQ=8	GT:GL:GQ:FT:RCL:RC:RCR:CN:DR:DV:RR:RV	0/0:0,-18.6272,-163.598:10000:PASS:9611:34666:39634:1:65:2:0:0
chr1	13470345	INV00000030	N	<INV>	.	LowQual	IMPRECISE;CIEND=-367,367;CIPOS=-367,367;SVTYPE=INV;SVMETHOD=EMBL.DELLYv0.6.7;CHR2=chr1;END=40017332;CT=5to5;INSLEN=0;PE=2;MAPQ=9	GT:GL:GQ:FT:RCL:RC:RCR:CN:DR:DV:RR:RV	0/0:0,-12.2472,-252.955:122:PASS:7900199:17975612:9478153:2:44:2:0:0
chr1	14492820	INV00000031	N	<INV>	.	PASS	IMPRECISE;CIEND=-372,372;CIPOS=-372,372;SVTYPE=INV;SVMETHOD=EMBL.DELLYv0.6.7;CHR2=chr1;END=238051680;CT=5to5;INSLEN=0;PE=4;MAPQ=31	GT:GL:GQ:FT:RCL:RC:RCR:CN:DR:DV:RR:RV	0/1:-2.87326,0,-134.17:29:PASS:8659095:146668999:7801888:18:27:4:0:0
chr1	14905801	INV00000032	N	<INV>	.	LowQual	IMPRECISE;CIEND=-331,331;CIPOS=-331,331;SVTYPE=INV;SVMETHOD=EMBL.DELLYv0.6.7;CHR2=chr1;END=174937920;CT=5to5;INSLEN=0;PE=15;MAPQ=9	GT:GL:GQ:FT:RCL:RC:RCR:CN:DR:DV:RR:RV	0/1:-7.55951,0,-146.411:76:PASS:8945693:100440455:53743834:3:27:14:0:0
chr1	15110425	INV00000034	N	<INV>	.	LowQual	IMPRECISE;CIEND=-251,251;CIPOS=-251,251;SVTYPE=INV;SVMETHOD=EMBL.DELLYv0.6.7;CHR2=chr1;END=245798399;CT=5to5;INSLEN=0;PE=14;MAPQ=6	GT:GL:GQ:FT:RCL:RC:RCR:CN:DR:DV:RR:RV	0/1:-4.57945,0,-34.8772:46:PASS:9075302:151859157:2195523:27:11:13:0:0
chr1	15110548	INV00000033	N	<INV>	.	LowQual	IMPRECISE;CIEND=-186,186;CIPOS=-186,186;SVTYPE=INV;SVMETHOD=EMBL.DELLYv0.6.7;CHR2=chr1;END=245798404;CT=3to3;INSLEN=0;PE=12;MAPQ=6	GT:GL:GQ:FT:RCL:RC:RCR:CN:DR:DV:RR:RV	0/1:-3.58321,0,-29.1416:36:PASS:9075422:151859040:2195520:27:9:11:0:0
chr1	15705795	INV00000035	N	<INV>	.	LowQual	IMPRECISE;CIEND=-402,402;CIPOS=-402,402;SVTYPE=INV;SVMETHOD=EMBL.DELLYv0.6.7;CHR2=chr1;END=15706609;CT=3to3;INSLEN=0;PE=2;MAPQ=60	GT:GL:GQ:FT:RCL:RC:RCR:CN:DR:DV:RR:RV	0/0:0,-7.56472,-358.898:76:PASS:264:534:283:2:63:2:0:0
chr1	16088761	INV00000036	N	<INV>	.	PASS	IMPRECISE;CIEND=-332,332;CIPOS=-332,332;SVTYPE=INV;SVMETHOD=EMBL.DELLYv0.6.7;CHR2=chr1;END=16089722;CT=5to5;INSLEN=0;PE=4;MAPQ=50	GT:GL:GQ:FT:RCL:RC:RCR:CN:DR:DV:RR:RV	0/1:-7.98678,0,-181.861:80:PASS:210:554:219:3:34:4:0:0
chr1	16088823	INV00000037	N	<INV>	.	PASS	IMPRECISE;CIEND=-252,252;CIPOS=-252,252;SVTYPE=INV;SVMETHOD=EMBL.DELLYv0.6.7;CHR2=chr1;END=16089497;CT=3to3;INSLEN=0;PE=23;MAPQ=60	GT:GL:GQ:FT:RCL:RC:RCR:CN:DR:DV:RR:RV	0/1:-118.747,0,-100.353:10000:PASS:210:407:128:2:23:23:0:0
chr1	16290615	INV00000038	N	<INV>	.	LowQual	IMPRECISE;CIEND=-305,305;CIPOS=-305,305;SVTYPE=INV;SVMETHOD=EMBL.DELLYv0.6.7;CHR2=chr1;END=16291554;CT=5to5;INSLEN=0;PE=2;MAPQ=60	GT:GL:GQ:FT:RCL:RC:RCR:CN:DR:DV:RR:RV	0/0:0,-4.25554,-288.4:43:PASS:320:683:348:2:52:2:0:0
chr1	16544061	INV00000041	N	<INV>	.	LowQual	IMPRECISE;CIEND=-352,352;CIPOS=-352,352;SVTYPE=INV;SVMETHOD=EMBL.DELLYv0.6.7;CHR2=chr1;END=16864223;CT=5to5;INSLEN=0;PE=2;MAPQ=12	GT:GL:GQ:FT:RCL:RC:RCR:CN:DR:DV:RR:RV	0/0:0,-31.3377,-426.545:10000:PASS:112493:292624:96020:3:112:2:0:0
chr1	16544132	INV00000039	N	<INV>	.	LowQual	IMPRECISE;CIEND=-156,156;CIPOS=-156,156;SVTYPE=INV;SVMETHOD=EMBL.DELLYv0.6.7;CHR2=chr1;END=16863843;CT=3to3;INSLEN=0;PE=2;MAPQ=20	GT:GL:GQ:FT:RCL:RC:RCR:CN:DR:DV:RR:RV	0/0:0,-38.3701,-422.798:10000:PASS:112486:291979:96022:3:145:2:0:0
chr1	16544219	INV00000040	N	<INV>	.	LowQual	IMPRECISE;CIEND=-115,115;CIPOS=-115,115;SVTYPE=INV;SVMETHOD=EMBL.DELLYv0.6.7;CHR2=chr1;END=16729025;CT=3to3;INSLEN=0;PE=2;MAPQ=25	GT:GL:GQ:FT:RCL:RC:RCR:CN:DR:DV:RR:RV	0/0:0,-49.1283,-619.052:10000:PASS:68231:226430:56320:4:171:1:0:0
chr1	16547211	INV00000042	N	<INV>	.	LowQual	IMPRECISE;CIEND=-339,339;CIPOS=-339,339;SVTYPE=INV;SVMETHOD=EMBL.DELLYv0.6.7;CHR2=chr1;END=16725713;CT=3to3;INSLEN=0;PE=2;MAPQ=7	GT:GL:GQ:FT:RCL:RC:RCR:CN:DR:DV:RR:RV	0/0:0,-60.041,-633.122:10000:PASS:68913:210876:67378:3:204:2:0:0
chr1	16586575	INV00000043	N	<INV>	.	LowQual	IMPRECISE;CIEND=-395,395;CIPOS=-395,395;SVTYPE=INV;SVMETHOD=EMBL.DELLYv0.6.7;CHR2=chr1;END=146965790;CT=5to5;INSLEN=0;PE=2;MAPQ=9	GT:GL:GQ:FT:RCL:RC:RCR:CN:DR:DV:RR:RV	0/0:0,-17.8782,-286.327:10000:PASS:10046952:79739072:46853097:3:64:2:0:0
chr1	16619173	INV00000044	N	<INV>	.	LowQual	IMPRECISE;CIEND=-73,73;CIPOS=-73,73;SVTYPE=INV;SVMETHOD=EMBL.DELLYv0.6.7;CHR2=chr1;END=16951956;CT=3to3;INSLEN=0;PE=40;MAPQ=10	GT:GL:GQ:FT:RCL:RC:RCR:CN:DR:DV:RR:RV	0/1:-49.7042,0,-296.46:10000:PASS:168123:248164:101026:2:54:39:0:0
chr1	16621451	INV00000045	N	<INV>	.	PASS	IMPRECISE;CIEND=-28,28;CIPOS=-28,28;SVTYPE=INV;SVMETHOD=EMBL.DELLYv0.6.7;CHR2=chr1;END=16951608;CT=5to5;INSLEN=0;PE=57;MAPQ=52	GT:GL:GQ:FT:RCL:RC:RCR:CN:DR:DV:RR:RV	0/1:-265.192,0,-408.76:10000:PASS:169749:243826:100336:2:81:57:0:0
chr1	16625222	INV00000046	N	<INV>	.	LowQual	IMPRECISE;CIEND=-12,12;CIPOS=-12,12;SVTYPE=INV;SVMETHOD=EMBL.DELLYv0.6.7;CHR2=chr1;END=16947484;CT=5to5;INSLEN=0;PE=2;MAPQ=10	GT:GL:GQ:FT:RCL:RC:RCR:CN:DR:DV:RR:RV	0/0:0,-5.42134,-99.6581:54:PASS:174527:231161:97840:2:20:1:0:0
chr1	16674295	INV00000047	N	<INV>	.	LowQual	IMPRECISE;CIEND=-352,352;CIPOS=-352,352;SVTYPE=INV;SVMETHOD=EMBL.DELLYv0.6.7;CHR2=chr1;END=16733121;CT=3to3;INSLEN=0;PE=5;MAPQ=9	GT:GL:GQ:FT:RCL:RC:RCR:CN:DR:DV:RR:RV	0/0:0,-17.1179,-265.54:10000:PASS:21349:42797:8769:3:67:5:0:0
chr1	16725229	INV00000048	N	<INV>	.	PASS	IMPRECISE;CIEND=0,0;CIPOS=0,0;SVTYPE=INV;SVMETHOD=EMBL.DELLYv0.6.7;CHR2=chr1;END=234776501;CT=5to5;INSLEN=0;PE=153;MAPQ=41	GT:GL:GQ:FT:RCL:RC:RCR:CN:DR:DV:RR:RV	0/1:-863.169,0,-451.418:10000:PASS:10219306:142727405:10183271:14:93:232:0:0
chr1	16764835	INV00000049	N	<INV>	.	LowQual	IMPRECISE;CIEND=-377,377;CIPOS=-377,377;SVTYPE=INV;SVMETHOD=EMBL.DELLYv0.6.7;CHR2=chr1;END=234817609;CT=3to3;INSLEN=0;PE=2;MAPQ=38	GT:GL:GQ:FT:RCL:RC:RCR:CN:DR:DV:RR:RV	0/0:0,-19.3468,-389.154:10000:PASS:10245832:142746827:10137323:14:88:2:0:0
chr1	16791306	INV00000050	N	<INV>	.	LowQual	IMPRECISE;CIEND=-45,45;CIPOS=-45,45;SVTYPE=INV;SVMETHOD=EMBL.DELLYv0.6.7;CHR2=chr1;END=234791266;CT=5to5;INSLEN=0;PE=2;MAPQ=10	GT:GL:GQ:FT:RCL:RC:RCR:CN:DR:DV:RR:RV	0/0:0,-18.835,-231.768:10000:PASS:10277533:142695669:10156780:14:67:2:0:0
chr1	16794776	INV00000051	N	<INV>	.	LowQual	IMPRECISE;CIEND=-60,60;CIPOS=-60,60;SVTYPE=INV;SVMETHOD=EMBL.DELLYv0.6.7;CHR2=chr1;END=234787808;CT=3to3;INSLEN=0;PE=3;MAPQ=2	GT:GL:GQ:FT:RCL:RC:RCR:CN:DR:DV:RR:RV	0/0:0,-25.5431,-313.756:10000:PASS:10282274:142688382:10159326:14:85:0:0:0
chr1	16795180	INV00000052	N	<INV>	.	LowQual	IMPRECISE;CIEND=-29,29;CIPOS=-29,29;SVTYPE=INV;SVMETHOD=EMBL.DELLYv0.6.7;CHR2=chr1;END=234787364;CT=5to5;INSLEN=0;PE=2;MAPQ=9	GT:GL:GQ:FT:RCL:RC:RCR:CN:DR:DV:RR:RV	0/0:0,-23.893,-247.221:10000:PASS:10282922:142687320:10159740:14:84:2:0:0
chr1	16797331	INV00000053	N	<INV>	.	LowQual	IMPRECISE;CIEND=-385,385;CIPOS=-385,385;SVTYPE=INV;SVMETHOD=EMBL.DELLYv0.6.7;CHR2=chr1;END=234785249;CT=3to3;INSLEN=0;PE=2;MAPQ=10	GT:GL:GQ:FT:RCL:RC:RCR:CN:DR:DV:RR:RV	0/0:0,-45.266,-573.347:10000:PASS:10286627:142682007:10161348:14:155:2:0:0
chr1	16798491	INV00000054	N	<INV>	.	LowQual	IMPRECISE;CIEND=-374,374;CIPOS=-374,374;SVTYPE=INV;SVMETHOD=EMBL.DELLYv0.6.7;CHR2=chr1;END=54130546;CT=3to3;INSLEN=0;PE=3;MAPQ=9	GT:GL:GQ:FT:RCL:RC:RCR:CN:DR:DV:RR:RV	0/0:0,-20.3168,-403.691:10000:PASS:10287673:25668407:13704379:2:78:3:0:0
chr1	16798546	INV00000055	N	<INV>	.	LowQual	IMPRECISE;CIEND=-223,223;CIPOS=-223,223;SVTYPE=INV;SVMETHOD=EMBL.DELLYv0.6.7;CHR2=chr1;END=234783983;CT=3to3;INSLEN=0;PE=4;MAPQ=10	GT:GL:GQ:FT:RCL:RC:RCR:CN:DR:DV:RR:RV	0/0:0,-22.1707,-318.843:10000:PASS:10287834:142678990:10163158:14:89:4:0:0
chr1	16799088	INV00000056	N	<INV>	.	LowQual	IMPRECISE;CIEND=-314,314;CIPOS=-314,314;SVTYPE=INV;SVMETHOD=EMBL.DELLYv0.6.7;CHR2=chr1;END=234783187;CT=3to3;INSLEN=0;PE=2;MAPQ=9	GT:GL:GQ:FT:RCL:RC:RCR:CN:DR:DV:RR:RV	0/1:-0.396803,0,-7.29904:5:LowQual:10288257:142676939:10164786:14:3:2:0:0
chr1	16850226	INV00000057	N	<INV>	.	PASS	IMPRECISE;CIEND=-227,227;CIPOS=-227,227;SVTYPE=INV;SVMETHOD=EMBL.DELLYv0.6.7;CHR2=chr1;END=21418426;CT=3to3;INSLEN=0;PE=3;MAPQ=22	GT:GL:GQ:FT:RCL:RC:RCR:CN:DR:DV:RR:RV	0/0:0,-13.5219,-229.137:135:PASS:1577809:3034150:1507625:2:60:3:0:0
chr1	19593705	INV00000058	N	<INV>	.	LowQual	IMPRECISE;CIEND=-101,101;CIPOS=-101,101;SVTYPE=INV;SVMETHOD=EMBL.DELLYv0.6.7;CHR2=chr1;END=19594457;CT=3to3;INSLEN=0;PE=2;MAPQ=60	GT:GL:GQ:FT:RCL:RC:RCR:CN:DR:DV:RR:RV	0/0:0,-12.3626,-343.5:124:PASS:282:485:282:2:60:1:0:0
chr1	19830383	INV00000059	N	<INV>	.	LowQual	IMPRECISE;CIEND=-315,315;CIPOS=-315,315;SVTYPE=INV;SVMETHOD=EMBL.DELLYv0.6.7;CHR2=chr1;END=19832576;CT=5to5;INSLEN=0;PE=2;MAPQ=25	GT:GL:GQ:FT:RCL:RC:RCR:CN:DR:DV:RR:RV	0/0:0,-18.7761,-422.547:10000:PASS:747:1650:815:2:72:2:0:0
chr1	20579968	INV00000060	N	<INV>	.	LowQual	IMPRECISE;CIEND=-324,324;CIPOS=-324,324;SVTYPE=INV;SVMETHOD=EMBL.DELLYv0.6.7;CHR2=chr1;END=20581005;CT=3to3;INSLEN=0;PE=2;MAPQ=60	GT:GL:GQ:FT:RCL:RC:RCR:CN:DR:DV:RR:RV	0/0:0,-10.0752,-414.1:101:PASS:381:708:367:2:71:2:0:0
chr1	20635582	INV00000061	N	<INV>	.	LowQual	IMPRECISE;CIEND=-391,391;CIPOS=-391,391;SVTYPE=INV;SVMETHOD=EMBL.DELLYv0.6.7;CHR2=chr1;END=20636466;CT=3to3;INSLEN=0;PE=2;MAPQ=60	GT:GL:GQ:FT:RCL:RC:RCR:CN:DR:DV:RR:RV	0/0:0,-3.6479,-237.494:36:PASS:289:462:275:2:50:2:0:0
chr1	21427527	INV00000063	N	<INV>	.	PASS	IMPRECISE;CIEND=-37,37;CIPOS=-37,37;SVTYPE=INV;SVMETHOD=EMBL.DELLYv0.6.7;CHR2=chr1;END=21480566;CT=5to5;INSLEN=0;PE=19;MAPQ=51	GT:GL:GQ:FT:RCL:RC:RCR:CN:DR:DV:RR:RV	0/1:-56.9409,0,-198.617:10000:PASS:18829:35629:15408:2:67:19:0:0
chr1	21427906	INV00000062	N	<INV>	.	PASS	IMPRECISE;CIEND=-308,308;CIPOS=-308,308;SVTYPE=INV;SVMETHOD=EMBL.DELLYv0.6.7;CHR2=chr1;END=21480035;CT=3to3;INSLEN=0;PE=4;MAPQ=51	GT:GL:GQ:FT:RCL:RC:RCR:CN:DR:DV:RR:RV	0/1:-2.44793,0,-260.043:24:PASS:18556:35109:14945:2:51:4:0:0
chr1	21490210	INV00000064	N	<INV>	.	LowQual	IMPRECISE;CIEND=-341,341;CIPOS=-341,341;SVTYPE=INV;SVMETHOD=EMBL.DELLYv0.6.7;CHR2=chr1;END=230872046;CT=5to5;INSLEN=0;PE=6;MAPQ=11	GT:GL:GQ:FT:RCL:RC:RCR:CN:DR:DV:RR:RV	0/0:0,-15.2937,-366.091:154:PASS:13369270:136733117:13027595:10:68:4:0:0
chr1	21945018	INV00000065	N	<INV>	.	LowQual	IMPRECISE;CIEND=-52,52;CIPOS=-52,52;SVTYPE=INV;SVMETHOD=EMBL.DELLYv0.6.7;CHR2=chr1;END=21946231;CT=3to3;INSLEN=0;PE=2;MAPQ=60	GT:GL:GQ:FT:RCL:RC:RCR:CN:DR:DV:RR:RV	0/0:0,-17.1587,-340.1:10000:PASS:406:851:374:2:57:0:0:0
chr1	22054920	INV00000066	N	<INV>	.	LowQual	IMPRECISE;CIEND=-353,353;CIPOS=-353,353;SVTYPE=INV;SVMETHOD=EMBL.DELLYv0.6.7;CHR2=chr1;END=39176316;CT=5to5;INSLEN=0;PE=3;MAPQ=18	GT:GL:GQ:FT:RCL:RC:RCR:CN:DR:DV:RR:RV	0/1:-0.183704,0,-64.0299:4:LowQual:5775897:11612849:6011043:2:13:3:0:0
chr1	23228678	INV00000067	N	<INV>	.	LowQual	IMPRECISE;CIEND=-274,274;CIPOS=-274,274;SVTYPE=INV;SVMETHOD=EMBL.DELLYv0.6.7;CHR2=chr1;END=56985125;CT=3to3;INSLEN=0;PE=3;MAPQ=7	GT:GL:GQ:FT:RCL:RC:RCR:CN:DR:DV:RR:RV	0/0:0,-18.9721,-399.89:10000:PASS:11134622:23484009:12466687:2:67:3:0:0
chr1	23476304	INV00000068	N	<INV>	.	LowQual	IMPRECISE;CIEND=-114,114;CIPOS=-114,114;SVTYPE=INV;SVMETHOD=EMBL.DELLYv0.6.7;CHR2=chr1;END=23477177;CT=3to3;INSLEN=0;PE=2;MAPQ=60	GT:GL:GQ:FT:RCL:RC:RCR:CN:DR:DV:RR:RV	0/0:0,-9.96169,-318.286:100:PASS:329:642:277:2:71:2:0:0
chr1	23654588	INV00000069	N	<INV>	.	LowQual	IMPRECISE;CIEND=-215,215;CIPOS=-215,215;SVTYPE=INV;SVMETHOD=EMBL.DELLYv0.6.7;CHR2=chr1;END=60405233;CT=3to3;INSLEN=0;PE=4;MAPQ=10	GT:GL:GQ:FT:RCL:RC:RCR:CN:DR:DV:RR:RV	0/0:0,-0.211325,-38.3822:4:LowQual:12120570:25708988:13632880:2:7:4:0:0
chr1	23654718	INV00000070	N	<INV>	.	LowQual	IMPRECISE;CIEND=-401,401;CIPOS=-401,401;SVTYPE=INV;SVMETHOD=EMBL.DELLYv0.6.7;CHR2=chr1;END=60405132;CT=5to5;INSLEN=0;PE=2;MAPQ=12	GT:GL:GQ:FT:RCL:RC:RCR:CN:DR:DV:RR:RV	0/1:-0.117403,0,-26.7484:4:LowQual:12120511:25708815:13632770:2:6:2:0:0
chr1	23884333	INV00000071	N	<INV>	.	LowQual	IMPRECISE;CIEND=-380,380;CIPOS=-380,380;SVTYPE=INV;SVMETHOD=EMBL.DELLYv0.6.7;CHR2=chr1;END=31603202;CT=3to3;INSLEN=0;PE=2;MAPQ=10	GT:GL:GQ:FT:RCL:RC:RCR:CN:DR:DV:RR:RV	1/1:-1.42861,-0.430675,0:5:LowQual:2580687:5171425:2655817:2:0:2:0:0
chr1	24740757	INV00000072	N	<INV>	.	LowQual	IMPRECISE;CIEND=-313,313;CIPOS=-313,313;SVTYPE=INV;SVMETHOD=EMBL.DELLYv0.6.7;CHR2=chr1;END=24741703;CT=3to3;INSLEN=0;PE=2;MAPQ=60	GT:GL:GQ:FT:RCL:RC:RCR:CN:DR:DV:RR:RV	0/0:0,-5.75636,-300.096:58:PASS:263:601:344:2:57:2:0:0
chr1	25283699	INV00000073	N	<INV>	.	PASS	IMPRECISE;CIEND=-231,231;CIPOS=-231,231;SVTYPE=INV;SVMETHOD=EMBL.DELLYv0.6.7;CHR2=chr1;END=25409874;CT=5to5;INSLEN=0;PE=13;MAPQ=51	GT:GL:GQ:FT:RCL:RC:RCR:CN:DR:DV:RR:RV	0/1:-49.6105,0,-172.067:10000:PASS:36617:61831:43478:2:41:13:0:0
chr1	25287802	INV00000074	N	<INV>	.	PASS	IMPRECISE;CIEND=-302,302;CIPOS=-302,302;SVTYPE=INV;SVMETHOD=EMBL.DELLYv0.6.7;CHR2=chr1;END=25405588;CT=3to3;INSLEN=0;PE=23;MAPQ=46	GT:GL:GQ:FT:RCL:RC:RCR:CN:DR:DV:RR:RV	0/1:-78.6956,0,-176.619:10000:PASS:33150:57620:38880:2:39:23:0:0
chr1	27030599	INV00000075	N	<INV>	.	LowQual	IMPRECISE;CIEND=-316,316;CIPOS=-316,316;SVTYPE=INV;SVMETHOD=EMBL.DELLYv0.6.7;CHR2=chr1;END=78686508;CT=5to5;INSLEN=0;PE=6;MAPQ=8	GT:GL:GQ:FT:RCL:RC:RCR:CN:DR:DV:RR:RV	0/1:-2.38584,0,-39.5851:24:PASS:16705018:37036370:19269108:2:8:6:0:0
chr1	27086496	INV00000077	N	<INV>	.	LowQual	IMPRECISE;CIEND=-252,252;CIPOS=-252,252;SVTYPE=INV;SVMETHOD=EMBL.DELLYv0.6.7;CHR2=chr1;END=154714269;CT=5to5;INSLEN=0;PE=25;MAPQ=7	GT:GL:GQ:FT:RCL:RC:RCR:CN:DR:DV:RR:RV	0/1:-16.9439,0,-2.26278:23:PASS:17067458:77543697:46741810:2:5:21:0:0
chr1	27086508	INV00000076	N	<INV>	.	LowQual	IMPRECISE;CIEND=-373,373;CIPOS=-373,373;SVTYPE=INV;SVMETHOD=EMBL.DELLYv0.6.7;CHR2=chr1;END=167056922;CT=3to3;INSLEN=0;PE=5;MAPQ=17	GT:GL:GQ:FT:RCL:RC:RCR:CN:DR:DV:RR:RV	0/1:-4.25376,0,-2.34735:23:PASS:17067464:86386968:51132735:3:3:4:0:0
chr1	27315236	INV00000078	N	<INV>	.	LowQual	IMPRECISE;CIEND=-275,275;CIPOS=-275,275;SVTYPE=INV;SVMETHOD=EMBL.DELLYv0.6.7;CHR2=chr1;END=27316510;CT=3to3;INSLEN=0;PE=2;MAPQ=57	GT:GL:GQ:FT:RCL:RC:RCR:CN:DR:DV:RR:RV	0/0:0,-8.46666,-360.5:85:PASS:420:838:404:2:63:2:0:0
chr1	27344366	INV00000079	N	<INV>	.	LowQual	IMPRECISE;CIEND=-61,61;CIPOS=-61,61;SVTYPE=INV;SVMETHOD=EMBL.DELLYv0.6.7;CHR2=chr1;END=27346866;CT=3to3;INSLEN=0;PE=2;MAPQ=60	GT:GL:GQ:FT:RCL:RC:RCR:CN:DR:DV:RR:RV	0/0:0,-13.8462,-254.399:138:PASS:751:1477:771:2:46:0:0:0
chr1	27389026	INV00000080	N	<INV>	.	PASS	IMPRECISE;CIEND=-358,358;CIPOS=-358,358;SVTYPE=INV;SVMETHOD=EMBL.DELLYv0.6.7;CHR2=chr1;END=213322944;CT=3to3;INSLEN=0;PE=3;MAPQ=28	GT:GL:GQ:FT:RCL:RC:RCR:CN:DR:DV:RR:RV	0/0:0,-10.5348,-305.189:105:PASS:17262877:120235177:25631928:6:56:3:0:0
chr1	28479885	INV00000081	N	<INV>	.	LowQual	IMPRECISE;CIEND=-107,107;CIPOS=-107,107;SVTYPE=INV;SVMETHOD=EMBL.DELLYv0.6.7;CHR2=chr1;END=28480788;CT=3to3;INSLEN=0;PE=2;MAPQ=60	GT:GL:GQ:FT:RCL:RC:RCR:CN:DR:DV:RR:RV	0/0:0,-11.5761,-419.3:116:PASS:293:665:296:2:72:2:0:0
chr1	28513172	INV00000082	N	<INV>	.	LowQual	IMPRECISE;CIEND=-172,172;CIPOS=-172,172;SVTYPE=INV;SVMETHOD=EMBL.DELLYv0.6.7;CHR2=chr1;END=28514128;CT=3to3;INSLEN=0;PE=2;MAPQ=60	GT:GL:GQ:FT:RCL:RC:RCR:CN:DR:DV:RR:RV	0/0:0,-7.16063,-325.4:72:PASS:378:683:311:2:57:2:0:0
chr1	29118319	INV00000083	N	<INV>	.	LowQual	IMPRECISE;CIEND=-430,430;CIPOS=-430,430;SVTYPE=INV;SVMETHOD=EMBL.DELLYv0.6.7;CHR2=chr1;END=230482461;CT=5to5;INSLEN=0;PE=2;MAPQ=5	GT:GL:GQ:FT:RCL:RC:RCR:CN:DR:DV:RR:RV	0/0:0,-19.0669,-379.865:10000:PASS:18442481:131383448:13304053:8:64:1:0:0
chr1	29188762	INV00000084	N	<INV>	.	LowQual	IMPRECISE;CIEND=-47,47;CIPOS=-47,47;SVTYPE=INV;SVMETHOD=EMBL.DELLYv0.6.7;CHR2=chr1;END=29190341;CT=5to5;INSLEN=0;PE=2;MAPQ=60	GT:GL:GQ:FT:RCL:RC:RCR:CN:DR:DV:RR:RV	0/0:0,-4.25168,-263.396:43:PASS:499:951:474:2:52:2:0:0
chr1	29394327	INV00000085	N	<INV>	.	PASS	IMPRECISE;CIEND=-252,252;CIPOS=-252,252;SVTYPE=INV;SVMETHOD=EMBL.DELLYv0.6.7;CHR2=chr1;END=30405970;CT=5to5;INSLEN=0;PE=22;MAPQ=60	GT:GL:GQ:FT:RCL:RC:RCR:CN:DR:DV:RR:RV	0/1:-109.448,0,-158.547:10000:PASS:346639:690221:334211:2:30:22:0:0
chr1	29552234	INV00000086	N	<INV>	.	PASS	IMPRECISE;CIEND=-35,35;CIPOS=-35,35;SVTYPE=INV;SVMETHOD=EMBL.DELLYv0.6.7;CHR2=chr1;END=30655915;CT=3to3;INSLEN=0;PE=24;MAPQ=60	GT:GL:GQ:FT:RCL:RC:RCR:CN:DR:DV:RR:RV	1/1:-127.574,-6.79795,0:68:PASS:374275:756743:358475:2:0:23:0:0
chr1	29553984	INV00000087	N	<INV>	.	LowQual	IMPRECISE;CIEND=-381,381;CIPOS=-381,381;SVTYPE=INV;SVMETHOD=EMBL.DELLYv0.6.7;CHR2=chr1;END=30655621;CT=5to5;INSLEN=0;PE=2;MAPQ=13	GT:GL:GQ:FT:RCL:RC:RCR:CN:DR:DV:RR:RV	0/0:0,-6.82574,-134.32:68:PASS:372232:756497:357846:2:26:1:0:0
chr1	29756197	INV00000088	N	<INV>	.	PASS	IMPRECISE;CIEND=-345,345;CIPOS=-345,345;SVTYPE=INV;SVMETHOD=EMBL.DELLYv0.6.7;CHR2=chr1;END=30361261;CT=3to3;INSLEN=0;PE=4;MAPQ=48	GT:GL:GQ:FT:RCL:RC:RCR:CN:DR:DV:RR:RV	0/1:-1.77238,0,-239.441:18:PASS:204229:415282:208278:2:53:4:0:0
chr1	30096443	INV00000089	N	<INV>	.	PASS	IMPRECISE;CIEND=-310,310;CIPOS=-310,310;SVTYPE=INV;SVMETHOD=EMBL.DELLYv0.6.7;CHR2=chr1;END=30492521;CT=3to3;INSLEN=0;PE=4;MAPQ=33	GT:GL:GQ:FT:RCL:RC:RCR:CN:DR:DV:RR:RV	0/1:-0.664551,0,-170.163:8:LowQual:134874:272418:137480:2:34:4:0:0
chr1	30096561	INV00000090	N	<INV>	.	LowQual	IMPRECISE;CIEND=-391,391;CIPOS=-391,391;SVTYPE=INV;SVMETHOD=EMBL.DELLYv0.6.7;CHR2=chr1;END=30096825;CT=5to5;INSLEN=0;PE=2;MAPQ=38	GT:GL:GQ:FT:RCL:RC:RCR:CN:DR:DV:RR:RV	0/1:-12.4943,0,-14.891:125:PASS:39:107:76:2:5:4:0:0
chr1	30405666	INV00000091	N	<INV>	.	PASS	IMPRECISE;CIEND=-295,295;CIPOS=-295,295;SVTYPE=INV;SVMETHOD=EMBL.DELLYv0.6.7;CHR2=chr1;END=30406123;CT=5to5;INSLEN=0;PE=8;MAPQ=40	GT:GL:GQ:FT:RCL:RC:RCR:CN:DR:DV:RR:RV	0/1:-15.1501,0,-227.351:152:PASS:167:319:148:2:41:8:0:0
chr1	31045031	INV00000092	N	<INV>	.	PASS	IMPRECISE;CIEND=-115,115;CIPOS=-115,115;SVTYPE=INV;SVMETHOD=EMBL.DELLYv0.6.7;CHR2=chr1;END=31045933;CT=5to5;INSLEN=0;PE=3;MAPQ=60	GT:GL:GQ:FT:RCL:RC:RCR:CN:DR:DV:RR:RV	0/0:0,-3.072,-381.3:31:PASS:328:504:258:2:67:3:0:0
chr1	32658780	INV00000093	N	<INV>	.	LowQual	IMPRECISE;CIEND=-313,313;CIPOS=-313,313;SVTYPE=INV;SVMETHOD=EMBL.DELLYv0.6.7;CHR2=chr1;END=32659405;CT=5to5;INSLEN=0;PE=2;MAPQ=60	GT:GL:GQ:FT:RCL:RC:RCR:CN:DR:DV:RR:RV	0/0:0,-9.3702,-393.197:94:PASS:210:237:244:1:69:2:0:0
chr1	32738420	INV00000094	N	<INV>	.	LowQual	IMPRECISE;CIEND=-376,376;CIPOS=-376,376;SVTYPE=INV;SVMETHOD=EMBL.DELLYv0.6.7;CHR2=chr1;END=226052878;CT=3to3;INSLEN=0;PE=4;MAPQ=12	GT:GL:GQ:FT:RCL:RC:RCR:CN:DR:DV:RR:RV	0/0:0,-1.62957,-57.0241:16:PASS:20878485:125952856:16298641:7:13:3:0:0
chr1	32807640	INV00000095	N	<INV>	.	LowQual	IMPRECISE;CIEND=-411,411;CIPOS=-411,411;SVTYPE=INV;SVMETHOD=EMBL.DELLYv0.6.7;CHR2=chr1;END=118132897;CT=3to3;INSLEN=0;PE=2;MAPQ=4	GT:GL:GQ:FT:RCL:RC:RCR:CN:DR:DV:RR:RV	0/0:0,-20.4665,-399.096:10000:PASS:20921979:62270660:15707376:3:68:0:0:0
chr1	32986399	INV00000096	N	<INV>	.	PASS	IMPRECISE;CIEND=-445,445;CIPOS=-445,445;SVTYPE=INV;SVMETHOD=EMBL.DELLYv0.6.7;CHR2=chr1;END=32987633;CT=5to5;INSLEN=0;PE=3;MAPQ=31	GT:GL:GQ:FT:RCL:RC:RCR:CN:DR:DV:RR:RV	0/0:0,-8.56512,-338.7:86:PASS:455:851:429:2:61:3:0:0
chr1	33508467	INV00000097	N	<INV>	.	LowQual	IMPRECISE;CIEND=-308,308;CIPOS=-308,308;SVTYPE=INV;SVMETHOD=EMBL.DELLYv0.6.7;CHR2=chr1;END=64416884;CT=3to3;INSLEN=0;PE=4;MAPQ=11	GT:GL:GQ:FT:RCL:RC:RCR:CN:DR:DV:RR:RV	0/0:0,-16.9206,-293.422:10000:PASS:10346398:22027777:11533911:2:68:4:0:0
chr1	34802228	INV00000098	N	<INV>	.	PASS	IMPRECISE;CIEND=-90,90;CIPOS=-90,90;SVTYPE=INV;SVMETHOD=EMBL.DELLYv0.6.7;CHR2=chr1;END=54510617;CT=5to5;INSLEN=0;PE=40;MAPQ=60	GT:GL:GQ:FT:RCL:RC:RCR:CN:DR:DV:RR:RV	0/1:-199.523,0,-267.206:10000:PASS:6629575:13892946:7190914:2:53:40:0:0
chr1	34802448	INV00000099	N	<INV>	.	PASS	IMPRECISE;CIEND=-169,169;CIPOS=-169,169;SVTYPE=INV;SVMETHOD=EMBL.DELLYv0.6.7;CHR2=chr1;END=54510667;CT=3to3;INSLEN=0;PE=21;MAPQ=60	GT:GL:GQ:FT:RCL:RC:RCR:CN:DR:DV:RR:RV	0/1:-103.556,0,-238.229:10000:PASS:6629600:13892752:7190860:2:48:21:0:0
chr1	35088133	INV00000100	N	<INV>	.	LowQual	IMPRECISE;CIEND=-9,9;CIPOS=-9,9;SVTYPE=INV;SVMETHOD=EMBL.DELLYv0.6.7;CHR2=chr1;END=35088953;CT=3to3;INSLEN=0;PE=2;MAPQ=60	GT:GL:GQ:FT:RCL:RC:RCR:CN:DR:DV:RR:RV	0/0:0,-9.95452,-302.9:100:PASS:266:413:256:2:52:1:0:0
chr1	35092530	INV00000101	N	<INV>	.	LowQual	IMPRECISE;CIEND=-121,121;CIPOS=-121,121;SVTYPE=INV;SVMETHOD=EMBL.DELLYv0.6.7;CHR2=chr1;END=35095109;CT=3to3;INSLEN=0;PE=2;MAPQ=60	GT:GL:GQ:FT:RCL:RC:RCR:CN:DR:DV:RR:RV	0/0:0,-10.3016,-363.933:103:PASS:824:1981:949:2:65:2:0:0
chr1	35194243	INV00000102	N	<INV>	.	LowQual	IMPRECISE;CIEND=-413,413;CIPOS=-413,413;SVTYPE=INV;SVMETHOD=EMBL.DELLYv0.6.7;CHR2=chr1;END=35195752;CT=5to5;INSLEN=0;PE=2;MAPQ=60	GT:GL:GQ:FT:RCL:RC:RCR:CN:DR:DV:RR:RV	0/0:0,-10.0667,-363.399:101:PASS:460:881:508:2:64:2:0:0
chr1	35813823	INV00000103	N	<INV>	.	LowQual	IMPRECISE;CIEND=-168,168;CIPOS=-168,168;SVTYPE=INV;SVMETHOD=EMBL.DELLYv0.6.7;CHR2=chr1;END=35814993;CT=3to3;INSLEN=0;PE=2;MAPQ=60	GT:GL:GQ:FT:RCL:RC:RCR:CN:DR:DV:RR:RV	0/0:0,-4.25387,-296.398:43:PASS:402:714:394:2:52:2:0:0
chr1	35876051	INV00000104	N	<INV>	.	LowQual	IMPRECISE;CIEND=-264,264;CIPOS=-264,264;SVTYPE=INV;SVMETHOD=EMBL.DELLYv0.6.7;CHR2=chr1;END=213541045;CT=3to3;INSLEN=0;PE=6;MAPQ=3	GT:GL:GQ:FT:RCL:RC:RCR:CN:DR:DV:RR:RV	0/0:0,-12.3422,-237.2:123:PASS:23069374:114594457:25466151:5:41:0:0:0
chr1	35978213	INV00000105	N	<INV>	.	LowQual	IMPRECISE;CIEND=-391,391;CIPOS=-391,391;SVTYPE=INV;SVMETHOD=EMBL.DELLYv0.6.7;CHR2=chr1;END=35979170;CT=3to3;INSLEN=0;PE=2;MAPQ=60	GT:GL:GQ:FT:RCL:RC:RCR:CN:DR:DV:RR:RV	0/0:0,-12.364,-341.797:124:PASS:350:721:297:2:66:2:0:0
chr1	36267630	INV00000106	N	<INV>	.	PASS	IMPRECISE;CIEND=-184,184;CIPOS=-184,184;SVTYPE=INV;SVMETHOD=EMBL.DELLYv0.6.7;CHR2=chr1;END=36269042;CT=3to3;INSLEN=0;PE=31;MAPQ=50	GT:GL:GQ:FT:RCL:RC:RCR:CN:DR:DV:RR:RV	1/1:-146.414,-8.94469,0:89:PASS:456:821:567:2:0:30:0:0
chr1	36268069	INV00000107	N	<INV>	.	PASS	IMPRECISE;CIEND=-220,220;CIPOS=-220,220;SVTYPE=INV;SVMETHOD=EMBL.DELLYv0.6.7;CHR2=chr1;END=36268905;CT=5to5;INSLEN=0;PE=44;MAPQ=60	GT:GL:GQ:FT:RCL:RC:RCR:CN:DR:DV:RR:RV	0/1:-233.544,0,-37.3446:10000:PASS:54:619:381:3:10:44:0:0
chr1	36311220	INV00000108	N	<INV>	.	LowQual	IMPRECISE;CIEND=-470,470;CIPOS=-470,470;SVTYPE=INV;SVMETHOD=EMBL.DELLYv0.6.7;CHR2=chr1;END=193078755;CT=5to5;INSLEN=0;PE=2;MAPQ=6	GT:GL:GQ:FT:RCL:RC:RCR:CN:DR:DV:RR:RV	0/0:0,-14.2522,-268.69:143:PASS:23362704:99488914:40278364:3:49:2:0:0
chr1	36793920	INV00000109	N	<INV>	.	PASS	IMPRECISE;CIEND=-278,278;CIPOS=-278,278;SVTYPE=INV;SVMETHOD=EMBL.DELLYv0.6.7;CHR2=chr1;END=203603963;CT=5to5;INSLEN=0;PE=15;MAPQ=22	GT:GL:GQ:FT:RCL:RC:RCR:CN:DR:DV:RR:RV	1/1:-30.4042,-3.31659,0:33:PASS:23691032:106872230:32566720:4:0:12:0:0
chr1	37370473	INV00000110	N	<INV>	.	LowQual	IMPRECISE;CIEND=-393,393;CIPOS=-393,393;SVTYPE=INV;SVMETHOD=EMBL.DELLYv0.6.7;CHR2=chr1;END=50167030;CT=5to5;INSLEN=0;PE=3;MAPQ=6	GT:GL:GQ:FT:RCL:RC:RCR:CN:DR:DV:RR:RV	0/0:0,-22.6801,-467.322:10000:PASS:4396451:9025592:4568568:2:79:3:0:0
chr1	37647028	INV00000111	N	<INV>	.	LowQual	IMPRECISE;CIEND=-414,414;CIPOS=-414,414;SVTYPE=INV;SVMETHOD=EMBL.DELLYv0.6.7;CHR2=chr1;END=211800337;CT=5to5;INSLEN=0;PE=2;MAPQ=31	GT:GL:GQ:FT:RCL:RC:RCR:CN:DR:DV:RR:RV	0/0:0,-2.92773,-139.804:29:PASS:24270651:112101917:26757414:4:25:2:0:0
chr1	37902057	INV00000112	N	<INV>	.	LowQual	IMPRECISE;CIEND=-305,305;CIPOS=-305,305;SVTYPE=INV;SVMETHOD=EMBL.DELLYv0.6.7;CHR2=chr1;END=37903611;CT=3to3;INSLEN=0;PE=2;MAPQ=60	GT:GL:GQ:FT:RCL:RC:RCR:CN:DR:DV:RR:RV	0/0:0,-9.07207,-395.4:91:PASS:556:1134:515:2:68:2:0:0
chr1	38011058	INV00000113	N	<INV>	.	LowQual	IMPRECISE;CIEND=-384,384;CIPOS=-384,384;SVTYPE=INV;SVMETHOD=EMBL.DELLYv0.6.7;CHR2=chr1;END=38011989;CT=3to3;INSLEN=0;PE=2;MAPQ=38	GT:GL:GQ:FT:RCL:RC:RCR:CN:DR:DV:RR:RV	0/0:0,-14.1529,-337.109:142:PASS:289:648:272:2:62:2:0:0
chr1	39296578	INV00000114	N	<INV>	.	LowQual	IMPRECISE;CIEND=-337,337;CIPOS=-337,337;SVTYPE=INV;SVMETHOD=EMBL.DELLYv0.6.7;CHR2=chr1;END=98536655;CT=3to3;INSLEN=0;PE=7;MAPQ=4	GT:GL:GQ:FT:RCL:RC:RCR:CN:DR:DV:RR:RV	0/0:0,-13.5535,-288.997:136:PASS:19843368:43469099:18943692:2:49:3:0:0
chr1	39296992	INV00000115	N	<INV>	.	LowQual	IMPRECISE;CIEND=-313,313;CIPOS=-313,313;SVTYPE=INV;SVMETHOD=EMBL.DELLYv0.6.7;CHR2=chr1;END=98536588;CT=5to5;INSLEN=0;PE=7;MAPQ=4	GT:GL:GQ:FT:RCL:RC:RCR:CN:DR:DV:RR:RV	0/0:0,-18.9717,-380.015:10000:PASS:19843205:43468802:18943744:2:67:3:0:0
chr1	39400680	INV00000116	N	<INV>	.	LowQual	IMPRECISE;CIEND=-302,302;CIPOS=-302,302;SVTYPE=INV;SVMETHOD=EMBL.DELLYv0.6.7;CHR2=chr1;END=39401949;CT=3to3;INSLEN=0;PE=2;MAPQ=60	GT:GL:GQ:FT:RCL:RC:RCR:CN:DR:DV:RR:RV	0/0:0,-8.16898,-378:82:PASS:508:1070:451:2:65:2:0:0
chr1	40029320	INV00000117	N	<INV>	.	LowQual	IMPRECISE;CIEND=-291,291;CIPOS=-291,291;SVTYPE=INV;SVMETHOD=EMBL.DELLYv0.6.7;CHR2=chr1;END=40030149;CT=5to5;INSLEN=0;PE=2;MAPQ=59	GT:GL:GQ:FT:RCL:RC:RCR:CN:DR:DV:RR:RV	0/0:0,-6.95971,-323.2:70:PASS:268:576:281:2:56:2:0:0
chr1	40128433	INV00000118	N	<INV>	.	LowQual	IMPRECISE;CIEND=-369,369;CIPOS=-369,369;SVTYPE=INV;SVMETHOD=EMBL.DELLYv0.6.7;CHR2=chr1;END=40129373;CT=5to5;INSLEN=0;PE=2;MAPQ=60	GT:GL:GQ:FT:RCL:RC:RCR:CN:DR:DV:RR:RV	0/0:0,-7.5668,-354.8:76:PASS:330:713:330:2:63:2:0:0
chr1	42324033	INV00000119	N	<INV>	.	LowQual	IMPRECISE;CIEND=-280,280;CIPOS=-280,280;SVTYPE=INV;SVMETHOD=EMBL.DELLYv0.6.7;CHR2=chr1;END=42324177;CT=3to3;INSLEN=0;PE=3;MAPQ=6	GT:GL:GQ:FT:RCL:RC:RCR:CN:DR:DV:RR:RV	0/0:0,-4.6368,-159.19:46:PASS:48:87:25:2:30:6:0:0
chr1	42709187	INV00000120	N	<INV>	.	LowQual	IMPRECISE;CIEND=-412,412;CIPOS=-412,412;SVTYPE=INV;SVMETHOD=EMBL.DELLYv0.6.7;CHR2=chr1;END=47264961;CT=3to3;INSLEN=0;PE=2;MAPQ=20	GT:GL:GQ:FT:RCL:RC:RCR:CN:DR:DV:RR:RV	0/0:0,-2.2205,-97.3112:22:PASS:1634216:3191010:1621126:2:18:2:0:0
chr1	43200389	INV00000121	N	<INV>	.	LowQual	IMPRECISE;CIEND=-335,335;CIPOS=-335,335;SVTYPE=INV;SVMETHOD=EMBL.DELLYv0.6.7;CHR2=chr1;END=43201533;CT=3to3;INSLEN=0;PE=2;MAPQ=60	GT:GL:GQ:FT:RCL:RC:RCR:CN:DR:DV:RR:RV	0/0:0,-9.67406,-401.9:97:PASS:432:939:378:2:70:2:0:0
chr1	43593626	INV00000122	N	<INV>	.	PASS	IMPRECISE;CIEND=-127,127;CIPOS=-127,127;SVTYPE=INV;SVMETHOD=EMBL.DELLYv0.6.7;CHR2=chr1;END=43594216;CT=3to3;INSLEN=0;PE=103;MAPQ=60	GT:GL:GQ:FT:RCL:RC:RCR:CN:DR:DV:RR:RV	1/1:-605.1,-31.0056,0:10000:PASS:201:335:194:2:0:103:0:0
chr1	43594218	INV00000123	N	<INV>	.	PASS	IMPRECISE;CIEND=-216,216;CIPOS=-216,216;SVTYPE=INV;SVMETHOD=EMBL.DELLYv0.6.7;CHR2=chr1;END=43594463;CT=5to5;INSLEN=0;PE=18;MAPQ=47	GT:GL:GQ:FT:RCL:RC:RCR:CN:DR:DV:RR:RV	1/1:-162.298,-10.5338,0:105:PASS:71:161:90:2:0:35:0:0
chr1	43594369	INV00000124	N	<INV>	.	LowQual	IMPRECISE;CIEND=-338,338;CIPOS=-338,338;SVTYPE=INV;SVMETHOD=EMBL.DELLYv0.6.7;CHR2=chr1;END=116702813;CT=5to5;INSLEN=0;PE=3;MAPQ=3	GT:GL:GQ:FT:RCL:RC:RCR:CN:DR:DV:RR:RV	0/0:0,-1.80609,-31.9999:18:PASS:24626263:53685925:11475915:3:6:0:0:0
chr1	44906640	INV00000125	N	<INV>	.	LowQual	IMPRECISE;CIEND=-203,203;CIPOS=-203,203;SVTYPE=INV;SVMETHOD=EMBL.DELLYv0.6.7;CHR2=chr1;END=44907456;CT=3to3;INSLEN=0;PE=2;MAPQ=59	GT:GL:GQ:FT:RCL:RC:RCR:CN:DR:DV:RR:RV	0/0:0,-6.15749,-303.1:62:PASS:238:567:292:2:54:2:0:0
chr1	45556697	INV00000126	N	<INV>	.	LowQual	IMPRECISE;CIEND=-197,197;CIPOS=-197,197;SVTYPE=INV;SVMETHOD=EMBL.DELLYv0.6.7;CHR2=chr1;END=45558401;CT=3to3;INSLEN=0;PE=2;MAPQ=59	GT:GL:GQ:FT:RCL:RC:RCR:CN:DR:DV:RR:RV	0/0:0,-8.75808,-314.201:88:PASS:583:1174:571:2:55:2:0:0
chr1	45705633	INV00000127	N	<INV>	.	LowQual	IMPRECISE;CIEND=-312,312;CIPOS=-312,312;SVTYPE=INV;SVMETHOD=EMBL.DELLYv0.6.7;CHR2=chr1;END=45706569;CT=3to3;INSLEN=0;PE=2;MAPQ=60	GT:GL:GQ:FT:RCL:RC:RCR:CN:DR:DV:RR:RV	0/0:0,-11.0659,-400.992:111:PASS:353:665:316:2:70:2:0:0
chr1	45710434	INV00000128	N	<INV>	.	LowQual	IMPRECISE;CIEND=-393,393;CIPOS=-393,393;SVTYPE=INV;SVMETHOD=EMBL.DELLYv0.6.7;CHR2=chr1;END=45711083;CT=3to3;INSLEN=0;PE=2;MAPQ=8	GT:GL:GQ:FT:RCL:RC:RCR:CN:DR:DV:RR:RV	0/0:0,-6.29206,-123.542:63:PASS:350:304:228:1:23:1:0:0
chr1	45933519	INV00000129	N	<INV>	.	LowQual	IMPRECISE;CIEND=-239,239;CIPOS=-239,239;SVTYPE=INV;SVMETHOD=EMBL.DELLYv0.6.7;CHR2=chr1;END=45934692;CT=3to3;INSLEN=0;PE=2;MAPQ=60	GT:GL:GQ:FT:RCL:RC:RCR:CN:DR:DV:RR:RV	0/0:0,-7.84674,-344.779:78:PASS:386:785:430:2:64:2:0:0
chr1	46271528	INV00000130	N	<INV>	.	LowQual	IMPRECISE;CIEND=-390,390;CIPOS=-390,390;SVTYPE=INV;SVMETHOD=EMBL.DELLYv0.6.7;CHR2=chr1;END=46272334;CT=5to5;INSLEN=0;PE=2;MAPQ=60	GT:GL:GQ:FT:RCL:RC:RCR:CN:DR:DV:RR:RV	0/0:0,-8.77084,-381.6:88:PASS:288:574:293:2:67:2:0:0
chr1	46337527	INV00000131	N	<INV>	.	LowQual	IMPRECISE;CIEND=-359,359;CIPOS=-359,359;SVTYPE=INV;SVMETHOD=EMBL.DELLYv0.6.7;CHR2=chr1;END=230872057;CT=5to5;INSLEN=0;PE=5;MAPQ=9	GT:GL:GQ:FT:RCL:RC:RCR:CN:DR:DV:RR:RV	0/0:0,-14.0286,-272.951:140:PASS:30371080:119731315:13027587:6:56:5:0:0
chr1	46855856	INV00000132	N	<INV>	.	PASS	IMPRECISE;CIEND=-363,363;CIPOS=-363,363;SVTYPE=INV;SVMETHOD=EMBL.DELLYv0.6.7;CHR2=chr1;END=47109888;CT=3to3;INSLEN=0;PE=4;MAPQ=53	GT:GL:GQ:FT:RCL:RC:RCR:CN:DR:DV:RR:RV	0/0:0,-3.17861,-378.698:32:PASS:95310:182482:87586:2:74:4:0:0
chr1	46867021	INV00000133	N	<INV>	.	LowQual	IMPRECISE;CIEND=-318,318;CIPOS=-318,318;SVTYPE=INV;SVMETHOD=EMBL.DELLYv0.6.7;CHR2=chr1;END=47099573;CT=3to3;INSLEN=0;PE=2;MAPQ=9	GT:GL:GQ:FT:RCL:RC:RCR:CN:DR:DV:RR:RV	0/0:0,-24.6986,-371.741:10000:PASS:86173:166185:83322:2:86:2:0:0
chr1	46878249	INV00000134	N	<INV>	.	LowQual	IMPRECISE;CIEND=-106,106;CIPOS=-106,106;SVTYPE=INV;SVMETHOD=EMBL.DELLYv0.6.7;CHR2=chr1;END=47089764;CT=5to5;INSLEN=0;PE=2;MAPQ=46	GT:GL:GQ:FT:RCL:RC:RCR:CN:DR:DV:RR:RV	0/0:0,-6.49731,-128.015:65:PASS:77681:151300:76731:2:38:2:0:0
chr1	46929365	INV00000135	N	<INV>	.	PASS	IMPRECISE;CIEND=-117,117;CIPOS=-117,117;SVTYPE=INV;SVMETHOD=EMBL.DELLYv0.6.7;CHR2=chr1;END=47149436;CT=3to3;INSLEN=0;PE=3;MAPQ=40	GT:GL:GQ:FT:RCL:RC:RCR:CN:DR:DV:RR:RV	0/0:0,-6.68867,-286.823:67:PASS:78097:161565:74590:2:61:3:0:0
chr1	46930061	INV00000136	N	<INV>	.	LowQual	IMPRECISE;CIEND=-259,259;CIPOS=-259,259;SVTYPE=INV;SVMETHOD=EMBL.DELLYv0.6.7;CHR2=chr1;END=47148673;CT=3to3;INSLEN=0;PE=2;MAPQ=9	GT:GL:GQ:FT:RCL:RC:RCR:CN:DR:DV:RR:RV	0/0:0,-12.3223,-206.459:123:PASS:77536:160637:74128:2:44:2:0:0
chr1	46930234	INV00000137	N	<INV>	.	LowQual	IMPRECISE;CIEND=-387,387;CIPOS=-387,387;SVTYPE=INV;SVMETHOD=EMBL.DELLYv0.6.7;CHR2=chr1;END=47149013;CT=5to5;INSLEN=0;PE=2;MAPQ=10	GT:GL:GQ:FT:RCL:RC:RCR:CN:DR:DV:RR:RV	0/0:0,-14.8181,-227.265:148:PASS:77583:160712:74274:2:54:2:0:0
chr1	47429808	INV00000138	N	<INV>	.	LowQual	IMPRECISE;CIEND=-443,443;CIPOS=-443,443;SVTYPE=INV;SVMETHOD=EMBL.DELLYv0.6.7;CHR2=chr1;END=121286508;CT=3to3;INSLEN=0;PE=2;MAPQ=4	GT:GL:GQ:FT:RCL:RC:RCR:CN:DR:DV:RR:RV	0/0:0,-16.4461,-143.588:10000:PASS:24994696:53917744:11942332:3:56:0:0:0
chr1	51428754	INV00000139	N	<INV>	.	LowQual	IMPRECISE;CIEND=-348,348;CIPOS=-348,348;SVTYPE=INV;SVMETHOD=EMBL.DELLYv0.6.7;CHR2=chr1;END=51429882;CT=5to5;INSLEN=0;PE=2;MAPQ=49	GT:GL:GQ:FT:RCL:RC:RCR:CN:DR:DV:RR:RV	0/0:0,-12.2674,-349.594:123:PASS:379:780:404:2:69:2:0:0
chr1	52041085	INV00000141	N	<INV>	.	LowQual	IMPRECISE;CIEND=-326,326;CIPOS=-326,326;SVTYPE=INV;SVMETHOD=EMBL.DELLYv0.6.7;CHR2=chr1;END=149920275;CT=5to5;INSLEN=0;PE=13;MAPQ=9	GT:GL:GQ:FT:RCL:RC:RCR:CN:DR:DV:RR:RV	0/1:-0.16199,0,-152.762:4:LowQual:33180717:56726016:35962526:2:28:9:0:0
chr1	52041202	INV00000140	N	<INV>	.	LowQual	IMPRECISE;CIEND=-402,402;CIPOS=-402,402;SVTYPE=INV;SVMETHOD=EMBL.DELLYv0.6.7;CHR2=chr1;END=149920173;CT=3to3;INSLEN=0;PE=2;MAPQ=20	GT:GL:GQ:FT:RCL:RC:RCR:CN:DR:DV:RR:RV	1/1:-3.05969,-0.561751,0:7:LowQual:33180694:56725827:35962478:2:0:2:0:0
chr1	52212169	INV00000142	N	<INV>	.	LowQual	IMPRECISE;CIEND=-316,316;CIPOS=-316,316;SVTYPE=INV;SVMETHOD=EMBL.DELLYv0.6.7;CHR2=chr1;END=52213552;CT=3to3;INSLEN=0;PE=2;MAPQ=60	GT:GL:GQ:FT:RCL:RC:RCR:CN:DR:DV:RR:RV	0/0:0,-8.16383,-348.5:82:PASS:575:1003:493:2:60:2:0:0
chr1	52287756	INV00000143	N	<INV>	.	LowQual	IMPRECISE;CIEND=-193,193;CIPOS=-193,193;SVTYPE=INV;SVMETHOD=EMBL.DELLYv0.6.7;CHR2=chr1;END=52288372;CT=5to5;INSLEN=0;PE=2;MAPQ=60	GT:GL:GQ:FT:RCL:RC:RCR:CN:DR:DV:RR:RV	0/0:0,-19.8988,-553:10000:PASS:237:503:250:2:94:2:0:0
chr1	53805883	INV00000144	N	<INV>	.	PASS	IMPRECISE;CIEND=-376,376;CIPOS=-376,376;SVTYPE=INV;SVMETHOD=EMBL.DELLYv0.6.7;CHR2=chr1;END=55240470;CT=5to5;INSLEN=0;PE=4;MAPQ=20	GT:GL:GQ:FT:RCL:RC:RCR:CN:DR:DV:RR:RV	0/0:0,-4.12994,-150.851:41:PASS:482495:979919:534035:2:30:4:0:0
chr1	55841573	INV00000145	N	<INV>	.	LowQual	IMPRECISE;CIEND=-266,266;CIPOS=-266,266;SVTYPE=INV;SVMETHOD=EMBL.DELLYv0.6.7;CHR2=chr1;END=55842264;CT=5to5;INSLEN=0;PE=2;MAPQ=60	GT:GL:GQ:FT:RCL:RC:RCR:CN:DR:DV:RR:RV	0/0:0,-8.16863,-367.6:82:PASS:260:380:270:1:65:2:0:0
chr1	56498720	INV00000146	N	<INV>	.	LowQual	IMPRECISE;CIEND=-379,379;CIPOS=-379,379;SVTYPE=INV;SVMETHOD=EMBL.DELLYv0.6.7;CHR2=chr1;END=56500730;CT=3to3;INSLEN=0;PE=2;MAPQ=60	GT:GL:GQ:FT:RCL:RC:RCR:CN:DR:DV:RR:RV	0/0:0,-7.76278,-350.797:78:PASS:721:1420:755:2:62:2:0:0
chr1	56555435	INV00000147	N	<INV>	.	LowQual	IMPRECISE;CIEND=-350,350;CIPOS=-350,350;SVTYPE=INV;SVMETHOD=EMBL.DELLYv0.6.7;CHR2=chr1;END=93053452;CT=5to5;INSLEN=0;PE=6;MAPQ=7	GT:GL:GQ:FT:RCL:RC:RCR:CN:DR:DV:RR:RV	0/0:0,-16.1726,-333.701:10000:PASS:12955774:27132334:13381071:2:62:4:0:0
chr1	62801972	INV00000148	N	<INV>	.	LowQual	IMPRECISE;CIEND=-118,118;CIPOS=-118,118;SVTYPE=INV;SVMETHOD=EMBL.DELLYv0.6.7;CHR2=chr1;END=62804198;CT=3to3;INSLEN=0;PE=2;MAPQ=60	GT:GL:GQ:FT:RCL:RC:RCR:CN:DR:DV:RR:RV	0/0:0,-6.05559,-302.594:61:PASS:744:1848:858:2:58:2:0:0
chr1	64352961	INV00000149	N	<INV>	.	LowQual	IMPRECISE;CIEND=-375,375;CIPOS=-375,375;SVTYPE=INV;SVMETHOD=EMBL.DELLYv0.6.7;CHR2=chr1;END=68388861;CT=3to3;INSLEN=0;PE=3;MAPQ=3	GT:GL:GQ:FT:RCL:RC:RCR:CN:DR:DV:RR:RV	0/0:0,-6.04766,-58.8496:60:PASS:1475515:3017647:1509000:2:22:1:0:0
chr1	64373254	INV00000150	N	<INV>	.	LowQual	IMPRECISE;CIEND=-164,164;CIPOS=-164,164;SVTYPE=INV;SVMETHOD=EMBL.DELLYv0.6.7;CHR2=chr1;END=64389650;CT=3to3;INSLEN=0;PE=14;MAPQ=10	GT:GL:GQ:FT:RCL:RC:RCR:CN:DR:DV:RR:RV	0/0:0,-4.7284,-147.297:47:PASS:6016:11979:6282:2:51:14:0:0
chr1	64373830	INV00000151	N	<INV>	.	LowQual	IMPRECISE;CIEND=-58,58;CIPOS=-58,58;SVTYPE=INV;SVMETHOD=EMBL.DELLYv0.6.7;CHR2=chr1;END=64389012;CT=5to5;INSLEN=0;PE=18;MAPQ=9	GT:GL:GQ:FT:RCL:RC:RCR:CN:DR:DV:RR:RV	0/1:-26.8083,0,-20.5133:10000:PASS:5312:11192:6066:2:8:14:0:0
chr1	64416878	INV00000152	N	<INV>	.	LowQual	IMPRECISE;CIEND=-403,403;CIPOS=-403,403;SVTYPE=INV;SVMETHOD=EMBL.DELLYv0.6.7;CHR2=chr1;END=168217152;CT=3to3;INSLEN=0;PE=2;MAPQ=19	GT:GL:GQ:FT:RCL:RC:RCR:CN:DR:DV:RR:RV	0/0:0,-19.1712,-402.305:10000:PASS:35975173:60880486:38219853:2:69:1:0:0
chr1	64416878	INV00000153	N	<INV>	.	PASS	IMPRECISE;CIEND=-353,353;CIPOS=-353,353;SVTYPE=INV;SVMETHOD=EMBL.DELLYv0.6.7;CHR2=chr1;END=182740327;CT=3to3;INSLEN=0;PE=6;MAPQ=23	GT:GL:GQ:FT:RCL:RC:RCR:CN:DR:DV:RR:RV	0/0:0,-12.9504,-411.131:130:PASS:40766171:71694354:43027667:2:75:6:0:0
chr1	69595988	INV00000154	N	<INV>	.	LowQual	IMPRECISE;CIEND=-418,418;CIPOS=-418,418;SVTYPE=INV;SVMETHOD=EMBL.DELLYv0.6.7;CHR2=chr1;END=119152276;CT=3to3;INSLEN=0;PE=5;MAPQ=10	GT:GL:GQ:FT:RCL:RC:RCR:CN:DR:DV:RR:RV	1/1:-3.70429,-1.00841,0:10:LowQual:18012326:36655498:4839221:3:0:4:0:0
chr1	69596139	INV00000155	N	<INV>	.	LowQual	IMPRECISE;CIEND=-314,314;CIPOS=-314,314;SVTYPE=INV;SVMETHOD=EMBL.DELLYv0.6.7;CHR2=chr1;END=119152201;CT=5to5;INSLEN=0;PE=6;MAPQ=11	GT:GL:GQ:FT:RCL:RC:RCR:CN:DR:DV:RR:RV	0/0:0,-4.232,-104.646:42:PASS:18012267:36655321:4839196:3:29:6:0:0
chr1	69781867	INV00000156	N	<INV>	.	LowQual	IMPRECISE;CIEND=-355,355;CIPOS=-355,355;SVTYPE=INV;SVMETHOD=EMBL.DELLYv0.6.7;CHR2=chr1;END=94731174;CT=3to3;INSLEN=0;PE=2;MAPQ=4	GT:GL:GQ:FT:RCL:RC:RCR:CN:DR:DV:RR:RV	0/0:0,-12.0333,-204.292:120:PASS:9219149:18604625:9287729:2:40:0:0:0
chr1	71353991	INV00000157	N	<INV>	.	LowQual	IMPRECISE;CIEND=-194,194;CIPOS=-194,194;SVTYPE=INV;SVMETHOD=EMBL.DELLYv0.6.7;CHR2=chr1;END=71355734;CT=5to5;INSLEN=0;PE=2;MAPQ=60	GT:GL:GQ:FT:RCL:RC:RCR:CN:DR:DV:RR:RV	0/0:0,-10.8781,-429.5:109:PASS:728:1235:688:2:74:2:0:0
chr1	73059166	INV00000158	N	<INV>	.	PASS	IMPRECISE;CIEND=-86,86;CIPOS=-86,86;SVTYPE=INV;SVMETHOD=EMBL.DELLYv0.6.7;CHR2=chr1;END=73061647;CT=3to3;INSLEN=0;PE=3;MAPQ=38	GT:GL:GQ:FT:RCL:RC:RCR:CN:DR:DV:RR:RV	0/0:0,-6.7433,-319.373:67:PASS:879:1964:862:2:65:3:0:0
chr1	73059773	INV00000159	N	<INV>	.	LowQual	IMPRECISE;CIEND=-224,224;CIPOS=-224,224;SVTYPE=INV;SVMETHOD=EMBL.DELLYv0.6.7;CHR2=chr1;END=73061241;CT=5to5;INSLEN=0;PE=2;MAPQ=60	GT:GL:GQ:FT:RCL:RC:RCR:CN:DR:DV:RR:RV	0/0:0,-18.3801,-321.397:10000:PASS:496:1211:576:2:80:1:0:0
chr1	73129400	INV00000160	N	<INV>	.	LowQual	IMPRECISE;CIEND=-312,312;CIPOS=-312,312;SVTYPE=INV;SVMETHOD=EMBL.DELLYv0.6.7;CHR2=chr1;END=160691827;CT=5to5;INSLEN=0;PE=5;MAPQ=6	GT:GL:GQ:FT:RCL:RC:RCR:CN:DR:DV:RR:RV	0/0:0,-18.781,-418.316:10000:PASS:31314991:48917193:32334523:2:75:4:0:0
chr1	77366735	INV00000161	N	<INV>	.	PASS	IMPRECISE;CIEND=-379,379;CIPOS=-379,379;SVTYPE=INV;SVMETHOD=EMBL.DELLYv0.6.7;CHR2=chr1;END=77368140;CT=3to3;INSLEN=0;PE=3;MAPQ=41	GT:GL:GQ:FT:RCL:RC:RCR:CN:DR:DV:RR:RV	0/1:-9.59111,0,-22.7908:96:PASS:562:579:342:1:6:3:0:0
chr1	77367082	INV00000162	N	<INV>	.	PASS	IMPRECISE;CIEND=-104,104;CIPOS=-104,104;SVTYPE=INV;SVMETHOD=EMBL.DELLYv0.6.7;CHR2=chr1;END=77367970;CT=5to5;INSLEN=0;PE=3;MAPQ=27	GT:GL:GQ:FT:RCL:RC:RCR:CN:DR:DV:RR:RV	0/1:-6.09111,0,-22.796:61:PASS:340:316:73:2:6:3:0:0
chr1	78648274	INV00000163	N	<INV>	.	LowQual	IMPRECISE;CIEND=-410,410;CIPOS=-410,410;SVTYPE=INV;SVMETHOD=EMBL.DELLYv0.6.7;CHR2=chr1;END=78754161;CT=5to5;INSLEN=0;PE=2;MAPQ=8	GT:GL:GQ:FT:RCL:RC:RCR:CN:DR:DV:RR:RV	0/0:0,-24.7875,-503.275:10000:PASS:39768:81356:40793:2:84:1:0:0
chr1	79307733	INV00000165	N	<INV>	.	LowQual	IMPRECISE;CIEND=-365,365;CIPOS=-365,365;SVTYPE=INV;SVMETHOD=EMBL.DELLYv0.6.7;CHR2=chr1;END=83802007;CT=5to5;INSLEN=0;PE=4;MAPQ=4	GT:GL:GQ:FT:RCL:RC:RCR:CN:DR:DV:RR:RV	0/0:0,-22.7801,-447.196:10000:PASS:1703098:3323940:1683265:2:77:1:0:0
chr1	79307830	INV00000164	N	<INV>	.	LowQual	IMPRECISE;CIEND=-415,415;CIPOS=-415,415;SVTYPE=INV;SVMETHOD=EMBL.DELLYv0.6.7;CHR2=chr1;END=83801517;CT=3to3;INSLEN=0;PE=2;MAPQ=7	GT:GL:GQ:FT:RCL:RC:RCR:CN:DR:DV:RR:RV	0/0:0,-20.6747,-402.122:10000:PASS:1702834:3323493:1683082:2:71:2:0:0
chr1	80328939	INV00000166	N	<INV>	.	PASS	IMPRECISE;CIEND=-94,94;CIPOS=-94,94;SVTYPE=INV;SVMETHOD=EMBL.DELLYv0.6.7;CHR2=chr1;END=80329423;CT=5to5;INSLEN=0;PE=45;MAPQ=60	GT:GL:GQ:FT:RCL:RC:RCR:CN:DR:DV:RR:RV	0/1:-216.61,0,-18.2702:10000:PASS:153:216:148:1:10:45:0:0
chr1	80329256	INV00000167	N	<INV>	.	PASS	IMPRECISE;CIEND=-372,372;CIPOS=-372,372;SVTYPE=INV;SVMETHOD=EMBL.DELLYv0.6.7;CHR2=chr1;END=105963303;CT=5to5;INSLEN=0;PE=6;MAPQ=21	GT:GL:GQ:FT:RCL:RC:RCR:CN:DR:DV:RR:RV	1/1:-12.6909,-1.59705,0:16:PASS:9543139:19099807:9281197:2:0:6:0:0
chr1	80330496	INV00000168	N	<INV>	.	LowQual	IMPRECISE;CIEND=-398,398;CIPOS=-398,398;SVTYPE=INV;SVMETHOD=EMBL.DELLYv0.6.7;CHR2=chr1;END=165582719;CT=5to5;INSLEN=0;PE=2;MAPQ=6	GT:GL:GQ:FT:RCL:RC:RCR:CN:DR:DV:RR:RV	0/0:0,-15.1344,-150.664:151:PASS:30992970:47074010:31350488:2:57:2:0:0
chr1	81194669	INV00000169	N	<INV>	.	PASS	IMPRECISE;CIEND=-122,122;CIPOS=-122,122;SVTYPE=INV;SVMETHOD=EMBL.DELLYv0.6.7;CHR2=chr1;END=81195874;CT=3to3;INSLEN=0;PE=40;MAPQ=60	GT:GL:GQ:FT:RCL:RC:RCR:CN:DR:DV:RR:RV	0/1:-207.917,0,-229.215:10000:PASS:433:983:422:2:43:40:0:0
chr1	81194672	INV00000170	N	<INV>	.	PASS	IMPRECISE;CIEND=-174,174;CIPOS=-174,174;SVTYPE=INV;SVMETHOD=EMBL.DELLYv0.6.7;CHR2=chr1;END=81195685;CT=5to5;INSLEN=0;PE=33;MAPQ=60	GT:GL:GQ:FT:RCL:RC:RCR:CN:DR:DV:RR:RV	0/1:-171.024,0,-231.322:10000:PASS:362:771:437:2:43:33:0:0
chr1	82328768	INV00000171	N	<INV>	.	LowQual	IMPRECISE;CIEND=-345,345;CIPOS=-345,345;SVTYPE=INV;SVMETHOD=EMBL.DELLYv0.6.7;CHR2=chr1;END=82332968;CT=3to3;INSLEN=0;PE=2;MAPQ=56	GT:GL:GQ:FT:RCL:RC:RCR:CN:DR:DV:RR:RV	0/0:0,-8.52793,-323.365:85:PASS:1612:3077:1514:2:59:2:0:0
chr1	82608506	INV00000172	N	<INV>	.	LowQual	IMPRECISE;CIEND=-122,122;CIPOS=-122,122;SVTYPE=INV;SVMETHOD=EMBL.DELLYv0.6.7;CHR2=chr1;END=198506745;CT=5to5;INSLEN=0;PE=18;MAPQ=14	GT:GL:GQ:FT:RCL:RC:RCR:CN:DR:DV:RR:RV	0/0:0,-2.06384,-289.67:21:PASS:41504862:69921053:36218671:2:51:11:0:0
chr1	84912411	INV00000173	N	<INV>	.	PASS	IMPRECISE;CIEND=-387,387;CIPOS=-387,387;SVTYPE=INV;SVMETHOD=EMBL.DELLYv0.6.7;CHR2=chr1;END=84912834;CT=5to5;INSLEN=0;PE=6;MAPQ=47	GT:GL:GQ:FT:RCL:RC:RCR:CN:DR:DV:RR:RV	0/1:-4.42175,0,-397.122:44:PASS:252:442:221:2:70:6:0:0
chr1	85528058	INV00000174	N	<INV>	.	LowQual	IMPRECISE;CIEND=-374,374;CIPOS=-374,374;SVTYPE=INV;SVMETHOD=EMBL.DELLYv0.6.7;CHR2=chr1;END=145534570;CT=3to3;INSLEN=0;PE=2;MAPQ=9	GT:GL:GQ:FT:RCL:RC:RCR:CN:DR:DV:RR:RV	0/0:0,-23.7795,-355.509:10000:PASS:22246464:29967429:20696801:1:83:2:0:0
chr1	86120997	INV00000175	N	<INV>	.	LowQual	IMPRECISE;CIEND=-396,396;CIPOS=-396,396;SVTYPE=INV;SVMETHOD=EMBL.DELLYv0.6.7;CHR2=chr1;END=99025906;CT=5to5;INSLEN=0;PE=2;MAPQ=10	GT:GL:GQ:FT:RCL:RC:RCR:CN:DR:DV:RR:RV	0/0:0,-19.1895,-283.938:10000:PASS:4791777:9651627:4787161:2:68:2:0:0
chr1	86344151	INV00000176	N	<INV>	.	PASS	IMPRECISE;CIEND=-318,318;CIPOS=-318,318;SVTYPE=INV;SVMETHOD=EMBL.DELLYv0.6.7;CHR2=chr1;END=89254043;CT=3to3;INSLEN=0;PE=11;MAPQ=49	GT:GL:GQ:FT:RCL:RC:RCR:CN:DR:DV:RR:RV	0/1:-28.5971,0,-247.433:10000:PASS:1085494:2197502:1108207:2:64:11:0:0
chr1	86344566	INV00000177	N	<INV>	.	PASS	IMPRECISE;CIEND=-215,215;CIPOS=-215,215;SVTYPE=INV;SVMETHOD=EMBL.DELLYv0.6.7;CHR2=chr1;END=89253860;CT=5to5;INSLEN=0;PE=14;MAPQ=59	GT:GL:GQ:FT:RCL:RC:RCR:CN:DR:DV:RR:RV	0/1:-49.7064,0,-251.018:10000:PASS:1085253:2197091:1108012:2:68:14:0:0
chr1	86827810	INV00000178	N	<INV>	.	LowQual	IMPRECISE;CIEND=-385,385;CIPOS=-385,385;SVTYPE=INV;SVMETHOD=EMBL.DELLYv0.6.7;CHR2=chr1;END=230872104;CT=3to3;INSLEN=0;PE=2;MAPQ=49	GT:GL:GQ:FT:RCL:RC:RCR:CN:DR:DV:RR:RV	0/0:0,-12.1606,-328.497:122:PASS:51256257:89971183:13026147:3:57:2:0:0
chr1	88767832	INV00000179	N	<INV>	.	PASS	IMPRECISE;CIEND=-349,349;CIPOS=-349,349;SVTYPE=INV;SVMETHOD=EMBL.DELLYv0.6.7;CHR2=chr1;END=88768051;CT=3to3;INSLEN=0;PE=3;MAPQ=43	GT:GL:GQ:FT:RCL:RC:RCR:CN:DR:DV:RR:RV	0/0:0,-5.16174,-324.7:52:PASS:97:146:89:2:57:3:0:0
chr1	88768008	INV00000180	N	<INV>	.	LowQual	IMPRECISE;CIEND=-380,380;CIPOS=-380,380;SVTYPE=INV;SVMETHOD=EMBL.DELLYv0.6.7;CHR2=chr1;END=88768254;CT=5to5;INSLEN=0;PE=2;MAPQ=43	GT:GL:GQ:FT:RCL:RC:RCR:CN:DR:DV:RR:RV	0/0:0,-9.46176,-335.7:95:PASS:90:181:78:2:58:2:0:0
chr1	89778928	INV00000181	N	<INV>	.	LowQual	IMPRECISE;CIEND=-373,373;CIPOS=-373,373;SVTYPE=INV;SVMETHOD=EMBL.DELLYv0.6.7;CHR2=chr1;END=89780052;CT=3to3;INSLEN=0;PE=2;MAPQ=60	GT:GL:GQ:FT:RCL:RC:RCR:CN:DR:DV:RR:RV	0/0:0,-10.9756,-408.899:110:PASS:421:835:402:2:72:2:0:0
chr1	91147895	INV00000182	N	<INV>	.	LowQual	IMPRECISE;CIEND=-376,376;CIPOS=-376,376;SVTYPE=INV;SVMETHOD=EMBL.DELLYv0.6.7;CHR2=chr1;END=208618916;CT=3to3;INSLEN=0;PE=2;MAPQ=2	GT:GL:GQ:FT:RCL:RC:RCR:CN:DR:DV:RR:RV	0/0:0,-24.6822,-488.298:10000:PASS:42744493:70632448:29100659:2:82:0:0:0
chr1	91922912	INV00000183	N	<INV>	.	LowQual	IMPRECISE;CIEND=-344,344;CIPOS=-344,344;SVTYPE=INV;SVMETHOD=EMBL.DELLYv0.6.7;CHR2=chr1;END=91923532;CT=3to3;INSLEN=0;PE=2;MAPQ=60	GT:GL:GQ:FT:RCL:RC:RCR:CN:DR:DV:RR:RV	0/0:0,-1.74469,-169.398:17:PASS:211:442:132:3:43:2:0:0
chr1	91991876	INV00000184	N	<INV>	.	LowQual	IMPRECISE;CIEND=-159,159;CIPOS=-159,159;SVTYPE=INV;SVMETHOD=EMBL.DELLYv0.6.7;CHR2=chr1;END=91992582;CT=5to5;INSLEN=0;PE=2;MAPQ=60	GT:GL:GQ:FT:RCL:RC:RCR:CN:DR:DV:RR:RV	0/0:0,-6.83886,-208.188:68:PASS:205:487:278:2:49:2:0:0
chr1	92777999	INV00000185	N	<INV>	.	LowQual	IMPRECISE;CIEND=-389,389;CIPOS=-389,389;SVTYPE=INV;SVMETHOD=EMBL.DELLYv0.6.7;CHR2=chr1;END=92779275;CT=3to3;INSLEN=0;PE=2;MAPQ=60	GT:GL:GQ:FT:RCL:RC:RCR:CN:DR:DV:RR:RV	0/0:0,-10.1559,-303.706:102:PASS:446:919:430:2:57:2:0:0
chr1	92796682	INV00000186	N	<INV>	.	PASS	IMPRECISE;CIEND=-245,245;CIPOS=-245,245;SVTYPE=INV;SVMETHOD=EMBL.DELLYv0.6.7;CHR2=chr1;END=92796964;CT=5to5;INSLEN=0;PE=17;MAPQ=60	GT:GL:GQ:FT:RCL:RC:RCR:CN:DR:DV:RR:RV	0/1:-164.026,0,-207.725:10000:PASS:121:136:88:1:40:33:0:0
chr1	92846883	INV00000187	N	<INV>	.	LowQual	IMPRECISE;CIEND=-397,397;CIPOS=-397,397;SVTYPE=INV;SVMETHOD=EMBL.DELLYv0.6.7;CHR2=chr1;END=107753285;CT=3to3;INSLEN=0;PE=2;MAPQ=10	GT:GL:GQ:FT:RCL:RC:RCR:CN:DR:DV:RR:RV	1/1:-0.954243,-0.255273,0:4:LowQual:5590701:11099233:5288570:2:0:1:0:0
chr1	94660051	INV00000188	N	<INV>	.	LowQual	IMPRECISE;CIEND=-406,406;CIPOS=-406,406;SVTYPE=INV;SVMETHOD=EMBL.DELLYv0.6.7;CHR2=chr1;END=174436033;CT=5to5;INSLEN=0;PE=2;MAPQ=16	GT:GL:GQ:FT:RCL:RC:RCR:CN:DR:DV:RR:RV	0/0:0,-11.9489,-236.469:119:PASS:29619591:43022834:29232060:1:46:2:0:0
chr1	99722072	INV00000189	N	<INV>	.	LowQual	IMPRECISE;CIEND=-346,346;CIPOS=-346,346;SVTYPE=INV;SVMETHOD=EMBL.DELLYv0.6.7;CHR2=chr1;END=99723321;CT=3to3;INSLEN=0;PE=2;MAPQ=60	GT:GL:GQ:FT:RCL:RC:RCR:CN:DR:DV:RR:RV	0/0:0,-5.95044,-272.001:60:PASS:439:957:450:2:47:2:0:0
chr1	102426647	INV00000190	N	<INV>	.	LowQual	IMPRECISE;CIEND=-272,272;CIPOS=-272,272;SVTYPE=INV;SVMETHOD=EMBL.DELLYv0.6.7;CHR2=chr1;END=102504679;CT=3to3;INSLEN=0;PE=6;MAPQ=9	GT:GL:GQ:FT:RCL:RC:RCR:CN:DR:DV:RR:RV	0/0:0,-10.1363,-223.46:101:PASS:29893:58491:30310:2:50:6:0:0
chr1	102426986	INV00000191	N	<INV>	.	PASS	IMPRECISE;CIEND=-268,268;CIPOS=-268,268;SVTYPE=INV;SVMETHOD=EMBL.DELLYv0.6.7;CHR2=chr1;END=102504537;CT=5to5;INSLEN=0;PE=26;MAPQ=31	GT:GL:GQ:FT:RCL:RC:RCR:CN:DR:DV:RR:RV	0/1:-40.9622,0,-169.606:10000:PASS:29641:58148:30148:2:54:24:0:0
chr1	102583447	INV00000192	N	<INV>	.	LowQual	IMPRECISE;CIEND=-373,373;CIPOS=-373,373;SVTYPE=INV;SVMETHOD=EMBL.DELLYv0.6.7;CHR2=chr1;END=157300481;CT=5to5;INSLEN=0;PE=2;MAPQ=5	GT:GL:GQ:FT:RCL:RC:RCR:CN:DR:DV:RR:RV	0/0:0,-1.86571,-19.7226:19:PASS:20529046:24316463:20242582:1:7:1:0:0
chr1	104562094	INV00000193	N	<INV>	.	LowQual	IMPRECISE;CIEND=-394,394;CIPOS=-394,394;SVTYPE=INV;SVMETHOD=EMBL.DELLYv0.6.7;CHR2=chr1;END=104562337;CT=3to3;INSLEN=0;PE=2;MAPQ=36	GT:GL:GQ:FT:RCL:RC:RCR:CN:DR:DV:RR:RV	0/1:-5.77324,0,-122.474:58:PASS:67:106:49:2:22:4:0:0
chr1	104562271	INV00000194	N	<INV>	.	LowQual	IMPRECISE;CIEND=-336,336;CIPOS=-336,336;SVTYPE=INV;SVMETHOD=EMBL.DELLYv0.6.7;CHR2=chr1;END=104562440;CT=5to5;INSLEN=0;PE=2;MAPQ=33	GT:GL:GQ:FT:RCL:RC:RCR:CN:DR:DV:RR:RV	0/0:0,-0.88929,-121.952:10:LowQual:32:78:52:2:26:4:0:0
chr1	104870487	INV00000195	N	<INV>	.	LowQual	IMPRECISE;CIEND=-334,334;CIPOS=-334,334;SVTYPE=INV;SVMETHOD=EMBL.DELLYv0.6.7;CHR2=chr1;END=218988295;CT=5to5;INSLEN=0;PE=7;MAPQ=7	GT:GL:GQ:FT:RCL:RC:RCR:CN:DR:DV:RR:RV	1/1:-7.83171,-1.23686,0:12:LowQual:42201870:68102447:21433139:2:0:5:0:0
chr1	106383719	INV00000196	N	<INV>	.	LowQual	IMPRECISE;CIEND=-291,291;CIPOS=-291,291;SVTYPE=INV;SVMETHOD=EMBL.DELLYv0.6.7;CHR2=chr1;END=106386727;CT=5to5;INSLEN=0;PE=2;MAPQ=60	GT:GL:GQ:FT:RCL:RC:RCR:CN:DR:DV:RR:RV	0/0:0,-9.66593,-310.496:97:PASS:1071:2327:1129:2:66:2:0:0
chr1	110359391	INV00000197	N	<INV>	.	LowQual	IMPRECISE;CIEND=-196,196;CIPOS=-196,196;SVTYPE=INV;SVMETHOD=EMBL.DELLYv0.6.7;CHR2=chr1;END=110360152;CT=5to5;INSLEN=0;PE=2;MAPQ=60	GT:GL:GQ:FT:RCL:RC:RCR:CN:DR:DV:RR:RV	0/0:0,-1.84186,-247.894:18:PASS:283:500:276:2:44:2:0:0
chr1	112663721	INV00000198	N	<INV>	.	PASS	IMPRECISE;CIEND=-179,179;CIPOS=-179,179;SVTYPE=INV;SVMETHOD=EMBL.DELLYv0.6.7;CHR2=chr1;END=167206159;CT=5to5;INSLEN=0;PE=15;MAPQ=27	GT:GL:GQ:FT:RCL:RC:RCR:CN:DR:DV:RR:RV	0/1:-14.657,0,-200.246:147:PASS:20126901:24376254:20343722:1:39:14:0:0
chr1	113074794	INV00000199	N	<INV>	.	LowQual	IMPRECISE;CIEND=-202,202;CIPOS=-202,202;SVTYPE=INV;SVMETHOD=EMBL.DELLYv0.6.7;CHR2=chr1;END=113076095;CT=5to5;INSLEN=0;PE=2;MAPQ=60	GT:GL:GQ:FT:RCL:RC:RCR:CN:DR:DV:RR:RV	0/0:0,-3.24317,-224.3:32:PASS:414:814:467:2:40:2:0:0
chr1	113816418	INV00000200	N	<INV>	.	LowQual	IMPRECISE;CIEND=-2,2;CIPOS=-2,2;SVTYPE=INV;SVMETHOD=EMBL.DELLYv0.6.7;CHR2=chr1;END=113818419;CT=5to5;INSLEN=0;PE=2;MAPQ=60	GT:GL:GQ:FT:RCL:RC:RCR:CN:DR:DV:RR:RV	0/0:0,-14.1683,-384.699:142:PASS:665:1382:781:2:66:1:0:0
chr1	114103333	INV00000202	N	<INV>	.	PASS	IMPRECISE;CIEND=-313,313;CIPOS=-313,313;SVTYPE=INV;SVMETHOD=EMBL.DELLYv0.6.7;CHR2=chr1;END=114111939;CT=5to5;INSLEN=0;PE=8;MAPQ=60	GT:GL:GQ:FT:RCL:RC:RCR:CN:DR:DV:RR:RV	0/1:-27.8362,0,-303.936:10000:PASS:3255:5992:3083:2:54:8:0:0
chr1	114103409	INV00000201	N	<INV>	.	PASS	IMPRECISE;CIEND=-253,253;CIPOS=-253,253;SVTYPE=INV;SVMETHOD=EMBL.DELLYv0.6.7;CHR2=chr1;END=114111598;CT=3to3;INSLEN=0;PE=15;MAPQ=60	GT:GL:GQ:FT:RCL:RC:RCR:CN:DR:DV:RR:RV	0/1:-64.3197,0,-350.42:10000:PASS:3126:5709:2902:2:63:15:0:0
chr1	116146965	INV00000203	N	<INV>	.	LowQual	IMPRECISE;CIEND=-329,329;CIPOS=-329,329;SVTYPE=INV;SVMETHOD=EMBL.DELLYv0.6.7;CHR2=chr1;END=119178902;CT=3to3;INSLEN=0;PE=3;MAPQ=3	GT:GL:GQ:FT:RCL:RC:RCR:CN:DR:DV:RR:RV	0/0:0,-13.9493,-267.865:139:PASS:1112166:2244591:829367:2:47:1:0:0
chr1	120521502	INV00000204	N	<INV>	.	LowQual	IMPRECISE;CIEND=-302,302;CIPOS=-302,302;SVTYPE=INV;SVMETHOD=EMBL.DELLYv0.6.7;CHR2=chr1;END=149001055;CT=5to5;INSLEN=0;PE=2;MAPQ=10	GT:GL:GQ:FT:RCL:RC:RCR:CN:DR:DV:RR:RV	0/0:0,-15.8669,-199.154:157:PASS:10114152:6160917:9729886:1:56:1:0:0
chr1	120523943	INV00000205	N	<INV>	.	LowQual	IMPRECISE;CIEND=-391,391;CIPOS=-391,391;SVTYPE=INV;SVMETHOD=EMBL.DELLYv0.6.7;CHR2=chr1;END=148997964;CT=3to3;INSLEN=0;PE=2;MAPQ=10	GT:GL:GQ:FT:RCL:RC:RCR:CN:DR:DV:RR:RV	0/0:0,-20.8524,-254.478:10000:PASS:10112195:6157790:9727052:1:74:2:0:0
chr1	121955837	INV00000206	N	<INV>	.	LowQual	IMPRECISE;CIEND=-393,393;CIPOS=-393,393;SVTYPE=INV;SVMETHOD=EMBL.DELLYv0.6.7;CHR2=chr1;END=122143677;CT=5to5;INSLEN=0;PE=2;MAPQ=7	GT:GL:GQ:FT:RCL:RC:RCR:CN:DR:DV:RR:RV	0/0:0,-0.803983,-12.0955:9:LowQual:8677:13602:6424:2:4:1:0:0
chr1	124977823	INV00000207	N	<INV>	.	PASS	IMPRECISE;CIEND=-294,294;CIPOS=-294,294;SVTYPE=INV;SVMETHOD=EMBL.DELLYv0.6.7;CHR2=chr1;END=124982283;CT=3to3;INSLEN=0;PE=5;MAPQ=21	GT:GL:GQ:FT:RCL:RC:RCR:CN:DR:DV:RR:RV	0/0:0,-4.74585,-224.808:47:PASS:1685:2954:1643:2:47:5:0:0
chr1	124978327	INV00000208	N	<INV>	.	PASS	IMPRECISE;CIEND=-319,319;CIPOS=-319,319;SVTYPE=INV;SVMETHOD=EMBL.DELLYv0.6.7;CHR2=chr1;END=124982230;CT=5to5;INSLEN=0;PE=11;MAPQ=21	GT:GL:GQ:FT:RCL:RC:RCR:CN:DR:DV:RR:RV	1/1:-24.1608,-3.27214,0:33:PASS:1194:2807:1447:2:0:11:0:0
chr1	125068182	INV00000209	N	<INV>	.	LowQual	IMPRECISE;CIEND=-396,396;CIPOS=-396,396;SVTYPE=INV;SVMETHOD=EMBL.DELLYv0.6.7;CHR2=chr1;END=125154628;CT=3to3;INSLEN=0;PE=2;MAPQ=5	GT:GL:GQ:FT:RCL:RC:RCR:CN:DR:DV:RR:RV	0/0:0,-25.1896,-504.43:10000:PASS:31499:81985:262274:1:85:2:0:0
chr1	125070184	INV00000210	N	<INV>	.	LowQual	IMPRECISE;CIEND=-350,350;CIPOS=-350,350;SVTYPE=INV;SVMETHOD=EMBL.DELLYv0.6.7;CHR2=chr1;END=125151579;CT=5to5;INSLEN=0;PE=3;MAPQ=8	GT:GL:GQ:FT:RCL:RC:RCR:CN:DR:DV:RR:RV	0/0:0,-22.9718,-454.923:10000:PASS:30289:76558:265774:1:86:3:0:0
chr1	125070742	INV00000211	N	<INV>	.	LowQual	IMPRECISE;CIEND=-393,393;CIPOS=-393,393;SVTYPE=INV;SVMETHOD=EMBL.DELLYv0.6.7;CHR2=chr1;END=125151906;CT=5to5;INSLEN=0;PE=5;MAPQ=4	GT:GL:GQ:FT:RCL:RC:RCR:CN:DR:DV:RR:RV	0/0:0,-32.615,-586.001:10000:PASS:30571:76058:265412:1:116:1:0:0
chr1	125071259	INV00000212	N	<INV>	.	LowQual	IMPRECISE;CIEND=-382,382;CIPOS=-382,382;SVTYPE=INV;SVMETHOD=EMBL.DELLYv0.6.7;CHR2=chr1;END=125150179;CT=3to3;INSLEN=0;PE=7;MAPQ=17	GT:GL:GQ:FT:RCL:RC:RCR:CN:DR:DV:RR:RV	0/0:0,-21.4317,-511.972:10000:PASS:30228:72964:267540:0:102:7:0:0
chr1	125072288	INV00000213	N	<INV>	.	LowQual	IMPRECISE;CIEND=-279,279;CIPOS=-279,279;SVTYPE=INV;SVMETHOD=EMBL.DELLYv0.6.7;CHR2=chr1;END=143540940;CT=3to3;INSLEN=0;PE=3;MAPQ=19	GT:GL:GQ:FT:RCL:RC:RCR:CN:DR:DV:RR:RV	0/0:0,-21.1727,-464.412:10000:PASS:5995304:1090764:4671061:0:87:3:0:0
chr1	125086383	INV00000214	N	<INV>	.	LowQual	IMPRECISE;CIEND=-387,387;CIPOS=-387,387;SVTYPE=INV;SVMETHOD=EMBL.DELLYv0.6.7;CHR2=chr1;END=143497586;CT=3to3;INSLEN=0;PE=2;MAPQ=20	GT:GL:GQ:FT:RCL:RC:RCR:CN:DR:DV:RR:RV	0/0:0,-0.25989,-22.356:5:LowQual:5985524:1047899:4638305:0:7:1:0:0
chr1	125098052	INV00000215	N	<INV>	.	PASS	IMPRECISE;CIEND=-376,376;CIPOS=-376,376;SVTYPE=INV;SVMETHOD=EMBL.DELLYv0.6.7;CHR2=chr1;END=143534588;CT=5to5;INSLEN=0;PE=4;MAPQ=20	GT:GL:GQ:FT:RCL:RC:RCR:CN:DR:DV:RR:RV	0/0:0,-4.43122,-98.7094:44:PASS:5994825:1054600:4660510:0:32:3:0:0
chr1	125098154	INV00000216	N	<INV>	.	LowQual	IMPRECISE;CIEND=-371,371;CIPOS=-371,371;SVTYPE=INV;SVMETHOD=EMBL.DELLYv0.6.7;CHR2=chr1;END=143534220;CT=3to3;INSLEN=0;PE=4;MAPQ=9	GT:GL:GQ:FT:RCL:RC:RCR:CN:DR:DV:RR:RV	0/0:0,-8.43521,-100.953:84:PASS:5994697:1054320:4660208:0:36:4:0:0
chr1	125167736	INV00000217	N	<INV>	.	LowQual	IMPRECISE;CIEND=-394,394;CIPOS=-394,394;SVTYPE=INV;SVMETHOD=EMBL.DELLYv0.6.7;CHR2=chr1;END=143233972;CT=5to5;INSLEN=0;PE=6;MAPQ=5	GT:GL:GQ:FT:RCL:RC:RCR:CN:DR:DV:RR:RV	0/0:0,-36.906,-337.002:10000:PASS:5869597:684600:4618647:0:133:3:0:0
chr1	125170043	INV00000218	N	<INV>	.	LowQual	IMPRECISE;CIEND=-387,387;CIPOS=-387,387;SVTYPE=INV;SVMETHOD=EMBL.DELLYv0.6.7;CHR2=chr1;END=143234541;CT=3to3;INSLEN=0;PE=2;MAPQ=3	GT:GL:GQ:FT:RCL:RC:RCR:CN:DR:DV:RR:RV	0/0:0,-38.543,-517.808:10000:PASS:5873212:680154:4617168:0:131:0:0:0
chr1	125170078	INV00000219	N	<INV>	.	LowQual	IMPRECISE;CIEND=-389,389;CIPOS=-389,389;SVTYPE=INV;SVMETHOD=EMBL.DELLYv0.6.7;CHR2=chr1;END=143185132;CT=5to5;INSLEN=0;PE=2;MAPQ=3	GT:GL:GQ:FT:RCL:RC:RCR:CN:DR:DV:RR:RV	0/0:0,-45.6311,-625.572:10000:PASS:5855596:249328:4994554:0:154:0:0:0
chr1	125170202	INV00000220	N	<INV>	.	LowQual	IMPRECISE;CIEND=-403,403;CIPOS=-403,403;SVTYPE=INV;SVMETHOD=EMBL.DELLYv0.6.7;CHR2=chr1;END=143237065;CT=3to3;INSLEN=0;PE=2;MAPQ=7	GT:GL:GQ:FT:RCL:RC:RCR:CN:DR:DV:RR:RV	0/0:0,-43.713,-590.15:10000:PASS:5874250:687504:4610899:0:150:2:0:0
chr1	125173814	INV00000221	N	<INV>	.	LowQual	IMPRECISE;CIEND=-395,395;CIPOS=-395,395;SVTYPE=INV;SVMETHOD=EMBL.DELLYv0.6.7;CHR2=chr1;END=143275237;CT=5to5;INSLEN=0;PE=2;MAPQ=3	GT:GL:GQ:FT:RCL:RC:RCR:CN:DR:DV:RR:RV	0/0:0,-8.30197,-91.4721:83:PASS:5885422:927417:4409421:0:29:0:0:0
chr1	125175119	INV00000222	N	<INV>	.	LowQual	IMPRECISE;CIEND=-408,408;CIPOS=-408,408;SVTYPE=INV;SVMETHOD=EMBL.DELLYv0.6.7;CHR2=chr1;END=143184742;CT=3to3;INSLEN=0;PE=2;MAPQ=7	GT:GL:GQ:FT:RCL:RC:RCR:CN:DR:DV:RR:RV	0/0:0,-10.4381,-213.497:104:PASS:5852617:237868:5001474:0:36:1:0:0
chr1	125177148	INV00000223	N	<INV>	.	LowQual	IMPRECISE;CIEND=-184,184;CIPOS=-184,184;SVTYPE=INV;SVMETHOD=EMBL.DELLYv0.6.7;CHR2=chr1;END=143214691;CT=5to5;INSLEN=0;PE=2;MAPQ=2	GT:GL:GQ:FT:RCL:RC:RCR:CN:DR:DV:RR:RV	0/0:0,-409.19,-1000:10000:PASS:5864648:434317:4832519:0:1425:0:0:0
chr1	125179936	INV00000224	N	<INV>	.	LowQual	IMPRECISE;CIEND=-189,189;CIPOS=-189,189;SVTYPE=INV;SVMETHOD=EMBL.DELLYv0.6.7;CHR2=chr1;END=143266454;CT=5to5;INSLEN=0;PE=2;MAPQ=3	GT:GL:GQ:FT:RCL:RC:RCR:CN:DR:DV:RR:RV	0/0:0,-123.45,-811.59:10000:PASS:5940612:839740:4419879:0:447:0:0:0
chr1	125180023	INV00000247	N	<INV>	.	LowQual	IMPRECISE;CIEND=-397,397;CIPOS=-397,397;SVTYPE=INV;SVMETHOD=EMBL.DELLYv0.6.7;CHR2=chr1;END=143225209;CT=3to3;INSLEN=0;PE=2;MAPQ=3	GT:GL:GQ:FT:RCL:RC:RCR:CN:DR:DV:RR:RV	0/0:0,-78.0125,-1000:10000:PASS:5931002:570265:4641326:0:261:0:0:0
chr1	125180063	INV00000232	N	<INV>	.	LowQual	IMPRECISE;CIEND=-130,130;CIPOS=-130,130;SVTYPE=INV;SVMETHOD=EMBL.DELLYv0.6.7;CHR2=chr1;END=143221717;CT=5to5;INSLEN=0;PE=30;MAPQ=4	GT:GL:GQ:FT:RCL:RC:RCR:CN:DR:DV:RR:RV	0/0:0,-551.858,-1000:10000:PASS:5935123:528794:4673139:0:1927:13:0:0
chr1	125180087	INV00000233	N	<INV>	.	LowQual	IMPRECISE;CIEND=-4,4;CIPOS=-4,4;SVTYPE=INV;SVMETHOD=EMBL.DELLYv0.6.7;CHR2=chr1;END=143265385;CT=5to5;INSLEN=0;PE=3;MAPQ=2	GT:GL:GQ:FT:RCL:RC:RCR:CN:DR:DV:RR:RV	0/0:0,-20.2552,-147.781:10000:PASS:5953933:816266:4428365:0:72:0:0:0
chr1	125180088	INV00000225	N	<INV>	.	LowQual	IMPRECISE;CIEND=-338,338;CIPOS=-338,338;SVTYPE=INV;SVMETHOD=EMBL.DELLYv0.6.7;CHR2=chr1;END=143270678;CT=5to5;INSLEN=0;PE=10;MAPQ=7	GT:GL:GQ:FT:RCL:RC:RCR:CN:DR:DV:RR:RV	0/0:0,-33.422,-497.193:10000:PASS:5955849:844849:4405201:0:124:7:0:0
chr1	125180089	INV00000238	N	<INV>	.	LowQual	IMPRECISE;CIEND=-392,392;CIPOS=-392,392;SVTYPE=INV;SVMETHOD=EMBL.DELLYv0.6.7;CHR2=chr1;END=143222652;CT=5to5;INSLEN=0;PE=4;MAPQ=3	GT:GL:GQ:FT:RCL:RC:RCR:CN:DR:DV:RR:RV	0/0:0,-997.47,-1000:10000:PASS:5939089:544684:4654639:0:3510:0:0:0
chr1	125180089	INV00000244	N	<INV>	.	LowQual	IMPRECISE;CIEND=-310,310;CIPOS=-310,310;SVTYPE=INV;SVMETHOD=EMBL.DELLYv0.6.7;CHR2=chr1;END=143263388;CT=5to5;INSLEN=0;PE=16;MAPQ=3	GT:GL:GQ:FT:RCL:RC:RCR:CN:DR:DV:RR:RV	0/0:0,-123.965,-1000:10000:PASS:5953559:793379:4449398:0:440:3:0:0
chr1	125180095	INV00000231	N	<INV>	.	LowQual	IMPRECISE;CIEND=-366,366;CIPOS=-366,366;SVTYPE=INV;SVMETHOD=EMBL.DELLYv0.6.7;CHR2=chr1;END=143193451;CT=5to5;INSLEN=0;PE=2;MAPQ=2	GT:GL:GQ:FT:RCL:RC:RCR:CN:DR:DV:RR:RV	0/0:0,-438.74,-1000:10000:PASS:5929525:243222:4923723:0:1639:0:0:0
chr1	125180102	INV00000239	N	<INV>	.	LowQual	IMPRECISE;CIEND=-285,285;CIPOS=-285,285;SVTYPE=INV;SVMETHOD=EMBL.DELLYv0.6.7;CHR2=chr1;END=143236971;CT=5to5;INSLEN=0;PE=12;MAPQ=5	GT:GL:GQ:FT:RCL:RC:RCR:CN:DR:DV:RR:RV	0/0:0,-38.3234,-293.494:10000:PASS:5945985:604673:4608946:0:146:7:0:0
chr1	125180110	INV00000240	N	<INV>	.	LowQual	IMPRECISE;CIEND=-358,358;CIPOS=-358,358;SVTYPE=INV;SVMETHOD=EMBL.DELLYv0.6.7;CHR2=chr1;END=143188284;CT=5to5;INSLEN=0;PE=17;MAPQ=4	GT:GL:GQ:FT:RCL:RC:RCR:CN:DR:DV:RR:RV	0/0:0,-2.26562,-12.9824:23:PASS:5930091:178420:4981212:0:11:2:0:0
chr1	125180112	INV00000242	N	<INV>	.	LowQual	IMPRECISE;CIEND=-405,405;CIPOS=-405,405;SVTYPE=INV;SVMETHOD=EMBL.DELLYv0.6.7;CHR2=chr1;END=143217991;CT=5to5;INSLEN=0;PE=3;MAPQ=3	GT:GL:GQ:FT:RCL:RC:RCR:CN:DR:DV:RR:RV	0/0:0,-844.591,-1000:10000:PASS:5940931:444789:4746012:0:2981:0:0:0
chr1	125180113	INV00000243	N	<INV>	.	LowQual	IMPRECISE;CIEND=-363,363;CIPOS=-363,363;SVTYPE=INV;SVMETHOD=EMBL.DELLYv0.6.7;CHR2=chr1;END=143192877;CT=5to5;INSLEN=0;PE=4;MAPQ=6	GT:GL:GQ:FT:RCL:RC:RCR:CN:DR:DV:RR:RV	0/0:0,-1000,-1000:10000:PASS:5932321:212057:4951195:0:7850:3:0:0
chr1	125180114	INV00000228	N	<INV>	.	LowQual	IMPRECISE;CIEND=-404,404;CIPOS=-404,404;SVTYPE=INV;SVMETHOD=EMBL.DELLYv0.6.7;CHR2=chr1;END=143238071;CT=5to5;INSLEN=0;PE=2;MAPQ=2	GT:GL:GQ:FT:RCL:RC:RCR:CN:DR:DV:RR:RV	0/0:0,-756.054,-1000:10000:PASS:5948469:616194:4596464:0:2661:0:0:0
chr1	125180120	INV00000248	N	<INV>	.	LowQual	IMPRECISE;CIEND=-317,317;CIPOS=-317,317;SVTYPE=INV;SVMETHOD=EMBL.DELLYv0.6.7;CHR2=chr1;END=143214683;CT=5to5;INSLEN=0;PE=13;MAPQ=2	GT:GL:GQ:FT:RCL:RC:RCR:CN:DR:DV:RR:RV	0/0:0,-1000,-1000:10000:PASS:5941359:354074:4831475:0:3561:0:0:0
chr1	125180121	INV00000237	N	<INV>	.	LowQual	IMPRECISE;CIEND=-385,385;CIPOS=-385,385;SVTYPE=INV;SVMETHOD=EMBL.DELLYv0.6.7;CHR2=chr1;END=143262434;CT=5to5;INSLEN=0;PE=2;MAPQ=4	GT:GL:GQ:FT:RCL:RC:RCR:CN:DR:DV:RR:RV	0/0:0,-42.1549,-261.901:10000:PASS:5958687:771661:4464768:0:149:0:0:0
chr1	125180144	INV00000241	N	<INV>	.	LowQual	IMPRECISE;CIEND=-4,4;CIPOS=-4,4;SVTYPE=INV;SVMETHOD=EMBL.DELLYv0.6.7;CHR2=chr1;END=143184680;CT=5to5;INSLEN=0;PE=2;MAPQ=4	GT:GL:GQ:FT:RCL:RC:RCR:CN:DR:DV:RR:RV	0/0:0,-3.96921,-26.9548:40:PASS:5936452:146141:5001922:0:14:0:0:0
chr1	125180171	INV00000234	N	<INV>	.	LowQual	IMPRECISE;CIEND=-337,337;CIPOS=-337,337;SVTYPE=INV;SVMETHOD=EMBL.DELLYv0.6.7;CHR2=chr1;END=143240315;CT=5to5;INSLEN=0;PE=2;MAPQ=2	GT:GL:GQ:FT:RCL:RC:RCR:CN:DR:DV:RR:RV	0/0:0,-434.822,-1000:10000:PASS:5964275:641106:4557720:0:1576:0:0:0
chr1	125180199	INV00000226	N	<INV>	.	LowQual	IMPRECISE;CIEND=-263,263;CIPOS=-263,263;SVTYPE=INV;SVMETHOD=EMBL.DELLYv0.6.7;CHR2=chr1;END=143185192;CT=3to3;INSLEN=0;PE=2;MAPQ=3	GT:GL:GQ:FT:RCL:RC:RCR:CN:DR:DV:RR:RV	0/0:0,-223.008,-1000:10000:PASS:5956016:141890:4987271:0:844:0:0:0
chr1	125180252	INV00000227	N	<INV>	.	LowQual	IMPRECISE;CIEND=-387,387;CIPOS=-387,387;SVTYPE=INV;SVMETHOD=EMBL.DELLYv0.6.7;CHR2=chr1;END=143213994;CT=3to3;INSLEN=0;PE=2;MAPQ=4	GT:GL:GQ:FT:RCL:RC:RCR:CN:DR:DV:RR:RV	0/0:0,-441.381,-1000:10000:PASS:5979244:307023:4839380:0:1580:0:0:0
chr1	125180257	INV00000236	N	<INV>	.	LowQual	IMPRECISE;CIEND=-351,351;CIPOS=-351,351;SVTYPE=INV;SVMETHOD=EMBL.DELLYv0.6.7;CHR2=chr1;END=143237090;CT=3to3;INSLEN=0;PE=21;MAPQ=4	GT:GL:GQ:FT:RCL:RC:RCR:CN:DR:DV:RR:RV	0/0:0,-67.4734,-474.675:10000:PASS:5988760:562395:4608414:0:247:4:0:0
chr1	125180258	INV00000245	N	<INV>	.	LowQual	IMPRECISE;CIEND=-266,266;CIPOS=-266,266;SVTYPE=INV;SVMETHOD=EMBL.DELLYv0.6.7;CHR2=chr1;END=143222379;CT=3to3;INSLEN=0;PE=24;MAPQ=4	GT:GL:GQ:FT:RCL:RC:RCR:CN:DR:DV:RR:RV	0/0:0,-1000,-1000:10000:PASS:5983697:491352:4662753:0:4526:10:0:0
chr1	125180260	INV00000249	N	<INV>	.	LowQual	IMPRECISE;CIEND=-365,365;CIPOS=-365,365;SVTYPE=INV;SVMETHOD=EMBL.DELLYv0.6.7;CHR2=chr1;END=143238209;CT=3to3;INSLEN=0;PE=32;MAPQ=4	GT:GL:GQ:FT:RCL:RC:RCR:CN:DR:DV:RR:RV	0/0:0,-136.007,-910.342:10000:PASS:5989416:579209:4592484:0:495:12:0:0
chr1	125180262	INV00000229	N	<INV>	.	LowQual	IMPRECISE;CIEND=-413,413;CIPOS=-413,413;SVTYPE=INV;SVMETHOD=EMBL.DELLYv0.6.7;CHR2=chr1;END=143236455;CT=3to3;INSLEN=0;PE=3;MAPQ=3	GT:GL:GQ:FT:RCL:RC:RCR:CN:DR:DV:RR:RV	0/0:0,-2.31409,-16.3689:23:PASS:5988995:560783:4608823:0:9:1:0:0
chr1	125180271	INV00000246	N	<INV>	.	LowQual	IMPRECISE;CIEND=-101,101;CIPOS=-101,101;SVTYPE=INV;SVMETHOD=EMBL.DELLYv0.6.7;CHR2=chr1;END=143264776;CT=3to3;INSLEN=0;PE=130;MAPQ=3	GT:GL:GQ:FT:RCL:RC:RCR:CN:DR:DV:RR:RV	0/0:0,-300.723,-1000:10000:PASS:5999920:767604:4430107:0:1055:26:0:0
chr1	125180303	INV00000235	N	<INV>	.	LowQual	IMPRECISE;CIEND=-339,339;CIPOS=-339,339;SVTYPE=INV;SVMETHOD=EMBL.DELLYv0.6.7;CHR2=chr1;END=143207276;CT=3to3;INSLEN=0;PE=5;MAPQ=5	GT:GL:GQ:FT:RCL:RC:RCR:CN:DR:DV:RR:RV	0/0:0,-108.472,-695.442:10000:PASS:5981065:251083:4883811:0:399:4:0:0
chr1	125180306	INV00000230	N	<INV>	.	LowQual	IMPRECISE;CIEND=-33,33;CIPOS=-33,33;SVTYPE=INV;SVMETHOD=EMBL.DELLYv0.6.7;CHR2=chr1;END=143266060;CT=3to3;INSLEN=0;PE=6;MAPQ=2	GT:GL:GQ:FT:RCL:RC:RCR:CN:DR:DV:RR:RV	0/0:0,-191.889,-1000:10000:PASS:6002057:775949:4421297:0:677:1:0:0
chr1	125181537	INV00000250	N	<INV>	.	LowQual	IMPRECISE;CIEND=-401,401;CIPOS=-401,401;SVTYPE=INV;SVMETHOD=EMBL.DELLYv0.6.7;CHR2=chr1;END=143236893;CT=5to5;INSLEN=0;PE=4;MAPQ=1	GT:GL:GQ:FT:RCL:RC:RCR:CN:DR:DV:RR:RV	0/0:0,-49.735,-345.648:10000:PASS:6039691:509659:4608335:0:182:0:0:0
chr1	125182984	INV00000251	N	<INV>	.	LowQual	IMPRECISE;CIEND=-400,400;CIPOS=-400,400;SVTYPE=INV;SVMETHOD=EMBL.DELLYv0.6.7;CHR2=chr1;END=143231985;CT=3to3;INSLEN=0;PE=2;MAPQ=10	GT:GL:GQ:FT:RCL:RC:RCR:CN:DR:DV:RR:RV	0/0:0,-85.885,-949.766:10000:PASS:6079446:443446:4625282:0:299:2:0:0
chr1	125183662	INV00000252	N	<INV>	.	LowQual	IMPRECISE;CIEND=-390,390;CIPOS=-390,390;SVTYPE=INV;SVMETHOD=EMBL.DELLYv0.6.7;CHR2=chr1;END=143273026;CT=5to5;INSLEN=0;PE=4;MAPQ=6	GT:GL:GQ:FT:RCL:RC:RCR:CN:DR:DV:RR:RV	0/0:0,-20.777,-410.577:10000:PASS:6099912:700213:4404327:0:72:3:0:0
chr1	125184487	INV00000253	N	<INV>	.	LowQual	IMPRECISE;CIEND=-389,389;CIPOS=-389,389;SVTYPE=INV;SVMETHOD=EMBL.DELLYv0.6.7;CHR2=chr1;END=143225194;CT=3to3;INSLEN=0;PE=2;MAPQ=6	GT:GL:GQ:FT:RCL:RC:RCR:CN:DR:DV:RR:RV	0/0:0,-11.8884,-134.671:119:PASS:6091360:404930:4639569:0:41:1:0:0
chr1	143184639	INV00000255	N	<INV>	.	LowQual	IMPRECISE;CIEND=-390,390;CIPOS=-390,390;SVTYPE=INV;SVMETHOD=EMBL.DELLYv0.6.7;CHR2=chr1;END=143244474;CT=5to5;INSLEN=0;PE=4;MAPQ=6	GT:GL:GQ:FT:RCL:RC:RCR:CN:DR:DV:RR:RV	1/1:-1.55209,-0.555182,0:7:LowQual:11:510702:180660:6:0:3:0:0
chr1	143185069	INV00000256	N	<INV>	.	LowQual	IMPRECISE;CIEND=-382,382;CIPOS=-382,382;SVTYPE=INV;SVMETHOD=EMBL.DELLYv0.6.7;CHR2=chr1;END=143248689;CT=5to5;INSLEN=0;PE=3;MAPQ=2	GT:GL:GQ:FT:RCL:RC:RCR:CN:DR:DV:RR:RV	0/0:0,-8.49778,-49.0648:85:PASS:11454:519070:166857:6:32:0:0:0
chr1	143185133	INV00000257	N	<INV>	.	LowQual	IMPRECISE;CIEND=-79,79;CIPOS=-79,79;SVTYPE=INV;SVMETHOD=EMBL.DELLYv0.6.7;CHR2=chr1;END=143253128;CT=5to5;INSLEN=0;PE=6;MAPQ=3	GT:GL:GQ:FT:RCL:RC:RCR:CN:DR:DV:RR:RV	0/0:0,-616.185,-1000:10000:PASS:12422:539547:149534:7:2146:2:0:0
chr1	143185193	INV00000254	N	<INV>	.	LowQual	IMPRECISE;CIEND=-401,401;CIPOS=-401,401;SVTYPE=INV;SVMETHOD=EMBL.DELLYv0.6.7;CHR2=chr1;END=143245911;CT=3to3;INSLEN=0;PE=2;MAPQ=1	GT:GL:GQ:FT:RCL:RC:RCR:CN:DR:DV:RR:RV	0/0:0,-138.153,-1000:10000:PASS:16251:501502:176900:5:497:0:0:0
chr1	143185948	INV00000258	N	<INV>	.	LowQual	IMPRECISE;CIEND=-374,374;CIPOS=-374,374;SVTYPE=INV;SVMETHOD=EMBL.DELLYv0.6.7;CHR2=chr1;END=143245891;CT=3to3;INSLEN=0;PE=4;MAPQ=1	GT:GL:GQ:FT:RCL:RC:RCR:CN:DR:DV:RR:RV	0/0:0,-106.177,-667.186:10000:PASS:21103:496500:176315:5:380:0:0:0
chr1	143186875	INV00000259	N	<INV>	.	LowQual	IMPRECISE;CIEND=-380,380;CIPOS=-380,380;SVTYPE=INV;SVMETHOD=EMBL.DELLYv0.6.7;CHR2=chr1;END=143256129;CT=3to3;INSLEN=0;PE=15;MAPQ=2	GT:GL:GQ:FT:RCL:RC:RCR:CN:DR:DV:RR:RV	0/0:0,-24.8207,-146.025:10000:PASS:23608:571726:107233:9:93:0:0:0
chr1	143189753	INV00000260	N	<INV>	.	LowQual	IMPRECISE;CIEND=-398,398;CIPOS=-398,398;SVTYPE=INV;SVMETHOD=EMBL.DELLYv0.6.7;CHR2=chr1;END=143249472;CT=3to3;INSLEN=0;PE=5;MAPQ=2	GT:GL:GQ:FT:RCL:RC:RCR:CN:DR:DV:RR:RV	0/0:0,-4.66631,-44.5915:47:PASS:26013:506345:164278:5:19:1:0:0
chr1	143190164	INV00000261	N	<INV>	.	LowQual	IMPRECISE;CIEND=-396,396;CIPOS=-396,396;SVTYPE=INV;SVMETHOD=EMBL.DELLYv0.6.7;CHR2=chr1;END=143256129;CT=3to3;INSLEN=0;PE=4;MAPQ=3	GT:GL:GQ:FT:RCL:RC:RCR:CN:DR:DV:RR:RV	0/0:0,-249.299,-1000:10000:PASS:27943:567391:107233:8:885:0:0:0
chr1	143191059	INV00000262	N	<INV>	.	LowQual	IMPRECISE;CIEND=-401,401;CIPOS=-401,401;SVTYPE=INV;SVMETHOD=EMBL.DELLYv0.6.7;CHR2=chr1;END=143256120;CT=3to3;INSLEN=0;PE=3;MAPQ=2	GT:GL:GQ:FT:RCL:RC:RCR:CN:DR:DV:RR:RV	0/0:0,-154.706,-1000:10000:PASS:34529:560790:107176:8:545:0:0:0
chr1	143191238	INV00000263	N	<INV>	.	LowQual	IMPRECISE;CIEND=-411,411;CIPOS=-411,411;SVTYPE=INV;SVMETHOD=EMBL.DELLYv0.6.7;CHR2=chr1;END=143256492;CT=5to5;INSLEN=0;PE=2;MAPQ=2	GT:GL:GQ:FT:RCL:RC:RCR:CN:DR:DV:RR:RV	0/0:0,-39.7447,-291.302:10000:PASS:35522:563447:103598:8:139:0:0:0
chr1	143194829	INV00000264	N	<INV>	.	LowQual	IMPRECISE;CIEND=-358,358;CIPOS=-358,358;SVTYPE=INV;SVMETHOD=EMBL.DELLYv0.6.7;CHR2=chr1;END=143252134;CT=3to3;INSLEN=0;PE=7;MAPQ=2	GT:GL:GQ:FT:RCL:RC:RCR:CN:DR:DV:RR:RV	0/0:0,-534.571,-1000:10000:PASS:102219:442195:153167:3:1852:1:0:0
chr1	143195398	INV00000265	N	<INV>	.	LowQual	IMPRECISE;CIEND=-404,404;CIPOS=-404,404;SVTYPE=INV;SVMETHOD=EMBL.DELLYv0.6.7;CHR2=chr1;END=143243283;CT=3to3;INSLEN=0;PE=2;MAPQ=7	GT:GL:GQ:FT:RCL:RC:RCR:CN:DR:DV:RR:RV	0/0:0,-3.01611,-20.5919:30:PASS:113328:396958:171997:3:15:2:0:0
chr1	143197029	INV00000266	N	<INV>	.	LowQual	IMPRECISE;CIEND=-374,374;CIPOS=-374,374;SVTYPE=INV;SVMETHOD=EMBL.DELLYv0.6.7;CHR2=chr1;END=143253304;CT=3to3;INSLEN=0;PE=4;MAPQ=1	GT:GL:GQ:FT:RCL:RC:RCR:CN:DR:DV:RR:RV	0/0:0,-5.23732,-38.4177:52:PASS:118366:437204:142573:3:19:0:0:0
chr1	143198195	INV00000267	N	<INV>	.	LowQual	IMPRECISE;CIEND=-238,238;CIPOS=-238,238;SVTYPE=INV;SVMETHOD=EMBL.DELLYv0.6.7;CHR2=chr1;END=143245532;CT=5to5;INSLEN=0;PE=4;MAPQ=4	GT:GL:GQ:FT:RCL:RC:RCR:CN:DR:DV:RR:RV	0/0:0,-7.55965,-49.2735:76:PASS:119164:394019:174454:3:30:1:0:0
chr1	143198392	INV00000268	N	<INV>	.	LowQual	IMPRECISE;CIEND=-370,370;CIPOS=-370,370;SVTYPE=INV;SVMETHOD=EMBL.DELLYv0.6.7;CHR2=chr1;END=143248111;CT=5to5;INSLEN=0;PE=6;MAPQ=4	GT:GL:GQ:FT:RCL:RC:RCR:CN:DR:DV:RR:RV	0/0:0,-4.43524,-29.6808:44:PASS:119319:410624:160673:3:18:1:0:0
chr1	143203901	INV00000269	N	<INV>	.	LowQual	IMPRECISE;CIEND=-270,270;CIPOS=-270,270;SVTYPE=INV;SVMETHOD=EMBL.DELLYv0.6.7;CHR2=chr1;END=143253281;CT=3to3;INSLEN=0;PE=18;MAPQ=5	GT:GL:GQ:FT:RCL:RC:RCR:CN:DR:DV:RR:RV	1/1:-3.67248,-0.158835,0:4:LowQual:139812:415606:140266:3:2:13:0:0
chr1	143205046	INV00000270	N	<INV>	.	PASS	IMPRECISE;CIEND=-67,67;CIPOS=-67,67;SVTYPE=INV;SVMETHOD=EMBL.DELLYv0.6.7;CHR2=chr1;END=143270144;CT=5to5;INSLEN=0;PE=47;MAPQ=23	GT:GL:GQ:FT:RCL:RC:RCR:CN:DR:DV:RR:RV	1/1:-71.2815,-9.01445,0:90:PASS:139866:547905:17686:7:0:32:0:0
chr1	143208884	INV00000271	N	<INV>	.	LowQual	IMPRECISE;CIEND=-408,408;CIPOS=-408,408;SVTYPE=INV;SVMETHOD=EMBL.DELLYv0.6.7;CHR2=chr1;END=143268238;CT=5to5;INSLEN=0;PE=3;MAPQ=6	GT:GL:GQ:FT:RCL:RC:RCR:CN:DR:DV:RR:RV	0/0:0,-1.89009,-16.901:19:PASS:143495:543951:17231:7:9:2:0:0
chr1	143210276	INV00000272	N	<INV>	.	LowQual	IMPRECISE;CIEND=-402,402;CIPOS=-402,402;SVTYPE=INV;SVMETHOD=EMBL.DELLYv0.6.7;CHR2=chr1;END=143264626;CT=5to5;INSLEN=0;PE=2;MAPQ=6	GT:GL:GQ:FT:RCL:RC:RCR:CN:DR:DV:RR:RV	0/0:0,-26.8876,-501.082:10000:PASS:144622:507739:50254:5:91:2:0:0
chr1	143212253	INV00000273	N	<INV>	.	LowQual	IMPRECISE;CIEND=-391,391;CIPOS=-391,391;SVTYPE=INV;SVMETHOD=EMBL.DELLYv0.6.7;CHR2=chr1;END=143255702;CT=3to3;INSLEN=0;PE=4;MAPQ=6	GT:GL:GQ:FT:RCL:RC:RCR:CN:DR:DV:RR:RV	0/0:0,-343.242,-1000:10000:PASS:122858:432990:108767:4:1208:2:0:0
chr1	143213883	INV00000274	N	<INV>	.	LowQual	IMPRECISE;CIEND=-414,414;CIPOS=-414,414;SVTYPE=INV;SVMETHOD=EMBL.DELLYv0.6.7;CHR2=chr1;END=143244927;CT=5to5;INSLEN=0;PE=2;MAPQ=7	GT:GL:GQ:FT:RCL:RC:RCR:CN:DR:DV:RR:RV	0/0:0,-36.9745,-299.457:10000:PASS:71583:320358:95782:4:134:2:0:0
chr1	143214687	INV00000275	N	<INV>	.	LowQual	IMPRECISE;CIEND=-103,103;CIPOS=-103,103;SVTYPE=INV;SVMETHOD=EMBL.DELLYv0.6.7;CHR2=chr1;END=143253136;CT=5to5;INSLEN=0;PE=2;MAPQ=3	GT:GL:GQ:FT:RCL:RC:RCR:CN:DR:DV:RR:RV	0/0:0,-567.39,-1000:10000:PASS:88811:348836:138092:3:1974:0:0:0
chr1	143214794	INV00000276	N	<INV>	.	LowQual	IMPRECISE;CIEND=-405,405;CIPOS=-405,405;SVTYPE=INV;SVMETHOD=EMBL.DELLYv0.6.7;CHR2=chr1;END=143255708;CT=3to3;INSLEN=0;PE=2;MAPQ=2	GT:GL:GQ:FT:RCL:RC:RCR:CN:DR:DV:RR:RV	0/0:0,-327.921,-1000:10000:PASS:112123:377361:107651:3:1152:0:0:0
chr1	143221829	INV00000277	N	<INV>	.	LowQual	IMPRECISE;CIEND=-378,378;CIPOS=-378,378;SVTYPE=INV;SVMETHOD=EMBL.DELLYv0.6.7;CHR2=chr1;END=143245664;CT=3to3;INSLEN=0;PE=2;MAPQ=6	GT:GL:GQ:FT:RCL:RC:RCR:CN:DR:DV:RR:RV	0/0:0,-123.803,-680.289:10000:PASS:226649:143411:90599:1:488:2:0:0
chr1	143222688	INV00000278	N	<INV>	.	LowQual	IMPRECISE;CIEND=-385,385;CIPOS=-385,385;SVTYPE=INV;SVMETHOD=EMBL.DELLYv0.6.7;CHR2=chr1;END=143248519;CT=5to5;INSLEN=0;PE=4;MAPQ=2	GT:GL:GQ:FT:RCL:RC:RCR:CN:DR:DV:RR:RV	0/0:0,-13.1877,-67.8331:132:PASS:244998:141170:77683:1:53:0:0:0
chr1	143223621	INV00000279	N	<INV>	.	LowQual	IMPRECISE;CIEND=-380,380;CIPOS=-380,380;SVTYPE=INV;SVMETHOD=EMBL.DELLYv0.6.7;CHR2=chr1;END=143245194;CT=5to5;INSLEN=0;PE=3;MAPQ=3	GT:GL:GQ:FT:RCL:RC:RCR:CN:DR:DV:RR:RV	0/0:0,-8.0707,-58.2408:81:PASS:237025:109043:80070:1:29:0:0:0
chr1	143225251	INV00000280	N	<INV>	.	LowQual	IMPRECISE;CIEND=-413,413;CIPOS=-413,413;SVTYPE=INV;SVMETHOD=EMBL.DELLYv0.6.7;CHR2=chr1;END=143253510;CT=5to5;INSLEN=0;PE=2;MAPQ=1	GT:GL:GQ:FT:RCL:RC:RCR:CN:DR:DV:RR:RV	0/0:0,-44.5082,-306.545:10000:PASS:258779:151835:130436:1:158:0:0:0
chr1	143227434	INV00000281	N	<INV>	.	LowQual	IMPRECISE;CIEND=-168,168;CIPOS=-168,168;SVTYPE=INV;SVMETHOD=EMBL.DELLYv0.6.7;CHR2=chr1;END=143245886;CT=3to3;INSLEN=0;PE=3;MAPQ=3	GT:GL:GQ:FT:RCL:RC:RCR:CN:DR:DV:RR:RV	0/0:0,-76.9701,-499.054:10000:PASS:108784:107872:57556:1:282:1:0:0
chr1	143236942	INV00000283	N	<INV>	.	LowQual	IMPRECISE;CIEND=-406,406;CIPOS=-406,406;SVTYPE=INV;SVMETHOD=EMBL.DELLYv0.6.7;CHR2=chr1;END=143248690;CT=5to5;INSLEN=0;PE=3;MAPQ=2	GT:GL:GQ:FT:RCL:RC:RCR:CN:DR:DV:RR:RV	0/0:0,-8.49778,-49.0648:85:PASS:31426:80280:37797:2:32:0:0:0
chr1	143237015	INV00000282	N	<INV>	.	LowQual	IMPRECISE;CIEND=-397,397;CIPOS=-397,397;SVTYPE=INV;SVMETHOD=EMBL.DELLYv0.6.7;CHR2=chr1;END=143255705;CT=3to3;INSLEN=0;PE=2;MAPQ=1	GT:GL:GQ:FT:RCL:RC:RCR:CN:DR:DV:RR:RV	0/0:0,-41.8161,-320.263:10000:PASS:39560:136201:72540:2:149:0:0:0
chr1	143239388	INV00000284	N	<INV>	.	LowQual	IMPRECISE;CIEND=-399,399;CIPOS=-399,399;SVTYPE=INV;SVMETHOD=EMBL.DELLYv0.6.7;CHR2=chr1;END=143252249;CT=5to5;INSLEN=0;PE=2;MAPQ=1	GT:GL:GQ:FT:RCL:RC:RCR:CN:DR:DV:RR:RV	0/0:0,-227.045,-1000:10000:PASS:38627:69802:61007:1:799:0:0:0
chr1	143239389	INV00000285	N	<INV>	.	LowQual	IMPRECISE;CIEND=-396,396;CIPOS=-396,396;SVTYPE=INV;SVMETHOD=EMBL.DELLYv0.6.7;CHR2=chr1;END=143256016;CT=5to5;INSLEN=0;PE=3;MAPQ=3	GT:GL:GQ:FT:RCL:RC:RCR:CN:DR:DV:RR:RV	0/0:0,-265.017,-1000:10000:PASS:56308:117335:54859:2:918:0:0:0
chr1	143240107	INV00000286	N	<INV>	.	LowQual	IMPRECISE;CIEND=-400,400;CIPOS=-400,400;SVTYPE=INV;SVMETHOD=EMBL.DELLYv0.6.7;CHR2=chr1;END=143256115;CT=3to3;INSLEN=0;PE=3;MAPQ=2	GT:GL:GQ:FT:RCL:RC:RCR:CN:DR:DV:RR:RV	0/0:0,-313.345,-1000:10000:PASS:71749:95822:49075:2:1084:0:0:0
chr1	143245543	INV00000288	N	<INV>	.	LowQual	IMPRECISE;CIEND=-286,286;CIPOS=-286,286;SVTYPE=INV;SVMETHOD=EMBL.DELLYv0.6.7;CHR2=chr1;END=143268231;CT=5to5;INSLEN=0;PE=3;MAPQ=3	GT:GL:GQ:FT:RCL:RC:RCR:CN:DR:DV:RR:RV	0/0:0,-3.5717,-26.5519:36:PASS:71118:174007:9369:4:15:1:0:0
chr1	143245567	INV00000287	N	<INV>	.	LowQual	IMPRECISE;CIEND=-398,398;CIPOS=-398,398;SVTYPE=INV;SVMETHOD=EMBL.DELLYv0.6.7;CHR2=chr1;END=143270324;CT=5to5;INSLEN=0;PE=2;MAPQ=23	GT:GL:GQ:FT:RCL:RC:RCR:CN:DR:DV:RR:RV	0/0:0,-15.0031,-216.016:150:PASS:73019:173986:11238:4:60:2:0:0
chr1	143245661	INV00000289	N	<INV>	.	LowQual	IMPRECISE;CIEND=-389,389;CIPOS=-389,389;SVTYPE=INV;SVMETHOD=EMBL.DELLYv0.6.7;CHR2=chr1;END=143272614;CT=5to5;INSLEN=0;PE=2;MAPQ=21	GT:GL:GQ:FT:RCL:RC:RCR:CN:DR:DV:RR:RV	0/0:0,-24.368,-459.213:10000:PASS:86479:175913:10832:4:90:2:0:0
chr1	143245759	INV00000290	N	<INV>	.	LowQual	IMPRECISE;CIEND=-410,410;CIPOS=-410,410;SVTYPE=INV;SVMETHOD=EMBL.DELLYv0.6.7;CHR2=chr1;END=143263021;CT=3to3;INSLEN=0;PE=2;MAPQ=6	GT:GL:GQ:FT:RCL:RC:RCR:CN:DR:DV:RR:RV	0/0:0,-519.549,-1000:10000:PASS:63782:113658:61128:2:1862:1:0:0
chr1	143246896	INV00000293	N	<INV>	.	LowQual	IMPRECISE;CIEND=-321,321;CIPOS=-321,321;SVTYPE=INV;SVMETHOD=EMBL.DELLYv0.6.7;CHR2=chr1;END=143264594;CT=5to5;INSLEN=0;PE=2;MAPQ=4	GT:GL:GQ:FT:RCL:RC:RCR:CN:DR:DV:RR:RV	0/0:0,-40.5827,-221.107:10000:PASS:56816:132637:38957:3:171:0:0:0
chr1	143247006	INV00000292	N	<INV>	.	LowQual	IMPRECISE;CIEND=-407,407;CIPOS=-407,407;SVTYPE=INV;SVMETHOD=EMBL.DELLYv0.6.7;CHR2=chr1;END=143266045;CT=3to3;INSLEN=0;PE=3;MAPQ=3	GT:GL:GQ:FT:RCL:RC:RCR:CN:DR:DV:RR:RV	0/0:0,-163.674,-1000:10000:PASS:67704:147202:25543:3:578:0:0:0
chr1	143247012	INV00000291	N	<INV>	.	LowQual	IMPRECISE;CIEND=-397,397;CIPOS=-397,397;SVTYPE=INV;SVMETHOD=EMBL.DELLYv0.6.7;CHR2=chr1;END=143264750;CT=3to3;INSLEN=0;PE=2;MAPQ=4	GT:GL:GQ:FT:RCL:RC:RCR:CN:DR:DV:RR:RV	0/0:0,-189.703,-1000:10000:PASS:53804:136276:34695:3:661:0:0:0
chr1	143250063	INV00000294	N	<INV>	.	LowQual	IMPRECISE;CIEND=-387,387;CIPOS=-387,387;SVTYPE=INV;SVMETHOD=EMBL.DELLYv0.6.7;CHR2=chr1;END=143264775;CT=3to3;INSLEN=0;PE=4;MAPQ=2	GT:GL:GQ:FT:RCL:RC:RCR:CN:DR:DV:RR:RV	0/0:0,-195.603,-1000:10000:PASS:23909:123329:32575:4:710:0:0:0
chr1	143251423	INV00000295	N	<INV>	.	LowQual	IMPRECISE;CIEND=-104,104;CIPOS=-104,104;SVTYPE=INV;SVMETHOD=EMBL.DELLYv0.6.7;CHR2=chr1;END=143264592;CT=5to5;INSLEN=0;PE=4;MAPQ=3	GT:GL:GQ:FT:RCL:RC:RCR:CN:DR:DV:RR:RV	0/0:0,-78.1105,-577.016:10000:PASS:24695:116241:36890:4:286:0:0:0
chr1	143253289	INV00000296	N	<INV>	.	LowQual	IMPRECISE;CIEND=-336,336;CIPOS=-336,336;SVTYPE=INV;SVMETHOD=EMBL.DELLYv0.6.7;CHR2=chr1;END=143264771;CT=3to3;INSLEN=0;PE=8;MAPQ=3	GT:GL:GQ:FT:RCL:RC:RCR:CN:DR:DV:RR:RV	0/0:0,-283.181,-1000:10000:PASS:26092:101754:31080:4:974:0:0:0
chr1	143256000	INV00000297	N	<INV>	.	LowQual	IMPRECISE;CIEND=-333,333;CIPOS=-333,333;SVTYPE=INV;SVMETHOD=EMBL.DELLYv0.6.7;CHR2=chr1;END=143264597;CT=5to5;INSLEN=0;PE=18;MAPQ=4	GT:GL:GQ:FT:RCL:RC:RCR:CN:DR:DV:RR:RV	0/0:0,-339.907,-1000:10000:PASS:55166:60135:35456:1:1183:1:0:0
chr1	143311614	INV00000298	N	<INV>	.	PASS	IMPRECISE;CIEND=-395,395;CIPOS=-395,395;SVTYPE=INV;SVMETHOD=EMBL.DELLYv0.6.7;CHR2=chr1;END=143503034;CT=3to3;INSLEN=0;PE=3;MAPQ=22	GT:GL:GQ:FT:RCL:RC:RCR:CN:DR:DV:RR:RV	0/0:0,-0.739241,-67.2913:8:LowQual:483109:24486:58069:0:22:3:0:0
chr1	144076831	INV00000299	N	<INV>	.	LowQual	IMPRECISE;CIEND=-391,391;CIPOS=-391,391;SVTYPE=INV;SVMETHOD=EMBL.DELLYv0.6.7;CHR2=chr1;END=144883432;CT=3to3;INSLEN=0;PE=2;MAPQ=24	GT:GL:GQ:FT:RCL:RC:RCR:CN:DR:DV:RR:RV	0/1:-0.895546,0,-14.7966:10:LowQual:145352:107990:132705:1:4:1:0:0
chr1	144077699	INV00000300	N	<INV>	.	LowQual	IMPRECISE;CIEND=-395,395;CIPOS=-395,395;SVTYPE=INV;SVMETHOD=EMBL.DELLYv0.6.7;CHR2=chr1;END=144883082;CT=5to5;INSLEN=0;PE=3;MAPQ=18	GT:GL:GQ:FT:RCL:RC:RCR:CN:DR:DV:RR:RV	0/1:-3.24055,0,-2.42776:23:PASS:144255:107920:132512:1:3:3:0:0
chr1	144322740	INV00000301	N	<INV>	.	LowQual	IMPRECISE;CIEND=-405,405;CIPOS=-405,405;SVTYPE=INV;SVMETHOD=EMBL.DELLYv0.6.7;CHR2=chr1;END=144643819;CT=5to5;INSLEN=0;PE=2;MAPQ=5	GT:GL:GQ:FT:RCL:RC:RCR:CN:DR:DV:RR:RV	0/0:0,-0.40049,-4.76249:5:LowQual:1173:90135:1909:58:2:1:0:0
chr1	146045254	INV00000302	N	<INV>	.	LowQual	IMPRECISE;CIEND=-279,279;CIPOS=-279,279;SVTYPE=INV;SVMETHOD=EMBL.DELLYv0.6.7;CHR2=chr1;END=146045694;CT=5to5;INSLEN=0;PE=2;MAPQ=20	GT:GL:GQ:FT:RCL:RC:RCR:CN:DR:DV:RR:RV	0/0:0,-16.7624,-351.675:10000:PASS:126:363:159:3:63:2:0:0
chr1	147042222	INV00000303	N	<INV>	.	LowQual	IMPRECISE;CIEND=-374,374;CIPOS=-374,374;SVTYPE=INV;SVMETHOD=EMBL.DELLYv0.6.7;CHR2=chr1;END=148980899;CT=5to5;INSLEN=0;PE=2;MAPQ=35	GT:GL:GQ:FT:RCL:RC:RCR:CN:DR:DV:RR:RV	0/0:0,-19.0807,-440.397:10000:PASS:349180:1070890:343285:3:81:2:0:0
chr1	147138704	INV00000304	N	<INV>	.	LowQual	IMPRECISE;CIEND=-246,246;CIPOS=-246,246;SVTYPE=INV;SVMETHOD=EMBL.DELLYv0.6.7;CHR2=chr1;END=230872057;CT=5to5;INSLEN=0;PE=2;MAPQ=8	GT:GL:GQ:FT:RCL:RC:RCR:CN:DR:DV:RR:RV	0/0:0,-20.2076,-387.574:10000:PASS:16009287:60203369:13027587:4:70:2:0:0
chr1	148029119	INV00000305	N	<INV>	.	PASS	IMPRECISE;CIEND=-318,318;CIPOS=-318,318;SVTYPE=INV;SVMETHOD=EMBL.DELLYv0.6.7;CHR2=chr1;END=148268935;CT=5to5;INSLEN=0;PE=4;MAPQ=25	GT:GL:GQ:FT:RCL:RC:RCR:CN:DR:DV:RR:RV	0/0:0,-8.76278,-220.805:88:PASS:70278:110105:80904:1:58:4:0:0
chr1	150333488	INV00000306	N	<INV>	.	LowQual	IMPRECISE;CIEND=-175,175;CIPOS=-175,175;SVTYPE=INV;SVMETHOD=EMBL.DELLYv0.6.7;CHR2=chr1;END=150334620;CT=5to5;INSLEN=0;PE=2;MAPQ=60	GT:GL:GQ:FT:RCL:RC:RCR:CN:DR:DV:RR:RV	0/0:0,-15.0926,-507.7:151:PASS:400:806:396:2:88:2:0:0
chr1	150683306	INV00000307	N	<INV>	.	LowQual	IMPRECISE;CIEND=-316,316;CIPOS=-316,316;SVTYPE=INV;SVMETHOD=EMBL.DELLYv0.6.7;CHR2=chr1;END=150684269;CT=3to3;INSLEN=0;PE=2;MAPQ=60	GT:GL:GQ:FT:RCL:RC:RCR:CN:DR:DV:RR:RV	0/0:0,-6.94887,-290.684:69:PASS:342:751:368:2:61:2:0:0
chr1	150726562	INV00000308	N	<INV>	.	LowQual	IMPRECISE;CIEND=-400,400;CIPOS=-400,400;SVTYPE=INV;SVMETHOD=EMBL.DELLYv0.6.7;CHR2=chr1;END=224400478;CT=3to3;INSLEN=0;PE=2;MAPQ=60	GT:GL:GQ:FT:RCL:RC:RCR:CN:DR:DV:RR:RV	0/0:0,-11.1786,-402.199:112:PASS:11728976:53818243:17513050:4:75:2:0:0
chr1	151867371	INV00000309	N	<INV>	.	LowQual	IMPRECISE;CIEND=-225,225;CIPOS=-225,225;SVTYPE=INV;SVMETHOD=EMBL.DELLYv0.6.7;CHR2=chr1;END=203562025;CT=3to3;INSLEN=0;PE=3;MAPQ=1	GT:GL:GQ:FT:RCL:RC:RCR:CN:DR:DV:RR:RV	0/0:0,-15.9546,-318:10000:PASS:4766769:37938179:18537577:3:53:0:0:0
chr1	152208974	INV00000310	N	<INV>	.	LowQual	IMPRECISE;CIEND=-322,322;CIPOS=-322,322;SVTYPE=INV;SVMETHOD=EMBL.DELLYv0.6.7;CHR2=chr1;END=152209231;CT=3to3;INSLEN=0;PE=2;MAPQ=57	GT:GL:GQ:FT:RCL:RC:RCR:CN:DR:DV:RR:RV	0/1:-0.0227835,0,-402.623:3:LowQual:112:200:114:2:71:4:0:0
chr1	152273395	INV00000311	N	<INV>	.	LowQual	IMPRECISE;CIEND=-285,285;CIPOS=-285,285;SVTYPE=INV;SVMETHOD=EMBL.DELLYv0.6.7;CHR2=chr1;END=152295174;CT=3to3;INSLEN=0;PE=14;MAPQ=10	GT:GL:GQ:FT:RCL:RC:RCR:CN:DR:DV:RR:RV	0/0:0,-1.14742,-225.932:11:LowQual:6451:15644:7877:2:56:13:0:0
chr1	152273739	INV00000312	N	<INV>	.	PASS	IMPRECISE;CIEND=-251,251;CIPOS=-251,251;SVTYPE=INV;SVMETHOD=EMBL.DELLYv0.6.7;CHR2=chr1;END=152294989;CT=5to5;INSLEN=0;PE=20;MAPQ=24	GT:GL:GQ:FT:RCL:RC:RCR:CN:DR:DV:RR:RV	0/1:-11.9394,0,-176.006:119:PASS:6140:15255:7941:2:42:18:0:0
chr1	153501323	INV00000313	N	<INV>	.	LowQual	IMPRECISE;CIEND=-328,328;CIPOS=-328,328;SVTYPE=INV;SVMETHOD=EMBL.DELLYv0.6.7;CHR2=chr1;END=153502887;CT=3to3;INSLEN=0;PE=2;MAPQ=60	GT:GL:GQ:FT:RCL:RC:RCR:CN:DR:DV:RR:RV	0/0:0,-12.572,-394.801:126:PASS:582:1113:497:2:68:2:0:0
chr1	153952961	INV00000314	N	<INV>	.	LowQual	IMPRECISE;CIEND=-415,415;CIPOS=-415,415;SVTYPE=INV;SVMETHOD=EMBL.DELLYv0.6.7;CHR2=chr1;END=233440197;CT=5to5;INSLEN=0;PE=2;MAPQ=20	GT:GL:GQ:FT:RCL:RC:RCR:CN:DR:DV:RR:RV	0/0:0,-17.3731,-403.509:10000:PASS:13787907:57871521:11167818:5:69:2:0:0
chr1	154315594	INV00000315	N	<INV>	.	LowQual	IMPRECISE;CIEND=-386,386;CIPOS=-386,386;SVTYPE=INV;SVMETHOD=EMBL.DELLYv0.6.7;CHR2=chr1;END=154316523;CT=3to3;INSLEN=0;PE=2;MAPQ=60	GT:GL:GQ:FT:RCL:RC:RCR:CN:DR:DV:RR:RV	0/0:0,-4.55571,-299.399:46:PASS:291:691:331:2:53:2:0:0
chr1	154610640	INV00000316	N	<INV>	.	LowQual	IMPRECISE;CIEND=-269,269;CIPOS=-269,269;SVTYPE=INV;SVMETHOD=EMBL.DELLYv0.6.7;CHR2=chr1;END=154612473;CT=3to3;INSLEN=0;PE=2;MAPQ=33	GT:GL:GQ:FT:RCL:RC:RCR:CN:DR:DV:RR:RV	0/0:0,-22.049,-460.026:10000:PASS:636:1360:643:2:84:2:0:0
chr1	155223782	INV00000317	N	<INV>	.	LowQual	IMPRECISE;CIEND=-142,142;CIPOS=-142,142;SVTYPE=INV;SVMETHOD=EMBL.DELLYv0.6.7;CHR2=chr1;END=155224696;CT=5to5;INSLEN=0;PE=2;MAPQ=60	GT:GL:GQ:FT:RCL:RC:RCR:CN:DR:DV:RR:RV	0/0:0,-13.7761,-420.901:138:PASS:358:643:302:2:72:2:0:0
chr1	155874825	INV00000318	N	<INV>	.	LowQual	IMPRECISE;CIEND=-390,390;CIPOS=-390,390;SVTYPE=INV;SVMETHOD=EMBL.DELLYv0.6.7;CHR2=chr1;END=155876506;CT=5to5;INSLEN=0;PE=2;MAPQ=60	GT:GL:GQ:FT:RCL:RC:RCR:CN:DR:DV:RR:RV	0/0:0,-7.06386,-300.599:71:PASS:538:1077:564:2:61:2:0:0
chr1	157228416	INV00000319	N	<INV>	.	LowQual	IMPRECISE;CIEND=-406,406;CIPOS=-406,406;SVTYPE=INV;SVMETHOD=EMBL.DELLYv0.6.7;CHR2=chr1;END=157464402;CT=3to3;INSLEN=0;PE=2;MAPQ=37	GT:GL:GQ:FT:RCL:RC:RCR:CN:DR:DV:RR:RV	0/0:0,-15.4745,-420.296:157:PASS:81671:176748:88048:2:74:2:0:0
chr1	157228907	INV00000320	N	<INV>	.	LowQual	IMPRECISE;CIEND=-294,294;CIPOS=-294,294;SVTYPE=INV;SVMETHOD=EMBL.DELLYv0.6.7;CHR2=chr1;END=157464277;CT=5to5;INSLEN=0;PE=2;MAPQ=37	GT:GL:GQ:FT:RCL:RC:RCR:CN:DR:DV:RR:RV	0/0:0,-16.3793,-443.2:10000:PASS:81502:176273:87846:2:75:2:0:0
chr1	157378559	INV00000322	N	<INV>	.	PASS	IMPRECISE;CIEND=-362,362;CIPOS=-362,362;SVTYPE=INV;SVMETHOD=EMBL.DELLYv0.6.7;CHR2=chr1;END=157488258;CT=5to5;INSLEN=0;PE=9;MAPQ=59	GT:GL:GQ:FT:RCL:RC:RCR:CN:DR:DV:RR:RV	0/1:-25.9796,0,-338.017:10000:PASS:40948:81717:40739:2:72:9:0:0
chr1	157378702	INV00000321	N	<INV>	.	PASS	IMPRECISE;CIEND=-308,308;CIPOS=-308,308;SVTYPE=INV;SVMETHOD=EMBL.DELLYv0.6.7;CHR2=chr1;END=157487833;CT=3to3;INSLEN=0;PE=10;MAPQ=60	GT:GL:GQ:FT:RCL:RC:RCR:CN:DR:DV:RR:RV	0/1:-34.1765,0,-370.618:10000:PASS:40729:81293:40513:2:70:10:0:0
chr1	159878880	INV00000323	N	<INV>	.	LowQual	IMPRECISE;CIEND=-262,262;CIPOS=-262,262;SVTYPE=INV;SVMETHOD=EMBL.DELLYv0.6.7;CHR2=chr1;END=230872051;CT=5to5;INSLEN=0;PE=2;MAPQ=18	GT:GL:GQ:FT:RCL:RC:RCR:CN:DR:DV:RR:RV	0/0:0,-18.5927,-375.601:10000:PASS:11378104:51860440:13027591:4:69:2:0:0
chr1	161904353	INV00000324	N	<INV>	.	LowQual	IMPRECISE;CIEND=-338,338;CIPOS=-338,338;SVTYPE=INV;SVMETHOD=EMBL.DELLYv0.6.7;CHR2=chr1;END=161905946;CT=3to3;INSLEN=0;PE=2;MAPQ=50	GT:GL:GQ:FT:RCL:RC:RCR:CN:DR:DV:RR:RV	0/0:0,-15.8835,-458.599:157:PASS:648:1254:636:2:80:2:0:0
chr1	163059381	INV00000325	N	<INV>	.	LowQual	IMPRECISE;CIEND=-370,370;CIPOS=-370,370;SVTYPE=INV;SVMETHOD=EMBL.DELLYv0.6.7;CHR2=chr1;END=192223018;CT=3to3;INSLEN=0;PE=6;MAPQ=1	GT:GL:GQ:FT:RCL:RC:RCR:CN:DR:DV:RR:RV	0/0:0,-5.47058,-91.3239:55:PASS:9730593:21683225:10522219:2:20:1:0:0
chr1	165582895	INV00000326	N	<INV>	.	PASS	IMPRECISE;CIEND=-282,282;CIPOS=-282,282;SVTYPE=INV;SVMETHOD=EMBL.DELLYv0.6.7;CHR2=chr1;END=165583638;CT=3to3;INSLEN=0;PE=16;MAPQ=40	GT:GL:GQ:FT:RCL:RC:RCR:CN:DR:DV:RR:RV	0/1:-56.4791,0,-15.9793:10000:PASS:357:527:261:2:5:16:0:0
chr1	165583360	INV00000327	N	<INV>	.	PASS	IMPRECISE;CIEND=-323,323;CIPOS=-323,323;SVTYPE=INV;SVMETHOD=EMBL.DELLYv0.6.7;CHR2=chr1;END=165583598;CT=5to5;INSLEN=0;PE=15;MAPQ=40	GT:GL:GQ:FT:RCL:RC:RCR:CN:DR:DV:RR:RV	0/1:-32.817,0,-392.713:10000:PASS:137:191:119:1:71:15:0:0
chr1	168216947	INV00000328	N	<INV>	.	PASS	IMPRECISE;CIEND=-156,156;CIPOS=-156,156;SVTYPE=INV;SVMETHOD=EMBL.DELLYv0.6.7;CHR2=chr1;END=182305181;CT=5to5;INSLEN=0;PE=46;MAPQ=60	GT:GL:GQ:FT:RCL:RC:RCR:CN:DR:DV:RR:RV	0/1:-237.315,0,-194.115:10000:PASS:5144163:10495465:5259604:2:37:46:0:0
chr1	168546430	INV00000329	N	<INV>	.	PASS	IMPRECISE;CIEND=-174,174;CIPOS=-174,174;SVTYPE=INV;SVMETHOD=EMBL.DELLYv0.6.7;CHR2=chr1;END=168574190;CT=3to3;INSLEN=0;PE=17;MAPQ=59	GT:GL:GQ:FT:RCL:RC:RCR:CN:DR:DV:RR:RV	0/1:-68.2727,0,-346.411:10000:PASS:10699:21590:10463:2:70:17:0:0
chr1	169081197	INV00000330	N	<INV>	.	LowQual	IMPRECISE;CIEND=-408,408;CIPOS=-408,408;SVTYPE=INV;SVMETHOD=EMBL.DELLYv0.6.7;CHR2=chr1;END=169082141;CT=5to5;INSLEN=0;PE=2;MAPQ=60	GT:GL:GQ:FT:RCL:RC:RCR:CN:DR:DV:RR:RV	0/0:0,-8.16898,-377.1:82:PASS:375:683:357:2:65:2:0:0
chr1	171630974	INV00000331	N	<INV>	.	LowQual	IMPRECISE;CIEND=-287,287;CIPOS=-287,287;SVTYPE=INV;SVMETHOD=EMBL.DELLYv0.6.7;CHR2=chr1;END=171631815;CT=5to5;INSLEN=0;PE=2;MAPQ=60	GT:GL:GQ:FT:RCL:RC:RCR:CN:DR:DV:RR:RV	0/0:0,-14.8871,-483:149:PASS:307:658:323:2:83:2:0:0
chr1	174343023	INV00000332	N	<INV>	.	LowQual	IMPRECISE;CIEND=-206,206;CIPOS=-206,206;SVTYPE=INV;SVMETHOD=EMBL.DELLYv0.6.7;CHR2=chr1;END=232733482;CT=3to3;INSLEN=0;PE=21;MAPQ=14	GT:GL:GQ:FT:RCL:RC:RCR:CN:DR:DV:RR:RV	1/1:-26.5398,-5.15937,0:52:PASS:19942397:42497339:11685653:3:0:19:0:0
chr1	174533689	INV00000333	N	<INV>	.	PASS	IMPRECISE;CIEND=-293,293;CIPOS=-293,293;SVTYPE=INV;SVMETHOD=EMBL.DELLYv0.6.7;CHR2=chr1;END=174534716;CT=3to3;INSLEN=0;PE=3;MAPQ=60	GT:GL:GQ:FT:RCL:RC:RCR:CN:DR:DV:RR:RV	0/0:0,-5.77586,-404.4:58:PASS:393:706:392:2:71:3:0:0
chr1	174937762	INV00000334	N	<INV>	.	LowQual	IMPRECISE;CIEND=-385,385;CIPOS=-385,385;SVTYPE=INV;SVMETHOD=EMBL.DELLYv0.6.7;CHR2=chr1;END=210422630;CT=5to5;INSLEN=0;PE=2;MAPQ=9	GT:GL:GQ:FT:RCL:RC:RCR:CN:DR:DV:RR:RV	0/0:0,-3.50961,-36.9462:35:PASS:13145397:25968793:12940619:2:16:2:0:0
chr1	175231421	INV00000335	N	<INV>	.	PASS	IMPRECISE;CIEND=-155,155;CIPOS=-155,155;SVTYPE=INV;SVMETHOD=EMBL.DELLYv0.6.7;CHR2=chr1;END=175232802;CT=3to3;INSLEN=0;PE=57;MAPQ=46	GT:GL:GQ:FT:RCL:RC:RCR:CN:DR:DV:RR:RV	1/1:-231.692,-12.6585,0:127:PASS:235:1052:599:3:4:53:0:0
chr1	175231678	INV00000336	N	<INV>	.	LowQual	IMPRECISE;CIEND=-332,332;CIPOS=-332,332;SVTYPE=INV;SVMETHOD=EMBL.DELLYv0.6.7;CHR2=chr1;END=175232618;CT=5to5;INSLEN=0;PE=31;MAPQ=8	GT:GL:GQ:FT:RCL:RC:RCR:CN:DR:DV:RR:RV	0/1:-19.409,0,-27.7145:10000:PASS:99:779:519:3:21:26:0:0
chr1	181074230	INV00000337	N	<INV>	.	PASS	IMPRECISE;CIEND=-245,245;CIPOS=-245,245;SVTYPE=INV;SVMETHOD=EMBL.DELLYv0.6.7;CHR2=chr1;END=181074942;CT=3to3;INSLEN=0;PE=10;MAPQ=26	GT:GL:GQ:FT:RCL:RC:RCR:CN:DR:DV:RR:RV	0/1:-8.95763,0,-165.064:90:PASS:253:331:293:1:37:10:0:0
chr1	181074768	INV00000338	N	<INV>	.	PASS	IMPRECISE;CIEND=-152,152;CIPOS=-152,152;SVTYPE=INV;SVMETHOD=EMBL.DELLYv0.6.7;CHR2=chr1;END=181074953;CT=5to5;INSLEN=0;PE=32;MAPQ=23	GT:GL:GQ:FT:RCL:RC:RCR:CN:DR:DV:RR:RV	0/1:-87.6034,0,-151.762:10000:PASS:39:111:82:2:32:62:0:0
chr1	182924815	INV00000339	N	<INV>	.	LowQual	IMPRECISE;CIEND=-404,404;CIPOS=-404,404;SVTYPE=INV;SVMETHOD=EMBL.DELLYv0.6.7;CHR2=chr1;END=243907835;CT=3to3;INSLEN=0;PE=3;MAPQ=2	GT:GL:GQ:FT:RCL:RC:RCR:CN:DR:DV:RR:RV	0/0:0,-20.0391,-355.07:10000:PASS:22247557:44326597:3543377:3:67:0:0:0
chr1	183558586	INV00000340	N	<INV>	.	LowQual	IMPRECISE;CIEND=-218,218;CIPOS=-218,218;SVTYPE=INV;SVMETHOD=EMBL.DELLYv0.6.7;CHR2=chr1;END=183559852;CT=5to5;INSLEN=0;PE=2;MAPQ=60	GT:GL:GQ:FT:RCL:RC:RCR:CN:DR:DV:RR:RV	0/0:0,-7.86793,-366.9:79:PASS:459:847:476:2:64:2:0:0
chr1	186856871	INV00000341	N	<INV>	.	PASS	IMPRECISE;CIEND=-330,330;CIPOS=-330,330;SVTYPE=INV;SVMETHOD=EMBL.DELLYv0.6.7;CHR2=chr1;END=186857273;CT=3to3;INSLEN=0;PE=11;MAPQ=60	GT:GL:GQ:FT:RCL:RC:RCR:CN:DR:DV:RR:RV	1/1:-70.2008,-1.51437,0:15:PASS:150:105:2:1:1:13:0:0
chr1	187495697	INV00000342	N	<INV>	.	PASS	IMPRECISE;CIEND=-152,152;CIPOS=-152,152;SVTYPE=INV;SVMETHOD=EMBL.DELLYv0.6.7;CHR2=chr1;END=187497596;CT=3to3;INSLEN=0;PE=37;MAPQ=60	GT:GL:GQ:FT:RCL:RC:RCR:CN:DR:DV:RR:RV	0/1:-198.227,0,-178.427:10000:PASS:686:819:775:1:34:37:0:0
chr1	187497344	INV00000343	N	<INV>	.	PASS	IMPRECISE;CIEND=-155,155;CIPOS=-155,155;SVTYPE=INV;SVMETHOD=EMBL.DELLYv0.6.7;CHR2=chr1;END=187497598;CT=5to5;INSLEN=0;PE=47;MAPQ=60	GT:GL:GQ:FT:RCL:RC:RCR:CN:DR:DV:RR:RV	0/1:-299.305,0,-194.305:10000:PASS:57:196:88:3:37:55:0:0
chr1	192830042	INV00000344	N	<INV>	.	LowQual	IMPRECISE;CIEND=-211,211;CIPOS=-211,211;SVTYPE=INV;SVMETHOD=EMBL.DELLYv0.6.7;CHR2=chr1;END=193074165;CT=3to3;INSLEN=0;PE=6;MAPQ=10	GT:GL:GQ:FT:RCL:RC:RCR:CN:DR:DV:RR:RV	0/0:0,-11.0667,-330.305:111:PASS:95415:185241:91563:2:59:6:0:0
chr1	192830395	INV00000345	N	<INV>	.	LowQual	IMPRECISE;CIEND=-243,243;CIPOS=-243,243;SVTYPE=INV;SVMETHOD=EMBL.DELLYv0.6.7;CHR2=chr1;END=193073956;CT=5to5;INSLEN=0;PE=6;MAPQ=10	GT:GL:GQ:FT:RCL:RC:RCR:CN:DR:DV:RR:RV	0/0:0,-4.84491,-188.666:48:PASS:95108:184892:91272:2:38:6:0:0
chr1	193118074	INV00000346	N	<INV>	.	LowQual	IMPRECISE;CIEND=-380,380;CIPOS=-380,380;SVTYPE=INV;SVMETHOD=EMBL.DELLYv0.6.7;CHR2=chr1;END=245612057;CT=5to5;INSLEN=0;PE=3;MAPQ=11	GT:GL:GQ:FT:RCL:RC:RCR:CN:DR:DV:RR:RV	0/0:0,-12.2553,-287.363:123:PASS:19563360:37920370:2328862:3:51:3:0:0
chr1	193875687	INV00000347	N	<INV>	.	LowQual	IMPRECISE;CIEND=-399,399;CIPOS=-399,399;SVTYPE=INV;SVMETHOD=EMBL.DELLYv0.6.7;CHR2=chr1;END=193877313;CT=5to5;INSLEN=0;PE=2;MAPQ=37	GT:GL:GQ:FT:RCL:RC:RCR:CN:DR:DV:RR:RV	0/0:0,-20.9843,-459.8:10000:PASS:673:1180:668:2:81:1:0:0
chr1	197787659	INV00000349	N	<INV>	.	PASS	IMPRECISE;CIEND=-121,121;CIPOS=-121,121;SVTYPE=INV;SVMETHOD=EMBL.DELLYv0.6.7;CHR2=chr1;END=197788855;CT=5to5;INSLEN=0;PE=58;MAPQ=60	GT:GL:GQ:FT:RCL:RC:RCR:CN:DR:DV:RR:RV	0/1:-318.71,0,-147.811:10000:PASS:442:785:435:2:29:58:0:0
chr1	197787659	INV00000348	N	<INV>	.	PASS	IMPRECISE;CIEND=-120,120;CIPOS=-120,120;SVTYPE=INV;SVMETHOD=EMBL.DELLYv0.6.7;CHR2=chr1;END=197788857;CT=3to3;INSLEN=0;PE=62;MAPQ=60	GT:GL:GQ:FT:RCL:RC:RCR:CN:DR:DV:RR:RV	0/1:-342.106,0,-146.606:10000:PASS:443:785:439:2:29:62:0:0
chr1	200011414	INV00000350	N	<INV>	.	LowQual	IMPRECISE;CIEND=-160,160;CIPOS=-160,160;SVTYPE=INV;SVMETHOD=EMBL.DELLYv0.6.7;CHR2=chr1;END=200013100;CT=3to3;INSLEN=0;PE=2;MAPQ=60	GT:GL:GQ:FT:RCL:RC:RCR:CN:DR:DV:RR:RV	0/0:0,-12.3779,-424.794:124:PASS:676:1194:587:2:79:2:0:0
chr1	202050722	INV00000351	N	<INV>	.	LowQual	IMPRECISE;CIEND=-151,151;CIPOS=-151,151;SVTYPE=INV;SVMETHOD=EMBL.DELLYv0.6.7;CHR2=chr1;END=202056427;CT=5to5;INSLEN=0;PE=2;MAPQ=60	GT:GL:GQ:FT:RCL:RC:RCR:CN:DR:DV:RR:RV	0/0:0,-11.9692,-383.599:120:PASS:2039:3429:1788:2:67:2:0:0
chr1	202850453	INV00000352	N	<INV>	.	LowQual	IMPRECISE;CIEND=-98,98;CIPOS=-98,98;SVTYPE=INV;SVMETHOD=EMBL.DELLYv0.6.7;CHR2=chr1;END=202851455;CT=5to5;INSLEN=0;PE=2;MAPQ=60	GT:GL:GQ:FT:RCL:RC:RCR:CN:DR:DV:RR:RV	0/0:0,-8.46984,-367.3:85:PASS:312:684:325:2:66:2:0:0
chr1	203585421	INV00000353	N	<INV>	.	LowQual	IMPRECISE;CIEND=-148,148;CIPOS=-148,148;SVTYPE=INV;SVMETHOD=EMBL.DELLYv0.6.7;CHR2=chr1;END=203590277;CT=3to3;INSLEN=0;PE=2;MAPQ=60	GT:GL:GQ:FT:RCL:RC:RCR:CN:DR:DV:RR:RV	0/0:0,-7.56406,-356.997:76:PASS:1494:3489:1466:2:63:2:0:0
chr1	204010049	INV00000354	N	<INV>	.	LowQual	IMPRECISE;CIEND=-222,222;CIPOS=-222,222;SVTYPE=INV;SVMETHOD=EMBL.DELLYv0.6.7;CHR2=chr1;END=204011972;CT=5to5;INSLEN=0;PE=2;MAPQ=60	GT:GL:GQ:FT:RCL:RC:RCR:CN:DR:DV:RR:RV	0/0:0,-11.0735,-397.798:111:PASS:547:1465:683:2:71:2:0:0
chr1	204043551	INV00000355	N	<INV>	.	LowQual	IMPRECISE;CIEND=-415,415;CIPOS=-415,415;SVTYPE=INV;SVMETHOD=EMBL.DELLYv0.6.7;CHR2=chr1;END=240267313;CT=5to5;INSLEN=0;PE=3;MAPQ=14	GT:GL:GQ:FT:RCL:RC:RCR:CN:DR:DV:RR:RV	0/0:0,-14.8633,-347.203:149:PASS:13351934:26071904:6189327:3:59:3:0:0
chr1	204515707	INV00000356	N	<INV>	.	LowQual	IMPRECISE;CIEND=-57,57;CIPOS=-57,57;SVTYPE=INV;SVMETHOD=EMBL.DELLYv0.6.7;CHR2=chr1;END=204520069;CT=3to3;INSLEN=0;PE=2;MAPQ=37	GT:GL:GQ:FT:RCL:RC:RCR:CN:DR:DV:RR:RV	0/0:0,-12.8396,-262.314:128:PASS:1490:2725:1653:2:46:1:0:0
chr1	205123361	INV00000357	N	<INV>	.	LowQual	IMPRECISE;CIEND=-392,392;CIPOS=-392,392;SVTYPE=INV;SVMETHOD=EMBL.DELLYv0.6.7;CHR2=chr1;END=205126001;CT=3to3;INSLEN=0;PE=2;MAPQ=60	GT:GL:GQ:FT:RCL:RC:RCR:CN:DR:DV:RR:RV	0/0:0,-8.77104,-389.5:88:PASS:930:1740:917:2:67:2:0:0
chr1	205209391	INV00000358	N	<INV>	.	PASS	IMPRECISE;CIEND=-38,38;CIPOS=-38,38;SVTYPE=INV;SVMETHOD=EMBL.DELLYv0.6.7;CHR2=chr1;END=205209647;CT=3to3;INSLEN=0;PE=54;MAPQ=60	GT:GL:GQ:FT:RCL:RC:RCR:CN:DR:DV:RR:RV	0/1:-289.717,0,-143.416:10000:PASS:90:150:56:2:29:53:0:0
chr1	205209503	INV00000359	N	<INV>	.	PASS	IMPRECISE;CIEND=-191,191;CIPOS=-191,191;SVTYPE=INV;SVMETHOD=EMBL.DELLYv0.6.7;CHR2=chr1;END=205209745;CT=5to5;INSLEN=0;PE=26;MAPQ=60	GT:GL:GQ:FT:RCL:RC:RCR:CN:DR:DV:RR:RV	0/1:-138.759,0,-69.2623:10000:PASS:71:121:56:2:14:26:0:0
chr1	207118894	INV00000360	N	<INV>	.	PASS	IMPRECISE;CIEND=-168,168;CIPOS=-168,168;SVTYPE=INV;SVMETHOD=EMBL.DELLYv0.6.7;CHR2=chr1;END=207119085;CT=3to3;INSLEN=0;PE=43;MAPQ=60	GT:GL:GQ:FT:RCL:RC:RCR:CN:DR:DV:RR:RV	1/1:-485.2,-25.5874,0:10000:PASS:77:152:0:4:0:85:0:0
chr1	207119002	INV00000361	N	<INV>	.	PASS	IMPRECISE;CIEND=-228,228;CIPOS=-228,228;SVTYPE=INV;SVMETHOD=EMBL.DELLYv0.6.7;CHR2=chr1;END=207119952;CT=5to5;INSLEN=0;PE=24;MAPQ=59	GT:GL:GQ:FT:RCL:RC:RCR:CN:DR:DV:RR:RV	1/1:-132.2,-7.22456,0:72:PASS:362:170:389:0:0:24:0:0
chr1	210958142	INV00000362	N	<INV>	.	LowQual	IMPRECISE;CIEND=-407,407;CIPOS=-407,407;SVTYPE=INV;SVMETHOD=EMBL.DELLYv0.6.7;CHR2=chr1;END=210964410;CT=5to5;INSLEN=0;PE=2;MAPQ=38	GT:GL:GQ:FT:RCL:RC:RCR:CN:DR:DV:RR:RV	0/0:0,-16.0778,-395.299:10000:PASS:2540:4867:2490:2:75:2:0:0
chr1	212944190	INV00000363	N	<INV>	.	LowQual	IMPRECISE;CIEND=-249,249;CIPOS=-249,249;SVTYPE=INV;SVMETHOD=EMBL.DELLYv0.6.7;CHR2=chr1;END=212944815;CT=5to5;INSLEN=0;PE=2;MAPQ=60	GT:GL:GQ:FT:RCL:RC:RCR:CN:DR:DV:RR:RV	0/0:0,-6.36237,-338.1:64:PASS:217:489:231:2:59:2:0:0
chr1	213541159	INV00000364	N	<INV>	.	LowQual	IMPRECISE;CIEND=-377,377;CIPOS=-377,377;SVTYPE=INV;SVMETHOD=EMBL.DELLYv0.6.7;CHR2=chr1;END=213818311;CT=5to5;INSLEN=0;PE=2;MAPQ=3	GT:GL:GQ:FT:RCL:RC:RCR:CN:DR:DV:RR:RV	./.:.,.,.:0:LowQual:106048:207451:104282:2:0:0:0:0
chr1	217074058	INV00000365	N	<INV>	.	LowQual	IMPRECISE;CIEND=-373,373;CIPOS=-373,373;SVTYPE=INV;SVMETHOD=EMBL.DELLYv0.6.7;CHR2=chr1;END=217074843;CT=5to5;INSLEN=0;PE=2;MAPQ=60	GT:GL:GQ:FT:RCL:RC:RCR:CN:DR:DV:RR:RV	0/0:0,-9.16132,-332.9:92:PASS:284:541:305:2:58:2:0:0
chr1	217646894	INV00000366	N	<INV>	.	LowQual	IMPRECISE;CIEND=-352,352;CIPOS=-352,352;SVTYPE=INV;SVMETHOD=EMBL.DELLYv0.6.7;CHR2=chr1;END=217647889;CT=5to5;INSLEN=0;PE=2;MAPQ=60	GT:GL:GQ:FT:RCL:RC:RCR:CN:DR:DV:RR:RV	0/0:0,-11.1789,-435.1:112:PASS:378:738:400:2:75:2:0:0
chr1	221100451	INV00000367	N	<INV>	.	LowQual	IMPRECISE;CIEND=-319,319;CIPOS=-319,319;SVTYPE=INV;SVMETHOD=EMBL.DELLYv0.6.7;CHR2=chr1;END=230872102;CT=3to3;INSLEN=0;PE=3;MAPQ=16	GT:GL:GQ:FT:RCL:RC:RCR:CN:DR:DV:RR:RV	0/0:0,-11.7616,-332.711:118:PASS:3600507:6851210:3558487:2:58:2:0:0
chr1	221970448	INV00000368	N	<INV>	.	LowQual	IMPRECISE;CIEND=-346,346;CIPOS=-346,346;SVTYPE=INV;SVMETHOD=EMBL.DELLYv0.6.7;CHR2=chr1;END=221974442;CT=5to5;INSLEN=0;PE=6;MAPQ=5	GT:GL:GQ:FT:RCL:RC:RCR:CN:DR:DV:RR:RV	0/0:0,-18.3707,-306.956:10000:PASS:1584:2866:1295:2:65:5:0:0
chr1	221970582	INV00000369	N	<INV>	.	PASS	IMPRECISE;CIEND=-377,377;CIPOS=-377,377;SVTYPE=INV;SVMETHOD=EMBL.DELLYv0.6.7;CHR2=chr1;END=221973984;CT=3to3;INSLEN=0;PE=4;MAPQ=36	GT:GL:GQ:FT:RCL:RC:RCR:CN:DR:DV:RR:RV	0/0:0,-9.82597,-264.953:98:PASS:1420:2440:1125:2:71:4:0:0
chr1	221971066	INV00000370	N	<INV>	.	LowQual	IMPRECISE;CIEND=-345,345;CIPOS=-345,345;SVTYPE=INV;SVMETHOD=EMBL.DELLYv0.6.7;CHR2=chr1;END=223025119;CT=5to5;INSLEN=0;PE=7;MAPQ=7	GT:GL:GQ:FT:RCL:RC:RCR:CN:DR:DV:RR:RV	0/0:0,-13.6528,-168.191:137:PASS:408457:776493:366987:2:54:6:0:0
chr1	225199864	INV00000371	N	<INV>	.	LowQual	IMPRECISE;CIEND=-403,403;CIPOS=-403,403;SVTYPE=INV;SVMETHOD=EMBL.DELLYv0.6.7;CHR2=chr1;END=246358607;CT=5to5;INSLEN=0;PE=2;MAPQ=15	GT:GL:GQ:FT:RCL:RC:RCR:CN:DR:DV:RR:RV	0/0:0,-18.774,-405.631:10000:PASS:7754193:15130710:1783015:3:70:2:0:0
chr1	225802772	INV00000372	N	<INV>	.	LowQual	IMPRECISE;CIEND=-186,186;CIPOS=-186,186;SVTYPE=INV;SVMETHOD=EMBL.DELLYv0.6.7;CHR2=chr1;END=225938182;CT=3to3;INSLEN=0;PE=2;MAPQ=49	GT:GL:GQ:FT:RCL:RC:RCR:CN:DR:DV:RR:RV	0/0:0,-16.4077,-433.722:10000:PASS:47930:87873:46935:2:81:2:0:0
chr1	226027468	INV00000373	N	<INV>	.	LowQual	IMPRECISE;CIEND=-281,281;CIPOS=-281,281;SVTYPE=INV;SVMETHOD=EMBL.DELLYv0.6.7;CHR2=chr1;END=226028870;CT=5to5;INSLEN=0;PE=2;MAPQ=60	GT:GL:GQ:FT:RCL:RC:RCR:CN:DR:DV:RR:RV	0/0:0,-11.4776,-429.399:115:PASS:512:1018:501:2:74:2:0:0
chr1	226744635	INV00000374	N	<INV>	.	LowQual	IMPRECISE;CIEND=-11,11;CIPOS=-11,11;SVTYPE=INV;SVMETHOD=EMBL.DELLYv0.6.7;CHR2=chr1;END=226745665;CT=3to3;INSLEN=0;PE=2;MAPQ=60	GT:GL:GQ:FT:RCL:RC:RCR:CN:DR:DV:RR:RV	0/0:0,-13.256,-310.798:133:PASS:345:770:330:2:55:1:0:0
chr1	227374424	INV00000375	N	<INV>	.	LowQual	IMPRECISE;CIEND=-355,355;CIPOS=-355,355;SVTYPE=INV;SVMETHOD=EMBL.DELLYv0.6.7;CHR2=chr1;END=227375213;CT=3to3;INSLEN=0;PE=2;MAPQ=60	GT:GL:GQ:FT:RCL:RC:RCR:CN:DR:DV:RR:RV	0/0:0,-14.1747,-407.195:142:PASS:288:574:305:2:76:2:0:0
chr1	229416397	INV00000376	N	<INV>	.	PASS	IMPRECISE;CIEND=-187,187;CIPOS=-187,187;SVTYPE=INV;SVMETHOD=EMBL.DELLYv0.6.7;CHR2=chr1;END=231831915;CT=3to3;INSLEN=0;PE=31;MAPQ=23	GT:GL:GQ:FT:RCL:RC:RCR:CN:DR:DV:RR:RV	0/1:-33.8337,0,-263.489:10000:PASS:754775:1713639:873981:2:53:31:0:0
chr1	229417160	INV00000377	N	<INV>	.	PASS	IMPRECISE;CIEND=-339,339;CIPOS=-339,339;SVTYPE=INV;SVMETHOD=EMBL.DELLYv0.6.7;CHR2=chr1;END=231831276;CT=5to5;INSLEN=0;PE=6;MAPQ=31	GT:GL:GQ:FT:RCL:RC:RCR:CN:DR:DV:RR:RV	0/1:-1.22162,0,-193.649:12:LowQual:754449:1712665:873574:2:48:5:0:0
chr1	231181081	INV00000378	N	<INV>	.	LowQual	IMPRECISE;CIEND=-361,361;CIPOS=-361,361;SVTYPE=INV;SVMETHOD=EMBL.DELLYv0.6.7;CHR2=chr1;END=231183409;CT=3to3;INSLEN=0;PE=2;MAPQ=60	GT:GL:GQ:FT:RCL:RC:RCR:CN:DR:DV:RR:RV	0/0:0,-7.76676,-362:78:PASS:778:1602:829:2:63:2:0:0
chr1	231766194	INV00000379	N	<INV>	.	LowQual	IMPRECISE;CIEND=-166,166;CIPOS=-166,166;SVTYPE=INV;SVMETHOD=EMBL.DELLYv0.6.7;CHR2=chr1;END=231767501;CT=3to3;INSLEN=0;PE=2;MAPQ=60	GT:GL:GQ:FT:RCL:RC:RCR:CN:DR:DV:RR:RV	0/0:0,-11.5803,-441.9:116:PASS:506:1048:439:2:76:2:0:0
chr1	235035825	INV00000380	N	<INV>	.	LowQual	IMPRECISE;CIEND=-440,440;CIPOS=-440,440;SVTYPE=INV;SVMETHOD=EMBL.DELLYv0.6.7;CHR2=chr1;END=246420093;CT=5to5;INSLEN=0;PE=2;MAPQ=12	GT:GL:GQ:FT:RCL:RC:RCR:CN:DR:DV:RR:RV	0/0:0,-21.979,-445.828:10000:PASS:4117096:8246492:1739509:3:76:1:0:0
chr1	235964533	INV00000382	N	<INV>	.	LowQual	IMPRECISE;CIEND=-366,366;CIPOS=-366,366;SVTYPE=INV;SVMETHOD=EMBL.DELLYv0.6.7;CHR2=chr1;END=237286664;CT=5to5;INSLEN=0;PE=3;MAPQ=5	GT:GL:GQ:FT:RCL:RC:RCR:CN:DR:DV:RR:RV	0/0:0,-8.18708,-157.446:82:PASS:479147:946837:488767:2:29:2:0:0
chr1	235964636	INV00000381	N	<INV>	.	LowQual	IMPRECISE;CIEND=-376,376;CIPOS=-376,376;SVTYPE=INV;SVMETHOD=EMBL.DELLYv0.6.7;CHR2=chr1;END=237286478;CT=3to3;INSLEN=0;PE=2;MAPQ=2	GT:GL:GQ:FT:RCL:RC:RCR:CN:DR:DV:RR:RV	0/0:0,-4.70595,-65.0895:47:PASS:479069:946595:488660:2:16:0:0:0
chr1	236294224	INV00000383	N	<INV>	.	PASS	IMPRECISE;CIEND=-297,297;CIPOS=-297,297;SVTYPE=INV;SVMETHOD=EMBL.DELLYv0.6.7;CHR2=chr1;END=236295093;CT=3to3;INSLEN=0;PE=3;MAPQ=51	GT:GL:GQ:FT:RCL:RC:RCR:CN:DR:DV:RR:RV	0/0:0,-8.47277,-417.99:85:PASS:317:669:317:2:77:3:0:0
chr1	236478062	INV00000384	N	<INV>	.	LowQual	IMPRECISE;CIEND=-170,170;CIPOS=-170,170;SVTYPE=INV;SVMETHOD=EMBL.DELLYv0.6.7;CHR2=chr1;END=236478705;CT=3to3;INSLEN=0;PE=2;MAPQ=60	GT:GL:GQ:FT:RCL:RC:RCR:CN:DR:DV:RR:RV	0/0:0,-7.66102,-342.997:77:PASS:210:415:238:2:60:2:0:0
chr1	237402737	INV00000385	N	<INV>	.	PASS	IMPRECISE;CIEND=-66,66;CIPOS=-66,66;SVTYPE=INV;SVMETHOD=EMBL.DELLYv0.6.7;CHR2=chr1;END=237402908;CT=3to3;INSLEN=0;PE=52;MAPQ=60	GT:GL:GQ:FT:RCL:RC:RCR:CN:DR:DV:RR:RV	0/1:-271.91,0,-182.21:10000:PASS:63:149:54:3:36:51:0:0
chr1	237402798	INV00000386	N	<INV>	.	PASS	IMPRECISE;CIEND=-149,149;CIPOS=-149,149;SVTYPE=INV;SVMETHOD=EMBL.DELLYv0.6.7;CHR2=chr1;END=237402905;CT=5to5;INSLEN=0;PE=34;MAPQ=60	GT:GL:GQ:FT:RCL:RC:RCR:CN:DR:DV:RR:RV	0/1:-370.592,0,-186.292:10000:PASS:53:87:33:2:37:68:0:0
chr1	237474060	INV00000387	N	<INV>	.	LowQual	IMPRECISE;CIEND=-319,319;CIPOS=-319,319;SVTYPE=INV;SVMETHOD=EMBL.DELLYv0.6.7;CHR2=chr1;END=237474286;CT=3to3;INSLEN=0;PE=9;MAPQ=5	GT:GL:GQ:FT:RCL:RC:RCR:CN:DR:DV:RR:RV	0/0:0,-6.85966,-275.659:69:PASS:81:144:66:2:50:14:0:0
chr1	237474202	INV00000388	N	<INV>	.	LowQual	IMPRECISE;CIEND=-226,226;CIPOS=-226,226;SVTYPE=INV;SVMETHOD=EMBL.DELLYv0.6.7;CHR2=chr1;END=237474404;CT=5to5;INSLEN=0;PE=9;MAPQ=12	GT:GL:GQ:FT:RCL:RC:RCR:CN:DR:DV:RR:RV	0/1:-8.53686,0,-244.488:85:PASS:67:124:76:2:48:18:0:0
chr1	238202406	INV00000389	N	<INV>	.	LowQual	IMPRECISE;CIEND=-387,387;CIPOS=-387,387;SVTYPE=INV;SVMETHOD=EMBL.DELLYv0.6.7;CHR2=chr1;END=243845354;CT=3to3;INSLEN=0;PE=3;MAPQ=2	GT:GL:GQ:FT:RCL:RC:RCR:CN:DR:DV:RR:RV	0/0:0,-10.5282,-176.092:105:PASS:2049402:4101365:2023332:2:35:0:0:0
chr1	240072787	INV00000390	N	<INV>	.	LowQual	IMPRECISE;CIEND=-259,259;CIPOS=-259,259;SVTYPE=INV;SVMETHOD=EMBL.DELLYv0.6.7;CHR2=chr1;END=240076155;CT=3to3;INSLEN=0;PE=2;MAPQ=60	GT:GL:GQ:FT:RCL:RC:RCR:CN:DR:DV:RR:RV	0/0:0,-6.36275,-339.9:64:PASS:1342:2304:1201:2:59:2:0:0
chr1	240932988	INV00000391	N	<INV>	.	LowQual	IMPRECISE;CIEND=-349,349;CIPOS=-349,349;SVTYPE=INV;SVMETHOD=EMBL.DELLYv0.6.7;CHR2=chr1;END=247013521;CT=5to5;INSLEN=0;PE=3;MAPQ=5	GT:GL:GQ:FT:RCL:RC:RCR:CN:DR:DV:RR:RV	0/0:0,-13.8478,-222.491:138:PASS:2215658:4380173:1323115:2:48:3:0:0
chr1	245314346	INV00000392	N	<INV>	.	LowQual	IMPRECISE;CIEND=-339,339;CIPOS=-339,339;SVTYPE=INV;SVMETHOD=EMBL.DELLYv0.6.7;CHR2=chr1;END=245316389;CT=5to5;INSLEN=0;PE=2;MAPQ=60	GT:GL:GQ:FT:RCL:RC:RCR:CN:DR:DV:RR:RV	0/0:0,-6.66165,-344.298:67:PASS:699:1429:744:2:60:2:0:0
chr1	246634782	INV00000393	N	<INV>	.	LowQual	IMPRECISE;CIEND=-360,360;CIPOS=-360,360;SVTYPE=INV;SVMETHOD=EMBL.DELLYv0.6.7;CHR2=chr1;END=247290571;CT=3to3;INSLEN=0;PE=3;MAPQ=9	GT:GL:GQ:FT:RCL:RC:RCR:CN:DR:DV:RR:RV	0/0:0,-11.9459,-193.303:119:PASS:231752:458707:235097:2:44:2:0:0
chr1	246810288	INV00000394	N	<INV>	.	LowQual	IMPRECISE;CIEND=-231,231;CIPOS=-231,231;SVTYPE=INV;SVMETHOD=EMBL.DELLYv0.6.7;CHR2=chr1;END=246811424;CT=3to3;INSLEN=0;PE=2;MAPQ=60	GT:GL:GQ:FT:RCL:RC:RCR:CN:DR:DV:RR:RV	0/0:0,-4.35503,-290.799:44:PASS:401:757:353:2:52:2:0:0
chr1	247921842	INV00000395	N	<INV>	.	LowQual	IMPRECISE;CIEND=-366,366;CIPOS=-366,366;SVTYPE=INV;SVMETHOD=EMBL.DELLYv0.6.7;CHR2=chr1;END=248273323;CT=5to5;INSLEN=0;PE=2;MAPQ=13	GT:GL:GQ:FT:RCL:RC:RCR:CN:DR:DV:RR:RV	0/0:0,-21.0198,-243.058:10000:PASS:123488:263475:140227:2:76:2:0:0
chr1	248430969	INV00000396	N	<INV>	.	LowQual	IMPRECISE;CIEND=-327,327;CIPOS=-327,327;SVTYPE=INV;SVMETHOD=EMBL.DELLYv0.6.7;CHR2=chr1;END=248661186;CT=5to5;INSLEN=0;PE=3;MAPQ=5	GT:GL:GQ:FT:RCL:RC:RCR:CN:DR:DV:RR:RV	0/0:0,-16.8632,-330.568:10000:PASS:89549:88895:84313:1:62:2:0:0
chr1	248433200	INV00000397	N	<INV>	.	LowQual	IMPRECISE;CIEND=-360,360;CIPOS=-360,360;SVTYPE=INV;SVMETHOD=EMBL.DELLYv0.6.7;CHR2=chr1;END=248659053;CT=5to5;INSLEN=0;PE=2;MAPQ=42	GT:GL:GQ:FT:RCL:RC:RCR:CN:DR:DV:RR:RV	0/0:0,-11.018,-250.859:110:PASS:87854:85677:82356:1:57:2:0:0
chr1	248438302	INV00000398	N	<INV>	.	PASS	IMPRECISE;CIEND=-207,207;CIPOS=-207,207;SVTYPE=INV;SVMETHOD=EMBL.DELLYv0.6.7;CHR2=chr1;END=248653750;CT=5to5;INSLEN=0;PE=5;MAPQ=38	GT:GL:GQ:FT:RCL:RC:RCR:CN:DR:DV:RR:RV	0/1:-13.9067,0,-5.49002:55:PASS:83790:79457:76923:1:2:5:0:0
chr1	248439902	INV00000400	N	<INV>	.	PASS	IMPRECISE;CIEND=-238,238;CIPOS=-238,238;SVTYPE=INV;SVMETHOD=EMBL.DELLYv0.6.7;CHR2=chr1;END=248652178;CT=3to3;INSLEN=0;PE=9;MAPQ=42	GT:GL:GQ:FT:RCL:RC:RCR:CN:DR:DV:RR:RV	0/1:-15.3706,0,-288.323:154:PASS:83099:77142:75041:1:66:9:0:0
chr1	248440094	INV00000399	N	<INV>	.	PASS	IMPRECISE;CIEND=-226,226;CIPOS=-226,226;SVTYPE=INV;SVMETHOD=EMBL.DELLYv0.6.7;CHR2=chr1;END=248652045;CT=5to5;INSLEN=0;PE=6;MAPQ=43	GT:GL:GQ:FT:RCL:RC:RCR:CN:DR:DV:RR:RV	0/1:-6.14718,0,-172.024:61:PASS:82936:76907:74894:1:44:6:0:0
chr1	248441260	INV00000401	N	<INV>	.	LowQual	IMPRECISE;CIEND=-333,333;CIPOS=-333,333;SVTYPE=INV;SVMETHOD=EMBL.DELLYv0.6.7;CHR2=chr1;END=248650911;CT=3to3;INSLEN=0;PE=2;MAPQ=8	GT:GL:GQ:FT:RCL:RC:RCR:CN:DR:DV:RR:RV	0/0:0,-17.3029,-183.21:10000:PASS:82417:75306:73478:1:61:2:0:0
chr1	248443316	INV00000402	N	<INV>	.	LowQual	IMPRECISE;CIEND=-70,70;CIPOS=-70,70;SVTYPE=INV;SVMETHOD=EMBL.DELLYv0.6.7;CHR2=chr1;END=248648708;CT=3to3;INSLEN=0;PE=2;MAPQ=7	GT:GL:GQ:FT:RCL:RC:RCR:CN:DR:DV:RR:RV	0/0:0,-15.4165,-195.358:154:PASS:81465:72761:70892:1:53:1:0:0
chr1	248444007	INV00000403	N	<INV>	.	PASS	IMPRECISE;CIEND=-140,140;CIPOS=-140,140;SVTYPE=INV;SVMETHOD=EMBL.DELLYv0.6.7;CHR2=chr1;END=248648014;CT=5to5;INSLEN=0;PE=7;MAPQ=40	GT:GL:GQ:FT:RCL:RC:RCR:CN:DR:DV:RR:RV	0/1:-22.6191,0,-34.6807:10000:PASS:81103:71744:70266:1:12:7:0:0
chr1	248458191	INV00000404	N	<INV>	.	LowQual	IMPRECISE;CIEND=-324,324;CIPOS=-324,324;SVTYPE=INV;SVMETHOD=EMBL.DELLYv0.6.7;CHR2=chr1;END=248633685;CT=3to3;INSLEN=0;PE=5;MAPQ=8	GT:GL:GQ:FT:RCL:RC:RCR:CN:DR:DV:RR:RV	1/1:-3.6253,-1.13045,0:11:LowQual:70490:58647:52103:1:0:5:0:0
chr2	702861	INV00000405	N	<INV>	.	LowQual	IMPRECISE;CIEND=-388,388;CIPOS=-388,388;SVTYPE=INV;SVMETHOD=EMBL.DELLYv0.6.7;CHR2=chr2;END=95191877;CT=3to3;INSLEN=0;PE=2;MAPQ=9	GT:GL:GQ:FT:RCL:RC:RCR:CN:DR:DV:RR:RV	0/0:0,-17.7564,-315.951:10000:PASS:481928:66740388:33049414:4:61:1:0:0
chr2	826844	INV00000406	N	<INV>	.	LowQual	IMPRECISE;CIEND=-408,408;CIPOS=-408,408;SVTYPE=INV;SVMETHOD=EMBL.DELLYv0.6.7;CHR2=chr2;END=127863218;CT=5to5;INSLEN=0;PE=2;MAPQ=8	GT:GL:GQ:FT:RCL:RC:RCR:CN:DR:DV:RR:RV	0/0:0,-15.4556,-317.275:157:PASS:566594:89281001:47254552:4:53:1:0:0
chr2	1154832	INV00000407	N	<INV>	.	LowQual	IMPRECISE;CIEND=-352,352;CIPOS=-352,352;SVTYPE=INV;SVMETHOD=EMBL.DELLYv0.6.7;CHR2=chr2;END=1159286;CT=5to5;INSLEN=0;PE=2;MAPQ=60	GT:GL:GQ:FT:RCL:RC:RCR:CN:DR:DV:RR:RV	0/0:0,-12.5792,-435:126:PASS:1501:2915:1587:2:75:2:0:0
chr2	1566043	INV00000408	N	<INV>	.	LowQual	IMPRECISE;CIEND=-176,176;CIPOS=-176,176;SVTYPE=INV;SVMETHOD=EMBL.DELLYv0.6.7;CHR2=chr2;END=153222344;CT=3to3;INSLEN=0;PE=2;MAPQ=3	GT:GL:GQ:FT:RCL:RC:RCR:CN:DR:DV:RR:RV	./.:.,.,.:0:LowQual:1058686:107335168:56590392:4:0:0:0:0
chr2	1566356	INV00000409	N	<INV>	.	LowQual	IMPRECISE;CIEND=-97,97;CIPOS=-97,97;SVTYPE=INV;SVMETHOD=EMBL.DELLYv0.6.7;CHR2=chr2;END=32916598;CT=3to3;INSLEN=0;PE=2;MAPQ=23	GT:GL:GQ:FT:RCL:RC:RCR:CN:DR:DV:RR:RV	0/0:0,-2.48959,-17.6712:25:PASS:1059090:22582501:11513804:4:19:1:0:0
chr2	1711187	INV00000410	N	<INV>	.	PASS	IMPRECISE;CIEND=-18,18;CIPOS=-18,18;SVTYPE=INV;SVMETHOD=EMBL.DELLYv0.6.7;CHR2=chr2;END=32916527;CT=3to3;INSLEN=0;PE=8;MAPQ=23	GT:GL:GQ:FT:RCL:RC:RCR:CN:DR:DV:RR:RV	0/1:-0.93914,0,-80.3703:10:LowQual:1150325:22489575:11467124:4:28:5:0:0
chr2	3064210	INV00000411	N	<INV>	.	LowQual	IMPRECISE;CIEND=-245,245;CIPOS=-245,245;SVTYPE=INV;SVMETHOD=EMBL.DELLYv0.6.7;CHR2=chr2;END=107845208;CT=5to5;INSLEN=0;PE=2;MAPQ=32	GT:GL:GQ:FT:RCL:RC:RCR:CN:DR:DV:RR:RV	0/0:0,-7.97298,-135.927:80:PASS:2081847:73933904:37650238:4:44:2:0:0
chr2	3295787	INV00000412	N	<INV>	.	LowQual	IMPRECISE;CIEND=-283,283;CIPOS=-283,283;SVTYPE=INV;SVMETHOD=EMBL.DELLYv0.6.7;CHR2=chr2;END=32916446;CT=3to3;INSLEN=0;PE=2;MAPQ=17	GT:GL:GQ:FT:RCL:RC:RCR:CN:DR:DV:RR:RV	0/0:0,-25.2597,-444.039:10000:PASS:2239035:21398236:10879129:3:90:2:0:0
chr2	3315204	INV00000413	N	<INV>	.	LowQual	IMPRECISE;CIEND=-175,175;CIPOS=-175,175;SVTYPE=INV;SVMETHOD=EMBL.DELLYv0.6.7;CHR2=chr2;END=32916553;CT=3to3;INSLEN=0;PE=4;MAPQ=6	GT:GL:GQ:FT:RCL:RC:RCR:CN:DR:DV:RR:RV	0/1:-0.146149,0,-3.89542:4:LowQual:2250992:21389874:10868836:3:3:2:0:0
chr2	4157679	INV00000414	N	<INV>	.	PASS	IMPRECISE;CIEND=-186,186;CIPOS=-186,186;SVTYPE=INV;SVMETHOD=EMBL.DELLYv0.6.7;CHR2=chr2;END=4175938;CT=5to5;INSLEN=0;PE=33;MAPQ=60	GT:GL:GQ:FT:RCL:RC:RCR:CN:DR:DV:RR:RV	0/1:-165.725,0,-218.025:10000:PASS:7207:8384:6586:1:40:33:0:0
chr2	4157846	INV00000415	N	<INV>	.	PASS	IMPRECISE;CIEND=-133,133;CIPOS=-133,133;SVTYPE=INV;SVMETHOD=EMBL.DELLYv0.6.7;CHR2=chr2;END=4165087;CT=3to3;INSLEN=0;PE=42;MAPQ=60	GT:GL:GQ:FT:RCL:RC:RCR:CN:DR:DV:RR:RV	0/1:-208.718,0,-204.087:10000:PASS:2901:4040:1319:2:38:42:0:0
chr2	4452730	INV00000416	N	<INV>	.	LowQual	IMPRECISE;CIEND=-405,405;CIPOS=-405,405;SVTYPE=INV;SVMETHOD=EMBL.DELLYv0.6.7;CHR2=chr2;END=32916468;CT=5to5;INSLEN=0;PE=2;MAPQ=3	GT:GL:GQ:FT:RCL:RC:RCR:CN:DR:DV:RR:RV	0/0:0,-17.4531,-321.093:10000:PASS:3044359:20593273:10471924:3:58:0:0:0
chr2	4612426	INV00000417	N	<INV>	.	PASS	IMPRECISE;CIEND=-355,355;CIPOS=-355,355;SVTYPE=INV;SVMETHOD=EMBL.DELLYv0.6.7;CHR2=chr2;END=114196992;CT=3to3;INSLEN=0;PE=3;MAPQ=24	GT:GL:GQ:FT:RCL:RC:RCR:CN:DR:DV:RR:RV	0/1:-4.49588,0,-4.92411:44:PASS:3163781:76777516:40315233:4:1:3:0:0
chr2	5003924	INV00000418	N	<INV>	.	LowQual	IMPRECISE;CIEND=-248,248;CIPOS=-248,248;SVTYPE=INV;SVMETHOD=EMBL.DELLYv0.6.7;CHR2=chr2;END=7875432;CT=3to3;INSLEN=0;PE=10;MAPQ=7	GT:GL:GQ:FT:RCL:RC:RCR:CN:DR:DV:RR:RV	0/0:0,-1.01819,-73.4517:10:LowQual:1030762:2092743:1032613:2:31:8:0:0
chr2	5488557	INV00000419	N	<INV>	.	LowQual	IMPRECISE;CIEND=-343,343;CIPOS=-343,343;SVTYPE=INV;SVMETHOD=EMBL.DELLYv0.6.7;CHR2=chr2;END=119411253;CT=5to5;INSLEN=0;PE=4;MAPQ=6	GT:GL:GQ:FT:RCL:RC:RCR:CN:DR:DV:RR:RV	0/1:-0.895124,0,-2.19736:9:LowQual:3797355:79967303:41954670:3:1:4:0:0
chr2	9334042	INV00000420	N	<INV>	.	LowQual	IMPRECISE;CIEND=-368,368;CIPOS=-368,368;SVTYPE=INV;SVMETHOD=EMBL.DELLYv0.6.7;CHR2=chr2;END=23819732;CT=5to5;INSLEN=0;PE=2;MAPQ=18	GT:GL:GQ:FT:RCL:RC:RCR:CN:DR:DV:RR:RV	0/0:0,-22.2822,-467.407:10000:PASS:5183705:10567190:5121643:2:79:1:0:0
chr2	9541927	INV00000421	N	<INV>	.	PASS	IMPRECISE;CIEND=-286,286;CIPOS=-286,286;SVTYPE=INV;SVMETHOD=EMBL.DELLYv0.6.7;CHR2=chr2;END=9542781;CT=3to3;INSLEN=0;PE=3;MAPQ=60	GT:GL:GQ:FT:RCL:RC:RCR:CN:DR:DV:RR:RV	0/0:0,-5.1735,-419.094:52:PASS:325:660:301:2:74:3:0:0
chr2	9737807	INV00000422	N	<INV>	.	LowQual	IMPRECISE;CIEND=-319,319;CIPOS=-319,319;SVTYPE=INV;SVMETHOD=EMBL.DELLYv0.6.7;CHR2=chr2;END=32916230;CT=5to5;INSLEN=0;PE=2;MAPQ=5	GT:GL:GQ:FT:RCL:RC:RCR:CN:DR:DV:RR:RV	0/0:0,-0.232499,-1.8945:4:LowQual:6872671:16754256:8568915:2:2:1:0:0
chr2	9998335	INV00000423	N	<INV>	.	PASS	IMPRECISE;CIEND=-384,384;CIPOS=-384,384;SVTYPE=INV;SVMETHOD=EMBL.DELLYv0.6.7;CHR2=chr2;END=29200804;CT=3to3;INSLEN=0;PE=4;MAPQ=24	GT:GL:GQ:FT:RCL:RC:RCR:CN:DR:DV:RR:RV	0/0:0,-2.93864,-188.112:29:PASS:6786170:13860399:7067571:2:35:4:0:0
chr2	9998549	INV00000424	N	<INV>	.	LowQual	IMPRECISE;CIEND=-354,354;CIPOS=-354,354;SVTYPE=INV;SVMETHOD=EMBL.DELLYv0.6.7;CHR2=chr2;END=11380466;CT=5to5;INSLEN=0;PE=2;MAPQ=18	GT:GL:GQ:FT:RCL:RC:RCR:CN:DR:DV:RR:RV	1/1:-2.63463,-0.536687,0:6:LowQual:493172:929113:490007:2:0:2:0:0
chr2	9998667	INV00000425	N	<INV>	.	LowQual	IMPRECISE;CIEND=-241,241;CIPOS=-241,241;SVTYPE=INV;SVMETHOD=EMBL.DELLYv0.6.7;CHR2=chr2;END=29200711;CT=5to5;INSLEN=0;PE=2;MAPQ=18	GT:GL:GQ:FT:RCL:RC:RCR:CN:DR:DV:RR:RV	0/0:0,-4.48026,-107.459:45:PASS:6785911:13860189:7067405:2:22:2:0:0
chr2	10399357	INV00000426	N	<INV>	.	LowQual	IMPRECISE;CIEND=-276,276;CIPOS=-276,276;SVTYPE=INV;SVMETHOD=EMBL.DELLYv0.6.7;CHR2=chr2;END=32916439;CT=3to3;INSLEN=0;PE=4;MAPQ=8	GT:GL:GQ:FT:RCL:RC:RCR:CN:DR:DV:RR:RV	0/0:0,-1.74996,-15.233:17:PASS:7320861:16316369:8308106:2:12:3:0:0
chr2	10495246	INV00000427	N	<INV>	.	LowQual	IMPRECISE;CIEND=-360,360;CIPOS=-360,360;SVTYPE=INV;SVMETHOD=EMBL.DELLYv0.6.7;CHR2=chr2;END=32916253;CT=5to5;INSLEN=0;PE=2;MAPQ=9	GT:GL:GQ:FT:RCL:RC:RCR:CN:DR:DV:RR:RV	0/1:-0.566471,0,-1.35097:6:LowQual:7380473:16246743:8283301:2:2:2:0:0
chr2	10685913	INV00000428	N	<INV>	.	PASS	IMPRECISE;CIEND=-137,137;CIPOS=-137,137;SVTYPE=INV;SVMETHOD=EMBL.DELLYv0.6.7;CHR2=chr2;END=10687071;CT=3to3;INSLEN=0;PE=33;MAPQ=60	GT:GL:GQ:FT:RCL:RC:RCR:CN:DR:DV:RR:RV	0/1:-166.817,0,-261.017:10000:PASS:357:909:364:3:48:33:0:0
chr2	10685937	INV00000429	N	<INV>	.	PASS	IMPRECISE;CIEND=-182,182;CIPOS=-182,182;SVTYPE=INV;SVMETHOD=EMBL.DELLYv0.6.7;CHR2=chr2;END=10686894;CT=5to5;INSLEN=0;PE=39;MAPQ=60	GT:GL:GQ:FT:RCL:RC:RCR:CN:DR:DV:RR:RV	0/1:-202.205,0,-287.705:10000:PASS:298:699:392:2:53:39:0:0
chr2	10704973	INV00000430	N	<INV>	.	LowQual	IMPRECISE;CIEND=-388,388;CIPOS=-388,388;SVTYPE=INV;SVMETHOD=EMBL.DELLYv0.6.7;CHR2=chr2;END=231641684;CT=5to5;INSLEN=0;PE=2;MAPQ=8	GT:GL:GQ:FT:RCL:RC:RCR:CN:DR:DV:RR:RV	0/0:0,-22.5446,-442.339:10000:PASS:7526584:159343873:7022302:22:77:1:0:0
chr2	10930667	INV00000431	N	<INV>	.	LowQual	IMPRECISE;CIEND=-398,398;CIPOS=-398,398;SVTYPE=INV;SVMETHOD=EMBL.DELLYv0.6.7;CHR2=chr2;END=217805516;CT=5to5;INSLEN=0;PE=2;MAPQ=32	GT:GL:GQ:FT:RCL:RC:RCR:CN:DR:DV:RR:RV	0/0:0,-14.8572,-186.094:149:PASS:7676018:149125088:17091653:12:61:1:0:0
chr2	11142009	INV00000432	N	<INV>	.	LowQual	IMPRECISE;CIEND=-254,254;CIPOS=-254,254;SVTYPE=INV;SVMETHOD=EMBL.DELLYv0.6.7;CHR2=chr2;END=11145219;CT=3to3;INSLEN=0;PE=2;MAPQ=60	GT:GL:GQ:FT:RCL:RC:RCR:CN:DR:DV:RR:RV	0/0:0,-10.6759,-407.1:107:PASS:1228:2099:1146:2:72:2:0:0
chr2	11465920	INV00000433	N	<INV>	.	LowQual	IMPRECISE;CIEND=-402,402;CIPOS=-402,402;SVTYPE=INV;SVMETHOD=EMBL.DELLYv0.6.7;CHR2=chr2;END=32916317;CT=3to3;INSLEN=0;PE=2;MAPQ=19	GT:GL:GQ:FT:RCL:RC:RCR:CN:DR:DV:RR:RV	0/0:0,-5.72423,-43.4988:57:PASS:7543562:15583912:7916558:2:29:1:0:0
chr2	11571926	INV00000434	N	<INV>	.	LowQual	IMPRECISE;CIEND=-404,404;CIPOS=-404,404;SVTYPE=INV;SVMETHOD=EMBL.DELLYv0.6.7;CHR2=chr2;END=219581972;CT=3to3;INSLEN=0;PE=2;MAPQ=17	GT:GL:GQ:FT:RCL:RC:RCR:CN:DR:DV:RR:RV	0/0:0,-22.0828,-434.534:10000:PASS:8125216:149835270:15932273:12:79:2:0:0
chr2	12002179	INV00000435	N	<INV>	.	LowQual	IMPRECISE;CIEND=-363,363;CIPOS=-363,363;SVTYPE=INV;SVMETHOD=EMBL.DELLYv0.6.7;CHR2=chr2;END=59853747;CT=3to3;INSLEN=0;PE=3;MAPQ=12	GT:GL:GQ:FT:RCL:RC:RCR:CN:DR:DV:RR:RV	0/0:0,-18.1711,-387.43:10000:PASS:8428940:35149210:17658002:3:68:3:0:0
chr2	12002555	INV00000436	N	<INV>	.	LowQual	IMPRECISE;CIEND=-337,337;CIPOS=-337,337;SVTYPE=INV;SVMETHOD=EMBL.DELLYv0.6.7;CHR2=chr2;END=59853642;CT=5to5;INSLEN=0;PE=10;MAPQ=11	GT:GL:GQ:FT:RCL:RC:RCR:CN:DR:DV:RR:RV	0/0:0,-14.4829,-396.895:145:PASS:8429251:35148799:17657838:3:71:10:0:0
chr2	12358055	INV00000437	N	<INV>	.	LowQual	IMPRECISE;CIEND=-324,324;CIPOS=-324,324;SVTYPE=INV;SVMETHOD=EMBL.DELLYv0.6.7;CHR2=chr2;END=12358310;CT=3to3;INSLEN=0;PE=6;MAPQ=13	GT:GL:GQ:FT:RCL:RC:RCR:CN:DR:DV:RR:RV	0/1:-1.25965,0,-164.752:13:LowQual:89:219:88:2:33:12:0:0
chr2	15207936	INV00000438	N	<INV>	.	LowQual	IMPRECISE;CIEND=-425,425;CIPOS=-425,425;SVTYPE=INV;SVMETHOD=EMBL.DELLYv0.6.7;CHR2=chr2;END=183482930;CT=5to5;INSLEN=0;PE=3;MAPQ=6	GT:GL:GQ:FT:RCL:RC:RCR:CN:DR:DV:RR:RV	0/0:0,-20.7772,-429.677:10000:PASS:10818727:120314808:42759224:4:72:3:0:0
chr2	15528680	INV00000439	N	<INV>	.	LowQual	IMPRECISE;CIEND=-352,352;CIPOS=-352,352;SVTYPE=INV;SVMETHOD=EMBL.DELLYv0.6.7;CHR2=chr2;END=161767254;CT=3to3;INSLEN=0;PE=4;MAPQ=9	GT:GL:GQ:FT:RCL:RC:RCR:CN:DR:DV:RR:RV	0/0:0,-6.32959,-139.569:63:PASS:11057700:103781409:54280985:3:26:3:0:0
chr2	16225026	INV00000440	N	<INV>	.	PASS	IMPRECISE;CIEND=-251,251;CIPOS=-251,251;SVTYPE=INV;SVMETHOD=EMBL.DELLYv0.6.7;CHR2=chr2;END=16225238;CT=3to3;INSLEN=0;PE=23;MAPQ=58	GT:GL:GQ:FT:RCL:RC:RCR:CN:DR:DV:RR:RV	0/1:-222.028,0,-113.828:10000:PASS:49:177:58:3:25:46:0:0
chr2	16225125	INV00000441	N	<INV>	.	PASS	IMPRECISE;CIEND=-377,377;CIPOS=-377,377;SVTYPE=INV;SVMETHOD=EMBL.DELLYv0.6.7;CHR2=chr2;END=16226580;CT=5to5;INSLEN=0;PE=6;MAPQ=48	GT:GL:GQ:FT:RCL:RC:RCR:CN:DR:DV:RR:RV	0/1:-26.6928,0,-2.09296:21:PASS:461:986:469:2:1:6:0:0
chr2	16915004	INV00000442	N	<INV>	.	LowQual	IMPRECISE;CIEND=-396,396;CIPOS=-396,396;SVTYPE=INV;SVMETHOD=EMBL.DELLYv0.6.7;CHR2=chr2;END=186410800;CT=3to3;INSLEN=0;PE=2;MAPQ=5	GT:GL:GQ:FT:RCL:RC:RCR:CN:DR:DV:RR:RV	0/0:0,-21.776,-426.865:10000:PASS:12027290:121305911:40559558:5:73:1:0:0
chr2	18029597	INV00000443	N	<INV>	.	LowQual	IMPRECISE;CIEND=-285,285;CIPOS=-285,285;SVTYPE=INV;SVMETHOD=EMBL.DELLYv0.6.7;CHR2=chr2;END=18030569;CT=5to5;INSLEN=0;PE=2;MAPQ=60	GT:GL:GQ:FT:RCL:RC:RCR:CN:DR:DV:RR:RV	0/0:0,-9.37138,-385.898:94:PASS:349:704:341:2:69:2:0:0
chr2	18167971	INV00000444	N	<INV>	.	PASS	IMPRECISE;CIEND=-378,378;CIPOS=-378,378;SVTYPE=INV;SVMETHOD=EMBL.DELLYv0.6.7;CHR2=chr2;END=180020923;CT=3to3;INSLEN=0;PE=5;MAPQ=20	GT:GL:GQ:FT:RCL:RC:RCR:CN:DR:DV:RR:RV	0/0:0,-10.8844,-439.825:109:PASS:12985455:115491802:45415502:4:76:6:0:0
chr2	18696615	INV00000445	N	<INV>	.	LowQual	IMPRECISE;CIEND=-404,404;CIPOS=-404,404;SVTYPE=INV;SVMETHOD=EMBL.DELLYv0.6.7;CHR2=chr2;END=91903328;CT=5to5;INSLEN=0;PE=2;MAPQ=25	GT:GL:GQ:FT:RCL:RC:RCR:CN:DR:DV:RR:RV	0/0:0,-19.0297,-295.954:10000:PASS:13385838:52683069:24219887:3:77:2:0:0
chr2	19832936	INV00000446	N	<INV>	.	LowQual	IMPRECISE;CIEND=-395,395;CIPOS=-395,395;SVTYPE=INV;SVMETHOD=EMBL.DELLYv0.6.7;CHR2=chr2;END=205207035;CT=5to5;INSLEN=0;PE=2;MAPQ=4	GT:GL:GQ:FT:RCL:RC:RCR:CN:DR:DV:RR:RV	0/0:0,-13.1867,-82.9341:132:PASS:14230140:133180566:26482053:7:51:0:0:0
chr2	21067683	INV00000447	N	<INV>	.	LowQual	IMPRECISE;CIEND=-408,408;CIPOS=-408,408;SVTYPE=INV;SVMETHOD=EMBL.DELLYv0.6.7;CHR2=chr2;END=87555875;CT=5to5;INSLEN=0;PE=2;MAPQ=15	GT:GL:GQ:FT:RCL:RC:RCR:CN:DR:DV:RR:RV	0/0:0,-13.3399,-192.096:133:PASS:15117256:48643904:20982061:3:51:2:0:0
chr2	24060311	INV00000448	N	<INV>	.	LowQual	IMPRECISE;CIEND=-379,379;CIPOS=-379,379;SVTYPE=INV;SVMETHOD=EMBL.DELLYv0.6.7;CHR2=chr2;END=24062440;CT=3to3;INSLEN=0;PE=2;MAPQ=60	GT:GL:GQ:FT:RCL:RC:RCR:CN:DR:DV:RR:RV	0/0:0,-6.06177,-336:61:PASS:719:1457:810:2:58:2:0:0
chr2	24291633	INV00000449	N	<INV>	.	LowQual	IMPRECISE;CIEND=-405,405;CIPOS=-405,405;SVTYPE=INV;SVMETHOD=EMBL.DELLYv0.6.7;CHR2=chr2;END=24294133;CT=3to3;INSLEN=0;PE=2;MAPQ=60	GT:GL:GQ:FT:RCL:RC:RCR:CN:DR:DV:RR:RV	0/0:0,-9.97026,-376.298:100:PASS:936:2021:975:2:68:2:0:0
chr2	24516811	INV00000450	N	<INV>	.	LowQual	IMPRECISE;CIEND=-348,348;CIPOS=-348,348;SVTYPE=INV;SVMETHOD=EMBL.DELLYv0.6.7;CHR2=chr2;END=24517013;CT=3to3;INSLEN=0;PE=2;MAPQ=15	GT:GL:GQ:FT:RCL:RC:RCR:CN:DR:DV:RR:RV	0/0:0,-15.1746,-333.766:152:PASS:60:158:49:3:66:4:0:0
chr2	24516913	INV00000451	N	<INV>	.	LowQual	IMPRECISE;CIEND=-411,411;CIPOS=-411,411;SVTYPE=INV;SVMETHOD=EMBL.DELLYv0.6.7;CHR2=chr2;END=24517233;CT=5to5;INSLEN=0;PE=3;MAPQ=14	GT:GL:GQ:FT:RCL:RC:RCR:CN:DR:DV:RR:RV	0/0:0,-11.1502,-264.554:112:PASS:117:217:111:2:46:3:0:0
chr2	25633065	INV00000452	N	<INV>	.	LowQual	IMPRECISE;CIEND=-167,167;CIPOS=-167,167;SVTYPE=INV;SVMETHOD=EMBL.DELLYv0.6.7;CHR2=chr2;END=32916564;CT=3to3;INSLEN=0;PE=3;MAPQ=4	GT:GL:GQ:FT:RCL:RC:RCR:CN:DR:DV:RR:RV	0/0:0,-5.51513,-37.082:55:PASS:2628630:5199508:2693152:2:32:1:0:0
chr2	25704976	INV00000453	N	<INV>	.	LowQual	IMPRECISE;CIEND=-339,339;CIPOS=-339,339;SVTYPE=INV;SVMETHOD=EMBL.DELLYv0.6.7;CHR2=chr2;END=32916316;CT=3to3;INSLEN=0;PE=2;MAPQ=6	GT:GL:GQ:FT:RCL:RC:RCR:CN:DR:DV:RR:RV	0/0:0,-6.52758,-42.6244:65:PASS:2597798:5143636:2671287:2:27:1:0:0
chr2	25787932	INV00000454	N	<INV>	.	LowQual	IMPRECISE;CIEND=-310,310;CIPOS=-310,310;SVTYPE=INV;SVMETHOD=EMBL.DELLYv0.6.7;CHR2=chr2;END=25789066;CT=5to5;INSLEN=0;PE=2;MAPQ=60	GT:GL:GQ:FT:RCL:RC:RCR:CN:DR:DV:RR:RV	0/0:0,-14.2885,-491.8:143:PASS:445:945:422:2:84:2:0:0
chr2	25843992	INV00000455	N	<INV>	.	LowQual	IMPRECISE;CIEND=-274,274;CIPOS=-274,274;SVTYPE=INV;SVMETHOD=EMBL.DELLYv0.6.7;CHR2=chr2;END=206071259;CT=5to5;INSLEN=0;PE=4;MAPQ=3	GT:GL:GQ:FT:RCL:RC:RCR:CN:DR:DV:RR:RV	0/0:0,-22.1081,-421.332:10000:PASS:18595714:129446091:25850954:6:74:0:0:0
chr2	26004951	INV00000456	N	<INV>	.	LowQual	IMPRECISE;CIEND=-112,112;CIPOS=-112,112;SVTYPE=INV;SVMETHOD=EMBL.DELLYv0.6.7;CHR2=chr2;END=26006187;CT=5to5;INSLEN=0;PE=2;MAPQ=60	GT:GL:GQ:FT:RCL:RC:RCR:CN:DR:DV:RR:RV	0/0:0,-4.65077,-277.594:47:PASS:414:868:428:2:53:2:0:0
chr2	26079675	INV00000457	N	<INV>	.	LowQual	IMPRECISE;CIEND=-365,365;CIPOS=-365,365;SVTYPE=INV;SVMETHOD=EMBL.DELLYv0.6.7;CHR2=chr2;END=92075329;CT=3to3;INSLEN=0;PE=5;MAPQ=9	GT:GL:GQ:FT:RCL:RC:RCR:CN:DR:DV:RR:RV	0/0:0,-19.6789,-421.675:10000:PASS:18753512:47413770:21676878:2:73:4:0:0
chr2	26932331	INV00000458	N	<INV>	.	LowQual	IMPRECISE;CIEND=-255,255;CIPOS=-255,255;SVTYPE=INV;SVMETHOD=EMBL.DELLYv0.6.7;CHR2=chr2;END=32866714;CT=5to5;INSLEN=0;PE=2;MAPQ=31	GT:GL:GQ:FT:RCL:RC:RCR:CN:DR:DV:RR:RV	1/1:-3.09965,-0.300685,0:5:LowQual:2081853:4248425:2205009:2:0:1:0:0
chr2	27164652	INV00000459	N	<INV>	.	LowQual	IMPRECISE;CIEND=-87,87;CIPOS=-87,87;SVTYPE=INV;SVMETHOD=EMBL.DELLYv0.6.7;CHR2=chr2;END=27166249;CT=5to5;INSLEN=0;PE=2;MAPQ=60	GT:GL:GQ:FT:RCL:RC:RCR:CN:DR:DV:RR:RV	0/0:0,-6.76177,-336.7:68:PASS:591:1202:564:2:58:2:0:0
chr2	27180405	INV00000460	N	<INV>	.	LowQual	IMPRECISE;CIEND=-362,362;CIPOS=-362,362;SVTYPE=INV;SVMETHOD=EMBL.DELLYv0.6.7;CHR2=chr2;END=27181172;CT=3to3;INSLEN=0;PE=2;MAPQ=60	GT:GL:GQ:FT:RCL:RC:RCR:CN:DR:DV:RR:RV	0/0:0,-9.96136,-356.096:100:PASS:277:539:274:2:62:2:0:0
chr2	27700059	INV00000461	N	<INV>	.	LowQual	IMPRECISE;CIEND=-349,349;CIPOS=-349,349;SVTYPE=INV;SVMETHOD=EMBL.DELLYv0.6.7;CHR2=chr2;END=206071250;CT=5to5;INSLEN=0;PE=5;MAPQ=4	GT:GL:GQ:FT:RCL:RC:RCR:CN:DR:DV:RR:RV	0/0:0,-9.64085,-209.225:96:PASS:19854241:128187561:25850957:6:40:2:0:0
chr2	28247995	INV00000462	N	<INV>	.	LowQual	IMPRECISE;CIEND=-399,399;CIPOS=-399,399;SVTYPE=INV;SVMETHOD=EMBL.DELLYv0.6.7;CHR2=chr2;END=34479345;CT=3to3;INSLEN=0;PE=2;MAPQ=22	GT:GL:GQ:FT:RCL:RC:RCR:CN:DR:DV:RR:RV	0/0:0,-4.83089,-163.807:48:PASS:2159066:4549299:2299023:2:28:2:0:0
chr2	28460602	INV00000463	N	<INV>	.	LowQual	IMPRECISE;CIEND=-370,370;CIPOS=-370,370;SVTYPE=INV;SVMETHOD=EMBL.DELLYv0.6.7;CHR2=chr2;END=239413612;CT=3to3;INSLEN=0;PE=4;MAPQ=4	GT:GL:GQ:FT:RCL:RC:RCR:CN:DR:DV:RR:RV	0/0:0,-22.8767,-441.598:10000:PASS:20401467:151786313:1704979:14:76:0:0:0
chr2	28878777	INV00000464	N	<INV>	.	LowQual	IMPRECISE;CIEND=-351,351;CIPOS=-351,351;SVTYPE=INV;SVMETHOD=EMBL.DELLYv0.6.7;CHR2=chr2;END=230510475;CT=5to5;INSLEN=0;PE=4;MAPQ=7	GT:GL:GQ:FT:RCL:RC:RCR:CN:DR:DV:RR:RV	0/0:0,-13.8159,-247.187:138:PASS:20695232:145378469:7819058:10:55:4:0:0
chr2	28928746	INV00000465	N	<INV>	.	LowQual	IMPRECISE;CIEND=-434,434;CIPOS=-434,434;SVTYPE=INV;SVMETHOD=EMBL.DELLYv0.6.7;CHR2=chr2;END=141584101;CT=5to5;INSLEN=0;PE=4;MAPQ=2	GT:GL:GQ:FT:RCL:RC:RCR:CN:DR:DV:RR:RV	0/0:0,-19.0599,-359.658:10000:PASS:20730705:78896392:42379818:3:64:1:0:0
chr2	30856138	INV00000466	N	<INV>	.	LowQual	IMPRECISE;CIEND=-409,409;CIPOS=-409,409;SVTYPE=INV;SVMETHOD=EMBL.DELLYv0.6.7;CHR2=chr2;END=85383247;CT=3to3;INSLEN=0;PE=2;MAPQ=11	GT:GL:GQ:FT:RCL:RC:RCR:CN:DR:DV:RR:RV	0/0:0,-19.2675,-388.528:10000:PASS:19703144:40288761:16424743:2:68:2:0:0
chr2	31823252	INV00000467	N	<INV>	.	LowQual	IMPRECISE;CIEND=-395,395;CIPOS=-395,395;SVTYPE=INV;SVMETHOD=EMBL.DELLYv0.6.7;CHR2=chr2;END=65666926;CT=3to3;INSLEN=0;PE=3;MAPQ=7	GT:GL:GQ:FT:RCL:RC:RCR:CN:DR:DV:RR:RV	0/0:0,-13.4535,-294.898:135:PASS:12240039:25075768:12443346:2:52:2:0:0
chr2	32344033	INV00000468	N	<INV>	.	LowQual	IMPRECISE;CIEND=-222,222;CIPOS=-222,222;SVTYPE=INV;SVMETHOD=EMBL.DELLYv0.6.7;CHR2=chr2;END=32345229;CT=5to5;INSLEN=0;PE=2;MAPQ=60	GT:GL:GQ:FT:RCL:RC:RCR:CN:DR:DV:RR:RV	0/0:0,-8.76536,-372.194:88:PASS:336:884:431:2:67:2:0:0
chr2	32866722	INV00000479	N	<INV>	.	LowQual	IMPRECISE;CIEND=-212,212;CIPOS=-212,212;SVTYPE=INV;SVMETHOD=EMBL.DELLYv0.6.7;CHR2=chr2;END=32866825;CT=5to5;INSLEN=0;PE=25;MAPQ=6	GT:GL:GQ:FT:RCL:RC:RCR:CN:DR:DV:RR:RV	1/1:-40.2341,-8.07121,0:81:PASS:11:507:230:4:0:36:0:0
chr2	32866725	INV00000480	N	<INV>	.	PASS	IMPRECISE;CIEND=-212,212;CIPOS=-212,212;SVTYPE=INV;SVMETHOD=EMBL.DELLYv0.6.7;CHR2=chr2;END=220735266;CT=5to5;INSLEN=0;PE=6;MAPQ=21	GT:GL:GQ:FT:RCL:RC:RCR:CN:DR:DV:RR:RV	1/1:-12.1791,-1.68526,0:17:PASS:23588748:135215548:15088463:7:0:6:0:0
chr2	32866735	INV00000470	N	<INV>	.	LowQual	IMPRECISE;CIEND=-277,277;CIPOS=-277,277;SVTYPE=INV;SVMETHOD=EMBL.DELLYv0.6.7;CHR2=chr2;END=216374954;CT=5to5;INSLEN=0;PE=2;MAPQ=21	GT:GL:GQ:FT:RCL:RC:RCR:CN:DR:DV:RR:RV	1/1:-2.09654,-0.297566,0:5:LowQual:23588748:132171424:18132587:6:0:1:0:0
chr2	32866741	INV00000478	N	<INV>	.	LowQual	IMPRECISE;CIEND=-284,284;CIPOS=-284,284;SVTYPE=INV;SVMETHOD=EMBL.DELLYv0.6.7;CHR2=chr2;END=214901246;CT=5to5;INSLEN=0;PE=2;MAPQ=35	GT:GL:GQ:FT:RCL:RC:RCR:CN:DR:DV:RR:RV	1/1:-6.199,-0.601055,0:7:LowQual:23588753:131070254:19233752:6:0:2:0:0
chr2	32866826	INV00000472	N	<INV>	.	LowQual	IMPRECISE;CIEND=-359,359;CIPOS=-359,359;SVTYPE=INV;SVMETHOD=EMBL.DELLYv0.6.7;CHR2=chr2;END=232623916;CT=5to5;INSLEN=0;PE=2;MAPQ=4	GT:GL:GQ:FT:RCL:RC:RCR:CN:DR:DV:RR:RV	./.:.,.,.:0:LowQual:23589259:143933546:6369954:10:0:0:0:0
chr2	32866841	INV00000475	N	<INV>	.	LowQual	IMPRECISE;CIEND=-301,301;CIPOS=-301,301;SVTYPE=INV;SVMETHOD=EMBL.DELLYv0.6.7;CHR2=chr2;END=155671502;CT=5to5;INSLEN=0;PE=5;MAPQ=4	GT:GL:GQ:FT:RCL:RC:RCR:CN:DR:DV:RR:RV	0/1:-3.56409,0,-3.49624:32:PASS:23589299:86628837:46044319:2:4:2:0:0
chr2	32866843	INV00000484	N	<INV>	.	LowQual	IMPRECISE;CIEND=-338,338;CIPOS=-338,338;SVTYPE=INV;SVMETHOD=EMBL.DELLYv0.6.7;CHR2=chr2;END=164211879;CT=5to5;INSLEN=0;PE=4;MAPQ=9	GT:GL:GQ:FT:RCL:RC:RCR:CN:DR:DV:RR:RV	0/1:-1.76203,0,-3.21744:18:PASS:23589306:93092156:48929971:3:4:4:0:0
chr2	32866846	INV00000474	N	<INV>	.	LowQual	IMPRECISE;CIEND=-345,345;CIPOS=-345,345;SVTYPE=INV;SVMETHOD=EMBL.DELLYv0.6.7;CHR2=chr2;END=102013761;CT=5to5;INSLEN=0;PE=7;MAPQ=8	GT:GL:GQ:FT:RCL:RC:RCR:CN:DR:DV:RR:RV	0/1:-10.06,0,-2.62913:26:PASS:23589311:48207824:24101952:2:4:6:0:0
chr2	32866860	INV00000483	N	<INV>	.	PASS	IMPRECISE;CIEND=-313,313;CIPOS=-313,313;SVTYPE=INV;SVMETHOD=EMBL.DELLYv0.6.7;CHR2=chr2;END=37161471;CT=5to5;INSLEN=0;PE=6;MAPQ=31	GT:GL:GQ:FT:RCL:RC:RCR:CN:DR:DV:RR:RV	0/1:-10.661,0,-2.63945:26:PASS:1556326:3192418:1584359:2:4:5:0:0
chr2	32866863	INV00000469	N	<INV>	.	PASS	IMPRECISE;CIEND=-217,217;CIPOS=-217,217;SVTYPE=INV;SVMETHOD=EMBL.DELLYv0.6.7;CHR2=chr2;END=38479953;CT=5to5;INSLEN=0;PE=3;MAPQ=20	GT:GL:GQ:FT:RCL:RC:RCR:CN:DR:DV:RR:RV	0/1:-4.96306,0,-3.20207:32:PASS:2035120:4171271:2098495:2:4:3:0:0
chr2	32866863	INV00000476	N	<INV>	.	LowQual	IMPRECISE;CIEND=-402,402;CIPOS=-402,402;SVTYPE=INV;SVMETHOD=EMBL.DELLYv0.6.7;CHR2=chr2;END=169568933;CT=5to5;INSLEN=0;PE=2;MAPQ=22	GT:GL:GQ:FT:RCL:RC:RCR:CN:DR:DV:RR:RV	0/1:-2.36409,0,-3.50351:24:PASS:23589392:97098582:50515706:3:4:2:0:0
chr2	32866868	INV00000481	N	<INV>	.	LowQual	IMPRECISE;CIEND=-339,339;CIPOS=-339,339;SVTYPE=INV;SVMETHOD=EMBL.DELLYv0.6.7;CHR2=chr2;END=152260027;CT=5to5;INSLEN=0;PE=3;MAPQ=18	GT:GL:GQ:FT:RCL:RC:RCR:CN:DR:DV:RR:RV	0/1:-2.16409,0,-3.50512:22:PASS:23589425:84076130:44736914:2:4:2:0:0
chr2	32866869	INV00000482	N	<INV>	.	LowQual	IMPRECISE;CIEND=-387,387;CIPOS=-387,387;SVTYPE=INV;SVMETHOD=EMBL.DELLYv0.6.7;CHR2=chr2;END=231420366;CT=5to5;INSLEN=0;PE=2;MAPQ=35	GT:GL:GQ:FT:RCL:RC:RCR:CN:DR:DV:RR:RV	0/1:-2.16512,0,-3.79499:22:PASS:23589433:143131383:7171943:9:4:1:0:0
chr2	32866876	INV00000485	N	<INV>	.	PASS	IMPRECISE;CIEND=-201,201;CIPOS=-201,201;SVTYPE=INV;SVMETHOD=EMBL.DELLYv0.6.7;CHR2=chr2;END=147119775;CT=5to5;INSLEN=0;PE=3;MAPQ=23	GT:GL:GQ:FT:RCL:RC:RCR:CN:DR:DV:RR:RV	0/1:-3.56409,0,-3.49655:32:PASS:23589485:80248379:42857312:2:4:2:0:0
chr2	32866891	INV00000477	N	<INV>	.	LowQual	IMPRECISE;CIEND=-354,354;CIPOS=-354,354;SVTYPE=INV;SVMETHOD=EMBL.DELLYv0.6.7;CHR2=chr2;END=213136570;CT=5to5;INSLEN=0;PE=3;MAPQ=7	GT:GL:GQ:FT:RCL:RC:RCR:CN:DR:DV:RR:RV	0/0:0,-0.135906,-3.80132:4:LowQual:23589760:129725714:20577285:6:4:2:0:0
chr2	32866952	INV00000471	N	<INV>	.	LowQual	IMPRECISE;CIEND=-409,409;CIPOS=-409,409;SVTYPE=INV;SVMETHOD=EMBL.DELLYv0.6.7;CHR2=chr2;END=102013312;CT=3to3;INSLEN=0;PE=2;MAPQ=42	GT:GL:GQ:FT:RCL:RC:RCR:CN:DR:DV:RR:RV	0/1:-4.79137,0,-4.39419:43:PASS:23592737:48204081:24101736:2:5:2:0:0
chr2	32866969	INV00000473	N	<INV>	.	LowQual	IMPRECISE;CIEND=-399,399;CIPOS=-399,399;SVTYPE=INV;SVMETHOD=EMBL.DELLYv0.6.7;CHR2=chr2;END=97845483;CT=3to3;INSLEN=0;PE=2;MAPQ=35	GT:GL:GQ:FT:RCL:RC:RCR:CN:DR:DV:RR:RV	0/1:-1.8924,0,-4.69396:19:PASS:23330801:45220542:22719237:2:5:1:0:0
chr2	32916230	INV00000504	N	<INV>	.	LowQual	IMPRECISE;CIEND=-413,413;CIPOS=-413,413;SVTYPE=INV;SVMETHOD=EMBL.DELLYv0.6.7;CHR2=chr2;END=74053898;CT=5to5;INSLEN=0;PE=2;MAPQ=20	GT:GL:GQ:FT:RCL:RC:RCR:CN:DR:DV:RR:RV	0/1:-1.76647,0,-1.27519:12:LowQual:14937214:30432315:12761541:2:2:2:0:0
chr2	32916231	INV00000501	N	<INV>	.	LowQual	IMPRECISE;CIEND=-170,170;CIPOS=-170,170;SVTYPE=INV;SVMETHOD=EMBL.DELLYv0.6.7;CHR2=chr2;END=112322670;CT=5to5;INSLEN=0;PE=2;MAPQ=25	GT:GL:GQ:FT:RCL:RC:RCR:CN:DR:DV:RR:RV	0/1:-2.86647,0,-1.2149:12:LowQual:23626927:55014713:28853548:2:2:2:0:0
chr2	32916231	INV00000510	N	<INV>	.	LowQual	IMPRECISE;CIEND=-194,194;CIPOS=-194,194;SVTYPE=INV;SVMETHOD=EMBL.DELLYv0.6.7;CHR2=chr2;END=153222307;CT=5to5;INSLEN=0;PE=14;MAPQ=9	GT:GL:GQ:FT:RCL:RC:RCR:CN:DR:DV:RR:RV	1/1:-7.9208,-2.13007,0:21:PASS:23626927:84766617:45107279:2:0:9:0:0
chr2	32916243	INV00000512	N	<INV>	.	LowQual	IMPRECISE;CIEND=-397,397;CIPOS=-397,397;SVTYPE=INV;SVMETHOD=EMBL.DELLYv0.6.7;CHR2=chr2;END=128319481;CT=5to5;INSLEN=0;PE=2;MAPQ=42	GT:GL:GQ:FT:RCL:RC:RCR:CN:DR:DV:RR:RV	0/1:-7.26647,0,-1.19594:12:LowQual:23626928:66541924:35306948:2:2:2:0:0
chr2	32916273	INV00000509	N	<INV>	.	LowQual	IMPRECISE;CIEND=-338,338;CIPOS=-338,338;SVTYPE=INV;SVMETHOD=EMBL.DELLYv0.6.7;CHR2=chr2;END=237557204;CT=5to5;INSLEN=0;PE=2;MAPQ=3	GT:GL:GQ:FT:RCL:RC:RCR:CN:DR:DV:RR:RV	0/0:0,-0.431469,-2.22941:5:LowQual:23629691:147328856:2934212:11:2:0:0:0
chr2	32916279	INV00000515	N	<INV>	.	LowQual	IMPRECISE;CIEND=-290,290;CIPOS=-290,290;SVTYPE=INV;SVMETHOD=EMBL.DELLYv0.6.7;CHR2=chr2;END=32918657;CT=5to5;INSLEN=0;PE=2;MAPQ=8	GT:GL:GQ:FT:RCL:RC:RCR:CN:DR:DV:RR:RV	0/1:-0.0675007,0,-1.57185:3:LowQual:4177:11218:877:4:2:1:0:0
chr2	32916288	INV00000518	N	<INV>	.	LowQual	IMPRECISE;CIEND=-353,353;CIPOS=-353,353;SVTYPE=INV;SVMETHOD=EMBL.DELLYv0.6.7;CHR2=chr2;END=62340355;CT=5to5;INSLEN=0;PE=2;MAPQ=14	GT:GL:GQ:FT:RCL:RC:RCR:CN:DR:DV:RR:RV	0/1:-0.762094,0,-1.73812:8:LowQual:10620094:21771403:10873076:2:3:2:0:0
chr2	32916289	INV00000496	N	<INV>	.	LowQual	IMPRECISE;CIEND=-402,402;CIPOS=-402,402;SVTYPE=INV;SVMETHOD=EMBL.DELLYv0.6.7;CHR2=chr2;END=230893211;CT=3to3;INSLEN=0;PE=2;MAPQ=30	GT:GL:GQ:FT:RCL:RC:RCR:CN:DR:DV:RR:RV	0/1:-3.36209,0,-1.60633:16:PASS:23633428:142713340:7545991:9:3:2:0:0
chr2	32916291	INV00000488	N	<INV>	.	LowQual	IMPRECISE;CIEND=-360,360;CIPOS=-360,360;SVTYPE=INV;SVMETHOD=EMBL.DELLYv0.6.7;CHR2=chr2;END=204177762;CT=5to5;INSLEN=0;PE=2;MAPQ=9	GT:GL:GQ:FT:RCL:RC:RCR:CN:DR:DV:RR:RV	0/1:-0.362094,0,-1.74994:5:LowQual:23634081:123010638:27248040:5:3:2:0:0
chr2	32916293	INV00000487	N	<INV>	.	LowQual	IMPRECISE;CIEND=-167,167;CIPOS=-167,167;SVTYPE=INV;SVMETHOD=EMBL.DELLYv0.6.7;CHR2=chr2;END=87418515;CT=3to3;INSLEN=0;PE=2;MAPQ=42	GT:GL:GQ:FT:RCL:RC:RCR:CN:DR:DV:RR:RV	0/1:-6.36209,0,-1.59505:16:PASS:19711232:40062000:16603777:2:3:2:0:0
chr2	32916294	INV00000527	N	<INV>	.	LowQual	IMPRECISE;CIEND=-423,423;CIPOS=-423,423;SVTYPE=INV;SVMETHOD=EMBL.DELLYv0.6.7;CHR2=chr2;END=87431393;CT=3to3;INSLEN=0;PE=2;MAPQ=13	GT:GL:GQ:FT:RCL:RC:RCR:CN:DR:DV:RR:RV	0/1:-0.363124,0,-1.91821:5:LowQual:19716065:40068103:16612298:2:3:1:0:0
chr2	32916299	INV00000500	N	<INV>	.	LowQual	IMPRECISE;CIEND=-145,145;CIPOS=-145,145;SVTYPE=INV;SVMETHOD=EMBL.DELLYv0.6.7;CHR2=chr2;END=217805628;CT=3to3;INSLEN=0;PE=2;MAPQ=4	GT:GL:GQ:FT:RCL:RC:RCR:CN:DR:DV:RR:RV	0/0:0,-1.84281,-10.5346:18:PASS:23635271:133166015:17091473:7:8:0:0:0
chr2	32916302	INV00000494	N	<INV>	.	PASS	IMPRECISE;CIEND=-352,352;CIPOS=-352,352;SVTYPE=INV;SVMETHOD=EMBL.DELLYv0.6.7;CHR2=chr2;END=173763245;CT=3to3;INSLEN=0;PE=3;MAPQ=23	GT:GL:GQ:FT:RCL:RC:RCR:CN:DR:DV:RR:RV	0/1:-3.6556,0,-12.1145:37:PASS:23635357:100166099:50091303:3:10:3:0:0
chr2	32916303	INV00000508	N	<INV>	.	LowQual	IMPRECISE;CIEND=-324,324;CIPOS=-324,324;SVTYPE=INV;SVMETHOD=EMBL.DELLYv0.6.7;CHR2=chr2;END=40482704;CT=3to3;INSLEN=0;PE=2;MAPQ=12	GT:GL:GQ:FT:RCL:RC:RCR:CN:DR:DV:RR:RV	0/0:0,-1.34337,-13.8244:13:LowQual:2764771:5611278:2767137:2:10:2:0:0
chr2	32916311	INV00000523	N	<INV>	.	LowQual	IMPRECISE;CIEND=-338,338;CIPOS=-338,338;SVTYPE=INV;SVMETHOD=EMBL.DELLYv0.6.7;CHR2=chr2;END=55260904;CT=3to3;INSLEN=0;PE=4;MAPQ=15	GT:GL:GQ:FT:RCL:RC:RCR:CN:DR:DV:RR:RV	0/0:0,-0.259415,-21.6909:5:LowQual:8008484:16469617:8386036:2:17:3:0:0
chr2	32916313	INV00000528	N	<INV>	.	LowQual	IMPRECISE;CIEND=-398,398;CIPOS=-398,398;SVTYPE=INV;SVMETHOD=EMBL.DELLYv0.6.7;CHR2=chr2;END=87415458;CT=3to3;INSLEN=0;PE=2;MAPQ=34	GT:GL:GQ:FT:RCL:RC:RCR:CN:DR:DV:RR:RV	0/0:0,-0.396508,-24.2779:5:LowQual:19710933:40059523:16601652:2:19:2:0:0
chr2	32916316	INV00000493	N	<INV>	.	LowQual	IMPRECISE;CIEND=-374,374;CIPOS=-374,374;SVTYPE=INV;SVMETHOD=EMBL.DELLYv0.6.7;CHR2=chr2;END=90291430;CT=3to3;INSLEN=0;PE=2;MAPQ=27	GT:GL:GQ:FT:RCL:RC:RCR:CN:DR:DV:RR:RV	0/0:0,-4.02861,-39.7963:40:PASS:20756821:41692074:18136717:2:27:2:0:0
chr2	32916319	INV00000519	N	<INV>	.	LowQual	IMPRECISE;CIEND=-401,401;CIPOS=-401,401;SVTYPE=INV;SVMETHOD=EMBL.DELLYv0.6.7;CHR2=chr2;END=87406867;CT=3to3;INSLEN=0;PE=2;MAPQ=1	GT:GL:GQ:FT:RCL:RC:RCR:CN:DR:DV:RR:RV	0/0:0,-8.95419,-56.5181:90:PASS:19708086:40056875:16594803:2:35:0:0:0
chr2	32916323	INV00000505	N	<INV>	.	LowQual	IMPRECISE;CIEND=-142,142;CIPOS=-142,142;SVTYPE=INV;SVMETHOD=EMBL.DELLYv0.6.7;CHR2=chr2;END=87416537;CT=3to3;INSLEN=0;PE=4;MAPQ=5	GT:GL:GQ:FT:RCL:RC:RCR:CN:DR:DV:RR:RV	0/0:0,-8.16478,-68.9939:82:PASS:19711616:40059983:16602110:2:36:3:0:0
chr2	32916324	INV00000525	N	<INV>	.	LowQual	IMPRECISE;CIEND=-38,38;CIPOS=-38,38;SVTYPE=INV;SVMETHOD=EMBL.DELLYv0.6.7;CHR2=chr2;END=87428999;CT=3to3;INSLEN=0;PE=8;MAPQ=3	GT:GL:GQ:FT:RCL:RC:RCR:CN:DR:DV:RR:RV	0/0:0,-11.5356,-78.6533:115:PASS:19716337:40065432:16610933:2:45:1:0:0
chr2	32916327	INV00000514	N	<INV>	.	LowQual	IMPRECISE;CIEND=-142,142;CIPOS=-142,142;SVTYPE=INV;SVMETHOD=EMBL.DELLYv0.6.7;CHR2=chr2;END=87398528;CT=3to3;INSLEN=0;PE=4;MAPQ=6	GT:GL:GQ:FT:RCL:RC:RCR:CN:DR:DV:RR:RV	0/0:0,-11.5321,-89.4141:115:PASS:19705782:40047226:16594572:2:51:4:0:0
chr2	32916334	INV00000499	N	<INV>	.	LowQual	IMPRECISE;CIEND=-411,411;CIPOS=-411,411;SVTYPE=INV;SVMETHOD=EMBL.DELLYv0.6.7;CHR2=chr2;END=231005561;CT=3to3;INSLEN=0;PE=3;MAPQ=5	GT:GL:GQ:FT:RCL:RC:RCR:CN:DR:DV:RR:RV	0/0:0,-15.1845,-109.143:152:PASS:23635990:142786482:7470287:9:61:2:0:0
chr2	32916355	INV00000492	N	<INV>	.	LowQual	IMPRECISE;CIEND=-296,296;CIPOS=-296,296;SVTYPE=INV;SVMETHOD=EMBL.DELLYv0.6.7;CHR2=chr2;END=79431779;CT=5to5;INSLEN=0;PE=2;MAPQ=22	GT:GL:GQ:FT:RCL:RC:RCR:CN:DR:DV:RR:RV	0/0:0,-17.7612,-127.149:10000:PASS:16818814:34379185:14275827:2:76:2:0:0
chr2	32916366	INV00000498	N	<INV>	.	LowQual	IMPRECISE;CIEND=-404,404;CIPOS=-404,404;SVTYPE=INV;SVMETHOD=EMBL.DELLYv0.6.7;CHR2=chr2;END=95286975;CT=5to5;INSLEN=0;PE=2;MAPQ=5	GT:GL:GQ:FT:RCL:RC:RCR:CN:DR:DV:RR:RV	0/0:0,-11.8349,-226.358:118:PASS:22472940:43651241:21597031:2:40:1:0:0
chr2	32916393	INV00000511	N	<INV>	.	LowQual	IMPRECISE;CIEND=-348,348;CIPOS=-348,348;SVTYPE=INV;SVMETHOD=EMBL.DELLYv0.6.7;CHR2=chr2;END=33632241;CT=5to5;INSLEN=0;PE=3;MAPQ=4	GT:GL:GQ:FT:RCL:RC:RCR:CN:DR:DV:RR:RV	0/0:0,-22.3943,-144.529:10000:PASS:274604:539366:266688:2:87:1:0:0
chr2	32916395	INV00000520	N	<INV>	.	LowQual	IMPRECISE;CIEND=-253,253;CIPOS=-253,253;SVTYPE=INV;SVMETHOD=EMBL.DELLYv0.6.7;CHR2=chr2;END=112139963;CT=3to3;INSLEN=0;PE=2;MAPQ=22	GT:GL:GQ:FT:RCL:RC:RCR:CN:DR:DV:RR:RV	0/0:0,-6.47152,-71.0967:65:PASS:23636299:54870281:28785445:2:33:2:0:0
chr2	32916438	INV00000506	N	<INV>	.	LowQual	IMPRECISE;CIEND=-276,276;CIPOS=-276,276;SVTYPE=INV;SVMETHOD=EMBL.DELLYv0.6.7;CHR2=chr2;END=52730094;CT=3to3;INSLEN=0;PE=2;MAPQ=2	GT:GL:GQ:FT:RCL:RC:RCR:CN:DR:DV:RR:RV	0/0:0,-24.3614,-361.578:10000:PASS:7059494:14575633:7414906:2:81:0:0:0
chr2	32916438	INV00000489	N	<INV>	.	LowQual	IMPRECISE;CIEND=-362,362;CIPOS=-362,362;SVTYPE=INV;SVMETHOD=EMBL.DELLYv0.6.7;CHR2=chr2;END=88253233;CT=5to5;INSLEN=0;PE=2;MAPQ=12	GT:GL:GQ:FT:RCL:RC:RCR:CN:DR:DV:RR:RV	0/0:0,-12.9484,-271.228:129:PASS:20012825:40474198:17125322:2:46:1:0:0
chr2	32916441	INV00000491	N	<INV>	.	LowQual	IMPRECISE;CIEND=-197,197;CIPOS=-197,197;SVTYPE=INV;SVMETHOD=EMBL.DELLYv0.6.7;CHR2=chr2;END=111251456;CT=3to3;INSLEN=0;PE=9;MAPQ=5	GT:GL:GQ:FT:RCL:RC:RCR:CN:DR:DV:RR:RV	0/1:-4.21957,0,-28.2557:42:PASS:23637236:54340932:28331082:2:15:5:0:0
chr2	32916535	INV00000495	N	<INV>	.	LowQual	IMPRECISE;CIEND=-369,369;CIPOS=-369,369;SVTYPE=INV;SVMETHOD=EMBL.DELLYv0.6.7;CHR2=chr2;END=231381078;CT=3to3;INSLEN=0;PE=4;MAPQ=10	GT:GL:GQ:FT:RCL:RC:RCR:CN:DR:DV:RR:RV	0/0:0,-8.21752,-49.1:82:PASS:23640424:143055393:7196942:9:42:4:0:0
chr2	32916541	INV00000507	N	<INV>	.	LowQual	IMPRECISE;CIEND=-129,129;CIPOS=-129,129;SVTYPE=INV;SVMETHOD=EMBL.DELLYv0.6.7;CHR2=chr2;END=99140754;CT=3to3;INSLEN=0;PE=3;MAPQ=3	GT:GL:GQ:FT:RCL:RC:RCR:CN:DR:DV:RR:RV	0/0:0,-9.71656,-50:97:PASS:23640744:46120791:22950870:2:40:1:0:0
chr2	32916558	INV00000524	N	<INV>	.	LowQual	IMPRECISE;CIEND=-334,334;CIPOS=-334,334;SVTYPE=INV;SVMETHOD=EMBL.DELLYv0.6.7;CHR2=chr2;END=220936323;CT=3to3;INSLEN=0;PE=3;MAPQ=4	GT:GL:GQ:FT:RCL:RC:RCR:CN:DR:DV:RR:RV	0/0:0,-7.87574,-41.8981:79:PASS:23640981:135311836:14939942:7:34:1:0:0
chr2	32916564	INV00000529	N	<INV>	.	LowQual	IMPRECISE;CIEND=-96,96;CIPOS=-96,96;SVTYPE=INV;SVMETHOD=EMBL.DELLYv0.6.7;CHR2=chr2;END=64376209;CT=3to3;INSLEN=0;PE=14;MAPQ=2	GT:GL:GQ:FT:RCL:RC:RCR:CN:DR:DV:RR:RV	0/0:0,-4.81822,-35.8023:48:PASS:11405776:23324691:11548018:2:32:4:0:0
chr2	32916564	INV00000502	N	<INV>	.	LowQual	IMPRECISE;CIEND=-202,202;CIPOS=-202,202;SVTYPE=INV;SVMETHOD=EMBL.DELLYv0.6.7;CHR2=chr2;END=112346268;CT=3to3;INSLEN=0;PE=6;MAPQ=5	GT:GL:GQ:FT:RCL:RC:RCR:CN:DR:DV:RR:RV	0/0:0,-6.61822,-37.7829:66:PASS:23641151:55017956:28861842:2:32:4:0:0
chr2	32916583	INV00000497	N	<INV>	.	LowQual	IMPRECISE;CIEND=-75,75;CIPOS=-75,75;SVTYPE=INV;SVMETHOD=EMBL.DELLYv0.6.7;CHR2=chr2;END=46701759;CT=3to3;INSLEN=0;PE=7;MAPQ=6	GT:GL:GQ:FT:RCL:RC:RCR:CN:DR:DV:RR:RV	0/1:-0.623281,0,-27.8113:7:LowQual:4926946:10154986:5067379:2:30:5:0:0
chr2	32916586	INV00000513	N	<INV>	.	LowQual	IMPRECISE;CIEND=-129,129;CIPOS=-129,129;SVTYPE=INV;SVMETHOD=EMBL.DELLYv0.6.7;CHR2=chr2;END=98135195;CT=3to3;INSLEN=0;PE=2;MAPQ=27	GT:GL:GQ:FT:RCL:RC:RCR:CN:DR:DV:RR:RV	0/0:0,-4.29823,-32.4421:43:PASS:23429381:45388162:22667057:2:29:2:0:0
chr2	32916587	INV00000490	N	<INV>	.	LowQual	IMPRECISE;CIEND=-138,138;CIPOS=-138,138;SVTYPE=INV;SVMETHOD=EMBL.DELLYv0.6.7;CHR2=chr2;END=41745934;CT=3to3;INSLEN=0;PE=2;MAPQ=4	GT:GL:GQ:FT:RCL:RC:RCR:CN:DR:DV:RR:RV	0/0:0,-6.62017,-116.398:66:PASS:3211815:6571039:3188092:2:22:0:0:0
chr2	32916594	INV00000503	N	<INV>	.	LowQual	IMPRECISE;CIEND=-65,65;CIPOS=-65,65;SVTYPE=INV;SVMETHOD=EMBL.DELLYv0.6.7;CHR2=chr2;END=72838565;CT=3to3;INSLEN=0;PE=5;MAPQ=5	GT:GL:GQ:FT:RCL:RC:RCR:CN:DR:DV:RR:RV	0/0:0,-2.41517,-25.3166:24:PASS:14498900:29560768:13176809:2:25:3:0:0
chr2	32916595	INV00000522	N	<INV>	.	LowQual	IMPRECISE;CIEND=-11,11;CIPOS=-11,11;SVTYPE=INV;SVMETHOD=EMBL.DELLYv0.6.7;CHR2=chr2;END=87419483;CT=3to3;INSLEN=0;PE=6;MAPQ=11	GT:GL:GQ:FT:RCL:RC:RCR:CN:DR:DV:RR:RV	0/0:0,-2.13977,-24.5451:21:PASS:19718175:40055913:16603842:2:24:3:0:0
chr2	32916598	INV00000517	N	<INV>	.	LowQual	IMPRECISE;CIEND=-128,128;CIPOS=-128,128;SVTYPE=INV;SVMETHOD=EMBL.DELLYv0.6.7;CHR2=chr2;END=87397510;CT=3to3;INSLEN=0;PE=2;MAPQ=25	GT:GL:GQ:FT:RCL:RC:RCR:CN:DR:DV:RR:RV	0/0:0,-0.190621,-15.0721:4:LowQual:19710821:40040986:16593834:2:19:2:0:0
chr2	32916598	INV00000526	N	<INV>	.	LowQual	IMPRECISE;CIEND=-105,105;CIPOS=-105,105;SVTYPE=INV;SVMETHOD=EMBL.DELLYv0.6.7;CHR2=chr2;END=87399203;CT=3to3;INSLEN=0;PE=2;MAPQ=7	GT:GL:GQ:FT:RCL:RC:RCR:CN:DR:DV:RR:RV	0/0:0,-3.79062,-18.8913:38:PASS:19711376:40042229:16594595:2:19:2:0:0
chr2	32916598	INV00000486	N	<INV>	.	LowQual	IMPRECISE;CIEND=-124,124;CIPOS=-124,124;SVTYPE=INV;SVMETHOD=EMBL.DELLYv0.6.7;CHR2=chr2;END=87425047;CT=3to3;INSLEN=0;PE=2;MAPQ=25	GT:GL:GQ:FT:RCL:RC:RCR:CN:DR:DV:RR:RV	0/0:0,-2.28959,-17.4704:23:PASS:19720310:40057989:16608098:2:19:1:0:0
chr2	32916602	INV00000521	N	<INV>	.	LowQual	IMPRECISE;CIEND=-296,296;CIPOS=-296,296;SVTYPE=INV;SVMETHOD=EMBL.DELLYv0.6.7;CHR2=chr2;END=112138978;CT=3to3;INSLEN=0;PE=2;MAPQ=38	GT:GL:GQ:FT:RCL:RC:RCR:CN:DR:DV:RR:RV	0/0:0,-0.044438,-13.2291:3:LowQual:23641626:54864742:28784564:2:14:1:0:0
chr2	32916631	INV00000516	N	<INV>	.	LowQual	IMPRECISE;CIEND=-251,251;CIPOS=-251,251;SVTYPE=INV;SVMETHOD=EMBL.DELLYv0.6.7;CHR2=chr2;END=187555790;CT=3to3;INSLEN=0;PE=2;MAPQ=10	GT:GL:GQ:FT:RCL:RC:RCR:CN:DR:DV:RR:RV	0/1:-0.609895,0,-1.88637:7:LowQual:23641696:110550984:39700079:3:3:2:0:0
chr2	33450653	INV00000530	N	<INV>	.	LowQual	IMPRECISE;CIEND=-271,271;CIPOS=-271,271;SVTYPE=INV;SVMETHOD=EMBL.DELLYv0.6.7;CHR2=chr2;END=237343577;CT=3to3;INSLEN=0;PE=3;MAPQ=5	GT:GL:GQ:FT:RCL:RC:RCR:CN:DR:DV:RR:RV	0/0:0,-14.0514,-279.83:141:PASS:24041614:146771215:3079930:11:48:2:0:0
chr2	33677066	INV00000531	N	<INV>	.	LowQual	IMPRECISE;CIEND=-382,382;CIPOS=-382,382;SVTYPE=INV;SVMETHOD=EMBL.DELLYv0.6.7;CHR2=chr2;END=83492018;CT=5to5;INSLEN=0;PE=2;MAPQ=4	GT:GL:GQ:FT:RCL:RC:RCR:CN:DR:DV:RR:RV	0/0:0,-18.9648,-370:10000:PASS:18032865:36813543:15393187:2:63:0:0:0
chr2	34479345	INV00000532	N	<INV>	.	LowQual	IMPRECISE;CIEND=-384,384;CIPOS=-384,384;SVTYPE=INV;SVMETHOD=EMBL.DELLYv0.6.7;CHR2=chr2;END=230855001;CT=3to3;INSLEN=0;PE=3;MAPQ=8	GT:GL:GQ:FT:RCL:RC:RCR:CN:DR:DV:RR:RV	0/0:0,-6.53089,-165.584:65:PASS:24808805:141513587:7570367:9:28:2:0:0
chr2	36604929	INV00000533	N	<INV>	.	LowQual	IMPRECISE;CIEND=-330,330;CIPOS=-330,330;SVTYPE=INV;SVMETHOD=EMBL.DELLYv0.6.7;CHR2=chr2;END=219191429;CT=5to5;INSLEN=0;PE=8;MAPQ=9	GT:GL:GQ:FT:RCL:RC:RCR:CN:DR:DV:RR:RV	1/1:-6.71286,-1.51904,0:15:PASS:26368873:131356852:16167034:6:0:6:0:0
chr2	38837917	INV00000534	N	<INV>	.	LowQual	IMPRECISE;CIEND=-413,413;CIPOS=-413,413;SVTYPE=INV;SVMETHOD=EMBL.DELLYv0.6.7;CHR2=chr2;END=203294930;CT=5to5;INSLEN=0;PE=2;MAPQ=4	GT:GL:GQ:FT:RCL:RC:RCR:CN:DR:DV:RR:RV	0/0:0,-17.1511,-265.492:10000:PASS:28014768:117982470:27895521:4:57:0:0:0
chr2	39238779	INV00000535	N	<INV>	.	LowQual	IMPRECISE;CIEND=-412,412;CIPOS=-412,412;SVTYPE=INV;SVMETHOD=EMBL.DELLYv0.6.7;CHR2=chr2;END=106179834;CT=5to5;INSLEN=0;PE=3;MAPQ=7	GT:GL:GQ:FT:RCL:RC:RCR:CN:DR:DV:RR:RV	0/0:0,-15.4628,-349.599:157:PASS:24320176:46519312:23359348:2:59:2:0:0
chr2	41995291	INV00000536	N	<INV>	.	LowQual	IMPRECISE;CIEND=-408,408;CIPOS=-408,408;SVTYPE=INV;SVMETHOD=EMBL.DELLYv0.6.7;CHR2=chr2;END=42015604;CT=5to5;INSLEN=0;PE=2;MAPQ=7	GT:GL:GQ:FT:RCL:RC:RCR:CN:DR:DV:RR:RV	0/0:0,-11.234,-158.084:112:PASS:6856:13627:7052:2:40:2:0:0
chr2	42482602	INV00000537	N	<INV>	.	LowQual	IMPRECISE;CIEND=-386,386;CIPOS=-386,386;SVTYPE=INV;SVMETHOD=EMBL.DELLYv0.6.7;CHR2=chr2;END=58211823;CT=3to3;INSLEN=0;PE=2;MAPQ=8	GT:GL:GQ:FT:RCL:RC:RCR:CN:DR:DV:RR:RV	0/0:0,-20.8741,-422.275:10000:PASS:5851176:11588042:5888813:2:71:1:0:0
chr2	42551817	INV00000538	N	<INV>	.	LowQual	IMPRECISE;CIEND=-410,410;CIPOS=-410,410;SVTYPE=INV;SVMETHOD=EMBL.DELLYv0.6.7;CHR2=chr2;END=42552665;CT=3to3;INSLEN=0;PE=2;MAPQ=54	GT:GL:GQ:FT:RCL:RC:RCR:CN:DR:DV:RR:RV	0/0:0,-4.65044,-270.5:47:PASS:304:541:279:2:47:2:0:0
chr2	43111655	INV00000539	N	<INV>	.	LowQual	IMPRECISE;CIEND=-362,362;CIPOS=-362,362;SVTYPE=INV;SVMETHOD=EMBL.DELLYv0.6.7;CHR2=chr2;END=95951336;CT=5to5;INSLEN=0;PE=5;MAPQ=4	GT:GL:GQ:FT:RCL:RC:RCR:CN:DR:DV:RR:RV	0/0:0,-23.883,-481.89:10000:PASS:19311299:36504935:18164098:2:82:2:0:0
chr2	44154254	INV00000540	N	<INV>	.	LowQual	IMPRECISE;CIEND=-305,305;CIPOS=-305,305;SVTYPE=INV;SVMETHOD=EMBL.DELLYv0.6.7;CHR2=chr2;END=44155700;CT=5to5;INSLEN=0;PE=2;MAPQ=60	GT:GL:GQ:FT:RCL:RC:RCR:CN:DR:DV:RR:RV	0/0:0,-11.0768,-408:111:PASS:323:945:582:2:73:2:0:0
chr2	44318375	INV00000541	N	<INV>	.	PASS	IMPRECISE;CIEND=-393,393;CIPOS=-393,393;SVTYPE=INV;SVMETHOD=EMBL.DELLYv0.6.7;CHR2=chr2;END=44318634;CT=3to3;INSLEN=0;PE=3;MAPQ=39	GT:GL:GQ:FT:RCL:RC:RCR:CN:DR:DV:RR:RV	0/0:0,-8.4687,-358.6:85:PASS:93:176:123:2:64:3:0:0
chr2	44318595	INV00000542	N	<INV>	.	PASS	IMPRECISE;CIEND=-309,309;CIPOS=-309,309;SVTYPE=INV;SVMETHOD=EMBL.DELLYv0.6.7;CHR2=chr2;END=44318798;CT=5to5;INSLEN=0;PE=4;MAPQ=39	GT:GL:GQ:FT:RCL:RC:RCR:CN:DR:DV:RR:RV	0/1:-4.4084,0,-454.509:44:PASS:94:157:97:2:81:8:0:0
chr2	45221177	INV00000544	N	<INV>	.	PASS	IMPRECISE;CIEND=-178,178;CIPOS=-178,178;SVTYPE=INV;SVMETHOD=EMBL.DELLYv0.6.7;CHR2=chr2;END=45221752;CT=5to5;INSLEN=0;PE=12;MAPQ=60	GT:GL:GQ:FT:RCL:RC:RCR:CN:DR:DV:RR:RV	0/1:-52.7372,0,-275.637:10000:PASS:198:363:173:2:49:12:0:0
chr2	45221272	INV00000543	N	<INV>	.	PASS	IMPRECISE;CIEND=-260,260;CIPOS=-260,260;SVTYPE=INV;SVMETHOD=EMBL.DELLYv0.6.7;CHR2=chr2;END=45221576;CT=3to3;INSLEN=0;PE=18;MAPQ=60	GT:GL:GQ:FT:RCL:RC:RCR:CN:DR:DV:RR:RV	0/1:-182.322,0,-213.822:10000:PASS:115:189:76:2:40:36:0:0
chr2	50587060	INV00000546	N	<INV>	.	PASS	IMPRECISE;CIEND=-55,55;CIPOS=-55,55;SVTYPE=INV;SVMETHOD=EMBL.DELLYv0.6.7;CHR2=chr2;END=50589741;CT=5to5;INSLEN=0;PE=53;MAPQ=51	GT:GL:GQ:FT:RCL:RC:RCR:CN:DR:DV:RR:RV	0/1:-238.171,0,-57.3628:10000:PASS:1024:2030:1020:2:29:52:0:0
chr2	50587406	INV00000545	N	<INV>	.	PASS	IMPRECISE;CIEND=-95,95;CIPOS=-95,95;SVTYPE=INV;SVMETHOD=EMBL.DELLYv0.6.7;CHR2=chr2;END=50589500;CT=3to3;INSLEN=0;PE=37;MAPQ=54	GT:GL:GQ:FT:RCL:RC:RCR:CN:DR:DV:RR:RV	0/1:-177.84,0,-50.3323:10000:PASS:968:1586:673:2:29:37:0:0
chr2	53651672	INV00000547	N	<INV>	.	LowQual	IMPRECISE;CIEND=-390,390;CIPOS=-390,390;SVTYPE=INV;SVMETHOD=EMBL.DELLYv0.6.7;CHR2=chr2;END=53653287;CT=5to5;INSLEN=0;PE=2;MAPQ=50	GT:GL:GQ:FT:RCL:RC:RCR:CN:DR:DV:RR:RV	0/0:0,-10.5634,-343.8:106:PASS:577:885:582:2:60:2:0:0
chr2	55465752	INV00000548	N	<INV>	.	LowQual	IMPRECISE;CIEND=-412,412;CIPOS=-412,412;SVTYPE=INV;SVMETHOD=EMBL.DELLYv0.6.7;CHR2=chr2;END=104626065;CT=3to3;INSLEN=0;PE=2;MAPQ=4	GT:GL:GQ:FT:RCL:RC:RCR:CN:DR:DV:RR:RV	0/0:0,-21.9751,-426.9:10000:PASS:18104917:33473055:17052134:2:73:0:0:0
chr2	55657986	INV00000549	N	<INV>	.	LowQual	IMPRECISE;CIEND=-30,30;CIPOS=-30,30;SVTYPE=INV;SVMETHOD=EMBL.DELLYv0.6.7;CHR2=chr2;END=55659015;CT=5to5;INSLEN=0;PE=2;MAPQ=60	GT:GL:GQ:FT:RCL:RC:RCR:CN:DR:DV:RR:RV	0/0:0,-6.65409,-315.69:67:PASS:306:735:379:2:60:2:0:0
chr2	55717776	INV00000550	N	<INV>	.	LowQual	IMPRECISE;CIEND=-302,302;CIPOS=-302,302;SVTYPE=INV;SVMETHOD=EMBL.DELLYv0.6.7;CHR2=chr2;END=55719366;CT=3to3;INSLEN=0;PE=2;MAPQ=60	GT:GL:GQ:FT:RCL:RC:RCR:CN:DR:DV:RR:RV	0/0:0,-11.4803,-442:115:PASS:598:1128:571:2:76:2:0:0
chr2	55769953	INV00000551	N	<INV>	.	LowQual	IMPRECISE;CIEND=-405,405;CIPOS=-405,405;SVTYPE=INV;SVMETHOD=EMBL.DELLYv0.6.7;CHR2=chr2;END=212799007;CT=3to3;INSLEN=0;PE=2;MAPQ=3	GT:GL:GQ:FT:RCL:RC:RCR:CN:DR:DV:RR:RV	0/0:0,-16.2534,-312.498:10000:PASS:40483503:112570341:20838915:4:54:0:0:0
chr2	56496062	INV00000552	N	<INV>	.	LowQual	IMPRECISE;CIEND=-55,55;CIPOS=-55,55;SVTYPE=INV;SVMETHOD=EMBL.DELLYv0.6.7;CHR2=chr2;END=56497227;CT=5to5;INSLEN=0;PE=2;MAPQ=60	GT:GL:GQ:FT:RCL:RC:RCR:CN:DR:DV:RR:RV	0/0:0,-10.8748,-428.097:109:PASS:468:869:498:2:74:2:0:0
chr2	58119369	INV00000553	N	<INV>	.	LowQual	IMPRECISE;CIEND=-184,184;CIPOS=-184,184;SVTYPE=INV;SVMETHOD=EMBL.DELLYv0.6.7;CHR2=chr2;END=58120432;CT=3to3;INSLEN=0;PE=2;MAPQ=60	GT:GL:GQ:FT:RCL:RC:RCR:CN:DR:DV:RR:RV	0/0:0,-13.1674,-358.444:132:PASS:307:600:367:2:65:2:0:0
chr2	60163654	INV00000554	N	<INV>	.	LowQual	IMPRECISE;CIEND=-334,334;CIPOS=-334,334;SVTYPE=INV;SVMETHOD=EMBL.DELLYv0.6.7;CHR2=chr2;END=60166607;CT=3to3;INSLEN=0;PE=2;MAPQ=60	GT:GL:GQ:FT:RCL:RC:RCR:CN:DR:DV:RR:RV	0/0:0,-11.368,-375.001:114:PASS:1069:2048:1138:2:64:2:0:0
chr2	61111393	INV00000555	N	<INV>	.	LowQual	IMPRECISE;CIEND=-328,328;CIPOS=-328,328;SVTYPE=INV;SVMETHOD=EMBL.DELLYv0.6.7;CHR2=chr2;END=61112592;CT=5to5;INSLEN=0;PE=2;MAPQ=60	GT:GL:GQ:FT:RCL:RC:RCR:CN:DR:DV:RR:RV	0/0:0,-7.9672,-352.799:80:PASS:414:1060:464:2:64:2:0:0
chr2	61149828	INV00000556	N	<INV>	.	LowQual	IMPRECISE;CIEND=-391,391;CIPOS=-391,391;SVTYPE=INV;SVMETHOD=EMBL.DELLYv0.6.7;CHR2=chr2;END=61151238;CT=5to5;INSLEN=0;PE=2;MAPQ=47	GT:GL:GQ:FT:RCL:RC:RCR:CN:DR:DV:RR:RV	0/0:0,-12.7624,-349.99:128:PASS:527:970:609:2:68:2:0:0
chr2	62665425	INV00000557	N	<INV>	.	LowQual	IMPRECISE;CIEND=-352,352;CIPOS=-352,352;SVTYPE=INV;SVMETHOD=EMBL.DELLYv0.6.7;CHR2=chr2;END=101785696;CT=5to5;INSLEN=0;PE=2;MAPQ=24	GT:GL:GQ:FT:RCL:RC:RCR:CN:DR:DV:RR:RV	0/0:0,-0.110296,-45.2668:4:LowQual:14481499:25981610:13466732:2:8:2:0:0
chr2	64576022	INV00000558	N	<INV>	.	LowQual	IMPRECISE;CIEND=-397,397;CIPOS=-397,397;SVTYPE=INV;SVMETHOD=EMBL.DELLYv0.6.7;CHR2=chr2;END=241596329;CT=3to3;INSLEN=0;PE=3;MAPQ=2	GT:GL:GQ:FT:RCL:RC:RCR:CN:DR:DV:RR:RV	0/0:0,-13.0639,-246.737:131:PASS:47116597:126438945:337217:5:47:1:0:0
chr2	69549258	INV00000559	N	<INV>	.	LowQual	IMPRECISE;CIEND=-140,140;CIPOS=-140,140;SVTYPE=INV;SVMETHOD=EMBL.DELLYv0.6.7;CHR2=chr2;END=69550546;CT=3to3;INSLEN=0;PE=2;MAPQ=53	GT:GL:GQ:FT:RCL:RC:RCR:CN:DR:DV:RR:RV	0/0:0,-7.36024,-321.399:74:PASS:429:975:446:2:57:2:0:0
chr2	69622421	INV00000560	N	<INV>	.	LowQual	IMPRECISE;CIEND=-412,412;CIPOS=-412,412;SVTYPE=INV;SVMETHOD=EMBL.DELLYv0.6.7;CHR2=chr2;END=166611797;CT=3to3;INSLEN=0;PE=3;MAPQ=6	GT:GL:GQ:FT:RCL:RC:RCR:CN:DR:DV:RR:RV	0/0:0,-5.42206,-112.751:54:PASS:35737184:67564967:36350029:2:20:2:0:0
chr2	70520428	INV00000561	N	<INV>	.	LowQual	IMPRECISE;CIEND=-371,371;CIPOS=-371,371;SVTYPE=INV;SVMETHOD=EMBL.DELLYv0.6.7;CHR2=chr2;END=70521872;CT=5to5;INSLEN=0;PE=2;MAPQ=60	GT:GL:GQ:FT:RCL:RC:RCR:CN:DR:DV:RR:RV	0/0:0,-10.813,-405.735:108:PASS:508:1030:587:2:74:2:0:0
chr2	70622977	INV00000562	N	<INV>	.	LowQual	IMPRECISE;CIEND=-400,400;CIPOS=-400,400;SVTYPE=INV;SVMETHOD=EMBL.DELLYv0.6.7;CHR2=chr2;END=75217051;CT=3to3;INSLEN=0;PE=2;MAPQ=10	GT:GL:GQ:FT:RCL:RC:RCR:CN:DR:DV:RR:RV	0/0:0,-18.8121,-277.013:10000:PASS:1708281:3279374:1711154:2:66:2:0:0
chr2	71042219	INV00000563	N	<INV>	.	LowQual	IMPRECISE;CIEND=-151,151;CIPOS=-151,151;SVTYPE=INV;SVMETHOD=EMBL.DELLYv0.6.7;CHR2=chr2;END=71042879;CT=3to3;INSLEN=0;PE=2;MAPQ=21	GT:GL:GQ:FT:RCL:RC:RCR:CN:DR:DV:RR:RV	0/0:0,-13.4546,-259.999:135:PASS:243:388:178:2:52:2:0:0
chr2	73637605	INV00000564	N	<INV>	.	LowQual	IMPRECISE;CIEND=-347,347;CIPOS=-347,347;SVTYPE=INV;SVMETHOD=EMBL.DELLYv0.6.7;CHR2=chr2;END=73638875;CT=3to3;INSLEN=0;PE=2;MAPQ=60	GT:GL:GQ:FT:RCL:RC:RCR:CN:DR:DV:RR:RV	0/0:0,-8.46304,-363.993:85:PASS:485:903:430:2:66:2:0:0
chr2	75216014	INV00000565	N	<INV>	.	PASS	IMPRECISE;CIEND=-229,229;CIPOS=-229,229;SVTYPE=INV;SVMETHOD=EMBL.DELLYv0.6.7;CHR2=chr2;END=77091812;CT=3to3;INSLEN=0;PE=9;MAPQ=22	GT:GL:GQ:FT:RCL:RC:RCR:CN:DR:DV:RR:RV	0/1:-1.03652,0,-167.946:10:LowQual:687465:1399249:685164:2:46:8:0:0
chr2	75216243	INV00000566	N	<INV>	.	LowQual	IMPRECISE;CIEND=-12,12;CIPOS=-12,12;SVTYPE=INV;SVMETHOD=EMBL.DELLYv0.6.7;CHR2=chr2;END=77091641;CT=5to5;INSLEN=0;PE=2;MAPQ=25	GT:GL:GQ:FT:RCL:RC:RCR:CN:DR:DV:RR:RV	0/0:0,-14.3201,-226.864:143:PASS:687282:1399022:684966:2:55:1:0:0
chr2	76023737	INV00000567	N	<INV>	.	LowQual	IMPRECISE;CIEND=-348,348;CIPOS=-348,348;SVTYPE=INV;SVMETHOD=EMBL.DELLYv0.6.7;CHR2=chr2;END=237343579;CT=3to3;INSLEN=0;PE=2;MAPQ=5	GT:GL:GQ:FT:RCL:RC:RCR:CN:DR:DV:RR:RV	0/0:0,-14.5513,-284.165:146:PASS:55513684:115299147:3079928:4:49:1:0:0
chr2	76366067	INV00000568	N	<INV>	.	LowQual	IMPRECISE;CIEND=-400,400;CIPOS=-400,400;SVTYPE=INV;SVMETHOD=EMBL.DELLYv0.6.7;CHR2=chr2;END=117609932;CT=5to5;INSLEN=0;PE=3;MAPQ=7	GT:GL:GQ:FT:RCL:RC:RCR:CN:DR:DV:RR:RV	0/0:0,-9.71561,-186.873:97:PASS:15307097:26711624:14650245:2:40:3:0:0
chr2	76780854	INV00000569	N	<INV>	.	LowQual	IMPRECISE;CIEND=-332,332;CIPOS=-332,332;SVTYPE=INV;SVMETHOD=EMBL.DELLYv0.6.7;CHR2=chr2;END=76796914;CT=5to5;INSLEN=0;PE=7;MAPQ=7	GT:GL:GQ:FT:RCL:RC:RCR:CN:DR:DV:RR:RV	0/0:0,-11.9679,-282.817:120:PASS:5279:11998:4912:2:66:6:0:0
chr2	76781550	INV00000570	N	<INV>	.	PASS	IMPRECISE;CIEND=-272,272;CIPOS=-272,272;SVTYPE=INV;SVMETHOD=EMBL.DELLYv0.6.7;CHR2=chr2;END=76795931;CT=3to3;INSLEN=0;PE=11;MAPQ=58	GT:GL:GQ:FT:RCL:RC:RCR:CN:DR:DV:RR:RV	0/1:-35.6702,0,-235.892:10000:PASS:4737:11019:4029:3:54:11:0:0
chr2	77831937	INV00000571	N	<INV>	.	LowQual	IMPRECISE;CIEND=-405,405;CIPOS=-405,405;SVTYPE=INV;SVMETHOD=EMBL.DELLYv0.6.7;CHR2=chr2;END=104059219;CT=3to3;INSLEN=0;PE=3;MAPQ=8	GT:GL:GQ:FT:RCL:RC:RCR:CN:DR:DV:RR:RV	0/0:0,-5.93179,-164.676:59:PASS:9623333:16465628:8845174:2:29:2:0:0
chr2	78484461	INV00000572	N	<INV>	.	LowQual	IMPRECISE;CIEND=-325,325;CIPOS=-325,325;SVTYPE=INV;SVMETHOD=EMBL.DELLYv0.6.7;CHR2=chr2;END=78493344;CT=3to3;INSLEN=0;PE=2;MAPQ=43	GT:GL:GQ:FT:RCL:RC:RCR:CN:DR:DV:RR:RV	0/0:0,-17.5744,-380.192:10000:PASS:3191:6306:3030:2:79:2:0:0
chr2	82859049	INV00000573	N	<INV>	.	LowQual	IMPRECISE;CIEND=-363,363;CIPOS=-363,363;SVTYPE=INV;SVMETHOD=EMBL.DELLYv0.6.7;CHR2=chr2;END=82862653;CT=5to5;INSLEN=0;PE=2;MAPQ=60	GT:GL:GQ:FT:RCL:RC:RCR:CN:DR:DV:RR:RV	0/0:0,-10.369,-379.4:104:PASS:1379:2699:1248:2:65:2:0:0
chr2	83018829	INV00000574	N	<INV>	.	LowQual	IMPRECISE;CIEND=-143,143;CIPOS=-143,143;SVTYPE=INV;SVMETHOD=EMBL.DELLYv0.6.7;CHR2=chr2;END=83020430;CT=5to5;INSLEN=0;PE=2;MAPQ=31	GT:GL:GQ:FT:RCL:RC:RCR:CN:DR:DV:RR:RV	0/0:0,-14.2679,-372.902:143:PASS:602:1211:535:2:64:2:0:0
chr2	84608067	INV00000575	N	<INV>	.	LowQual	IMPRECISE;CIEND=-405,405;CIPOS=-405,405;SVTYPE=INV;SVMETHOD=EMBL.DELLYv0.6.7;CHR2=chr2;END=186098318;CT=3to3;INSLEN=0;PE=2;MAPQ=4	GT:GL:GQ:FT:RCL:RC:RCR:CN:DR:DV:RR:RV	0/0:0,-18.1354,-320.573:10000:PASS:37518163:71229966:37353468:2:61:0:0:0
chr2	84608466	INV00000576	N	<INV>	.	LowQual	IMPRECISE;CIEND=-353,353;CIPOS=-353,353;SVTYPE=INV;SVMETHOD=EMBL.DELLYv0.6.7;CHR2=chr2;END=186098223;CT=5to5;INSLEN=0;PE=4;MAPQ=6	GT:GL:GQ:FT:RCL:RC:RCR:CN:DR:DV:RR:RV	0/0:0,-21.0186,-390.094:10000:PASS:37517976:71229574:37353292:2:72:2:0:0
chr2	84662423	INV00000577	N	<INV>	.	LowQual	IMPRECISE;CIEND=-413,413;CIPOS=-413,413;SVTYPE=INV;SVMETHOD=EMBL.DELLYv0.6.7;CHR2=chr2;END=156375941;CT=3to3;INSLEN=0;PE=2;MAPQ=4	GT:GL:GQ:FT:RCL:RC:RCR:CN:DR:DV:RR:RV	0/0:0,-19.5655,-335.599:10000:PASS:26592480:48843362:26998875:2:65:0:0:0
chr2	85315996	INV00000578	N	<INV>	.	PASS	IMPRECISE;CIEND=-205,205;CIPOS=-205,205;SVTYPE=INV;SVMETHOD=EMBL.DELLYv0.6.7;CHR2=chr2;END=85343735;CT=3to3;INSLEN=0;PE=11;MAPQ=60	GT:GL:GQ:FT:RCL:RC:RCR:CN:DR:DV:RR:RV	0/1:-47.015,0,-138.656:10000:PASS:8792:18756:9208:2:32:11:0:0
chr2	85316647	INV00000579	N	<INV>	.	PASS	IMPRECISE;CIEND=-117,117;CIPOS=-117,117;SVTYPE=INV;SVMETHOD=EMBL.DELLYv0.6.7;CHR2=chr2;END=85343120;CT=5to5;INSLEN=0;PE=9;MAPQ=60	GT:GL:GQ:FT:RCL:RC:RCR:CN:DR:DV:RR:RV	0/1:-33.1392,0,-192.694:10000:PASS:8174:18106:8732:2:41:9:0:0
chr2	86835040	INV00000580	N	<INV>	.	PASS	IMPRECISE;CIEND=-360,360;CIPOS=-360,360;SVTYPE=INV;SVMETHOD=EMBL.DELLYv0.6.7;CHR2=chr2;END=106514324;CT=5to5;INSLEN=0;PE=6;MAPQ=46	GT:GL:GQ:FT:RCL:RC:RCR:CN:DR:DV:RR:RV	0/1:-9.96099,0,-187.453:100:PASS:7200726:11604412:6514924:2:44:6:0:0
chr2	86835188	INV00000581	N	<INV>	.	LowQual	IMPRECISE;CIEND=-349,349;CIPOS=-349,349;SVTYPE=INV;SVMETHOD=EMBL.DELLYv0.6.7;CHR2=chr2;END=106513937;CT=3to3;INSLEN=0;PE=2;MAPQ=45	GT:GL:GQ:FT:RCL:RC:RCR:CN:DR:DV:RR:RV	0/0:0,-5.22181,-186.073:52:PASS:7200505:11604137:6514626:2:45:2:0:0
chr2	86866180	INV00000582	N	<INV>	.	LowQual	IMPRECISE;CIEND=-383,383;CIPOS=-383,383;SVTYPE=INV;SVMETHOD=EMBL.DELLYv0.6.7;CHR2=chr2;END=106482561;CT=3to3;INSLEN=0;PE=2;MAPQ=9	GT:GL:GQ:FT:RCL:RC:RCR:CN:DR:DV:RR:RV	0/0:0,-16.7892,-270.242:10000:PASS:7174114:11565812:6486572:2:60:2:0:0
chr2	86867056	INV00000583	N	<INV>	.	LowQual	IMPRECISE;CIEND=-349,349;CIPOS=-349,349;SVTYPE=INV;SVMETHOD=EMBL.DELLYv0.6.7;CHR2=chr2;END=106482299;CT=5to5;INSLEN=0;PE=2;MAPQ=9	GT:GL:GQ:FT:RCL:RC:RCR:CN:DR:DV:RR:RV	0/0:0,-21.0523,-320.491:10000:PASS:7173613:11564993:6486148:2:74:2:0:0
chr2	86867720	INV00000584	N	<INV>	.	LowQual	IMPRECISE;CIEND=-260,260;CIPOS=-260,260;SVTYPE=INV;SVMETHOD=EMBL.DELLYv0.6.7;CHR2=chr2;END=106480959;CT=3to3;INSLEN=0;PE=3;MAPQ=7	GT:GL:GQ:FT:RCL:RC:RCR:CN:DR:DV:RR:RV	0/0:0,-21.4724,-347.586:10000:PASS:7172816:11563545:6485400:2:80:2:0:0
chr2	86874863	INV00000585	N	<INV>	.	LowQual	IMPRECISE;CIEND=-407,407;CIPOS=-407,407;SVTYPE=INV;SVMETHOD=EMBL.DELLYv0.6.7;CHR2=chr2;END=111877439;CT=5to5;INSLEN=0;PE=2;MAPQ=46	GT:GL:GQ:FT:RCL:RC:RCR:CN:DR:DV:RR:RV	0/0:0,-9.38471,-277.523:94:PASS:9170677:14858320:9017524:2:58:2:0:0
chr2	86874993	INV00000586	N	<INV>	.	LowQual	IMPRECISE;CIEND=-401,401;CIPOS=-401,401;SVTYPE=INV;SVMETHOD=EMBL.DELLYv0.6.7;CHR2=chr2;END=111877035;CT=3to3;INSLEN=0;PE=2;MAPQ=46	GT:GL:GQ:FT:RCL:RC:RCR:CN:DR:DV:RR:RV	0/0:0,-8.76123,-279.199:88:PASS:9170526:14857926:9017213:2:58:2:0:0
chr2	86937269	INV00000587	N	<INV>	.	LowQual	IMPRECISE;CIEND=-55,55;CIPOS=-55,55;SVTYPE=INV;SVMETHOD=EMBL.DELLYv0.6.7;CHR2=chr2;END=87966155;CT=5to5;INSLEN=0;PE=2;MAPQ=8	GT:GL:GQ:FT:RCL:RC:RCR:CN:DR:DV:RR:RV	0/0:0,-6.21808,-81.8629:62:PASS:347148:423245:357075:1:24:2:0:0
chr2	87196223	INV00000588	N	<INV>	.	LowQual	IMPRECISE;CIEND=-399,399;CIPOS=-399,399;SVTYPE=INV;SVMETHOD=EMBL.DELLYv0.6.7;CHR2=chr2;END=111769905;CT=5to5;INSLEN=0;PE=2;MAPQ=6	GT:GL:GQ:FT:RCL:RC:RCR:CN:DR:DV:RR:RV	0/0:0,-8.63997,-104.134:86:PASS:8898416:14681323:8847939:2:30:1:0:0
chr2	87210601	INV00000589	N	<INV>	.	LowQual	IMPRECISE;CIEND=-149,149;CIPOS=-149,149;SVTYPE=INV;SVMETHOD=EMBL.DELLYv0.6.7;CHR2=chr2;END=111755183;CT=3to3;INSLEN=0;PE=2;MAPQ=10	GT:GL:GQ:FT:RCL:RC:RCR:CN:DR:DV:RR:RV	0/0:0,-7.10266,-68.6206:71:PASS:8883502:14666834:8835015:2:26:1:0:0
chr2	87250392	INV00000590	N	<INV>	.	LowQual	IMPRECISE;CIEND=-324,324;CIPOS=-324,324;SVTYPE=INV;SVMETHOD=EMBL.DELLYv0.6.7;CHR2=chr2;END=111611155;CT=5to5;INSLEN=0;PE=2;MAPQ=9	GT:GL:GQ:FT:RCL:RC:RCR:CN:DR:DV:RR:RV	0/0:0,-19.1177,-209.263:10000:PASS:8806250:14551480:8751702:2:68:2:0:0
chr2	87257090	INV00000591	N	<INV>	.	LowQual	IMPRECISE;CIEND=-383,383;CIPOS=-383,383;SVTYPE=INV;SVMETHOD=EMBL.DELLYv0.6.7;CHR2=chr2;END=111604681;CT=5to5;INSLEN=0;PE=2;MAPQ=13	GT:GL:GQ:FT:RCL:RC:RCR:CN:DR:DV:RR:RV	0/0:0,-15.1524,-188.518:152:PASS:8800213:14544246:8745207:2:54:1:0:0
chr2	87304087	INV00000592	N	<INV>	.	PASS	IMPRECISE;CIEND=-238,238;CIPOS=-238,238;SVTYPE=INV;SVMETHOD=EMBL.DELLYv0.6.7;CHR2=chr2;END=111557503;CT=3to3;INSLEN=0;PE=8;MAPQ=43	GT:GL:GQ:FT:RCL:RC:RCR:CN:DR:DV:RR:RV	0/1:-16.284,0,-149.453:10000:PASS:8754415:14496250:8696915:2:39:7:0:0
chr2	87306992	INV00000593	N	<INV>	.	LowQual	IMPRECISE;CIEND=-26,26;CIPOS=-26,26;SVTYPE=INV;SVMETHOD=EMBL.DELLYv0.6.7;CHR2=chr2;END=111554642;CT=3to3;INSLEN=0;PE=2;MAPQ=60	GT:GL:GQ:FT:RCL:RC:RCR:CN:DR:DV:RR:RV	0/0:0,-22.332,-248.655:10000:PASS:8751872:14492305:8694730:2:75:0:0:0
chr2	87328238	INV00000594	N	<INV>	.	LowQual	IMPRECISE;CIEND=-381,381;CIPOS=-381,381;SVTYPE=INV;SVMETHOD=EMBL.DELLYv0.6.7;CHR2=chr2;END=111530022;CT=3to3;INSLEN=0;PE=2;MAPQ=10	GT:GL:GQ:FT:RCL:RC:RCR:CN:DR:DV:RR:RV	0/0:0,-15.9471,-224.777:157:PASS:8731042:14469721:8670369:2:58:2:0:0
chr2	87366485	INV00000595	N	<INV>	.	LowQual	IMPRECISE;CIEND=-65,65;CIPOS=-65,65;SVTYPE=INV;SVMETHOD=EMBL.DELLYv0.6.7;CHR2=chr2;END=91558309;CT=5to5;INSLEN=0;PE=2;MAPQ=7	GT:GL:GQ:FT:RCL:RC:RCR:CN:DR:DV:RR:RV	0/0:0,-23.251,-256.665:10000:PASS:1323697:2187137:642919:2:79:1:0:0
chr2	87396192	INV00000596	N	<INV>	.	LowQual	IMPRECISE;CIEND=-381,381;CIPOS=-381,381;SVTYPE=INV;SVMETHOD=EMBL.DELLYv0.6.7;CHR2=chr2;END=91499517;CT=3to3;INSLEN=0;PE=2;MAPQ=16	GT:GL:GQ:FT:RCL:RC:RCR:CN:DR:DV:RR:RV	0/0:0,-19.663,-214.071:10000:PASS:1287362:2141984:663364:2:74:2:0:0
chr2	87400180	INV00000597	N	<INV>	.	LowQual	IMPRECISE;CIEND=-413,413;CIPOS=-413,413;SVTYPE=INV;SVMETHOD=EMBL.DELLYv0.6.7;CHR2=chr2;END=91503688;CT=5to5;INSLEN=0;PE=2;MAPQ=7	GT:GL:GQ:FT:RCL:RC:RCR:CN:DR:DV:RR:RV	0/0:0,-40.5879,-521.141:10000:PASS:1287590:2144995:658511:2:138:1:0:0
chr2	87404263	INV00000598	N	<INV>	.	LowQual	IMPRECISE;CIEND=-150,150;CIPOS=-150,150;SVTYPE=INV;SVMETHOD=EMBL.DELLYv0.6.7;CHR2=chr2;END=91502033;CT=3to3;INSLEN=0;PE=3;MAPQ=6	GT:GL:GQ:FT:RCL:RC:RCR:CN:DR:DV:RR:RV	0/0:0,-37.6062,-527.487:10000:PASS:1288418:2136442:660723:2:129:3:0:0
chr2	87414891	INV00000599	N	<INV>	.	LowQual	IMPRECISE;CIEND=-414,414;CIPOS=-414,414;SVTYPE=INV;SVMETHOD=EMBL.DELLYv0.6.7;CHR2=chr2;END=91499523;CT=3to3;INSLEN=0;PE=3;MAPQ=1	GT:GL:GQ:FT:RCL:RC:RCR:CN:DR:DV:RR:RV	0/0:0,-19.8314,-155.858:10000:PASS:1281167:2129249:662450:2:71:0:0:0
chr2	87416050	INV00000600	N	<INV>	.	LowQual	IMPRECISE;CIEND=-343,343;CIPOS=-343,343;SVTYPE=INV;SVMETHOD=EMBL.DELLYv0.6.7;CHR2=chr2;END=91498664;CT=5to5;INSLEN=0;PE=2;MAPQ=23	GT:GL:GQ:FT:RCL:RC:RCR:CN:DR:DV:RR:RV	0/0:0,-9.49653,-78.2534:95:PASS:1280555:2127512:662843:2:43:1:0:0
chr2	87416252	INV00000601	N	<INV>	.	LowQual	IMPRECISE;CIEND=-393,393;CIPOS=-393,393;SVTYPE=INV;SVMETHOD=EMBL.DELLYv0.6.7;CHR2=chr2;END=91499078;CT=3to3;INSLEN=0;PE=2;MAPQ=9	GT:GL:GQ:FT:RCL:RC:RCR:CN:DR:DV:RR:RV	0/0:0,-12.0821,-116.393:121:PASS:1280709:2127875:662762:2:45:1:0:0
chr2	87417850	INV00000603	N	<INV>	.	LowQual	IMPRECISE;CIEND=-306,306;CIPOS=-306,306;SVTYPE=INV;SVMETHOD=EMBL.DELLYv0.6.7;CHR2=chr2;END=91498671;CT=5to5;INSLEN=0;PE=3;MAPQ=3	GT:GL:GQ:FT:RCL:RC:RCR:CN:DR:DV:RR:RV	0/0:0,-0.776929,-15.992:9:LowQual:1279440:2126671:662416:2:6:1:0:0
chr2	87418265	INV00000602	N	<INV>	.	LowQual	IMPRECISE;CIEND=-242,242;CIPOS=-242,242;SVTYPE=INV;SVMETHOD=EMBL.DELLYv0.6.7;CHR2=chr2;END=91498408;CT=3to3;INSLEN=0;PE=4;MAPQ=6	GT:GL:GQ:FT:RCL:RC:RCR:CN:DR:DV:RR:RV	0/0:0,-4.41808,-101.701:44:PASS:1279005:2126228:662694:2:29:4:0:0
chr2	87443672	INV00000604	N	<INV>	.	LowQual	IMPRECISE;CIEND=-271,271;CIPOS=-271,271;SVTYPE=INV;SVMETHOD=EMBL.DELLYv0.6.7;CHR2=chr2;END=111507229;CT=5to5;INSLEN=0;PE=2;MAPQ=10	GT:GL:GQ:FT:RCL:RC:RCR:CN:DR:DV:RR:RV	0/0:0,-16.7858,-195.112:10000:PASS:8654367:14391582:8616788:2:61:2:0:0
chr2	87551271	INV00000605	N	<INV>	.	LowQual	IMPRECISE;CIEND=-62,62;CIPOS=-62,62;SVTYPE=INV;SVMETHOD=EMBL.DELLYv0.6.7;CHR2=chr2;END=111399475;CT=3to3;INSLEN=0;PE=2;MAPQ=31	GT:GL:GQ:FT:RCL:RC:RCR:CN:DR:DV:RR:RV	0/0:0,-12.7686,-191.614:128:PASS:8543499:14288721:8511364:2:52:1:0:0
chr2	87553680	INV00000606	N	<INV>	.	LowQual	IMPRECISE;CIEND=-160,160;CIPOS=-160,160;SVTYPE=INV;SVMETHOD=EMBL.DELLYv0.6.7;CHR2=chr2;END=111397097;CT=3to3;INSLEN=0;PE=2;MAPQ=10	GT:GL:GQ:FT:RCL:RC:RCR:CN:DR:DV:RR:RV	0/0:0,-12.7169,-161.071:127:PASS:8541987:14286123:8508773:2:47:2:0:0
chr2	87555544	INV00000607	N	<INV>	.	PASS	IMPRECISE;CIEND=-39,39;CIPOS=-39,39;SVTYPE=INV;SVMETHOD=EMBL.DELLYv0.6.7;CHR2=chr2;END=111395177;CT=5to5;INSLEN=0;PE=5;MAPQ=25	GT:GL:GQ:FT:RCL:RC:RCR:CN:DR:DV:RR:RV	0/1:-0.889506,0,-68.9796:10:LowQual:8539771:14284446:8507085:2:20:3:0:0
chr2	87558434	INV00000608	N	<INV>	.	LowQual	IMPRECISE;CIEND=-366,366;CIPOS=-366,366;SVTYPE=INV;SVMETHOD=EMBL.DELLYv0.6.7;CHR2=chr2;END=111392570;CT=5to5;INSLEN=0;PE=2;MAPQ=9	GT:GL:GQ:FT:RCL:RC:RCR:CN:DR:DV:RR:RV	0/0:0,-14.5478,-199.826:145:PASS:8536537:14282594:8503797:2:52:2:0:0
chr2	87575929	INV00000609	N	<INV>	.	LowQual	IMPRECISE;CIEND=-221,221;CIPOS=-221,221;SVTYPE=INV;SVMETHOD=EMBL.DELLYv0.6.7;CHR2=chr2;END=111375089;CT=5to5;INSLEN=0;PE=3;MAPQ=9	GT:GL:GQ:FT:RCL:RC:RCR:CN:DR:DV:RR:RV	0/0:0,-17.8346,-253.556:10000:PASS:8518502:14266091:8486009:2:65:3:0:0
chr2	87641291	INV00000610	N	<INV>	.	PASS	IMPRECISE;CIEND=-379,379;CIPOS=-379,379;SVTYPE=INV;SVMETHOD=EMBL.DELLYv0.6.7;CHR2=chr2;END=111309699;CT=5to5;INSLEN=0;PE=5;MAPQ=43	GT:GL:GQ:FT:RCL:RC:RCR:CN:DR:DV:RR:RV	0/1:-8.72906,0,-129.853:87:PASS:8444628:14212919:8418862:2:41:5:0:0
chr2	87907464	INV00000611	N	<INV>	.	LowQual	IMPRECISE;CIEND=-253,253;CIPOS=-253,253;SVTYPE=INV;SVMETHOD=EMBL.DELLYv0.6.7;CHR2=chr2;END=143547299;CT=3to3;INSLEN=0;PE=8;MAPQ=13	GT:GL:GQ:FT:RCL:RC:RCR:CN:DR:DV:RR:RV	1/1:-11.4207,-2.12892,0:21:PASS:20138875:37234566:20897399:2:0:8:0:0
chr2	87967307	INV00000612	N	<INV>	.	PASS	IMPRECISE;CIEND=-298,298;CIPOS=-298,298;SVTYPE=INV;SVMETHOD=EMBL.DELLYv0.6.7;CHR2=chr2;END=112287870;CT=5to5;INSLEN=0;PE=15;MAPQ=31	GT:GL:GQ:FT:RCL:RC:RCR:CN:DR:DV:RR:RV	0/1:-24.547,0,-187.816:10000:PASS:8568632:14695878:8772249:2:77:15:0:0
chr2	88771966	INV00000613	N	<INV>	.	LowQual	IMPRECISE;CIEND=-378,378;CIPOS=-378,378;SVTYPE=INV;SVMETHOD=EMBL.DELLYv0.6.7;CHR2=chr2;END=95940201;CT=5to5;INSLEN=0;PE=4;MAPQ=7	GT:GL:GQ:FT:RCL:RC:RCR:CN:DR:DV:RR:RV	0/0:0,-43.2445,-663.567:10000:PASS:2202718:3172465:2374970:1:151:3:0:0
chr2	88773215	INV00000614	N	<INV>	.	LowQual	IMPRECISE;CIEND=-207,207;CIPOS=-207,207;SVTYPE=INV;SVMETHOD=EMBL.DELLYv0.6.7;CHR2=chr2;END=95938741;CT=5to5;INSLEN=0;PE=6;MAPQ=17	GT:GL:GQ:FT:RCL:RC:RCR:CN:DR:DV:RR:RV	0/0:0,-22.0348,-421.976:10000:PASS:2202244:3167924:2376025:1:96:5:0:0
chr2	88773710	INV00000616	N	<INV>	.	PASS	IMPRECISE;CIEND=-224,224;CIPOS=-224,224;SVTYPE=INV;SVMETHOD=EMBL.DELLYv0.6.7;CHR2=chr2;END=95938282;CT=5to5;INSLEN=0;PE=10;MAPQ=22	GT:GL:GQ:FT:RCL:RC:RCR:CN:DR:DV:RR:RV	0/0:0,-9.30001,-444.663:93:PASS:2203187:3165649:2376047:1:83:10:0:0
chr2	88773999	INV00000615	N	<INV>	.	PASS	IMPRECISE;CIEND=-158,158;CIPOS=-158,158;SVTYPE=INV;SVMETHOD=EMBL.DELLYv0.6.7;CHR2=chr2;END=95937806;CT=3to3;INSLEN=0;PE=40;MAPQ=46	GT:GL:GQ:FT:RCL:RC:RCR:CN:DR:DV:RR:RV	0/1:-130.797,0,-569.27:10000:PASS:2203670:3163922:2376100:1:166:41:0:0
chr2	88774588	INV00000618	N	<INV>	.	LowQual	IMPRECISE;CIEND=-356,356;CIPOS=-356,356;SVTYPE=INV;SVMETHOD=EMBL.DELLYv0.6.7;CHR2=chr2;END=95937424;CT=5to5;INSLEN=0;PE=17;MAPQ=8	GT:GL:GQ:FT:RCL:RC:RCR:CN:DR:DV:RR:RV	0/0:0,-11.8603,-539.154:119:PASS:2204237:3161566:2376591:1:155:17:0:0
chr2	88774723	INV00000617	N	<INV>	.	LowQual	IMPRECISE;CIEND=-409,409;CIPOS=-409,409;SVTYPE=INV;SVMETHOD=EMBL.DELLYv0.6.7;CHR2=chr2;END=95937078;CT=3to3;INSLEN=0;PE=2;MAPQ=19	GT:GL:GQ:FT:RCL:RC:RCR:CN:DR:DV:RR:RV	0/0:0,-53.8124,-788.924:10000:PASS:2204492:3160440:2376838:1:193:2:0:0
chr2	88775499	INV00000619	N	<INV>	.	PASS	IMPRECISE;CIEND=-143,143;CIPOS=-143,143;SVTYPE=INV;SVMETHOD=EMBL.DELLYv0.6.7;CHR2=chr2;END=95936328;CT=3to3;INSLEN=0;PE=11;MAPQ=33	GT:GL:GQ:FT:RCL:RC:RCR:CN:DR:DV:RR:RV	0/0:0,-9.26748,-503.329:93:PASS:2205157:3157851:2376797:1:139:10:0:0
chr2	88776543	INV00000620	N	<INV>	.	LowQual	IMPRECISE;CIEND=-195,195;CIPOS=-195,195;SVTYPE=INV;SVMETHOD=EMBL.DELLYv0.6.7;CHR2=chr2;END=95935499;CT=5to5;INSLEN=0;PE=4;MAPQ=6	GT:GL:GQ:FT:RCL:RC:RCR:CN:DR:DV:RR:RV	0/0:0,-25.7902,-517.643:10000:PASS:2204939:3155022:2377152:1:89:3:0:0
chr2	88778324	INV00000621	N	<INV>	.	LowQual	IMPRECISE;CIEND=-207,207;CIPOS=-207,207;SVTYPE=INV;SVMETHOD=EMBL.DELLYv0.6.7;CHR2=chr2;END=95933732;CT=5to5;INSLEN=0;PE=9;MAPQ=8	GT:GL:GQ:FT:RCL:RC:RCR:CN:DR:DV:RR:RV	0/0:0,-39.5992,-520.004:10000:PASS:2205108:3149864:2376860:1:147:8:0:0
chr2	88778733	INV00000622	N	<INV>	.	LowQual	IMPRECISE;CIEND=-87,87;CIPOS=-87,87;SVTYPE=INV;SVMETHOD=EMBL.DELLYv0.6.7;CHR2=chr2;END=95933345;CT=3to3;INSLEN=0;PE=32;MAPQ=16	GT:GL:GQ:FT:RCL:RC:RCR:CN:DR:DV:RR:RV	0/1:-3.76845,0,-524.378:38:PASS:2205764:3148223:2376736:1:117:30:0:0
chr2	88860607	INV00000623	N	<INV>	.	PASS	IMPRECISE;CIEND=-148,148;CIPOS=-148,148;SVTYPE=INV;SVMETHOD=EMBL.DELLYv0.6.7;CHR2=chr2;END=90210529;CT=3to3;INSLEN=0;PE=50;MAPQ=60	GT:GL:GQ:FT:RCL:RC:RCR:CN:DR:DV:RR:RV	0/1:-247.945,0,-2.0509:21:PASS:481565:748809:413867:2:3:50:0:0
chr2	88860735	INV00000624	N	<INV>	.	PASS	IMPRECISE;CIEND=-24,24;CIPOS=-24,24;SVTYPE=INV;SVMETHOD=EMBL.DELLYv0.6.7;CHR2=chr2;END=88886155;CT=3to3;INSLEN=0;PE=51;MAPQ=60	GT:GL:GQ:FT:RCL:RC:RCR:CN:DR:DV:RR:RV	1/1:-225.9,-0.643225,0:7:LowQual:904:8903:592:12:2:40:0:0
chr2	88861923	INV00000625	N	<INV>	.	PASS	IMPRECISE;CIEND=-127,127;CIPOS=-127,127;SVTYPE=INV;SVMETHOD=EMBL.DELLYv0.6.7;CHR2=chr2;END=88897787;CT=5to5;INSLEN=0;PE=54;MAPQ=60	GT:GL:GQ:FT:RCL:RC:RCR:CN:DR:DV:RR:RV	1/1:-320,-16.2555,0:10000:PASS:986:9064:6940:2:0:54:0:0
chr2	89150709	INV00000626	N	<INV>	.	LowQual	IMPRECISE;CIEND=-311,311;CIPOS=-311,311;SVTYPE=INV;SVMETHOD=EMBL.DELLYv0.6.7;CHR2=chr2;END=90031576;CT=5to5;INSLEN=0;PE=2;MAPQ=10	GT:GL:GQ:FT:RCL:RC:RCR:CN:DR:DV:RR:RV	0/0:0,-11.2288,-175.927:112:PASS:207098:534999:520165:1:41:2:0:0
chr2	89685978	INV00000627	N	<INV>	.	LowQual	IMPRECISE;CIEND=-167,167;CIPOS=-167,167;SVTYPE=INV;SVMETHOD=EMBL.DELLYv0.6.7;CHR2=chr2;END=91911159;CT=3to3;INSLEN=0;PE=20;MAPQ=2	GT:GL:GQ:FT:RCL:RC:RCR:CN:DR:DV:RR:RV	1/1:-0.334911,-0.135941,0:2:LowQual:486000:1249225:340024:3:0:1:0:0
chr2	89772653	INV00000628	N	<INV>	.	LowQual	IMPRECISE;CIEND=-409,409;CIPOS=-409,409;SVTYPE=INV;SVMETHOD=EMBL.DELLYv0.6.7;CHR2=chr2;END=90384663;CT=3to3;INSLEN=0;PE=2;MAPQ=9	GT:GL:GQ:FT:RCL:RC:RCR:CN:DR:DV:RR:RV	0/0:0,-42.4463,-841.356:10000:PASS:149190:586298:269232:3:143:1:0:0
chr2	89801304	INV00000629	N	<INV>	.	LowQual	IMPRECISE;CIEND=-326,326;CIPOS=-326,326;SVTYPE=INV;SVMETHOD=EMBL.DELLYv0.6.7;CHR2=chr2;END=89804701;CT=3to3;INSLEN=0;PE=2;MAPQ=60	GT:GL:GQ:FT:RCL:RC:RCR:CN:DR:DV:RR:RV	0/0:0,-43.3688,-971.3:10000:PASS:2721:5267:2562:2:163:1:0:0
chr2	89801736	INV00000630	N	<INV>	.	LowQual	IMPRECISE;CIEND=-176,176;CIPOS=-176,176;SVTYPE=INV;SVMETHOD=EMBL.DELLYv0.6.7;CHR2=chr2;END=89803978;CT=5to5;INSLEN=0;PE=2;MAPQ=60	GT:GL:GQ:FT:RCL:RC:RCR:CN:DR:DV:RR:RV	0/0:0,-38.3647,-937.8:10000:PASS:1836:3437:1831:2:158:2:0:0
chr2	89810024	INV00000631	N	<INV>	.	LowQual	IMPRECISE;CIEND=-129,129;CIPOS=-129,129;SVTYPE=INV;SVMETHOD=EMBL.DELLYv0.6.7;CHR2=chr2;END=89812460;CT=5to5;INSLEN=0;PE=2;MAPQ=60	GT:GL:GQ:FT:RCL:RC:RCR:CN:DR:DV:RR:RV	0/0:0,-34.6541,-900.394:10000:PASS:1750:4084:2056:2:153:2:0:0
chr2	89813386	INV00000632	N	<INV>	.	LowQual	IMPRECISE;CIEND=-379,379;CIPOS=-379,379;SVTYPE=INV;SVMETHOD=EMBL.DELLYv0.6.7;CHR2=chr2;END=109199405;CT=5to5;INSLEN=0;PE=7;MAPQ=5	GT:GL:GQ:FT:RCL:RC:RCR:CN:DR:DV:RR:RV	0/1:-0.899215,0,-1.00785:7:LowQual:6390980:12062857:6426133:2:1:4:0:0
chr2	89818603	INV00000633	N	<INV>	.	LowQual	IMPRECISE;CIEND=-276,276;CIPOS=-276,276;SVTYPE=INV;SVMETHOD=EMBL.DELLYv0.6.7;CHR2=chr2;END=89840557;CT=3to3;INSLEN=0;PE=2;MAPQ=3	GT:GL:GQ:FT:RCL:RC:RCR:CN:DR:DV:RR:RV	0/0:0,-52.8156,-1000:10000:PASS:16326:157195:23072:8:176:0:0:0
chr2	89821848	INV00000634	N	<INV>	.	LowQual	IMPRECISE;CIEND=-410,410;CIPOS=-410,410;SVTYPE=INV;SVMETHOD=EMBL.DELLYv0.6.7;CHR2=chr2;END=89841168;CT=3to3;INSLEN=0;PE=7;MAPQ=4	GT:GL:GQ:FT:RCL:RC:RCR:CN:DR:DV:RR:RV	0/0:0,-43.9544,-883.062:10000:PASS:14550:159529:14239:11:148:2:0:0
chr2	89824658	INV00000635	N	<INV>	.	LowQual	IMPRECISE;CIEND=-446,446;CIPOS=-446,446;SVTYPE=INV;SVMETHOD=EMBL.DELLYv0.6.7;CHR2=chr2;END=89839601;CT=3to3;INSLEN=0;PE=2;MAPQ=5	GT:GL:GQ:FT:RCL:RC:RCR:CN:DR:DV:RR:RV	0/0:0,-53.5191,-1000:10000:PASS:13108:127219:35447:5:179:1:0:0
chr2	89826425	INV00000639	N	<INV>	.	LowQual	IMPRECISE;CIEND=-246,246;CIPOS=-246,246;SVTYPE=INV;SVMETHOD=EMBL.DELLYv0.6.7;CHR2=chr2;END=89836995;CT=5to5;INSLEN=0;PE=8;MAPQ=7	GT:GL:GQ:FT:RCL:RC:RCR:CN:DR:DV:RR:RV	0/0:0,-78.886,-1000:10000:PASS:10006:104584:47926:4:299:5:0:0
chr2	89826516	INV00000638	N	<INV>	.	LowQual	IMPRECISE;CIEND=-412,412;CIPOS=-412,412;SVTYPE=INV;SVMETHOD=EMBL.DELLYv0.6.7;CHR2=chr2;END=89838128;CT=3to3;INSLEN=0;PE=2;MAPQ=11	GT:GL:GQ:FT:RCL:RC:RCR:CN:DR:DV:RR:RV	0/0:0,-73.6682,-1000:10000:PASS:12931:114402:38312:4:265:1:0:0
chr2	89826616	INV00000637	N	<INV>	.	LowQual	IMPRECISE;CIEND=-67,67;CIPOS=-67,67;SVTYPE=INV;SVMETHOD=EMBL.DELLYv0.6.7;CHR2=chr2;END=89840469;CT=5to5;INSLEN=0;PE=4;MAPQ=5	GT:GL:GQ:FT:RCL:RC:RCR:CN:DR:DV:RR:RV	0/0:0,-113.711,-1000:10000:PASS:14920:136302:21196:8:423:2:0:0
chr2	89826692	INV00000636	N	<INV>	.	LowQual	IMPRECISE;CIEND=-425,425;CIPOS=-425,425;SVTYPE=INV;SVMETHOD=EMBL.DELLYv0.6.7;CHR2=chr2;END=89840559;CT=3to3;INSLEN=0;PE=2;MAPQ=8	GT:GL:GQ:FT:RCL:RC:RCR:CN:DR:DV:RR:RV	0/0:0,-67.0048,-682.923:10000:PASS:16137:139320:16972:8:248:1:0:0
chr2	89827845	INV00000644	N	<INV>	.	LowQual	IMPRECISE;CIEND=-361,361;CIPOS=-361,361;SVTYPE=INV;SVMETHOD=EMBL.DELLYv0.6.7;CHR2=chr2;END=89838023;CT=5to5;INSLEN=0;PE=3;MAPQ=6	GT:GL:GQ:FT:RCL:RC:RCR:CN:DR:DV:RR:RV	0/0:0,-64.3946,-1000:10000:PASS:13699:104403:42401:4:217:2:0:0
chr2	89827845	INV00000643	N	<INV>	.	LowQual	IMPRECISE;CIEND=-336,336;CIPOS=-336,336;SVTYPE=INV;SVMETHOD=EMBL.DELLYv0.6.7;CHR2=chr2;END=89840275;CT=5to5;INSLEN=0;PE=3;MAPQ=4	GT:GL:GQ:FT:RCL:RC:RCR:CN:DR:DV:RR:RV	0/0:0,-63.5935,-1000:10000:PASS:16143:128169:23577:6:217:1:0:0
chr2	89827962	INV00000642	N	<INV>	.	LowQual	IMPRECISE;CIEND=-425,425;CIPOS=-425,425;SVTYPE=INV;SVMETHOD=EMBL.DELLYv0.6.7;CHR2=chr2;END=89837130;CT=5to5;INSLEN=0;PE=4;MAPQ=1	GT:GL:GQ:FT:RCL:RC:RCR:CN:DR:DV:RR:RV	0/0:0,-69.0045,-1000:10000:PASS:13505:98193:45746:3:235:1:0:0
chr2	89828040	INV00000640	N	<INV>	.	LowQual	IMPRECISE;CIEND=-330,330;CIPOS=-330,330;SVTYPE=INV;SVMETHOD=EMBL.DELLYv0.6.7;CHR2=chr2;END=89838130;CT=3to3;INSLEN=0;PE=2;MAPQ=28	GT:GL:GQ:FT:RCL:RC:RCR:CN:DR:DV:RR:RV	0/0:0,-64.0158,-1000:10000:PASS:16233:106738:37247:4:233:2:0:0
chr2	89828062	INV00000641	N	<INV>	.	LowQual	IMPRECISE;CIEND=-366,366;CIPOS=-366,366;SVTYPE=INV;SVMETHOD=EMBL.DELLYv0.6.7;CHR2=chr2;END=89839806;CT=3to3;INSLEN=0;PE=2;MAPQ=9	GT:GL:GQ:FT:RCL:RC:RCR:CN:DR:DV:RR:RV	0/0:0,-84.4352,-1000:10000:PASS:18224:121842:25442:6:302:2:0:0
chr2	89828432	INV00000672	N	<INV>	.	LowQual	IMPRECISE;CIEND=-147,147;CIPOS=-147,147;SVTYPE=INV;SVMETHOD=EMBL.DELLYv0.6.7;CHR2=chr2;END=89838567;CT=5to5;INSLEN=0;PE=2;MAPQ=60	GT:GL:GQ:FT:RCL:RC:RCR:CN:DR:DV:RR:RV	0/0:0,-148.897,-1000:10000:PASS:17775:107197:35205:4:551:1:0:0
chr2	89828473	INV00000673	N	<INV>	.	LowQual	IMPRECISE;CIEND=-289,289;CIPOS=-289,289;SVTYPE=INV;SVMETHOD=EMBL.DELLYv0.6.7;CHR2=chr2;END=89838021;CT=5to5;INSLEN=0;PE=2;MAPQ=14	GT:GL:GQ:FT:RCL:RC:RCR:CN:DR:DV:RR:RV	0/0:0,-90.6874,-1000:10000:PASS:17433:99165:41970:3:328:1:0:0
chr2	89828478	INV00000669	N	<INV>	.	LowQual	IMPRECISE;CIEND=-253,253;CIPOS=-253,253;SVTYPE=INV;SVMETHOD=EMBL.DELLYv0.6.7;CHR2=chr2;END=89839647;CT=5to5;INSLEN=0;PE=17;MAPQ=11	GT:GL:GQ:FT:RCL:RC:RCR:CN:DR:DV:RR:RV	0/0:0,-75.8271,-1000:10000:PASS:18769:112767:31806:4:313:11:0:0
chr2	89828571	INV00000646	N	<INV>	.	LowQual	IMPRECISE;CIEND=-207,207;CIPOS=-207,207;SVTYPE=INV;SVMETHOD=EMBL.DELLYv0.6.7;CHR2=chr2;END=89840306;CT=5to5;INSLEN=0;PE=3;MAPQ=18	GT:GL:GQ:FT:RCL:RC:RCR:CN:DR:DV:RR:RV	0/0:0,-122.306,-1000:10000:PASS:19831:122237:22940:6:458:3:0:0
chr2	89828599	INV00000660	N	<INV>	.	LowQual	IMPRECISE;CIEND=-145,145;CIPOS=-145,145;SVTYPE=INV;SVMETHOD=EMBL.DELLYv0.6.7;CHR2=chr2;END=89836228;CT=5to5;INSLEN=0;PE=11;MAPQ=2	GT:GL:GQ:FT:RCL:RC:RCR:CN:DR:DV:RR:RV	0/0:0,-189.122,-1000:10000:PASS:15987:79110:41961:3:728:3:0:0
chr2	89828690	INV00000655	N	<INV>	.	LowQual	IMPRECISE;CIEND=-71,71;CIPOS=-71,71;SVTYPE=INV;SVMETHOD=EMBL.DELLYv0.6.7;CHR2=chr2;END=89835986;CT=3to3;INSLEN=0;PE=4;MAPQ=8	GT:GL:GQ:FT:RCL:RC:RCR:CN:DR:DV:RR:RV	0/0:0,-77.6167,-1000:10000:PASS:25263:67779:33622:2:276:3:0:0
chr2	89828703	INV00000664	N	<INV>	.	LowQual	IMPRECISE;CIEND=-415,415;CIPOS=-415,415;SVTYPE=INV;SVMETHOD=EMBL.DELLYv0.6.7;CHR2=chr2;END=89836583;CT=3to3;INSLEN=0;PE=4;MAPQ=2	GT:GL:GQ:FT:RCL:RC:RCR:CN:DR:DV:RR:RV	0/0:0,-82.5265,-1000:10000:PASS:25903:77060:42590:2:290:1:0:0
chr2	89828711	INV00000652	N	<INV>	.	LowQual	IMPRECISE;CIEND=-415,415;CIPOS=-415,415;SVTYPE=INV;SVMETHOD=EMBL.DELLYv0.6.7;CHR2=chr2;END=109199507;CT=3to3;INSLEN=0;PE=2;MAPQ=15	GT:GL:GQ:FT:RCL:RC:RCR:CN:DR:DV:RR:RV	0/0:0,-1.66372,-19.5196:17:PASS:6417915:12019422:6419886:2:14:2:0:0
chr2	89828716	INV00000648	N	<INV>	.	LowQual	IMPRECISE;CIEND=-400,400;CIPOS=-400,400;SVTYPE=INV;SVMETHOD=EMBL.DELLYv0.6.7;CHR2=chr2;END=89841190;CT=3to3;INSLEN=0;PE=3;MAPQ=7	GT:GL:GQ:FT:RCL:RC:RCR:CN:DR:DV:RR:RV	0/0:0,-45.4631,-912.505:10000:PASS:30494:128000:8992:6:157:2:0:0
chr2	89828719	INV00000650	N	<INV>	.	LowQual	IMPRECISE;CIEND=-402,402;CIPOS=-402,402;SVTYPE=INV;SVMETHOD=EMBL.DELLYv0.6.7;CHR2=chr2;END=89831142;CT=3to3;INSLEN=0;PE=2;MAPQ=4	GT:GL:GQ:FT:RCL:RC:RCR:CN:DR:DV:RR:RV	0/0:0,-105.255,-1000:10000:PASS:16725:32607:10085:2:378:1:0:0
chr2	89828723	INV00000654	N	<INV>	.	LowQual	IMPRECISE;CIEND=-316,316;CIPOS=-316,316;SVTYPE=INV;SVMETHOD=EMBL.DELLYv0.6.7;CHR2=chr2;END=89838179;CT=3to3;INSLEN=0;PE=4;MAPQ=7	GT:GL:GQ:FT:RCL:RC:RCR:CN:DR:DV:RR:RV	0/0:0,-107.309,-1000:10000:PASS:27800:93795:36660:3:393:5:0:0
chr2	89828727	INV00000670	N	<INV>	.	LowQual	IMPRECISE;CIEND=-286,286;CIPOS=-286,286;SVTYPE=INV;SVMETHOD=EMBL.DELLYv0.6.7;CHR2=chr2;END=89839752;CT=3to3;INSLEN=0;PE=12;MAPQ=12	GT:GL:GQ:FT:RCL:RC:RCR:CN:DR:DV:RR:RV	0/0:0,-101.598,-1000:10000:PASS:29007:108909:24903:4:414:11:0:0
chr2	89828730	INV00000649	N	<INV>	.	LowQual	IMPRECISE;CIEND=-1,1;CIPOS=-1,1;SVTYPE=INV;SVMETHOD=EMBL.DELLYv0.6.7;CHR2=chr2;END=89839029;CT=3to3;INSLEN=0;PE=6;MAPQ=6	GT:GL:GQ:FT:RCL:RC:RCR:CN:DR:DV:RR:RV	0/0:0,-64.5745,-1000:10000:PASS:28451:99468:32798:3:228:1:0:0
chr2	89828904	INV00000667	N	<INV>	.	LowQual	IMPRECISE;CIEND=-212,212;CIPOS=-212,212;SVTYPE=INV;SVMETHOD=EMBL.DELLYv0.6.7;CHR2=chr2;END=89840550;CT=3to3;INSLEN=0;PE=11;MAPQ=4	GT:GL:GQ:FT:RCL:RC:RCR:CN:DR:DV:RR:RV	0/0:0,-62.617,-649.749:10000:PASS:29954:119131:15578:5:242:5:0:0
chr2	89829191	INV00000659	N	<INV>	.	LowQual	IMPRECISE;CIEND=-187,187;CIPOS=-187,187;SVTYPE=INV;SVMETHOD=EMBL.DELLYv0.6.7;CHR2=chr2;END=89836754;CT=5to5;INSLEN=0;PE=3;MAPQ=3	GT:GL:GQ:FT:RCL:RC:RCR:CN:DR:DV:RR:RV	0/0:0,-124.255,-1000:10000:PASS:26992:75494:42176:2:453:2:0:0
chr2	89829195	INV00000666	N	<INV>	.	LowQual	IMPRECISE;CIEND=-397,397;CIPOS=-397,397;SVTYPE=INV;SVMETHOD=EMBL.DELLYv0.6.7;CHR2=chr2;END=89839620;CT=5to5;INSLEN=0;PE=3;MAPQ=3	GT:GL:GQ:FT:RCL:RC:RCR:CN:DR:DV:RR:RV	0/0:0,-78.8557,-1000:10000:PASS:29962:98978:32015:3:279:1:0:0
chr2	89829200	INV00000661	N	<INV>	.	LowQual	IMPRECISE;CIEND=-153,153;CIPOS=-153,153;SVTYPE=INV;SVMETHOD=EMBL.DELLYv0.6.7;CHR2=chr2;END=89841058;CT=5to5;INSLEN=0;PE=11;MAPQ=3	GT:GL:GQ:FT:RCL:RC:RCR:CN:DR:DV:RR:RV	0/0:0,-104,-1000:10000:PASS:31133:120606:13589:5:389:5:0:0
chr2	89829200	INV00000665	N	<INV>	.	LowQual	IMPRECISE;CIEND=-416,416;CIPOS=-416,416;SVTYPE=INV;SVMETHOD=EMBL.DELLYv0.6.7;CHR2=chr2;END=109199464;CT=5to5;INSLEN=0;PE=2;MAPQ=3	GT:GL:GQ:FT:RCL:RC:RCR:CN:DR:DV:RR:RV	0/0:0,-0.597261,-4.9952:7:LowQual:6419609:12016724:6420141:2:2:0:0:0
chr2	89829201	INV00000653	N	<INV>	.	LowQual	IMPRECISE;CIEND=-406,406;CIPOS=-406,406;SVTYPE=INV;SVMETHOD=EMBL.DELLYv0.6.7;CHR2=chr2;END=89838014;CT=5to5;INSLEN=0;PE=3;MAPQ=12	GT:GL:GQ:FT:RCL:RC:RCR:CN:DR:DV:RR:RV	0/0:0,-90.6444,-1000:10000:PASS:28141:86050:41471:2:333:2:0:0
chr2	89829245	INV00000658	N	<INV>	.	LowQual	IMPRECISE;CIEND=-80,80;CIPOS=-80,80;SVTYPE=INV;SVMETHOD=EMBL.DELLYv0.6.7;CHR2=chr2;END=89838512;CT=5to5;INSLEN=0;PE=3;MAPQ=12	GT:GL:GQ:FT:RCL:RC:RCR:CN:DR:DV:RR:RV	0/0:0,-119.909,-1000:10000:PASS:32305:90272:34874:3:443:3:0:0
chr2	89829506	INV00000645	N	<INV>	.	LowQual	IMPRECISE;CIEND=-205,205;CIPOS=-205,205;SVTYPE=INV;SVMETHOD=EMBL.DELLYv0.6.7;CHR2=chr2;END=109199465;CT=3to3;INSLEN=0;PE=3;MAPQ=1	GT:GL:GQ:FT:RCL:RC:RCR:CN:DR:DV:RR:RV	0/0:0,-0.597261,-4.9952:7:LowQual:6429344:12006661:6420024:2:2:0:0:0
chr2	89829510	INV00000657	N	<INV>	.	LowQual	IMPRECISE;CIEND=-149,149;CIPOS=-149,149;SVTYPE=INV;SVMETHOD=EMBL.DELLYv0.6.7;CHR2=chr2;END=89841171;CT=3to3;INSLEN=0;PE=5;MAPQ=3	GT:GL:GQ:FT:RCL:RC:RCR:CN:DR:DV:RR:RV	0/0:0,-44.8534,-889.2:10000:PASS:40790:115488:8483:5:149:0:0:0
chr2	89829699	INV00000651	N	<INV>	.	LowQual	IMPRECISE;CIEND=-151,151;CIPOS=-151,151;SVTYPE=INV;SVMETHOD=EMBL.DELLYv0.6.7;CHR2=chr2;END=89840282;CT=5to5;INSLEN=0;PE=2;MAPQ=11	GT:GL:GQ:FT:RCL:RC:RCR:CN:DR:DV:RR:RV	0/0:0,-123.828,-1000:10000:PASS:40690:98498:22179:3:461:1:0:0
chr2	89830017	INV00000647	N	<INV>	.	LowQual	IMPRECISE;CIEND=-365,365;CIPOS=-365,365;SVTYPE=INV;SVMETHOD=EMBL.DELLYv0.6.7;CHR2=chr2;END=89841160;CT=3to3;INSLEN=0;PE=2;MAPQ=6	GT:GL:GQ:FT:RCL:RC:RCR:CN:DR:DV:RR:RV	0/0:0,-43.6513,-872.626:10000:PASS:45021:109922:8091:4:146:1:0:0
chr2	89830018	INV00000663	N	<INV>	.	LowQual	IMPRECISE;CIEND=-123,123;CIPOS=-123,123;SVTYPE=INV;SVMETHOD=EMBL.DELLYv0.6.7;CHR2=chr2;END=89835946;CT=3to3;INSLEN=0;PE=3;MAPQ=19	GT:GL:GQ:FT:RCL:RC:RCR:CN:DR:DV:RR:RV	0/0:0,-51.5243,-1000:10000:PASS:35759:49347:31533:1:195:7:0:0
chr2	89830018	INV00000671	N	<INV>	.	LowQual	IMPRECISE;CIEND=-359,359;CIPOS=-359,359;SVTYPE=INV;SVMETHOD=EMBL.DELLYv0.6.7;CHR2=chr2;END=109199604;CT=3to3;INSLEN=0;PE=4;MAPQ=8	GT:GL:GQ:FT:RCL:RC:RCR:CN:DR:DV:RR:RV	0/0:0,-28.5951,-118.818:10000:PASS:6434554:12002584:6418335:2:155:3:0:0
chr2	89830019	INV00000656	N	<INV>	.	PASS	IMPRECISE;CIEND=-153,153;CIPOS=-153,153;SVTYPE=INV;SVMETHOD=EMBL.DELLYv0.6.7;CHR2=chr2;END=89838400;CT=3to3;INSLEN=0;PE=4;MAPQ=23	GT:GL:GQ:FT:RCL:RC:RCR:CN:DR:DV:RR:RV	0/0:0,-51.6202,-1000:10000:PASS:42258:77004:34935:2:194:4:0:0
chr2	89830063	INV00000668	N	<INV>	.	LowQual	IMPRECISE;CIEND=-197,197;CIPOS=-197,197;SVTYPE=INV;SVMETHOD=EMBL.DELLYv0.6.7;CHR2=chr2;END=89840560;CT=3to3;INSLEN=0;PE=14;MAPQ=6	GT:GL:GQ:FT:RCL:RC:RCR:CN:DR:DV:RR:RV	0/0:0,-50.1841,-1000:10000:PASS:44973:100978:14487:3:191:11:0:0
chr2	89830076	INV00000662	N	<INV>	.	LowQual	IMPRECISE;CIEND=-152,152;CIPOS=-152,152;SVTYPE=INV;SVMETHOD=EMBL.DELLYv0.6.7;CHR2=chr2;END=89839747;CT=3to3;INSLEN=0;PE=10;MAPQ=12	GT:GL:GQ:FT:RCL:RC:RCR:CN:DR:DV:RR:RV	0/0:0,-47.9685,-1000:10000:PASS:44317:89750:23910:3:191:8:0:0
chr2	89830930	INV00000675	N	<INV>	.	LowQual	IMPRECISE;CIEND=-81,81;CIPOS=-81,81;SVTYPE=INV;SVMETHOD=EMBL.DELLYv0.6.7;CHR2=chr2;END=89839532;CT=5to5;INSLEN=0;PE=7;MAPQ=4	GT:GL:GQ:FT:RCL:RC:RCR:CN:DR:DV:RR:RV	0/0:0,-79.3142,-1000:10000:PASS:43073:78304:30874:2:286:3:0:0
chr2	89830934	INV00000679	N	<INV>	.	LowQual	IMPRECISE;CIEND=-362,362;CIPOS=-362,362;SVTYPE=INV;SVMETHOD=EMBL.DELLYv0.6.7;CHR2=chr2;END=109199425;CT=5to5;INSLEN=0;PE=11;MAPQ=6	GT:GL:GQ:FT:RCL:RC:RCR:CN:DR:DV:RR:RV	0/1:-6.29715,0,-0.230228:4:LowQual:6437992:11996159:6419732:2:1:6:0:0
chr2	89830935	INV00000674	N	<INV>	.	LowQual	IMPRECISE;CIEND=-52,52;CIPOS=-52,52;SVTYPE=INV;SVMETHOD=EMBL.DELLYv0.6.7;CHR2=chr2;END=89838208;CT=5to5;INSLEN=0;PE=4;MAPQ=6	GT:GL:GQ:FT:RCL:RC:RCR:CN:DR:DV:RR:RV	0/0:0,-133.689,-1000:10000:PASS:39662:71296:35052:2:503:2:0:0
chr2	89830943	INV00000677	N	<INV>	.	LowQual	IMPRECISE;CIEND=-55,55;CIPOS=-55,55;SVTYPE=INV;SVMETHOD=EMBL.DELLYv0.6.7;CHR2=chr2;END=89840742;CT=5to5;INSLEN=0;PE=4;MAPQ=6	GT:GL:GQ:FT:RCL:RC:RCR:CN:DR:DV:RR:RV	0/0:0,-55.2261,-385.379:10000:PASS:46416:97891:13947:3:222:4:0:0
chr2	89831034	INV00000686	N	<INV>	.	LowQual	IMPRECISE;CIEND=-393,393;CIPOS=-393,393;SVTYPE=INV;SVMETHOD=EMBL.DELLYv0.6.7;CHR2=chr2;END=89839740;CT=3to3;INSLEN=0;PE=9;MAPQ=5	GT:GL:GQ:FT:RCL:RC:RCR:CN:DR:DV:RR:RV	0/0:0,-147.039,-1000:10000:PASS:49690:78445:23256:2:537:8:0:0
chr2	89831035	INV00000681	N	<INV>	.	LowQual	IMPRECISE;CIEND=-284,284;CIPOS=-284,284;SVTYPE=INV;SVMETHOD=EMBL.DELLYv0.6.7;CHR2=chr2;END=89838744;CT=3to3;INSLEN=0;PE=6;MAPQ=7	GT:GL:GQ:FT:RCL:RC:RCR:CN:DR:DV:RR:RV	0/0:0,-89.9804,-1000:10000:PASS:47746:68045:31512:2:325:3:0:0
chr2	89831064	INV00000685	N	<INV>	.	LowQual	IMPRECISE;CIEND=-373,373;CIPOS=-373,373;SVTYPE=INV;SVMETHOD=EMBL.DELLYv0.6.7;CHR2=chr2;END=109199457;CT=3to3;INSLEN=0;PE=6;MAPQ=4	GT:GL:GQ:FT:RCL:RC:RCR:CN:DR:DV:RR:RV	0/1:-0.201275,0,-1.38763:4:LowQual:6446508:11987695:6419597:2:1:2:0:0
chr2	89831088	INV00000687	N	<INV>	.	LowQual	IMPRECISE;CIEND=-97,97;CIPOS=-97,97;SVTYPE=INV;SVMETHOD=EMBL.DELLYv0.6.7;CHR2=chr2;END=89841171;CT=3to3;INSLEN=0;PE=8;MAPQ=18	GT:GL:GQ:FT:RCL:RC:RCR:CN:DR:DV:RR:RV	0/0:0,-37.0596,-879.838:10000:PASS:55332:96468:7228:3:149:6:0:0
chr2	89831093	INV00000682	N	<INV>	.	LowQual	IMPRECISE;CIEND=-10,10;CIPOS=-10,10;SVTYPE=INV;SVMETHOD=EMBL.DELLYv0.6.7;CHR2=chr2;END=89838130;CT=3to3;INSLEN=0;PE=5;MAPQ=10	GT:GL:GQ:FT:RCL:RC:RCR:CN:DR:DV:RR:RV	0/0:0,-75.5733,-1000:10000:PASS:48228:61976:35034:1:272:1:0:0
chr2	89831144	INV00000680	N	<INV>	.	LowQual	IMPRECISE;CIEND=-45,45;CIPOS=-45,45;SVTYPE=INV;SVMETHOD=EMBL.DELLYv0.6.7;CHR2=chr2;END=89836832;CT=3to3;INSLEN=0;PE=7;MAPQ=2	GT:GL:GQ:FT:RCL:RC:RCR:CN:DR:DV:RR:RV	0/0:0,-108.281,-1000:10000:PASS:44290:48534:21223:1:385:1:0:0
chr2	89831576	INV00000683	N	<INV>	.	LowQual	IMPRECISE;CIEND=-163,163;CIPOS=-163,163;SVTYPE=INV;SVMETHOD=EMBL.DELLYv0.6.7;CHR2=chr2;END=89836481;CT=5to5;INSLEN=0;PE=4;MAPQ=5	GT:GL:GQ:FT:RCL:RC:RCR:CN:DR:DV:RR:RV	0/0:0,-95.0695,-1000:10000:PASS:34686:35832:26691:1:344:2:0:0
chr2	89831811	INV00000684	N	<INV>	.	LowQual	IMPRECISE;CIEND=-5,5;CIPOS=-5,5;SVTYPE=INV;SVMETHOD=EMBL.DELLYv0.6.7;CHR2=chr2;END=89839665;CT=5to5;INSLEN=0;PE=3;MAPQ=3	GT:GL:GQ:FT:RCL:RC:RCR:CN:DR:DV:RR:RV	0/0:0,-78.8599,-1000:10000:PASS:54454:63671:29117:2:278:0:0:0
chr2	89831845	INV00000676	N	<INV>	.	LowQual	IMPRECISE;CIEND=-359,359;CIPOS=-359,359;SVTYPE=INV;SVMETHOD=EMBL.DELLYv0.6.7;CHR2=chr2;END=89838488;CT=5to5;INSLEN=0;PE=2;MAPQ=60	GT:GL:GQ:FT:RCL:RC:RCR:CN:DR:DV:RR:RV	0/0:0,-75.954,-1000:10000:PASS:48953:57060:33091:1:293:1:0:0
chr2	89831934	INV00000678	N	<INV>	.	LowQual	IMPRECISE;CIEND=-177,177;CIPOS=-177,177;SVTYPE=INV;SVMETHOD=EMBL.DELLYv0.6.7;CHR2=chr2;END=89838139;CT=3to3;INSLEN=0;PE=4;MAPQ=6	GT:GL:GQ:FT:RCL:RC:RCR:CN:DR:DV:RR:RV	0/0:0,-68.0846,-954.517:10000:PASS:40907:52554:34396:1:245:3:0:0
chr2	89832153	INV00000688	N	<INV>	.	LowQual	IMPRECISE;CIEND=-406,406;CIPOS=-406,406;SVTYPE=INV;SVMETHOD=EMBL.DELLYv0.6.7;CHR2=chr2;END=109199460;CT=5to5;INSLEN=0;PE=2;MAPQ=1	GT:GL:GQ:FT:RCL:RC:RCR:CN:DR:DV:RR:RV	0/0:0,-0.296665,-1.99564:5:LowQual:6455827:11977419:6419178:2:1:0:0:0
chr2	89832329	INV00000695	N	<INV>	.	LowQual	IMPRECISE;CIEND=-403,403;CIPOS=-403,403;SVTYPE=INV;SVMETHOD=EMBL.DELLYv0.6.7;CHR2=chr2;END=89838052;CT=5to5;INSLEN=0;PE=2;MAPQ=4	GT:GL:GQ:FT:RCL:RC:RCR:CN:DR:DV:RR:RV	0/0:0,-86.5601,-1000:10000:PASS:31932:46427:32809:1:308:0:0:0
chr2	89832364	INV00000694	N	<INV>	.	LowQual	IMPRECISE;CIEND=-128,128;CIPOS=-128,128;SVTYPE=INV;SVMETHOD=EMBL.DELLYv0.6.7;CHR2=chr2;END=89839551;CT=5to5;INSLEN=0;PE=4;MAPQ=2	GT:GL:GQ:FT:RCL:RC:RCR:CN:DR:DV:RR:RV	0/0:0,-79.2648,-1000:10000:PASS:42725:58095:29899:2:286:1:0:0
chr2	89832380	INV00000693	N	<INV>	.	LowQual	IMPRECISE;CIEND=-56,56;CIPOS=-56,56;SVTYPE=INV;SVMETHOD=EMBL.DELLYv0.6.7;CHR2=chr2;END=89841050;CT=5to5;INSLEN=0;PE=3;MAPQ=2	GT:GL:GQ:FT:RCL:RC:RCR:CN:DR:DV:RR:RV	0/0:0,-108.562,-1000:10000:PASS:55988:79871:11180:2:392:1:0:0
chr2	89832441	INV00000690	N	<INV>	.	LowQual	IMPRECISE;CIEND=-413,413;CIPOS=-413,413;SVTYPE=INV;SVMETHOD=EMBL.DELLYv0.6.7;CHR2=chr2;END=89840409;CT=3to3;INSLEN=0;PE=2;MAPQ=3	GT:GL:GQ:FT:RCL:RC:RCR:CN:DR:DV:RR:RV	0/0:0,-116.447,-1000:10000:PASS:56110:70289:17096:2:424:0:0:0
chr2	89832463	INV00000689	N	<INV>	.	LowQual	IMPRECISE;CIEND=-418,418;CIPOS=-418,418;SVTYPE=INV;SVMETHOD=EMBL.DELLYv0.6.7;CHR2=chr2;END=89837222;CT=3to3;INSLEN=0;PE=2;MAPQ=8	GT:GL:GQ:FT:RCL:RC:RCR:CN:DR:DV:RR:RV	0/0:0,-47.8054,-605.429:10000:PASS:26067:40958:14908:2:170:2:0:0
chr2	89832565	INV00000692	N	<INV>	.	LowQual	IMPRECISE;CIEND=-313,313;CIPOS=-313,313;SVTYPE=INV;SVMETHOD=EMBL.DELLYv0.6.7;CHR2=chr2;END=89836472;CT=5to5;INSLEN=0;PE=4;MAPQ=8	GT:GL:GQ:FT:RCL:RC:RCR:CN:DR:DV:RR:RV	0/0:0,-107.137,-1000:10000:PASS:24509:26728:22970:1:412:3:0:0
chr2	89832659	INV00000691	N	<INV>	.	LowQual	IMPRECISE;CIEND=-179,179;CIPOS=-179,179;SVTYPE=INV;SVMETHOD=EMBL.DELLYv0.6.7;CHR2=chr2;END=89838111;CT=3to3;INSLEN=0;PE=5;MAPQ=4	GT:GL:GQ:FT:RCL:RC:RCR:CN:DR:DV:RR:RV	0/0:0,-59.21,-1000:10000:PASS:31707:46858:28246:2:212:3:0:0
chr2	89833224	INV00000705	N	<INV>	.	LowQual	IMPRECISE;CIEND=-46,46;CIPOS=-46,46;SVTYPE=INV;SVMETHOD=EMBL.DELLYv0.6.7;CHR2=chr2;END=89839532;CT=5to5;INSLEN=0;PE=23;MAPQ=6	GT:GL:GQ:FT:RCL:RC:RCR:CN:DR:DV:RR:RV	0/0:0,-58.0276,-1000:10000:PASS:29155:52542:29295:2:286:16:0:0
chr2	89833231	INV00000696	N	<INV>	.	LowQual	IMPRECISE;CIEND=-384,384;CIPOS=-384,384;SVTYPE=INV;SVMETHOD=EMBL.DELLYv0.6.7;CHR2=chr2;END=89838013;CT=5to5;INSLEN=0;PE=4;MAPQ=11	GT:GL:GQ:FT:RCL:RC:RCR:CN:DR:DV:RR:RV	0/0:0,-90.4454,-1000:10000:PASS:26002:39988:27162:2:333:3:0:0
chr2	89833260	INV00000697	N	<INV>	.	LowQual	IMPRECISE;CIEND=-344,344;CIPOS=-344,344;SVTYPE=INV;SVMETHOD=EMBL.DELLYv0.6.7;CHR2=chr2;END=89836239;CT=5to5;INSLEN=0;PE=2;MAPQ=7	GT:GL:GQ:FT:RCL:RC:RCR:CN:DR:DV:RR:RV	0/0:0,-87.4432,-1000:10000:PASS:9863:20903:18242:1:312:1:0:0
chr2	89833270	INV00000704	N	<INV>	.	LowQual	IMPRECISE;CIEND=-426,426;CIPOS=-426,426;SVTYPE=INV;SVMETHOD=EMBL.DELLYv0.6.7;CHR2=chr2;END=109199422;CT=5to5;INSLEN=0;PE=2;MAPQ=3	GT:GL:GQ:FT:RCL:RC:RCR:CN:DR:DV:RR:RV	0/0:0,-0.296665,-1.99564:5:LowQual:6461468:11970294:6418976:2:1:0:0:0
chr2	89833287	INV00000699	N	<INV>	.	LowQual	IMPRECISE;CIEND=-245,245;CIPOS=-245,245;SVTYPE=INV;SVMETHOD=EMBL.DELLYv0.6.7;CHR2=chr2;END=89840979;CT=5to5;INSLEN=0;PE=3;MAPQ=3	GT:GL:GQ:FT:RCL:RC:RCR:CN:DR:DV:RR:RV	0/0:0,-62.2661,-1000:10000:PASS:39951:73227:11195:3:221:1:0:0
chr2	89833324	INV00000698	N	<INV>	.	LowQual	IMPRECISE;CIEND=-421,421;CIPOS=-421,421;SVTYPE=INV;SVMETHOD=EMBL.DELLYv0.6.7;CHR2=chr2;END=89836113;CT=3to3;INSLEN=0;PE=2;MAPQ=11	GT:GL:GQ:FT:RCL:RC:RCR:CN:DR:DV:RR:RV	0/0:0,-73.4337,-1000:10000:PASS:12049:15730:18198:1:259:1:0:0
chr2	89833383	INV00000701	N	<INV>	.	LowQual	IMPRECISE;CIEND=-29,29;CIPOS=-29,29;SVTYPE=INV;SVMETHOD=EMBL.DELLYv0.6.7;CHR2=chr2;END=89839725;CT=3to3;INSLEN=0;PE=12;MAPQ=15	GT:GL:GQ:FT:RCL:RC:RCR:CN:DR:DV:RR:RV	0/0:0,-86.3873,-1000:10000:PASS:34827:54553:21619:2:348:9:0:0
chr2	89833919	INV00000702	N	<INV>	.	LowQual	IMPRECISE;CIEND=-60,60;CIPOS=-60,60;SVTYPE=INV;SVMETHOD=EMBL.DELLYv0.6.7;CHR2=chr2;END=89840558;CT=3to3;INSLEN=0;PE=8;MAPQ=4	GT:GL:GQ:FT:RCL:RC:RCR:CN:DR:DV:RR:RV	0/0:0,-56.774,-1000:10000:PASS:40144:58955:11708:2:207:3:0:0
chr2	89833963	INV00000700	N	<INV>	.	LowQual	IMPRECISE;CIEND=-233,233;CIPOS=-233,233;SVTYPE=INV;SVMETHOD=EMBL.DELLYv0.6.7;CHR2=chr2;END=89837236;CT=3to3;INSLEN=0;PE=9;MAPQ=7	GT:GL:GQ:FT:RCL:RC:RCR:CN:DR:DV:RR:RV	0/0:0,-62.9545,-1000:10000:PASS:18686:24953:12621:2:236:6:0:0
chr2	89834109	INV00000703	N	<INV>	.	LowQual	IMPRECISE;CIEND=-52,52;CIPOS=-52,52;SVTYPE=INV;SVMETHOD=EMBL.DELLYv0.6.7;CHR2=chr2;END=89838144;CT=3to3;INSLEN=0;PE=8;MAPQ=5	GT:GL:GQ:FT:RCL:RC:RCR:CN:DR:DV:RR:RV	0/0:0,-57.1156,-1000:10000:PASS:20773:31564:18117:2:203:2:0:0
chr2	89834487	INV00000709	N	<INV>	.	LowQual	IMPRECISE;CIEND=-218,218;CIPOS=-218,218;SVTYPE=INV;SVMETHOD=EMBL.DELLYv0.6.7;CHR2=chr2;END=89836997;CT=5to5;INSLEN=0;PE=3;MAPQ=3	GT:GL:GQ:FT:RCL:RC:RCR:CN:DR:DV:RR:RV	0/0:0,-57.4497,-1000:10000:PASS:14675:18631:12389:1:194:0:0:0
chr2	89834487	INV00000706	N	<INV>	.	LowQual	IMPRECISE;CIEND=-387,387;CIPOS=-387,387;SVTYPE=INV;SVMETHOD=EMBL.DELLYv0.6.7;CHR2=chr2;END=89839620;CT=5to5;INSLEN=0;PE=3;MAPQ=4	GT:GL:GQ:FT:RCL:RC:RCR:CN:DR:DV:RR:RV	0/0:0,-57.1507,-1000:10000:PASS:21909:38128:28285:2:194:1:0:0
chr2	89834488	INV00000707	N	<INV>	.	LowQual	IMPRECISE;CIEND=-321,321;CIPOS=-321,321;SVTYPE=INV;SVMETHOD=EMBL.DELLYv0.6.7;CHR2=chr2;END=89835732;CT=5to5;INSLEN=0;PE=2;MAPQ=60	GT:GL:GQ:FT:RCL:RC:RCR:CN:DR:DV:RR:RV	0/0:0,-51.8764,-1000:10000:PASS:3613:3017:5722:1:194:1:0:0
chr2	89834570	INV00000708	N	<INV>	.	LowQual	IMPRECISE;CIEND=-433,433;CIPOS=-433,433;SVTYPE=INV;SVMETHOD=EMBL.DELLYv0.6.7;CHR2=chr2;END=89837218;CT=3to3;INSLEN=0;PE=2;MAPQ=4	GT:GL:GQ:FT:RCL:RC:RCR:CN:DR:DV:RR:RV	0/0:0,-46.3375,-603.673:10000:PASS:15397:22444:9880:2:160:0:0:0
chr2	90288560	INV00000711	N	<INV>	.	LowQual	IMPRECISE;CIEND=-414,414;CIPOS=-414,414;SVTYPE=INV;SVMETHOD=EMBL.DELLYv0.6.7;CHR2=chr2;END=91527101;CT=5to5;INSLEN=0;PE=2;MAPQ=18	GT:GL:GQ:FT:RCL:RC:RCR:CN:DR:DV:RR:RV	0/0:0,-7.2304,-100:72:PASS:524112:510770:336766:1:31:2:0:0
chr2	90288588	INV00000710	N	<INV>	.	LowQual	IMPRECISE;CIEND=-357,357;CIPOS=-357,357;SVTYPE=INV;SVMETHOD=EMBL.DELLYv0.6.7;CHR2=chr2;END=91527639;CT=3to3;INSLEN=0;PE=2;MAPQ=7	GT:GL:GQ:FT:RCL:RC:RCR:CN:DR:DV:RR:RV	0/0:0,-6.29287,-67.6648:63:PASS:524483:511231:336272:1:23:1:0:0
chr2	90289847	INV00000712	N	<INV>	.	LowQual	IMPRECISE;CIEND=-349,349;CIPOS=-349,349;SVTYPE=INV;SVMETHOD=EMBL.DELLYv0.6.7;CHR2=chr2;END=91500811;CT=5to5;INSLEN=0;PE=2;MAPQ=4	GT:GL:GQ:FT:RCL:RC:RCR:CN:DR:DV:RR:RV	0/0:0,-10.888,-115.65:109:PASS:501381:497972:348274:1:37:0:0:0
chr2	90293961	INV00000713	N	<INV>	.	LowQual	IMPRECISE;CIEND=-371,371;CIPOS=-371,371;SVTYPE=INV;SVMETHOD=EMBL.DELLYv0.6.7;CHR2=chr2;END=91502274;CT=3to3;INSLEN=0;PE=3;MAPQ=5	GT:GL:GQ:FT:RCL:RC:RCR:CN:DR:DV:RR:RV	0/0:0,-38.2541,-419.111:10000:PASS:502254:496870:346231:1:131:3:0:0
chr2	90295422	INV00000714	N	<INV>	.	LowQual	IMPRECISE;CIEND=-143,143;CIPOS=-143,143;SVTYPE=INV;SVMETHOD=EMBL.DELLYv0.6.7;CHR2=chr2;END=91502389;CT=5to5;INSLEN=0;PE=2;MAPQ=8	GT:GL:GQ:FT:RCL:RC:RCR:CN:DR:DV:RR:RV	0/0:0,-41.5867,-533.314:10000:PASS:504010:495361:345984:1:142:1:0:0
chr2	90296705	INV00000715	N	<INV>	.	LowQual	IMPRECISE;CIEND=-414,414;CIPOS=-414,414;SVTYPE=INV;SVMETHOD=EMBL.DELLYv0.6.7;CHR2=chr2;END=91500720;CT=3to3;INSLEN=0;PE=2;MAPQ=5	GT:GL:GQ:FT:RCL:RC:RCR:CN:DR:DV:RR:RV	0/0:0,-15.347,-107.752:154:PASS:506651:490370:348162:1:57:1:0:0
chr2	90323186	INV00000716	N	<INV>	.	LowQual	IMPRECISE;CIEND=-406,406;CIPOS=-406,406;SVTYPE=INV;SVMETHOD=EMBL.DELLYv0.6.7;CHR2=chr2;END=91479332;CT=3to3;INSLEN=0;PE=2;MAPQ=51	GT:GL:GQ:FT:RCL:RC:RCR:CN:DR:DV:RR:RV	0/1:-5.21449,0,-52.8856:52:PASS:518947:456254:353402:1:12:2:0:0
chr2	90324191	INV00000717	N	<INV>	.	LowQual	IMPRECISE;CIEND=-387,387;CIPOS=-387,387;SVTYPE=INV;SVMETHOD=EMBL.DELLYv0.6.7;CHR2=chr2;END=91478705;CT=3to3;INSLEN=0;PE=2;MAPQ=18	GT:GL:GQ:FT:RCL:RC:RCR:CN:DR:DV:RR:RV	0/1:-0.0387209,0,-12.2008:3:LowQual:519057:456072:353239:1:5:1:0:0
chr2	90324328	INV00000719	N	<INV>	.	LowQual	IMPRECISE;CIEND=-280,280;CIPOS=-280,280;SVTYPE=INV;SVMETHOD=EMBL.DELLYv0.6.7;CHR2=chr2;END=91478717;CT=5to5;INSLEN=0;PE=8;MAPQ=6	GT:GL:GQ:FT:RCL:RC:RCR:CN:DR:DV:RR:RV	0/1:-0.287351,0,-22.8839:5:LowQual:519074:456055:353211:1:11:5:0:0
chr2	90324381	INV00000718	N	<INV>	.	PASS	IMPRECISE;CIEND=-357,357;CIPOS=-357,357;SVTYPE=INV;SVMETHOD=EMBL.DELLYv0.6.7;CHR2=chr2;END=91477796;CT=3to3;INSLEN=0;PE=3;MAPQ=26	GT:GL:GQ:FT:RCL:RC:RCR:CN:DR:DV:RR:RV	0/1:-2.83463,0,-58.8802:28:PASS:519085:455624:353229:1:20:3:0:0
chr2	90325119	INV00000720	N	<INV>	.	LowQual	IMPRECISE;CIEND=-78,78;CIPOS=-78,78;SVTYPE=INV;SVMETHOD=EMBL.DELLYv0.6.7;CHR2=chr2;END=91478678;CT=3to3;INSLEN=0;PE=5;MAPQ=7	GT:GL:GQ:FT:RCL:RC:RCR:CN:DR:DV:RR:RV	0/1:-1.60242,0,-34.0069:16:PASS:519148:455978:353053:1:9:3:0:0
chr2	90326178	INV00000721	N	<INV>	.	PASS	IMPRECISE;CIEND=-67,67;CIPOS=-67,67;SVTYPE=INV;SVMETHOD=EMBL.DELLYv0.6.7;CHR2=chr2;END=91478346;CT=3to3;INSLEN=0;PE=14;MAPQ=43	GT:GL:GQ:FT:RCL:RC:RCR:CN:DR:DV:RR:RV	1/1:-61.452,-4.4685,0:45:PASS:519199:455839:352878:1:0:16:0:0
chr2	90373284	INV00000722	N	<INV>	.	LowQual	IMPRECISE;CIEND=-382,382;CIPOS=-382,382;SVTYPE=INV;SVMETHOD=EMBL.DELLYv0.6.7;CHR2=chr2;END=91429347;CT=3to3;INSLEN=0;PE=3;MAPQ=8	GT:GL:GQ:FT:RCL:RC:RCR:CN:DR:DV:RR:RV	0/0:0,-35.0931,-332.288:10000:PASS:272167:378072:369465:1:123:3:0:0
chr2	90377886	INV00000723	N	<INV>	.	LowQual	IMPRECISE;CIEND=-242,242;CIPOS=-242,242;SVTYPE=INV;SVMETHOD=EMBL.DELLYv0.6.7;CHR2=chr2;END=91424876;CT=3to3;INSLEN=0;PE=2;MAPQ=8	GT:GL:GQ:FT:RCL:RC:RCR:CN:DR:DV:RR:RV	0/0:0,-30.6807,-331.241:10000:PASS:265298:367334:369135:1:106:2:0:0
chr2	90378390	INV00000724	N	<INV>	.	LowQual	IMPRECISE;CIEND=-218,218;CIPOS=-218,218;SVTYPE=INV;SVMETHOD=EMBL.DELLYv0.6.7;CHR2=chr2;END=91424402;CT=5to5;INSLEN=0;PE=2;MAPQ=7	GT:GL:GQ:FT:RCL:RC:RCR:CN:DR:DV:RR:RV	0/0:0,-11.8402,-144.657:118:PASS:265465:365789:369699:1:42:2:0:0
chr2	90381068	INV00000725	N	<INV>	.	LowQual	IMPRECISE;CIEND=-43,43;CIPOS=-43,43;SVTYPE=INV;SVMETHOD=EMBL.DELLYv0.6.7;CHR2=chr2;END=91421907;CT=5to5;INSLEN=0;PE=4;MAPQ=5	GT:GL:GQ:FT:RCL:RC:RCR:CN:DR:DV:RR:RV	0/0:0,-157.423,-1000:10000:PASS:275446:345040:375733:1:567:2:0:0
chr2	90392745	INV00000726	N	<INV>	.	LowQual	IMPRECISE;CIEND=-114,114;CIPOS=-114,114;SVTYPE=INV;SVMETHOD=EMBL.DELLYv0.6.7;CHR2=chr2;END=91422374;CT=3to3;INSLEN=0;PE=5;MAPQ=7	GT:GL:GQ:FT:RCL:RC:RCR:CN:DR:DV:RR:RV	0/0:0,-56.9029,-1000:10000:PASS:452478:167824:366064:0:201:4:0:0
chr2	90399346	INV00000727	N	<INV>	.	LowQual	IMPRECISE;CIEND=-207,207;CIPOS=-207,207;SVTYPE=INV;SVMETHOD=EMBL.DELLYv0.6.7;CHR2=chr2;END=91422378;CT=3to3;INSLEN=0;PE=9;MAPQ=7	GT:GL:GQ:FT:RCL:RC:RCR:CN:DR:DV:RR:RV	0/0:0,-12.4013,-132.144:124:PASS:567361:48517:363159:0:78:7:0:0
chr2	91408905	INV00000728	N	<INV>	.	LowQual	IMPRECISE;CIEND=-333,333;CIPOS=-333,333;SVTYPE=INV;SVMETHOD=EMBL.DELLYv0.6.7;CHR2=chr2;END=91416038;CT=3to3;INSLEN=0;PE=8;MAPQ=4	GT:GL:GQ:FT:RCL:RC:RCR:CN:DR:DV:RR:RV	0/0:0,-24.0681,-366.756:10000:PASS:3153:10531:765:5:83:3:0:0
chr2	91411189	INV00000729	N	<INV>	.	LowQual	IMPRECISE;CIEND=-265,265;CIPOS=-265,265;SVTYPE=INV;SVMETHOD=EMBL.DELLYv0.6.7;CHR2=chr2;END=91415927;CT=5to5;INSLEN=0;PE=7;MAPQ=4	GT:GL:GQ:FT:RCL:RC:RCR:CN:DR:DV:RR:RV	0/0:0,-23.211,-458.118:10000:PASS:2438:8073:923:5:79:2:0:0
chr2	91411454	INV00000730	N	<INV>	.	LowQual	IMPRECISE;CIEND=-22,22;CIPOS=-22,22;SVTYPE=INV;SVMETHOD=EMBL.DELLYv0.6.7;CHR2=chr2;END=91416071;CT=3to3;INSLEN=0;PE=45;MAPQ=8	GT:GL:GQ:FT:RCL:RC:RCR:CN:DR:DV:RR:RV	0/0:0,-8.9994,-350.181:90:PASS:2400:7852:733:5:89:28:0:0
chr2	92073943	INV00000731	N	<INV>	.	LowQual	IMPRECISE;CIEND=-421,421;CIPOS=-421,421;SVTYPE=INV;SVMETHOD=EMBL.DELLYv0.6.7;CHR2=chr2;END=131840598;CT=3to3;INSLEN=0;PE=2;MAPQ=15	GT:GL:GQ:FT:RCL:RC:RCR:CN:DR:DV:RR:RV	0/0:0,-14.6539,-305.407:147:PASS:13453845:26239889:14863935:2:54:2:0:0
chr2	93844334	INV00000732	N	<INV>	.	LowQual	IMPRECISE;CIEND=-398,398;CIPOS=-398,398;SVTYPE=INV;SVMETHOD=EMBL.DELLYv0.6.7;CHR2=chr2;END=94500393;CT=3to3;INSLEN=0;PE=2;MAPQ=10	GT:GL:GQ:FT:RCL:RC:RCR:CN:DR:DV:RR:RV	0/1:-0.919241,0,-0.517608:5:LowQual:40827:194202:249209:1:1:2:0:0
chr2	94189143	INV00000733	N	<INV>	.	LowQual	IMPRECISE;CIEND=-306,306;CIPOS=-306,306;SVTYPE=INV;SVMETHOD=EMBL.DELLYv0.6.7;CHR2=chr2;END=94503306;CT=5to5;INSLEN=0;PE=4;MAPQ=11	GT:GL:GQ:FT:RCL:RC:RCR:CN:DR:DV:RR:RV	0/0:0,-19.2958,-357.25:10000:PASS:36378:135982:125118:2:76:3:0:0
chr2	94501561	INV00000734	N	<INV>	.	LowQual	IMPRECISE;CIEND=-393,393;CIPOS=-393,393;SVTYPE=INV;SVMETHOD=EMBL.DELLYv0.6.7;CHR2=chr2;END=132247071;CT=3to3;INSLEN=0;PE=2;MAPQ=3	GT:GL:GQ:FT:RCL:RC:RCR:CN:DR:DV:RR:RV	0/0:0,-21.9752,-438:10000:PASS:11503864:25988451:14127817:2:73:0:0:0
chr2	94531353	INV00000735	N	<INV>	.	LowQual	IMPRECISE;CIEND=-357,357;CIPOS=-357,357;SVTYPE=INV;SVMETHOD=EMBL.DELLYv0.6.7;CHR2=chr2;END=94539868;CT=3to3;INSLEN=0;PE=5;MAPQ=6	GT:GL:GQ:FT:RCL:RC:RCR:CN:DR:DV:RR:RV	0/0:0,-17.2688,-369.714:10000:PASS:3953:7470:4371:2:64:3:0:0
chr2	95544970	INV00000736	N	<INV>	.	PASS	IMPRECISE;CIEND=-146,146;CIPOS=-146,146;SVTYPE=INV;SVMETHOD=EMBL.DELLYv0.6.7;CHR2=chr2;END=95545621;CT=5to5;INSLEN=0;PE=55;MAPQ=60	GT:GL:GQ:FT:RCL:RC:RCR:CN:DR:DV:RR:RV	0/1:-246.625,0,-82.7437:10000:PASS:228:516:223:2:18:55:0:0
chr2	95545206	INV00000737	N	<INV>	.	PASS	IMPRECISE;CIEND=-155,155;CIPOS=-155,155;SVTYPE=INV;SVMETHOD=EMBL.DELLYv0.6.7;CHR2=chr2;END=95545526;CT=3to3;INSLEN=0;PE=62;MAPQ=51	GT:GL:GQ:FT:RCL:RC:RCR:CN:DR:DV:RR:RV	0/1:-408.086,0,-65.3111:10000:PASS:190:222:79:2:17:94:0:0
chr2	95846155	INV00000738	N	<INV>	.	PASS	IMPRECISE;CIEND=-253,253;CIPOS=-253,253;SVTYPE=INV;SVMETHOD=EMBL.DELLYv0.6.7;CHR2=chr2;END=113396761;CT=5to5;INSLEN=0;PE=3;MAPQ=24	GT:GL:GQ:FT:RCL:RC:RCR:CN:DR:DV:RR:RV	0/0:0,-16.2365,-345.961:10000:PASS:4068533:11798939:6305634:2:70:3:0:0
chr2	95846891	INV00000739	N	<INV>	.	LowQual	IMPRECISE;CIEND=-146,146;CIPOS=-146,146;SVTYPE=INV;SVMETHOD=EMBL.DELLYv0.6.7;CHR2=chr2;END=113393749;CT=3to3;INSLEN=0;PE=4;MAPQ=6	GT:GL:GQ:FT:RCL:RC:RCR:CN:DR:DV:RR:RV	0/0:0,-2.01515,-48.4732:20:PASS:4068115:11797729:6302657:2:11:4:0:0
chr2	95932474	INV00000740	N	<INV>	.	LowQual	IMPRECISE;CIEND=-265,265;CIPOS=-265,265;SVTYPE=INV;SVMETHOD=EMBL.DELLYv0.6.7;CHR2=chr2;END=97172461;CT=5to5;INSLEN=0;PE=2;MAPQ=9	GT:GL:GQ:FT:RCL:RC:RCR:CN:DR:DV:RR:RV	0/0:0,-20.0115,-261.098:10000:PASS:345631:865234:260188:3:69:1:0:0
chr2	95932587	INV00000741	N	<INV>	.	LowQual	IMPRECISE;CIEND=-189,189;CIPOS=-189,189;SVTYPE=INV;SVMETHOD=EMBL.DELLYv0.6.7;CHR2=chr2;END=97172005;CT=3to3;INSLEN=0;PE=2;MAPQ=19	GT:GL:GQ:FT:RCL:RC:RCR:CN:DR:DV:RR:RV	0/0:0,-24.8295,-414.867:10000:PASS:345952:864316:259978:3:89:2:0:0
chr2	95932977	INV00000743	N	<INV>	.	LowQual	IMPRECISE;CIEND=-207,207;CIPOS=-207,207;SVTYPE=INV;SVMETHOD=EMBL.DELLYv0.6.7;CHR2=chr2;END=97171890;CT=5to5;INSLEN=0;PE=8;MAPQ=6	GT:GL:GQ:FT:RCL:RC:RCR:CN:DR:DV:RR:RV	0/0:0,-29.2218,-528.361:10000:PASS:346712:863053:259842:3:114:8:0:0
chr2	95933257	INV00000742	N	<INV>	.	LowQual	IMPRECISE;CIEND=-284,284;CIPOS=-284,284;SVTYPE=INV;SVMETHOD=EMBL.DELLYv0.6.7;CHR2=chr2;END=102648909;CT=3to3;INSLEN=0;PE=2;MAPQ=9	GT:GL:GQ:FT:RCL:RC:RCR:CN:DR:DV:RR:RV	0/0:0,-24.6896,-507.984:10000:PASS:1341975:4610729:2453929:2:85:2:0:0
chr2	95933737	INV00000744	N	<INV>	.	LowQual	IMPRECISE;CIEND=-413,413;CIPOS=-413,413;SVTYPE=INV;SVMETHOD=EMBL.DELLYv0.6.7;CHR2=chr2;END=102648816;CT=5to5;INSLEN=0;PE=2;MAPQ=8	GT:GL:GQ:FT:RCL:RC:RCR:CN:DR:DV:RR:RV	0/0:0,-23.9875,-493.85:10000:PASS:1342377:4609981:2453690:2:83:2:0:0
chr2	95936156	INV00000745	N	<INV>	.	LowQual	IMPRECISE;CIEND=-350,350;CIPOS=-350,350;SVTYPE=INV;SVMETHOD=EMBL.DELLYv0.6.7;CHR2=chr2;END=97167413;CT=5to5;INSLEN=0;PE=3;MAPQ=6	GT:GL:GQ:FT:RCL:RC:RCR:CN:DR:DV:RR:RV	0/0:0,-56.2323,-548.806:10000:PASS:347516:851609:260236:3:196:3:0:0
chr2	95937488	INV00000746	N	<INV>	.	LowQual	IMPRECISE;CIEND=-199,199;CIPOS=-199,199;SVTYPE=INV;SVMETHOD=EMBL.DELLYv0.6.7;CHR2=chr2;END=97165786;CT=5to5;INSLEN=0;PE=7;MAPQ=13	GT:GL:GQ:FT:RCL:RC:RCR:CN:DR:DV:RR:RV	0/0:0,-27.7927,-436.901:10000:PASS:348320:847414:259798:3:116:6:0:0
chr2	95950406	INV00000748	N	<INV>	.	LowQual	IMPRECISE;CIEND=-137,137;CIPOS=-137,137;SVTYPE=INV;SVMETHOD=EMBL.DELLYv0.6.7;CHR2=chr2;END=97153055;CT=5to5;INSLEN=0;PE=4;MAPQ=7	GT:GL:GQ:FT:RCL:RC:RCR:CN:DR:DV:RR:RV	0/0:0,-58.8196,-666.217:10000:PASS:350604:816928:253874:3:215:4:0:0
chr2	95950767	INV00000747	N	<INV>	.	LowQual	IMPRECISE;CIEND=-50,50;CIPOS=-50,50;SVTYPE=INV;SVMETHOD=EMBL.DELLYv0.6.7;CHR2=chr2;END=97152507;CT=3to3;INSLEN=0;PE=2;MAPQ=7	GT:GL:GQ:FT:RCL:RC:RCR:CN:DR:DV:RR:RV	0/0:0,-20.5836,-312.736:10000:PASS:351516:814933:253727:3:70:1:0:0
chr2	95950883	INV00000749	N	<INV>	.	LowQual	IMPRECISE;CIEND=-17,17;CIPOS=-17,17;SVTYPE=INV;SVMETHOD=EMBL.DELLYv0.6.7;CHR2=chr2;END=97152402;CT=5to5;INSLEN=0;PE=5;MAPQ=11	GT:GL:GQ:FT:RCL:RC:RCR:CN:DR:DV:RR:RV	0/0:0,-18.7502,-351.728:10000:PASS:351577:814535:253737:3:80:5:0:0
chr2	95951388	INV00000750	N	<INV>	.	PASS	IMPRECISE;CIEND=-71,71;CIPOS=-71,71;SVTYPE=INV;SVMETHOD=EMBL.DELLYv0.6.7;CHR2=chr2;END=97151853;CT=3to3;INSLEN=0;PE=4;MAPQ=23	GT:GL:GQ:FT:RCL:RC:RCR:CN:DR:DV:RR:RV	0/0:0,-40.6116,-633.369:10000:PASS:352467:812409:253484:3:148:2:0:0
chr2	95956256	INV00000751	N	<INV>	.	LowQual	IMPRECISE;CIEND=-89,89;CIPOS=-89,89;SVTYPE=INV;SVMETHOD=EMBL.DELLYv0.6.7;CHR2=chr2;END=97153081;CT=5to5;INSLEN=0;PE=3;MAPQ=4	GT:GL:GQ:FT:RCL:RC:RCR:CN:DR:DV:RR:RV	0/0:0,-29.3463,-447.744:10000:PASS:355973:805965:251624:3:99:0:0:0
chr2	95956680	INV00000752	N	<INV>	.	LowQual	IMPRECISE;CIEND=-344,344;CIPOS=-344,344;SVTYPE=INV;SVMETHOD=EMBL.DELLYv0.6.7;CHR2=chr2;END=97152504;CT=3to3;INSLEN=0;PE=4;MAPQ=5	GT:GL:GQ:FT:RCL:RC:RCR:CN:DR:DV:RR:RV	0/0:0,-20.2859,-315.206:10000:PASS:355855:804723:251453:3:70:3:0:0
chr2	96014023	INV00000753	N	<INV>	.	LowQual	IMPRECISE;CIEND=-67,67;CIPOS=-67,67;SVTYPE=INV;SVMETHOD=EMBL.DELLYv0.6.7;CHR2=chr2;END=97091435;CT=5to5;INSLEN=0;PE=2;MAPQ=8	GT:GL:GQ:FT:RCL:RC:RCR:CN:DR:DV:RR:RV	0/0:0,-12.1274,-174.958:121:PASS:352504:717556:215583:3:42:1:0:0
chr2	96021801	INV00000754	N	<INV>	.	LowQual	IMPRECISE;CIEND=-405,405;CIPOS=-405,405;SVTYPE=INV;SVMETHOD=EMBL.DELLYv0.6.7;CHR2=chr2;END=97083690;CT=5to5;INSLEN=0;PE=2;MAPQ=33	GT:GL:GQ:FT:RCL:RC:RCR:CN:DR:DV:RR:RV	0/0:0,-8.92735,-202.773:89:PASS:351381:707526:216770:2:51:2:0:0
chr2	96330933	INV00000755	N	<INV>	.	LowQual	IMPRECISE;CIEND=-127,127;CIPOS=-127,127;SVTYPE=INV;SVMETHOD=EMBL.DELLYv0.6.7;CHR2=chr2;END=96332843;CT=3to3;INSLEN=0;PE=2;MAPQ=32	GT:GL:GQ:FT:RCL:RC:RCR:CN:DR:DV:RR:RV	0/0:0,-12.2479,-291.167:122:PASS:733:1458:642:2:52:2:0:0
chr2	96998237	INV00000756	N	<INV>	.	LowQual	IMPRECISE;CIEND=-111,111;CIPOS=-111,111;SVTYPE=INV;SVMETHOD=EMBL.DELLYv0.6.7;CHR2=chr2;END=96999335;CT=5to5;INSLEN=0;PE=2;MAPQ=60	GT:GL:GQ:FT:RCL:RC:RCR:CN:DR:DV:RR:RV	0/0:0,-5.15833,-305.5:52:PASS:378:664:362:2:55:2:0:0
chr2	97067337	INV00000757	N	<INV>	.	LowQual	IMPRECISE;CIEND=-289,289;CIPOS=-289,289;SVTYPE=INV;SVMETHOD=EMBL.DELLYv0.6.7;CHR2=chr2;END=97315446;CT=5to5;INSLEN=0;PE=3;MAPQ=10	GT:GL:GQ:FT:RCL:RC:RCR:CN:DR:DV:RR:RV	0/0:0,-10.8669,-107.256:109:PASS:85930:165980:17527:3:44:3:0:0
chr2	97123218	INV00000758	N	<INV>	.	PASS	IMPRECISE;CIEND=-276,276;CIPOS=-276,276;SVTYPE=INV;SVMETHOD=EMBL.DELLYv0.6.7;CHR2=chr2;END=97580091;CT=3to3;INSLEN=0;PE=13;MAPQ=48	GT:GL:GQ:FT:RCL:RC:RCR:CN:DR:DV:RR:RV	0/1:-29.0479,0,-199.77:10000:PASS:153454:174378:144554:1:63:13:0:0
chr2	97123700	INV00000759	N	<INV>	.	PASS	IMPRECISE;CIEND=-181,181;CIPOS=-181,181;SVTYPE=INV;SVMETHOD=EMBL.DELLYv0.6.7;CHR2=chr2;END=97579754;CT=5to5;INSLEN=0;PE=22;MAPQ=41	GT:GL:GQ:FT:RCL:RC:RCR:CN:DR:DV:RR:RV	0/1:-74.5888,0,-35.3691:10000:PASS:153176:173954:144252:1:14:22:0:0
chr2	97128568	INV00000760	N	<INV>	.	LowQual	IMPRECISE;CIEND=-398,398;CIPOS=-398,398;SVTYPE=INV;SVMETHOD=EMBL.DELLYv0.6.7;CHR2=chr2;END=97575348;CT=5to5;INSLEN=0;PE=2;MAPQ=24	GT:GL:GQ:FT:RCL:RC:RCR:CN:DR:DV:RR:RV	0/0:0,-15.1518,-227.735:152:PASS:150354:168190:139856:1:60:2:0:0
chr2	97192194	INV00000761	N	<INV>	.	LowQual	IMPRECISE;CIEND=-329,329;CIPOS=-329,329;SVTYPE=INV;SVMETHOD=EMBL.DELLYv0.6.7;CHR2=chr2;END=97550365;CT=5to5;INSLEN=0;PE=6;MAPQ=6	GT:GL:GQ:FT:RCL:RC:RCR:CN:DR:DV:RR:RV	0/0:0,-9.30946,-123.874:93:PASS:133888:94135:109427:1:36:5:0:0
chr2	97192316	INV00000762	N	<INV>	.	LowQual	IMPRECISE;CIEND=-374,374;CIPOS=-374,374;SVTYPE=INV;SVMETHOD=EMBL.DELLYv0.6.7;CHR2=chr2;END=97549984;CT=3to3;INSLEN=0;PE=8;MAPQ=6	GT:GL:GQ:FT:RCL:RC:RCR:CN:DR:DV:RR:RV	0/0:0,-17.9018,-249.481:10000:PASS:133728:93826:109163:1:66:6:0:0
chr2	97194715	INV00000763	N	<INV>	.	PASS	IMPRECISE;CIEND=-260,260;CIPOS=-260,260;SVTYPE=INV;SVMETHOD=EMBL.DELLYv0.6.7;CHR2=chr2;END=97545943;CT=5to5;INSLEN=0;PE=64;MAPQ=25	GT:GL:GQ:FT:RCL:RC:RCR:CN:DR:DV:RR:RV	1/1:-139.028,-17.7934,0:10000:PASS:131538:88932:107577:1:0:64:0:0
chr2	97209522	INV00000764	N	<INV>	.	LowQual	IMPRECISE;CIEND=-153,153;CIPOS=-153,153;SVTYPE=INV;SVMETHOD=EMBL.DELLYv0.6.7;CHR2=chr2;END=97546022;CT=5to5;INSLEN=0;PE=10;MAPQ=6	GT:GL:GQ:FT:RCL:RC:RCR:CN:DR:DV:RR:RV	0/1:-1.1436,0,-21.0957:11:LowQual:135652:68701:103208:1:8:9:0:0
chr2	99293959	INV00000765	N	<INV>	.	LowQual	IMPRECISE;CIEND=-400,400;CIPOS=-400,400;SVTYPE=INV;SVMETHOD=EMBL.DELLYv0.6.7;CHR2=chr2;END=171976067;CT=5to5;INSLEN=0;PE=2;MAPQ=17	GT:GL:GQ:FT:RCL:RC:RCR:CN:DR:DV:RR:RV	1/1:-2.02616,-0.428219,0:5:LowQual:23998273:52611852:27205599:2:0:2:0:0
chr2	100165709	INV00000766	N	<INV>	.	LowQual	IMPRECISE;CIEND=-411,411;CIPOS=-411,411;SVTYPE=INV;SVMETHOD=EMBL.DELLYv0.6.7;CHR2=chr2;END=140970708;CT=5to5;INSLEN=0;PE=2;MAPQ=4	GT:GL:GQ:FT:RCL:RC:RCR:CN:DR:DV:RR:RV	0/0:0,-24.6526,-458.568:10000:PASS:12240445:28668942:15366353:2:82:0:0:0
chr2	100770117	INV00000767	N	<INV>	.	LowQual	IMPRECISE;CIEND=-405,405;CIPOS=-405,405;SVTYPE=INV;SVMETHOD=EMBL.DELLYv0.6.7;CHR2=chr2;END=100770935;CT=5to5;INSLEN=0;PE=2;MAPQ=60	GT:GL:GQ:FT:RCL:RC:RCR:CN:DR:DV:RR:RV	0/0:0,-3.22109,-223.877:32:PASS:283:572:253:2:41:2:0:0
chr2	103466532	INV00000768	N	<INV>	.	LowQual	IMPRECISE;CIEND=-367,367;CIPOS=-367,367;SVTYPE=INV;SVMETHOD=EMBL.DELLYv0.6.7;CHR2=chr2;END=233186683;CT=5to5;INSLEN=0;PE=3;MAPQ=7	GT:GL:GQ:FT:RCL:RC:RCR:CN:DR:DV:RR:RV	0/0:0,-18.1799,-337.107:10000:PASS:45016200:95035011:5988270:4:65:3:0:0
chr2	106360586	INV00000770	N	<INV>	.	PASS	IMPRECISE;CIEND=-199,199;CIPOS=-199,199;SVTYPE=INV;SVMETHOD=EMBL.DELLYv0.6.7;CHR2=chr2;END=109199905;CT=5to5;INSLEN=0;PE=11;MAPQ=21	GT:GL:GQ:FT:RCL:RC:RCR:CN:DR:DV:RR:RV	0/1:-18.9876,0,-2.21495:22:PASS:999740:2024399:538683:3:1:11:0:0
chr2	106360706	INV00000769	N	<INV>	.	PASS	IMPRECISE;CIEND=-223,223;CIPOS=-223,223;SVTYPE=INV;SVMETHOD=EMBL.DELLYv0.6.7;CHR2=chr2;END=109199175;CT=3to3;INSLEN=0;PE=18;MAPQ=21	GT:GL:GQ:FT:RCL:RC:RCR:CN:DR:DV:RR:RV	0/1:-24.1543,0,-165.159:10000:PASS:999326:2021846:541094:3:32:18:0:0
chr2	106368145	INV00000771	N	<INV>	.	PASS	IMPRECISE;CIEND=-374,374;CIPOS=-374,374;SVTYPE=INV;SVMETHOD=EMBL.DELLYv0.6.7;CHR2=chr2;END=111866671;CT=5to5;INSLEN=0;PE=7;MAPQ=25	GT:GL:GQ:FT:RCL:RC:RCR:CN:DR:DV:RR:RV	0/0:0,-5.06427,-246.336:51:PASS:1977010:3350147:1947240:2:61:7:0:0
chr2	106368268	INV00000772	N	<INV>	.	PASS	IMPRECISE;CIEND=-393,393;CIPOS=-393,393;SVTYPE=INV;SVMETHOD=EMBL.DELLYv0.6.7;CHR2=chr2;END=111866216;CT=3to3;INSLEN=0;PE=5;MAPQ=25	GT:GL:GQ:FT:RCL:RC:RCR:CN:DR:DV:RR:RV	0/0:0,-4.32775,-247.977:43:PASS:1976803:3349784:1946909:2:51:5:0:0
chr2	106403047	INV00000773	N	<INV>	.	LowQual	IMPRECISE;CIEND=-399,399;CIPOS=-399,399;SVTYPE=INV;SVMETHOD=EMBL.DELLYv0.6.7;CHR2=chr2;END=108509931;CT=5to5;INSLEN=0;PE=2;MAPQ=1	GT:GL:GQ:FT:RCL:RC:RCR:CN:DR:DV:RR:RV	0/0:0,-13.7744,-191.527:138:PASS:735754:1513535:727527:2:46:0:0:0
chr2	107895518	INV00000774	N	<INV>	.	LowQual	IMPRECISE;CIEND=-384,384;CIPOS=-384,384;SVTYPE=INV;SVMETHOD=EMBL.DELLYv0.6.7;CHR2=chr2;END=112365726;CT=5to5;INSLEN=0;PE=2;MAPQ=7	GT:GL:GQ:FT:RCL:RC:RCR:CN:DR:DV:RR:RV	0/0:0,-8.19834,-74.5866:82:PASS:1565916:2636082:1575671:2:31:2:0:0
chr2	109692574	INV00000775	N	<INV>	.	LowQual	IMPRECISE;CIEND=-402,402;CIPOS=-402,402;SVTYPE=INV;SVMETHOD=EMBL.DELLYv0.6.7;CHR2=chr2;END=194867962;CT=3to3;INSLEN=0;PE=2;MAPQ=43	GT:GL:GQ:FT:RCL:RC:RCR:CN:DR:DV:RR:RV	0/0:0,-13.6708,-386.6:137:PASS:28322274:62382626:31196076:2:67:2:0:0
chr2	111887225	INV00000776	N	<INV>	.	LowQual	IMPRECISE;CIEND=-248,248;CIPOS=-248,248;SVTYPE=INV;SVMETHOD=EMBL.DELLYv0.6.7;CHR2=chr2;END=111888210;CT=3to3;INSLEN=0;PE=2;MAPQ=60	GT:GL:GQ:FT:RCL:RC:RCR:CN:DR:DV:RR:RV	0/0:0,-9.86703,-358.699:99:PASS:333:760:359:2:64:2:0:0
chr2	113439866	INV00000777	N	<INV>	.	LowQual	IMPRECISE;CIEND=-400,400;CIPOS=-400,400;SVTYPE=INV;SVMETHOD=EMBL.DELLYv0.6.7;CHR2=chr2;END=211662363;CT=5to5;INSLEN=0;PE=2;MAPQ=19	GT:GL:GQ:FT:RCL:RC:RCR:CN:DR:DV:RR:RV	0/0:0,-18.4296,-253.564:10000:PASS:32486733:72767380:21708893:3:72:2:0:0
chr2	115938017	INV00000778	N	<INV>	.	LowQual	IMPRECISE;CIEND=-403,403;CIPOS=-403,403;SVTYPE=INV;SVMETHOD=EMBL.DELLYv0.6.7;CHR2=chr2;END=211329567;CT=3to3;INSLEN=0;PE=2;MAPQ=26	GT:GL:GQ:FT:RCL:RC:RCR:CN:DR:DV:RR:RV	0/0:0,-5.34798,-149.316:53:PASS:31389986:70686696:21957321:3:27:2:0:0
chr2	117769686	INV00000779	N	<INV>	.	LowQual	IMPRECISE;CIEND=-222,222;CIPOS=-222,222;SVTYPE=INV;SVMETHOD=EMBL.DELLYv0.6.7;CHR2=chr2;END=117780624;CT=5to5;INSLEN=0;PE=2;MAPQ=38	GT:GL:GQ:FT:RCL:RC:RCR:CN:DR:DV:RR:RV	0/0:0,-15.4681,-284.026:157:PASS:3932:8076:4195:2:66:2:0:0
chr2	121254702	INV00000780	N	<INV>	.	LowQual	IMPRECISE;CIEND=-342,342;CIPOS=-342,342;SVTYPE=INV;SVMETHOD=EMBL.DELLYv0.6.7;CHR2=chr2;END=121255777;CT=3to3;INSLEN=0;PE=2;MAPQ=60	GT:GL:GQ:FT:RCL:RC:RCR:CN:DR:DV:RR:RV	0/0:0,-7.56645,-349.799:76:PASS:390:839:346:2:63:2:0:0
chr2	121478849	INV00000782	N	<INV>	.	LowQual	IMPRECISE;CIEND=-213,213;CIPOS=-213,213;SVTYPE=INV;SVMETHOD=EMBL.DELLYv0.6.7;CHR2=chr2;END=234514746;CT=5to5;INSLEN=0;PE=14;MAPQ=9	GT:GL:GQ:FT:RCL:RC:RCR:CN:DR:DV:RR:RV	0/1:-2.51697,0,-46.996:25:PASS:37795035:83661617:5033741:4:31:11:0:0
chr2	121478931	INV00000781	N	<INV>	.	LowQual	IMPRECISE;CIEND=-334,334;CIPOS=-334,334;SVTYPE=INV;SVMETHOD=EMBL.DELLYv0.6.7;CHR2=chr2;END=234514609;CT=3to3;INSLEN=0;PE=6;MAPQ=7	GT:GL:GQ:FT:RCL:RC:RCR:CN:DR:DV:RR:RV	0/0:0,-13.4032,-199.47:134:PASS:37794972:83661466:5033829:4:56:3:0:0
chr2	122718995	INV00000783	N	<INV>	.	PASS	IMPRECISE;CIEND=-85,85;CIPOS=-85,85;SVTYPE=INV;SVMETHOD=EMBL.DELLYv0.6.7;CHR2=chr2;END=122719805;CT=3to3;INSLEN=0;PE=33;MAPQ=60	GT:GL:GQ:FT:RCL:RC:RCR:CN:DR:DV:RR:RV	0/1:-167.936,0,-155.443:10000:PASS:290:496:133:2:30:32:0:0
chr2	122719026	INV00000784	N	<INV>	.	PASS	IMPRECISE;CIEND=-19,19;CIPOS=-19,19;SVTYPE=INV;SVMETHOD=EMBL.DELLYv0.6.7;CHR2=chr2;END=122724930;CT=5to5;INSLEN=0;PE=59;MAPQ=60	GT:GL:GQ:FT:RCL:RC:RCR:CN:DR:DV:RR:RV	0/1:-321.698,0,-210.198:10000:PASS:2301:2365:2320:1:40:59:0:0
chr2	123682558	INV00000785	N	<INV>	.	LowQual	IMPRECISE;CIEND=-401,401;CIPOS=-401,401;SVTYPE=INV;SVMETHOD=EMBL.DELLYv0.6.7;CHR2=chr2;END=184213743;CT=3to3;INSLEN=0;PE=2;MAPQ=18	GT:GL:GQ:FT:RCL:RC:RCR:CN:DR:DV:RR:RV	0/0:0,-9.0366,-197.606:90:PASS:20354139:44861892:22659702:2:35:1:0:0
chr2	123891018	INV00000787	N	<INV>	.	LowQual	IMPRECISE;CIEND=-414,414;CIPOS=-414,414;SVTYPE=INV;SVMETHOD=EMBL.DELLYv0.6.7;CHR2=chr2;END=162871494;CT=5to5;INSLEN=0;PE=5;MAPQ=5	GT:GL:GQ:FT:RCL:RC:RCR:CN:DR:DV:RR:RV	0/0:0,-26.7016,-558.645:10000:PASS:13413523:28701886:14610770:2:94:5:0:0
chr2	123891120	INV00000786	N	<INV>	.	LowQual	IMPRECISE;CIEND=-423,423;CIPOS=-423,423;SVTYPE=INV;SVMETHOD=EMBL.DELLYv0.6.7;CHR2=chr2;END=154066782;CT=3to3;INSLEN=0;PE=3;MAPQ=5	GT:GL:GQ:FT:RCL:RC:RCR:CN:DR:DV:RR:RV	0/0:0,-23.1841,-470.095:10000:PASS:10279333:22038443:11364522:2:79:3:0:0
chr2	124294180	INV00000788	N	<INV>	.	PASS	IMPRECISE;CIEND=-85,85;CIPOS=-85,85;SVTYPE=INV;SVMETHOD=EMBL.DELLYv0.6.7;CHR2=chr2;END=124295664;CT=3to3;INSLEN=0;PE=50;MAPQ=60	GT:GL:GQ:FT:RCL:RC:RCR:CN:DR:DV:RR:RV	0/1:-266.514,0,-182.714:10000:PASS:551:1267:589:2:35:49:0:0
chr2	124294182	INV00000789	N	<INV>	.	PASS	IMPRECISE;CIEND=-145,145;CIPOS=-145,145;SVTYPE=INV;SVMETHOD=EMBL.DELLYv0.6.7;CHR2=chr2;END=124295338;CT=5to5;INSLEN=0;PE=45;MAPQ=60	GT:GL:GQ:FT:RCL:RC:RCR:CN:DR:DV:RR:RV	0/1:-243.118,0,-183.918:10000:PASS:423:851:612:2:35:45:0:0
chr2	124510313	INV00000790	N	<INV>	.	LowQual	IMPRECISE;CIEND=-369,369;CIPOS=-369,369;SVTYPE=INV;SVMETHOD=EMBL.DELLYv0.6.7;CHR2=chr2;END=202836626;CT=3to3;INSLEN=0;PE=5;MAPQ=10	GT:GL:GQ:FT:RCL:RC:RCR:CN:DR:DV:RR:RV	0/1:-2.59049,0,-25.3601:26:PASS:25035205:58228827:28131567:2:6:5:0:0
chr2	127617717	INV00000791	N	<INV>	.	LowQual	IMPRECISE;CIEND=-408,408;CIPOS=-408,408;SVTYPE=INV;SVMETHOD=EMBL.DELLYv0.6.7;CHR2=chr2;END=144589186;CT=5to5;INSLEN=0;PE=2;MAPQ=5	GT:GL:GQ:FT:RCL:RC:RCR:CN:DR:DV:RR:RV	1/1:-0.334911,-0.135941,0:2:LowQual:6113044:12237023:6360153:2:0:1:0:0
chr2	127892712	INV00000792	N	<INV>	.	LowQual	IMPRECISE;CIEND=-290,290;CIPOS=-290,290;SVTYPE=INV;SVMETHOD=EMBL.DELLYv0.6.7;CHR2=chr2;END=127894087;CT=5to5;INSLEN=0;PE=2;MAPQ=54	GT:GL:GQ:FT:RCL:RC:RCR:CN:DR:DV:RR:RV	0/0:0,-16.1824,-450.098:10000:PASS:518:937:498:2:80:2:0:0
chr2	128610143	INV00000793	N	<INV>	.	LowQual	IMPRECISE;CIEND=-155,155;CIPOS=-155,155;SVTYPE=INV;SVMETHOD=EMBL.DELLYv0.6.7;CHR2=chr2;END=128611154;CT=5to5;INSLEN=0;PE=2;MAPQ=60	GT:GL:GQ:FT:RCL:RC:RCR:CN:DR:DV:RR:RV	0/0:0,-13.6802,-423.098:137:PASS:321:699:346:2:78:2:0:0
chr2	128927599	INV00000795	N	<INV>	.	PASS	IMPRECISE;CIEND=-163,163;CIPOS=-163,163;SVTYPE=INV;SVMETHOD=EMBL.DELLYv0.6.7;CHR2=chr2;END=128928241;CT=5to5;INSLEN=0;PE=47;MAPQ=60	GT:GL:GQ:FT:RCL:RC:RCR:CN:DR:DV:RR:RV	0/1:-237.109,0,-244.005:10000:PASS:234:539:349:2:46:47:0:0
chr2	128927604	INV00000794	N	<INV>	.	PASS	IMPRECISE;CIEND=-119,119;CIPOS=-119,119;SVTYPE=INV;SVMETHOD=EMBL.DELLYv0.6.7;CHR2=chr2;END=128928542;CT=3to3;INSLEN=0;PE=53;MAPQ=60	GT:GL:GQ:FT:RCL:RC:RCR:CN:DR:DV:RR:RV	0/1:-286.902,0,-242.198:10000:PASS:343:867:354:2:46:53:0:0
chr2	128946167	INV00000796	N	<INV>	.	PASS	IMPRECISE;CIEND=-105,105;CIPOS=-105,105;SVTYPE=INV;SVMETHOD=EMBL.DELLYv0.6.7;CHR2=chr2;END=128964697;CT=3to3;INSLEN=0;PE=48;MAPQ=28	GT:GL:GQ:FT:RCL:RC:RCR:CN:DR:DV:RR:RV	0/1:-97.497,0,-288.156:10000:PASS:7070:13439:6336:2:60:41:0:0
chr2	129979654	INV00000797	N	<INV>	.	PASS	IMPRECISE;CIEND=-217,217;CIPOS=-217,217;SVTYPE=INV;SVMETHOD=EMBL.DELLYv0.6.7;CHR2=chr2;END=131364204;CT=5to5;INSLEN=0;PE=5;MAPQ=51	GT:GL:GQ:FT:RCL:RC:RCR:CN:DR:DV:RR:RV	0/1:-20.3669,0,-55.9805:10000:PASS:483317:763557:475621:2:14:5:0:0
chr2	129994111	INV00000798	N	<INV>	.	LowQual	IMPRECISE;CIEND=-410,410;CIPOS=-410,410;SVTYPE=INV;SVMETHOD=EMBL.DELLYv0.6.7;CHR2=chr2;END=131351969;CT=3to3;INSLEN=0;PE=2;MAPQ=5	GT:GL:GQ:FT:RCL:RC:RCR:CN:DR:DV:RR:RV	0/0:0,-18.2569,-280.921:10000:PASS:473303:745673:464389:2:62:2:0:0
chr2	130024987	INV00000799	N	<INV>	.	LowQual	IMPRECISE;CIEND=-340,340;CIPOS=-340,340;SVTYPE=INV;SVMETHOD=EMBL.DELLYv0.6.7;CHR2=chr2;END=131312088;CT=3to3;INSLEN=0;PE=3;MAPQ=8	GT:GL:GQ:FT:RCL:RC:RCR:CN:DR:DV:RR:RV	0/0:0,-17.8118,-225.401:10000:PASS:448343:693225:437235:2:65:3:0:0
chr2	130052882	INV00000801	N	<INV>	.	LowQual	IMPRECISE;CIEND=-130,130;CIPOS=-130,130;SVTYPE=INV;SVMETHOD=EMBL.DELLYv0.6.7;CHR2=chr2;END=131284719;CT=3to3;INSLEN=0;PE=10;MAPQ=9	GT:GL:GQ:FT:RCL:RC:RCR:CN:DR:DV:RR:RV	0/1:-2.60445,0,-82.0149:26:PASS:426668:661007:412503:2:28:10:0:0
chr2	130052915	INV00000800	N	<INV>	.	LowQual	IMPRECISE;CIEND=-388,388;CIPOS=-388,388;SVTYPE=INV;SVMETHOD=EMBL.DELLYv0.6.7;CHR2=chr2;END=131284503;CT=5to5;INSLEN=0;PE=2;MAPQ=7	GT:GL:GQ:FT:RCL:RC:RCR:CN:DR:DV:RR:RV	0/0:0,-10.842,-132.192:108:PASS:426573:660794:412439:2:40:2:0:0
chr2	130060969	INV00000802	N	<INV>	.	LowQual	IMPRECISE;CIEND=-337,337;CIPOS=-337,337;SVTYPE=INV;SVMETHOD=EMBL.DELLYv0.6.7;CHR2=chr2;END=131274447;CT=3to3;INSLEN=0;PE=11;MAPQ=8	GT:GL:GQ:FT:RCL:RC:RCR:CN:DR:DV:RR:RV	1/1:-10.2568,-0.65733,0:8:LowQual:417926:652609:402676:2:1:8:0:0
chr2	130064863	INV00000803	N	<INV>	.	LowQual	IMPRECISE;CIEND=-392,392;CIPOS=-392,392;SVTYPE=INV;SVMETHOD=EMBL.DELLYv0.6.7;CHR2=chr2;END=131272161;CT=5to5;INSLEN=0;PE=2;MAPQ=6	GT:GL:GQ:FT:RCL:RC:RCR:CN:DR:DV:RR:RV	0/0:0,-16.1159,-138.606:10000:PASS:414153:650945:399726:2:57:2:0:0
chr2	130095050	INV00000804	N	<INV>	.	LowQual	IMPRECISE;CIEND=-328,328;CIPOS=-328,328;SVTYPE=INV;SVMETHOD=EMBL.DELLYv0.6.7;CHR2=chr2;END=131243675;CT=3to3;INSLEN=0;PE=2;MAPQ=9	GT:GL:GQ:FT:RCL:RC:RCR:CN:DR:DV:RR:RV	0/0:0,-10.8144,-98.6317:108:PASS:379941:635566:370622:2:39:1:0:0
chr2	130128757	INV00000805	N	<INV>	.	LowQual	IMPRECISE;CIEND=-347,347;CIPOS=-347,347;SVTYPE=INV;SVMETHOD=EMBL.DELLYv0.6.7;CHR2=chr2;END=131544295;CT=5to5;INSLEN=0;PE=2;MAPQ=10	GT:GL:GQ:FT:RCL:RC:RCR:CN:DR:DV:RR:RV	0/0:0,-4.61797,-97.5388:46:PASS:463723:800454:510320:2:19:2:0:0
chr2	130146932	INV00000806	N	<INV>	.	LowQual	IMPRECISE;CIEND=-92,92;CIPOS=-92,92;SVTYPE=INV;SVMETHOD=EMBL.DELLYv0.6.7;CHR2=chr2;END=131526147;CT=5to5;INSLEN=0;PE=2;MAPQ=7	GT:GL:GQ:FT:RCL:RC:RCR:CN:DR:DV:RR:RV	0/0:0,-18.3591,-326.454:10000:PASS:449398:781376:487503:2:63:2:0:0
chr2	130151340	INV00000807	N	<INV>	.	LowQual	IMPRECISE;CIEND=-51,51;CIPOS=-51,51;SVTYPE=INV;SVMETHOD=EMBL.DELLYv0.6.7;CHR2=chr2;END=131521643;CT=5to5;INSLEN=0;PE=2;MAPQ=10	GT:GL:GQ:FT:RCL:RC:RCR:CN:DR:DV:RR:RV	0/0:0,-17.976,-232.199:10000:PASS:446441:775541:483553:2:65:2:0:0
chr2	130159638	INV00000808	N	<INV>	.	LowQual	IMPRECISE;CIEND=-413,413;CIPOS=-413,413;SVTYPE=INV;SVMETHOD=EMBL.DELLYv0.6.7;CHR2=chr2;END=131513558;CT=5to5;INSLEN=0;PE=2;MAPQ=24	GT:GL:GQ:FT:RCL:RC:RCR:CN:DR:DV:RR:RV	0/0:0,-9.34046,-221.996:93:PASS:438842:766858:476030:2:45:2:0:0
chr2	130166821	INV00000810	N	<INV>	.	PASS	IMPRECISE;CIEND=-312,312;CIPOS=-312,312;SVTYPE=INV;SVMETHOD=EMBL.DELLYv0.6.7;CHR2=chr2;END=131507192;CT=5to5;INSLEN=0;PE=20;MAPQ=56	GT:GL:GQ:FT:RCL:RC:RCR:CN:DR:DV:RR:RV	0/1:-83.0512,0,-263.817:10000:PASS:436505:758753:470170:2:61:20:0:0
chr2	130166993	INV00000809	N	<INV>	.	PASS	IMPRECISE;CIEND=-242,242;CIPOS=-242,242;SVTYPE=INV;SVMETHOD=EMBL.DELLYv0.6.7;CHR2=chr2;END=131506863;CT=3to3;INSLEN=0;PE=11;MAPQ=53	GT:GL:GQ:FT:RCL:RC:RCR:CN:DR:DV:RR:RV	0/1:-35.6317,0,-274.826:10000:PASS:436299:758424:469903:2:61:11:0:0
chr2	130170009	INV00000811	N	<INV>	.	PASS	IMPRECISE;CIEND=-257,257;CIPOS=-257,257;SVTYPE=INV;SVMETHOD=EMBL.DELLYv0.6.7;CHR2=chr2;END=131503928;CT=5to5;INSLEN=0;PE=10;MAPQ=45	GT:GL:GQ:FT:RCL:RC:RCR:CN:DR:DV:RR:RV	0/1:-21.872,0,-271.331:10000:PASS:433870:754430:467393:2:58:10:0:0
chr2	130185441	INV00000812	N	<INV>	.	PASS	IMPRECISE;CIEND=-151,151;CIPOS=-151,151;SVTYPE=INV;SVMETHOD=EMBL.DELLYv0.6.7;CHR2=chr2;END=131489279;CT=3to3;INSLEN=0;PE=41;MAPQ=41	GT:GL:GQ:FT:RCL:RC:RCR:CN:DR:DV:RR:RV	0/1:-152.864,0,-2.20103:22:PASS:418821:737054:455414:2:5:41:0:0
chr2	130185741	INV00000813	N	<INV>	.	PASS	IMPRECISE;CIEND=-142,142;CIPOS=-142,142;SVTYPE=INV;SVMETHOD=EMBL.DELLYv0.6.7;CHR2=chr2;END=131488924;CT=5to5;INSLEN=0;PE=49;MAPQ=57	GT:GL:GQ:FT:RCL:RC:RCR:CN:DR:DV:RR:RV	1/1:-250.871,-7.25213,0:73:PASS:418367:736705:455213:2:3:49:0:0
chr2	130186754	INV00000814	N	<INV>	.	PASS	IMPRECISE;CIEND=-340,340;CIPOS=-340,340;SVTYPE=INV;SVMETHOD=EMBL.DELLYv0.6.7;CHR2=chr2;END=131487798;CT=3to3;INSLEN=0;PE=9;MAPQ=51	GT:GL:GQ:FT:RCL:RC:RCR:CN:DR:DV:RR:RV	0/1:-25.7315,0,-192.937:10000:PASS:417369:735412:454340:2:52:9:0:0
chr2	130187033	INV00000815	N	<INV>	.	PASS	IMPRECISE;CIEND=-43,43;CIPOS=-43,43;SVTYPE=INV;SVMETHOD=EMBL.DELLYv0.6.7;CHR2=chr2;END=131487665;CT=5to5;INSLEN=0;PE=4;MAPQ=51	GT:GL:GQ:FT:RCL:RC:RCR:CN:DR:DV:RR:RV	0/1:-7.60963,0,-125.262:76:PASS:417094:735183:454183:2:33:4:0:0
chr2	130204692	INV00000816	N	<INV>	.	LowQual	IMPRECISE;CIEND=-401,401;CIPOS=-401,401;SVTYPE=INV;SVMETHOD=EMBL.DELLYv0.6.7;CHR2=chr2;END=131470077;CT=5to5;INSLEN=0;PE=2;MAPQ=9	GT:GL:GQ:FT:RCL:RC:RCR:CN:DR:DV:RR:RV	0/0:0,-14.9213,-174.388:149:PASS:400089:714556:438638:2:53:2:0:0
chr2	130217751	INV00000817	N	<INV>	.	LowQual	IMPRECISE;CIEND=-378,378;CIPOS=-378,378;SVTYPE=INV;SVMETHOD=EMBL.DELLYv0.6.7;CHR2=chr2;END=131456747;CT=3to3;INSLEN=0;PE=2;MAPQ=22	GT:GL:GQ:FT:RCL:RC:RCR:CN:DR:DV:RR:RV	0/0:0,-7.11821,-108.283:71:PASS:389659:697898:428270:2:32:2:0:0
chr2	130221301	INV00000818	N	<INV>	.	LowQual	IMPRECISE;CIEND=-83,83;CIPOS=-83,83;SVTYPE=INV;SVMETHOD=EMBL.DELLYv0.6.7;CHR2=chr2;END=131453493;CT=3to3;INSLEN=0;PE=2;MAPQ=24	GT:GL:GQ:FT:RCL:RC:RCR:CN:DR:DV:RR:RV	0/0:0,-17.3694,-235.065:10000:PASS:386610:693677:425476:2:60:1:0:0
chr2	130230822	INV00000819	N	<INV>	.	LowQual	IMPRECISE;CIEND=-201,201;CIPOS=-201,201;SVTYPE=INV;SVMETHOD=EMBL.DELLYv0.6.7;CHR2=chr2;END=131443782;CT=5to5;INSLEN=0;PE=2;MAPQ=8	GT:GL:GQ:FT:RCL:RC:RCR:CN:DR:DV:RR:RV	0/0:0,-11.7817,-193.113:118:PASS:378662:682666:416363:2:41:1:0:0
chr2	130279497	INV00000820	N	<INV>	.	PASS	IMPRECISE;CIEND=-275,275;CIPOS=-275,275;SVTYPE=INV;SVMETHOD=EMBL.DELLYv0.6.7;CHR2=chr2;END=131372800;CT=3to3;INSLEN=0;PE=13;MAPQ=47	GT:GL:GQ:FT:RCL:RC:RCR:CN:DR:DV:RR:RV	0/1:-48.657,0,-225.639:10000:PASS:336927:601803:365877:2:46:13:0:0
chr2	130279861	INV00000821	N	<INV>	.	PASS	IMPRECISE;CIEND=-317,317;CIPOS=-317,317;SVTYPE=INV;SVMETHOD=EMBL.DELLYv0.6.7;CHR2=chr2;END=131372644;CT=5to5;INSLEN=0;PE=21;MAPQ=60	GT:GL:GQ:FT:RCL:RC:RCR:CN:DR:DV:RR:RV	0/1:-104.535,0,-212.734:10000:PASS:336702:601431:365815:2:43:21:0:0
chr2	130283159	INV00000822	N	<INV>	.	PASS	IMPRECISE;CIEND=-379,379;CIPOS=-379,379;SVTYPE=INV;SVMETHOD=EMBL.DELLYv0.6.7;CHR2=chr2;END=131369172;CT=3to3;INSLEN=0;PE=3;MAPQ=34	GT:GL:GQ:FT:RCL:RC:RCR:CN:DR:DV:RR:RV	0/1:-1.05927,0,-98.4653:11:LowQual:334275:596309:363299:2:31:3:0:0
chr2	130483832	INV00000823	N	<INV>	.	LowQual	IMPRECISE;CIEND=-398,398;CIPOS=-398,398;SVTYPE=INV;SVMETHOD=EMBL.DELLYv0.6.7;CHR2=chr2;END=130637079;CT=5to5;INSLEN=0;PE=3;MAPQ=6	GT:GL:GQ:FT:RCL:RC:RCR:CN:DR:DV:RR:RV	0/0:0,-10.514,-104.219:105:PASS:27913:33195:37896:1:39:3:0:0
chr2	131129004	INV00000825	N	<INV>	.	PASS	IMPRECISE;CIEND=-279,279;CIPOS=-279,279;SVTYPE=INV;SVMETHOD=EMBL.DELLYv0.6.7;CHR2=chr2;END=131129857;CT=5to5;INSLEN=0;PE=18;MAPQ=60	GT:GL:GQ:FT:RCL:RC:RCR:CN:DR:DV:RR:RV	0/1:-81.826,0,-291.126:10000:PASS:278:646:326:2:54:18:0:0
chr2	131129152	INV00000824	N	<INV>	.	PASS	IMPRECISE;CIEND=-249,249;CIPOS=-249,249;SVTYPE=INV;SVMETHOD=EMBL.DELLYv0.6.7;CHR2=chr2;END=131129645;CT=3to3;INSLEN=0;PE=22;MAPQ=60	GT:GL:GQ:FT:RCL:RC:RCR:CN:DR:DV:RR:RV	0/1:-99.6196,0,-325.616:10000:PASS:215:340:202:2:60:22:0:0
chr2	131770779	INV00000826	N	<INV>	.	LowQual	IMPRECISE;CIEND=-266,266;CIPOS=-266,266;SVTYPE=INV;SVMETHOD=EMBL.DELLYv0.6.7;CHR2=chr2;END=131791485;CT=3to3;INSLEN=0;PE=2;MAPQ=8	GT:GL:GQ:FT:RCL:RC:RCR:CN:DR:DV:RR:RV	0/0:0,-9.67207,-136.133:97:PASS:3708:13929:5640:3:36:2:0:0
chr2	131770976	INV00000827	N	<INV>	.	LowQual	IMPRECISE;CIEND=-90,90;CIPOS=-90,90;SVTYPE=INV;SVMETHOD=EMBL.DELLYv0.6.7;CHR2=chr2;END=131791376;CT=5to5;INSLEN=0;PE=3;MAPQ=12	GT:GL:GQ:FT:RCL:RC:RCR:CN:DR:DV:RR:RV	0/0:0,-6.27256,-130.271:63:PASS:3520:13812:5693:3:30:2:0:0
chr2	131777423	INV00000828	N	<INV>	.	LowQual	IMPRECISE;CIEND=-289,289;CIPOS=-289,289;SVTYPE=INV;SVMETHOD=EMBL.DELLYv0.6.7;CHR2=chr2;END=131821794;CT=5to5;INSLEN=0;PE=12;MAPQ=7	GT:GL:GQ:FT:RCL:RC:RCR:CN:DR:DV:RR:RV	0/1:-8.49148,0,-3.92587:39:PASS:10807:29657:12735:3:2:8:0:0
chr2	132218394	INV00000829	N	<INV>	.	LowQual	IMPRECISE;CIEND=-280,280;CIPOS=-280,280;SVTYPE=INV;SVMETHOD=EMBL.DELLYv0.6.7;CHR2=chr2;END=132218660;CT=3to3;INSLEN=0;PE=13;MAPQ=5	GT:GL:GQ:FT:RCL:RC:RCR:CN:DR:DV:RR:RV	0/0:0,-13.6843,-430.414:137:PASS:142:252:97:2:75:7:0:0
chr2	132218513	INV00000830	N	<INV>	.	LowQual	IMPRECISE;CIEND=-288,288;CIPOS=-288,288;SVTYPE=INV;SVMETHOD=EMBL.DELLYv0.6.7;CHR2=chr2;END=132219010;CT=5to5;INSLEN=0;PE=5;MAPQ=2	GT:GL:GQ:FT:RCL:RC:RCR:CN:DR:DV:RR:RV	0/0:0,-22.378,-439.065:10000:PASS:247:420:211:2:75:1:0:0
chr2	132285701	INV00000831	N	<INV>	.	PASS	IMPRECISE;CIEND=-348,348;CIPOS=-348,348;SVTYPE=INV;SVMETHOD=EMBL.DELLYv0.6.7;CHR2=chr2;END=161278751;CT=5to5;INSLEN=0;PE=5;MAPQ=23	GT:GL:GQ:FT:RCL:RC:RCR:CN:DR:DV:RR:RV	0/0:0,-20.095,-507.163:10000:PASS:10122224:21727226:10831703:2:93:4:0:0
chr2	132910190	INV00000833	N	<INV>	.	PASS	IMPRECISE;CIEND=-126,126;CIPOS=-126,126;SVTYPE=INV;SVMETHOD=EMBL.DELLYv0.6.7;CHR2=chr2;END=132916920;CT=5to5;INSLEN=0;PE=13;MAPQ=60	GT:GL:GQ:FT:RCL:RC:RCR:CN:DR:DV:RR:RV	0/1:-53.3558,0,-165.164:10000:PASS:2556:3950:2530:2:30:13:0:0
chr2	132910301	INV00000832	N	<INV>	.	PASS	IMPRECISE;CIEND=-189,189;CIPOS=-189,189;SVTYPE=INV;SVMETHOD=EMBL.DELLYv0.6.7;CHR2=chr2;END=132914196;CT=3to3;INSLEN=0;PE=17;MAPQ=60	GT:GL:GQ:FT:RCL:RC:RCR:CN:DR:DV:RR:RV	0/1:-75.6104,0,-392.21:10000:PASS:1498:2810:750:3:70:17:0:0
chr2	133781344	INV00000834	N	<INV>	.	LowQual	IMPRECISE;CIEND=-307,307;CIPOS=-307,307;SVTYPE=INV;SVMETHOD=EMBL.DELLYv0.6.7;CHR2=chr2;END=231579589;CT=5to5;INSLEN=0;PE=3;MAPQ=1	GT:GL:GQ:FT:RCL:RC:RCR:CN:DR:DV:RR:RV	0/0:0,-1.90252,-9.39428:19:PASS:31762818:72993252:7062568:4:8:0:0:0
chr2	138805132	INV00000835	N	<INV>	.	LowQual	IMPRECISE;CIEND=-325,325;CIPOS=-325,325;SVTYPE=INV;SVMETHOD=EMBL.DELLYv0.6.7;CHR2=chr2;END=140970704;CT=5to5;INSLEN=0;PE=2;MAPQ=27	GT:GL:GQ:FT:RCL:RC:RCR:CN:DR:DV:RR:RV	0/0:0,-18.3751,-432.295:10000:PASS:806841:1611741:809297:2:77:2:0:0
chr2	142609202	INV00000836	N	<INV>	.	PASS	IMPRECISE;CIEND=-371,371;CIPOS=-371,371;SVTYPE=INV;SVMETHOD=EMBL.DELLYv0.6.7;CHR2=chr2;END=143666343;CT=5to5;INSLEN=0;PE=4;MAPQ=25	GT:GL:GQ:FT:RCL:RC:RCR:CN:DR:DV:RR:RV	0/0:0,-6.81721,-118.876:68:PASS:403898:813890:404635:2:44:3:0:0
chr2	151750538	INV00000837	N	<INV>	.	PASS	IMPRECISE;CIEND=-349,349;CIPOS=-349,349;SVTYPE=INV;SVMETHOD=EMBL.DELLYv0.6.7;CHR2=chr2;END=151750754;CT=3to3;INSLEN=0;PE=3;MAPQ=26	GT:GL:GQ:FT:RCL:RC:RCR:CN:DR:DV:RR:RV	0/0:0,-2.36444,-293.406:24:PASS:73:131:31:3:57:6:0:0
chr2	151849943	INV00000838	N	<INV>	.	LowQual	IMPRECISE;CIEND=-340,340;CIPOS=-340,340;SVTYPE=INV;SVMETHOD=EMBL.DELLYv0.6.7;CHR2=chr2;END=237343576;CT=3to3;INSLEN=0;PE=2;MAPQ=28	GT:GL:GQ:FT:RCL:RC:RCR:CN:DR:DV:RR:RV	0/0:0,-11.9503,-277.701:120:PASS:30453466:63447491:3079930:4:48:1:0:0
chr2	152128173	INV00000839	N	<INV>	.	LowQual	IMPRECISE;CIEND=-372,372;CIPOS=-372,372;SVTYPE=INV;SVMETHOD=EMBL.DELLYv0.6.7;CHR2=chr2;END=152129236;CT=3to3;INSLEN=0;PE=2;MAPQ=60	GT:GL:GQ:FT:RCL:RC:RCR:CN:DR:DV:RR:RV	0/0:0,-8.46921,-378.399:85:PASS:417:823:326:2:66:2:0:0
chr2	153539343	INV00000840	N	<INV>	.	LowQual	IMPRECISE;CIEND=-412,412;CIPOS=-412,412;SVTYPE=INV;SVMETHOD=EMBL.DELLYv0.6.7;CHR2=chr2;END=153629609;CT=3to3;INSLEN=0;PE=2;MAPQ=3	GT:GL:GQ:FT:RCL:RC:RCR:CN:DR:DV:RR:RV	0/0:0,-20.52,-262.648:10000:PASS:33223:67699:32246:2:70:0:0:0
chr2	154150374	INV00000842	N	<INV>	.	PASS	IMPRECISE;CIEND=-261,261;CIPOS=-261,261;SVTYPE=INV;SVMETHOD=EMBL.DELLYv0.6.7;CHR2=chr2;END=166690587;CT=5to5;INSLEN=0;PE=13;MAPQ=25	GT:GL:GQ:FT:RCL:RC:RCR:CN:DR:DV:RR:RV	1/1:-26.7606,-3.37301,0:34:PASS:4667219:9445507:4676864:2:0:12:0:0
chr2	154150517	INV00000841	N	<INV>	.	PASS	IMPRECISE;CIEND=-158,158;CIPOS=-158,158;SVTYPE=INV;SVMETHOD=EMBL.DELLYv0.6.7;CHR2=chr2;END=166689248;CT=3to3;INSLEN=0;PE=39;MAPQ=24	GT:GL:GQ:FT:RCL:RC:RCR:CN:DR:DV:RR:RV	0/1:-49.5995,0,-220.405:10000:PASS:4666670:9445195:4675344:2:51:38:0:0
chr2	154962470	INV00000843	N	<INV>	.	PASS	IMPRECISE;CIEND=-173,173;CIPOS=-173,173;SVTYPE=INV;SVMETHOD=EMBL.DELLYv0.6.7;CHR2=chr2;END=154968631;CT=3to3;INSLEN=0;PE=29;MAPQ=60	GT:GL:GQ:FT:RCL:RC:RCR:CN:DR:DV:RR:RV	0/1:-153.945,0,-142.436:10000:PASS:2344:2527:959:2:33:29:0:0
chr2	154968442	INV00000844	N	<INV>	.	PASS	IMPRECISE;CIEND=-82,82;CIPOS=-82,82;SVTYPE=INV;SVMETHOD=EMBL.DELLYv0.6.7;CHR2=chr2;END=154973677;CT=5to5;INSLEN=0;PE=38;MAPQ=60	GT:GL:GQ:FT:RCL:RC:RCR:CN:DR:DV:RR:RV	0/1:-203.122,0,-205.122:10000:PASS:1049:1821:2049:1:38:38:0:0
chr2	160426221	INV00000845	N	<INV>	.	PASS	IMPRECISE;CIEND=-168,168;CIPOS=-168,168;SVTYPE=INV;SVMETHOD=EMBL.DELLYv0.6.7;CHR2=chr2;END=227428229;CT=5to5;INSLEN=0;PE=4;MAPQ=26	GT:GL:GQ:FT:RCL:RC:RCR:CN:DR:DV:RR:RV	0/0:0,-3.58977,-200.461:36:PASS:24605291:49967510:10113077:3:40:4:0:0
chr2	160426325	INV00000846	N	<INV>	.	LowQual	IMPRECISE;CIEND=-377,377;CIPOS=-377,377;SVTYPE=INV;SVMETHOD=EMBL.DELLYv0.6.7;CHR2=chr2;END=227428020;CT=3to3;INSLEN=0;PE=2;MAPQ=36	GT:GL:GQ:FT:RCL:RC:RCR:CN:DR:DV:RR:RV	0/0:0,-14.0871,-307.416:141:PASS:24605208:49967316:10113191:3:68:2:0:0
chr2	164041397	INV00000847	N	<INV>	.	LowQual	IMPRECISE;CIEND=-425,425;CIPOS=-425,425;SVTYPE=INV;SVMETHOD=EMBL.DELLYv0.6.7;CHR2=chr2;END=213330249;CT=5to5;INSLEN=0;PE=2;MAPQ=8	GT:GL:GQ:FT:RCL:RC:RCR:CN:DR:DV:RR:RV	0/0:0,-17.5649,-364.601:10000:PASS:18554223:36908855:17773840:2:61:2:0:0
chr2	167363051	INV00000848	N	<INV>	.	LowQual	IMPRECISE;CIEND=-284,284;CIPOS=-284,284;SVTYPE=INV;SVMETHOD=EMBL.DELLYv0.6.7;CHR2=chr2;END=167364040;CT=5to5;INSLEN=0;PE=2;MAPQ=54	GT:GL:GQ:FT:RCL:RC:RCR:CN:DR:DV:RR:RV	0/0:0,-18.6812,-455.395:10000:PASS:366:752:290:2:85:2:0:0
chr2	167971121	INV00000849	N	<INV>	.	LowQual	IMPRECISE;CIEND=-345,345;CIPOS=-345,345;SVTYPE=INV;SVMETHOD=EMBL.DELLYv0.6.7;CHR2=chr2;END=194385550;CT=3to3;INSLEN=0;PE=19;MAPQ=9	GT:GL:GQ:FT:RCL:RC:RCR:CN:DR:DV:RR:RV	0/0:0,-6.98443,-391.084:70:PASS:9947272:19852522:9832674:2:68:14:0:0
chr2	169003208	INV00000850	N	<INV>	.	LowQual	IMPRECISE;CIEND=-400,400;CIPOS=-400,400;SVTYPE=INV;SVMETHOD=EMBL.DELLYv0.6.7;CHR2=chr2;END=199640296;CT=5to5;INSLEN=0;PE=2;MAPQ=5	GT:GL:GQ:FT:RCL:RC:RCR:CN:DR:DV:RR:RV	0/0:0,-21.2692,-423.423:10000:PASS:11531163:23037021:11398797:2:72:2:0:0
chr2	171187226	INV00000851	N	<INV>	.	LowQual	IMPRECISE;CIEND=-323,323;CIPOS=-323,323;SVTYPE=INV;SVMETHOD=EMBL.DELLYv0.6.7;CHR2=chr2;END=210069791;CT=5to5;INSLEN=0;PE=3;MAPQ=5	GT:GL:GQ:FT:RCL:RC:RCR:CN:DR:DV:RR:RV	0/0:0,-17.2362,-339.898:10000:PASS:14603899:29106876:14332938:2:60:3:0:0
chr2	173005330	INV00000852	N	<INV>	.	LowQual	IMPRECISE;CIEND=-324,324;CIPOS=-324,324;SVTYPE=INV;SVMETHOD=EMBL.DELLYv0.6.7;CHR2=chr2;END=237343576;CT=3to3;INSLEN=0;PE=2;MAPQ=29	GT:GL:GQ:FT:RCL:RC:RCR:CN:DR:DV:RR:RV	0/0:0,-11.5514,-277.126:116:PASS:24167446:47575738:3079930:3:48:2:0:0
chr2	173379003	INV00000853	N	<INV>	.	LowQual	IMPRECISE;CIEND=-341,341;CIPOS=-341,341;SVTYPE=INV;SVMETHOD=EMBL.DELLYv0.6.7;CHR2=chr2;END=173380455;CT=5to5;INSLEN=0;PE=2;MAPQ=60	GT:GL:GQ:FT:RCL:RC:RCR:CN:DR:DV:RR:RV	0/0:0,-10.8748,-428.097:109:PASS:458:1133:588:2:74:2:0:0
chr2	175034745	INV00000854	N	<INV>	.	PASS	IMPRECISE;CIEND=-395,395;CIPOS=-395,395;SVTYPE=INV;SVMETHOD=EMBL.DELLYv0.6.7;CHR2=chr2;END=180019583;CT=5to5;INSLEN=0;PE=4;MAPQ=20	GT:GL:GQ:FT:RCL:RC:RCR:CN:DR:DV:RR:RV	0/0:0,-14.8793,-429.719:149:PASS:1851701:3733779:1931423:2:73:4:0:0
chr2	177235395	INV00000855	N	<INV>	.	LowQual	IMPRECISE;CIEND=-258,258;CIPOS=-258,258;SVTYPE=INV;SVMETHOD=EMBL.DELLYv0.6.7;CHR2=chr2;END=177236869;CT=3to3;INSLEN=0;PE=2;MAPQ=60	GT:GL:GQ:FT:RCL:RC:RCR:CN:DR:DV:RR:RV	0/0:0,-7.86795,-371.2:79:PASS:529:1120:504:2:64:2:0:0
chr2	177397209	INV00000856	N	<INV>	.	LowQual	IMPRECISE;CIEND=-277,277;CIPOS=-277,277;SVTYPE=INV;SVMETHOD=EMBL.DELLYv0.6.7;CHR2=chr2;END=177397788;CT=5to5;INSLEN=0;PE=2;MAPQ=60	GT:GL:GQ:FT:RCL:RC:RCR:CN:DR:DV:RR:RV	0/0:0,-11.1793,-438:112:PASS:194:432:191:2:75:2:0:0
chr2	178253233	INV00000857	N	<INV>	.	LowQual	IMPRECISE;CIEND=-162,162;CIPOS=-162,162;SVTYPE=INV;SVMETHOD=EMBL.DELLYv0.6.7;CHR2=chr2;END=178254141;CT=5to5;INSLEN=0;PE=2;MAPQ=60	GT:GL:GQ:FT:RCL:RC:RCR:CN:DR:DV:RR:RV	0/0:0,-1.84681,-247.199:18:PASS:326:622:324:2:44:2:0:0
chr2	181432881	INV00000858	N	<INV>	.	LowQual	IMPRECISE;CIEND=-379,379;CIPOS=-379,379;SVTYPE=INV;SVMETHOD=EMBL.DELLYv0.6.7;CHR2=chr2;END=181435791;CT=3to3;INSLEN=0;PE=2;MAPQ=60	GT:GL:GQ:FT:RCL:RC:RCR:CN:DR:DV:RR:RV	0/0:0,-17.1999,-558:10000:PASS:1219:2392:814:2:95:2:0:0
chr2	182403472	INV00000859	N	<INV>	.	LowQual	IMPRECISE;CIEND=-358,358;CIPOS=-358,358;SVTYPE=INV;SVMETHOD=EMBL.DELLYv0.6.7;CHR2=chr2;END=237655451;CT=5to5;INSLEN=0;PE=3;MAPQ=2	GT:GL:GQ:FT:RCL:RC:RCR:CN:DR:DV:RR:RV	0/0:0,-19.5661,-381.899:10000:PASS:20776374:40696207:2871660:3:65:0:0:0
chr2	182789434	INV00000860	N	<INV>	.	LowQual	IMPRECISE;CIEND=-225,225;CIPOS=-225,225;SVTYPE=INV;SVMETHOD=EMBL.DELLYv0.6.7;CHR2=chr2;END=182790604;CT=3to3;INSLEN=0;PE=2;MAPQ=60	GT:GL:GQ:FT:RCL:RC:RCR:CN:DR:DV:RR:RV	0/0:0,-12.6844,-464.9:127:PASS:423:933:420:2:80:2:0:0
chr2	183704451	INV00000861	N	<INV>	.	PASS	IMPRECISE;CIEND=-124,124;CIPOS=-124,124;SVTYPE=INV;SVMETHOD=EMBL.DELLYv0.6.7;CHR2=chr2;END=183707283;CT=3to3;INSLEN=0;PE=47;MAPQ=60	GT:GL:GQ:FT:RCL:RC:RCR:CN:DR:DV:RR:RV	0/1:-252.806,0,-232.106:10000:PASS:1198:2085:1073:2:44:47:0:0
chr2	183705048	INV00000862	N	<INV>	.	PASS	IMPRECISE;CIEND=-174,174;CIPOS=-174,174;SVTYPE=INV;SVMETHOD=EMBL.DELLYv0.6.7;CHR2=chr2;END=183706336;CT=5to5;INSLEN=0;PE=44;MAPQ=60	GT:GL:GQ:FT:RCL:RC:RCR:CN:DR:DV:RR:RV	0/1:-228.615,0,-207.415:10000:PASS:229:842:693:2:39:44:0:0
chr2	188031142	INV00000863	N	<INV>	.	LowQual	IMPRECISE;CIEND=-355,355;CIPOS=-355,355;SVTYPE=INV;SVMETHOD=EMBL.DELLYv0.6.7;CHR2=chr2;END=241596553;CT=5to5;INSLEN=0;PE=6;MAPQ=9	GT:GL:GQ:FT:RCL:RC:RCR:CN:DR:DV:RR:RV	0/1:-1.99932,0,-0.559842:7:LowQual:20109563:39008445:337094:4:1:5:0:0
chr2	191699812	INV00000865	N	<INV>	.	LowQual	IMPRECISE;CIEND=-259,259;CIPOS=-259,259;SVTYPE=INV;SVMETHOD=EMBL.DELLYv0.6.7;CHR2=chr2;END=216382736;CT=5to5;INSLEN=0;PE=12;MAPQ=3	GT:GL:GQ:FT:RCL:RC:RCR:CN:DR:DV:RR:RV	0/0:0,-7.16756,-78.5354:72:PASS:9367724:18425214:8974453:2:27:1:0:0
chr2	191699938	INV00000864	N	<INV>	.	LowQual	IMPRECISE;CIEND=-228,228;CIPOS=-228,228;SVTYPE=INV;SVMETHOD=EMBL.DELLYv0.6.7;CHR2=chr2;END=216382785;CT=3to3;INSLEN=0;PE=8;MAPQ=3	GT:GL:GQ:FT:RCL:RC:RCR:CN:DR:DV:RR:RV	0/0:0,-4.65128,-57.8067:47:PASS:9367667:18425233:8974367:2:18:1:0:0
chr2	194106744	INV00000866	N	<INV>	.	LowQual	IMPRECISE;CIEND=-384,384;CIPOS=-384,384;SVTYPE=INV;SVMETHOD=EMBL.DELLYv0.6.7;CHR2=chr2;END=194106972;CT=5to5;INSLEN=0;PE=3;MAPQ=5	GT:GL:GQ:FT:RCL:RC:RCR:CN:DR:DV:RR:RV	0/0:0,-7.73015,-173.523:77:PASS:80:211:82:3:39:4:0:0
chr2	197429618	INV00000867	N	<INV>	.	LowQual	IMPRECISE;CIEND=-96,96;CIPOS=-96,96;SVTYPE=INV;SVMETHOD=EMBL.DELLYv0.6.7;CHR2=chr2;END=197430772;CT=3to3;INSLEN=0;PE=2;MAPQ=60	GT:GL:GQ:FT:RCL:RC:RCR:CN:DR:DV:RR:RV	0/0:0,-14.7699,-397.599:148:PASS:436:857:399:2:68:1:0:0
chr2	199249574	INV00000869	N	<INV>	.	LowQual	IMPRECISE;CIEND=-394,394;CIPOS=-394,394;SVTYPE=INV;SVMETHOD=EMBL.DELLYv0.6.7;CHR2=chr2;END=203965172;CT=5to5;INSLEN=0;PE=2;MAPQ=33	GT:GL:GQ:FT:RCL:RC:RCR:CN:DR:DV:RR:RV	0/0:0,-10.1488,-209.366:101:PASS:1765535:3469893:1734495:2:45:2:0:0
chr2	199249692	INV00000868	N	<INV>	.	LowQual	IMPRECISE;CIEND=-365,365;CIPOS=-365,365;SVTYPE=INV;SVMETHOD=EMBL.DELLYv0.6.7;CHR2=chr2;END=203964721;CT=3to3;INSLEN=0;PE=4;MAPQ=7	GT:GL:GQ:FT:RCL:RC:RCR:CN:DR:DV:RR:RV	0/0:0,-16.9725,-231.562:10000:PASS:1765309:3469558:1734200:2:68:3:0:0
chr2	200068071	INV00000870	N	<INV>	.	LowQual	IMPRECISE;CIEND=-295,295;CIPOS=-295,295;SVTYPE=INV;SVMETHOD=EMBL.DELLYv0.6.7;CHR2=chr2;END=200069269;CT=3to3;INSLEN=0;PE=2;MAPQ=60	GT:GL:GQ:FT:RCL:RC:RCR:CN:DR:DV:RR:RV	0/0:0,-5.75936,-314.599:58:PASS:496:962:464:2:57:2:0:0
chr2	200244710	INV00000871	N	<INV>	.	LowQual	IMPRECISE;CIEND=-306,306;CIPOS=-306,306;SVTYPE=INV;SVMETHOD=EMBL.DELLYv0.6.7;CHR2=chr2;END=200246213;CT=3to3;INSLEN=0;PE=2;MAPQ=60	GT:GL:GQ:FT:RCL:RC:RCR:CN:DR:DV:RR:RV	0/0:0,-9.37233,-395.299:94:PASS:593:1053:568:2:69:2:0:0
chr2	202186247	INV00000872	N	<INV>	.	LowQual	IMPRECISE;CIEND=-222,222;CIPOS=-222,222;SVTYPE=INV;SVMETHOD=EMBL.DELLYv0.6.7;CHR2=chr2;END=202187564;CT=5to5;INSLEN=0;PE=2;MAPQ=60	GT:GL:GQ:FT:RCL:RC:RCR:CN:DR:DV:RR:RV	0/0:0,-8.86588,-358.4:89:PASS:477:915:483:2:62:2:0:0
chr2	202527711	INV00000873	N	<INV>	.	LowQual	IMPRECISE;CIEND=-398,398;CIPOS=-398,398;SVTYPE=INV;SVMETHOD=EMBL.DELLYv0.6.7;CHR2=chr2;END=226661510;CT=5to5;INSLEN=0;PE=2;MAPQ=27	GT:GL:GQ:FT:RCL:RC:RCR:CN:DR:DV:RR:RV	0/0:0,-4.12937,-124.502:41:PASS:9041415:17779734:8537368:2:28:2:0:0
chr2	202527837	INV00000874	N	<INV>	.	PASS	IMPRECISE;CIEND=-335,335;CIPOS=-335,335;SVTYPE=INV;SVMETHOD=EMBL.DELLYv0.6.7;CHR2=chr2;END=226661260;CT=3to3;INSLEN=0;PE=7;MAPQ=34	GT:GL:GQ:FT:RCL:RC:RCR:CN:DR:DV:RR:RV	0/1:-10.1688,0,-109.583:102:PASS:9041250:17779521:8537203:2:25:6:0:0
chr2	204509602	INV00000875	N	<INV>	.	LowQual	IMPRECISE;CIEND=-340,340;CIPOS=-340,340;SVTYPE=INV;SVMETHOD=EMBL.DELLYv0.6.7;CHR2=chr2;END=228012456;CT=5to5;INSLEN=0;PE=2;MAPQ=4	GT:GL:GQ:FT:RCL:RC:RCR:CN:DR:DV:RR:RV	0/0:0,-25.6788,-306.79:10000:PASS:8747397:17316485:8205673:2:86:0:0:0
chr2	206071319	INV00000876	N	<INV>	.	LowQual	IMPRECISE;CIEND=-336,336;CIPOS=-336,336;SVTYPE=INV;SVMETHOD=EMBL.DELLYv0.6.7;CHR2=chr2;END=218215431;CT=3to3;INSLEN=0;PE=4;MAPQ=9	GT:GL:GQ:FT:RCL:RC:RCR:CN:DR:DV:RR:RV	0/0:0,-10.8443,-261.516:108:PASS:4469388:9034756:4359819:2:46:4:0:0
chr2	207645138	INV00000877	N	<INV>	.	PASS	IMPRECISE;CIEND=-350,350;CIPOS=-350,350;SVTYPE=INV;SVMETHOD=EMBL.DELLYv0.6.7;CHR2=chr2;END=207645463;CT=3to3;INSLEN=0;PE=6;MAPQ=60	GT:GL:GQ:FT:RCL:RC:RCR:CN:DR:DV:RR:RV	0/1:-41.4825,0,-48.8825:10000:PASS:106:107:25:2:9:8:0:0
chr2	207645349	INV00000878	N	<INV>	.	PASS	IMPRECISE;CIEND=-289,289;CIPOS=-289,289;SVTYPE=INV;SVMETHOD=EMBL.DELLYv0.6.7;CHR2=chr2;END=207645501;CT=5to5;INSLEN=0;PE=3;MAPQ=53	GT:GL:GQ:FT:RCL:RC:RCR:CN:DR:DV:RR:RV	1/1:-28.9999,-1.80603,0:18:PASS:14:40:12:3:0:6:0:0
chr2	209591067	INV00000879	N	<INV>	.	LowQual	IMPRECISE;CIEND=-415,415;CIPOS=-415,415;SVTYPE=INV;SVMETHOD=EMBL.DELLYv0.6.7;CHR2=chr2;END=232618968;CT=3to3;INSLEN=0;PE=2;MAPQ=3	GT:GL:GQ:FT:RCL:RC:RCR:CN:DR:DV:RR:RV	0/0:0,-16.5566,-330:10000:PASS:8511799:16875385:6373000:2:55:0:0:0
chr2	225758176	INV00000880	N	<INV>	.	PASS	IMPRECISE;CIEND=-375,375;CIPOS=-375,375;SVTYPE=INV;SVMETHOD=EMBL.DELLYv0.6.7;CHR2=chr2;END=232650791;CT=5to5;INSLEN=0;PE=3;MAPQ=23	GT:GL:GQ:FT:RCL:RC:RCR:CN:DR:DV:RR:RV	0/0:0,-14.8617,-326.129:149:PASS:2560297:5010147:2397735:2:67:3:0:0
chr2	227409866	INV00000881	N	<INV>	.	LowQual	IMPRECISE;CIEND=-314,314;CIPOS=-314,314;SVTYPE=INV;SVMETHOD=EMBL.DELLYv0.6.7;CHR2=chr2;END=227410779;CT=3to3;INSLEN=0;PE=2;MAPQ=43	GT:GL:GQ:FT:RCL:RC:RCR:CN:DR:DV:RR:RV	0/0:0,-14.8724,-385.4:149:PASS:253:639:326:2:70:2:0:0
chr2	227457257	INV00000882	N	<INV>	.	LowQual	IMPRECISE;CIEND=-235,235;CIPOS=-235,235;SVTYPE=INV;SVMETHOD=EMBL.DELLYv0.6.7;CHR2=chr2;END=227458417;CT=3to3;INSLEN=0;PE=2;MAPQ=60	GT:GL:GQ:FT:RCL:RC:RCR:CN:DR:DV:RR:RV	0/0:0,-4.55469,-291.698:46:PASS:428:769:446:2:53:2:0:0
chr2	227719485	INV00000883	N	<INV>	.	LowQual	IMPRECISE;CIEND=-368,368;CIPOS=-368,368;SVTYPE=INV;SVMETHOD=EMBL.DELLYv0.6.7;CHR2=chr2;END=227720412;CT=5to5;INSLEN=0;PE=2;MAPQ=60	GT:GL:GQ:FT:RCL:RC:RCR:CN:DR:DV:RR:RV	0/0:0,-9.66307,-383.489:97:PASS:275:663:343:2:70:2:0:0
chr2	229953278	INV00000884	N	<INV>	.	LowQual	IMPRECISE;CIEND=-186,186;CIPOS=-186,186;SVTYPE=INV;SVMETHOD=EMBL.DELLYv0.6.7;CHR2=chr2;END=229954616;CT=5to5;INSLEN=0;PE=2;MAPQ=43	GT:GL:GQ:FT:RCL:RC:RCR:CN:DR:DV:RR:RV	0/0:0,-9.05171,-268.404:91:PASS:458:977:415:2:49:2:0:0
chr2	230057971	INV00000885	N	<INV>	.	PASS	IMPRECISE;CIEND=-172,172;CIPOS=-172,172;SVTYPE=INV;SVMETHOD=EMBL.DELLYv0.6.7;CHR2=chr2;END=230058762;CT=3to3;INSLEN=0;PE=3;MAPQ=60	GT:GL:GQ:FT:RCL:RC:RCR:CN:DR:DV:RR:RV	0/0:0,-4.57713,-409.3:46:PASS:297:632:266:2:72:3:0:0
chr2	231202320	INV00000886	N	<INV>	.	LowQual	IMPRECISE;CIEND=-202,202;CIPOS=-202,202;SVTYPE=INV;SVMETHOD=EMBL.DELLYv0.6.7;CHR2=chr2;END=231203898;CT=5to5;INSLEN=0;PE=2;MAPQ=59	GT:GL:GQ:FT:RCL:RC:RCR:CN:DR:DV:RR:RV	0/0:0,-13.0454,-351.281:130:PASS:526:1104:551:2:62:1:0:0
chr2	231638350	INV00000887	N	<INV>	.	LowQual	IMPRECISE;CIEND=-15,15;CIPOS=-15,15;SVTYPE=INV;SVMETHOD=EMBL.DELLYv0.6.7;CHR2=chr2;END=231639290;CT=5to5;INSLEN=0;PE=2;MAPQ=60	GT:GL:GQ:FT:RCL:RC:RCR:CN:DR:DV:RR:RV	0/0:0,-13.2583,-370.293:133:PASS:314:647:316:2:68:2:0:0
chr2	233714969	INV00000888	N	<INV>	.	LowQual	IMPRECISE;CIEND=-219,219;CIPOS=-219,219;SVTYPE=INV;SVMETHOD=EMBL.DELLYv0.6.7;CHR2=chr2;END=233715766;CT=3to3;INSLEN=0;PE=2;MAPQ=60	GT:GL:GQ:FT:RCL:RC:RCR:CN:DR:DV:RR:RV	0/0:0,-11.1786,-431.099:112:PASS:332:630:314:2:75:2:0:0
chr2	236357469	INV00000889	N	<INV>	.	LowQual	IMPRECISE;CIEND=-407,407;CIPOS=-407,407;SVTYPE=INV;SVMETHOD=EMBL.DELLYv0.6.7;CHR2=chr2;END=236357783;CT=5to5;INSLEN=0;PE=2;MAPQ=42	GT:GL:GQ:FT:RCL:RC:RCR:CN:DR:DV:RR:RV	0/1:-14.2949,0,-4.49508:45:PASS:2:12:6:3:1:4:0:0
chr2	237343566	INV00000890	N	<INV>	.	LowQual	IMPRECISE;CIEND=-362,362;CIPOS=-362,362;SVTYPE=INV;SVMETHOD=EMBL.DELLYv0.6.7;CHR2=chr2;END=237991430;CT=3to3;INSLEN=0;PE=3;MAPQ=6	GT:GL:GQ:FT:RCL:RC:RCR:CN:DR:DV:RR:RV	0/0:0,-15.0555,-305.551:151:PASS:238684:438389:211761:2:52:2:0:0
chr2	240667767	INV00000891	N	<INV>	.	LowQual	IMPRECISE;CIEND=-289,289;CIPOS=-289,289;SVTYPE=INV;SVMETHOD=EMBL.DELLYv0.6.7;CHR2=chr2;END=240668479;CT=5to5;INSLEN=0;PE=2;MAPQ=60	GT:GL:GQ:FT:RCL:RC:RCR:CN:DR:DV:RR:RV	0/0:0,-7.56692,-366:76:PASS:277:552:245:2:63:2:0:0
chr2	241220511	INV00000892	N	<INV>	.	LowQual	IMPRECISE;CIEND=-290,290;CIPOS=-290,290;SVTYPE=INV;SVMETHOD=EMBL.DELLYv0.6.7;CHR2=chr2;END=241221372;CT=5to5;INSLEN=0;PE=2;MAPQ=60	GT:GL:GQ:FT:RCL:RC:RCR:CN:DR:DV:RR:RV	0/0:0,-6.35807,-331.795:64:PASS:377:510:251:2:59:2:0:0
chr2	241510699	INV00000893	N	<INV>	.	LowQual	IMPRECISE;CIEND=-79,79;CIPOS=-79,79;SVTYPE=INV;SVMETHOD=EMBL.DELLYv0.6.7;CHR2=chr2;END=241513005;CT=5to5;INSLEN=0;PE=2;MAPQ=60	GT:GL:GQ:FT:RCL:RC:RCR:CN:DR:DV:RR:RV	0/0:0,-10.766,-363.3:108:PASS:697:1699:822:2:63:2:0:0
chr3	580494	INV00000894	N	<INV>	.	PASS	IMPRECISE;CIEND=-320,320;CIPOS=-320,320;SVTYPE=INV;SVMETHOD=EMBL.DELLYv0.6.7;CHR2=chr3;END=811338;CT=3to3;INSLEN=0;PE=10;MAPQ=25	GT:GL:GQ:FT:RCL:RC:RCR:CN:DR:DV:RR:RV	0/1:-5.61143,0,-171.33:56:PASS:84699:170981:83711:2:55:10:0:0
chr3	1432685	INV00000896	N	<INV>	.	LowQual	IMPRECISE;CIEND=-395,395;CIPOS=-395,395;SVTYPE=INV;SVMETHOD=EMBL.DELLYv0.6.7;CHR2=chr3;END=1624878;CT=5to5;INSLEN=0;PE=2;MAPQ=6	GT:GL:GQ:FT:RCL:RC:RCR:CN:DR:DV:RR:RV	0/0:0,-9.90718,-182.197:99:PASS:70780:142781:68845:2:34:1:0:0
chr3	1432802	INV00000895	N	<INV>	.	LowQual	IMPRECISE;CIEND=-395,395;CIPOS=-395,395;SVTYPE=INV;SVMETHOD=EMBL.DELLYv0.6.7;CHR2=chr3;END=1624399;CT=3to3;INSLEN=0;PE=3;MAPQ=6	GT:GL:GQ:FT:RCL:RC:RCR:CN:DR:DV:RR:RV	0/0:0,-12.3846,-236.853:124:PASS:70498:142472:68545:2:44:3:0:0
chr3	2423819	INV00000897	N	<INV>	.	PASS	IMPRECISE;CIEND=-137,137;CIPOS=-137,137;SVTYPE=INV;SVMETHOD=EMBL.DELLYv0.6.7;CHR2=chr3;END=2424270;CT=3to3;INSLEN=0;PE=10;MAPQ=53	GT:GL:GQ:FT:RCL:RC:RCR:CN:DR:DV:RR:RV	0/1:-32.662,0,-281.035:10000:PASS:171:261:167:2:53:10:0:0
chr3	5770196	INV00000898	N	<INV>	.	PASS	IMPRECISE;CIEND=-404,404;CIPOS=-404,404;SVTYPE=INV;SVMETHOD=EMBL.DELLYv0.6.7;CHR2=chr3;END=7977099;CT=5to5;INSLEN=0;PE=4;MAPQ=20	GT:GL:GQ:FT:RCL:RC:RCR:CN:DR:DV:RR:RV	0/0:0,-12.7583,-325.204:128:PASS:826447:1655310:798728:2:56:2:0:0
chr3	5793708	INV00000899	N	<INV>	.	LowQual	IMPRECISE;CIEND=-232,232;CIPOS=-232,232;SVTYPE=INV;SVMETHOD=EMBL.DELLYv0.6.7;CHR2=chr3;END=5794916;CT=5to5;INSLEN=0;PE=2;MAPQ=60	GT:GL:GQ:FT:RCL:RC:RCR:CN:DR:DV:RR:RV	0/0:0,-9.67342,-392.599:97:PASS:460:937:500:2:70:2:0:0
chr3	6604527	INV00000901	N	<INV>	.	PASS	IMPRECISE;CIEND=-155,155;CIPOS=-155,155;SVTYPE=INV;SVMETHOD=EMBL.DELLYv0.6.7;CHR2=chr3;END=6613025;CT=5to5;INSLEN=0;PE=16;MAPQ=60	GT:GL:GQ:FT:RCL:RC:RCR:CN:DR:DV:RR:RV	0/1:-75.3351,0,-263.035:10000:PASS:2982:4612:3147:2:47:16:0:0
chr3	6604607	INV00000900	N	<INV>	.	PASS	IMPRECISE;CIEND=-170,170;CIPOS=-170,170;SVTYPE=INV;SVMETHOD=EMBL.DELLYv0.6.7;CHR2=chr3;END=6608452;CT=3to3;INSLEN=0;PE=22;MAPQ=60	GT:GL:GQ:FT:RCL:RC:RCR:CN:DR:DV:RR:RV	0/1:-112.751,0,-149.249:10000:PASS:1407:2778:725:3:28:22:0:0
chr3	9996351	INV00000902	N	<INV>	.	LowQual	IMPRECISE;CIEND=-298,298;CIPOS=-298,298;SVTYPE=INV;SVMETHOD=EMBL.DELLYv0.6.7;CHR2=chr3;END=9997709;CT=5to5;INSLEN=0;PE=2;MAPQ=60	GT:GL:GQ:FT:RCL:RC:RCR:CN:DR:DV:RR:RV	0/0:0,-11.6646,-377.497:117:PASS:523:1007:312:2:65:2:0:0
chr3	12095541	INV00000903	N	<INV>	.	LowQual	IMPRECISE;CIEND=-371,371;CIPOS=-371,371;SVTYPE=INV;SVMETHOD=EMBL.DELLYv0.6.7;CHR2=chr3;END=49974624;CT=5to5;INSLEN=0;PE=2;MAPQ=26	GT:GL:GQ:FT:RCL:RC:RCR:CN:DR:DV:RR:RV	0/1:-1.75495,0,-15.3919:18:PASS:8869777:27689711:13758135:2:9:2:0:0
chr3	12548165	INV00000904	N	<INV>	.	LowQual	IMPRECISE;CIEND=-229,229;CIPOS=-229,229;SVTYPE=INV;SVMETHOD=EMBL.DELLYv0.6.7;CHR2=chr3;END=12549282;CT=5to5;INSLEN=0;PE=2;MAPQ=37	GT:GL:GQ:FT:RCL:RC:RCR:CN:DR:DV:RR:RV	0/0:0,-11.3596,-325.702:114:PASS:367:725:367:2:56:2:0:0
chr3	12779467	INV00000905	N	<INV>	.	LowQual	IMPRECISE;CIEND=-404,404;CIPOS=-404,404;SVTYPE=INV;SVMETHOD=EMBL.DELLYv0.6.7;CHR2=chr3;END=129999110;CT=5to5;INSLEN=0;PE=3;MAPQ=6	GT:GL:GQ:FT:RCL:RC:RCR:CN:DR:DV:RR:RV	0/0:0,-20.1739,-351.576:10000:PASS:9365120:84838458:43457599:3:70:3:0:0
chr3	14707247	INV00000906	N	<INV>	.	LowQual	IMPRECISE;CIEND=-304,304;CIPOS=-304,304;SVTYPE=INV;SVMETHOD=EMBL.DELLYv0.6.7;CHR2=chr3;END=14707931;CT=5to5;INSLEN=0;PE=2;MAPQ=60	GT:GL:GQ:FT:RCL:RC:RCR:CN:DR:DV:RR:RV	0/0:0,-6.85228,-263.494:69:PASS:173:473:242:2:55:2:0:0
chr3	15137937	INV00000907	N	<INV>	.	LowQual	IMPRECISE;CIEND=-391,391;CIPOS=-391,391;SVTYPE=INV;SVMETHOD=EMBL.DELLYv0.6.7;CHR2=chr3;END=75546572;CT=5to5;INSLEN=0;PE=2;MAPQ=10	GT:GL:GQ:FT:RCL:RC:RCR:CN:DR:DV:RR:RV	0/0:0,-14.6389,-223.431:146:PASS:10946155:44264398:21085095:3:51:1:0:0
chr3	15138059	INV00000908	N	<INV>	.	PASS	IMPRECISE;CIEND=-388,388;CIPOS=-388,388;SVTYPE=INV;SVMETHOD=EMBL.DELLYv0.6.7;CHR2=chr3;END=75546075;CT=3to3;INSLEN=0;PE=7;MAPQ=33	GT:GL:GQ:FT:RCL:RC:RCR:CN:DR:DV:RR:RV	0/1:-0.931209,0,-263.632:10:LowQual:10946231:44263987:21084812:3:63:7:0:0
chr3	16746739	INV00000909	N	<INV>	.	LowQual	IMPRECISE;CIEND=-367,367;CIPOS=-367,367;SVTYPE=INV;SVMETHOD=EMBL.DELLYv0.6.7;CHR2=chr3;END=21192330;CT=3to3;INSLEN=0;PE=4;MAPQ=6	GT:GL:GQ:FT:RCL:RC:RCR:CN:DR:DV:RR:RV	0/0:0,-14.7739,-215.434:148:PASS:1645269:3355876:1676245:2:52:3:0:0
chr3	16747190	INV00000910	N	<INV>	.	LowQual	IMPRECISE;CIEND=-370,370;CIPOS=-370,370;SVTYPE=INV;SVMETHOD=EMBL.DELLYv0.6.7;CHR2=chr3;END=21192221;CT=5to5;INSLEN=0;PE=2;MAPQ=5	GT:GL:GQ:FT:RCL:RC:RCR:CN:DR:DV:RR:RV	0/0:0,-20.5313,-194.785:10000:PASS:1645068:3355547:1676023:2:72:2:0:0
chr3	17504031	INV00000911	N	<INV>	.	LowQual	IMPRECISE;CIEND=-357,357;CIPOS=-357,357;SVTYPE=INV;SVMETHOD=EMBL.DELLYv0.6.7;CHR2=chr3;END=17504230;CT=3to3;INSLEN=0;PE=2;MAPQ=41	GT:GL:GQ:FT:RCL:RC:RCR:CN:DR:DV:RR:RV	1/1:-14.9996,-1.20371,0:12:LowQual:74:110:1:3:0:4:0:0
chr3	19998233	INV00000912	N	<INV>	.	LowQual	IMPRECISE;CIEND=-295,295;CIPOS=-295,295;SVTYPE=INV;SVMETHOD=EMBL.DELLYv0.6.7;CHR2=chr3;END=19999255;CT=5to5;INSLEN=0;PE=2;MAPQ=60	GT:GL:GQ:FT:RCL:RC:RCR:CN:DR:DV:RR:RV	0/0:0,-7.4628,-343:75:PASS:367:805:347:2:59:2:0:0
chr3	20303447	INV00000913	N	<INV>	.	LowQual	IMPRECISE;CIEND=-374,374;CIPOS=-374,374;SVTYPE=INV;SVMETHOD=EMBL.DELLYv0.6.7;CHR2=chr3;END=20304203;CT=3to3;INSLEN=0;PE=2;MAPQ=60	GT:GL:GQ:FT:RCL:RC:RCR:CN:DR:DV:RR:RV	0/0:0,-10.8721,-397.8:109:PASS:305:533:240:2:68:2:0:0
chr3	20676785	INV00000914	N	<INV>	.	LowQual	IMPRECISE;CIEND=-360,360;CIPOS=-360,360;SVTYPE=INV;SVMETHOD=EMBL.DELLYv0.6.7;CHR2=chr3;END=20678580;CT=5to5;INSLEN=0;PE=2;MAPQ=46	GT:GL:GQ:FT:RCL:RC:RCR:CN:DR:DV:RR:RV	0/0:0,-12.7592,-344.018:128:PASS:646:1389:600:2:60:2:0:0
chr3	20969421	INV00000915	N	<INV>	.	LowQual	IMPRECISE;CIEND=-410,410;CIPOS=-410,410;SVTYPE=INV;SVMETHOD=EMBL.DELLYv0.6.7;CHR2=chr3;END=148155270;CT=3to3;INSLEN=0;PE=2;MAPQ=3	GT:GL:GQ:FT:RCL:RC:RCR:CN:DR:DV:RR:RV	0/0:0,-15.8044,-230.85:157:PASS:15344216:92243071:37042072:4:53:0:0:0
chr3	20969890	INV00000916	N	<INV>	.	LowQual	IMPRECISE;CIEND=-363,363;CIPOS=-363,363;SVTYPE=INV;SVMETHOD=EMBL.DELLYv0.6.7;CHR2=chr3;END=148155163;CT=5to5;INSLEN=0;PE=3;MAPQ=3	GT:GL:GQ:FT:RCL:RC:RCR:CN:DR:DV:RR:RV	0/0:0,-21.116,-356.043:10000:PASS:15344509:92242697:37042153:4:71:0:0:0
chr3	21731767	INV00000917	N	<INV>	.	LowQual	IMPRECISE;CIEND=-406,406;CIPOS=-406,406;SVTYPE=INV;SVMETHOD=EMBL.DELLYv0.6.7;CHR2=chr3;END=22697699;CT=3to3;INSLEN=0;PE=2;MAPQ=10	GT:GL:GQ:FT:RCL:RC:RCR:CN:DR:DV:RR:RV	0/0:0,-23.3832,-476.346:10000:PASS:357563:729235:369460:2:80:1:0:0
chr3	21769214	INV00000918	N	<INV>	.	PASS	IMPRECISE;CIEND=-248,248;CIPOS=-248,248;SVTYPE=INV;SVMETHOD=EMBL.DELLYv0.6.7;CHR2=chr3;END=22179503;CT=3to3;INSLEN=0;PE=3;MAPQ=32	GT:GL:GQ:FT:RCL:RC:RCR:CN:DR:DV:RR:RV	0/0:0,-17.1944,-377.667:10000:PASS:152028:304777:156559:2:81:3:0:0
chr3	22697698	INV00000919	N	<INV>	.	LowQual	IMPRECISE;CIEND=-373,373;CIPOS=-373,373;SVTYPE=INV;SVMETHOD=EMBL.DELLYv0.6.7;CHR2=chr3;END=104537954;CT=3to3;INSLEN=0;PE=2;MAPQ=5	GT:GL:GQ:FT:RCL:RC:RCR:CN:DR:DV:RR:RV	0/0:0,-25.3883,-506.965:10000:PASS:16639577:58731613:30217922:3:85:1:0:0
chr3	22709584	INV00000920	N	<INV>	.	PASS	IMPRECISE;CIEND=-295,295;CIPOS=-295,295;SVTYPE=INV;SVMETHOD=EMBL.DELLYv0.6.7;CHR2=chr3;END=22741117;CT=3to3;INSLEN=0;PE=12;MAPQ=31	GT:GL:GQ:FT:RCL:RC:RCR:CN:DR:DV:RR:RV	0/1:-19.3688,0,-195.004:10000:PASS:12177:24689:11750:2:51:12:0:0
chr3	22709920	INV00000921	N	<INV>	.	PASS	IMPRECISE;CIEND=-270,270;CIPOS=-270,270;SVTYPE=INV;SVMETHOD=EMBL.DELLYv0.6.7;CHR2=chr3;END=22740949;CT=5to5;INSLEN=0;PE=9;MAPQ=22	GT:GL:GQ:FT:RCL:RC:RCR:CN:DR:DV:RR:RV	0/0:0,-3.19042,-232.085:32:PASS:11926:24303:11562:2:59:9:0:0
chr3	22993219	INV00000922	N	<INV>	.	LowQual	IMPRECISE;CIEND=-363,363;CIPOS=-363,363;SVTYPE=INV;SVMETHOD=EMBL.DELLYv0.6.7;CHR2=chr3;END=22994093;CT=3to3;INSLEN=0;PE=2;MAPQ=60	GT:GL:GQ:FT:RCL:RC:RCR:CN:DR:DV:RR:RV	0/0:0,-11.1718,-387.1:112:PASS:304:630:320:2:68:2:0:0
chr3	24097749	INV00000923	N	<INV>	.	LowQual	IMPRECISE;CIEND=-414,414;CIPOS=-414,414;SVTYPE=INV;SVMETHOD=EMBL.DELLYv0.6.7;CHR2=chr3;END=24099612;CT=3to3;INSLEN=0;PE=2;MAPQ=60	GT:GL:GQ:FT:RCL:RC:RCR:CN:DR:DV:RR:RV	0/0:0,-11.1731,-403.1:112:PASS:735:1433:691:2:69:2:0:0
chr3	24919386	INV00000924	N	<INV>	.	LowQual	IMPRECISE;CIEND=-414,414;CIPOS=-414,414;SVTYPE=INV;SVMETHOD=EMBL.DELLYv0.6.7;CHR2=chr3;END=60829805;CT=5to5;INSLEN=0;PE=2;MAPQ=2	GT:GL:GQ:FT:RCL:RC:RCR:CN:DR:DV:RR:RV	0/0:0,-18.87,-400.411:10000:PASS:13118632:26044377:13285447:2:67:1:0:0
chr3	25760916	INV00000925	N	<INV>	.	LowQual	IMPRECISE;CIEND=-334,334;CIPOS=-334,334;SVTYPE=INV;SVMETHOD=EMBL.DELLYv0.6.7;CHR2=chr3;END=32755151;CT=3to3;INSLEN=0;PE=2;MAPQ=24	GT:GL:GQ:FT:RCL:RC:RCR:CN:DR:DV:RR:RV	0/0:0,-19.2811,-437.605:10000:PASS:2650818:5200802:2600854:2:77:2:0:0
chr3	26164758	INV00000926	N	<INV>	.	LowQual	IMPRECISE;CIEND=-333,333;CIPOS=-333,333;SVTYPE=INV;SVMETHOD=EMBL.DELLYv0.6.7;CHR2=chr3;END=87570803;CT=5to5;INSLEN=0;PE=4;MAPQ=5	GT:GL:GQ:FT:RCL:RC:RCR:CN:DR:DV:RR:RV	0/0:0,-11.0128,-220.502:110:PASS:19263931:44926742:21578761:2:38:2:0:0
chr3	27499049	INV00000927	N	<INV>	.	LowQual	IMPRECISE;CIEND=-96,96;CIPOS=-96,96;SVTYPE=INV;SVMETHOD=EMBL.DELLYv0.6.7;CHR2=chr3;END=27500452;CT=5to5;INSLEN=0;PE=2;MAPQ=60	GT:GL:GQ:FT:RCL:RC:RCR:CN:DR:DV:RR:RV	0/0:0,-11.7771,-413.499:118:PASS:479:1059:499:2:74:2:0:0
chr3	27598079	INV00000928	N	<INV>	.	LowQual	IMPRECISE;CIEND=-228,228;CIPOS=-228,228;SVTYPE=INV;SVMETHOD=EMBL.DELLYv0.6.7;CHR2=chr3;END=27598592;CT=5to5;INSLEN=0;PE=2;MAPQ=60	GT:GL:GQ:FT:RCL:RC:RCR:CN:DR:DV:RR:RV	0/0:0,-10.3749,-409.7:104:PASS:199:364:183:2:71:2:0:0
chr3	27950918	INV00000929	N	<INV>	.	LowQual	IMPRECISE;CIEND=-446,446;CIPOS=-446,446;SVTYPE=INV;SVMETHOD=EMBL.DELLYv0.6.7;CHR2=chr3;END=99280446;CT=5to5;INSLEN=0;PE=4;MAPQ=12	GT:GL:GQ:FT:RCL:RC:RCR:CN:DR:DV:RR:RV	0/0:0,-19.5752,-423.657:10000:PASS:20578376:50811812:26450938:2:71:2:0:0
chr3	28164328	INV00000930	N	<INV>	.	LowQual	IMPRECISE;CIEND=-472,472;CIPOS=-472,472;SVTYPE=INV;SVMETHOD=EMBL.DELLYv0.6.7;CHR2=chr3;END=87452818;CT=3to3;INSLEN=0;PE=2;MAPQ=2	GT:GL:GQ:FT:RCL:RC:RCR:CN:DR:DV:RR:RV	0/0:0,-13.8474,-276:138:PASS:20737213:43365081:20774201:2:46:0:0:0
chr3	28355964	INV00000931	N	<INV>	.	LowQual	IMPRECISE;CIEND=-350,350;CIPOS=-350,350;SVTYPE=INV;SVMETHOD=EMBL.DELLYv0.6.7;CHR2=chr3;END=28365037;CT=3to3;INSLEN=0;PE=11;MAPQ=9	GT:GL:GQ:FT:RCL:RC:RCR:CN:DR:DV:RR:RV	0/0:0,-12.5681,-279.863:126:PASS:3401:6672:3032:2:77:11:0:0
chr3	32350615	INV00000932	N	<INV>	.	LowQual	IMPRECISE;CIEND=-324,324;CIPOS=-324,324;SVTYPE=INV;SVMETHOD=EMBL.DELLYv0.6.7;CHR2=chr3;END=32352014;CT=3to3;INSLEN=0;PE=2;MAPQ=60	GT:GL:GQ:FT:RCL:RC:RCR:CN:DR:DV:RR:RV	0/0:0,-9.77061,-378.599:98:PASS:512:1080:553:2:68:2:0:0
chr3	32364442	INV00000933	N	<INV>	.	LowQual	IMPRECISE;CIEND=-120,120;CIPOS=-120,120;SVTYPE=INV;SVMETHOD=EMBL.DELLYv0.6.7;CHR2=chr3;END=32365481;CT=5to5;INSLEN=0;PE=2;MAPQ=60	GT:GL:GQ:FT:RCL:RC:RCR:CN:DR:DV:RR:RV	0/0:0,-10.5772,-423:106:PASS:372:758:356:2:73:2:0:0
chr3	32497520	INV00000934	N	<INV>	.	LowQual	IMPRECISE;CIEND=-99,99;CIPOS=-99,99;SVTYPE=INV;SVMETHOD=EMBL.DELLYv0.6.7;CHR2=chr3;END=32498662;CT=5to5;INSLEN=0;PE=2;MAPQ=60	GT:GL:GQ:FT:RCL:RC:RCR:CN:DR:DV:RR:RV	0/0:0,-4.05067,-258.698:41:PASS:370:798:405:2:49:2:0:0
chr3	32784384	INV00000935	N	<INV>	.	LowQual	IMPRECISE;CIEND=-312,312;CIPOS=-312,312;SVTYPE=INV;SVMETHOD=EMBL.DELLYv0.6.7;CHR2=chr3;END=32785564;CT=3to3;INSLEN=0;PE=2;MAPQ=60	GT:GL:GQ:FT:RCL:RC:RCR:CN:DR:DV:RR:RV	0/0:0,-11.4747,-408.194:115:PASS:361:712:387:2:76:2:0:0
chr3	32945428	INV00000936	N	<INV>	.	LowQual	IMPRECISE;CIEND=-379,379;CIPOS=-379,379;SVTYPE=INV;SVMETHOD=EMBL.DELLYv0.6.7;CHR2=chr3;END=57744735;CT=3to3;INSLEN=0;PE=3;MAPQ=16	GT:GL:GQ:FT:RCL:RC:RCR:CN:DR:DV:RR:RV	0/0:0,-15.0297,-339.074:150:PASS:9264449:17803794:9130517:2:62:3:0:0
chr3	34566283	INV00000937	N	<INV>	.	LowQual	IMPRECISE;CIEND=-48,48;CIPOS=-48,48;SVTYPE=INV;SVMETHOD=EMBL.DELLYv0.6.7;CHR2=chr3;END=34569685;CT=3to3;INSLEN=0;PE=2;MAPQ=60	GT:GL:GQ:FT:RCL:RC:RCR:CN:DR:DV:RR:RV	0/0:0,-16.2762,-432:10000:PASS:1344:2486:1302:2:73:1:0:0
chr3	38295439	INV00000938	N	<INV>	.	LowQual	IMPRECISE;CIEND=-317,317;CIPOS=-317,317;SVTYPE=INV;SVMETHOD=EMBL.DELLYv0.6.7;CHR2=chr3;END=150855627;CT=3to3;INSLEN=0;PE=3;MAPQ=2	GT:GL:GQ:FT:RCL:RC:RCR:CN:DR:DV:RR:RV	0/0:0,-23.9681,-450.28:10000:PASS:28260690:81347758:35020911:3:81:1:0:0
chr3	39197977	INV00000939	N	<INV>	.	LowQual	IMPRECISE;CIEND=-410,410;CIPOS=-410,410;SVTYPE=INV;SVMETHOD=EMBL.DELLYv0.6.7;CHR2=chr3;END=56032705;CT=3to3;INSLEN=0;PE=2;MAPQ=25	GT:GL:GQ:FT:RCL:RC:RCR:CN:DR:DV:RR:RV	0/0:0,-15.3636,-346.676:154:PASS:6207157:11923506:6187965:2:60:2:0:0
chr3	40025581	INV00000940	N	<INV>	.	LowQual	IMPRECISE;CIEND=-387,387;CIPOS=-387,387;SVTYPE=INV;SVMETHOD=EMBL.DELLYv0.6.7;CHR2=chr3;END=75728196;CT=5to5;INSLEN=0;PE=2;MAPQ=18	GT:GL:GQ:FT:RCL:RC:RCR:CN:DR:DV:RR:RV	0/0:0,-23.8894,-492.672:10000:PASS:13290198:25855268:11810789:2:85:2:0:0
chr3	44699489	INV00000942	N	<INV>	.	PASS	IMPRECISE;CIEND=-111,111;CIPOS=-111,111;SVTYPE=INV;SVMETHOD=EMBL.DELLYv0.6.7;CHR2=chr3;END=44700760;CT=5to5;INSLEN=0;PE=98;MAPQ=60	GT:GL:GQ:FT:RCL:RC:RCR:CN:DR:DV:RR:RV	1/1:-523.262,-28.5596,0:10000:PASS:375:985:428:2:0:95:0:0
chr3	44699531	INV00000941	N	<INV>	.	PASS	IMPRECISE;CIEND=-49,49;CIPOS=-49,49;SVTYPE=INV;SVMETHOD=EMBL.DELLYv0.6.7;CHR2=chr3;END=44700806;CT=3to3;INSLEN=0;PE=88;MAPQ=60	GT:GL:GQ:FT:RCL:RC:RCR:CN:DR:DV:RR:RV	1/1:-383.669,-24.6545,0:10000:PASS:369:984:446:2:0:83:0:0
chr3	45042745	INV00000943	N	<INV>	.	PASS	IMPRECISE;CIEND=-237,237;CIPOS=-237,237;SVTYPE=INV;SVMETHOD=EMBL.DELLYv0.6.7;CHR2=chr3;END=45042957;CT=3to3;INSLEN=0;PE=26;MAPQ=60	GT:GL:GQ:FT:RCL:RC:RCR:CN:DR:DV:RR:RV	0/1:-136.438,0,-185.638:10000:PASS:83:132:74:2:34:26:0:0
chr3	45042823	INV00000944	N	<INV>	.	PASS	IMPRECISE;CIEND=-188,188;CIPOS=-188,188;SVTYPE=INV;SVMETHOD=EMBL.DELLYv0.6.7;CHR2=chr3;END=45043023;CT=5to5;INSLEN=0;PE=27;MAPQ=60	GT:GL:GQ:FT:RCL:RC:RCR:CN:DR:DV:RR:RV	0/1:-145.249,0,-122.449:10000:PASS:67:129:59:2:23:27:0:0
chr3	45133238	INV00000945	N	<INV>	.	LowQual	IMPRECISE;CIEND=-327,327;CIPOS=-327,327;SVTYPE=INV;SVMETHOD=EMBL.DELLYv0.6.7;CHR2=chr3;END=124612493;CT=3to3;INSLEN=0;PE=4;MAPQ=6	GT:GL:GQ:FT:RCL:RC:RCR:CN:DR:DV:RR:RV	0/0:0,-18.375,-400.684:10000:PASS:29208214:57284960:29150686:2:69:4:0:0
chr3	46046931	INV00000946	N	<INV>	.	LowQual	IMPRECISE;CIEND=-168,168;CIPOS=-168,168;SVTYPE=INV;SVMETHOD=EMBL.DELLYv0.6.7;CHR2=chr3;END=46432933;CT=5to5;INSLEN=0;PE=23;MAPQ=11	GT:GL:GQ:FT:RCL:RC:RCR:CN:DR:DV:RR:RV	0/0:0,-3.38721,-378.163:34:PASS:140525:288277:137185:2:69:17:0:0
chr3	46047063	INV00000947	N	<INV>	.	LowQual	IMPRECISE;CIEND=-298,298;CIPOS=-298,298;SVTYPE=INV;SVMETHOD=EMBL.DELLYv0.6.7;CHR2=chr3;END=46432579;CT=3to3;INSLEN=0;PE=14;MAPQ=10	GT:GL:GQ:FT:RCL:RC:RCR:CN:DR:DV:RR:RV	0/0:0,-11.673,-330.982:117:PASS:140373:287914:136996:2:63:9:0:0
chr3	46508572	INV00000948	N	<INV>	.	PASS	IMPRECISE;CIEND=-257,257;CIPOS=-257,257;SVTYPE=INV;SVMETHOD=EMBL.DELLYv0.6.7;CHR2=chr3;END=46509359;CT=5to5;INSLEN=0;PE=3;MAPQ=22	GT:GL:GQ:FT:RCL:RC:RCR:CN:DR:DV:RR:RV	0/0:0,-8.78809,-171.565:88:PASS:236:565:321:2:46:3:0:0
chr3	46508649	INV00000949	N	<INV>	.	PASS	IMPRECISE;CIEND=-368,368;CIPOS=-368,368;SVTYPE=INV;SVMETHOD=EMBL.DELLYv0.6.7;CHR2=chr3;END=46509154;CT=3to3;INSLEN=0;PE=4;MAPQ=22	GT:GL:GQ:FT:RCL:RC:RCR:CN:DR:DV:RR:RV	0/0:0,-7.71419,-152.81:77:PASS:130:358:192:2:46:4:0:0
chr3	47029137	INV00000950	N	<INV>	.	LowQual	IMPRECISE;CIEND=-72,72;CIPOS=-72,72;SVTYPE=INV;SVMETHOD=EMBL.DELLYv0.6.7;CHR2=chr3;END=47029890;CT=5to5;INSLEN=0;PE=2;MAPQ=60	GT:GL:GQ:FT:RCL:RC:RCR:CN:DR:DV:RR:RV	0/0:0,-9.674,-403.1:97:PASS:272:584:315:2:70:2:0:0
chr3	47982989	INV00000951	N	<INV>	.	LowQual	IMPRECISE;CIEND=-58,58;CIPOS=-58,58;SVTYPE=INV;SVMETHOD=EMBL.DELLYv0.6.7;CHR2=chr3;END=47985180;CT=5to5;INSLEN=0;PE=2;MAPQ=60	GT:GL:GQ:FT:RCL:RC:RCR:CN:DR:DV:RR:RV	0/0:0,-8.76493,-368.294:88:PASS:868:1549:797:2:67:2:0:0
chr3	48210620	INV00000952	N	<INV>	.	LowQual	IMPRECISE;CIEND=-390,390;CIPOS=-390,390;SVTYPE=INV;SVMETHOD=EMBL.DELLYv0.6.7;CHR2=chr3;END=71550704;CT=5to5;INSLEN=0;PE=2;MAPQ=26	GT:GL:GQ:FT:RCL:RC:RCR:CN:DR:DV:RR:RV	0/1:-2.69597,0,-6.8193:27:PASS:8413559:16881563:8698964:2:2:2:0:0
chr3	48239115	INV00000953	N	<INV>	.	LowQual	IMPRECISE;CIEND=-367,367;CIPOS=-367,367;SVTYPE=INV;SVMETHOD=EMBL.DELLYv0.6.7;CHR2=chr3;END=120600287;CT=5to5;INSLEN=0;PE=2;MAPQ=13	GT:GL:GQ:FT:RCL:RC:RCR:CN:DR:DV:RR:RV	0/0:0,-12.5375,-176.312:125:PASS:26568554:52122597:26546739:2:45:1:0:0
chr3	48875227	INV00000954	N	<INV>	.	PASS	IMPRECISE;CIEND=-81,81;CIPOS=-81,81;SVTYPE=INV;SVMETHOD=EMBL.DELLYv0.6.7;CHR2=chr3;END=48876016;CT=5to5;INSLEN=0;PE=3;MAPQ=36	GT:GL:GQ:FT:RCL:RC:RCR:CN:DR:DV:RR:RV	0/0:0,-8.97101,-382.403:90:PASS:232:516:305:2:66:3:0:0
chr3	49437653	INV00000955	N	<INV>	.	LowQual	IMPRECISE;CIEND=-278,278;CIPOS=-278,278;SVTYPE=INV;SVMETHOD=EMBL.DELLYv0.6.7;CHR2=chr3;END=49438610;CT=5to5;INSLEN=0;PE=2;MAPQ=60	GT:GL:GQ:FT:RCL:RC:RCR:CN:DR:DV:RR:RV	0/0:0,-10.5764,-380.799:106:PASS:348:642:289:2:73:2:0:0
chr3	49478039	INV00000956	N	<INV>	.	LowQual	IMPRECISE;CIEND=-64,64;CIPOS=-64,64;SVTYPE=INV;SVMETHOD=EMBL.DELLYv0.6.7;CHR2=chr3;END=49478646;CT=5to5;INSLEN=0;PE=2;MAPQ=50	GT:GL:GQ:FT:RCL:RC:RCR:CN:DR:DV:RR:RV	0/0:0,-8.4576,-314.998:85:PASS:168:391:187:2:56:2:0:0
chr3	49526042	INV00000957	N	<INV>	.	LowQual	IMPRECISE;CIEND=-42,42;CIPOS=-42,42;SVTYPE=INV;SVMETHOD=EMBL.DELLYv0.6.7;CHR2=chr3;END=49527142;CT=3to3;INSLEN=0;PE=2;MAPQ=59	GT:GL:GQ:FT:RCL:RC:RCR:CN:DR:DV:RR:RV	0/0:0,-12.1616,-328.1:122:PASS:318:722:309:2:59:1:0:0
chr3	50025626	INV00000958	N	<INV>	.	LowQual	IMPRECISE;CIEND=-367,367;CIPOS=-367,367;SVTYPE=INV;SVMETHOD=EMBL.DELLYv0.6.7;CHR2=chr3;END=64696494;CT=5to5;INSLEN=0;PE=2;MAPQ=5	GT:GL:GQ:FT:RCL:RC:RCR:CN:DR:DV:RR:RV	1/1:-0.334911,-0.135941,0:2:LowQual:5131239:10599419:5433945:2:0:1:0:0
chr3	51709884	INV00000959	N	<INV>	.	LowQual	IMPRECISE;CIEND=-405,405;CIPOS=-405,405;SVTYPE=INV;SVMETHOD=EMBL.DELLYv0.6.7;CHR2=chr3;END=138008218;CT=5to5;INSLEN=0;PE=2;MAPQ=11	GT:GL:GQ:FT:RCL:RC:RCR:CN:DR:DV:RR:RV	0/0:0,-6.12377,-127.035:61:PASS:31367999:62323333:32198860:2:23:1:0:0
chr3	55666322	INV00000960	N	<INV>	.	LowQual	IMPRECISE;CIEND=-295,295;CIPOS=-295,295;SVTYPE=INV;SVMETHOD=EMBL.DELLYv0.6.7;CHR2=chr3;END=55668021;CT=3to3;INSLEN=0;PE=2;MAPQ=10	GT:GL:GQ:FT:RCL:RC:RCR:CN:DR:DV:RR:RV	0/0:0,-15.9594,-287.019:10000:PASS:602:1222:566:2:57:2:0:0
chr3	57187860	INV00000961	N	<INV>	.	LowQual	IMPRECISE;CIEND=-371,371;CIPOS=-371,371;SVTYPE=INV;SVMETHOD=EMBL.DELLYv0.6.7;CHR2=chr3;END=57188761;CT=3to3;INSLEN=0;PE=2;MAPQ=60	GT:GL:GQ:FT:RCL:RC:RCR:CN:DR:DV:RR:RV	0/0:0,-13.8808,-478.192:139:PASS:306:597:342:2:84:2:0:0
chr3	57262166	INV00000962	N	<INV>	.	LowQual	IMPRECISE;CIEND=-336,336;CIPOS=-336,336;SVTYPE=INV;SVMETHOD=EMBL.DELLYv0.6.7;CHR2=chr3;END=136418412;CT=3to3;INSLEN=0;PE=4;MAPQ=5	GT:GL:GQ:FT:RCL:RC:RCR:CN:DR:DV:RR:RV	0/0:0,-17.5647,-357.723:10000:PASS:28862358:57172919:29490648:2:61:2:0:0
chr3	57344074	INV00000963	N	<INV>	.	LowQual	IMPRECISE;CIEND=-387,387;CIPOS=-387,387;SVTYPE=INV;SVMETHOD=EMBL.DELLYv0.6.7;CHR2=chr3;END=142752300;CT=5to5;INSLEN=0;PE=3;MAPQ=7	GT:GL:GQ:FT:RCL:RC:RCR:CN:DR:DV:RR:RV	0/0:0,-21.7808,-378.086:10000:PASS:31213456:61742917:31824737:2:84:3:0:0
chr3	57762231	INV00000964	N	<INV>	.	LowQual	IMPRECISE;CIEND=-32,32;CIPOS=-32,32;SVTYPE=INV;SVMETHOD=EMBL.DELLYv0.6.7;CHR2=chr3;END=57762726;CT=5to5;INSLEN=0;PE=2;MAPQ=60	GT:GL:GQ:FT:RCL:RC:RCR:CN:DR:DV:RR:RV	0/0:0,-10.1629,-323.992:102:PASS:155:354:181:2:67:2:0:0
chr3	58361128	INV00000965	N	<INV>	.	LowQual	IMPRECISE;CIEND=-251,251;CIPOS=-251,251;SVTYPE=INV;SVMETHOD=EMBL.DELLYv0.6.7;CHR2=chr3;END=58362877;CT=3to3;INSLEN=0;PE=2;MAPQ=60	GT:GL:GQ:FT:RCL:RC:RCR:CN:DR:DV:RR:RV	0/0:0,-11.4796,-440.799:115:PASS:637:1333:697:2:76:2:0:0
chr3	58448741	INV00000966	N	<INV>	.	LowQual	IMPRECISE;CIEND=-340,340;CIPOS=-340,340;SVTYPE=INV;SVMETHOD=EMBL.DELLYv0.6.7;CHR2=chr3;END=101684815;CT=3to3;INSLEN=0;PE=2;MAPQ=12	GT:GL:GQ:FT:RCL:RC:RCR:CN:DR:DV:RR:RV	0/0:0,-19.2724,-405.486:10000:PASS:15390808:30630917:16349083:2:69:2:0:0
chr3	60860249	INV00000967	N	<INV>	.	LowQual	IMPRECISE;CIEND=-376,376;CIPOS=-376,376;SVTYPE=INV;SVMETHOD=EMBL.DELLYv0.6.7;CHR2=chr3;END=60861172;CT=5to5;INSLEN=0;PE=7;MAPQ=2	GT:GL:GQ:FT:RCL:RC:RCR:CN:DR:DV:RR:RV	0/1:-0.614243,0,-15.529:7:LowQual:262:418:188:2:5:3:0:0
chr3	60860400	INV00000968	N	<INV>	.	LowQual	IMPRECISE;CIEND=-261,261;CIPOS=-261,261;SVTYPE=INV;SVMETHOD=EMBL.DELLYv0.6.7;CHR2=chr3;END=60860588;CT=3to3;INSLEN=0;PE=18;MAPQ=10	GT:GL:GQ:FT:RCL:RC:RCR:CN:DR:DV:RR:RV	0/1:-10.4972,0,-87.4792:105:PASS:75:113:27:2:29:32:0:0
chr3	64696466	INV00000969	N	<INV>	.	LowQual	IMPRECISE;CIEND=-365,365;CIPOS=-365,365;SVTYPE=INV;SVMETHOD=EMBL.DELLYv0.6.7;CHR2=chr3;END=191281666;CT=5to5;INSLEN=0;PE=2;MAPQ=7	GT:GL:GQ:FT:RCL:RC:RCR:CN:DR:DV:RR:RV	0/0:0,-10.4381,-215.397:104:PASS:46162202:92512308:4920682:4:36:1:0:0
chr3	64696467	INV00000971	N	<INV>	.	LowQual	IMPRECISE;CIEND=-365,365;CIPOS=-365,365;SVTYPE=INV;SVMETHOD=EMBL.DELLYv0.6.7;CHR2=chr3;END=103734552;CT=5to5;INSLEN=0;PE=5;MAPQ=5	GT:GL:GQ:FT:RCL:RC:RCR:CN:DR:DV:RR:RV	1/1:-1.77982,-0.582913,0:7:LowQual:13940446:27570093:14766965:2:0:3:0:0
chr3	64696471	INV00000970	N	<INV>	.	LowQual	IMPRECISE;CIEND=-318,318;CIPOS=-318,318;SVTYPE=INV;SVMETHOD=EMBL.DELLYv0.6.7;CHR2=chr3;END=151820845;CT=5to5;INSLEN=0;PE=2;MAPQ=2	GT:GL:GQ:FT:RCL:RC:RCR:CN:DR:DV:RR:RV	0/0:0,-9.92699,-190.893:99:PASS:31726955:63146214:32354768:2:33:0:0:0
chr3	65586099	INV00000972	N	<INV>	.	LowQual	IMPRECISE;CIEND=-182,182;CIPOS=-182,182;SVTYPE=INV;SVMETHOD=EMBL.DELLYv0.6.7;CHR2=chr3;END=65587546;CT=5to5;INSLEN=0;PE=2;MAPQ=60	GT:GL:GQ:FT:RCL:RC:RCR:CN:DR:DV:RR:RV	0/0:0,-9.67358,-404.899:97:PASS:565:1090:526:2:70:2:0:0
chr3	68127652	INV00000973	N	<INV>	.	LowQual	IMPRECISE;CIEND=-316,316;CIPOS=-316,316;SVTYPE=INV;SVMETHOD=EMBL.DELLYv0.6.7;CHR2=chr3;END=130236553;CT=5to5;INSLEN=0;PE=3;MAPQ=8	GT:GL:GQ:FT:RCL:RC:RCR:CN:DR:DV:RR:RV	0/0:0,-1.57867,-17.549:16:PASS:22352893:44610407:23121255:2:12:3:0:0
chr3	68577473	INV00000974	N	<INV>	.	LowQual	IMPRECISE;CIEND=-352,352;CIPOS=-352,352;SVTYPE=INV;SVMETHOD=EMBL.DELLYv0.6.7;CHR2=chr3;END=68581347;CT=5to5;INSLEN=0;PE=2;MAPQ=51	GT:GL:GQ:FT:RCL:RC:RCR:CN:DR:DV:RR:RV	0/0:0,-20.4916,-515.728:10000:PASS:1556:2919:1514:2:87:2:0:0
chr3	69168393	INV00000975	N	<INV>	.	PASS	IMPRECISE;CIEND=-376,376;CIPOS=-376,376;SVTYPE=INV;SVMETHOD=EMBL.DELLYv0.6.7;CHR2=chr3;END=174885880;CT=5to5;INSLEN=0;PE=3;MAPQ=25	GT:GL:GQ:FT:RCL:RC:RCR:CN:DR:DV:RR:RV	0/0:0,-11.8635,-310:119:PASS:38678247:77076285:17050520:3:62:3:0:0
chr3	69192209	INV00000976	N	<INV>	.	LowQual	IMPRECISE;CIEND=-396,396;CIPOS=-396,396;SVTYPE=INV;SVMETHOD=EMBL.DELLYv0.6.7;CHR2=chr3;END=128628426;CT=3to3;INSLEN=0;PE=6;MAPQ=2	GT:GL:GQ:FT:RCL:RC:RCR:CN:DR:DV:RR:RV	0/0:0,-21.373,-422.2:10000:PASS:21410748:42758812:21985654:2:71:0:0:0
chr3	75490571	INV00000977	N	<INV>	.	LowQual	IMPRECISE;CIEND=-390,390;CIPOS=-390,390;SVTYPE=INV;SVMETHOD=EMBL.DELLYv0.6.7;CHR2=chr3;END=125848836;CT=3to3;INSLEN=0;PE=2;MAPQ=3	GT:GL:GQ:FT:RCL:RC:RCR:CN:DR:DV:RR:RV	0/0:0,-22.2438,-363.268:10000:PASS:18403699:36221234:18337755:2:74:0:0:0
chr3	75508917	INV00000978	N	<INV>	.	LowQual	IMPRECISE;CIEND=-323,323;CIPOS=-323,323;SVTYPE=INV;SVMETHOD=EMBL.DELLYv0.6.7;CHR2=chr3;END=125830275;CT=3to3;INSLEN=0;PE=4;MAPQ=6	GT:GL:GQ:FT:RCL:RC:RCR:CN:DR:DV:RR:RV	0/0:0,-20.8224,-427.669:10000:PASS:18396189:36194295:18323766:2:77:2:0:0
chr3	75511231	INV00000979	N	<INV>	.	PASS	IMPRECISE;CIEND=-339,339;CIPOS=-339,339;SVTYPE=INV;SVMETHOD=EMBL.DELLYv0.6.7;CHR2=chr3;END=125828023;CT=3to3;INSLEN=0;PE=5;MAPQ=40	GT:GL:GQ:FT:RCL:RC:RCR:CN:DR:DV:RR:RV	0/0:0,-2.21564,-348.041:22:PASS:18394961:36191025:18322035:2:68:5:0:0
chr3	75726826	INV00000980	N	<INV>	.	LowQual	IMPRECISE;CIEND=-364,364;CIPOS=-364,364;SVTYPE=INV;SVMETHOD=EMBL.DELLYv0.6.7;CHR2=chr3;END=188011394;CT=3to3;INSLEN=0;PE=2;MAPQ=4	GT:GL:GQ:FT:RCL:RC:RCR:CN:DR:DV:RR:RV	0/0:0,-17.4596,-339.6:10000:PASS:41069479:81837067:7408423:3:58:0:0:0
chr3	75727262	INV00000981	N	<INV>	.	LowQual	IMPRECISE;CIEND=-383,383;CIPOS=-383,383;SVTYPE=INV;SVMETHOD=EMBL.DELLYv0.6.7;CHR2=chr3;END=188011301;CT=5to5;INSLEN=0;PE=5;MAPQ=4	GT:GL:GQ:FT:RCL:RC:RCR:CN:DR:DV:RR:RV	0/0:0,-15.0282,-302.202:150:PASS:41069510:81836567:7408497:3:55:2:0:0
chr3	75776064	INV00000982	N	<INV>	.	LowQual	IMPRECISE;CIEND=-414,414;CIPOS=-414,414;SVTYPE=INV;SVMETHOD=EMBL.DELLYv0.6.7;CHR2=chr3;END=183161403;CT=5to5;INSLEN=0;PE=2;MAPQ=6	GT:GL:GQ:FT:RCL:RC:RCR:CN:DR:DV:RR:RV	0/0:0,-13.2474,-269.526:132:PASS:39254046:78350831:10853708:3:45:1:0:0
chr3	77330466	INV00000983	N	<INV>	.	LowQual	IMPRECISE;CIEND=-412,412;CIPOS=-412,412;SVTYPE=INV;SVMETHOD=EMBL.DELLYv0.6.7;CHR2=chr3;END=77331962;CT=5to5;INSLEN=0;PE=2;MAPQ=60	GT:GL:GQ:FT:RCL:RC:RCR:CN:DR:DV:RR:RV	0/0:0,-9.16633,-331.699:92:PASS:597:1094:528:2:63:2:0:0
chr3	79020474	INV00000984	N	<INV>	.	LowQual	IMPRECISE;CIEND=-300,300;CIPOS=-300,300;SVTYPE=INV;SVMETHOD=EMBL.DELLYv0.6.7;CHR2=chr3;END=79024006;CT=5to5;INSLEN=0;PE=2;MAPQ=60	GT:GL:GQ:FT:RCL:RC:RCR:CN:DR:DV:RR:RV	0/0:0,-7.26585,-358:73:PASS:979:2641:1310:2:62:2:0:0
chr3	83707464	INV00000985	N	<INV>	.	LowQual	IMPRECISE;CIEND=-327,327;CIPOS=-327,327;SVTYPE=INV;SVMETHOD=EMBL.DELLYv0.6.7;CHR2=chr3;END=127906693;CT=3to3;INSLEN=0;PE=2;MAPQ=5	GT:GL:GQ:FT:RCL:RC:RCR:CN:DR:DV:RR:RV	0/0:0,-0.204076,-9.33013:4:LowQual:16388320:31448668:16196832:2:2:2:0:0
chr3	84050258	INV00000986	N	<INV>	.	LowQual	IMPRECISE;CIEND=-394,394;CIPOS=-394,394;SVTYPE=INV;SVMETHOD=EMBL.DELLYv0.6.7;CHR2=chr3;END=181036728;CT=3to3;INSLEN=0;PE=3;MAPQ=4	GT:GL:GQ:FT:RCL:RC:RCR:CN:DR:DV:RR:RV	0/0:0,-23.9902,-514.501:10000:PASS:35349079:70604945:12438316:3:87:1:0:0
chr3	90447001	INV00000987	N	<INV>	.	LowQual	IMPRECISE;CIEND=-405,405;CIPOS=-405,405;SVTYPE=INV;SVMETHOD=EMBL.DELLYv0.6.7;CHR2=chr3;END=90910936;CT=3to3;INSLEN=0;PE=2;MAPQ=9	GT:GL:GQ:FT:RCL:RC:RCR:CN:DR:DV:RR:RV	1/1:-1.31594,-0.417997,0:5:LowQual:174253:298222:52126:3:0:2:0:0
chr3	90482589	INV00000988	N	<INV>	.	LowQual	IMPRECISE;CIEND=-385,385;CIPOS=-385,385;SVTYPE=INV;SVMETHOD=EMBL.DELLYv0.6.7;CHR2=chr3;END=90952931;CT=3to3;INSLEN=0;PE=4;MAPQ=5	GT:GL:GQ:FT:RCL:RC:RCR:CN:DR:DV:RR:RV	0/0:0,-2.87371,-23.2272:29:PASS:178460:282814:49914:2:16:2:0:0
chr3	90485082	INV00000989	N	<INV>	.	LowQual	IMPRECISE;CIEND=-398,398;CIPOS=-398,398;SVTYPE=INV;SVMETHOD=EMBL.DELLYv0.6.7;CHR2=chr3;END=90901835;CT=5to5;INSLEN=0;PE=3;MAPQ=15	GT:GL:GQ:FT:RCL:RC:RCR:CN:DR:DV:RR:RV	1/1:-4.24135,-0.844437,0:9:LowQual:158821:265827:49981:3:0:3:0:0
chr3	90487326	INV00000990	N	<INV>	.	LowQual	IMPRECISE;CIEND=-352,352;CIPOS=-352,352;SVTYPE=INV;SVMETHOD=EMBL.DELLYv0.6.7;CHR2=chr3;END=91184739;CT=5to5;INSLEN=0;PE=4;MAPQ=8	GT:GL:GQ:FT:RCL:RC:RCR:CN:DR:DV:RR:RV	1/1:-2.16997,-0.673062,0:8:LowQual:258957:327626:199164:1:0:3:0:0
chr3	90489552	INV00000991	N	<INV>	.	LowQual	IMPRECISE;CIEND=-411,411;CIPOS=-411,411;SVTYPE=INV;SVMETHOD=EMBL.DELLYv0.6.7;CHR2=chr3;END=91176362;CT=3to3;INSLEN=0;PE=2;MAPQ=4	GT:GL:GQ:FT:RCL:RC:RCR:CN:DR:DV:RR:RV	0/0:0,-0.294092,-1.79306:5:LowQual:254961:324122:188507:1:1:0:0:0
chr3	90492814	INV00000992	N	<INV>	.	LowQual	IMPRECISE;CIEND=-412,412;CIPOS=-412,412;SVTYPE=INV;SVMETHOD=EMBL.DELLYv0.6.7;CHR2=chr3;END=90871899;CT=5to5;INSLEN=0;PE=2;MAPQ=6	GT:GL:GQ:FT:RCL:RC:RCR:CN:DR:DV:RR:RV	0/0:0,-3.49082,-35.0651:35:PASS:144547:247395:53937:2:14:2:0:0
chr3	90506444	INV00000993	N	<INV>	.	LowQual	IMPRECISE;CIEND=-418,418;CIPOS=-418,418;SVTYPE=INV;SVMETHOD=EMBL.DELLYv0.6.7;CHR2=chr3;END=91082672;CT=3to3;INSLEN=0;PE=4;MAPQ=10	GT:GL:GQ:FT:RCL:RC:RCR:CN:DR:DV:RR:RV	0/0:0,-17.9691,-383.556:10000:PASS:219198:294273:99732:2:65:3:0:0
chr3	90506457	INV00000994	N	<INV>	.	PASS	IMPRECISE;CIEND=-376,376;CIPOS=-376,376;SVTYPE=INV;SVMETHOD=EMBL.DELLYv0.6.7;CHR2=chr3;END=90892426;CT=3to3;INSLEN=0;PE=5;MAPQ=24	GT:GL:GQ:FT:RCL:RC:RCR:CN:DR:DV:RR:RV	0/1:-1.88442,0,-76.0378:19:PASS:148655:245333:49204:2:32:5:0:0
chr3	90508297	INV00000995	N	<INV>	.	LowQual	IMPRECISE;CIEND=-258,258;CIPOS=-258,258;SVTYPE=INV;SVMETHOD=EMBL.DELLYv0.6.7;CHR2=chr3;END=90859529;CT=3to3;INSLEN=0;PE=3;MAPQ=5	GT:GL:GQ:FT:RCL:RC:RCR:CN:DR:DV:RR:RV	1/1:-0.463886,-0.0413486,0:2:LowQual:135388:226524:55778:2:1:2:0:0
chr3	90508297	INV00000996	N	<INV>	.	LowQual	IMPRECISE;CIEND=-412,412;CIPOS=-412,412;SVTYPE=INV;SVMETHOD=EMBL.DELLYv0.6.7;CHR2=chr3;END=91244948;CT=3to3;INSLEN=0;PE=2;MAPQ=24	GT:GL:GQ:FT:RCL:RC:RCR:CN:DR:DV:RR:RV	1/1:-2.39827,-0.299298,0:5:LowQual:275354:321498:200005:1:0:1:0:0
chr3	90508777	INV00000997	N	<INV>	.	LowQual	IMPRECISE;CIEND=-402,402;CIPOS=-402,402;SVTYPE=INV;SVMETHOD=EMBL.DELLYv0.6.7;CHR2=chr3;END=90813383;CT=3to3;INSLEN=0;PE=3;MAPQ=9	GT:GL:GQ:FT:RCL:RC:RCR:CN:DR:DV:RR:RV	0/0:0,-12.7871,-85.344:128:PASS:119578:210886:54343:2:52:3:0:0
chr3	90509027	INV00000998	N	<INV>	.	LowQual	IMPRECISE;CIEND=-415,415;CIPOS=-415,415;SVTYPE=INV;SVMETHOD=EMBL.DELLYv0.6.7;CHR2=chr3;END=91182055;CT=5to5;INSLEN=0;PE=2;MAPQ=4	GT:GL:GQ:FT:RCL:RC:RCR:CN:DR:DV:RR:RV	0/0:0,-21.8343,-388.659:10000:PASS:253280:308473:186709:1:73:0:0:0
chr3	90510349	INV00000999	N	<INV>	.	LowQual	IMPRECISE;CIEND=-412,412;CIPOS=-412,412;SVTYPE=INV;SVMETHOD=EMBL.DELLYv0.6.7;CHR2=chr3;END=90946181;CT=3to3;INSLEN=0;PE=2;MAPQ=4	GT:GL:GQ:FT:RCL:RC:RCR:CN:DR:DV:RR:RV	0/0:0,-14.1502,-98.7977:142:PASS:168733:256671:45450:2:51:0:0:0
chr3	90510957	INV00001000	N	<INV>	.	LowQual	IMPRECISE;CIEND=-411,411;CIPOS=-411,411;SVTYPE=INV;SVMETHOD=EMBL.DELLYv0.6.7;CHR2=chr3;END=91168741;CT=3to3;INSLEN=0;PE=2;MAPQ=5	GT:GL:GQ:FT:RCL:RC:RCR:CN:DR:DV:RR:RV	0/0:0,-23.6844,-476.43:10000:PASS:250293:303039:174320:1:80:2:0:0
chr3	90511308	INV00001001	N	<INV>	.	LowQual	IMPRECISE;CIEND=-398,398;CIPOS=-398,398;SVTYPE=INV;SVMETHOD=EMBL.DELLYv0.6.7;CHR2=chr3;END=91193485;CT=3to3;INSLEN=0;PE=2;MAPQ=19	GT:GL:GQ:FT:RCL:RC:RCR:CN:DR:DV:RR:RV	0/0:0,-1.84984,-22.2138:18:PASS:257397:311069:195338:1:14:2:0:0
chr3	90513214	INV00001002	N	<INV>	.	LowQual	IMPRECISE;CIEND=-381,381;CIPOS=-381,381;SVTYPE=INV;SVMETHOD=EMBL.DELLYv0.6.7;CHR2=chr3;END=91082053;CT=3to3;INSLEN=0;PE=3;MAPQ=5	GT:GL:GQ:FT:RCL:RC:RCR:CN:DR:DV:RR:RV	0/0:0,-5.20401,-35.0351:52:PASS:219090:286230:97266:2:21:3:0:0
chr3	90513260	INV00001003	N	<INV>	.	LowQual	IMPRECISE;CIEND=-411,411;CIPOS=-411,411;SVTYPE=INV;SVMETHOD=EMBL.DELLYv0.6.7;CHR2=chr3;END=91008931;CT=5to5;INSLEN=0;PE=3;MAPQ=10	GT:GL:GQ:FT:RCL:RC:RCR:CN:DR:DV:RR:RV	0/1:-0.403975,0,-11.0039:5:LowQual:192715:269990:47078:2:8:3:0:0
chr3	90513472	INV00001005	N	<INV>	.	LowQual	IMPRECISE;CIEND=-397,397;CIPOS=-397,397;SVTYPE=INV;SVMETHOD=EMBL.DELLYv0.6.7;CHR2=chr3;END=91236665;CT=5to5;INSLEN=0;PE=2;MAPQ=6	GT:GL:GQ:FT:RCL:RC:RCR:CN:DR:DV:RR:RV	0/0:0,-0.00201656,-3.52558:3:LowQual:272677:314698:199911:1:1:1:0:0
chr3	90513547	INV00001004	N	<INV>	.	LowQual	IMPRECISE;CIEND=-367,367;CIPOS=-367,367;SVTYPE=INV;SVMETHOD=EMBL.DELLYv0.6.7;CHR2=chr3;END=91019143;CT=3to3;INSLEN=0;PE=5;MAPQ=6	GT:GL:GQ:FT:RCL:RC:RCR:CN:DR:DV:RR:RV	0/0:0,-0.835302,-11.5625:9:LowQual:196843:270731:50962:2:9:4:0:0
chr3	90514027	INV00001006	N	<INV>	.	LowQual	IMPRECISE;CIEND=-407,407;CIPOS=-407,407;SVTYPE=INV;SVMETHOD=EMBL.DELLYv0.6.7;CHR2=chr3;END=91069435;CT=3to3;INSLEN=0;PE=2;MAPQ=11	GT:GL:GQ:FT:RCL:RC:RCR:CN:DR:DV:RR:RV	0/0:0,-5.97088,-52.3821:60:PASS:214966:282514:86676:2:23:1:0:0
chr3	90514038	INV00001008	N	<INV>	.	LowQual	IMPRECISE;CIEND=-397,397;CIPOS=-397,397;SVTYPE=INV;SVMETHOD=EMBL.DELLYv0.6.7;CHR2=chr3;END=90968235;CT=3to3;INSLEN=0;PE=2;MAPQ=9	GT:GL:GQ:FT:RCL:RC:RCR:CN:DR:DV:RR:RV	1/1:-0.841565,-0.242595,0:4:LowQual:177449:258651:49259:2:0:1:0:0
chr3	90514044	INV00001007	N	<INV>	.	LowQual	IMPRECISE;CIEND=-369,369;CIPOS=-369,369;SVTYPE=INV;SVMETHOD=EMBL.DELLYv0.6.7;CHR2=chr3;END=90779637;CT=3to3;INSLEN=0;PE=2;MAPQ=20	GT:GL:GQ:FT:RCL:RC:RCR:CN:DR:DV:RR:RV	0/1:-2.80037,0,-1.21003:12:LowQual:107807:193688:48404:2:1:2:0:0
chr3	90519027	INV00001009	N	<INV>	.	LowQual	IMPRECISE;CIEND=-401,401;CIPOS=-401,401;SVTYPE=INV;SVMETHOD=EMBL.DELLYv0.6.7;CHR2=chr3;END=91171314;CT=3to3;INSLEN=0;PE=2;MAPQ=20	GT:GL:GQ:FT:RCL:RC:RCR:CN:DR:DV:RR:RV	0/1:-1.4119,0,-0.902305:8:LowQual:250597:296210:172986:1:1:1:0:0
chr3	90519034	INV00001010	N	<INV>	.	LowQual	IMPRECISE;CIEND=-295,295;CIPOS=-295,295;SVTYPE=INV;SVMETHOD=EMBL.DELLYv0.6.7;CHR2=chr3;END=91244897;CT=3to3;INSLEN=0;PE=3;MAPQ=3	GT:GL:GQ:FT:RCL:RC:RCR:CN:DR:DV:RR:RV	1/1:-0.841565,-0.242595,0:4:LowQual:274567:310120:199991:1:0:1:0:0
chr3	90519059	INV00001011	N	<INV>	.	LowQual	IMPRECISE;CIEND=-410,410;CIPOS=-410,410;SVTYPE=INV;SVMETHOD=EMBL.DELLYv0.6.7;CHR2=chr3;END=90807615;CT=3to3;INSLEN=0;PE=2;MAPQ=3	GT:GL:GQ:FT:RCL:RC:RCR:CN:DR:DV:RR:RV	0/0:0,-3.94792,-19.5325:39:PASS:116743:197573:52301:2:15:0:0:0
chr3	90519564	INV00001012	N	<INV>	.	LowQual	IMPRECISE;CIEND=-394,394;CIPOS=-394,394;SVTYPE=INV;SVMETHOD=EMBL.DELLYv0.6.7;CHR2=chr3;END=90952916;CT=3to3;INSLEN=0;PE=4;MAPQ=3	GT:GL:GQ:FT:RCL:RC:RCR:CN:DR:DV:RR:RV	0/0:0,-3.9923,-22.1779:40:PASS:169759:249668:45800:2:14:0:0:0
chr3	90520496	INV00001013	N	<INV>	.	LowQual	IMPRECISE;CIEND=-428,428;CIPOS=-428,428;SVTYPE=INV;SVMETHOD=EMBL.DELLYv0.6.7;CHR2=chr3;END=90926353;CT=3to3;INSLEN=0;PE=2;MAPQ=6	GT:GL:GQ:FT:RCL:RC:RCR:CN:DR:DV:RR:RV	1/1:-0.474372,-0.175402,0:3:LowQual:160068:240711:45477:2:0:1:0:0
chr3	90520523	INV00001014	N	<INV>	.	LowQual	IMPRECISE;CIEND=-415,415;CIPOS=-415,415;SVTYPE=INV;SVMETHOD=EMBL.DELLYv0.6.7;CHR2=chr3;END=90779661;CT=3to3;INSLEN=0;PE=2;MAPQ=6	GT:GL:GQ:FT:RCL:RC:RCR:CN:DR:DV:RR:RV	0/1:-0.00140351,0,-1.62357:3:LowQual:106775:187804:48107:2:1:1:0:0
chr3	90520550	INV00001016	N	<INV>	.	LowQual	IMPRECISE;CIEND=-397,397;CIPOS=-397,397;SVTYPE=INV;SVMETHOD=EMBL.DELLYv0.6.7;CHR2=chr3;END=90953017;CT=3to3;INSLEN=0;PE=2;MAPQ=29	GT:GL:GQ:FT:RCL:RC:RCR:CN:DR:DV:RR:RV	0/0:0,-4.6943,-41.2311:47:PASS:169964:248465:45745:2:26:2:0:0
chr3	90520552	INV00001015	N	<INV>	.	LowQual	IMPRECISE;CIEND=-417,417;CIPOS=-417,417;SVTYPE=INV;SVMETHOD=EMBL.DELLYv0.6.7;CHR2=chr3;END=90955136;CT=3to3;INSLEN=0;PE=2;MAPQ=1	GT:GL:GQ:FT:RCL:RC:RCR:CN:DR:DV:RR:RV	./.:.,.,.:0:LowQual:170703:248805:45648:2:0:0:0:0
chr3	90520702	INV00001017	N	<INV>	.	LowQual	IMPRECISE;CIEND=-400,400;CIPOS=-400,400;SVTYPE=INV;SVMETHOD=EMBL.DELLYv0.6.7;CHR2=chr3;END=90876369;CT=5to5;INSLEN=0;PE=2;MAPQ=15	GT:GL:GQ:FT:RCL:RC:RCR:CN:DR:DV:RR:RV	0/0:0,-1.08447,-20.5838:11:LowQual:143161:224196:48977:2:9:2:0:0
chr3	90520759	INV00001018	N	<INV>	.	LowQual	IMPRECISE;CIEND=-402,402;CIPOS=-402,402;SVTYPE=INV;SVMETHOD=EMBL.DELLYv0.6.7;CHR2=chr3;END=91225482;CT=5to5;INSLEN=0;PE=2;MAPQ=7	GT:GL:GQ:FT:RCL:RC:RCR:CN:DR:DV:RR:RV	0/1:-0.00899775,0,-2.75762:3:LowQual:267629:306959:199704:1:2:2:0:0
chr3	90520869	INV00001019	N	<INV>	.	LowQual	IMPRECISE;CIEND=-399,399;CIPOS=-399,399;SVTYPE=INV;SVMETHOD=EMBL.DELLYv0.6.7;CHR2=chr3;END=90861060;CT=5to5;INSLEN=0;PE=2;MAPQ=10	GT:GL:GQ:FT:RCL:RC:RCR:CN:DR:DV:RR:RV	0/0:0,-20.9732,-424.444:10000:PASS:137293:213397:54437:2:72:1:0:0
chr3	90521887	INV00001021	N	<INV>	.	LowQual	IMPRECISE;CIEND=-412,412;CIPOS=-412,412;SVTYPE=INV;SVMETHOD=EMBL.DELLYv0.6.7;CHR2=chr3;END=90970489;CT=5to5;INSLEN=0;PE=2;MAPQ=18	GT:GL:GQ:FT:RCL:RC:RCR:CN:DR:DV:RR:RV	0/0:0,-4.07513,-29.9604:41:PASS:176591:252134:48499:2:20:1:0:0
chr3	90521971	INV00001020	N	<INV>	.	PASS	IMPRECISE;CIEND=-406,406;CIPOS=-406,406;SVTYPE=INV;SVMETHOD=EMBL.DELLYv0.6.7;CHR2=chr3;END=90967526;CT=3to3;INSLEN=0;PE=3;MAPQ=22	GT:GL:GQ:FT:RCL:RC:RCR:CN:DR:DV:RR:RV	0/1:-3.1259,0,-11.9491:31:PASS:175743:250916:47565:2:9:3:0:0
chr3	90523188	INV00001022	N	<INV>	.	LowQual	IMPRECISE;CIEND=-336,336;CIPOS=-336,336;SVTYPE=INV;SVMETHOD=EMBL.DELLYv0.6.7;CHR2=chr3;END=90968793;CT=5to5;INSLEN=0;PE=2;MAPQ=17	GT:GL:GQ:FT:RCL:RC:RCR:CN:DR:DV:RR:RV	0/1:-1.76015,0,-7.91133:18:PASS:176078:249786:48130:2:4:2:0:0
chr3	90523335	INV00001024	N	<INV>	.	LowQual	IMPRECISE;CIEND=-361,361;CIPOS=-361,361;SVTYPE=INV;SVMETHOD=EMBL.DELLYv0.6.7;CHR2=chr3;END=90787198;CT=5to5;INSLEN=0;PE=6;MAPQ=6	GT:GL:GQ:FT:RCL:RC:RCR:CN:DR:DV:RR:RV	1/1:-4.14381,-1.04896,0:10:LowQual:109748:186198:49465:2:0:5:0:0
chr3	90523495	INV00001023	N	<INV>	.	LowQual	IMPRECISE;CIEND=-377,377;CIPOS=-377,377;SVTYPE=INV;SVMETHOD=EMBL.DELLYv0.6.7;CHR2=chr3;END=91108387;CT=3to3;INSLEN=0;PE=2;MAPQ=3	GT:GL:GQ:FT:RCL:RC:RCR:CN:DR:DV:RR:RV	./.:.,.,.:0:LowQual:228357:279519:116643:2:0:0:0:0
chr3	90523670	INV00001027	N	<INV>	.	PASS	IMPRECISE;CIEND=-404,404;CIPOS=-404,404;SVTYPE=INV;SVMETHOD=EMBL.DELLYv0.6.7;CHR2=chr3;END=90967022;CT=5to5;INSLEN=0;PE=4;MAPQ=21	GT:GL:GQ:FT:RCL:RC:RCR:CN:DR:DV:RR:RV	0/1:-2.11367,0,-7.79097:21:PASS:175713:248564:47429:2:8:3:0:0
chr3	90523777	INV00001026	N	<INV>	.	LowQual	IMPRECISE;CIEND=-386,386;CIPOS=-386,386;SVTYPE=INV;SVMETHOD=EMBL.DELLYv0.6.7;CHR2=chr3;END=91066819;CT=3to3;INSLEN=0;PE=2;MAPQ=5	GT:GL:GQ:FT:RCL:RC:RCR:CN:DR:DV:RR:RV	0/0:0,-9.8627,-100.292:99:PASS:213751:271754:81062:2:34:1:0:0
chr3	90523783	INV00001025	N	<INV>	.	LowQual	IMPRECISE;CIEND=-393,393;CIPOS=-393,393;SVTYPE=INV;SVMETHOD=EMBL.DELLYv0.6.7;CHR2=chr3;END=90876476;CT=3to3;INSLEN=0;PE=3;MAPQ=9	GT:GL:GQ:FT:RCL:RC:RCR:CN:DR:DV:RR:RV	0/1:-1.79829,0,-1.66228:15:PASS:143821:220171:48280:2:1:2:0:0
chr3	90523952	INV00001028	N	<INV>	.	LowQual	IMPRECISE;CIEND=-329,329;CIPOS=-329,329;SVTYPE=INV;SVMETHOD=EMBL.DELLYv0.6.7;CHR2=chr3;END=91213559;CT=5to5;INSLEN=0;PE=10;MAPQ=6	GT:GL:GQ:FT:RCL:RC:RCR:CN:DR:DV:RR:RV	0/0:0,-12.121,-98.5022:121:PASS:266660:300668:200720:1:49:6:0:0
chr3	90527265	INV00001029	N	<INV>	.	LowQual	IMPRECISE;CIEND=-404,404;CIPOS=-404,404;SVTYPE=INV;SVMETHOD=EMBL.DELLYv0.6.7;CHR2=chr3;END=90790585;CT=5to5;INSLEN=0;PE=2;MAPQ=7	GT:GL:GQ:FT:RCL:RC:RCR:CN:DR:DV:RR:RV	0/0:0,-18.8376,-235.667:10000:PASS:110441:182864:50025:2:64:1:0:0
chr3	90527428	INV00001030	N	<INV>	.	LowQual	IMPRECISE;CIEND=-400,400;CIPOS=-400,400;SVTYPE=INV;SVMETHOD=EMBL.DELLYv0.6.7;CHR2=chr3;END=90856132;CT=3to3;INSLEN=0;PE=3;MAPQ=11	GT:GL:GQ:FT:RCL:RC:RCR:CN:DR:DV:RR:RV	0/0:0,-6.10245,-108.9:61:PASS:134668:205376:51748:2:35:2:0:0
chr3	90527566	INV00001031	N	<INV>	.	LowQual	IMPRECISE;CIEND=-366,366;CIPOS=-366,366;SVTYPE=INV;SVMETHOD=EMBL.DELLYv0.6.7;CHR2=chr3;END=91095988;CT=5to5;INSLEN=0;PE=2;MAPQ=2	GT:GL:GQ:FT:RCL:RC:RCR:CN:DR:DV:RR:RV	./.:.,.,.:0:LowQual:223187:274058:104523:2:0:0:0:0
chr3	90528898	INV00001033	N	<INV>	.	LowQual	IMPRECISE;CIEND=-413,413;CIPOS=-413,413;SVTYPE=INV;SVMETHOD=EMBL.DELLYv0.6.7;CHR2=chr3;END=90861054;CT=5to5;INSLEN=0;PE=2;MAPQ=10	GT:GL:GQ:FT:RCL:RC:RCR:CN:DR:DV:RR:RV	0/0:0,-20.6713,-418.043:10000:PASS:136248:204858:52583:2:71:1:0:0
chr3	90528953	INV00001032	N	<INV>	.	LowQual	IMPRECISE;CIEND=-362,362;CIPOS=-362,362;SVTYPE=INV;SVMETHOD=EMBL.DELLYv0.6.7;CHR2=chr3;END=90862855;CT=3to3;INSLEN=0;PE=2;MAPQ=3	GT:GL:GQ:FT:RCL:RC:RCR:CN:DR:DV:RR:RV	0/0:0,-1.46496,-9.45981:15:PASS:137011:205501:52986:2:5:0:0:0
chr3	90529286	INV00001034	N	<INV>	.	LowQual	IMPRECISE;CIEND=-387,387;CIPOS=-387,387;SVTYPE=INV;SVMETHOD=EMBL.DELLYv0.6.7;CHR2=chr3;END=90986892;CT=3to3;INSLEN=0;PE=2;MAPQ=8	GT:GL:GQ:FT:RCL:RC:RCR:CN:DR:DV:RR:RV	0/0:0,-2.01432,-15.8725:20:PASS:182261:248023:48686:2:11:2:0:0
chr3	90530136	INV00001035	N	<INV>	.	LowQual	IMPRECISE;CIEND=-412,412;CIPOS=-412,412;SVTYPE=INV;SVMETHOD=EMBL.DELLYv0.6.7;CHR2=chr3;END=91082037;CT=3to3;INSLEN=0;PE=2;MAPQ=2	GT:GL:GQ:FT:RCL:RC:RCR:CN:DR:DV:RR:RV	0/0:0,-16.6962,-94.5344:10000:PASS:218498:268736:91329:2:60:0:0:0
chr3	90530136	INV00001036	N	<INV>	.	LowQual	IMPRECISE;CIEND=-372,372;CIPOS=-372,372;SVTYPE=INV;SVMETHOD=EMBL.DELLYv0.6.7;CHR2=chr3;END=91201802;CT=3to3;INSLEN=0;PE=2;MAPQ=19	GT:GL:GQ:FT:RCL:RC:RCR:CN:DR:DV:RR:RV	1/1:-3.789,-0.591056,0:7:LowQual:261627:292882:196422:1:0:2:0:0
chr3	90532548	INV00001037	N	<INV>	.	LowQual	IMPRECISE;CIEND=-413,413;CIPOS=-413,413;SVTYPE=INV;SVMETHOD=EMBL.DELLYv0.6.7;CHR2=chr3;END=90876544;CT=3to3;INSLEN=0;PE=2;MAPQ=2	GT:GL:GQ:FT:RCL:RC:RCR:CN:DR:DV:RR:RV	0/0:0,-0.292277,-1.69125:5:LowQual:141926:211702:47913:2:1:0:0:0
chr3	90533597	INV00001038	N	<INV>	.	LowQual	IMPRECISE;CIEND=-407,407;CIPOS=-407,407;SVTYPE=INV;SVMETHOD=EMBL.DELLYv0.6.7;CHR2=chr3;END=91008931;CT=5to5;INSLEN=0;PE=3;MAPQ=6	GT:GL:GQ:FT:RCL:RC:RCR:CN:DR:DV:RR:RV	0/0:0,-1.495,-12.807:15:PASS:190070:249304:45660:2:8:2:0:0
chr3	90533749	INV00001039	N	<INV>	.	LowQual	IMPRECISE;CIEND=-374,374;CIPOS=-374,374;SVTYPE=INV;SVMETHOD=EMBL.DELLYv0.6.7;CHR2=chr3;END=90933138;CT=3to3;INSLEN=0;PE=8;MAPQ=8	GT:GL:GQ:FT:RCL:RC:RCR:CN:DR:DV:RR:RV	0/1:-4.01062,0,-8.81069:40:PASS:161717:228097:44002:2:4:5:0:0
chr3	90533870	INV00001040	N	<INV>	.	LowQual	IMPRECISE;CIEND=-406,406;CIPOS=-406,406;SVTYPE=INV;SVMETHOD=EMBL.DELLYv0.6.7;CHR2=chr3;END=91089650;CT=5to5;INSLEN=0;PE=2;MAPQ=4	GT:GL:GQ:FT:RCL:RC:RCR:CN:DR:DV:RR:RV	0/0:0,-16.176,-187.418:10000:PASS:221198:266087:96651:2:56:0:0:0
chr3	90534264	INV00001041	N	<INV>	.	LowQual	IMPRECISE;CIEND=-407,407;CIPOS=-407,407;SVTYPE=INV;SVMETHOD=EMBL.DELLYv0.6.7;CHR2=chr3;END=90919447;CT=5to5;INSLEN=0;PE=2;MAPQ=5	GT:GL:GQ:FT:RCL:RC:RCR:CN:DR:DV:RR:RV	0/0:0,-3.59156,-24.8422:36:PASS:158907:224012:44685:2:13:1:0:0
chr3	90534478	INV00001043	N	<INV>	.	LowQual	IMPRECISE;CIEND=-365,365;CIPOS=-365,365;SVTYPE=INV;SVMETHOD=EMBL.DELLYv0.6.7;CHR2=chr3;END=90991860;CT=5to5;INSLEN=0;PE=3;MAPQ=10	GT:GL:GQ:FT:RCL:RC:RCR:CN:DR:DV:RR:RV	0/1:-0.62766,0,-11.204:7:LowQual:183862:243159:48323:2:7:3:0:0
chr3	90534525	INV00001042	N	<INV>	.	LowQual	IMPRECISE;CIEND=-403,403;CIPOS=-403,403;SVTYPE=INV;SVMETHOD=EMBL.DELLYv0.6.7;CHR2=chr3;END=90790604;CT=5to5;INSLEN=0;PE=2;MAPQ=1	GT:GL:GQ:FT:RCL:RC:RCR:CN:DR:DV:RR:RV	0/0:0,-19.5376,-240.271:10000:PASS:109455:174881:48294:2:65:0:0:0
chr3	90534543	INV00001044	N	<INV>	.	LowQual	IMPRECISE;CIEND=-390,390;CIPOS=-390,390;SVTYPE=INV;SVMETHOD=EMBL.DELLYv0.6.7;CHR2=chr3;END=91213602;CT=5to5;INSLEN=0;PE=2;MAPQ=3	GT:GL:GQ:FT:RCL:RC:RCR:CN:DR:DV:RR:RV	0/0:0,-11.9159,-73.1737:119:PASS:266069:289826:200108:1:41:0:0:0
chr3	90534808	INV00001045	N	<INV>	.	LowQual	IMPRECISE;CIEND=-412,412;CIPOS=-412,412;SVTYPE=INV;SVMETHOD=EMBL.DELLYv0.6.7;CHR2=chr3;END=91148374;CT=5to5;INSLEN=0;PE=2;MAPQ=3	GT:GL:GQ:FT:RCL:RC:RCR:CN:DR:DV:RR:RV	0/0:0,-3.01934,-21.908:30:PASS:242472:273264:149058:1:11:0:0:0
chr3	90534915	INV00001046	N	<INV>	.	LowQual	IMPRECISE;CIEND=-408,408;CIPOS=-408,408;SVTYPE=INV;SVMETHOD=EMBL.DELLYv0.6.7;CHR2=chr3;END=90907489;CT=3to3;INSLEN=0;PE=2;MAPQ=20	GT:GL:GQ:FT:RCL:RC:RCR:CN:DR:DV:RR:RV	0/0:0,-14.0666,-103.012:141:PASS:154608:219766:45190:2:56:1:0:0
chr3	90536047	INV00001047	N	<INV>	.	LowQual	IMPRECISE;CIEND=-391,391;CIPOS=-391,391;SVTYPE=INV;SVMETHOD=EMBL.DELLYv0.6.7;CHR2=chr3;END=91166298;CT=3to3;INSLEN=0;PE=5;MAPQ=6	GT:GL:GQ:FT:RCL:RC:RCR:CN:DR:DV:RR:RV	0/1:-0.178675,0,-8.42069:4:LowQual:249358:274974:164140:1:7:4:0:0
chr3	90536061	INV00001048	N	<INV>	.	PASS	IMPRECISE;CIEND=-358,358;CIPOS=-358,358;SVTYPE=INV;SVMETHOD=EMBL.DELLYv0.6.7;CHR2=chr3;END=91195147;CT=3to3;INSLEN=0;PE=4;MAPQ=22	GT:GL:GQ:FT:RCL:RC:RCR:CN:DR:DV:RR:RV	0/1:-5.24316,0,-11.8051:52:PASS:259923:284767:186342:1:8:4:0:0
chr3	90536553	INV00001049	N	<INV>	.	LowQual	IMPRECISE;CIEND=-391,391;CIPOS=-391,391;SVTYPE=INV;SVMETHOD=EMBL.DELLYv0.6.7;CHR2=chr3;END=91148373;CT=5to5;INSLEN=0;PE=4;MAPQ=15	GT:GL:GQ:FT:RCL:RC:RCR:CN:DR:DV:RR:RV	0/1:-0.277573,0,-18.054:5:LowQual:242494:271323:148425:1:11:3:0:0
chr3	90537199	INV00001050	N	<INV>	.	LowQual	IMPRECISE;CIEND=-423,423;CIPOS=-423,423;SVTYPE=INV;SVMETHOD=EMBL.DELLYv0.6.7;CHR2=chr3;END=91072533;CT=3to3;INSLEN=0;PE=2;MAPQ=1	GT:GL:GQ:FT:RCL:RC:RCR:CN:DR:DV:RR:RV	0/0:0,-13.526,-258.08:135:PASS:214763:259160:81313:2:45:0:0:0
chr3	90537730	INV00001051	N	<INV>	.	LowQual	IMPRECISE;CIEND=-408,408;CIPOS=-408,408;SVTYPE=INV;SVMETHOD=EMBL.DELLYv0.6.7;CHR2=chr3;END=91133705;CT=3to3;INSLEN=0;PE=2;MAPQ=9	GT:GL:GQ:FT:RCL:RC:RCR:CN:DR:DV:RR:RV	0/0:0,-2.95016,-28.4952:30:PASS:236688:267958:135680:1:12:1:0:0
chr3	90538066	INV00001052	N	<INV>	.	LowQual	IMPRECISE;CIEND=-409,409;CIPOS=-409,409;SVTYPE=INV;SVMETHOD=EMBL.DELLYv0.6.7;CHR2=chr3;END=90774362;CT=3to3;INSLEN=0;PE=2;MAPQ=5	GT:GL:GQ:FT:RCL:RC:RCR:CN:DR:DV:RR:RV	0/0:0,-0.695524,-6.85649:8:LowQual:101768:168187:43664:2:3:1:0:0
chr3	90538078	INV00001053	N	<INV>	.	LowQual	IMPRECISE;CIEND=-414,414;CIPOS=-414,414;SVTYPE=INV;SVMETHOD=EMBL.DELLYv0.6.7;CHR2=chr3;END=91182128;CT=3to3;INSLEN=0;PE=2;MAPQ=5	GT:GL:GQ:FT:RCL:RC:RCR:CN:DR:DV:RR:RV	0/0:0,-21.0235,-353.914:10000:PASS:254493:277229:175960:1:71:1:0:0
chr3	90538715	INV00001060	N	<INV>	.	LowQual	IMPRECISE;CIEND=-390,390;CIPOS=-390,390;SVTYPE=INV;SVMETHOD=EMBL.DELLYv0.6.7;CHR2=chr3;END=90794637;CT=5to5;INSLEN=0;PE=2;MAPQ=20	GT:GL:GQ:FT:RCL:RC:RCR:CN:DR:DV:RR:RV	0/0:0,-23.3752,-422.692:10000:PASS:109761:172311:48349:2:84:1:0:0
chr3	90538716	INV00001058	N	<INV>	.	LowQual	IMPRECISE;CIEND=-383,383;CIPOS=-383,383;SVTYPE=INV;SVMETHOD=EMBL.DELLYv0.6.7;CHR2=chr3;END=91096005;CT=5to5;INSLEN=0;PE=2;MAPQ=3	GT:GL:GQ:FT:RCL:RC:RCR:CN:DR:DV:RR:RV	./.:.,.,.:0:LowQual:223253:262179:100594:2:0:0:0:0
chr3	90538826	INV00001055	N	<INV>	.	LowQual	IMPRECISE;CIEND=-361,361;CIPOS=-361,361;SVTYPE=INV;SVMETHOD=EMBL.DELLYv0.6.7;CHR2=chr3;END=90807614;CT=3to3;INSLEN=0;PE=5;MAPQ=5	GT:GL:GQ:FT:RCL:RC:RCR:CN:DR:DV:RR:RV	0/0:0,-2.95204,-17.9139:30:PASS:116483:175252:49476:2:15:4:0:0
chr3	90538833	INV00001054	N	<INV>	.	LowQual	IMPRECISE;CIEND=-394,394;CIPOS=-394,394;SVTYPE=INV;SVMETHOD=EMBL.DELLYv0.6.7;CHR2=chr3;END=91201799;CT=3to3;INSLEN=0;PE=2;MAPQ=19	GT:GL:GQ:FT:RCL:RC:RCR:CN:DR:DV:RR:RV	1/1:-2.36887,-0.47093,0:6:LowQual:262655:282592:192958:1:0:2:0:0
chr3	90538839	INV00001059	N	<INV>	.	LowQual	IMPRECISE;CIEND=-382,382;CIPOS=-382,382;SVTYPE=INV;SVMETHOD=EMBL.DELLYv0.6.7;CHR2=chr3;END=90986908;CT=3to3;INSLEN=0;PE=2;MAPQ=5	GT:GL:GQ:FT:RCL:RC:RCR:CN:DR:DV:RR:RV	0/0:0,-3.00118,-18.2529:30:PASS:182871:236718:47186:2:12:1:0:0
chr3	90538841	INV00001056	N	<INV>	.	LowQual	IMPRECISE;CIEND=-402,402;CIPOS=-402,402;SVTYPE=INV;SVMETHOD=EMBL.DELLYv0.6.7;CHR2=chr3;END=90875624;CT=3to3;INSLEN=0;PE=2;MAPQ=4	GT:GL:GQ:FT:RCL:RC:RCR:CN:DR:DV:RR:RV	0/0:0,-0.833339,-4.13025:9:LowQual:142268:203208:47664:2:3:0:0:0
chr3	90538866	INV00001057	N	<INV>	.	LowQual	IMPRECISE;CIEND=-360,360;CIPOS=-360,360;SVTYPE=INV;SVMETHOD=EMBL.DELLYv0.6.7;CHR2=chr3;END=90828671;CT=3to3;INSLEN=0;PE=5;MAPQ=11	GT:GL:GQ:FT:RCL:RC:RCR:CN:DR:DV:RR:RV	0/1:-3.04255,0,-2.64647:25:PASS:125137:182772:50995:2:3:3:0:0
chr3	90538953	INV00001061	N	<INV>	.	LowQual	IMPRECISE;CIEND=-404,404;CIPOS=-404,404;SVTYPE=INV;SVMETHOD=EMBL.DELLYv0.6.7;CHR2=chr3;END=91060590;CT=3to3;INSLEN=0;PE=3;MAPQ=5	GT:GL:GQ:FT:RCL:RC:RCR:CN:DR:DV:RR:RV	0/0:0,-14.6139,-165.821:146:PASS:210835:253910:70571:2:51:2:0:0
chr3	90539771	INV00001062	N	<INV>	.	LowQual	IMPRECISE;CIEND=-415,415;CIPOS=-415,415;SVTYPE=INV;SVMETHOD=EMBL.DELLYv0.6.7;CHR2=chr3;END=90996039;CT=3to3;INSLEN=0;PE=2;MAPQ=1	GT:GL:GQ:FT:RCL:RC:RCR:CN:DR:DV:RR:RV	0/0:0,-9.51238,-71.7732:95:PASS:186067:237545:47844:2:38:0:0:0
chr3	90541037	INV00001063	N	<INV>	.	LowQual	IMPRECISE;CIEND=-290,290;CIPOS=-290,290;SVTYPE=INV;SVMETHOD=EMBL.DELLYv0.6.7;CHR2=chr3;END=91082063;CT=3to3;INSLEN=0;PE=4;MAPQ=7	GT:GL:GQ:FT:RCL:RC:RCR:CN:DR:DV:RR:RV	0/0:0,-2.84614,-23.8083:28:PASS:218877:256081:87848:2:15:3:0:0
chr3	90542636	INV00001066	N	<INV>	.	LowQual	IMPRECISE;CIEND=-352,352;CIPOS=-352,352;SVTYPE=INV;SVMETHOD=EMBL.DELLYv0.6.7;CHR2=chr3;END=90965518;CT=5to5;INSLEN=0;PE=2;MAPQ=8	GT:GL:GQ:FT:RCL:RC:RCR:CN:DR:DV:RR:RV	0/0:0,-13.8234,-140.02:138:PASS:174567:227517:42991:2:50:2:0:0
chr3	90542671	INV00001064	N	<INV>	.	LowQual	IMPRECISE;CIEND=-387,387;CIPOS=-387,387;SVTYPE=INV;SVMETHOD=EMBL.DELLYv0.6.7;CHR2=chr3;END=90920500;CT=5to5;INSLEN=0;PE=6;MAPQ=5	GT:GL:GQ:FT:RCL:RC:RCR:CN:DR:DV:RR:RV	0/1:-0.601382,0,-1.08325:6:LowQual:159356:214205:44205:2:1:3:0:0
chr3	90542809	INV00001068	N	<INV>	.	LowQual	IMPRECISE;CIEND=-387,387;CIPOS=-387,387;SVTYPE=INV;SVMETHOD=EMBL.DELLYv0.6.7;CHR2=chr3;END=91148495;CT=3to3;INSLEN=0;PE=3;MAPQ=5	GT:GL:GQ:FT:RCL:RC:RCR:CN:DR:DV:RR:RV	0/0:0,-1.52618,-13.5776:15:PASS:244086:263115:146203:1:8:2:0:0
chr3	90542814	INV00001067	N	<INV>	.	LowQual	IMPRECISE;CIEND=-379,379;CIPOS=-379,379;SVTYPE=INV;SVMETHOD=EMBL.DELLYv0.6.7;CHR2=chr3;END=91109414;CT=3to3;INSLEN=0;PE=2;MAPQ=1	GT:GL:GQ:FT:RCL:RC:RCR:CN:DR:DV:RR:RV	0/0:0,-1.17657,-9.27245:12:LowQual:230221:257399:111258:2:4:0:0:0
chr3	90542815	INV00001065	N	<INV>	.	LowQual	IMPRECISE;CIEND=-377,377;CIPOS=-377,377;SVTYPE=INV;SVMETHOD=EMBL.DELLYv0.6.7;CHR2=chr3;END=90957348;CT=3to3;INSLEN=0;PE=7;MAPQ=5	GT:GL:GQ:FT:RCL:RC:RCR:CN:DR:DV:RR:RV	0/1:-1.19751,0,-2.93253:12:LowQual:172763:223473:42565:2:3:6:0:0
chr3	90545555	INV00001069	N	<INV>	.	LowQual	IMPRECISE;CIEND=-405,405;CIPOS=-405,405;SVTYPE=INV;SVMETHOD=EMBL.DELLYv0.6.7;CHR2=chr3;END=91244828;CT=5to5;INSLEN=0;PE=2;MAPQ=4	GT:GL:GQ:FT:RCL:RC:RCR:CN:DR:DV:RR:RV	./.:.,.,.:0:LowQual:277900:280771:199541:1:0:0:0:0
chr3	90545581	INV00001070	N	<INV>	.	LowQual	IMPRECISE;CIEND=-346,346;CIPOS=-346,346;SVTYPE=INV;SVMETHOD=EMBL.DELLYv0.6.7;CHR2=chr3;END=90986762;CT=5to5;INSLEN=0;PE=11;MAPQ=8	GT:GL:GQ:FT:RCL:RC:RCR:CN:DR:DV:RR:RV	0/1:-0.92443,0,-14.589:10:LowQual:182070:229653:47083:2:13:8:0:0
chr3	90545704	INV00001073	N	<INV>	.	LowQual	IMPRECISE;CIEND=-412,412;CIPOS=-412,412;SVTYPE=INV;SVMETHOD=EMBL.DELLYv0.6.7;CHR2=chr3;END=92439600;CT=5to5;INSLEN=0;PE=2;MAPQ=3	GT:GL:GQ:FT:RCL:RC:RCR:CN:DR:DV:RR:RV	0/0:0,-1.12398,-4.51883:11:LowQual:710798:512397:33962:1:5:0:0:0
chr3	90545772	INV00001071	N	<INV>	.	PASS	IMPRECISE;CIEND=-391,391;CIPOS=-391,391;SVTYPE=INV;SVMETHOD=EMBL.DELLYv0.6.7;CHR2=chr3;END=91003689;CT=3to3;INSLEN=0;PE=4;MAPQ=23	GT:GL:GQ:FT:RCL:RC:RCR:CN:DR:DV:RR:RV	0/0:0,-2.45574,-34.5882:25:PASS:188757:232790:47136:2:26:3:0:0
chr3	90545809	INV00001074	N	<INV>	.	LowQual	IMPRECISE;CIEND=-414,414;CIPOS=-414,414;SVTYPE=INV;SVMETHOD=EMBL.DELLYv0.6.7;CHR2=chr3;END=90968875;CT=3to3;INSLEN=0;PE=2;MAPQ=15	GT:GL:GQ:FT:RCL:RC:RCR:CN:DR:DV:RR:RV	1/1:-2.97209,-0.574149,0:7:LowQual:175469:224790:42743:2:0:2:0:0
chr3	90545825	INV00001072	N	<INV>	.	LowQual	IMPRECISE;CIEND=-397,397;CIPOS=-397,397;SVTYPE=INV;SVMETHOD=EMBL.DELLYv0.6.7;CHR2=chr3;END=91116964;CT=3to3;INSLEN=0;PE=3;MAPQ=8	GT:GL:GQ:FT:RCL:RC:RCR:CN:DR:DV:RR:RV	1/1:-3.9867,-0.132389,0:4:LowQual:231772:256023:116985:1:1:3:0:0
chr3	90545948	INV00001075	N	<INV>	.	LowQual	IMPRECISE;CIEND=-404,404;CIPOS=-404,404;SVTYPE=INV;SVMETHOD=EMBL.DELLYv0.6.7;CHR2=chr3;END=90955007;CT=5to5;INSLEN=0;PE=6;MAPQ=7	GT:GL:GQ:FT:RCL:RC:RCR:CN:DR:DV:RR:RV	1/1:-3.49317,-1.09832,0:11:LowQual:172308:220602:42359:2:0:5:0:0
chr3	90547794	INV00001076	N	<INV>	.	LowQual	IMPRECISE;CIEND=-378,378;CIPOS=-378,378;SVTYPE=INV;SVMETHOD=EMBL.DELLYv0.6.7;CHR2=chr3;END=90872054;CT=3to3;INSLEN=0;PE=2;MAPQ=18	GT:GL:GQ:FT:RCL:RC:RCR:CN:DR:DV:RR:RV	0/1:-0.071293,0,-9.71119:4:LowQual:140701:191286:47517:2:11:2:0:0
chr3	90547794	INV00001078	N	<INV>	.	LowQual	IMPRECISE;CIEND=-415,415;CIPOS=-415,415;SVTYPE=INV;SVMETHOD=EMBL.DELLYv0.6.7;CHR2=chr3;END=90919587;CT=3to3;INSLEN=0;PE=2;MAPQ=7	GT:GL:GQ:FT:RCL:RC:RCR:CN:DR:DV:RR:RV	0/0:0,-2.55186,-23.2372:26:PASS:158230:208989:44060:2:10:1:0:0
chr3	90547795	INV00001077	N	<INV>	.	LowQual	IMPRECISE;CIEND=-340,340;CIPOS=-340,340;SVTYPE=INV;SVMETHOD=EMBL.DELLYv0.6.7;CHR2=chr3;END=91182146;CT=3to3;INSLEN=0;PE=2;MAPQ=14	GT:GL:GQ:FT:RCL:RC:RCR:CN:DR:DV:RR:RV	0/0:0,-22.8585,-457.035:10000:PASS:254954:265996:172625:1:82:2:0:0
chr3	90547960	INV00001079	N	<INV>	.	LowQual	IMPRECISE;CIEND=-404,404;CIPOS=-404,404;SVTYPE=INV;SVMETHOD=EMBL.DELLYv0.6.7;CHR2=chr3;END=91211894;CT=5to5;INSLEN=0;PE=2;MAPQ=16	GT:GL:GQ:FT:RCL:RC:RCR:CN:DR:DV:RR:RV	0/1:-1.18112,0,-2.65166:12:LowQual:265903:274425:199390:1:3:2:0:0
chr3	90550472	INV00001081	N	<INV>	.	PASS	IMPRECISE;CIEND=-331,331;CIPOS=-331,331;SVTYPE=INV;SVMETHOD=EMBL.DELLYv0.6.7;CHR2=chr3;END=91089586;CT=5to5;INSLEN=0;PE=13;MAPQ=21	GT:GL:GQ:FT:RCL:RC:RCR:CN:DR:DV:RR:RV	0/1:-10.8673,0,-84.4718:109:PASS:220754:247612:90991:2:35:12:0:0
chr3	90550500	INV00001080	N	<INV>	.	LowQual	IMPRECISE;CIEND=-388,388;CIPOS=-388,388;SVTYPE=INV;SVMETHOD=EMBL.DELLYv0.6.7;CHR2=chr3;END=90857692;CT=5to5;INSLEN=0;PE=3;MAPQ=5	GT:GL:GQ:FT:RCL:RC:RCR:CN:DR:DV:RR:RV	1/1:-1.00473,-0.407824,0:5:LowQual:134982:180397:50044:2:0:3:0:0
chr3	90550532	INV00001082	N	<INV>	.	LowQual	IMPRECISE;CIEND=-388,388;CIPOS=-388,388;SVTYPE=INV;SVMETHOD=EMBL.DELLYv0.6.7;CHR2=chr3;END=90959583;CT=5to5;INSLEN=0;PE=2;MAPQ=5	GT:GL:GQ:FT:RCL:RC:RCR:CN:DR:DV:RR:RV	0/0:0,-27.9115,-465.041:10000:PASS:173402:217068:41895:2:96:2:0:0
chr3	90550540	INV00001083	N	<INV>	.	LowQual	IMPRECISE;CIEND=-376,376;CIPOS=-376,376;SVTYPE=INV;SVMETHOD=EMBL.DELLYv0.6.7;CHR2=chr3;END=90945174;CT=5to5;INSLEN=0;PE=3;MAPQ=10	GT:GL:GQ:FT:RCL:RC:RCR:CN:DR:DV:RR:RV	1/1:-2.49267,-0.69576,0:8:LowQual:167585:213361:42032:2:0:3:0:0
chr3	90550767	INV00001084	N	<INV>	.	LowQual	IMPRECISE;CIEND=-395,395;CIPOS=-395,395;SVTYPE=INV;SVMETHOD=EMBL.DELLYv0.6.7;CHR2=chr3;END=90986888;CT=3to3;INSLEN=0;PE=2;MAPQ=3	GT:GL:GQ:FT:RCL:RC:RCR:CN:DR:DV:RR:RV	0/0:0,-3.20224,-18.7899:32:PASS:181703:224089:46286:2:12:0:0:0
chr3	90551376	INV00001086	N	<INV>	.	LowQual	IMPRECISE;CIEND=-408,408;CIPOS=-408,408;SVTYPE=INV;SVMETHOD=EMBL.DELLYv0.6.7;CHR2=chr3;END=90884892;CT=5to5;INSLEN=0;PE=2;MAPQ=5	GT:GL:GQ:FT:RCL:RC:RCR:CN:DR:DV:RR:RV	0/1:-0.193563,0,-0.127087:2:LowQual:145110:193006:46035:2:1:2:0:0
chr3	90551442	INV00001085	N	<INV>	.	LowQual	IMPRECISE;CIEND=-380,380;CIPOS=-380,380;SVTYPE=INV;SVMETHOD=EMBL.DELLYv0.6.7;CHR2=chr3;END=91214405;CT=3to3;INSLEN=0;PE=2;MAPQ=6	GT:GL:GQ:FT:RCL:RC:RCR:CN:DR:DV:RR:RV	0/0:0,-19.9686,-399.487:10000:PASS:266578:271994:198472:1:68:2:0:0
chr3	90551585	INV00001087	N	<INV>	.	LowQual	IMPRECISE;CIEND=-418,418;CIPOS=-418,418;SVTYPE=INV;SVMETHOD=EMBL.DELLYv0.6.7;CHR2=chr3;END=91096083;CT=3to3;INSLEN=0;PE=3;MAPQ=1	GT:GL:GQ:FT:RCL:RC:RCR:CN:DR:DV:RR:RV	1/1:-0.474372,-0.175402,0:3:LowQual:223158:247685:95996:2:0:1:0:0
chr3	90551899	INV00001088	N	<INV>	.	LowQual	IMPRECISE;CIEND=-404,404;CIPOS=-404,404;SVTYPE=INV;SVMETHOD=EMBL.DELLYv0.6.7;CHR2=chr3;END=91130480;CT=3to3;INSLEN=0;PE=2;MAPQ=2	GT:GL:GQ:FT:RCL:RC:RCR:CN:DR:DV:RR:RV	0/0:0,-0.300483,-2.89945:5:LowQual:236109:251991:127463:1:1:0:0:0
chr3	90552809	INV00001089	N	<INV>	.	LowQual	IMPRECISE;CIEND=-36,36;CIPOS=-36,36;SVTYPE=INV;SVMETHOD=EMBL.DELLYv0.6.7;CHR2=chr3;END=91019165;CT=3to3;INSLEN=0;PE=3;MAPQ=8	GT:GL:GQ:FT:RCL:RC:RCR:CN:DR:DV:RR:RV	0/0:0,-1.13071,-18.3033:11:LowQual:193580:229290:45531:2:11:2:0:0
chr3	90552951	INV00001090	N	<INV>	.	LowQual	IMPRECISE;CIEND=-415,415;CIPOS=-415,415;SVTYPE=INV;SVMETHOD=EMBL.DELLYv0.6.7;CHR2=chr3;END=91027870;CT=5to5;INSLEN=0;PE=2;MAPQ=9	GT:GL:GQ:FT:RCL:RC:RCR:CN:DR:DV:RR:RV	0/0:0,-12.9001,-165.183:129:PASS:196837:231614:48524:2:47:2:0:0
chr3	90553051	INV00001091	N	<INV>	.	LowQual	IMPRECISE;CIEND=-411,411;CIPOS=-411,411;SVTYPE=INV;SVMETHOD=EMBL.DELLYv0.6.7;CHR2=chr3;END=91150921;CT=3to3;INSLEN=0;PE=2;MAPQ=3	GT:GL:GQ:FT:RCL:RC:RCR:CN:DR:DV:RR:RV	./.:.,.,.:0:LowQual:243444:254197:144918:1:0:0:0:0
chr3	90553066	INV00001092	N	<INV>	.	LowQual	IMPRECISE;CIEND=-398,398;CIPOS=-398,398;SVTYPE=INV;SVMETHOD=EMBL.DELLYv0.6.7;CHR2=chr3;END=91236691;CT=5to5;INSLEN=0;PE=3;MAPQ=6	GT:GL:GQ:FT:RCL:RC:RCR:CN:DR:DV:RR:RV	1/1:-1.53434,-0.537434,0:6:LowQual:274466:272846:198836:1:0:3:0:0
chr3	90554128	INV00001093	N	<INV>	.	LowQual	IMPRECISE;CIEND=-344,344;CIPOS=-344,344;SVTYPE=INV;SVMETHOD=EMBL.DELLYv0.6.7;CHR2=chr3;END=90901817;CT=5to5;INSLEN=0;PE=3;MAPQ=4	GT:GL:GQ:FT:RCL:RC:RCR:CN:DR:DV:RR:RV	./.:.,.,.:0:LowQual:150582:197266:44245:2:0:0:0:0
chr3	90555132	INV00001094	N	<INV>	.	LowQual	IMPRECISE;CIEND=-343,343;CIPOS=-343,343;SVTYPE=INV;SVMETHOD=EMBL.DELLYv0.6.7;CHR2=chr3;END=90898573;CT=3to3;INSLEN=0;PE=6;MAPQ=15	GT:GL:GQ:FT:RCL:RC:RCR:CN:DR:DV:RR:RV	0/1:-3.5296,0,-14.6975:35:PASS:149768:194709:44880:2:12:6:0:0
chr3	90555304	INV00001095	N	<INV>	.	LowQual	IMPRECISE;CIEND=-380,380;CIPOS=-380,380;SVTYPE=INV;SVMETHOD=EMBL.DELLYv0.6.7;CHR2=chr3;END=90986755;CT=5to5;INSLEN=0;PE=4;MAPQ=6	GT:GL:GQ:FT:RCL:RC:RCR:CN:DR:DV:RR:RV	0/0:0,-2.47042,-18.3018:25:PASS:182877:219660:45979:2:13:3:0:0
chr3	90558689	INV00001096	N	<INV>	.	LowQual	IMPRECISE;CIEND=-385,385;CIPOS=-385,385;SVTYPE=INV;SVMETHOD=EMBL.DELLYv0.6.7;CHR2=chr3;END=91019053;CT=5to5;INSLEN=0;PE=5;MAPQ=15	GT:GL:GQ:FT:RCL:RC:RCR:CN:DR:DV:RR:RV	0/1:-1.90707,0,-17.5625:19:PASS:191963:223974:45391:2:14:5:0:0
chr3	90562261	INV00001097	N	<INV>	.	LowQual	IMPRECISE;CIEND=-382,382;CIPOS=-382,382;SVTYPE=INV;SVMETHOD=EMBL.DELLYv0.6.7;CHR2=chr3;END=93092011;CT=5to5;INSLEN=0;PE=2;MAPQ=22	GT:GL:GQ:FT:RCL:RC:RCR:CN:DR:DV:RR:RV	0/0:0,-6.52231,-97.6914:65:PASS:946706:518117:729663:1:34:2:0:0
chr3	90562772	INV00001099	N	<INV>	.	LowQual	IMPRECISE;CIEND=-124,124;CIPOS=-124,124;SVTYPE=INV;SVMETHOD=EMBL.DELLYv0.6.7;CHR2=chr3;END=93061544;CT=5to5;INSLEN=0;PE=6;MAPQ=11	GT:GL:GQ:FT:RCL:RC:RCR:CN:DR:DV:RR:RV	0/0:0,-3.17175,-24.2276:32:PASS:935168:516004:696311:1:40:5:0:0
chr3	90563050	INV00001101	N	<INV>	.	LowQual	IMPRECISE;CIEND=-388,388;CIPOS=-388,388;SVTYPE=INV;SVMETHOD=EMBL.DELLYv0.6.7;CHR2=chr3;END=90790705;CT=3to3;INSLEN=0;PE=2;MAPQ=7	GT:GL:GQ:FT:RCL:RC:RCR:CN:DR:DV:RR:RV	0/0:0,-10.962,-136.919:110:PASS:105376:145375:44644:2:38:1:0:0
chr3	90563052	INV00001102	N	<INV>	.	LowQual	IMPRECISE;CIEND=-401,401;CIPOS=-401,401;SVTYPE=INV;SVMETHOD=EMBL.DELLYv0.6.7;CHR2=chr3;END=90783582;CT=5to5;INSLEN=0;PE=2;MAPQ=16	GT:GL:GQ:FT:RCL:RC:RCR:CN:DR:DV:RR:RV	0/1:-0.0634444,0,-7.40487:4:LowQual:102669:143995:41909:2:5:1:0:0
chr3	90563061	INV00001100	N	<INV>	.	LowQual	IMPRECISE;CIEND=-410,410;CIPOS=-410,410;SVTYPE=INV;SVMETHOD=EMBL.DELLYv0.6.7;CHR2=chr3;END=90805699;CT=5to5;INSLEN=0;PE=5;MAPQ=7	GT:GL:GQ:FT:RCL:RC:RCR:CN:DR:DV:RR:RV	0/1:-0.975048,0,-4.37834:10:LowQual:111274:150836:44994:2:4:3:0:0
chr3	90563071	INV00001098	N	<INV>	.	LowQual	IMPRECISE;CIEND=-394,394;CIPOS=-394,394;SVTYPE=INV;SVMETHOD=EMBL.DELLYv0.6.7;CHR2=chr3;END=91069396;CT=3to3;INSLEN=0;PE=2;MAPQ=15	GT:GL:GQ:FT:RCL:RC:RCR:CN:DR:DV:RR:RV	0/1:-0.248993,0,-6.27286:4:LowQual:210719:231685:69413:2:4:2:0:0
chr3	90563574	INV00001103	N	<INV>	.	LowQual	IMPRECISE;CIEND=-410,410;CIPOS=-410,410;SVTYPE=INV;SVMETHOD=EMBL.DELLYv0.6.7;CHR2=chr3;END=91077878;CT=5to5;INSLEN=0;PE=2;MAPQ=3	GT:GL:GQ:FT:RCL:RC:RCR:CN:DR:DV:RR:RV	./.:.,.,.:0:LowQual:213987:232031:76865:2:0:0:0:0
chr3	90563620	INV00001104	N	<INV>	.	PASS	IMPRECISE;CIEND=-396,396;CIPOS=-396,396;SVTYPE=INV;SVMETHOD=EMBL.DELLYv0.6.7;CHR2=chr3;END=90910807;CT=5to5;INSLEN=0;PE=4;MAPQ=31	GT:GL:GQ:FT:RCL:RC:RCR:CN:DR:DV:RR:RV	1/1:-9.32264,-1.12676,0:11:LowQual:153318:190190:43756:2:0:4:0:0
chr3	90563622	INV00001105	N	<INV>	.	LowQual	IMPRECISE;CIEND=-394,394;CIPOS=-394,394;SVTYPE=INV;SVMETHOD=EMBL.DELLYv0.6.7;CHR2=chr3;END=91168636;CT=5to5;INSLEN=0;PE=3;MAPQ=4	GT:GL:GQ:FT:RCL:RC:RCR:CN:DR:DV:RR:RV	0/0:0,-51.9535,-881.129:10000:PASS:248879:247066:156213:1:177:1:0:0
chr3	90570242	INV00001106	N	<INV>	.	LowQual	IMPRECISE;CIEND=-410,410;CIPOS=-410,410;SVTYPE=INV;SVMETHOD=EMBL.DELLYv0.6.7;CHR2=chr3;END=90838313;CT=3to3;INSLEN=0;PE=2;MAPQ=6	GT:GL:GQ:FT:RCL:RC:RCR:CN:DR:DV:RR:RV	0/0:0,-7.95237,-62.5707:80:PASS:118479:159743:46694:2:30:2:0:0
chr3	90572556	INV00001107	N	<INV>	.	LowQual	IMPRECISE;CIEND=-402,402;CIPOS=-402,402;SVTYPE=INV;SVMETHOD=EMBL.DELLYv0.6.7;CHR2=chr3;END=90790670;CT=3to3;INSLEN=0;PE=3;MAPQ=5	GT:GL:GQ:FT:RCL:RC:RCR:CN:DR:DV:RR:RV	0/0:0,-14.7353,-191.675:147:PASS:99345:140079:42103:2:51:3:0:0
chr3	90573162	INV00001108	N	<INV>	.	LowQual	IMPRECISE;CIEND=-409,409;CIPOS=-409,409;SVTYPE=INV;SVMETHOD=EMBL.DELLYv0.6.7;CHR2=chr3;END=91145840;CT=3to3;INSLEN=0;PE=2;MAPQ=5	GT:GL:GQ:FT:RCL:RC:RCR:CN:DR:DV:RR:RV	0/1:-0.193563,0,-0.127087:2:LowQual:234037:237812:133952:1:1:2:0:0
chr3	90573257	INV00001109	N	<INV>	.	LowQual	IMPRECISE;CIEND=-369,369;CIPOS=-369,369;SVTYPE=INV;SVMETHOD=EMBL.DELLYv0.6.7;CHR2=chr3;END=91184903;CT=3to3;INSLEN=0;PE=2;MAPQ=6	GT:GL:GQ:FT:RCL:RC:RCR:CN:DR:DV:RR:RV	1/1:-0.474372,-0.175402,0:3:LowQual:248896:246454:165809:1:0:1:0:0
chr3	90573545	INV00001110	N	<INV>	.	LowQual	IMPRECISE;CIEND=-415,415;CIPOS=-415,415;SVTYPE=INV;SVMETHOD=EMBL.DELLYv0.6.7;CHR2=chr3;END=90986889;CT=3to3;INSLEN=0;PE=2;MAPQ=2	GT:GL:GQ:FT:RCL:RC:RCR:CN:DR:DV:RR:RV	0/0:0,-3.20224,-18.7899:32:PASS:175302:206348:44520:2:12:0:0:0
chr3	90574812	INV00001111	N	<INV>	.	LowQual	IMPRECISE;CIEND=-404,404;CIPOS=-404,404;SVTYPE=INV;SVMETHOD=EMBL.DELLYv0.6.7;CHR2=chr3;END=91148496;CT=3to3;INSLEN=0;PE=3;MAPQ=9	GT:GL:GQ:FT:RCL:RC:RCR:CN:DR:DV:RR:RV	0/0:0,-0.962961,-13.5569:10:LowQual:234648:237013:135537:1:8:2:0:0
chr3	90574980	INV00001112	N	<INV>	.	LowQual	IMPRECISE;CIEND=-399,399;CIPOS=-399,399;SVTYPE=INV;SVMETHOD=EMBL.DELLYv0.6.7;CHR2=chr3;END=90946180;CT=3to3;INSLEN=0;PE=3;MAPQ=5	GT:GL:GQ:FT:RCL:RC:RCR:CN:DR:DV:RR:RV	0/0:0,-13.7529,-100.152:138:PASS:160269:193973:40026:2:52:3:0:0
chr3	90575102	INV00001115	N	<INV>	.	LowQual	IMPRECISE;CIEND=-396,396;CIPOS=-396,396;SVTYPE=INV;SVMETHOD=EMBL.DELLYv0.6.7;CHR2=chr3;END=90917985;CT=5to5;INSLEN=0;PE=5;MAPQ=2	GT:GL:GQ:FT:RCL:RC:RCR:CN:DR:DV:RR:RV	./.:.,.,.:0:LowQual:148964:185196:42535:2:0:0:0:0
chr3	90575106	INV00001116	N	<INV>	.	LowQual	IMPRECISE;CIEND=-359,359;CIPOS=-359,359;SVTYPE=INV;SVMETHOD=EMBL.DELLYv0.6.7;CHR2=chr3;END=90892292;CT=5to5;INSLEN=0;PE=11;MAPQ=3	GT:GL:GQ:FT:RCL:RC:RCR:CN:DR:DV:RR:RV	0/0:0,-4.13633,-77.8983:41:PASS:138068:178142:42037:2:30:5:0:0
chr3	90575145	INV00001114	N	<INV>	.	LowQual	IMPRECISE;CIEND=-411,411;CIPOS=-411,411;SVTYPE=INV;SVMETHOD=EMBL.DELLYv0.6.7;CHR2=chr3;END=90784531;CT=3to3;INSLEN=0;PE=3;MAPQ=6	GT:GL:GQ:FT:RCL:RC:RCR:CN:DR:DV:RR:RV	0/1:-0.0460023,0,-2.04714:3:LowQual:96917:136756:39444:2:2:2:0:0
chr3	90575150	INV00001113	N	<INV>	.	LowQual	IMPRECISE;CIEND=-400,400;CIPOS=-400,400;SVTYPE=INV;SVMETHOD=EMBL.DELLYv0.6.7;CHR2=chr3;END=91116713;CT=3to3;INSLEN=0;PE=2;MAPQ=1	GT:GL:GQ:FT:RCL:RC:RCR:CN:DR:DV:RR:RV	0/0:0,-4.59678,-32.1803:46:PASS:222455:231550:107025:1:16:0:0:0
chr3	90575506	INV00001118	N	<INV>	.	LowQual	IMPRECISE;CIEND=-375,375;CIPOS=-375,375;SVTYPE=INV;SVMETHOD=EMBL.DELLYv0.6.7;CHR2=chr3;END=91116834;CT=5to5;INSLEN=0;PE=4;MAPQ=7	GT:GL:GQ:FT:RCL:RC:RCR:CN:DR:DV:RR:RV	0/0:0,-4.10111,-43.2728:41:PASS:222435:231132:107022:1:22:4:0:0
chr3	90575527	INV00001117	N	<INV>	.	LowQual	IMPRECISE;CIEND=-365,365;CIPOS=-365,365;SVTYPE=INV;SVMETHOD=EMBL.DELLYv0.6.7;CHR2=chr3;END=91096417;CT=5to5;INSLEN=0;PE=4;MAPQ=1	GT:GL:GQ:FT:RCL:RC:RCR:CN:DR:DV:RR:RV	0/0:0,-6.52979,-35.5051:65:PASS:215051:228682:87871:2:24:0:0:0
chr3	90575658	INV00001120	N	<INV>	.	LowQual	IMPRECISE;CIEND=-387,387;CIPOS=-387,387;SVTYPE=INV;SVMETHOD=EMBL.DELLYv0.6.7;CHR2=chr3;END=91073432;CT=5to5;INSLEN=0;PE=5;MAPQ=6	GT:GL:GQ:FT:RCL:RC:RCR:CN:DR:DV:RR:RV	1/1:-2.36687,-0.770993,0:9:LowQual:206348:224202:68401:2:0:4:0:0
chr3	90575755	INV00001119	N	<INV>	.	PASS	IMPRECISE;CIEND=-387,387;CIPOS=-387,387;SVTYPE=INV;SVMETHOD=EMBL.DELLYv0.6.7;CHR2=chr3;END=90855081;CT=3to3;INSLEN=0;PE=3;MAPQ=24	GT:GL:GQ:FT:RCL:RC:RCR:CN:DR:DV:RR:RV	0/1:-4.39468,0,-1.63133:16:PASS:124076:158970:46517:2:4:3:0:0
chr3	90576308	INV00001121	N	<INV>	.	LowQual	IMPRECISE;CIEND=-385,385;CIPOS=-385,385;SVTYPE=INV;SVMETHOD=EMBL.DELLYv0.6.7;CHR2=chr3;END=90986919;CT=3to3;INSLEN=0;PE=2;MAPQ=3	GT:GL:GQ:FT:RCL:RC:RCR:CN:DR:DV:RR:RV	0/0:0,-2.89876,-17.6874:29:PASS:175280:203293:43916:2:11:0:0:0
chr3	90577061	INV00001123	N	<INV>	.	PASS	IMPRECISE;CIEND=-372,372;CIPOS=-372,372;SVTYPE=INV;SVMETHOD=EMBL.DELLYv0.6.7;CHR2=chr3;END=90952898;CT=5to5;INSLEN=0;PE=5;MAPQ=20	GT:GL:GQ:FT:RCL:RC:RCR:CN:DR:DV:RR:RV	0/1:-6.49767,0,-6.66315:63:PASS:163155:193437:39004:2:3:4:0:0
chr3	90577071	INV00001122	N	<INV>	.	LowQual	IMPRECISE;CIEND=-391,391;CIPOS=-391,391;SVTYPE=INV;SVMETHOD=EMBL.DELLYv0.6.7;CHR2=chr3;END=90856028;CT=5to5;INSLEN=0;PE=3;MAPQ=6	GT:GL:GQ:FT:RCL:RC:RCR:CN:DR:DV:RR:RV	0/0:0,-0.201211,-10.8664:4:LowQual:124695:157624:46301:2:4:2:0:0
chr3	90577935	INV00001124	N	<INV>	.	LowQual	IMPRECISE;CIEND=-365,365;CIPOS=-365,365;SVTYPE=INV;SVMETHOD=EMBL.DELLYv0.6.7;CHR2=chr3;END=90898406;CT=5to5;INSLEN=0;PE=2;MAPQ=8	GT:GL:GQ:FT:RCL:RC:RCR:CN:DR:DV:RR:RV	0/0:0,-7.1615,-76.0086:72:PASS:140639:176093:42396:2:26:1:0:0
chr3	90579356	INV00001126	N	<INV>	.	LowQual	IMPRECISE;CIEND=-403,403;CIPOS=-403,403;SVTYPE=INV;SVMETHOD=EMBL.DELLYv0.6.7;CHR2=chr3;END=91101298;CT=5to5;INSLEN=0;PE=4;MAPQ=7	GT:GL:GQ:FT:RCL:RC:RCR:CN:DR:DV:RR:RV	0/1:-2.29489,0,-2.84826:22:PASS:216849:225399:90879:1:1:4:0:0
chr3	90579389	INV00001125	N	<INV>	.	LowQual	IMPRECISE;CIEND=-403,403;CIPOS=-403,403;SVTYPE=INV;SVMETHOD=EMBL.DELLYv0.6.7;CHR2=chr3;END=90864566;CT=3to3;INSLEN=0;PE=2;MAPQ=6	GT:GL:GQ:FT:RCL:RC:RCR:CN:DR:DV:RR:RV	0/0:0,-4.70595,-28.612:47:PASS:127586:157514:46770:2:18:1:0:0
chr3	90579516	INV00001131	N	<INV>	.	LowQual	IMPRECISE;CIEND=-404,404;CIPOS=-404,404;SVTYPE=INV;SVMETHOD=EMBL.DELLYv0.6.7;CHR2=chr3;END=90957232;CT=5to5;INSLEN=0;PE=2;MAPQ=12	GT:GL:GQ:FT:RCL:RC:RCR:CN:DR:DV:RR:RV	0/1:-0.806365,0,-2.99913:9:LowQual:164616:191766:39015:2:2:2:0:0
chr3	90579551	INV00001133	N	<INV>	.	LowQual	IMPRECISE;CIEND=-409,409;CIPOS=-409,409;SVTYPE=INV;SVMETHOD=EMBL.DELLYv0.6.7;CHR2=chr3;END=91028603;CT=5to5;INSLEN=0;PE=2;MAPQ=10	GT:GL:GQ:FT:RCL:RC:RCR:CN:DR:DV:RR:RV	0/0:0,-19.1081,-161.483:10000:PASS:191111:209186:42910:2:68:1:0:0
chr3	90579552	INV00001127	N	<INV>	.	LowQual	IMPRECISE;CIEND=-339,339;CIPOS=-339,339;SVTYPE=INV;SVMETHOD=EMBL.DELLYv0.6.7;CHR2=chr3;END=90779660;CT=3to3;INSLEN=0;PE=2;MAPQ=3	GT:GL:GQ:FT:RCL:RC:RCR:CN:DR:DV:RR:RV	0/0:0,-0.297566,-2.09654:5:LowQual:94946:130093:37861:2:1:0:0:0
chr3	90579555	INV00001128	N	<INV>	.	LowQual	IMPRECISE;CIEND=-401,401;CIPOS=-401,401;SVTYPE=INV;SVMETHOD=EMBL.DELLYv0.6.7;CHR2=chr3;END=90876537;CT=3to3;INSLEN=0;PE=2;MAPQ=3	GT:GL:GQ:FT:RCL:RC:RCR:CN:DR:DV:RR:RV	0/0:0,-0.292277,-1.69125:5:LowQual:132219:166727:41126:2:1:0:0:0
chr3	90579559	INV00001129	N	<INV>	.	LowQual	IMPRECISE;CIEND=-403,403;CIPOS=-403,403;SVTYPE=INV;SVMETHOD=EMBL.DELLYv0.6.7;CHR2=chr3;END=90920607;CT=3to3;INSLEN=0;PE=2;MAPQ=4	GT:GL:GQ:FT:RCL:RC:RCR:CN:DR:DV:RR:RV	./.:.,.,.:0:LowQual:149475:181492:41425:2:0:0:0:0
chr3	90579561	INV00001130	N	<INV>	.	LowQual	IMPRECISE;CIEND=-360,360;CIPOS=-360,360;SVTYPE=INV;SVMETHOD=EMBL.DELLYv0.6.7;CHR2=chr3;END=90978375;CT=3to3;INSLEN=0;PE=4;MAPQ=7	GT:GL:GQ:FT:RCL:RC:RCR:CN:DR:DV:RR:RV	0/0:0,-4.75394,-38.3301:48:PASS:172232:197396:40379:2:24:4:0:0
chr3	90579635	INV00001132	N	<INV>	.	LowQual	IMPRECISE;CIEND=-347,347;CIPOS=-347,347;SVTYPE=INV;SVMETHOD=EMBL.DELLYv0.6.7;CHR2=chr3;END=91026461;CT=3to3;INSLEN=0;PE=10;MAPQ=17	GT:GL:GQ:FT:RCL:RC:RCR:CN:DR:DV:RR:RV	1/1:-19.2273,-2.63759,0:26:PASS:190369:208287:43633:2:0:10:0:0
chr3	90580371	INV00001134	N	<INV>	.	PASS	IMPRECISE;CIEND=-406,406;CIPOS=-406,406;SVTYPE=INV;SVMETHOD=EMBL.DELLYv0.6.7;CHR2=chr3;END=90871247;CT=5to5;INSLEN=0;PE=4;MAPQ=33	GT:GL:GQ:FT:RCL:RC:RCR:CN:DR:DV:RR:RV	0/1:-10.1545,0,-5.29209:53:PASS:130095:162461:42842:2:5:4:0:0
chr3	90580553	INV00001135	N	<INV>	.	LowQual	IMPRECISE;CIEND=-395,395;CIPOS=-395,395;SVTYPE=INV;SVMETHOD=EMBL.DELLYv0.6.7;CHR2=chr3;END=91166836;CT=3to3;INSLEN=0;PE=2;MAPQ=4	GT:GL:GQ:FT:RCL:RC:RCR:CN:DR:DV:RR:RV	0/0:0,-4.09757,-23.5821:41:PASS:241779:233455:149254:1:15:0:0:0
chr3	90581086	INV00001136	N	<INV>	.	LowQual	IMPRECISE;CIEND=-392,392;CIPOS=-392,392;SVTYPE=INV;SVMETHOD=EMBL.DELLYv0.6.7;CHR2=chr3;END=112160285;CT=5to5;INSLEN=0;PE=2;MAPQ=31	GT:GL:GQ:FT:RCL:RC:RCR:CN:DR:DV:RR:RV	0/0:0,-6.83586,-184.126:68:PASS:8046642:14670963:8202998:2:33:2:0:0
chr3	90582805	INV00001137	N	<INV>	.	LowQual	IMPRECISE;CIEND=-408,408;CIPOS=-408,408;SVTYPE=INV;SVMETHOD=EMBL.DELLYv0.6.7;CHR2=chr3;END=90789445;CT=3to3;INSLEN=0;PE=2;MAPQ=3	GT:GL:GQ:FT:RCL:RC:RCR:CN:DR:DV:RR:RV	./.:.,.,.:0:LowQual:98646:128486:40822:2:0:0:0:0
chr3	90582815	INV00001138	N	<INV>	.	LowQual	IMPRECISE;CIEND=-375,375;CIPOS=-375,375;SVTYPE=INV;SVMETHOD=EMBL.DELLYv0.6.7;CHR2=chr3;END=91011136;CT=3to3;INSLEN=0;PE=7;MAPQ=2	GT:GL:GQ:FT:RCL:RC:RCR:CN:DR:DV:RR:RV	1/1:-2.08939,-0.491452,0:6:LowQual:184347:201750:43966:2:0:2:0:0
chr3	90583347	INV00001140	N	<INV>	.	LowQual	IMPRECISE;CIEND=-406,406;CIPOS=-406,406;SVTYPE=INV;SVMETHOD=EMBL.DELLYv0.6.7;CHR2=chr3;END=91017436;CT=5to5;INSLEN=0;PE=2;MAPQ=27	GT:GL:GQ:FT:RCL:RC:RCR:CN:DR:DV:RR:RV	0/1:-2.29695,0,-3.26287:23:PASS:186583:202238:44029:2:1:2:0:0
chr3	90583360	INV00001139	N	<INV>	.	LowQual	IMPRECISE;CIEND=-412,412;CIPOS=-412,412;SVTYPE=INV;SVMETHOD=EMBL.DELLYv0.6.7;CHR2=chr3;END=91143965;CT=5to5;INSLEN=0;PE=2;MAPQ=19	GT:GL:GQ:FT:RCL:RC:RCR:CN:DR:DV:RR:RV	1/1:-3.38054,-0.582602,0:7:LowQual:232641:226398:128740:1:0:2:0:0
chr3	90583810	INV00001141	N	<INV>	.	LowQual	IMPRECISE;CIEND=-407,407;CIPOS=-407,407;SVTYPE=INV;SVMETHOD=EMBL.DELLYv0.6.7;CHR2=chr3;END=91164428;CT=3to3;INSLEN=0;PE=2;MAPQ=21	GT:GL:GQ:FT:RCL:RC:RCR:CN:DR:DV:RR:RV	0/0:0,-10.8679,-97.7154:109:PASS:240598:229669:145772:1:49:2:0:0
chr3	90584187	INV00001142	N	<INV>	.	LowQual	IMPRECISE;CIEND=-397,397;CIPOS=-397,397;SVTYPE=INV;SVMETHOD=EMBL.DELLYv0.6.7;CHR2=chr3;END=93123992;CT=3to3;INSLEN=0;PE=3;MAPQ=8	GT:GL:GQ:FT:RCL:RC:RCR:CN:DR:DV:RR:RV	1/1:-1.78503,-0.588121,0:7:LowQual:952742:500737:756507:1:0:3:0:0
chr3	90584238	INV00001143	N	<INV>	.	LowQual	IMPRECISE;CIEND=-405,405;CIPOS=-405,405;SVTYPE=INV;SVMETHOD=EMBL.DELLYv0.6.7;CHR2=chr3;END=91210296;CT=5to5;INSLEN=0;PE=3;MAPQ=5	GT:GL:GQ:FT:RCL:RC:RCR:CN:DR:DV:RR:RV	1/1:-2.15587,-0.558957,0:7:LowQual:257936:241822:182735:1:0:3:0:0
chr3	90584660	INV00001145	N	<INV>	.	LowQual	IMPRECISE;CIEND=-413,413;CIPOS=-413,413;SVTYPE=INV;SVMETHOD=EMBL.DELLYv0.6.7;CHR2=chr3;END=90851873;CT=5to5;INSLEN=0;PE=3;MAPQ=12	GT:GL:GQ:FT:RCL:RC:RCR:CN:DR:DV:RR:RV	0/1:-2.00266,0,-8.05212:20:PASS:122239:148869:44984:2:3:3:0:0
chr3	90584660	INV00001144	N	<INV>	.	LowQual	IMPRECISE;CIEND=-399,399;CIPOS=-399,399;SVTYPE=INV;SVMETHOD=EMBL.DELLYv0.6.7;CHR2=chr3;END=92865264;CT=5to5;INSLEN=0;PE=3;MAPQ=1	GT:GL:GQ:FT:RCL:RC:RCR:CN:DR:DV:RR:RV	0/0:0,-4.85372,-18.0495:49:PASS:857715:488527:476735:1:28:1:0:0
chr3	90585314	INV00001147	N	<INV>	.	LowQual	IMPRECISE;CIEND=-392,392;CIPOS=-392,392;SVTYPE=INV;SVMETHOD=EMBL.DELLYv0.6.7;CHR2=chr3;END=91148494;CT=3to3;INSLEN=0;PE=2;MAPQ=10	GT:GL:GQ:FT:RCL:RC:RCR:CN:DR:DV:RR:RV	0/0:0,-0.726177,-12.6074:8:LowQual:234544:224902:131888:1:8:2:0:0
chr3	90585363	INV00001146	N	<INV>	.	LowQual	IMPRECISE;CIEND=-355,355;CIPOS=-355,355;SVTYPE=INV;SVMETHOD=EMBL.DELLYv0.6.7;CHR2=chr3;END=90957360;CT=3to3;INSLEN=0;PE=6;MAPQ=7	GT:GL:GQ:FT:RCL:RC:RCR:CN:DR:DV:RR:RV	0/1:-2.19957,0,-3.0654:22:PASS:164454:185234:38737:2:3:4:0:0
chr3	90585620	INV00001148	N	<INV>	.	LowQual	IMPRECISE;CIEND=-402,402;CIPOS=-402,402;SVTYPE=INV;SVMETHOD=EMBL.DELLYv0.6.7;CHR2=chr3;END=91073489;CT=5to5;INSLEN=0;PE=3;MAPQ=4	GT:GL:GQ:FT:RCL:RC:RCR:CN:DR:DV:RR:RV	1/1:-0.603347,-0.204377,0:3:LowQual:208359:212971:64869:2:0:1:0:0
chr3	90586310	INV00001149	N	<INV>	.	LowQual	IMPRECISE;CIEND=-372,372;CIPOS=-372,372;SVTYPE=INV;SVMETHOD=EMBL.DELLYv0.6.7;CHR2=chr3;END=90934138;CT=5to5;INSLEN=0;PE=5;MAPQ=9	GT:GL:GQ:FT:RCL:RC:RCR:CN:DR:DV:RR:RV	0/1:-3.9952,0,-0.962304:10:LowQual:153993:177105:40965:2:1:5:0:0
chr3	90586357	INV00001150	N	<INV>	.	LowQual	IMPRECISE;CIEND=-369,369;CIPOS=-369,369;SVTYPE=INV;SVMETHOD=EMBL.DELLYv0.6.7;CHR2=chr3;END=90788814;CT=5to5;INSLEN=0;PE=2;MAPQ=21	GT:GL:GQ:FT:RCL:RC:RCR:CN:DR:DV:RR:RV	0/0:0,-4.02616,-34.8016:40:PASS:97599:124406:39933:2:22:2:0:0
chr3	90587823	INV00001152	N	<INV>	.	LowQual	IMPRECISE;CIEND=-326,326;CIPOS=-326,326;SVTYPE=INV;SVMETHOD=EMBL.DELLYv0.6.7;CHR2=chr3;END=91225466;CT=5to5;INSLEN=0;PE=3;MAPQ=15	GT:GL:GQ:FT:RCL:RC:RCR:CN:DR:DV:RR:RV	0/1:-2.60797,0,-2.25871:21:PASS:263598:240555:196986:1:2:3:0:0
chr3	90587833	INV00001154	N	<INV>	.	LowQual	IMPRECISE;CIEND=-369,369;CIPOS=-369,369;SVTYPE=INV;SVMETHOD=EMBL.DELLYv0.6.7;CHR2=chr3;END=90898414;CT=5to5;INSLEN=0;PE=5;MAPQ=6	GT:GL:GQ:FT:RCL:RC:RCR:CN:DR:DV:RR:RV	0/0:0,-5.26463,-69.6275:53:PASS:139963:165502:40896:2:25:5:0:0
chr3	90587843	INV00001155	N	<INV>	.	LowQual	IMPRECISE;CIEND=-382,382;CIPOS=-382,382;SVTYPE=INV;SVMETHOD=EMBL.DELLYv0.6.7;CHR2=chr3;END=91016705;CT=5to5;INSLEN=0;PE=5;MAPQ=10	GT:GL:GQ:FT:RCL:RC:RCR:CN:DR:DV:RR:RV	0/1:-1.2055,0,-12.5206:12:LowQual:186096:197293:43803:2:8:4:0:0
chr3	90587857	INV00001153	N	<INV>	.	LowQual	IMPRECISE;CIEND=-410,410;CIPOS=-410,410;SVTYPE=INV;SVMETHOD=EMBL.DELLYv0.6.7;CHR2=chr3;END=91226399;CT=5to5;INSLEN=0;PE=3;MAPQ=9	GT:GL:GQ:FT:RCL:RC:RCR:CN:DR:DV:RR:RV	1/1:-4.54457,-0.747657,0:8:LowQual:263955:240610:197064:1:0:3:0:0
chr3	90587933	INV00001151	N	<INV>	.	LowQual	IMPRECISE;CIEND=-411,411;CIPOS=-411,411;SVTYPE=INV;SVMETHOD=EMBL.DELLYv0.6.7;CHR2=chr3;END=90884927;CT=3to3;INSLEN=0;PE=2;MAPQ=4	GT:GL:GQ:FT:RCL:RC:RCR:CN:DR:DV:RR:RV	0/0:0,-0.204377,-0.603347:3:LowQual:135129:159759:41712:2:1:0:0:0
chr3	90588255	INV00001156	N	<INV>	.	LowQual	IMPRECISE;CIEND=-405,405;CIPOS=-405,405;SVTYPE=INV;SVMETHOD=EMBL.DELLYv0.6.7;CHR2=chr3;END=91085810;CT=5to5;INSLEN=0;PE=3;MAPQ=10	GT:GL:GQ:FT:RCL:RC:RCR:CN:DR:DV:RR:RV	0/1:-1.76972,0,-1.04858:10:LowQual:212519:212702:74389:1:2:2:0:0
chr3	90588816	INV00001157	N	<INV>	.	LowQual	IMPRECISE;CIEND=-385,385;CIPOS=-385,385;SVTYPE=INV;SVMETHOD=EMBL.DELLYv0.6.7;CHR2=chr3;END=90970483;CT=5to5;INSLEN=0;PE=2;MAPQ=24	GT:GL:GQ:FT:RCL:RC:RCR:CN:DR:DV:RR:RV	0/0:0,-3.47513,-29.3552:35:PASS:169049:185791:37917:2:20:1:0:0
chr3	90588948	INV00001158	N	<INV>	.	LowQual	IMPRECISE;CIEND=-399,399;CIPOS=-399,399;SVTYPE=INV;SVMETHOD=EMBL.DELLYv0.6.7;CHR2=chr3;END=90953021;CT=3to3;INSLEN=0;PE=4;MAPQ=9	GT:GL:GQ:FT:RCL:RC:RCR:CN:DR:DV:RR:RV	0/0:0,-4.89533,-41.1058:49:PASS:161831:180610:37996:2:26:3:0:0
chr3	90589791	INV00001159	N	<INV>	.	LowQual	IMPRECISE;CIEND=-388,388;CIPOS=-388,388;SVTYPE=INV;SVMETHOD=EMBL.DELLYv0.6.7;CHR2=chr3;END=90856148;CT=3to3;INSLEN=0;PE=2;MAPQ=8	GT:GL:GQ:FT:RCL:RC:RCR:CN:DR:DV:RR:RV	0/0:0,-4.34229,-51.1627:43:PASS:123325:144175:45089:2:17:2:0:0
chr3	90590453	INV00001161	N	<INV>	.	PASS	IMPRECISE;CIEND=-389,389;CIPOS=-389,389;SVTYPE=INV;SVMETHOD=EMBL.DELLYv0.6.7;CHR2=chr3;END=90871363;CT=3to3;INSLEN=0;PE=5;MAPQ=24	GT:GL:GQ:FT:RCL:RC:RCR:CN:DR:DV:RR:RV	0/1:-6.87037,0,-6.39436:63:PASS:129308:151752:42118:2:8:4:0:0
chr3	90590512	INV00001160	N	<INV>	.	LowQual	IMPRECISE;CIEND=-358,358;CIPOS=-358,358;SVTYPE=INV;SVMETHOD=EMBL.DELLYv0.6.7;CHR2=chr3;END=90856119;CT=3to3;INSLEN=0;PE=2;MAPQ=10	GT:GL:GQ:FT:RCL:RC:RCR:CN:DR:DV:RR:RV	0/0:0,-13.0462,-157.037:130:PASS:123203:143367:44960:2:48:2:0:0
chr3	90590604	INV00001162	N	<INV>	.	LowQual	IMPRECISE;CIEND=-403,403;CIPOS=-403,403;SVTYPE=INV;SVMETHOD=EMBL.DELLYv0.6.7;CHR2=chr3;END=90784490;CT=3to3;INSLEN=0;PE=2;MAPQ=25	GT:GL:GQ:FT:RCL:RC:RCR:CN:DR:DV:RR:RV	0/1:-1.64703,0,-2.09829:15:PASS:95059:119724:36892:2:2:1:0:0
chr3	90591675	INV00001163	N	<INV>	.	LowQual	IMPRECISE;CIEND=-408,408;CIPOS=-408,408;SVTYPE=INV;SVMETHOD=EMBL.DELLYv0.6.7;CHR2=chr3;END=90856028;CT=5to5;INSLEN=0;PE=2;MAPQ=4	GT:GL:GQ:FT:RCL:RC:RCR:CN:DR:DV:RR:RV	0/0:0,-19.1396,-366.774:10000:PASS:122739:142265:45073:2:64:0:0:0
chr3	90591906	INV00001165	N	<INV>	.	LowQual	IMPRECISE;CIEND=-405,405;CIPOS=-405,405;SVTYPE=INV;SVMETHOD=EMBL.DELLYv0.6.7;CHR2=chr3;END=90805165;CT=5to5;INSLEN=0;PE=3;MAPQ=13	GT:GL:GQ:FT:RCL:RC:RCR:CN:DR:DV:RR:RV	0/0:0,-10.8582,-89.3036:109:PASS:102795:124708:40685:2:50:3:0:0
chr3	90591908	INV00001164	N	<INV>	.	LowQual	IMPRECISE;CIEND=-403,403;CIPOS=-403,403;SVTYPE=INV;SVMETHOD=EMBL.DELLYv0.6.7;CHR2=chr3;END=90876370;CT=5to5;INSLEN=0;PE=2;MAPQ=24	GT:GL:GQ:FT:RCL:RC:RCR:CN:DR:DV:RR:RV	0/1:-0.815181,0,-17.2091:9:LowQual:130933:153616:39741:2:8:2:0:0
chr3	90591934	INV00001166	N	<INV>	.	LowQual	IMPRECISE;CIEND=-397,397;CIPOS=-397,397;SVTYPE=INV;SVMETHOD=EMBL.DELLYv0.6.7;CHR2=chr3;END=91189832;CT=5to5;INSLEN=0;PE=2;MAPQ=6	GT:GL:GQ:FT:RCL:RC:RCR:CN:DR:DV:RR:RV	0/0:0,-1.35914,-7.47755:14:LowQual:249467:229406:161355:1:6:1:0:0
chr3	90592268	INV00001167	N	<INV>	.	LowQual	IMPRECISE;CIEND=-374,374;CIPOS=-374,374;SVTYPE=INV;SVMETHOD=EMBL.DELLYv0.6.7;CHR2=chr3;END=91045208;CT=5to5;INSLEN=0;PE=9;MAPQ=6	GT:GL:GQ:FT:RCL:RC:RCR:CN:DR:DV:RR:RV	0/0:0,-13.3843,-98.9295:134:PASS:196584:200310:43480:2:61:8:0:0
chr3	90592787	INV00001168	N	<INV>	.	LowQual	IMPRECISE;CIEND=-425,425;CIPOS=-425,425;SVTYPE=INV;SVMETHOD=EMBL.DELLYv0.6.7;CHR2=chr3;END=91555416;CT=5to5;INSLEN=0;PE=2;MAPQ=21	GT:GL:GQ:FT:RCL:RC:RCR:CN:DR:DV:RR:RV	1/1:-3.26823,-0.570292,0:7:LowQual:381177:433394:22653:2:0:2:0:0
chr3	90593042	INV00001169	N	<INV>	.	PASS	IMPRECISE;CIEND=-386,386;CIPOS=-386,386;SVTYPE=INV;SVMETHOD=EMBL.DELLYv0.6.7;CHR2=chr3;END=91073512;CT=5to5;INSLEN=0;PE=3;MAPQ=21	GT:GL:GQ:FT:RCL:RC:RCR:CN:DR:DV:RR:RV	1/1:-5.77671,-0.879801,0:10:LowQual:207189:205355:62161:2:0:3:0:0
chr3	90593092	INV00001171	N	<INV>	.	LowQual	IMPRECISE;CIEND=-364,364;CIPOS=-364,364;SVTYPE=INV;SVMETHOD=EMBL.DELLYv0.6.7;CHR2=chr3;END=91024719;CT=5to5;INSLEN=0;PE=3;MAPQ=14	GT:GL:GQ:FT:RCL:RC:RCR:CN:DR:DV:RR:RV	1/1:-3.90048,-0.803568,0:9:LowQual:188895:193356:42582:2:0:3:0:0
chr3	90593111	INV00001170	N	<INV>	.	LowQual	IMPRECISE;CIEND=-395,395;CIPOS=-395,395;SVTYPE=INV;SVMETHOD=EMBL.DELLYv0.6.7;CHR2=chr3;END=90856025;CT=5to5;INSLEN=0;PE=2;MAPQ=8	GT:GL:GQ:FT:RCL:RC:RCR:CN:DR:DV:RR:RV	0/0:0,-18.5623,-197.63:10000:PASS:122877:140441:44834:2:68:2:0:0
chr3	90593789	INV00001172	N	<INV>	.	LowQual	IMPRECISE;CIEND=-390,390;CIPOS=-390,390;SVTYPE=INV;SVMETHOD=EMBL.DELLYv0.6.7;CHR2=chr3;END=91148376;CT=5to5;INSLEN=0;PE=3;MAPQ=6	GT:GL:GQ:FT:RCL:RC:RCR:CN:DR:DV:RR:RV	0/0:0,-1.42243,-19.7164:14:LowQual:234135:215850:128993:1:11:3:0:0
chr3	90594734	INV00001173	N	<INV>	.	LowQual	IMPRECISE;CIEND=-409,409;CIPOS=-409,409;SVTYPE=INV;SVMETHOD=EMBL.DELLYv0.6.7;CHR2=chr3;END=91019048;CT=5to5;INSLEN=0;PE=2;MAPQ=23	GT:GL:GQ:FT:RCL:RC:RCR:CN:DR:DV:RR:RV	0/0:0,-2.64647,-24.1301:26:PASS:186788:190135:43591:2:17:1:0:0
chr3	90596176	INV00001174	N	<INV>	.	LowQual	IMPRECISE;CIEND=-411,411;CIPOS=-411,411;SVTYPE=INV;SVMETHOD=EMBL.DELLYv0.6.7;CHR2=chr3;END=91236710;CT=5to5;INSLEN=0;PE=2;MAPQ=2	GT:GL:GQ:FT:RCL:RC:RCR:CN:DR:DV:RR:RV	./.:.,.,.:0:LowQual:267057:232771:197418:1:0:0:0:0
chr3	90596625	INV00001175	N	<INV>	.	LowQual	IMPRECISE;CIEND=-386,386;CIPOS=-386,386;SVTYPE=INV;SVMETHOD=EMBL.DELLYv0.6.7;CHR2=chr3;END=91108220;CT=3to3;INSLEN=0;PE=3;MAPQ=7	GT:GL:GQ:FT:RCL:RC:RCR:CN:DR:DV:RR:RV	1/1:-2.08939,-0.491452,0:6:LowQual:220407:207542:91493:1:0:2:0:0
chr3	90597661	INV00001176	N	<INV>	.	LowQual	IMPRECISE;CIEND=-415,415;CIPOS=-415,415;SVTYPE=INV;SVMETHOD=EMBL.DELLYv0.6.7;CHR2=chr3;END=90991978;CT=3to3;INSLEN=0;PE=2;MAPQ=20	GT:GL:GQ:FT:RCL:RC:RCR:CN:DR:DV:RR:RV	0/1:-0.919,0,-5.69484:10:LowQual:176094:181621:41641:2:4:2:0:0
chr3	90598233	INV00001177	N	<INV>	.	LowQual	IMPRECISE;CIEND=-414,414;CIPOS=-414,414;SVTYPE=INV;SVMETHOD=EMBL.DELLYv0.6.7;CHR2=chr3;END=91169505;CT=5to5;INSLEN=0;PE=2;MAPQ=5	GT:GL:GQ:FT:RCL:RC:RCR:CN:DR:DV:RR:RV	0/1:-0.0235676,0,-0.163029:2:LowQual:241704:216480:143778:1:1:1:0:0
chr3	90598353	INV00001178	N	<INV>	.	LowQual	IMPRECISE;CIEND=-399,399;CIPOS=-399,399;SVTYPE=INV;SVMETHOD=EMBL.DELLYv0.6.7;CHR2=chr3;END=91146632;CT=3to3;INSLEN=0;PE=2;MAPQ=8	GT:GL:GQ:FT:RCL:RC:RCR:CN:DR:DV:RR:RV	0/0:0,-4.42357,-29.88:44:PASS:233029:210516:125961:1:17:1:0:0
chr3	90601892	INV00001180	N	<INV>	.	LowQual	IMPRECISE;CIEND=-406,406;CIPOS=-406,406;SVTYPE=INV;SVMETHOD=EMBL.DELLYv0.6.7;CHR2=chr3;END=91011061;CT=5to5;INSLEN=0;PE=2;MAPQ=6	GT:GL:GQ:FT:RCL:RC:RCR:CN:DR:DV:RR:RV	1/1:-0.809284,-0.311344,0:4:LowQual:182751:182280:42864:2:0:2:0:0
chr3	90601999	INV00001179	N	<INV>	.	LowQual	IMPRECISE;CIEND=-415,415;CIPOS=-415,415;SVTYPE=INV;SVMETHOD=EMBL.DELLYv0.6.7;CHR2=chr3;END=92020818;CT=3to3;INSLEN=0;PE=2;MAPQ=13	GT:GL:GQ:FT:RCL:RC:RCR:CN:DR:DV:RR:RV	1/1:-1.88552,-0.159459,0:4:LowQual:551833:446425:19972:2:2:2:0:0
chr3	90602355	INV00001181	N	<INV>	.	LowQual	IMPRECISE;CIEND=-399,399;CIPOS=-399,399;SVTYPE=INV;SVMETHOD=EMBL.DELLYv0.6.7;CHR2=chr3;END=90953008;CT=3to3;INSLEN=0;PE=2;MAPQ=36	GT:GL:GQ:FT:RCL:RC:RCR:CN:DR:DV:RR:RV	0/0:0,-3.9943,-40.5307:40:PASS:158996:167007:37356:2:26:2:0:0
chr3	90603296	INV00001182	N	<INV>	.	LowQual	IMPRECISE;CIEND=-413,413;CIPOS=-413,413;SVTYPE=INV;SVMETHOD=EMBL.DELLYv0.6.7;CHR2=chr3;END=90898418;CT=5to5;INSLEN=0;PE=2;MAPQ=8	GT:GL:GQ:FT:RCL:RC:RCR:CN:DR:DV:RR:RV	0/0:0,-6.26056,-67.5343:63:PASS:137819:149825:39956:2:24:2:0:0
chr3	90603951	INV00001183	N	<INV>	.	LowQual	IMPRECISE;CIEND=-389,389;CIPOS=-389,389;SVTYPE=INV;SVMETHOD=EMBL.DELLYv0.6.7;CHR2=chr3;END=91089634;CT=5to5;INSLEN=0;PE=2;MAPQ=11	GT:GL:GQ:FT:RCL:RC:RCR:CN:DR:DV:RR:RV	0/0:0,-14.7687,-177.648:148:PASS:211662:197451:72397:1:54:1:0:0
chr3	90605030	INV00001184	N	<INV>	.	LowQual	IMPRECISE;CIEND=-410,410;CIPOS=-410,410;SVTYPE=INV;SVMETHOD=EMBL.DELLYv0.6.7;CHR2=chr3;END=91038513;CT=3to3;INSLEN=0;PE=4;MAPQ=9	GT:GL:GQ:FT:RCL:RC:RCR:CN:DR:DV:RR:RV	1/1:-3.27208,-0.775171,0:9:LowQual:192794:186360:39409:2:0:3:0:0
chr3	90605904	INV00001185	N	<INV>	.	LowQual	IMPRECISE;CIEND=-393,393;CIPOS=-393,393;SVTYPE=INV;SVMETHOD=EMBL.DELLYv0.6.7;CHR2=chr3;END=90939389;CT=3to3;INSLEN=0;PE=3;MAPQ=15	GT:GL:GQ:FT:RCL:RC:RCR:CN:DR:DV:RR:RV	0/0:0,-19.1419,-410.751:10000:PASS:153270:158654:39646:2:73:3:0:0
chr3	90606055	INV00001186	N	<INV>	.	LowQual	IMPRECISE;CIEND=-398,398;CIPOS=-398,398;SVTYPE=INV;SVMETHOD=EMBL.DELLYv0.6.7;CHR2=chr3;END=90790670;CT=3to3;INSLEN=0;PE=2;MAPQ=6	GT:GL:GQ:FT:RCL:RC:RCR:CN:DR:DV:RR:RV	0/0:0,-15.0333,-192.205:150:PASS:91239:105195:36119:2:51:1:0:0
chr3	90606910	INV00001187	N	<INV>	.	LowQual	IMPRECISE;CIEND=-408,408;CIPOS=-408,408;SVTYPE=INV;SVMETHOD=EMBL.DELLYv0.6.7;CHR2=chr3;END=90875617;CT=3to3;INSLEN=0;PE=2;MAPQ=3	GT:GL:GQ:FT:RCL:RC:RCR:CN:DR:DV:RR:RV	0/0:0,-0.568253,-3.06619:7:LowQual:128463:138126:39156:2:2:0:0:0
chr3	90606953	INV00001188	N	<INV>	.	PASS	IMPRECISE;CIEND=-395,395;CIPOS=-395,395;SVTYPE=INV;SVMETHOD=EMBL.DELLYv0.6.7;CHR2=chr3;END=91019054;CT=5to5;INSLEN=0;PE=3;MAPQ=28	GT:GL:GQ:FT:RCL:RC:RCR:CN:DR:DV:RR:RV	0/1:-1.60913,0,-17.9804:16:PASS:184715:178386:42975:2:14:3:0:0
chr3	90607954	INV00001189	N	<INV>	.	PASS	IMPRECISE;CIEND=-358,358;CIPOS=-358,358;SVTYPE=INV;SVMETHOD=EMBL.DELLYv0.6.7;CHR2=chr3;END=90787320;CT=3to3;INSLEN=0;PE=5;MAPQ=20	GT:GL:GQ:FT:RCL:RC:RCR:CN:DR:DV:RR:RV	0/1:-6.46887,0,-2.61187:26:PASS:89069:103045:34872:2:2:4:0:0
chr3	90608704	INV00001190	N	<INV>	.	LowQual	IMPRECISE;CIEND=-396,396;CIPOS=-396,396;SVTYPE=INV;SVMETHOD=EMBL.DELLYv0.6.7;CHR2=chr3;END=90843188;CT=5to5;INSLEN=0;PE=2;MAPQ=40	GT:GL:GQ:FT:RCL:RC:RCR:CN:DR:DV:RR:RV	1/1:-3.99996,-0.300987,0:5:LowQual:114385:121565:42262:2:0:1:0:0
chr3	90608824	INV00001191	N	<INV>	.	LowQual	IMPRECISE;CIEND=-428,428;CIPOS=-428,428;SVTYPE=INV;SVMETHOD=EMBL.DELLYv0.6.7;CHR2=chr3;END=91152711;CT=3to3;INSLEN=0;PE=3;MAPQ=7	GT:GL:GQ:FT:RCL:RC:RCR:CN:DR:DV:RR:RV	0/0:0,-0.642311,-6.62841:7:LowQual:233609:202460:127481:1:5:2:0:0
chr3	90610042	INV00001192	N	<INV>	.	LowQual	IMPRECISE;CIEND=-415,415;CIPOS=-415,415;SVTYPE=INV;SVMETHOD=EMBL.DELLYv0.6.7;CHR2=chr3;END=91225505;CT=5to5;INSLEN=0;PE=2;MAPQ=3	GT:GL:GQ:FT:RCL:RC:RCR:CN:DR:DV:RR:RV	0/0:0,-0.588942,-3.68688:7:LowQual:259739:218819:188989:1:2:0:0:0
chr3	90610699	INV00001193	N	<INV>	.	LowQual	IMPRECISE;CIEND=-395,395;CIPOS=-395,395;SVTYPE=INV;SVMETHOD=EMBL.DELLYv0.6.7;CHR2=chr3;END=90969245;CT=3to3;INSLEN=0;PE=4;MAPQ=5	GT:GL:GQ:FT:RCL:RC:RCR:CN:DR:DV:RR:RV	0/0:0,-2.08116,-11.299:21:PASS:163600:163533:36183:2:10:2:0:0
chr3	90610727	INV00001194	N	<INV>	.	LowQual	IMPRECISE;CIEND=-392,392;CIPOS=-392,392;SVTYPE=INV;SVMETHOD=EMBL.DELLYv0.6.7;CHR2=chr3;END=91184124;CT=3to3;INSLEN=0;PE=5;MAPQ=4	GT:GL:GQ:FT:RCL:RC:RCR:CN:DR:DV:RR:RV	0/0:0,-2.04651,-15.9809:20:PASS:244627:207694:151768:1:10:1:0:0
chr3	90611371	INV00001195	N	<INV>	.	LowQual	IMPRECISE;CIEND=-394,394;CIPOS=-394,394;SVTYPE=INV;SVMETHOD=EMBL.DELLYv0.6.7;CHR2=chr3;END=90991858;CT=5to5;INSLEN=0;PE=5;MAPQ=5	GT:GL:GQ:FT:RCL:RC:RCR:CN:DR:DV:RR:RV	0/1:-0.42766,0,-11.1864:5:LowQual:172125:168239:37708:2:7:3:0:0
chr3	90614517	INV00001196	N	<INV>	.	LowQual	IMPRECISE;CIEND=-406,406;CIPOS=-406,406;SVTYPE=INV;SVMETHOD=EMBL.DELLYv0.6.7;CHR2=chr3;END=91084299;CT=5to5;INSLEN=0;PE=2;MAPQ=4	GT:GL:GQ:FT:RCL:RC:RCR:CN:DR:DV:RR:RV	0/0:0,-1.91853,-15.2113:19:PASS:208080:186632:63872:1:7:0:0:0
chr3	90614918	INV00001197	N	<INV>	.	LowQual	IMPRECISE;CIEND=-400,400;CIPOS=-400,400;SVTYPE=INV;SVMETHOD=EMBL.DELLYv0.6.7;CHR2=chr3;END=91077844;CT=5to5;INSLEN=0;PE=2;MAPQ=15	GT:GL:GQ:FT:RCL:RC:RCR:CN:DR:DV:RR:RV	0/1:-1.82521,0,-0.33917:5:LowQual:205878:184187:58327:1:1:2:0:0
chr3	90616436	INV00001198	N	<INV>	.	LowQual	IMPRECISE;CIEND=-387,387;CIPOS=-387,387;SVTYPE=INV;SVMETHOD=EMBL.DELLYv0.6.7;CHR2=chr3;END=91011062;CT=5to5;INSLEN=0;PE=2;MAPQ=13	GT:GL:GQ:FT:RCL:RC:RCR:CN:DR:DV:RR:RV	1/1:-2.00273,-0.504789,0:6:LowQual:178601:167981:41249:2:0:2:0:0
chr3	90616583	INV00001199	N	<INV>	.	LowQual	IMPRECISE;CIEND=-408,408;CIPOS=-408,408;SVTYPE=INV;SVMETHOD=EMBL.DELLYv0.6.7;CHR2=chr3;END=91062515;CT=3to3;INSLEN=0;PE=2;MAPQ=6	GT:GL:GQ:FT:RCL:RC:RCR:CN:DR:DV:RR:RV	1/1:-0.474372,-0.175402,0:3:LowQual:200210:179800:44008:1:0:1:0:0
chr3	90616595	INV00001200	N	<INV>	.	LowQual	IMPRECISE;CIEND=-415,415;CIPOS=-415,415;SVTYPE=INV;SVMETHOD=EMBL.DELLYv0.6.7;CHR2=chr3;END=91168635;CT=5to5;INSLEN=0;PE=2;MAPQ=1	GT:GL:GQ:FT:RCL:RC:RCR:CN:DR:DV:RR:RV	0/0:0,-79.3873,-862.811:10000:PASS:240270:197450:137903:1:268:0:0:0
chr3	90618238	INV00001201	N	<INV>	.	LowQual	IMPRECISE;CIEND=-401,401;CIPOS=-401,401;SVTYPE=INV;SVMETHOD=EMBL.DELLYv0.6.7;CHR2=chr3;END=90901895;CT=3to3;INSLEN=0;PE=2;MAPQ=11	GT:GL:GQ:FT:RCL:RC:RCR:CN:DR:DV:RR:RV	1/1:-1.39897,-0.401027,0:5:LowQual:137529:135706:37970:2:0:2:0:0
chr3	90619739	INV00001202	N	<INV>	.	LowQual	IMPRECISE;CIEND=-373,373;CIPOS=-373,373;SVTYPE=INV;SVMETHOD=EMBL.DELLYv0.6.7;CHR2=chr3;END=91092023;CT=3to3;INSLEN=0;PE=2;MAPQ=39	GT:GL:GQ:FT:RCL:RC:RCR:CN:DR:DV:RR:RV	0/0:0,-2.3699,-36.7463:24:PASS:211380:181508:69182:1:22:1:0:0
chr3	90619947	INV00001203	N	<INV>	.	LowQual	IMPRECISE;CIEND=-394,394;CIPOS=-394,394;SVTYPE=INV;SVMETHOD=EMBL.DELLYv0.6.7;CHR2=chr3;END=90910924;CT=3to3;INSLEN=0;PE=3;MAPQ=5	GT:GL:GQ:FT:RCL:RC:RCR:CN:DR:DV:RR:RV	1/1:-2.02616,-0.428219,0:5:LowQual:140704:136637:38306:2:0:2:0:0
chr3	90620863	INV00001204	N	<INV>	.	LowQual	IMPRECISE;CIEND=-383,383;CIPOS=-383,383;SVTYPE=INV;SVMETHOD=EMBL.DELLYv0.6.7;CHR2=chr3;END=91148499;CT=3to3;INSLEN=0;PE=3;MAPQ=6	GT:GL:GQ:FT:RCL:RC:RCR:CN:DR:DV:RR:RV	0/0:0,-0.659626,-14.9794:8:LowQual:232419:188608:119075:1:9:2:0:0
chr3	90622338	INV00001205	N	<INV>	.	LowQual	IMPRECISE;CIEND=-395,395;CIPOS=-395,395;SVTYPE=INV;SVMETHOD=EMBL.DELLYv0.6.7;CHR2=chr3;END=90939269;CT=5to5;INSLEN=0;PE=7;MAPQ=9	GT:GL:GQ:FT:RCL:RC:RCR:CN:DR:DV:RR:RV	0/0:0,-1.68075,-53.6096:17:PASS:150883:141481:38363:1:22:5:0:0
chr3	90623291	INV00001206	N	<INV>	.	LowQual	IMPRECISE;CIEND=-412,412;CIPOS=-412,412;SVTYPE=INV;SVMETHOD=EMBL.DELLYv0.6.7;CHR2=chr3;END=91081940;CT=5to5;INSLEN=0;PE=2;MAPQ=6	GT:GL:GQ:FT:RCL:RC:RCR:CN:DR:DV:RR:RV	0/0:0,-26.2204,-454.053:10000:PASS:207259:176140:58748:1:89:1:0:0
chr3	90624184	INV00001207	N	<INV>	.	LowQual	IMPRECISE;CIEND=-391,391;CIPOS=-391,391;SVTYPE=INV;SVMETHOD=EMBL.DELLYv0.6.7;CHR2=chr3;END=91144046;CT=3to3;INSLEN=0;PE=2;MAPQ=7	GT:GL:GQ:FT:RCL:RC:RCR:CN:DR:DV:RR:RV	1/1:-0.603347,-0.204377,0:3:LowQual:230385:184150:113871:1:0:1:0:0
chr3	90627205	INV00001208	N	<INV>	.	PASS	IMPRECISE;CIEND=-374,374;CIPOS=-374,374;SVTYPE=INV;SVMETHOD=EMBL.DELLYv0.6.7;CHR2=chr3;END=90945200;CT=5to5;INSLEN=0;PE=3;MAPQ=21	GT:GL:GQ:FT:RCL:RC:RCR:CN:DR:DV:RR:RV	1/1:-6.59134,-0.894431,0:10:LowQual:152251:139783:36708:1:0:3:0:0
chr3	90628433	INV00001209	N	<INV>	.	LowQual	IMPRECISE;CIEND=-384,384;CIPOS=-384,384;SVTYPE=INV;SVMETHOD=EMBL.DELLYv0.6.7;CHR2=chr3;END=91145808;CT=3to3;INSLEN=0;PE=3;MAPQ=12	GT:GL:GQ:FT:RCL:RC:RCR:CN:DR:DV:RR:RV	1/1:-1.9507,-0.157142,0:4:LowQual:229747:180822:114006:1:1:2:0:0
chr3	90629553	INV00001210	N	<INV>	.	LowQual	IMPRECISE;CIEND=-400,400;CIPOS=-400,400;SVTYPE=INV;SVMETHOD=EMBL.DELLYv0.6.7;CHR2=chr3;END=90828675;CT=3to3;INSLEN=0;PE=3;MAPQ=18	GT:GL:GQ:FT:RCL:RC:RCR:CN:DR:DV:RR:RV	0/1:-2.54358,0,-2.90454:24:PASS:98785:94744:37393:1:3:2:0:0
chr3	90630004	INV00001211	N	<INV>	.	LowQual	IMPRECISE;CIEND=-410,410;CIPOS=-410,410;SVTYPE=INV;SVMETHOD=EMBL.DELLYv0.6.7;CHR2=chr3;END=91073457;CT=5to5;INSLEN=0;PE=4;MAPQ=4	GT:GL:GQ:FT:RCL:RC:RCR:CN:DR:DV:RR:RV	./.:.,.,.:0:LowQual:201790:168287:48354:1:0:0:0:0
chr3	90630533	INV00001212	N	<INV>	.	LowQual	IMPRECISE;CIEND=-414,414;CIPOS=-414,414;SVTYPE=INV;SVMETHOD=EMBL.DELLYv0.6.7;CHR2=chr3;END=90901811;CT=5to5;INSLEN=0;PE=2;MAPQ=6	GT:GL:GQ:FT:RCL:RC:RCR:CN:DR:DV:RR:RV	1/1:-0.474372,-0.175402,0:3:LowQual:134228:123708:36699:1:0:1:0:0
chr3	90631317	INV00001213	N	<INV>	.	LowQual	IMPRECISE;CIEND=-355,355;CIPOS=-355,355;SVTYPE=INV;SVMETHOD=EMBL.DELLYv0.6.7;CHR2=chr3;END=90825076;CT=3to3;INSLEN=0;PE=3;MAPQ=6	GT:GL:GQ:FT:RCL:RC:RCR:CN:DR:DV:RR:RV	0/0:0,-21.0539,-426.329:10000:PASS:95576:90900:38467:1:72:2:0:0
chr3	90632050	INV00001214	N	<INV>	.	LowQual	IMPRECISE;CIEND=-430,430;CIPOS=-430,430;SVTYPE=INV;SVMETHOD=EMBL.DELLYv0.6.7;CHR2=chr3;END=91184124;CT=3to3;INSLEN=0;PE=3;MAPQ=15	GT:GL:GQ:FT:RCL:RC:RCR:CN:DR:DV:RR:RV	0/1:-0.951426,0,-13.3256:10:LowQual:244044:185724:144508:1:10:3:0:0
chr3	90632685	INV00001215	N	<INV>	.	LowQual	IMPRECISE;CIEND=-391,391;CIPOS=-391,391;SVTYPE=INV;SVMETHOD=EMBL.DELLYv0.6.7;CHR2=chr3;END=90790546;CT=5to5;INSLEN=0;PE=3;MAPQ=4	GT:GL:GQ:FT:RCL:RC:RCR:CN:DR:DV:RR:RV	0/0:0,-12.8419,-189.091:128:PASS:76057:78153:29161:1:50:1:0:0
chr3	90632870	INV00001216	N	<INV>	.	LowQual	IMPRECISE;CIEND=-392,392;CIPOS=-392,392;SVTYPE=INV;SVMETHOD=EMBL.DELLYv0.6.7;CHR2=chr3;END=91101299;CT=5to5;INSLEN=0;PE=3;MAPQ=18	GT:GL:GQ:FT:RCL:RC:RCR:CN:DR:DV:RR:RV	0/1:-3.79592,0,-2.85132:28:PASS:212934:170594:72293:1:1:3:0:0
chr3	90633471	INV00001217	N	<INV>	.	LowQual	IMPRECISE;CIEND=-411,411;CIPOS=-411,411;SVTYPE=INV;SVMETHOD=EMBL.DELLYv0.6.7;CHR2=chr3;END=91089740;CT=3to3;INSLEN=0;PE=2;MAPQ=18	GT:GL:GQ:FT:RCL:RC:RCR:CN:DR:DV:RR:RV	0/0:0,-19.2055,-219.338:10000:PASS:207760:167791:62181:1:71:1:0:0
chr3	90633649	INV00001218	N	<INV>	.	LowQual	IMPRECISE;CIEND=-386,386;CIPOS=-386,386;SVTYPE=INV;SVMETHOD=EMBL.DELLYv0.6.7;CHR2=chr3;END=91874386;CT=5to5;INSLEN=0;PE=2;MAPQ=6	GT:GL:GQ:FT:RCL:RC:RCR:CN:DR:DV:RR:RV	0/0:0,-5.97598,-54.7769:60:PASS:494477:406928:21871:2:23:1:0:0
chr3	90634197	INV00001219	N	<INV>	.	LowQual	IMPRECISE;CIEND=-410,410;CIPOS=-410,410;SVTYPE=INV;SVMETHOD=EMBL.DELLYv0.6.7;CHR2=chr3;END=90945171;CT=5to5;INSLEN=0;PE=2;MAPQ=1	GT:GL:GQ:FT:RCL:RC:RCR:CN:DR:DV:RR:RV	./.:.,.,.:0:LowQual:151295:132719:36506:1:0:0:0:0
chr3	90634383	INV00001220	N	<INV>	.	LowQual	IMPRECISE;CIEND=-409,409;CIPOS=-409,409;SVTYPE=INV;SVMETHOD=EMBL.DELLYv0.6.7;CHR2=chr3;END=91084308;CT=5to5;INSLEN=0;PE=2;MAPQ=5	GT:GL:GQ:FT:RCL:RC:RCR:CN:DR:DV:RR:RV	0/0:0,-1.71956,-14.8764:17:PASS:205236:166005:56309:1:7:1:0:0
chr3	90634899	INV00001221	N	<INV>	.	LowQual	IMPRECISE;CIEND=-355,355;CIPOS=-355,355;SVTYPE=INV;SVMETHOD=EMBL.DELLYv0.6.7;CHR2=chr3;END=90856032;CT=5to5;INSLEN=0;PE=2;MAPQ=5	GT:GL:GQ:FT:RCL:RC:RCR:CN:DR:DV:RR:RV	0/0:0,-19.0613,-198.355:10000:PASS:109305:98337:39864:1:68:1:0:0
chr3	90635092	INV00001222	N	<INV>	.	LowQual	IMPRECISE;CIEND=-379,379;CIPOS=-379,379;SVTYPE=INV;SVMETHOD=EMBL.DELLYv0.6.7;CHR2=chr3;END=91091406;CT=3to3;INSLEN=0;PE=2;MAPQ=3	GT:GL:GQ:FT:RCL:RC:RCR:CN:DR:DV:RR:RV	0/0:0,-1.40712,-5.89991:14:LowQual:208688:165931:63272:1:7:0:0:0
chr3	90635157	INV00001223	N	<INV>	.	LowQual	IMPRECISE;CIEND=-329,329;CIPOS=-329,329;SVTYPE=INV;SVMETHOD=EMBL.DELLYv0.6.7;CHR2=chr3;END=91179760;CT=3to3;INSLEN=0;PE=5;MAPQ=1	GT:GL:GQ:FT:RCL:RC:RCR:CN:DR:DV:RR:RV	./.:.,.,.:0:LowQual:242214:180798:140128:1:0:0:0:0
chr3	90635268	INV00001226	N	<INV>	.	LowQual	IMPRECISE;CIEND=-378,378;CIPOS=-378,378;SVTYPE=INV;SVMETHOD=EMBL.DELLYv0.6.7;CHR2=chr3;END=91082573;CT=5to5;INSLEN=0;PE=2;MAPQ=3	GT:GL:GQ:FT:RCL:RC:RCR:CN:DR:DV:RR:RV	0/0:0,-5.79622,-52.8756:58:PASS:204407:164500:54481:1:20:0:0:0
chr3	90635274	INV00001225	N	<INV>	.	LowQual	IMPRECISE;CIEND=-381,381;CIPOS=-381,381;SVTYPE=INV;SVMETHOD=EMBL.DELLYv0.6.7;CHR2=chr3;END=90970474;CT=5to5;INSLEN=0;PE=2;MAPQ=4	GT:GL:GQ:FT:RCL:RC:RCR:CN:DR:DV:RR:RV	0/0:0,-5.30137,-30.5818:53:PASS:161224:138517:33694:1:19:0:0:0
chr3	90635389	INV00001224	N	<INV>	.	LowQual	IMPRECISE;CIEND=-396,396;CIPOS=-396,396;SVTYPE=INV;SVMETHOD=EMBL.DELLYv0.6.7;CHR2=chr3;END=90959795;CT=3to3;INSLEN=0;PE=3;MAPQ=3	GT:GL:GQ:FT:RCL:RC:RCR:CN:DR:DV:RR:RV	0/0:0,-27.0925,-532.9:10000:PASS:157395:135104:34460:1:90:0:0:0
chr3	90636693	INV00001227	N	<INV>	.	LowQual	IMPRECISE;CIEND=-412,412;CIPOS=-412,412;SVTYPE=INV;SVMETHOD=EMBL.DELLYv0.6.7;CHR2=chr3;END=90838215;CT=5to5;INSLEN=0;PE=2;MAPQ=24	GT:GL:GQ:FT:RCL:RC:RCR:CN:DR:DV:RR:RV	0/0:0,-5.0233,-58.4008:50:PASS:99431:91285:35798:1:30:2:0:0
chr3	90636767	INV00001228	N	<INV>	.	LowQual	IMPRECISE;CIEND=-403,403;CIPOS=-403,403;SVTYPE=INV;SVMETHOD=EMBL.DELLYv0.6.7;CHR2=chr3;END=90934140;CT=5to5;INSLEN=0;PE=2;MAPQ=3	GT:GL:GQ:FT:RCL:RC:RCR:CN:DR:DV:RR:RV	0/0:0,-0.299654,-2.49862:5:LowQual:146291:125976:37280:1:1:0:0:0
chr3	90638007	INV00001229	N	<INV>	.	LowQual	IMPRECISE;CIEND=-102,102;CIPOS=-102,102;SVTYPE=INV;SVMETHOD=EMBL.DELLYv0.6.7;CHR2=chr3;END=90862867;CT=3to3;INSLEN=0;PE=4;MAPQ=9	GT:GL:GQ:FT:RCL:RC:RCR:CN:DR:DV:RR:RV	0/1:-0.0318306,0,-5.51069:3:LowQual:111519:96819:40383:1:4:2:0:0
chr3	90638413	INV00001230	N	<INV>	.	LowQual	IMPRECISE;CIEND=-412,412;CIPOS=-412,412;SVTYPE=INV;SVMETHOD=EMBL.DELLYv0.6.7;CHR2=chr3;END=91113940;CT=3to3;INSLEN=0;PE=2;MAPQ=2	GT:GL:GQ:FT:RCL:RC:RCR:CN:DR:DV:RR:RV	0/0:0,-8.31955,-96.6897:83:PASS:217199:165830:82681:1:29:0:0:0
chr3	90638541	INV00001232	N	<INV>	.	LowQual	IMPRECISE;CIEND=-399,399;CIPOS=-399,399;SVTYPE=INV;SVMETHOD=EMBL.DELLYv0.6.7;CHR2=chr3;END=91179641;CT=5to5;INSLEN=0;PE=2;MAPQ=7	GT:GL:GQ:FT:RCL:RC:RCR:CN:DR:DV:RR:RV	1/1:-0.268436,-0.0054071,0:2:LowQual:241510:177484:138951:1:1:1:0:0
chr3	90638657	INV00001231	N	<INV>	.	LowQual	IMPRECISE;CIEND=-409,409;CIPOS=-409,409;SVTYPE=INV;SVMETHOD=EMBL.DELLYv0.6.7;CHR2=chr3;END=91236801;CT=3to3;INSLEN=0;PE=2;MAPQ=4	GT:GL:GQ:FT:RCL:RC:RCR:CN:DR:DV:RR:RV	./.:.,.,.:0:LowQual:263624:189736:190171:1:0:0:0:0
chr3	90639872	INV00001233	N	<INV>	.	PASS	IMPRECISE;CIEND=-413,413;CIPOS=-413,413;SVTYPE=INV;SVMETHOD=EMBL.DELLYv0.6.7;CHR2=chr3;END=91182031;CT=5to5;INSLEN=0;PE=3;MAPQ=23	GT:GL:GQ:FT:RCL:RC:RCR:CN:DR:DV:RR:RV	0/0:0,-13.568,-371.725:136:PASS:242085:176678:140629:1:63:3:0:0
chr3	90640119	INV00001234	N	<INV>	.	LowQual	IMPRECISE;CIEND=-363,363;CIPOS=-363,363;SVTYPE=INV;SVMETHOD=EMBL.DELLYv0.6.7;CHR2=chr3;END=91101299;CT=5to5;INSLEN=0;PE=4;MAPQ=9	GT:GL:GQ:FT:RCL:RC:RCR:CN:DR:DV:RR:RV	0/1:-1.59695,0,-3.16639:16:PASS:210854:163228:69653:1:1:2:0:0
chr3	90640265	INV00001235	N	<INV>	.	LowQual	IMPRECISE;CIEND=-343,343;CIPOS=-343,343;SVTYPE=INV;SVMETHOD=EMBL.DELLYv0.6.7;CHR2=chr3;END=90991992;CT=3to3;INSLEN=0;PE=7;MAPQ=3	GT:GL:GQ:FT:RCL:RC:RCR:CN:DR:DV:RR:RV	0/1:-1.41797,0,-5.49682:14:LowQual:168163:138762:34057:1:4:3:0:0
chr3	90642013	INV00001236	N	<INV>	.	LowQual	IMPRECISE;CIEND=-419,419;CIPOS=-419,419;SVTYPE=INV;SVMETHOD=EMBL.DELLYv0.6.7;CHR2=chr3;END=90790600;CT=5to5;INSLEN=0;PE=2;MAPQ=8	GT:GL:GQ:FT:RCL:RC:RCR:CN:DR:DV:RR:RV	0/0:0,-19.0386,-239.546:10000:PASS:74005:69133:24778:1:65:1:0:0
chr3	90642146	INV00001237	N	<INV>	.	LowQual	IMPRECISE;CIEND=-410,410;CIPOS=-410,410;SVTYPE=INV;SVMETHOD=EMBL.DELLYv0.6.7;CHR2=chr3;END=90986883;CT=3to3;INSLEN=0;PE=2;MAPQ=3	GT:GL:GQ:FT:RCL:RC:RCR:CN:DR:DV:RR:RV	0/0:0,-3.20224,-18.7899:32:PASS:166122:136061:33734:1:12:0:0:0
chr3	90642942	INV00001238	N	<INV>	.	LowQual	IMPRECISE;CIEND=-413,413;CIPOS=-413,413;SVTYPE=INV;SVMETHOD=EMBL.DELLYv0.6.7;CHR2=chr3;END=91211161;CT=3to3;INSLEN=0;PE=2;MAPQ=7	GT:GL:GQ:FT:RCL:RC:RCR:CN:DR:DV:RR:RV	0/0:0,-3.41697,-33.2928:34:PASS:252554:182435:161456:1:15:2:0:0
chr3	90643577	INV00001240	N	<INV>	.	LowQual	IMPRECISE;CIEND=-413,413;CIPOS=-413,413;SVTYPE=INV;SVMETHOD=EMBL.DELLYv0.6.7;CHR2=chr3;END=91208521;CT=5to5;INSLEN=0;PE=2;MAPQ=7	GT:GL:GQ:FT:RCL:RC:RCR:CN:DR:DV:RR:RV	0/0:0,-8.02169,-51.381:80:PASS:251397:181765:158730:1:31:2:0:0
chr3	90643647	INV00001239	N	<INV>	.	PASS	IMPRECISE;CIEND=-376,376;CIPOS=-376,376;SVTYPE=INV;SVMETHOD=EMBL.DELLYv0.6.7;CHR2=chr3;END=91148493;CT=3to3;INSLEN=0;PE=4;MAPQ=20	GT:GL:GQ:FT:RCL:RC:RCR:CN:DR:DV:RR:RV	0/1:-5.07176,0,-11.2069:51:PASS:229329:166349:110948:1:8:4:0:0
chr3	90644863	INV00001241	N	<INV>	.	LowQual	IMPRECISE;CIEND=-409,409;CIPOS=-409,409;SVTYPE=INV;SVMETHOD=EMBL.DELLYv0.6.7;CHR2=chr3;END=91089735;CT=3to3;INSLEN=0;PE=3;MAPQ=10	GT:GL:GQ:FT:RCL:RC:RCR:CN:DR:DV:RR:RV	0/0:0,-19.3379,-223.714:10000:PASS:204902:156606:57925:1:74:2:0:0
chr3	90645490	INV00001242	N	<INV>	.	LowQual	IMPRECISE;CIEND=-388,388;CIPOS=-388,388;SVTYPE=INV;SVMETHOD=EMBL.DELLYv0.6.7;CHR2=chr3;END=91081931;CT=5to5;INSLEN=0;PE=2;MAPQ=3	GT:GL:GQ:FT:RCL:RC:RCR:CN:DR:DV:RR:RV	0/0:0,-21.974,-431.899:10000:PASS:201852:154404:50628:1:73:0:0:0
chr3	90645626	INV00001245	N	<INV>	.	LowQual	IMPRECISE;CIEND=-387,387;CIPOS=-387,387;SVTYPE=INV;SVMETHOD=EMBL.DELLYv0.6.7;CHR2=chr3;END=91182031;CT=5to5;INSLEN=0;PE=4;MAPQ=7	GT:GL:GQ:FT:RCL:RC:RCR:CN:DR:DV:RR:RV	0/0:0,-19.9751,-422.119:10000:PASS:241205:171315:138662:1:71:2:0:0
chr3	90645660	INV00001244	N	<INV>	.	LowQual	IMPRECISE;CIEND=-383,383;CIPOS=-383,383;SVTYPE=INV;SVMETHOD=EMBL.DELLYv0.6.7;CHR2=chr3;END=90919447;CT=5to5;INSLEN=0;PE=2;MAPQ=16	GT:GL:GQ:FT:RCL:RC:RCR:CN:DR:DV:RR:RV	0/0:0,-2.29259,-23.2533:23:PASS:137388:114366:35372:1:13:2:0:0
chr3	90645793	INV00001243	N	<INV>	.	LowQual	IMPRECISE;CIEND=-401,401;CIPOS=-401,401;SVTYPE=INV;SVMETHOD=EMBL.DELLYv0.6.7;CHR2=chr3;END=90939390;CT=3to3;INSLEN=0;PE=3;MAPQ=6	GT:GL:GQ:FT:RCL:RC:RCR:CN:DR:DV:RR:RV	0/0:0,-20.8799,-156.223:10000:PASS:145798:118634:36408:1:75:2:0:0
chr3	90645800	INV00001246	N	<INV>	.	LowQual	IMPRECISE;CIEND=-393,393;CIPOS=-393,393;SVTYPE=INV;SVMETHOD=EMBL.DELLYv0.6.7;CHR2=chr3;END=91096871;CT=5to5;INSLEN=0;PE=9;MAPQ=8	GT:GL:GQ:FT:RCL:RC:RCR:CN:DR:DV:RR:RV	1/1:-4.05137,-0.992463,0:10:LowQual:207585:156813:64146:1:1:5:0:0
chr3	90646314	INV00001247	N	<INV>	.	LowQual	IMPRECISE;CIEND=-399,399;CIPOS=-399,399;SVTYPE=INV;SVMETHOD=EMBL.DELLYv0.6.7;CHR2=chr3;END=91101431;CT=3to3;INSLEN=0;PE=3;MAPQ=13	GT:GL:GQ:FT:RCL:RC:RCR:CN:DR:DV:RR:RV	1/1:-3.61939,-0.822484,0:9:LowQual:209208:157249:67711:1:0:3:0:0
chr3	90648537	INV00001248	N	<INV>	.	LowQual	IMPRECISE;CIEND=-396,396;CIPOS=-396,396;SVTYPE=INV;SVMETHOD=EMBL.DELLYv0.6.7;CHR2=chr3;END=90882253;CT=3to3;INSLEN=0;PE=3;MAPQ=6	GT:GL:GQ:FT:RCL:RC:RCR:CN:DR:DV:RR:RV	0/0:0,-1.58801,-12.0607:16:PASS:115396:98937:33662:1:9:2:0:0
chr3	90649044	INV00001249	N	<INV>	.	LowQual	IMPRECISE;CIEND=-390,390;CIPOS=-390,390;SVTYPE=INV;SVMETHOD=EMBL.DELLYv0.6.7;CHR2=chr3;END=90816148;CT=3to3;INSLEN=0;PE=2;MAPQ=2	GT:GL:GQ:FT:RCL:RC:RCR:CN:DR:DV:RR:RV	./.:.,.,.:0:LowQual:80863:70803:33666:1:0:0:0:0
chr3	90649656	INV00001250	N	<INV>	.	LowQual	IMPRECISE;CIEND=-398,398;CIPOS=-398,398;SVTYPE=INV;SVMETHOD=EMBL.DELLYv0.6.7;CHR2=chr3;END=91170119;CT=5to5;INSLEN=0;PE=3;MAPQ=8	GT:GL:GQ:FT:RCL:RC:RCR:CN:DR:DV:RR:RV	1/1:-2.28265,-0.685739,0:8:LowQual:236282:165899:126892:1:0:3:0:0
chr3	90649788	INV00001251	N	<INV>	.	LowQual	IMPRECISE;CIEND=-385,385;CIPOS=-385,385;SVTYPE=INV;SVMETHOD=EMBL.DELLYv0.6.7;CHR2=chr3;END=91019144;CT=3to3;INSLEN=0;PE=4;MAPQ=13	GT:GL:GQ:FT:RCL:RC:RCR:CN:DR:DV:RR:RV	0/1:-1.1647,0,-10.5368:12:LowQual:176638:135619:39294:1:9:4:0:0
chr3	90650333	INV00001252	N	<INV>	.	LowQual	IMPRECISE;CIEND=-402,402;CIPOS=-402,402;SVTYPE=INV;SVMETHOD=EMBL.DELLYv0.6.7;CHR2=chr3;END=90790611;CT=5to5;INSLEN=0;PE=3;MAPQ=1	GT:GL:GQ:FT:RCL:RC:RCR:CN:DR:DV:RR:RV	0/0:0,-19.2386,-239.796:10000:PASS:70910:60809:23375:1:65:1:0:0
chr3	90650622	INV00001254	N	<INV>	.	PASS	IMPRECISE;CIEND=-375,375;CIPOS=-375,375;SVTYPE=INV;SVMETHOD=EMBL.DELLYv0.6.7;CHR2=chr3;END=91011649;CT=5to5;INSLEN=0;PE=4;MAPQ=23	GT:GL:GQ:FT:RCL:RC:RCR:CN:DR:DV:RR:RV	0/1:-3.83618,0,-7.22724:38:PASS:174272:133568:38004:1:5:4:0:0
chr3	90650628	INV00001253	N	<INV>	.	LowQual	IMPRECISE;CIEND=-411,411;CIPOS=-411,411;SVTYPE=INV;SVMETHOD=EMBL.DELLYv0.6.7;CHR2=chr3;END=91210404;CT=3to3;INSLEN=0;PE=2;MAPQ=18	GT:GL:GQ:FT:RCL:RC:RCR:CN:DR:DV:RR:RV	1/1:-3.27911,-0.581166,0:7:LowQual:251071:174849:158135:1:0:2:0:0
chr3	90650758	INV00001255	N	<INV>	.	LowQual	IMPRECISE;CIEND=-393,393;CIPOS=-393,393;SVTYPE=INV;SVMETHOD=EMBL.DELLYv0.6.7;CHR2=chr3;END=90885018;CT=3to3;INSLEN=0;PE=2;MAPQ=7	GT:GL:GQ:FT:RCL:RC:RCR:CN:DR:DV:RR:RV	1/1:-0.603347,-0.204377,0:3:LowQual:116186:96817:33982:1:0:1:0:0
chr3	90652220	INV00001256	N	<INV>	.	PASS	IMPRECISE;CIEND=-332,332;CIPOS=-332,332;SVTYPE=INV;SVMETHOD=EMBL.DELLYv0.6.7;CHR2=chr3;END=93230983;CT=5to5;INSLEN=0;PE=6;MAPQ=30	GT:GL:GQ:FT:RCL:RC:RCR:CN:DR:DV:RR:RV	0/1:-9.92073,0,-21.782:99:PASS:986616:436774:847855:0:15:5:0:0
chr3	90652764	INV00001257	N	<INV>	.	LowQual	IMPRECISE;CIEND=-401,401;CIPOS=-401,401;SVTYPE=INV;SVMETHOD=EMBL.DELLYv0.6.7;CHR2=chr3;END=90790666;CT=3to3;INSLEN=0;PE=3;MAPQ=9	GT:GL:GQ:FT:RCL:RC:RCR:CN:DR:DV:RR:RV	0/0:0,-13.8363,-194.155:138:PASS:69439:58456:23238:1:52:3:0:0
chr3	90654179	INV00001258	N	<INV>	.	LowQual	IMPRECISE;CIEND=-408,408;CIPOS=-408,408;SVTYPE=INV;SVMETHOD=EMBL.DELLYv0.6.7;CHR2=chr3;END=90807611;CT=3to3;INSLEN=0;PE=2;MAPQ=7	GT:GL:GQ:FT:RCL:RC:RCR:CN:DR:DV:RR:RV	0/0:0,-3.34998,-18.5942:33:PASS:77766:62592:30774:1:15:2:0:0
chr3	90654866	INV00001260	N	<INV>	.	LowQual	IMPRECISE;CIEND=-401,401;CIPOS=-401,401;SVTYPE=INV;SVMETHOD=EMBL.DELLYv0.6.7;CHR2=chr3;END=91195127;CT=3to3;INSLEN=0;PE=2;MAPQ=17	GT:GL:GQ:FT:RCL:RC:RCR:CN:DR:DV:RR:RV	0/1:-0.239578,0,-6.82717:4:LowQual:245270:168075:143177:1:5:2:0:0
chr3	90654869	INV00001259	N	<INV>	.	LowQual	IMPRECISE;CIEND=-406,406;CIPOS=-406,406;SVTYPE=INV;SVMETHOD=EMBL.DELLYv0.6.7;CHR2=chr3;END=90856141;CT=3to3;INSLEN=0;PE=2;MAPQ=6	GT:GL:GQ:FT:RCL:RC:RCR:CN:DR:DV:RR:RV	0/0:0,-6.24186,-69.6438:62:PASS:97586:78923:36499:1:22:1:0:0
chr3	90654980	INV00001261	N	<INV>	.	LowQual	IMPRECISE;CIEND=-405,405;CIPOS=-405,405;SVTYPE=INV;SVMETHOD=EMBL.DELLYv0.6.7;CHR2=chr3;END=90789338;CT=5to5;INSLEN=0;PE=2;MAPQ=13	GT:GL:GQ:FT:RCL:RC:RCR:CN:DR:DV:RR:RV	0/0:0,-3.75585,-28.2596:38:PASS:67550:55739:23164:1:17:1:0:0
chr3	90655134	INV00001263	N	<INV>	.	LowQual	IMPRECISE;CIEND=-367,367;CIPOS=-367,367;SVTYPE=INV;SVMETHOD=EMBL.DELLYv0.6.7;CHR2=chr3;END=91101435;CT=3to3;INSLEN=0;PE=5;MAPQ=8	GT:GL:GQ:FT:RCL:RC:RCR:CN:DR:DV:RR:RV	1/1:-5.23632,-1.04044,0:10:LowQual:208745:147747:64700:1:0:4:0:0
chr3	90655410	INV00001262	N	<INV>	.	PASS	IMPRECISE;CIEND=-121,121;CIPOS=-121,121;SVTYPE=INV;SVMETHOD=EMBL.DELLYv0.6.7;CHR2=chr3;END=90970596;CT=3to3;INSLEN=0;PE=3;MAPQ=20	GT:GL:GQ:FT:RCL:RC:RCR:CN:DR:DV:RR:RV	0/0:0,-2.17616,-27.7622:22:PASS:157646:118052:32252:1:20:2:0:0
chr3	90657024	INV00001264	N	<INV>	.	LowQual	IMPRECISE;CIEND=-374,374;CIPOS=-374,374;SVTYPE=INV;SVMETHOD=EMBL.DELLYv0.6.7;CHR2=chr3;END=90860361;CT=5to5;INSLEN=0;PE=3;MAPQ=6	GT:GL:GQ:FT:RCL:RC:RCR:CN:DR:DV:RR:RV	1/1:-1.07772,-0.37978,0:5:LowQual:99288:76524:37914:1:0:2:0:0
chr3	90657066	INV00001265	N	<INV>	.	LowQual	IMPRECISE;CIEND=-411,411;CIPOS=-411,411;SVTYPE=INV;SVMETHOD=EMBL.DELLYv0.6.7;CHR2=chr3;END=91011035;CT=5to5;INSLEN=0;PE=4;MAPQ=7	GT:GL:GQ:FT:RCL:RC:RCR:CN:DR:DV:RR:RV	1/1:-1.93175,-0.634844,0:7:LowQual:173748:126191:35214:1:0:3:0:0
chr3	90659661	INV00001266	N	<INV>	.	LowQual	IMPRECISE;CIEND=-347,347;CIPOS=-347,347;SVTYPE=INV;SVMETHOD=EMBL.DELLYv0.6.7;CHR2=chr3;END=90790549;CT=5to5;INSLEN=0;PE=9;MAPQ=5	GT:GL:GQ:FT:RCL:RC:RCR:CN:DR:DV:RR:RV	0/0:0,-10.746,-186.205:107:PASS:65968:50599:22593:1:50:5:0:0
chr3	90659711	INV00001267	N	<INV>	.	LowQual	IMPRECISE;CIEND=-410,410;CIPOS=-410,410;SVTYPE=INV;SVMETHOD=EMBL.DELLYv0.6.7;CHR2=chr3;END=91184739;CT=5to5;INSLEN=0;PE=2;MAPQ=6	GT:GL:GQ:FT:RCL:RC:RCR:CN:DR:DV:RR:RV	1/1:-0.474372,-0.175402,0:3:LowQual:241606:157557:135452:1:0:1:0:0
chr3	90660214	INV00001269	N	<INV>	.	LowQual	IMPRECISE;CIEND=-410,410;CIPOS=-410,410;SVTYPE=INV;SVMETHOD=EMBL.DELLYv0.6.7;CHR2=chr3;END=93231049;CT=3to3;INSLEN=0;PE=2;MAPQ=31	GT:GL:GQ:FT:RCL:RC:RCR:CN:DR:DV:RR:RV	0/0:0,-3.62742,-55.6965:36:PASS:986780:427505:844634:0:31:2:0:0
chr3	90660216	INV00001268	N	<INV>	.	LowQual	IMPRECISE;CIEND=-402,402;CIPOS=-402,402;SVTYPE=INV;SVMETHOD=EMBL.DELLYv0.6.7;CHR2=chr3;END=91101413;CT=3to3;INSLEN=0;PE=3;MAPQ=2	GT:GL:GQ:FT:RCL:RC:RCR:CN:DR:DV:RR:RV	1/1:-1.27767,-0.278699,0:4:LowQual:208608:142235:62885:1:0:1:0:0
chr3	90660217	INV00001270	N	<INV>	.	LowQual	IMPRECISE;CIEND=-386,386;CIPOS=-386,386;SVTYPE=INV;SVMETHOD=EMBL.DELLYv0.6.7;CHR2=chr3;END=90783693;CT=3to3;INSLEN=0;PE=2;MAPQ=34	GT:GL:GQ:FT:RCL:RC:RCR:CN:DR:DV:RR:RV	0/1:-1.72032,0,-13.6176:17:PASS:62457:48433:20528:1:6:2:0:0
chr3	90660240	INV00001271	N	<INV>	.	LowQual	IMPRECISE;CIEND=-364,364;CIPOS=-364,364;SVTYPE=INV;SVMETHOD=EMBL.DELLYv0.6.7;CHR2=chr3;END=90934255;CT=3to3;INSLEN=0;PE=3;MAPQ=4	GT:GL:GQ:FT:RCL:RC:RCR:CN:DR:DV:RR:RV	0/0:0,-0.100684,-2.16371:4:LowQual:137440:101848:34771:1:1:1:0:0
chr3	90660693	INV00001280	N	<INV>	.	LowQual	IMPRECISE;CIEND=-385,385;CIPOS=-385,385;SVTYPE=INV;SVMETHOD=EMBL.DELLYv0.6.7;CHR2=chr3;END=91210216;CT=5to5;INSLEN=0;PE=2;MAPQ=1	GT:GL:GQ:FT:RCL:RC:RCR:CN:DR:DV:RR:RV	./.:.,.,.:0:LowQual:251342:163538:154329:1:0:0:0:0
chr3	90660706	INV00001275	N	<INV>	.	LowQual	IMPRECISE;CIEND=-372,372;CIPOS=-372,372;SVTYPE=INV;SVMETHOD=EMBL.DELLYv0.6.7;CHR2=chr3;END=90783574;CT=5to5;INSLEN=0;PE=4;MAPQ=6	GT:GL:GQ:FT:RCL:RC:RCR:CN:DR:DV:RR:RV	0/1:-0.47303,0,-14.5361:6:LowQual:62257:47859:20606:1:12:3:0:0
chr3	90660713	INV00001277	N	<INV>	.	PASS	IMPRECISE;CIEND=-369,369;CIPOS=-369,369;SVTYPE=INV;SVMETHOD=EMBL.DELLYv0.6.7;CHR2=chr3;END=91214262;CT=5to5;INSLEN=0;PE=4;MAPQ=44	GT:GL:GQ:FT:RCL:RC:RCR:CN:DR:DV:RR:RV	0/1:-3.46107,0,-34.0851:35:PASS:252871:164738:157466:1:25:3:0:0
chr3	90660789	INV00001279	N	<INV>	.	LowQual	IMPRECISE;CIEND=-389,389;CIPOS=-389,389;SVTYPE=INV;SVMETHOD=EMBL.DELLYv0.6.7;CHR2=chr3;END=91111119;CT=3to3;INSLEN=0;PE=2;MAPQ=23	GT:GL:GQ:FT:RCL:RC:RCR:CN:DR:DV:RR:RV	1/1:-3.68017,-0.582235,0:7:LowQual:212586:141843:72089:1:0:2:0:0
chr3	90660796	INV00001272	N	<INV>	.	LowQual	IMPRECISE;CIEND=-407,407;CIPOS=-407,407;SVTYPE=INV;SVMETHOD=EMBL.DELLYv0.6.7;CHR2=chr3;END=91109401;CT=3to3;INSLEN=0;PE=2;MAPQ=11	GT:GL:GQ:FT:RCL:RC:RCR:CN:DR:DV:RR:RV	0/0:0,-0.178626,-7.87348:4:LowQual:212061:141776:70228:1:4:2:0:0
chr3	90660805	INV00001276	N	<INV>	.	LowQual	IMPRECISE;CIEND=-393,393;CIPOS=-393,393;SVTYPE=INV;SVMETHOD=EMBL.DELLYv0.6.7;CHR2=chr3;END=91195147;CT=3to3;INSLEN=0;PE=4;MAPQ=8	GT:GL:GQ:FT:RCL:RC:RCR:CN:DR:DV:RR:RV	0/0:0,-0.955813,-13.291:10:LowQual:246377:160375:141109:1:8:3:0:0
chr3	90660817	INV00001278	N	<INV>	.	LowQual	IMPRECISE;CIEND=-389,389;CIPOS=-389,389;SVTYPE=INV;SVMETHOD=EMBL.DELLYv0.6.7;CHR2=chr3;END=91077939;CT=3to3;INSLEN=0;PE=3;MAPQ=3	GT:GL:GQ:FT:RCL:RC:RCR:CN:DR:DV:RR:RV	1/1:-0.841565,-0.242595,0:4:LowQual:199881:136177:42055:1:0:1:0:0
chr3	90660822	INV00001274	N	<INV>	.	LowQual	IMPRECISE;CIEND=-411,411;CIPOS=-411,411;SVTYPE=INV;SVMETHOD=EMBL.DELLYv0.6.7;CHR2=chr3;END=91225566;CT=3to3;INSLEN=0;PE=2;MAPQ=6	GT:GL:GQ:FT:RCL:RC:RCR:CN:DR:DV:RR:RV	0/0:0,-0.289972,-3.21251:5:LowQual:257460:165556:167641:1:2:1:0:0
chr3	90660827	INV00001273	N	<INV>	.	LowQual	IMPRECISE;CIEND=-413,413;CIPOS=-413,413;SVTYPE=INV;SVMETHOD=EMBL.DELLYv0.6.7;CHR2=chr3;END=90802598;CT=3to3;INSLEN=0;PE=2;MAPQ=3	GT:GL:GQ:FT:RCL:RC:RCR:CN:DR:DV:RR:RV	0/0:0,-0.433508,-2.43145:5:LowQual:72841:52750:27687:1:2:0:0:0
chr3	90660827	INV00001281	N	<INV>	.	LowQual	IMPRECISE;CIEND=-400,400;CIPOS=-400,400;SVTYPE=INV;SVMETHOD=EMBL.DELLYv0.6.7;CHR2=chr3;END=91116968;CT=3to3;INSLEN=0;PE=6;MAPQ=8	GT:GL:GQ:FT:RCL:RC:RCR:CN:DR:DV:RR:RV	1/1:-5.12084,-0.669615,0:8:LowQual:214854:142497:77745:1:1:6:0:0
chr3	90661044	INV00001282	N	<INV>	.	LowQual	IMPRECISE;CIEND=-199,199;CIPOS=-199,199;SVTYPE=INV;SVMETHOD=EMBL.DELLYv0.6.7;CHR2=chr3;END=90876542;CT=3to3;INSLEN=0;PE=2;MAPQ=22	GT:GL:GQ:FT:RCL:RC:RCR:CN:DR:DV:RR:RV	0/1:-1.60669,0,-1.10069:10:LowQual:106355:82606:32037:1:1:1:0:0
chr3	90661817	INV00001283	N	<INV>	.	LowQual	IMPRECISE;CIEND=-414,414;CIPOS=-414,414;SVTYPE=INV;SVMETHOD=EMBL.DELLYv0.6.7;CHR2=chr3;END=91145721;CT=5to5;INSLEN=0;PE=2;MAPQ=20	GT:GL:GQ:FT:RCL:RC:RCR:CN:DR:DV:RR:RV	1/1:-1.7272,-0.0336366,0:3:LowQual:225722:145594:102894:1:1:2:0:0
chr3	90662184	INV00001284	N	<INV>	.	LowQual	IMPRECISE;CIEND=-419,419;CIPOS=-419,419;SVTYPE=INV;SVMETHOD=EMBL.DELLYv0.6.7;CHR2=chr3;END=91193304;CT=5to5;INSLEN=0;PE=2;MAPQ=2	GT:GL:GQ:FT:RCL:RC:RCR:CN:DR:DV:RR:RV	0/0:0,-6.31022,-45.8865:63:PASS:245503:158718:138927:1:23:0:0:0
chr3	90662480	INV00001285	N	<INV>	.	LowQual	IMPRECISE;CIEND=-391,391;CIPOS=-391,391;SVTYPE=INV;SVMETHOD=EMBL.DELLYv0.6.7;CHR2=chr3;END=91139501;CT=5to5;INSLEN=0;PE=2;MAPQ=6	GT:GL:GQ:FT:RCL:RC:RCR:CN:DR:DV:RR:RV	1/1:-0.474372,-0.175402,0:3:LowQual:223259:143902:97320:1:0:1:0:0
chr3	90663053	INV00001287	N	<INV>	.	LowQual	IMPRECISE;CIEND=-408,408;CIPOS=-408,408;SVTYPE=INV;SVMETHOD=EMBL.DELLYv0.6.7;CHR2=chr3;END=90876438;CT=5to5;INSLEN=0;PE=3;MAPQ=3	GT:GL:GQ:FT:RCL:RC:RCR:CN:DR:DV:RR:RV	0/0:0,-0.598502,-4.79644:7:LowQual:105513:80421:31822:1:2:0:0:0
chr3	90663055	INV00001286	N	<INV>	.	LowQual	IMPRECISE;CIEND=-407,407;CIPOS=-407,407;SVTYPE=INV;SVMETHOD=EMBL.DELLYv0.6.7;CHR2=chr3;END=90779523;CT=5to5;INSLEN=0;PE=3;MAPQ=15	GT:GL:GQ:FT:RCL:RC:RCR:CN:DR:DV:RR:RV	0/1:-2.39934,0,-1.04942:10:LowQual:60205:43761:19757:1:1:3:0:0
chr3	90664458	INV00001288	N	<INV>	.	LowQual	IMPRECISE;CIEND=-374,374;CIPOS=-374,374;SVTYPE=INV;SVMETHOD=EMBL.DELLYv0.6.7;CHR2=chr3;END=90784532;CT=3to3;INSLEN=0;PE=2;MAPQ=11	GT:GL:GQ:FT:RCL:RC:RCR:CN:DR:DV:RR:RV	0/1:-0.247032,0,-2.13285:4:LowQual:62212:43756:19683:1:2:1:0:0
chr3	90664735	INV00001289	N	<INV>	.	LowQual	IMPRECISE;CIEND=-368,368;CIPOS=-368,368;SVTYPE=INV;SVMETHOD=EMBL.DELLYv0.6.7;CHR2=chr3;END=91184741;CT=5to5;INSLEN=0;PE=2;MAPQ=6	GT:GL:GQ:FT:RCL:RC:RCR:CN:DR:DV:RR:RV	1/1:-0.474372,-0.175402,0:3:LowQual:241504:151190:133741:1:0:1:0:0
chr3	90664786	INV00001290	N	<INV>	.	LowQual	IMPRECISE;CIEND=-408,408;CIPOS=-408,408;SVTYPE=INV;SVMETHOD=EMBL.DELLYv0.6.7;CHR2=chr3;END=91014836;CT=5to5;INSLEN=0;PE=2;MAPQ=9	GT:GL:GQ:FT:RCL:RC:RCR:CN:DR:DV:RR:RV	1/1:-1.68313,-0.48519,0:6:LowQual:174567:117766:36422:1:0:2:0:0
chr3	90665301	INV00001292	N	<INV>	.	LowQual	IMPRECISE;CIEND=-400,400;CIPOS=-400,400;SVTYPE=INV;SVMETHOD=EMBL.DELLYv0.6.7;CHR2=chr3;END=91237624;CT=3to3;INSLEN=0;PE=2;MAPQ=6	GT:GL:GQ:FT:RCL:RC:RCR:CN:DR:DV:RR:RV	1/1:-0.948745,-0.350805,0:5:LowQual:261850:161567:179508:1:0:2:0:0
chr3	90665307	INV00001291	N	<INV>	.	LowQual	IMPRECISE;CIEND=-404,404;CIPOS=-404,404;SVTYPE=INV;SVMETHOD=EMBL.DELLYv0.6.7;CHR2=chr3;END=91144051;CT=3to3;INSLEN=0;PE=2;MAPQ=30	GT:GL:GQ:FT:RCL:RC:RCR:CN:DR:DV:RR:RV	1/1:-5.99913,-0.601191,0:7:LowQual:224936:141699:100416:1:0:2:0:0
chr3	90667341	INV00001293	N	<INV>	.	LowQual	IMPRECISE;CIEND=-396,396;CIPOS=-396,396;SVTYPE=INV;SVMETHOD=EMBL.DELLYv0.6.7;CHR2=chr3;END=90861087;CT=5to5;INSLEN=0;PE=2;MAPQ=8	GT:GL:GQ:FT:RCL:RC:RCR:CN:DR:DV:RR:RV	0/0:0,-25.9696,-504.253:10000:PASS:100457:65214:35781:1:88:1:0:0
chr3	90667607	INV00001294	N	<INV>	.	LowQual	IMPRECISE;CIEND=-411,411;CIPOS=-411,411;SVTYPE=INV;SVMETHOD=EMBL.DELLYv0.6.7;CHR2=chr3;END=91152640;CT=3to3;INSLEN=0;PE=2;MAPQ=19	GT:GL:GQ:FT:RCL:RC:RCR:CN:DR:DV:RR:RV	0/1:-1.80796,0,-0.777353:8:LowQual:227962:140790:106186:1:1:2:0:0
chr3	90668051	INV00001295	N	<INV>	.	LowQual	IMPRECISE;CIEND=-412,412;CIPOS=-412,412;SVTYPE=INV;SVMETHOD=EMBL.DELLYv0.6.7;CHR2=chr3;END=90851950;CT=3to3;INSLEN=0;PE=2;MAPQ=3	GT:GL:GQ:FT:RCL:RC:RCR:CN:DR:DV:RR:RV	./.:.,.,.:0:LowQual:95741:62509:33837:1:0:0:0:0
chr3	90668409	INV00001296	N	<INV>	.	LowQual	IMPRECISE;CIEND=-393,393;CIPOS=-393,393;SVTYPE=INV;SVMETHOD=EMBL.DELLYv0.6.7;CHR2=chr3;END=91214392;CT=3to3;INSLEN=0;PE=3;MAPQ=7	GT:GL:GQ:FT:RCL:RC:RCR:CN:DR:DV:RR:RV	0/0:0,-20.9894,-182.545:10000:PASS:253300:155896:154729:1:76:3:0:0
chr3	90668670	INV00001297	N	<INV>	.	LowQual	IMPRECISE;CIEND=-318,318;CIPOS=-318,318;SVTYPE=INV;SVMETHOD=EMBL.DELLYv0.6.7;CHR2=chr3;END=90892203;CT=3to3;INSLEN=0;PE=10;MAPQ=7	GT:GL:GQ:FT:RCL:RC:RCR:CN:DR:DV:RR:RV	0/1:-2.19784,0,-2.1673:19:PASS:111417:80286:30251:1:2:7:0:0
chr3	90670067	INV00001298	N	<INV>	.	LowQual	IMPRECISE;CIEND=-417,417;CIPOS=-417,417;SVTYPE=INV;SVMETHOD=EMBL.DELLYv0.6.7;CHR2=chr3;END=91113852;CT=5to5;INSLEN=0;PE=4;MAPQ=4	GT:GL:GQ:FT:RCL:RC:RCR:CN:DR:DV:RR:RV	0/0:0,-13.8464,-270.699:138:PASS:212477:132641:71344:1:46:0:0:0
chr3	90670068	INV00001299	N	<INV>	.	PASS	IMPRECISE;CIEND=-367,367;CIPOS=-367,367;SVTYPE=INV;SVMETHOD=EMBL.DELLYv0.6.7;CHR2=chr3;END=91219205;CT=5to5;INSLEN=0;PE=5;MAPQ=25	GT:GL:GQ:FT:RCL:RC:RCR:CN:DR:DV:RR:RV	0/1:-8.79728,0,-0.427703:5:LowQual:254454:155390:158455:1:1:5:0:0
chr3	90670341	INV00001300	N	<INV>	.	LowQual	IMPRECISE;CIEND=-378,378;CIPOS=-378,378;SVTYPE=INV;SVMETHOD=EMBL.DELLYv0.6.7;CHR2=chr3;END=91045309;CT=3to3;INSLEN=0;PE=5;MAPQ=5	GT:GL:GQ:FT:RCL:RC:RCR:CN:DR:DV:RR:RV	0/0:0,-10.0367,-210.823:100:PASS:185699:120301:36180:1:36:3:0:0
chr3	90671903	INV00001301	N	<INV>	.	PASS	IMPRECISE;CIEND=-399,399;CIPOS=-399,399;SVTYPE=INV;SVMETHOD=EMBL.DELLYv0.6.7;CHR2=chr3;END=90970481;CT=5to5;INSLEN=0;PE=4;MAPQ=21	GT:GL:GQ:FT:RCL:RC:RCR:CN:DR:DV:RR:RV	0/1:-0.32178,0,-25.09:5:LowQual:149945:101051:30950:1:20:4:0:0
chr3	90673402	INV00001302	N	<INV>	.	LowQual	IMPRECISE;CIEND=-384,384;CIPOS=-384,384;SVTYPE=INV;SVMETHOD=EMBL.DELLYv0.6.7;CHR2=chr3;END=91244824;CT=5to5;INSLEN=0;PE=2;MAPQ=24	GT:GL:GQ:FT:RCL:RC:RCR:CN:DR:DV:RR:RV	1/1:-3.00161,-0.503675,0:6:LowQual:262507:154971:185399:1:0:2:0:0
chr3	90673444	INV00001303	N	<INV>	.	LowQual	IMPRECISE;CIEND=-411,411;CIPOS=-411,411;SVTYPE=INV;SVMETHOD=EMBL.DELLYv0.6.7;CHR2=chr3;END=91089595;CT=5to5;INSLEN=0;PE=2;MAPQ=6	GT:GL:GQ:FT:RCL:RC:RCR:CN:DR:DV:RR:RV	0/0:0,-11.4273,-121.41:114:PASS:201266:126888:47217:1:41:1:0:0
chr3	90673606	INV00001311	N	<INV>	.	LowQual	IMPRECISE;CIEND=-373,373;CIPOS=-373,373;SVTYPE=INV;SVMETHOD=EMBL.DELLYv0.6.7;CHR2=chr3;END=91110977;CT=5to5;INSLEN=0;PE=3;MAPQ=4	GT:GL:GQ:FT:RCL:RC:RCR:CN:DR:DV:RR:RV	1/1:-1.8945,-0.295528,0:5:LowQual:209799:129776:67463:1:0:1:0:0
chr3	90673621	INV00001307	N	<INV>	.	LowQual	IMPRECISE;CIEND=-395,395;CIPOS=-395,395;SVTYPE=INV;SVMETHOD=EMBL.DELLYv0.6.7;CHR2=chr3;END=91082577;CT=5to5;INSLEN=0;PE=3;MAPQ=13	GT:GL:GQ:FT:RCL:RC:RCR:CN:DR:DV:RR:RV	0/0:0,-3.2032,-44.5273:32:PASS:199003:125783:40799:1:18:2:0:0
chr3	90673714	INV00001304	N	<INV>	.	LowQual	IMPRECISE;CIEND=-393,393;CIPOS=-393,393;SVTYPE=INV;SVMETHOD=EMBL.DELLYv0.6.7;CHR2=chr3;END=90851954;CT=3to3;INSLEN=0;PE=4;MAPQ=5	GT:GL:GQ:FT:RCL:RC:RCR:CN:DR:DV:RR:RV	1/1:-0.938259,-0.340319,0:4:LowQual:91549:57421:33087:1:0:2:0:0
chr3	90673726	INV00001312	N	<INV>	.	LowQual	IMPRECISE;CIEND=-387,387;CIPOS=-387,387;SVTYPE=INV;SVMETHOD=EMBL.DELLYv0.6.7;CHR2=chr3;END=90968283;CT=3to3;INSLEN=0;PE=2;MAPQ=8	GT:GL:GQ:FT:RCL:RC:RCR:CN:DR:DV:RR:RV	0/1:-0.199032,0,-2.07288:4:LowQual:148196:98143:31266:1:1:1:0:0
chr3	90673737	INV00001306	N	<INV>	.	LowQual	IMPRECISE;CIEND=-350,350;CIPOS=-350,350;SVTYPE=INV;SVMETHOD=EMBL.DELLYv0.6.7;CHR2=chr3;END=91073623;CT=3to3;INSLEN=0;PE=5;MAPQ=6	GT:GL:GQ:FT:RCL:RC:RCR:CN:DR:DV:RR:RV	0/1:-1.24891,0,-0.217134:4:LowQual:196442:122847:37749:1:2:4:0:0
chr3	90673745	INV00001310	N	<INV>	.	LowQual	IMPRECISE;CIEND=-402,402;CIPOS=-402,402;SVTYPE=INV;SVMETHOD=EMBL.DELLYv0.6.7;CHR2=chr3;END=90802608;CT=3to3;INSLEN=0;PE=2;MAPQ=8	GT:GL:GQ:FT:RCL:RC:RCR:CN:DR:DV:RR:RV	0/1:-0.065462,0,-1.77185:3:LowQual:66970:39766:20613:1:2:1:0:0
chr3	90673771	INV00001305	N	<INV>	.	LowQual	IMPRECISE;CIEND=-408,408;CIPOS=-408,408;SVTYPE=INV;SVMETHOD=EMBL.DELLYv0.6.7;CHR2=chr3;END=90891793;CT=3to3;INSLEN=0;PE=2;MAPQ=3	GT:GL:GQ:FT:RCL:RC:RCR:CN:DR:DV:RR:RV	0/0:0,-0.287075,-1.48604:5:LowQual:107693:75765:29931:1:1:0:0:0
chr3	90673777	INV00001309	N	<INV>	.	LowQual	IMPRECISE;CIEND=-394,394;CIPOS=-394,394;SVTYPE=INV;SVMETHOD=EMBL.DELLYv0.6.7;CHR2=chr3;END=90875636;CT=3to3;INSLEN=0;PE=3;MAPQ=3	GT:GL:GQ:FT:RCL:RC:RCR:CN:DR:DV:RR:RV	0/0:0,-0.634369,-3.79534:7:LowQual:104298:69209:30993:1:3:1:0:0
chr3	90673780	INV00001308	N	<INV>	.	LowQual	IMPRECISE;CIEND=-302,302;CIPOS=-302,302;SVTYPE=INV;SVMETHOD=EMBL.DELLYv0.6.7;CHR2=chr3;END=90789017;CT=3to3;INSLEN=0;PE=2;MAPQ=6	GT:GL:GQ:FT:RCL:RC:RCR:CN:DR:DV:RR:RV	0/1:-0.00487824,0,-1.32357:3:LowQual:59892:35140:21028:1:1:1:0:0
chr3	90674420	INV00001314	N	<INV>	.	LowQual	IMPRECISE;CIEND=-406,406;CIPOS=-406,406;SVTYPE=INV;SVMETHOD=EMBL.DELLYv0.6.7;CHR2=chr3;END=91168605;CT=5to5;INSLEN=0;PE=2;MAPQ=2	GT:GL:GQ:FT:RCL:RC:RCR:CN:DR:DV:RR:RV	0/0:0,-12.5507,-233.207:126:PASS:232277:137869:117813:1:42:0:0:0
chr3	90674439	INV00001315	N	<INV>	.	LowQual	IMPRECISE;CIEND=-349,349;CIPOS=-349,349;SVTYPE=INV;SVMETHOD=EMBL.DELLYv0.6.7;CHR2=chr3;END=90871903;CT=5to5;INSLEN=0;PE=2;MAPQ=4	GT:GL:GQ:FT:RCL:RC:RCR:CN:DR:DV:RR:RV	0/0:0,-3.38674,-27.2744:34:PASS:101689:66289:32238:1:12:0:0:0
chr3	90674499	INV00001313	N	<INV>	.	LowQual	IMPRECISE;CIEND=-413,413;CIPOS=-413,413;SVTYPE=INV;SVMETHOD=EMBL.DELLYv0.6.7;CHR2=chr3;END=91109406;CT=3to3;INSLEN=0;PE=2;MAPQ=3	GT:GL:GQ:FT:RCL:RC:RCR:CN:DR:DV:RR:RV	0/0:0,-1.17657,-9.27245:12:LowQual:209500:128172:65711:1:4:0:0:0
chr3	90674830	INV00001316	N	<INV>	.	LowQual	IMPRECISE;CIEND=-419,419;CIPOS=-419,419;SVTYPE=INV;SVMETHOD=EMBL.DELLYv0.6.7;CHR2=chr3;END=92240408;CT=3to3;INSLEN=0;PE=2;MAPQ=7	GT:GL:GQ:FT:RCL:RC:RCR:CN:DR:DV:RR:RV	1/1:-0.603347,-0.204377,0:3:LowQual:626605:377893:25427:1:0:1:0:0
chr3	90675081	INV00001317	N	<INV>	.	LowQual	IMPRECISE;CIEND=-414,414;CIPOS=-414,414;SVTYPE=INV;SVMETHOD=EMBL.DELLYv0.6.7;CHR2=chr3;END=90986796;CT=5to5;INSLEN=0;PE=2;MAPQ=8	GT:GL:GQ:FT:RCL:RC:RCR:CN:DR:DV:RR:RV	0/0:0,-2.46939,-18.4038:25:PASS:157252:101609:30929:1:13:2:0:0
chr3	90675857	INV00001318	N	<INV>	.	LowQual	IMPRECISE;CIEND=-415,415;CIPOS=-415,415;SVTYPE=INV;SVMETHOD=EMBL.DELLYv0.6.7;CHR2=chr3;END=90955125;CT=3to3;INSLEN=0;PE=2;MAPQ=2	GT:GL:GQ:FT:RCL:RC:RCR:CN:DR:DV:RR:RV	./.:.,.,.:0:LowQual:138975:92486:32745:1:0:0:0:0
chr3	90675964	INV00001319	N	<INV>	.	LowQual	IMPRECISE;CIEND=-415,415;CIPOS=-415,415;SVTYPE=INV;SVMETHOD=EMBL.DELLYv0.6.7;CHR2=chr3;END=90779560;CT=5to5;INSLEN=0;PE=2;MAPQ=3	GT:GL:GQ:FT:RCL:RC:RCR:CN:DR:DV:RR:RV	0/0:0,-0.297566,-2.09654:5:LowQual:52448:31283:16615:1:1:0:0:0
chr3	90676006	INV00001321	N	<INV>	.	LowQual	IMPRECISE;CIEND=-409,409;CIPOS=-409,409;SVTYPE=INV;SVMETHOD=EMBL.DELLYv0.6.7;CHR2=chr3;END=90907809;CT=5to5;INSLEN=0;PE=2;MAPQ=4	GT:GL:GQ:FT:RCL:RC:RCR:CN:DR:DV:RR:RV	0/0:0,-1.4408,-8.83565:14:LowQual:115327:79251:29639:1:5:0:0:0
chr3	90676060	INV00001320	N	<INV>	.	LowQual	IMPRECISE;CIEND=-410,410;CIPOS=-410,410;SVTYPE=INV;SVMETHOD=EMBL.DELLYv0.6.7;CHR2=chr3;END=90875623;CT=3to3;INSLEN=0;PE=2;MAPQ=23	GT:GL:GQ:FT:RCL:RC:RCR:CN:DR:DV:RR:RV	0/1:-2.1646,0,-2.71936:21:PASS:102725:67182:31004:1:3:2:0:0
chr3	90676857	INV00001322	N	<INV>	.	LowQual	IMPRECISE;CIEND=-245,245;CIPOS=-245,245;SVTYPE=INV;SVMETHOD=EMBL.DELLYv0.6.7;CHR2=chr3;END=90995957;CT=5to5;INSLEN=0;PE=3;MAPQ=1	GT:GL:GQ:FT:RCL:RC:RCR:CN:DR:DV:RR:RV	0/0:0,-5.3961,-38.1734:54:PASS:160546:101918:31217:1:22:0:0:0
chr3	90677311	INV00001323	N	<INV>	.	LowQual	IMPRECISE;CIEND=-407,407;CIPOS=-407,407;SVTYPE=INV;SVMETHOD=EMBL.DELLYv0.6.7;CHR2=chr3;END=90970592;CT=3to3;INSLEN=0;PE=2;MAPQ=20	GT:GL:GQ:FT:RCL:RC:RCR:CN:DR:DV:RR:RV	0/0:0,-2.47616,-28.0666:25:PASS:146415:96103:30650:1:20:2:0:0
chr3	90677900	INV00001324	N	<INV>	.	LowQual	IMPRECISE;CIEND=-400,400;CIPOS=-400,400;SVTYPE=INV;SVMETHOD=EMBL.DELLYv0.6.7;CHR2=chr3;END=91084298;CT=5to5;INSLEN=0;PE=2;MAPQ=4	GT:GL:GQ:FT:RCL:RC:RCR:CN:DR:DV:RR:RV	0/0:0,-1.91853,-15.2113:19:PASS:198754:122099:40769:1:7:0:0:0
chr3	90677927	INV00001325	N	<INV>	.	LowQual	IMPRECISE;CIEND=-415,415;CIPOS=-415,415;SVTYPE=INV;SVMETHOD=EMBL.DELLYv0.6.7;CHR2=chr3;END=90784430;CT=5to5;INSLEN=0;PE=2;MAPQ=3	GT:GL:GQ:FT:RCL:RC:RCR:CN:DR:DV:RR:RV	0/0:0,-0.600284,-6.39822:7:LowQual:53180:31586:18252:1:2:0:0:0
chr3	90678784	INV00001326	N	<INV>	.	LowQual	IMPRECISE;CIEND=-413,413;CIPOS=-413,413;SVTYPE=INV;SVMETHOD=EMBL.DELLYv0.6.7;CHR2=chr3;END=166027069;CT=3to3;INSLEN=0;PE=2;MAPQ=4	GT:GL:GQ:FT:RCL:RC:RCR:CN:DR:DV:RR:RV	0/0:0,-15.0434,-283.092:150:PASS:27913994:54352995:23732504:2:50:0:0:0
chr3	90678927	INV00001327	N	<INV>	.	LowQual	IMPRECISE;CIEND=-395,395;CIPOS=-395,395;SVTYPE=INV;SVMETHOD=EMBL.DELLYv0.6.7;CHR2=chr3;END=90917253;CT=3to3;INSLEN=0;PE=2;MAPQ=5	GT:GL:GQ:FT:RCL:RC:RCR:CN:DR:DV:RR:RV	1/1:-0.334911,-0.135941,0:2:LowQual:117573:79292:32294:1:0:1:0:0
chr3	90679087	INV00001328	N	<INV>	.	PASS	IMPRECISE;CIEND=-395,395;CIPOS=-395,395;SVTYPE=INV;SVMETHOD=EMBL.DELLYv0.6.7;CHR2=chr3;END=90871902;CT=5to5;INSLEN=0;PE=4;MAPQ=43	GT:GL:GQ:FT:RCL:RC:RCR:CN:DR:DV:RR:RV	0/1:-6.50914,0,-22.7944:65:PASS:97488:62805:31481:1:12:4:0:0
chr3	90680271	INV00001329	N	<INV>	.	LowQual	IMPRECISE;CIEND=-407,407;CIPOS=-407,407;SVTYPE=INV;SVMETHOD=EMBL.DELLYv0.6.7;CHR2=chr3;END=91035115;CT=3to3;INSLEN=0;PE=5;MAPQ=8	GT:GL:GQ:FT:RCL:RC:RCR:CN:DR:DV:RR:RV	0/0:0,-9.42586,-201.252:94:PASS:177049:109948:35674:1:39:4:0:0
chr3	90681683	INV00001330	N	<INV>	.	LowQual	IMPRECISE;CIEND=-409,409;CIPOS=-409,409;SVTYPE=INV;SVMETHOD=EMBL.DELLYv0.6.7;CHR2=chr3;END=91194358;CT=5to5;INSLEN=0;PE=2;MAPQ=30	GT:GL:GQ:FT:RCL:RC:RCR:CN:DR:DV:RR:RV	0/1:-1.34373,0,-21.5844:13:LowQual:238754:142000:132963:1:14:2:0:0
chr3	90681870	INV00001331	N	<INV>	.	LowQual	IMPRECISE;CIEND=-389,389;CIPOS=-389,389;SVTYPE=INV;SVMETHOD=EMBL.DELLYv0.6.7;CHR2=chr3;END=90787328;CT=3to3;INSLEN=0;PE=2;MAPQ=9	GT:GL:GQ:FT:RCL:RC:RCR:CN:DR:DV:RR:RV	0/1:-0.0719595,0,-3.55535:4:LowQual:51969:29403:18144:1:2:1:0:0
chr3	90682042	INV00001332	N	<INV>	.	LowQual	IMPRECISE;CIEND=-409,409;CIPOS=-409,409;SVTYPE=INV;SVMETHOD=EMBL.DELLYv0.6.7;CHR2=chr3;END=90939280;CT=5to5;INSLEN=0;PE=4;MAPQ=13	GT:GL:GQ:FT:RCL:RC:RCR:CN:DR:DV:RR:RV	0/0:0,-4.02036,-65.3554:40:PASS:124677:83192:32953:1:26:4:0:0
chr3	90682902	INV00001333	N	<INV>	.	LowQual	IMPRECISE;CIEND=-412,412;CIPOS=-412,412;SVTYPE=INV;SVMETHOD=EMBL.DELLYv0.6.7;CHR2=chr3;END=91035115;CT=3to3;INSLEN=0;PE=2;MAPQ=10	GT:GL:GQ:FT:RCL:RC:RCR:CN:DR:DV:RR:RV	0/0:0,-17.2909,-303.129:10000:PASS:175276:108321:35374:1:62:2:0:0
chr3	90682965	INV00001334	N	<INV>	.	LowQual	IMPRECISE;CIEND=-412,412;CIPOS=-412,412;SVTYPE=INV;SVMETHOD=EMBL.DELLYv0.6.7;CHR2=chr3;END=91000969;CT=5to5;INSLEN=0;PE=2;MAPQ=14	GT:GL:GQ:FT:RCL:RC:RCR:CN:DR:DV:RR:RV	1/1:-2.76471,-0.566774,0:7:LowQual:156501:99545:30760:1:0:2:0:0
chr3	90683825	INV00001335	N	<INV>	.	LowQual	IMPRECISE;CIEND=-396,396;CIPOS=-396,396;SVTYPE=INV;SVMETHOD=EMBL.DELLYv0.6.7;CHR2=chr3;END=90967126;CT=3to3;INSLEN=0;PE=2;MAPQ=15	GT:GL:GQ:FT:RCL:RC:RCR:CN:DR:DV:RR:RV	1/1:-2.76371,-0.565774,0:7:LowQual:137703:90784:30723:1:0:2:0:0
chr3	90684771	INV00001338	N	<INV>	.	LowQual	IMPRECISE;CIEND=-415,415;CIPOS=-415,415;SVTYPE=INV;SVMETHOD=EMBL.DELLYv0.6.7;CHR2=chr3;END=90871356;CT=3to3;INSLEN=0;PE=2;MAPQ=26	GT:GL:GQ:FT:RCL:RC:RCR:CN:DR:DV:RR:RV	0/1:-1.58118,0,-6.22116:16:PASS:92322:58517:30840:1:6:2:0:0
chr3	90684942	INV00001337	N	<INV>	.	LowQual	IMPRECISE;CIEND=-393,393;CIPOS=-393,393;SVTYPE=INV;SVMETHOD=EMBL.DELLYv0.6.7;CHR2=chr3;END=90836515;CT=3to3;INSLEN=0;PE=4;MAPQ=1	GT:GL:GQ:FT:RCL:RC:RCR:CN:DR:DV:RR:RV	0/0:0,-11.4389,-225.3:114:PASS:75341:43516:29820:1:38:0:0:0
chr3	90684960	INV00001336	N	<INV>	.	LowQual	IMPRECISE;CIEND=-61,61;CIPOS=-61,61;SVTYPE=INV;SVMETHOD=EMBL.DELLYv0.6.7;CHR2=chr3;END=90828719;CT=3to3;INSLEN=0;PE=2;MAPQ=16	GT:GL:GQ:FT:RCL:RC:RCR:CN:DR:DV:RR:RV	0/1:-0.0446068,0,-3.22418:3:LowQual:71243:40579:29262:1:3:1:0:0
chr3	90685710	INV00001339	N	<INV>	.	LowQual	IMPRECISE;CIEND=-378,378;CIPOS=-378,378;SVTYPE=INV;SVMETHOD=EMBL.DELLYv0.6.7;CHR2=chr3;END=90898552;CT=3to3;INSLEN=0;PE=3;MAPQ=6	GT:GL:GQ:FT:RCL:RC:RCR:CN:DR:DV:RR:RV	0/0:0,-2.46731,-18.1682:25:PASS:106110:68828:28718:1:12:3:0:0
chr3	90685911	INV00001340	N	<INV>	.	LowQual	IMPRECISE;CIEND=-402,402;CIPOS=-402,402;SVTYPE=INV;SVMETHOD=EMBL.DELLYv0.6.7;CHR2=chr3;END=91091369;CT=3to3;INSLEN=0;PE=3;MAPQ=17	GT:GL:GQ:FT:RCL:RC:RCR:CN:DR:DV:RR:RV	0/1:-1.39082,0,-3.90824:14:LowQual:197412:117175:44270:1:7:2:0:0
chr3	90686356	INV00001342	N	<INV>	.	LowQual	IMPRECISE;CIEND=-326,326;CIPOS=-326,326;SVTYPE=INV;SVMETHOD=EMBL.DELLYv0.6.7;CHR2=chr3;END=90952823;CT=5to5;INSLEN=0;PE=2;MAPQ=7	GT:GL:GQ:FT:RCL:RC:RCR:CN:DR:DV:RR:RV	1/1:-0.603347,-0.204377,0:3:LowQual:128660:84458:31564:1:0:1:0:0
chr3	90686464	INV00001341	N	<INV>	.	LowQual	IMPRECISE;CIEND=-407,407;CIPOS=-407,407;SVTYPE=INV;SVMETHOD=EMBL.DELLYv0.6.7;CHR2=chr3;END=91150924;CT=3to3;INSLEN=0;PE=3;MAPQ=2	GT:GL:GQ:FT:RCL:RC:RCR:CN:DR:DV:RR:RV	./.:.,.,.:0:LowQual:220926:125124:99086:1:0:0:0:0
chr3	90686521	INV00001343	N	<INV>	.	LowQual	IMPRECISE;CIEND=-396,396;CIPOS=-396,396;SVTYPE=INV;SVMETHOD=EMBL.DELLYv0.6.7;CHR2=chr3;END=91167899;CT=3to3;INSLEN=0;PE=2;MAPQ=3	GT:GL:GQ:FT:RCL:RC:RCR:CN:DR:DV:RR:RV	0/0:0,-0.294092,-1.79306:5:LowQual:227381:128094:112849:1:1:0:0:0
chr3	90686707	INV00001344	N	<INV>	.	LowQual	IMPRECISE;CIEND=-415,415;CIPOS=-415,415;SVTYPE=INV;SVMETHOD=EMBL.DELLYv0.6.7;CHR2=chr3;END=90968960;CT=5to5;INSLEN=0;PE=2;MAPQ=14	GT:GL:GQ:FT:RCL:RC:RCR:CN:DR:DV:RR:RV	0/1:-0.0205713,0,-11.9125:3:LowQual:137017:88270:30522:1:4:1:0:0
chr3	90688498	INV00001345	N	<INV>	.	LowQual	IMPRECISE;CIEND=-389,389;CIPOS=-389,389;SVTYPE=INV;SVMETHOD=EMBL.DELLYv0.6.7;CHR2=chr3;END=91082042;CT=3to3;INSLEN=0;PE=2;MAPQ=6	GT:GL:GQ:FT:RCL:RC:RCR:CN:DR:DV:RR:RV	0/0:0,-8.73398,-185.051:87:PASS:192678:113455:37263:1:31:2:0:0
chr3	90688887	INV00001346	N	<INV>	.	LowQual	IMPRECISE;CIEND=-409,409;CIPOS=-409,409;SVTYPE=INV;SVMETHOD=EMBL.DELLYv0.6.7;CHR2=chr3;END=91225585;CT=3to3;INSLEN=0;PE=2;MAPQ=4	GT:GL:GQ:FT:RCL:RC:RCR:CN:DR:DV:RR:RV	0/0:0,-0.292277,-1.69125:5:LowQual:248257:141420:157914:1:1:0:0:0
chr3	90690269	INV00001347	N	<INV>	.	LowQual	IMPRECISE;CIEND=-387,387;CIPOS=-387,387;SVTYPE=INV;SVMETHOD=EMBL.DELLYv0.6.7;CHR2=chr3;END=91169463;CT=5to5;INSLEN=0;PE=5;MAPQ=4	GT:GL:GQ:FT:RCL:RC:RCR:CN:DR:DV:RR:RV	1/1:-2.70292,-0.280382,0:5:LowQual:225995:127673:111397:1:1:2:0:0
chr3	90691646	INV00001349	N	<INV>	.	LowQual	IMPRECISE;CIEND=-410,410;CIPOS=-410,410;SVTYPE=INV;SVMETHOD=EMBL.DELLYv0.6.7;CHR2=chr3;END=90856023;CT=5to5;INSLEN=0;PE=2;MAPQ=11	GT:GL:GQ:FT:RCL:RC:RCR:CN:DR:DV:RR:RV	0/0:0,-10.941,-226.636:109:PASS:79565:45342:30391:1:39:1:0:0
chr3	90691675	INV00001350	N	<INV>	.	LowQual	IMPRECISE;CIEND=-394,394;CIPOS=-394,394;SVTYPE=INV;SVMETHOD=EMBL.DELLYv0.6.7;CHR2=chr3;END=90776129;CT=5to5;INSLEN=0;PE=2;MAPQ=15	GT:GL:GQ:FT:RCL:RC:RCR:CN:DR:DV:RR:RV	0/1:-1.63788,0,-1.62276:13:LowQual:39183:19961:11566:1:3:2:0:0
chr3	90691691	INV00001348	N	<INV>	.	LowQual	IMPRECISE;CIEND=-397,397;CIPOS=-397,397;SVTYPE=INV;SVMETHOD=EMBL.DELLYv0.6.7;CHR2=chr3;END=90876483;CT=3to3;INSLEN=0;PE=2;MAPQ=24	GT:GL:GQ:FT:RCL:RC:RCR:CN:DR:DV:RR:RV	0/1:-2.89829,0,-1.61629:16:PASS:88681:57047:28442:1:1:2:0:0
chr3	90691825	INV00001351	N	<INV>	.	LowQual	IMPRECISE;CIEND=-413,413;CIPOS=-413,413;SVTYPE=INV;SVMETHOD=EMBL.DELLYv0.6.7;CHR2=chr3;END=90805291;CT=3to3;INSLEN=0;PE=2;MAPQ=2	GT:GL:GQ:FT:RCL:RC:RCR:CN:DR:DV:RR:RV	0/0:0,-3.57843,-21.065:36:PASS:52885:27905:18665:1:13:0:0:0
chr3	90691929	INV00001352	N	<INV>	.	LowQual	IMPRECISE;CIEND=-424,424;CIPOS=-424,424;SVTYPE=INV;SVMETHOD=EMBL.DELLYv0.6.7;CHR2=chr3;END=91184124;CT=3to3;INSLEN=0;PE=2;MAPQ=9	GT:GL:GQ:FT:RCL:RC:RCR:CN:DR:DV:RR:RV	0/0:0,-1.64754,-15.3686:16:PASS:230721:129385:123940:1:10:2:0:0
chr3	90692571	INV00001353	N	<INV>	.	LowQual	IMPRECISE;CIEND=-369,369;CIPOS=-369,369;SVTYPE=INV;SVMETHOD=EMBL.DELLYv0.6.7;CHR2=chr3;END=91089581;CT=5to5;INSLEN=0;PE=3;MAPQ=2	GT:GL:GQ:FT:RCL:RC:RCR:CN:DR:DV:RR:RV	0/0:0,-9.61935,-93.6843:96:PASS:193300:112204:40668:1:34:0:0:0
chr3	90693453	INV00001354	N	<INV>	.	LowQual	IMPRECISE;CIEND=-413,413;CIPOS=-413,413;SVTYPE=INV;SVMETHOD=EMBL.DELLYv0.6.7;CHR2=chr3;END=91184843;CT=3to3;INSLEN=0;PE=2;MAPQ=5	GT:GL:GQ:FT:RCL:RC:RCR:CN:DR:DV:RR:RV	1/1:-0.334911,-0.135941,0:2:LowQual:230253:128507:124133:1:0:1:0:0
chr3	90693584	INV00001355	N	<INV>	.	LowQual	IMPRECISE;CIEND=-399,399;CIPOS=-399,399;SVTYPE=INV;SVMETHOD=EMBL.DELLYv0.6.7;CHR2=chr3;END=90889042;CT=3to3;INSLEN=0;PE=2;MAPQ=27	GT:GL:GQ:FT:RCL:RC:RCR:CN:DR:DV:RR:RV	0/1:-0.54055,0,-14.7889:6:LowQual:93995:59717:28532:1:13:2:0:0
chr3	90694282	INV00001356	N	<INV>	.	LowQual	IMPRECISE;CIEND=-371,371;CIPOS=-371,371;SVTYPE=INV;SVMETHOD=EMBL.DELLYv0.6.7;CHR2=chr3;END=90898550;CT=3to3;INSLEN=0;PE=4;MAPQ=9	GT:GL:GQ:FT:RCL:RC:RCR:CN:DR:DV:RR:RV	0/0:0,-1.66731,-17.1817:17:PASS:98075:62752:28153:1:12:3:0:0
chr3	90694491	INV00001357	N	<INV>	.	LowQual	IMPRECISE;CIEND=-391,391;CIPOS=-391,391;SVTYPE=INV;SVMETHOD=EMBL.DELLYv0.6.7;CHR2=chr3;END=91082699;CT=3to3;INSLEN=0;PE=3;MAPQ=2	GT:GL:GQ:FT:RCL:RC:RCR:CN:DR:DV:RR:RV	0/0:0,-14.9062,-270.155:149:PASS:189333:109953:35582:1:50:0:0:0
chr3	90694528	INV00001358	N	<INV>	.	LowQual	IMPRECISE;CIEND=-393,393;CIPOS=-393,393;SVTYPE=INV;SVMETHOD=EMBL.DELLYv0.6.7;CHR2=chr3;END=91237036;CT=5to5;INSLEN=0;PE=2;MAPQ=22	GT:GL:GQ:FT:RCL:RC:RCR:CN:DR:DV:RR:RV	0/1:-0.523916,0,-10.2966:6:LowQual:250117:138391:167023:1:5:1:0:0
chr3	90694742	INV00001359	N	<INV>	.	LowQual	IMPRECISE;CIEND=-413,413;CIPOS=-413,413;SVTYPE=INV;SVMETHOD=EMBL.DELLYv0.6.7;CHR2=chr3;END=91145721;CT=5to5;INSLEN=0;PE=2;MAPQ=12	GT:GL:GQ:FT:RCL:RC:RCR:CN:DR:DV:RR:RV	1/1:-1.6324,-0.138841,0:3:LowQual:215107:118480:91329:1:1:2:0:0
chr3	90694852	INV00001360	N	<INV>	.	LowQual	IMPRECISE;CIEND=-413,413;CIPOS=-413,413;SVTYPE=INV;SVMETHOD=EMBL.DELLYv0.6.7;CHR2=chr3;END=91223843;CT=3to3;INSLEN=0;PE=2;MAPQ=1	GT:GL:GQ:FT:RCL:RC:RCR:CN:DR:DV:RR:RV	0/0:0,-0.586369,-3.48431:7:LowQual:245004:136900:154337:1:2:0:0:0
chr3	90695158	INV00001361	N	<INV>	.	LowQual	IMPRECISE;CIEND=-386,386;CIPOS=-386,386;SVTYPE=INV;SVMETHOD=EMBL.DELLYv0.6.7;CHR2=chr3;END=91073563;CT=3to3;INSLEN=0;PE=4;MAPQ=18	GT:GL:GQ:FT:RCL:RC:RCR:CN:DR:DV:RR:RV	1/1:-4.5494,-0.657898,0:8:LowQual:185471:107252:36102:1:1:4:0:0
chr3	90695260	INV00001362	N	<INV>	.	LowQual	IMPRECISE;CIEND=-375,375;CIPOS=-375,375;SVTYPE=INV;SVMETHOD=EMBL.DELLYv0.6.7;CHR2=chr3;END=90991849;CT=5to5;INSLEN=0;PE=6;MAPQ=11	GT:GL:GQ:FT:RCL:RC:RCR:CN:DR:DV:RR:RV	0/1:-2.3256,0,-10.6793:23:PASS:141072:88096:29022:1:7:5:0:0
chr3	90695262	INV00001363	N	<INV>	.	LowQual	IMPRECISE;CIEND=-373,373;CIPOS=-373,373;SVTYPE=INV;SVMETHOD=EMBL.DELLYv0.6.7;CHR2=chr3;END=90986764;CT=5to5;INSLEN=0;PE=4;MAPQ=3	GT:GL:GQ:FT:RCL:RC:RCR:CN:DR:DV:RR:RV	0/0:0,-2.96836,-19.1289:30:PASS:138366:87017:29065:1:13:1:0:0
chr3	90696810	INV00001364	N	<INV>	.	PASS	IMPRECISE;CIEND=-375,375;CIPOS=-375,375;SVTYPE=INV;SVMETHOD=EMBL.DELLYv0.6.7;CHR2=chr3;END=91169459;CT=5to5;INSLEN=0;PE=4;MAPQ=22	GT:GL:GQ:FT:RCL:RC:RCR:CN:DR:DV:RR:RV	1/1:-7.35405,-0.733575,0:8:LowQual:222859:122937:109150:1:1:4:0:0
chr3	90696817	INV00001365	N	<INV>	.	LowQual	IMPRECISE;CIEND=-374,374;CIPOS=-374,374;SVTYPE=INV;SVMETHOD=EMBL.DELLYv0.6.7;CHR2=chr3;END=91081921;CT=5to5;INSLEN=0;PE=3;MAPQ=3	GT:GL:GQ:FT:RCL:RC:RCR:CN:DR:DV:RR:RV	0/0:0,-11.8802,-209.102:119:PASS:187908:107612:36309:1:41:1:0:0
chr3	90697300	INV00001366	N	<INV>	.	LowQual	IMPRECISE;CIEND=-378,378;CIPOS=-378,378;SVTYPE=INV;SVMETHOD=EMBL.DELLYv0.6.7;CHR2=chr3;END=90907802;CT=5to5;INSLEN=0;PE=2;MAPQ=4	GT:GL:GQ:FT:RCL:RC:RCR:CN:DR:DV:RR:RV	0/0:0,-1.14413,-6.84001:11:LowQual:100471:64054:27620:1:4:0:0:0
chr3	90697975	INV00001367	N	<INV>	.	LowQual	IMPRECISE;CIEND=-390,390;CIPOS=-390,390;SVTYPE=INV;SVMETHOD=EMBL.DELLYv0.6.7;CHR2=chr3;END=90790697;CT=3to3;INSLEN=0;PE=2;MAPQ=27	GT:GL:GQ:FT:RCL:RC:RCR:CN:DR:DV:RR:RV	0/0:0,-9.8036,-218.761:98:PASS:41527:18039:16821:1:41:1:0:0
chr3	90699019	INV00001370	N	<INV>	.	LowQual	IMPRECISE;CIEND=-368,368;CIPOS=-368,368;SVTYPE=INV;SVMETHOD=EMBL.DELLYv0.6.7;CHR2=chr3;END=90787314;CT=3to3;INSLEN=0;PE=4;MAPQ=8	GT:GL:GQ:FT:RCL:RC:RCR:CN:DR:DV:RR:RV	0/1:-1.0699,0,-3.13136:11:LowQual:38839:16806:14870:1:2:3:0:0
chr3	90699026	INV00001369	N	<INV>	.	LowQual	IMPRECISE;CIEND=-409,409;CIPOS=-409,409;SVTYPE=INV;SVMETHOD=EMBL.DELLYv0.6.7;CHR2=chr3;END=90790700;CT=3to3;INSLEN=0;PE=2;MAPQ=13	GT:GL:GQ:FT:RCL:RC:RCR:CN:DR:DV:RR:RV	0/0:0,-8.33703,-193.551:83:PASS:40715:17420:16208:1:34:2:0:0
chr3	90699035	INV00001368	N	<INV>	.	LowQual	IMPRECISE;CIEND=-389,389;CIPOS=-389,389;SVTYPE=INV;SVMETHOD=EMBL.DELLYv0.6.7;CHR2=chr3;END=91193401;CT=3to3;INSLEN=0;PE=3;MAPQ=2	GT:GL:GQ:FT:RCL:RC:RCR:CN:DR:DV:RR:RV	0/0:0,-4.53141,-30.0149:45:PASS:231358:129030:126253:1:16:0:0:0
chr3	90699083	INV00001371	N	<INV>	.	LowQual	IMPRECISE;CIEND=-374,374;CIPOS=-374,374;SVTYPE=INV;SVMETHOD=EMBL.DELLYv0.6.7;CHR2=chr3;END=91082038;CT=3to3;INSLEN=0;PE=3;MAPQ=3	GT:GL:GQ:FT:RCL:RC:RCR:CN:DR:DV:RR:RV	0/0:0,-9.3505,-176.812:94:PASS:186697:106222:36154:1:33:1:0:0
chr3	90699133	INV00001372	N	<INV>	.	LowQual	IMPRECISE;CIEND=-412,412;CIPOS=-412,412;SVTYPE=INV;SVMETHOD=EMBL.DELLYv0.6.7;CHR2=chr3;END=90917229;CT=3to3;INSLEN=0;PE=3;MAPQ=6	GT:GL:GQ:FT:RCL:RC:RCR:CN:DR:DV:RR:RV	1/1:-0.948745,-0.350805,0:5:LowQual:103956:64764:28460:1:0:2:0:0
chr3	90699431	INV00001373	N	<INV>	.	LowQual	IMPRECISE;CIEND=-353,353;CIPOS=-353,353;SVTYPE=INV;SVMETHOD=EMBL.DELLYv0.6.7;CHR2=chr3;END=90932985;CT=5to5;INSLEN=0;PE=5;MAPQ=11	GT:GL:GQ:FT:RCL:RC:RCR:CN:DR:DV:RR:RV	1/1:-6.76411,-1.06823,0:11:LowQual:112159:69193:30336:1:0:4:0:0
chr3	90699533	INV00001374	N	<INV>	.	LowQual	IMPRECISE;CIEND=-405,405;CIPOS=-405,405;SVTYPE=INV;SVMETHOD=EMBL.DELLYv0.6.7;CHR2=chr3;END=90856125;CT=3to3;INSLEN=0;PE=2;MAPQ=16	GT:GL:GQ:FT:RCL:RC:RCR:CN:DR:DV:RR:RV	0/0:0,-10.2435,-238.427:102:PASS:72393:39616:29548:1:42:2:0:0
chr3	90699599	INV00001375	N	<INV>	.	LowQual	IMPRECISE;CIEND=-381,381;CIPOS=-381,381;SVTYPE=INV;SVMETHOD=EMBL.DELLYv0.6.7;CHR2=chr3;END=90836519;CT=3to3;INSLEN=0;PE=3;MAPQ=9	GT:GL:GQ:FT:RCL:RC:RCR:CN:DR:DV:RR:RV	0/0:0,-6.93112,-160.877:69:PASS:62925:33089:28761:1:29:3:0:0
chr3	90701150	INV00001376	N	<INV>	.	LowQual	IMPRECISE;CIEND=-392,392;CIPOS=-392,392;SVTYPE=INV;SVMETHOD=EMBL.DELLYv0.6.7;CHR2=chr3;END=90917132;CT=5to5;INSLEN=0;PE=4;MAPQ=18	GT:GL:GQ:FT:RCL:RC:RCR:CN:DR:DV:RR:RV	0/1:-3.00291,0,-2.65202:25:PASS:101770:63519:27916:1:3:3:0:0
chr3	90701179	INV00001377	N	<INV>	.	LowQual	IMPRECISE;CIEND=-393,393;CIPOS=-393,393;SVTYPE=INV;SVMETHOD=EMBL.DELLYv0.6.7;CHR2=chr3;END=91213570;CT=5to5;INSLEN=0;PE=2;MAPQ=5	GT:GL:GQ:FT:RCL:RC:RCR:CN:DR:DV:RR:RV	0/0:0,-8.53089,-173.665:85:PASS:237879:130924:143052:1:29:1:0:0
chr3	90701331	INV00001378	N	<INV>	.	LowQual	IMPRECISE;CIEND=-388,388;CIPOS=-388,388;SVTYPE=INV;SVMETHOD=EMBL.DELLYv0.6.7;CHR2=chr3;END=91111120;CT=3to3;INSLEN=0;PE=2;MAPQ=14	GT:GL:GQ:FT:RCL:RC:RCR:CN:DR:DV:RR:RV	1/1:-2.76471,-0.566774,0:7:LowQual:197666:109086:57806:1:0:2:0:0
chr3	90701751	INV00001380	N	<INV>	.	LowQual	IMPRECISE;CIEND=-402,402;CIPOS=-402,402;SVTYPE=INV;SVMETHOD=EMBL.DELLYv0.6.7;CHR2=chr3;END=112160288;CT=5to5;INSLEN=0;PE=2;MAPQ=24	GT:GL:GQ:FT:RCL:RC:RCR:CN:DR:DV:RR:RV	0/0:0,-6.83689,-189.713:68:PASS:8026896:14555725:8161252:2:34:2:0:0
chr3	90701869	INV00001379	N	<INV>	.	LowQual	IMPRECISE;CIEND=-395,395;CIPOS=-395,395;SVTYPE=INV;SVMETHOD=EMBL.DELLYv0.6.7;CHR2=chr3;END=90910936;CT=3to3;INSLEN=0;PE=2;MAPQ=23	GT:GL:GQ:FT:RCL:RC:RCR:CN:DR:DV:RR:RV	1/1:-2.77219,-0.47425,0:6:LowQual:98324:61298:27717:1:0:2:0:0
chr3	90702277	INV00001381	N	<INV>	.	LowQual	IMPRECISE;CIEND=-394,394;CIPOS=-394,394;SVTYPE=INV;SVMETHOD=EMBL.DELLYv0.6.7;CHR2=chr3;END=90876542;CT=3to3;INSLEN=0;PE=3;MAPQ=3	GT:GL:GQ:FT:RCL:RC:RCR:CN:DR:DV:RR:RV	0/0:0,-0.292277,-1.69125:5:LowQual:81403:49181:27224:1:1:0:0:0
chr3	90702337	INV00001382	N	<INV>	.	LowQual	IMPRECISE;CIEND=-407,407;CIPOS=-407,407;SVTYPE=INV;SVMETHOD=EMBL.DELLYv0.6.7;CHR2=chr3;END=90889042;CT=3to3;INSLEN=0;PE=4;MAPQ=3	GT:GL:GQ:FT:RCL:RC:RCR:CN:DR:DV:RR:RV	0/0:0,-3.45842,-18.7091:35:PASS:88033:53286:27436:1:13:1:0:0
chr3	90703323	INV00001383	N	<INV>	.	LowQual	IMPRECISE;CIEND=-391,391;CIPOS=-391,391;SVTYPE=INV;SVMETHOD=EMBL.DELLYv0.6.7;CHR2=chr3;END=91244823;CT=5to5;INSLEN=0;PE=4;MAPQ=17	GT:GL:GQ:FT:RCL:RC:RCR:CN:DR:DV:RR:RV	1/1:-4.44247,-0.946585,0:10:LowQual:249297:132419:171778:1:0:4:0:0
chr3	90703973	INV00001384	N	<INV>	.	LowQual	IMPRECISE;CIEND=-363,363;CIPOS=-363,363;SVTYPE=INV;SVMETHOD=EMBL.DELLYv0.6.7;CHR2=chr3;END=91148349;CT=5to5;INSLEN=0;PE=4;MAPQ=6	GT:GL:GQ:FT:RCL:RC:RCR:CN:DR:DV:RR:RV	0/0:0,-0.194122,-19.5057:4:LowQual:211281:112778:90191:1:12:2:0:0
chr3	90705051	INV00001385	N	<INV>	.	LowQual	IMPRECISE;CIEND=-413,413;CIPOS=-413,413;SVTYPE=INV;SVMETHOD=EMBL.DELLYv0.6.7;CHR2=chr3;END=91148473;CT=3to3;INSLEN=0;PE=2;MAPQ=4	GT:GL:GQ:FT:RCL:RC:RCR:CN:DR:DV:RR:RV	0/0:0,-1.27333,-9.26818:13:LowQual:210918:111955:89808:1:5:0:0:0
chr3	90705263	INV00001386	N	<INV>	.	LowQual	IMPRECISE;CIEND=-216,216;CIPOS=-216,216;SVTYPE=INV;SVMETHOD=EMBL.DELLYv0.6.7;CHR2=chr3;END=90918090;CT=3to3;INSLEN=0;PE=2;MAPQ=2	GT:GL:GQ:FT:RCL:RC:RCR:CN:DR:DV:RR:RV	./.:.,.,.:0:LowQual:99046:60317:27860:1:0:0:0:0
chr3	90707082	INV00001387	N	<INV>	.	LowQual	IMPRECISE;CIEND=-415,415;CIPOS=-415,415;SVTYPE=INV;SVMETHOD=EMBL.DELLYv0.6.7;CHR2=chr3;END=90968232;CT=3to3;INSLEN=0;PE=2;MAPQ=5	GT:GL:GQ:FT:RCL:RC:RCR:CN:DR:DV:RR:RV	1/1:-0.334911,-0.135941,0:2:LowQual:124154:74118:29115:1:0:1:0:0
chr3	90707881	INV00001388	N	<INV>	.	LowQual	IMPRECISE;CIEND=-380,380;CIPOS=-380,380;SVTYPE=INV;SVMETHOD=EMBL.DELLYv0.6.7;CHR2=chr3;END=90871900;CT=5to5;INSLEN=0;PE=3;MAPQ=6	GT:GL:GQ:FT:RCL:RC:RCR:CN:DR:DV:RR:RV	0/0:0,-3.19082,-34.6749:32:PASS:73837:42090:27389:1:14:2:0:0
chr3	90708128	INV00001389	N	<INV>	.	LowQual	IMPRECISE;CIEND=-411,411;CIPOS=-411,411;SVTYPE=INV;SVMETHOD=EMBL.DELLYv0.6.7;CHR2=chr3;END=90969116;CT=5to5;INSLEN=0;PE=2;MAPQ=13	GT:GL:GQ:FT:RCL:RC:RCR:CN:DR:DV:RR:RV	0/0:0,-2.2133,-20.2158:22:PASS:123805:73457:28992:1:14:2:0:0
chr3	90708269	INV00001390	N	<INV>	.	LowQual	IMPRECISE;CIEND=-400,400;CIPOS=-400,400;SVTYPE=INV;SVMETHOD=EMBL.DELLYv0.6.7;CHR2=chr3;END=91116713;CT=3to3;INSLEN=0;PE=2;MAPQ=1	GT:GL:GQ:FT:RCL:RC:RCR:CN:DR:DV:RR:RV	0/0:0,-4.59678,-32.1803:46:PASS:196612:104260:60797:1:16:0:0:0
chr3	90709790	INV00001391	N	<INV>	.	LowQual	IMPRECISE;CIEND=-388,388;CIPOS=-388,388;SVTYPE=INV;SVMETHOD=EMBL.DELLYv0.6.7;CHR2=chr3;END=90790570;CT=5to5;INSLEN=0;PE=2;MAPQ=3	GT:GL:GQ:FT:RCL:RC:RCR:CN:DR:DV:RR:RV	0/0:0,-11.4373,-222.398:114:PASS:29801:9458:14230:0:38:0:0:0
chr3	90710020	INV00001392	N	<INV>	.	LowQual	IMPRECISE;CIEND=-397,397;CIPOS=-397,397;SVTYPE=INV;SVMETHOD=EMBL.DELLYv0.6.7;CHR2=chr3;END=91214275;CT=5to5;INSLEN=0;PE=2;MAPQ=18	GT:GL:GQ:FT:RCL:RC:RCR:CN:DR:DV:RR:RV	0/0:0,-4.30064,-47.0846:43:PASS:234312:125016:140070:1:27:2:0:0
chr3	90710145	INV00001393	N	<INV>	.	LowQual	IMPRECISE;CIEND=-413,413;CIPOS=-413,413;SVTYPE=INV;SVMETHOD=EMBL.DELLYv0.6.7;CHR2=chr3;END=91017482;CT=3to3;INSLEN=0;PE=2;MAPQ=35	GT:GL:GQ:FT:RCL:RC:RCR:CN:DR:DV:RR:RV	0/1:-3.89695,0,-3.11938:30:PASS:142285:83174:30407:1:1:2:0:0
chr3	90710300	INV00001394	N	<INV>	.	LowQual	IMPRECISE;CIEND=-412,412;CIPOS=-412,412;SVTYPE=INV;SVMETHOD=EMBL.DELLYv0.6.7;CHR2=chr3;END=91027870;CT=5to5;INSLEN=0;PE=2;MAPQ=8	GT:GL:GQ:FT:RCL:RC:RCR:CN:DR:DV:RR:RV	0/0:0,-13.499,-166.025:135:PASS:147138:85657:31251:1:47:1:0:0
chr3	90711836	INV00001395	N	<INV>	.	LowQual	IMPRECISE;CIEND=-413,413;CIPOS=-413,413;SVTYPE=INV;SVMETHOD=EMBL.DELLYv0.6.7;CHR2=chr3;END=91176365;CT=3to3;INSLEN=0;PE=2;MAPQ=5	GT:GL:GQ:FT:RCL:RC:RCR:CN:DR:DV:RR:RV	0/0:0,-0.385103,-3.0471:5:LowQual:219191:113349:110006:1:2:1:0:0
chr3	90711894	INV00001396	N	<INV>	.	LowQual	IMPRECISE;CIEND=-413,413;CIPOS=-413,413;SVTYPE=INV;SVMETHOD=EMBL.DELLYv0.6.7;CHR2=chr3;END=90844991;CT=3to3;INSLEN=0;PE=3;MAPQ=2	GT:GL:GQ:FT:RCL:RC:RCR:CN:DR:DV:RR:RV	0/0:0,-8.33089,-173.397:83:PASS:57695:27359:26667:1:29:1:0:0
chr3	90714280	INV00001397	N	<INV>	.	LowQual	IMPRECISE;CIEND=-403,403;CIPOS=-403,403;SVTYPE=INV;SVMETHOD=EMBL.DELLYv0.6.7;CHR2=chr3;END=90910799;CT=5to5;INSLEN=0;PE=5;MAPQ=7	GT:GL:GQ:FT:RCL:RC:RCR:CN:DR:DV:RR:RV	1/1:-3.5599,-1.06505,0:11:LowQual:88481:52904:26904:1:0:5:0:0
chr3	90715868	INV00001398	N	<INV>	.	LowQual	IMPRECISE;CIEND=-412,412;CIPOS=-412,412;SVTYPE=INV;SVMETHOD=EMBL.DELLYv0.6.7;CHR2=chr3;END=91096879;CT=5to5;INSLEN=0;PE=2;MAPQ=15	GT:GL:GQ:FT:RCL:RC:RCR:CN:DR:DV:RR:RV	1/1:-1.15113,-0.0881046,0:3:LowQual:178048:97700:38742:1:1:1:0:0
chr3	90716006	INV00001399	N	<INV>	.	LowQual	IMPRECISE;CIEND=-398,398;CIPOS=-398,398;SVTYPE=INV;SVMETHOD=EMBL.DELLYv0.6.7;CHR2=chr3;END=90968165;CT=5to5;INSLEN=0;PE=2;MAPQ=7	GT:GL:GQ:FT:RCL:RC:RCR:CN:DR:DV:RR:RV	1/1:-0.603347,-0.204377,0:3:LowQual:115302:68612:28348:1:0:1:0:0
chr3	90716096	INV00001400	N	<INV>	.	LowQual	IMPRECISE;CIEND=-401,401;CIPOS=-401,401;SVTYPE=INV;SVMETHOD=EMBL.DELLYv0.6.7;CHR2=chr3;END=91045311;CT=3to3;INSLEN=0;PE=2;MAPQ=7	GT:GL:GQ:FT:RCL:RC:RCR:CN:DR:DV:RR:RV	0/0:0,-9.70982,-184.765:97:PASS:150367:87588:32630:1:35:2:0:0
chr3	90717174	INV00001402	N	<INV>	.	LowQual	IMPRECISE;CIEND=-336,336;CIPOS=-336,336;SVTYPE=INV;SVMETHOD=EMBL.DELLYv0.6.7;CHR2=chr3;END=91143960;CT=5to5;INSLEN=0;PE=5;MAPQ=9	GT:GL:GQ:FT:RCL:RC:RCR:CN:DR:DV:RR:RV	1/1:-4.63301,-1.03713,0:10:LowQual:201430:103747:81730:1:0:4:0:0
chr3	90717179	INV00001401	N	<INV>	.	PASS	IMPRECISE;CIEND=-350,350;CIPOS=-350,350;SVTYPE=INV;SVMETHOD=EMBL.DELLYv0.6.7;CHR2=chr3;END=91017436;CT=5to5;INSLEN=0;PE=3;MAPQ=23	GT:GL:GQ:FT:RCL:RC:RCR:CN:DR:DV:RR:RV	0/1:-6.39592,0,-2.89473:29:PASS:137497:79573:28423:1:1:3:0:0
chr3	90717201	INV00001404	N	<INV>	.	LowQual	IMPRECISE;CIEND=-396,396;CIPOS=-396,396;SVTYPE=INV;SVMETHOD=EMBL.DELLYv0.6.7;CHR2=chr3;END=91244837;CT=5to5;INSLEN=0;PE=2;MAPQ=11	GT:GL:GQ:FT:RCL:RC:RCR:CN:DR:DV:RR:RV	1/1:-1.90562,-0.50768,0:6:LowQual:241775:123902:166963:1:0:2:0:0
chr3	90717207	INV00001403	N	<INV>	.	PASS	IMPRECISE;CIEND=-369,369;CIPOS=-369,369;SVTYPE=INV;SVMETHOD=EMBL.DELLYv0.6.7;CHR2=chr3;END=90968109;CT=5to5;INSLEN=0;PE=4;MAPQ=21	GT:GL:GQ:FT:RCL:RC:RCR:CN:DR:DV:RR:RV	1/1:-6.48375,-1.08787,0:11:LowQual:113890:68230:28188:1:0:4:0:0
chr3	90717773	INV00001405	N	<INV>	.	LowQual	IMPRECISE;CIEND=-411,411;CIPOS=-411,411;SVTYPE=INV;SVMETHOD=EMBL.DELLYv0.6.7;CHR2=chr3;END=91139633;CT=3to3;INSLEN=0;PE=3;MAPQ=1	GT:GL:GQ:FT:RCL:RC:RCR:CN:DR:DV:RR:RV	0/0:0,-7.28031,-61.1481:73:PASS:199568:102087:78438:1:27:1:0:0
chr3	90718092	INV00001406	N	<INV>	.	PASS	IMPRECISE;CIEND=-359,359;CIPOS=-359,359;SVTYPE=INV;SVMETHOD=EMBL.DELLYv0.6.7;CHR2=chr3;END=90862759;CT=5to5;INSLEN=0;PE=9;MAPQ=20	GT:GL:GQ:FT:RCL:RC:RCR:CN:DR:DV:RR:RV	0/1:-8.3234,0,-70.0009:83:PASS:60501:28975:28142:1:34:9:0:0
chr3	90718293	INV00001407	N	<INV>	.	LowQual	IMPRECISE;CIEND=-413,413;CIPOS=-413,413;SVTYPE=INV;SVMETHOD=EMBL.DELLYv0.6.7;CHR2=chr3;END=90805313;CT=3to3;INSLEN=0;PE=2;MAPQ=5	GT:GL:GQ:FT:RCL:RC:RCR:CN:DR:DV:RR:RV	0/0:0,-4.20733,-26.8179:42:PASS:30099:10002:15571:0:17:2:0:0
chr3	90826928	INV00001408	N	<INV>	.	LowQual	IMPRECISE;CIEND=-362,362;CIPOS=-362,362;SVTYPE=INV;SVMETHOD=EMBL.DELLYv0.6.7;CHR2=chr3;END=91261905;CT=3to3;INSLEN=0;PE=14;MAPQ=7	GT:GL:GQ:FT:RCL:RC:RCR:CN:DR:DV:RR:RV	0/0:0,-0.0948454,-39.8323:4:LowQual:115421:109570:142146:1:18:12:0:0
chr3	90826958	INV00001409	N	<INV>	.	LowQual	IMPRECISE;CIEND=-333,333;CIPOS=-333,333;SVTYPE=INV;SVMETHOD=EMBL.DELLYv0.6.7;CHR2=chr3;END=91257847;CT=3to3;INSLEN=0;PE=24;MAPQ=7	GT:GL:GQ:FT:RCL:RC:RCR:CN:DR:DV:RR:RV	1/1:-21.0612,-4.7839,0:48:PASS:112972:108422:138991:1:0:22:0:0
chr3	90855975	INV00001410	N	<INV>	.	LowQual	IMPRECISE;CIEND=-363,363;CIPOS=-363,363;SVTYPE=INV;SVMETHOD=EMBL.DELLYv0.6.7;CHR2=chr3;END=91520448;CT=5to5;INSLEN=0;PE=5;MAPQ=5	GT:GL:GQ:FT:RCL:RC:RCR:CN:DR:DV:RR:RV	0/0:0,-18.2643,-197.072:10000:PASS:208460:271791:34419:2:68:4:0:0
chr3	90863494	INV00001411	N	<INV>	.	LowQual	IMPRECISE;CIEND=-391,391;CIPOS=-391,391;SVTYPE=INV;SVMETHOD=EMBL.DELLYv0.6.7;CHR2=chr3;END=91263613;CT=3to3;INSLEN=0;PE=2;MAPQ=20	GT:GL:GQ:FT:RCL:RC:RCR:CN:DR:DV:RR:RV	0/0:0,-10.3116,-140.374:103:PASS:70262:99491:129793:1:40:1:0:0
chr3	90871261	INV00001412	N	<INV>	.	LowQual	IMPRECISE;CIEND=-360,360;CIPOS=-360,360;SVTYPE=INV;SVMETHOD=EMBL.DELLYv0.6.7;CHR2=chr3;END=91520444;CT=5to5;INSLEN=0;PE=5;MAPQ=5	GT:GL:GQ:FT:RCL:RC:RCR:CN:DR:DV:RR:RV	0/1:-1.65453,0,-5.64071:17:PASS:192150:263410:34188:2:5:4:0:0
chr3	90885024	INV00001413	N	<INV>	.	LowQual	IMPRECISE;CIEND=-391,391;CIPOS=-391,391;SVTYPE=INV;SVMETHOD=EMBL.DELLYv0.6.7;CHR2=chr3;END=91529286;CT=3to3;INSLEN=0;PE=2;MAPQ=10	GT:GL:GQ:FT:RCL:RC:RCR:CN:DR:DV:RR:RV	1/1:-1.55759,-0.45965,0:6:LowQual:182173:266006:26178:3:0:2:0:0
chr3	90926237	INV00001414	N	<INV>	.	LowQual	IMPRECISE;CIEND=-408,408;CIPOS=-408,408;SVTYPE=INV;SVMETHOD=EMBL.DELLYv0.6.7;CHR2=chr3;END=93743598;CT=5to5;INSLEN=0;PE=3;MAPQ=4	GT:GL:GQ:FT:RCL:RC:RCR:CN:DR:DV:RR:RV	1/1:-0.474372,-0.175402,0:3:LowQual:984207:593924:1056100:1:0:1:0:0
chr3	90928775	INV00001415	N	<INV>	.	LowQual	IMPRECISE;CIEND=-357,357;CIPOS=-357,357;SVTYPE=INV;SVMETHOD=EMBL.DELLYv0.6.7;CHR2=chr3;END=91262903;CT=3to3;INSLEN=0;PE=8;MAPQ=15	GT:GL:GQ:FT:RCL:RC:RCR:CN:DR:DV:RR:RV	0/1:-6.20395,0,-9.49669:62:PASS:53992:72750:107274:1:18:8:0:0
chr3	90986767	INV00001416	N	<INV>	.	LowQual	IMPRECISE;CIEND=-404,404;CIPOS=-404,404;SVTYPE=INV;SVMETHOD=EMBL.DELLYv0.6.7;CHR2=chr3;END=91519688;CT=5to5;INSLEN=0;PE=2;MAPQ=15	GT:GL:GQ:FT:RCL:RC:RCR:CN:DR:DV:RR:RV	0/0:0,-1.06939,-16.8819:11:LowQual:70956:226474:32354:4:13:2:0:0
chr3	90996193	INV00001418	N	<INV>	.	LowQual	IMPRECISE;CIEND=-204,204;CIPOS=-204,204;SVTYPE=INV;SVMETHOD=EMBL.DELLYv0.6.7;CHR2=chr3;END=91257822;CT=3to3;INSLEN=0;PE=6;MAPQ=8	GT:GL:GQ:FT:RCL:RC:RCR:CN:DR:DV:RR:RV	0/1:-3.89617,0,-4.02373:36:PASS:44236:52477:80193:1:2:6:0:0
chr3	90996208	INV00001417	N	<INV>	.	LowQual	IMPRECISE;CIEND=-340,340;CIPOS=-340,340;SVTYPE=INV;SVMETHOD=EMBL.DELLYv0.6.7;CHR2=chr3;END=91261716;CT=3to3;INSLEN=0;PE=9;MAPQ=10	GT:GL:GQ:FT:RCL:RC:RCR:CN:DR:DV:RR:RV	0/0:0,-12.7841,-173.019:128:PASS:44427:53213:83264:1:72:6:0:0
chr3	91019074	INV00001419	N	<INV>	.	LowQual	IMPRECISE;CIEND=-400,400;CIPOS=-400,400;SVTYPE=INV;SVMETHOD=EMBL.DELLYv0.6.7;CHR2=chr3;END=91524746;CT=5to5;INSLEN=0;PE=4;MAPQ=4	GT:GL:GQ:FT:RCL:RC:RCR:CN:DR:DV:RR:RV	0/0:0,-3.33259,-20.9438:33:PASS:77196:224282:27596:4:13:1:0:0
chr3	91035031	INV00001420	N	<INV>	.	LowQual	IMPRECISE;CIEND=-412,412;CIPOS=-412,412;SVTYPE=INV;SVMETHOD=EMBL.DELLYv0.6.7;CHR2=chr3;END=91528137;CT=5to5;INSLEN=0;PE=3;MAPQ=7	GT:GL:GQ:FT:RCL:RC:RCR:CN:DR:DV:RR:RV	0/0:0,-17.6664,-369.367:10000:PASS:79420:222611:24239:4:63:3:0:0
chr3	91036149	INV00001421	N	<INV>	.	LowQual	IMPRECISE;CIEND=-383,383;CIPOS=-383,383;SVTYPE=INV;SVMETHOD=EMBL.DELLYv0.6.7;CHR2=chr3;END=91263848;CT=3to3;INSLEN=0;PE=3;MAPQ=19	GT:GL:GQ:FT:RCL:RC:RCR:CN:DR:DV:RR:RV	0/0:0,-32.5534,-444.241:10000:PASS:29563:44880:69796:1:129:3:0:0
chr3	91045873	INV00001422	N	<INV>	.	LowQual	IMPRECISE;CIEND=-273,273;CIPOS=-273,273;SVTYPE=INV;SVMETHOD=EMBL.DELLYv0.6.7;CHR2=chr3;END=91261568;CT=5to5;INSLEN=0;PE=16;MAPQ=10	GT:GL:GQ:FT:RCL:RC:RCR:CN:DR:DV:RR:RV	0/1:-6.34352,0,-15.2844:63:PASS:28915:40287:66089:1:21:11:0:0
chr3	91056116	INV00001423	N	<INV>	.	LowQual	IMPRECISE;CIEND=-393,393;CIPOS=-393,393;SVTYPE=INV;SVMETHOD=EMBL.DELLYv0.6.7;CHR2=chr3;END=91262911;CT=3to3;INSLEN=0;PE=2;MAPQ=5	GT:GL:GQ:FT:RCL:RC:RCR:CN:DR:DV:RR:RV	0/0:0,-3.38987,-14.7994:34:PASS:25977:39323:62685:1:18:2:0:0
chr3	91116864	INV00001424	N	<INV>	.	LowQual	IMPRECISE;CIEND=-409,409;CIPOS=-409,409;SVTYPE=INV;SVMETHOD=EMBL.DELLYv0.6.7;CHR2=chr3;END=91518718;CT=5to5;INSLEN=0;PE=2;MAPQ=8	GT:GL:GQ:FT:RCL:RC:RCR:CN:DR:DV:RR:RV	0/0:0,-5.49905,-45.0749:55:PASS:46856:198700:28779:5:22:2:0:0
chr3	91119740	INV00001425	N	<INV>	.	LowQual	IMPRECISE;CIEND=-251,251;CIPOS=-251,251;SVTYPE=INV;SVMETHOD=EMBL.DELLYv0.6.7;CHR2=chr3;END=91249883;CT=3to3;INSLEN=0;PE=5;MAPQ=10	GT:GL:GQ:FT:RCL:RC:RCR:CN:DR:DV:RR:RV	1/1:-7.41963,-1.12478,0:11:LowQual:10955:25390:30627:1:0:5:0:0
chr3	91131423	INV00001426	N	<INV>	.	LowQual	IMPRECISE;CIEND=-401,401;CIPOS=-401,401;SVTYPE=INV;SVMETHOD=EMBL.DELLYv0.6.7;CHR2=chr3;END=91282111;CT=3to3;INSLEN=0;PE=2;MAPQ=2	GT:GL:GQ:FT:RCL:RC:RCR:CN:DR:DV:RR:RV	./.:.,.,.:0:LowQual:11951:31402:52336:1:0:0:0:0
chr3	91144054	INV00001427	N	<INV>	.	LowQual	IMPRECISE;CIEND=-404,404;CIPOS=-404,404;SVTYPE=INV;SVMETHOD=EMBL.DELLYv0.6.7;CHR2=chr3;END=93723469;CT=3to3;INSLEN=0;PE=2;MAPQ=8	GT:GL:GQ:FT:RCL:RC:RCR:CN:DR:DV:RR:RV	1/1:-0.72506,-0.22609,0:3:LowQual:785098:531128:966986:1:0:1:0:0
chr3	91145799	INV00001428	N	<INV>	.	LowQual	IMPRECISE;CIEND=-408,408;CIPOS=-408,408;SVTYPE=INV;SVMETHOD=EMBL.DELLYv0.6.7;CHR2=chr3;END=91520783;CT=3to3;INSLEN=0;PE=2;MAPQ=4	GT:GL:GQ:FT:RCL:RC:RCR:CN:DR:DV:RR:RV	0/0:0,-0.204377,-0.603347:3:LowQual:38888:196651:26323:6:1:0:0:0
chr3	91167812	INV00001429	N	<INV>	.	LowQual	IMPRECISE;CIEND=-414,414;CIPOS=-414,414;SVTYPE=INV;SVMETHOD=EMBL.DELLYv0.6.7;CHR2=chr3;END=91535094;CT=5to5;INSLEN=0;PE=2;MAPQ=7	GT:GL:GQ:FT:RCL:RC:RCR:CN:DR:DV:RR:RV	0/0:0,-0.189214,-2.98278:4:LowQual:35984:205096:14026:8:2:1:0:0
chr3	91189922	INV00001430	N	<INV>	.	LowQual	IMPRECISE;CIEND=-395,395;CIPOS=-395,395;SVTYPE=INV;SVMETHOD=EMBL.DELLYv0.6.7;CHR2=chr3;END=91263836;CT=3to3;INSLEN=0;PE=2;MAPQ=4	GT:GL:GQ:FT:RCL:RC:RCR:CN:DR:DV:RR:RV	0/0:0,-3.40488,-17.7925:34:PASS:10410:14383:15445:1:12:0:0:0
chr3	91192776	INV00001431	N	<INV>	.	LowQual	IMPRECISE;CIEND=-347,347;CIPOS=-347,347;SVTYPE=INV;SVMETHOD=EMBL.DELLYv0.6.7;CHR2=chr3;END=91249838;CT=3to3;INSLEN=0;PE=3;MAPQ=9	GT:GL:GQ:FT:RCL:RC:RCR:CN:DR:DV:RR:RV	0/1:-3.00525,0,-2.57935:25:PASS:9680:8218:6192:1:2:3:0:0
chr3	91192799	INV00001432	N	<INV>	.	PASS	IMPRECISE;CIEND=-324,324;CIPOS=-324,324;SVTYPE=INV;SVMETHOD=EMBL.DELLYv0.6.7;CHR2=chr3;END=91257544;CT=5to5;INSLEN=0;PE=15;MAPQ=24	GT:GL:GQ:FT:RCL:RC:RCR:CN:DR:DV:RR:RV	0/1:-11.8587,0,-105.039:119:PASS:10344:9629:10992:1:40:14:0:0
chr3	91193291	INV00001433	N	<INV>	.	LowQual	IMPRECISE;CIEND=-401,401;CIPOS=-401,401;SVTYPE=INV;SVMETHOD=EMBL.DELLYv0.6.7;CHR2=chr3;END=91263848;CT=3to3;INSLEN=0;PE=2;MAPQ=2	GT:GL:GQ:FT:RCL:RC:RCR:CN:DR:DV:RR:RV	0/0:0,-6.31022,-45.8865:63:PASS:11116:12792:14102:1:23:0:0:0
chr3	91213706	INV00001434	N	<INV>	.	LowQual	IMPRECISE;CIEND=-434,434;CIPOS=-434,434;SVTYPE=INV;SVMETHOD=EMBL.DELLYv0.6.7;CHR2=chr3;END=93746578;CT=3to3;INSLEN=0;PE=2;MAPQ=25	GT:GL:GQ:FT:RCL:RC:RCR:CN:DR:DV:RR:RV	0/0:0,-0.439752,-20.328:5:LowQual:735627:531675:949422:1:15:2:0:0
chr3	91516955	INV00001435	N	<INV>	.	LowQual	IMPRECISE;CIEND=-435,435;CIPOS=-435,435;SVTYPE=INV;SVMETHOD=EMBL.DELLYv0.6.7;CHR2=chr3;END=92577565;CT=5to5;INSLEN=0;PE=3;MAPQ=3	GT:GL:GQ:FT:RCL:RC:RCR:CN:DR:DV:RR:RV	0/0:0,-6.59006,-26.8848:66:PASS:224033:62140:19383:1:29:1:0:0
chr3	91527991	INV00001436	N	<INV>	.	LowQual	IMPRECISE;CIEND=-409,409;CIPOS=-409,409;SVTYPE=INV;SVMETHOD=EMBL.DELLYv0.6.7;CHR2=chr3;END=93061552;CT=5to5;INSLEN=0;PE=3;MAPQ=8	GT:GL:GQ:FT:RCL:RC:RCR:CN:DR:DV:RR:RV	0/0:0,-6.06969,-27.6689:61:PASS:304542:68898:336984:0:40:3:0:0
chr3	91544962	INV00001437	N	<INV>	.	LowQual	IMPRECISE;CIEND=-396,396;CIPOS=-396,396;SVTYPE=INV;SVMETHOD=EMBL.DELLYv0.6.7;CHR2=chr3;END=91876478;CT=3to3;INSLEN=0;PE=2;MAPQ=7	GT:GL:GQ:FT:RCL:RC:RCR:CN:DR:DV:RR:RV	0/0:0,-2.50585,-18.5137:25:PASS:118728:16444:7482:0:12:2:0:0
chr3	98252388	INV00001438	N	<INV>	.	LowQual	IMPRECISE;CIEND=-240,240;CIPOS=-240,240;SVTYPE=INV;SVMETHOD=EMBL.DELLYv0.6.7;CHR2=chr3;END=98253639;CT=3to3;INSLEN=0;PE=2;MAPQ=48	GT:GL:GQ:FT:RCL:RC:RCR:CN:DR:DV:RR:RV	0/0:0,-18.5884,-485.501:10000:PASS:487:972:621:2:84:2:0:0
chr3	105617966	INV00001439	N	<INV>	.	LowQual	IMPRECISE;CIEND=-45,45;CIPOS=-45,45;SVTYPE=INV;SVMETHOD=EMBL.DELLYv0.6.7;CHR2=chr3;END=105619713;CT=5to5;INSLEN=0;PE=2;MAPQ=60	GT:GL:GQ:FT:RCL:RC:RCR:CN:DR:DV:RR:RV	0/0:0,-6.36271,-335.9:64:PASS:621:1298:640:2:59:2:0:0
chr3	105740033	INV00001440	N	<INV>	.	LowQual	IMPRECISE;CIEND=-12,12;CIPOS=-12,12;SVTYPE=INV;SVMETHOD=EMBL.DELLYv0.6.7;CHR2=chr3;END=105741285;CT=5to5;INSLEN=0;PE=2;MAPQ=60	GT:GL:GQ:FT:RCL:RC:RCR:CN:DR:DV:RR:RV	0/0:0,-15.674,-411.5:157:PASS:433:951:458:2:71:1:0:0
chr3	107338923	INV00001441	N	<INV>	.	LowQual	IMPRECISE;CIEND=-404,404;CIPOS=-404,404;SVTYPE=INV;SVMETHOD=EMBL.DELLYv0.6.7;CHR2=chr3;END=132372292;CT=5to5;INSLEN=0;PE=3;MAPQ=5	GT:GL:GQ:FT:RCL:RC:RCR:CN:DR:DV:RR:RV	0/0:0,-13.3842,-146.124:134:PASS:9474684:18454624:9206307:2:47:2:0:0
chr3	107391199	INV00001442	N	<INV>	.	LowQual	IMPRECISE;CIEND=-373,373;CIPOS=-373,373;SVTYPE=INV;SVMETHOD=EMBL.DELLYv0.6.7;CHR2=chr3;END=107391412;CT=5to5;INSLEN=0;PE=2;MAPQ=32	GT:GL:GQ:FT:RCL:RC:RCR:CN:DR:DV:RR:RV	0/1:-7.68423,0,-69.2836:77:PASS:73:88:33:2:13:4:0:0
chr3	108262447	INV00001443	N	<INV>	.	LowQual	IMPRECISE;CIEND=-413,413;CIPOS=-413,413;SVTYPE=INV;SVMETHOD=EMBL.DELLYv0.6.7;CHR2=chr3;END=109509219;CT=3to3;INSLEN=0;PE=2;MAPQ=5	GT:GL:GQ:FT:RCL:RC:RCR:CN:DR:DV:RR:RV	0/0:0,-17.3092,-165.875:10000:PASS:469746:926264:462655:2:61:2:0:0
[truncated: 2,230,367 more chars]
