# Supplementary material for: Discovery of large genomic inversions using long range information
Source: BMC Genomics. 2017 Jan 10;18:65. doi: 10.1186/s12864-016-3444-1 (PMC5223412; doi:10.1186/s12864-016-3444-1)
Supplement: Additional file 2: — Call sets. Call sets generated by Valor, DELLY, LUMPY, and GASVPro using both real data and simulations. (ZIP 72710 kb) [file 12864_2016_3444_MOESM2_ESM.zip › supplementary/NA12878/delly_NA12878_PCR.bed]

chr1	10021	248945945	248935924	LowQual
chr1	10136	248945727	248935591	LowQual
chr1	180759	248945783	248765024	LowQual
chr1	3782456	3783241	785	LowQual
chr1	3961743	3962580	837	LowQual
chr1	4767688	23626223	18858535	LowQual
chr1	5387006	206004642	200617636	LowQual
chr1	5387187	201007537	195620350	LowQual
chr1	5941058	230872082	224931024	LowQual
chr1	6004801	6006415	1614	LowQual
chr1	6005435	6006082	647	LowQual
chr1	6377880	6378996	1116	LowQual
chr1	6431611	16716067	10284456	LowQual
chr1	6558757	6559724	967	PASS
chr1	6559092	6559621	529	PASS
chr1	6762915	114900615	108137700	LowQual
chr1	7957518	7958592	1074	LowQual
chr1	8255695	200487873	192232178	LowQual
chr1	8893430	230872056	221978626	LowQual
chr1	9236483	9237533	1050	LowQual
chr1	9624017	109869530	100245513	PASS
chr1	9624134	113825427	104201293	LowQual
chr1	9911466	9912001	535	LowQual
chr1	10062205	10063152	947	LowQual
chr1	11041695	113924749	102883054	LowQual
chr1	11041843	113924689	102882846	LowQual
chr1	12094227	230872050	218777823	PASS
chr1	12886240	13315762	429522	LowQual
chr1	13036125	13193222	157097	LowQual
chr1	13470345	40017332	26546987	LowQual
chr1	14492820	238051680	223558860	PASS
chr1	14905801	174937920	160032119	LowQual
chr1	15110425	245798399	230687974	LowQual
chr1	15110548	245798404	230687856	LowQual
chr1	15705795	15706609	814	LowQual
chr1	16088761	16089722	961	PASS
chr1	16088823	16089497	674	PASS
chr1	16290615	16291554	939	LowQual
chr1	16544061	16864223	320162	LowQual
chr1	16544132	16863843	319711	LowQual
chr1	16544219	16729025	184806	LowQual
chr1	16547211	16725713	178502	LowQual
chr1	16586575	146965790	130379215	LowQual
chr1	16619173	16951956	332783	LowQual
chr1	16621451	16951608	330157	PASS
chr1	16625222	16947484	322262	LowQual
chr1	16674295	16733121	58826	LowQual
chr1	16725229	234776501	218051272	PASS
chr1	16764835	234817609	218052774	LowQual
chr1	16791306	234791266	217999960	LowQual
chr1	16794776	234787808	217993032	LowQual
chr1	16795180	234787364	217992184	LowQual
chr1	16797331	234785249	217987918	LowQual
chr1	16798491	54130546	37332055	LowQual
chr1	16798546	234783983	217985437	LowQual
chr1	16799088	234783187	217984099	LowQual
chr1	16850226	21418426	4568200	PASS
chr1	19593705	19594457	752	LowQual
chr1	19830383	19832576	2193	LowQual
chr1	20579968	20581005	1037	LowQual
chr1	20635582	20636466	884	LowQual
chr1	21427527	21480566	53039	PASS
chr1	21427906	21480035	52129	PASS
chr1	21490210	230872046	209381836	LowQual
chr1	21945018	21946231	1213	LowQual
chr1	22054920	39176316	17121396	LowQual
chr1	23228678	56985125	33756447	LowQual
chr1	23476304	23477177	873	LowQual
chr1	23654588	60405233	36750645	LowQual
chr1	23654718	60405132	36750414	LowQual
chr1	23884333	31603202	7718869	LowQual
chr1	24740757	24741703	946	LowQual
chr1	25283699	25409874	126175	PASS
chr1	25287802	25405588	117786	PASS
chr1	27030599	78686508	51655909	LowQual
chr1	27086496	154714269	127627773	LowQual
chr1	27086508	167056922	139970414	LowQual
chr1	27315236	27316510	1274	LowQual
chr1	27344366	27346866	2500	LowQual
chr1	27389026	213322944	185933918	PASS
chr1	28479885	28480788	903	LowQual
chr1	28513172	28514128	956	LowQual
chr1	29118319	230482461	201364142	LowQual
chr1	29188762	29190341	1579	LowQual
chr1	29394327	30405970	1011643	PASS
chr1	29552234	30655915	1103681	PASS
chr1	29553984	30655621	1101637	LowQual
chr1	29756197	30361261	605064	PASS
chr1	30096443	30492521	396078	PASS
chr1	30096561	30096825	264	LowQual
chr1	30405666	30406123	457	PASS
chr1	31045031	31045933	902	PASS
chr1	32658780	32659405	625	LowQual
chr1	32738420	226052878	193314458	LowQual
chr1	32807640	118132897	85325257	LowQual
chr1	32986399	32987633	1234	PASS
chr1	33508467	64416884	30908417	LowQual
chr1	34802228	54510617	19708389	PASS
chr1	34802448	54510667	19708219	PASS
chr1	35088133	35088953	820	LowQual
chr1	35092530	35095109	2579	LowQual
chr1	35194243	35195752	1509	LowQual
chr1	35813823	35814993	1170	LowQual
chr1	35876051	213541045	177664994	LowQual
chr1	35978213	35979170	957	LowQual
chr1	36267630	36269042	1412	PASS
chr1	36268069	36268905	836	PASS
chr1	36311220	193078755	156767535	LowQual
chr1	36793920	203603963	166810043	PASS
chr1	37370473	50167030	12796557	LowQual
chr1	37647028	211800337	174153309	LowQual
chr1	37902057	37903611	1554	LowQual
chr1	38011058	38011989	931	LowQual
chr1	39296578	98536655	59240077	LowQual
chr1	39296992	98536588	59239596	LowQual
chr1	39400680	39401949	1269	LowQual
chr1	40029320	40030149	829	LowQual
chr1	40128433	40129373	940	LowQual
chr1	42324033	42324177	144	LowQual
chr1	42709187	47264961	4555774	LowQual
chr1	43200389	43201533	1144	LowQual
chr1	43593626	43594216	590	PASS
chr1	43594218	43594463	245	PASS
chr1	43594369	116702813	73108444	LowQual
chr1	44906640	44907456	816	LowQual
chr1	45556697	45558401	1704	LowQual
chr1	45705633	45706569	936	LowQual
chr1	45710434	45711083	649	LowQual
chr1	45933519	45934692	1173	LowQual
chr1	46271528	46272334	806	LowQual
chr1	46337527	230872057	184534530	LowQual
chr1	46855856	47109888	254032	PASS
chr1	46867021	47099573	232552	LowQual
chr1	46878249	47089764	211515	LowQual
chr1	46929365	47149436	220071	PASS
chr1	46930061	47148673	218612	LowQual
chr1	46930234	47149013	218779	LowQual
chr1	47429808	121286508	73856700	LowQual
chr1	51428754	51429882	1128	LowQual
chr1	52041085	149920275	97879190	LowQual
chr1	52041202	149920173	97878971	LowQual
chr1	52212169	52213552	1383	LowQual
chr1	52287756	52288372	616	LowQual
chr1	53805883	55240470	1434587	PASS
chr1	55841573	55842264	691	LowQual
chr1	56498720	56500730	2010	LowQual
chr1	56555435	93053452	36498017	LowQual
chr1	62801972	62804198	2226	LowQual
chr1	64352961	68388861	4035900	LowQual
chr1	64373254	64389650	16396	LowQual
chr1	64373830	64389012	15182	LowQual
chr1	64416878	168217152	103800274	LowQual
chr1	64416878	182740327	118323449	PASS
chr1	69595988	119152276	49556288	LowQual
chr1	69596139	119152201	49556062	LowQual
chr1	69781867	94731174	24949307	LowQual
chr1	71353991	71355734	1743	LowQual
chr1	73059166	73061647	2481	PASS
chr1	73059773	73061241	1468	LowQual
chr1	73129400	160691827	87562427	LowQual
chr1	77366735	77368140	1405	PASS
chr1	77367082	77367970	888	PASS
chr1	78648274	78754161	105887	LowQual
chr1	79307733	83802007	4494274	LowQual
chr1	79307830	83801517	4493687	LowQual
chr1	80328939	80329423	484	PASS
chr1	80329256	105963303	25634047	PASS
chr1	80330496	165582719	85252223	LowQual
chr1	81194669	81195874	1205	PASS
chr1	81194672	81195685	1013	PASS
chr1	82328768	82332968	4200	LowQual
chr1	82608506	198506745	115898239	LowQual
chr1	84912411	84912834	423	PASS
chr1	85528058	145534570	60006512	LowQual
chr1	86120997	99025906	12904909	LowQual
chr1	86344151	89254043	2909892	PASS
chr1	86344566	89253860	2909294	PASS
chr1	86827810	230872104	144044294	LowQual
chr1	88767832	88768051	219	PASS
chr1	88768008	88768254	246	LowQual
chr1	89778928	89780052	1124	LowQual
chr1	91147895	208618916	117471021	LowQual
chr1	91922912	91923532	620	LowQual
chr1	91991876	91992582	706	LowQual
chr1	92777999	92779275	1276	LowQual
chr1	92796682	92796964	282	PASS
chr1	92846883	107753285	14906402	LowQual
chr1	94660051	174436033	79775982	LowQual
chr1	99722072	99723321	1249	LowQual
chr1	102426647	102504679	78032	LowQual
chr1	102426986	102504537	77551	PASS
chr1	102583447	157300481	54717034	LowQual
chr1	104562094	104562337	243	LowQual
chr1	104562271	104562440	169	LowQual
chr1	104870487	218988295	114117808	LowQual
chr1	106383719	106386727	3008	LowQual
chr1	110359391	110360152	761	LowQual
chr1	112663721	167206159	54542438	PASS
chr1	113074794	113076095	1301	LowQual
chr1	113816418	113818419	2001	LowQual
chr1	114103333	114111939	8606	PASS
chr1	114103409	114111598	8189	PASS
chr1	116146965	119178902	3031937	LowQual
chr1	120521502	149001055	28479553	LowQual
chr1	120523943	148997964	28474021	LowQual
chr1	121955837	122143677	187840	LowQual
chr1	124977823	124982283	4460	PASS
chr1	124978327	124982230	3903	PASS
chr1	125068182	125154628	86446	LowQual
chr1	125070184	125151579	81395	LowQual
chr1	125070742	125151906	81164	LowQual
chr1	125071259	125150179	78920	LowQual
chr1	125072288	143540940	18468652	LowQual
chr1	125086383	143497586	18411203	LowQual
chr1	125098052	143534588	18436536	PASS
chr1	125098154	143534220	18436066	LowQual
chr1	125167736	143233972	18066236	LowQual
chr1	125170043	143234541	18064498	LowQual
chr1	125170078	143185132	18015054	LowQual
chr1	125170202	143237065	18066863	LowQual
chr1	125173814	143275237	18101423	LowQual
chr1	125175119	143184742	18009623	LowQual
chr1	125177148	143214691	18037543	LowQual
chr1	125179936	143266454	18086518	LowQual
chr1	125180023	143225209	18045186	LowQual
chr1	125180063	143221717	18041654	LowQual
chr1	125180087	143265385	18085298	LowQual
chr1	125180088	143270678	18090590	LowQual
chr1	125180089	143222652	18042563	LowQual
chr1	125180089	143263388	18083299	LowQual
chr1	125180095	143193451	18013356	LowQual
chr1	125180102	143236971	18056869	LowQual
chr1	125180110	143188284	18008174	LowQual
chr1	125180112	143217991	18037879	LowQual
chr1	125180113	143192877	18012764	LowQual
chr1	125180114	143238071	18057957	LowQual
chr1	125180120	143214683	18034563	LowQual
chr1	125180121	143262434	18082313	LowQual
chr1	125180144	143184680	18004536	LowQual
chr1	125180171	143240315	18060144	LowQual
chr1	125180199	143185192	18004993	LowQual
chr1	125180252	143213994	18033742	LowQual
chr1	125180257	143237090	18056833	LowQual
chr1	125180258	143222379	18042121	LowQual
chr1	125180260	143238209	18057949	LowQual
chr1	125180262	143236455	18056193	LowQual
chr1	125180271	143264776	18084505	LowQual
chr1	125180303	143207276	18026973	LowQual
chr1	125180306	143266060	18085754	LowQual
chr1	125181537	143236893	18055356	LowQual
chr1	125182984	143231985	18049001	LowQual
chr1	125183662	143273026	18089364	LowQual
chr1	125184487	143225194	18040707	LowQual
chr1	143184639	143244474	59835	LowQual
chr1	143185069	143248689	63620	LowQual
chr1	143185133	143253128	67995	LowQual
chr1	143185193	143245911	60718	LowQual
chr1	143185948	143245891	59943	LowQual
chr1	143186875	143256129	69254	LowQual
chr1	143189753	143249472	59719	LowQual
chr1	143190164	143256129	65965	LowQual
chr1	143191059	143256120	65061	LowQual
chr1	143191238	143256492	65254	LowQual
chr1	143194829	143252134	57305	LowQual
chr1	143195398	143243283	47885	LowQual
chr1	143197029	143253304	56275	LowQual
chr1	143198195	143245532	47337	LowQual
chr1	143198392	143248111	49719	LowQual
chr1	143203901	143253281	49380	LowQual
chr1	143205046	143270144	65098	PASS
chr1	143208884	143268238	59354	LowQual
chr1	143210276	143264626	54350	LowQual
chr1	143212253	143255702	43449	LowQual
chr1	143213883	143244927	31044	LowQual
chr1	143214687	143253136	38449	LowQual
chr1	143214794	143255708	40914	LowQual
chr1	143221829	143245664	23835	LowQual
chr1	143222688	143248519	25831	LowQual
chr1	143223621	143245194	21573	LowQual
chr1	143225251	143253510	28259	LowQual
chr1	143227434	143245886	18452	LowQual
chr1	143236942	143248690	11748	LowQual
chr1	143237015	143255705	18690	LowQual
chr1	143239388	143252249	12861	LowQual
chr1	143239389	143256016	16627	LowQual
chr1	143240107	143256115	16008	LowQual
chr1	143245543	143268231	22688	LowQual
chr1	143245567	143270324	24757	LowQual
chr1	143245661	143272614	26953	LowQual
chr1	143245759	143263021	17262	LowQual
chr1	143246896	143264594	17698	LowQual
chr1	143247006	143266045	19039	LowQual
chr1	143247012	143264750	17738	LowQual
chr1	143250063	143264775	14712	LowQual
chr1	143251423	143264592	13169	LowQual
chr1	143253289	143264771	11482	LowQual
chr1	143256000	143264597	8597	LowQual
chr1	143311614	143503034	191420	PASS
chr1	144076831	144883432	806601	LowQual
chr1	144077699	144883082	805383	LowQual
chr1	144322740	144643819	321079	LowQual
chr1	146045254	146045694	440	LowQual
chr1	147042222	148980899	1938677	LowQual
chr1	147138704	230872057	83733353	LowQual
chr1	148029119	148268935	239816	PASS
chr1	150333488	150334620	1132	LowQual
chr1	150683306	150684269	963	LowQual
chr1	150726562	224400478	73673916	LowQual
chr1	151867371	203562025	51694654	LowQual
chr1	152208974	152209231	257	LowQual
chr1	152273395	152295174	21779	LowQual
chr1	152273739	152294989	21250	PASS
chr1	153501323	153502887	1564	LowQual
chr1	153952961	233440197	79487236	LowQual
chr1	154315594	154316523	929	LowQual
chr1	154610640	154612473	1833	LowQual
chr1	155223782	155224696	914	LowQual
chr1	155874825	155876506	1681	LowQual
chr1	157228416	157464402	235986	LowQual
chr1	157228907	157464277	235370	LowQual
chr1	157378559	157488258	109699	PASS
chr1	157378702	157487833	109131	PASS
chr1	159878880	230872051	70993171	LowQual
chr1	161904353	161905946	1593	LowQual
chr1	163059381	192223018	29163637	LowQual
chr1	165582895	165583638	743	PASS
chr1	165583360	165583598	238	PASS
chr1	168216947	182305181	14088234	PASS
chr1	168546430	168574190	27760	PASS
chr1	169081197	169082141	944	LowQual
chr1	171630974	171631815	841	LowQual
chr1	174343023	232733482	58390459	LowQual
chr1	174533689	174534716	1027	PASS
chr1	174937762	210422630	35484868	LowQual
chr1	175231421	175232802	1381	PASS
chr1	175231678	175232618	940	LowQual
chr1	181074230	181074942	712	PASS
chr1	181074768	181074953	185	PASS
chr1	182924815	243907835	60983020	LowQual
chr1	183558586	183559852	1266	LowQual
chr1	186856871	186857273	402	PASS
chr1	187495697	187497596	1899	PASS
chr1	187497344	187497598	254	PASS
chr1	192830042	193074165	244123	LowQual
chr1	192830395	193073956	243561	LowQual
chr1	193118074	245612057	52493983	LowQual
chr1	193875687	193877313	1626	LowQual
chr1	197787659	197788855	1196	PASS
chr1	197787659	197788857	1198	PASS
chr1	200011414	200013100	1686	LowQual
chr1	202050722	202056427	5705	LowQual
chr1	202850453	202851455	1002	LowQual
chr1	203585421	203590277	4856	LowQual
chr1	204010049	204011972	1923	LowQual
chr1	204043551	240267313	36223762	LowQual
chr1	204515707	204520069	4362	LowQual
chr1	205123361	205126001	2640	LowQual
chr1	205209391	205209647	256	PASS
chr1	205209503	205209745	242	PASS
chr1	207118894	207119085	191	PASS
chr1	207119002	207119952	950	PASS
chr1	210958142	210964410	6268	LowQual
chr1	212944190	212944815	625	LowQual
chr1	213541159	213818311	277152	LowQual
chr1	217074058	217074843	785	LowQual
chr1	217646894	217647889	995	LowQual
chr1	221100451	230872102	9771651	LowQual
chr1	221970448	221974442	3994	LowQual
chr1	221970582	221973984	3402	PASS
chr1	221971066	223025119	1054053	LowQual
chr1	225199864	246358607	21158743	LowQual
chr1	225802772	225938182	135410	LowQual
chr1	226027468	226028870	1402	LowQual
chr1	226744635	226745665	1030	LowQual
chr1	227374424	227375213	789	LowQual
chr1	229416397	231831915	2415518	PASS
chr1	229417160	231831276	2414116	PASS
chr1	231181081	231183409	2328	LowQual
chr1	231766194	231767501	1307	LowQual
chr1	235035825	246420093	11384268	LowQual
chr1	235964533	237286664	1322131	LowQual
chr1	235964636	237286478	1321842	LowQual
chr1	236294224	236295093	869	PASS
chr1	236478062	236478705	643	LowQual
chr1	237402737	237402908	171	PASS
chr1	237402798	237402905	107	PASS
chr1	237474060	237474286	226	LowQual
chr1	237474202	237474404	202	LowQual
chr1	238202406	243845354	5642948	LowQual
chr1	240072787	240076155	3368	LowQual
chr1	240932988	247013521	6080533	LowQual
chr1	245314346	245316389	2043	LowQual
chr1	246634782	247290571	655789	LowQual
chr1	246810288	246811424	1136	LowQual
chr1	247921842	248273323	351481	LowQual
chr1	248430969	248661186	230217	LowQual
chr1	248433200	248659053	225853	LowQual
chr1	248438302	248653750	215448	PASS
chr1	248439902	248652178	212276	PASS
chr1	248440094	248652045	211951	PASS
chr1	248441260	248650911	209651	LowQual
chr1	248443316	248648708	205392	LowQual
chr1	248444007	248648014	204007	PASS
chr1	248458191	248633685	175494	LowQual
chr2	702861	95191877	94489016	LowQual
chr2	826844	127863218	127036374	LowQual
chr2	1154832	1159286	4454	LowQual
chr2	1566043	153222344	151656301	LowQual
chr2	1566356	32916598	31350242	LowQual
chr2	1711187	32916527	31205340	PASS
chr2	3064210	107845208	104780998	LowQual
chr2	3295787	32916446	29620659	LowQual
chr2	3315204	32916553	29601349	LowQual
chr2	4157679	4175938	18259	PASS
chr2	4157846	4165087	7241	PASS
chr2	4452730	32916468	28463738	LowQual
chr2	4612426	114196992	109584566	PASS
chr2	5003924	7875432	2871508	LowQual
chr2	5488557	119411253	113922696	LowQual
chr2	9334042	23819732	14485690	LowQual
chr2	9541927	9542781	854	PASS
chr2	9737807	32916230	23178423	LowQual
chr2	9998335	29200804	19202469	PASS
chr2	9998549	11380466	1381917	LowQual
chr2	9998667	29200711	19202044	LowQual
chr2	10399357	32916439	22517082	LowQual
chr2	10495246	32916253	22421007	LowQual
chr2	10685913	10687071	1158	PASS
chr2	10685937	10686894	957	PASS
chr2	10704973	231641684	220936711	LowQual
chr2	10930667	217805516	206874849	LowQual
chr2	11142009	11145219	3210	LowQual
chr2	11465920	32916317	21450397	LowQual
chr2	11571926	219581972	208010046	LowQual
chr2	12002179	59853747	47851568	LowQual
chr2	12002555	59853642	47851087	LowQual
chr2	12358055	12358310	255	LowQual
chr2	15207936	183482930	168274994	LowQual
chr2	15528680	161767254	146238574	LowQual
chr2	16225026	16225238	212	PASS
chr2	16225125	16226580	1455	PASS
chr2	16915004	186410800	169495796	LowQual
chr2	18029597	18030569	972	LowQual
chr2	18167971	180020923	161852952	PASS
chr2	18696615	91903328	73206713	LowQual
chr2	19832936	205207035	185374099	LowQual
chr2	21067683	87555875	66488192	LowQual
chr2	24060311	24062440	2129	LowQual
chr2	24291633	24294133	2500	LowQual
chr2	24516811	24517013	202	LowQual
chr2	24516913	24517233	320	LowQual
chr2	25633065	32916564	7283499	LowQual
chr2	25704976	32916316	7211340	LowQual
chr2	25787932	25789066	1134	LowQual
chr2	25843992	206071259	180227267	LowQual
chr2	26004951	26006187	1236	LowQual
chr2	26079675	92075329	65995654	LowQual
chr2	26932331	32866714	5934383	LowQual
chr2	27164652	27166249	1597	LowQual
chr2	27180405	27181172	767	LowQual
chr2	27700059	206071250	178371191	LowQual
chr2	28247995	34479345	6231350	LowQual
chr2	28460602	239413612	210953010	LowQual
chr2	28878777	230510475	201631698	LowQual
chr2	28928746	141584101	112655355	LowQual
chr2	30856138	85383247	54527109	LowQual
chr2	31823252	65666926	33843674	LowQual
chr2	32344033	32345229	1196	LowQual
chr2	32866722	32866825	103	LowQual
chr2	32866725	220735266	187868541	PASS
chr2	32866735	216374954	183508219	LowQual
chr2	32866741	214901246	182034505	LowQual
chr2	32866826	232623916	199757090	LowQual
chr2	32866841	155671502	122804661	LowQual
chr2	32866843	164211879	131345036	LowQual
chr2	32866846	102013761	69146915	LowQual
chr2	32866860	37161471	4294611	PASS
chr2	32866863	38479953	5613090	PASS
chr2	32866863	169568933	136702070	LowQual
chr2	32866868	152260027	119393159	LowQual
chr2	32866869	231420366	198553497	LowQual
chr2	32866876	147119775	114252899	PASS
chr2	32866891	213136570	180269679	LowQual
chr2	32866952	102013312	69146360	LowQual
chr2	32866969	97845483	64978514	LowQual
chr2	32916230	74053898	41137668	LowQual
chr2	32916231	112322670	79406439	LowQual
chr2	32916231	153222307	120306076	LowQual
chr2	32916243	128319481	95403238	LowQual
chr2	32916273	237557204	204640931	LowQual
chr2	32916279	32918657	2378	LowQual
chr2	32916288	62340355	29424067	LowQual
chr2	32916289	230893211	197976922	LowQual
chr2	32916291	204177762	171261471	LowQual
chr2	32916293	87418515	54502222	LowQual
chr2	32916294	87431393	54515099	LowQual
chr2	32916299	217805628	184889329	LowQual
chr2	32916302	173763245	140846943	PASS
chr2	32916303	40482704	7566401	LowQual
chr2	32916311	55260904	22344593	LowQual
chr2	32916313	87415458	54499145	LowQual
chr2	32916316	90291430	57375114	LowQual
chr2	32916319	87406867	54490548	LowQual
chr2	32916323	87416537	54500214	LowQual
chr2	32916324	87428999	54512675	LowQual
chr2	32916327	87398528	54482201	LowQual
chr2	32916334	231005561	198089227	LowQual
chr2	32916355	79431779	46515424	LowQual
chr2	32916366	95286975	62370609	LowQual
chr2	32916393	33632241	715848	LowQual
chr2	32916395	112139963	79223568	LowQual
chr2	32916438	52730094	19813656	LowQual
chr2	32916438	88253233	55336795	LowQual
chr2	32916441	111251456	78335015	LowQual
chr2	32916535	231381078	198464543	LowQual
chr2	32916541	99140754	66224213	LowQual
chr2	32916558	220936323	188019765	LowQual
chr2	32916564	64376209	31459645	LowQual
chr2	32916564	112346268	79429704	LowQual
chr2	32916583	46701759	13785176	LowQual
chr2	32916586	98135195	65218609	LowQual
chr2	32916587	41745934	8829347	LowQual
chr2	32916594	72838565	39921971	LowQual
chr2	32916595	87419483	54502888	LowQual
chr2	32916598	87397510	54480912	LowQual
chr2	32916598	87399203	54482605	LowQual
chr2	32916598	87425047	54508449	LowQual
chr2	32916602	112138978	79222376	LowQual
chr2	32916631	187555790	154639159	LowQual
chr2	33450653	237343577	203892924	LowQual
chr2	33677066	83492018	49814952	LowQual
chr2	34479345	230855001	196375656	LowQual
chr2	36604929	219191429	182586500	LowQual
chr2	38837917	203294930	164457013	LowQual
chr2	39238779	106179834	66941055	LowQual
chr2	41995291	42015604	20313	LowQual
chr2	42482602	58211823	15729221	LowQual
chr2	42551817	42552665	848	LowQual
chr2	43111655	95951336	52839681	LowQual
chr2	44154254	44155700	1446	LowQual
chr2	44318375	44318634	259	PASS
chr2	44318595	44318798	203	PASS
chr2	45221177	45221752	575	PASS
chr2	45221272	45221576	304	PASS
chr2	50587060	50589741	2681	PASS
chr2	50587406	50589500	2094	PASS
chr2	53651672	53653287	1615	LowQual
chr2	55465752	104626065	49160313	LowQual
chr2	55657986	55659015	1029	LowQual
chr2	55717776	55719366	1590	LowQual
chr2	55769953	212799007	157029054	LowQual
chr2	56496062	56497227	1165	LowQual
chr2	58119369	58120432	1063	LowQual
chr2	60163654	60166607	2953	LowQual
chr2	61111393	61112592	1199	LowQual
chr2	61149828	61151238	1410	LowQual
chr2	62665425	101785696	39120271	LowQual
chr2	64576022	241596329	177020307	LowQual
chr2	69549258	69550546	1288	LowQual
chr2	69622421	166611797	96989376	LowQual
chr2	70520428	70521872	1444	LowQual
chr2	70622977	75217051	4594074	LowQual
chr2	71042219	71042879	660	LowQual
chr2	73637605	73638875	1270	LowQual
chr2	75216014	77091812	1875798	PASS
chr2	75216243	77091641	1875398	LowQual
chr2	76023737	237343579	161319842	LowQual
chr2	76366067	117609932	41243865	LowQual
chr2	76780854	76796914	16060	LowQual
chr2	76781550	76795931	14381	PASS
chr2	77831937	104059219	26227282	LowQual
chr2	78484461	78493344	8883	LowQual
chr2	82859049	82862653	3604	LowQual
chr2	83018829	83020430	1601	LowQual
chr2	84608067	186098318	101490251	LowQual
chr2	84608466	186098223	101489757	LowQual
chr2	84662423	156375941	71713518	LowQual
chr2	85315996	85343735	27739	PASS
chr2	85316647	85343120	26473	PASS
chr2	86835040	106514324	19679284	PASS
chr2	86835188	106513937	19678749	LowQual
chr2	86866180	106482561	19616381	LowQual
chr2	86867056	106482299	19615243	LowQual
chr2	86867720	106480959	19613239	LowQual
chr2	86874863	111877439	25002576	LowQual
chr2	86874993	111877035	25002042	LowQual
chr2	86937269	87966155	1028886	LowQual
chr2	87196223	111769905	24573682	LowQual
chr2	87210601	111755183	24544582	LowQual
chr2	87250392	111611155	24360763	LowQual
chr2	87257090	111604681	24347591	LowQual
chr2	87304087	111557503	24253416	PASS
chr2	87306992	111554642	24247650	LowQual
chr2	87328238	111530022	24201784	LowQual
chr2	87366485	91558309	4191824	LowQual
chr2	87396192	91499517	4103325	LowQual
chr2	87400180	91503688	4103508	LowQual
chr2	87404263	91502033	4097770	LowQual
chr2	87414891	91499523	4084632	LowQual
chr2	87416050	91498664	4082614	LowQual
chr2	87416252	91499078	4082826	LowQual
chr2	87417850	91498671	4080821	LowQual
chr2	87418265	91498408	4080143	LowQual
chr2	87443672	111507229	24063557	LowQual
chr2	87551271	111399475	23848204	LowQual
chr2	87553680	111397097	23843417	LowQual
chr2	87555544	111395177	23839633	PASS
chr2	87558434	111392570	23834136	LowQual
chr2	87575929	111375089	23799160	LowQual
chr2	87641291	111309699	23668408	PASS
chr2	87907464	143547299	55639835	LowQual
chr2	87967307	112287870	24320563	PASS
chr2	88771966	95940201	7168235	LowQual
chr2	88773215	95938741	7165526	LowQual
chr2	88773710	95938282	7164572	PASS
chr2	88773999	95937806	7163807	PASS
chr2	88774588	95937424	7162836	LowQual
chr2	88774723	95937078	7162355	LowQual
chr2	88775499	95936328	7160829	PASS
chr2	88776543	95935499	7158956	LowQual
chr2	88778324	95933732	7155408	LowQual
chr2	88778733	95933345	7154612	LowQual
chr2	88860607	90210529	1349922	PASS
chr2	88860735	88886155	25420	PASS
chr2	88861923	88897787	35864	PASS
chr2	89150709	90031576	880867	LowQual
chr2	89685978	91911159	2225181	LowQual
chr2	89772653	90384663	612010	LowQual
chr2	89801304	89804701	3397	LowQual
chr2	89801736	89803978	2242	LowQual
chr2	89810024	89812460	2436	LowQual
chr2	89813386	109199405	19386019	LowQual
chr2	89818603	89840557	21954	LowQual
chr2	89821848	89841168	19320	LowQual
chr2	89824658	89839601	14943	LowQual
chr2	89826425	89836995	10570	LowQual
chr2	89826516	89838128	11612	LowQual
chr2	89826616	89840469	13853	LowQual
chr2	89826692	89840559	13867	LowQual
chr2	89827845	89838023	10178	LowQual
chr2	89827845	89840275	12430	LowQual
chr2	89827962	89837130	9168	LowQual
chr2	89828040	89838130	10090	LowQual
chr2	89828062	89839806	11744	LowQual
chr2	89828432	89838567	10135	LowQual
chr2	89828473	89838021	9548	LowQual
chr2	89828478	89839647	11169	LowQual
chr2	89828571	89840306	11735	LowQual
chr2	89828599	89836228	7629	LowQual
chr2	89828690	89835986	7296	LowQual
chr2	89828703	89836583	7880	LowQual
chr2	89828711	109199507	19370796	LowQual
chr2	89828716	89841190	12474	LowQual
chr2	89828719	89831142	2423	LowQual
chr2	89828723	89838179	9456	LowQual
chr2	89828727	89839752	11025	LowQual
chr2	89828730	89839029	10299	LowQual
chr2	89828904	89840550	11646	LowQual
chr2	89829191	89836754	7563	LowQual
chr2	89829195	89839620	10425	LowQual
chr2	89829200	89841058	11858	LowQual
chr2	89829200	109199464	19370264	LowQual
chr2	89829201	89838014	8813	LowQual
chr2	89829245	89838512	9267	LowQual
chr2	89829506	109199465	19369959	LowQual
chr2	89829510	89841171	11661	LowQual
chr2	89829699	89840282	10583	LowQual
chr2	89830017	89841160	11143	LowQual
chr2	89830018	89835946	5928	LowQual
chr2	89830018	109199604	19369586	LowQual
chr2	89830019	89838400	8381	PASS
chr2	89830063	89840560	10497	LowQual
chr2	89830076	89839747	9671	LowQual
chr2	89830930	89839532	8602	LowQual
chr2	89830934	109199425	19368491	LowQual
chr2	89830935	89838208	7273	LowQual
chr2	89830943	89840742	9799	LowQual
chr2	89831034	89839740	8706	LowQual
chr2	89831035	89838744	7709	LowQual
chr2	89831064	109199457	19368393	LowQual
chr2	89831088	89841171	10083	LowQual
chr2	89831093	89838130	7037	LowQual
chr2	89831144	89836832	5688	LowQual
chr2	89831576	89836481	4905	LowQual
chr2	89831811	89839665	7854	LowQual
chr2	89831845	89838488	6643	LowQual
chr2	89831934	89838139	6205	LowQual
chr2	89832153	109199460	19367307	LowQual
chr2	89832329	89838052	5723	LowQual
chr2	89832364	89839551	7187	LowQual
chr2	89832380	89841050	8670	LowQual
chr2	89832441	89840409	7968	LowQual
chr2	89832463	89837222	4759	LowQual
chr2	89832565	89836472	3907	LowQual
chr2	89832659	89838111	5452	LowQual
chr2	89833224	89839532	6308	LowQual
chr2	89833231	89838013	4782	LowQual
chr2	89833260	89836239	2979	LowQual
chr2	89833270	109199422	19366152	LowQual
chr2	89833287	89840979	7692	LowQual
chr2	89833324	89836113	2789	LowQual
chr2	89833383	89839725	6342	LowQual
chr2	89833919	89840558	6639	LowQual
chr2	89833963	89837236	3273	LowQual
chr2	89834109	89838144	4035	LowQual
chr2	89834487	89836997	2510	LowQual
chr2	89834487	89839620	5133	LowQual
chr2	89834488	89835732	1244	LowQual
chr2	89834570	89837218	2648	LowQual
chr2	90288560	91527101	1238541	LowQual
chr2	90288588	91527639	1239051	LowQual
chr2	90289847	91500811	1210964	LowQual
chr2	90293961	91502274	1208313	LowQual
chr2	90295422	91502389	1206967	LowQual
chr2	90296705	91500720	1204015	LowQual
chr2	90323186	91479332	1156146	LowQual
chr2	90324191	91478705	1154514	LowQual
chr2	90324328	91478717	1154389	LowQual
chr2	90324381	91477796	1153415	PASS
chr2	90325119	91478678	1153559	LowQual
chr2	90326178	91478346	1152168	PASS
chr2	90373284	91429347	1056063	LowQual
chr2	90377886	91424876	1046990	LowQual
chr2	90378390	91424402	1046012	LowQual
chr2	90381068	91421907	1040839	LowQual
chr2	90392745	91422374	1029629	LowQual
chr2	90399346	91422378	1023032	LowQual
chr2	91408905	91416038	7133	LowQual
chr2	91411189	91415927	4738	LowQual
chr2	91411454	91416071	4617	LowQual
chr2	92073943	131840598	39766655	LowQual
chr2	93844334	94500393	656059	LowQual
chr2	94189143	94503306	314163	LowQual
chr2	94501561	132247071	37745510	LowQual
chr2	94531353	94539868	8515	LowQual
chr2	95544970	95545621	651	PASS
chr2	95545206	95545526	320	PASS
chr2	95846155	113396761	17550606	PASS
chr2	95846891	113393749	17546858	LowQual
chr2	95932474	97172461	1239987	LowQual
chr2	95932587	97172005	1239418	LowQual
chr2	95932977	97171890	1238913	LowQual
chr2	95933257	102648909	6715652	LowQual
chr2	95933737	102648816	6715079	LowQual
chr2	95936156	97167413	1231257	LowQual
chr2	95937488	97165786	1228298	LowQual
chr2	95950406	97153055	1202649	LowQual
chr2	95950767	97152507	1201740	LowQual
chr2	95950883	97152402	1201519	LowQual
chr2	95951388	97151853	1200465	PASS
chr2	95956256	97153081	1196825	LowQual
chr2	95956680	97152504	1195824	LowQual
chr2	96014023	97091435	1077412	LowQual
chr2	96021801	97083690	1061889	LowQual
chr2	96330933	96332843	1910	LowQual
chr2	96998237	96999335	1098	LowQual
chr2	97067337	97315446	248109	LowQual
chr2	97123218	97580091	456873	PASS
chr2	97123700	97579754	456054	PASS
chr2	97128568	97575348	446780	LowQual
chr2	97192194	97550365	358171	LowQual
chr2	97192316	97549984	357668	LowQual
chr2	97194715	97545943	351228	PASS
chr2	97209522	97546022	336500	LowQual
chr2	99293959	171976067	72682108	LowQual
chr2	100165709	140970708	40804999	LowQual
chr2	100770117	100770935	818	LowQual
chr2	103466532	233186683	129720151	LowQual
chr2	106360586	109199905	2839319	PASS
chr2	106360706	109199175	2838469	PASS
chr2	106368145	111866671	5498526	PASS
chr2	106368268	111866216	5497948	PASS
chr2	106403047	108509931	2106884	LowQual
chr2	107895518	112365726	4470208	LowQual
chr2	109692574	194867962	85175388	LowQual
chr2	111887225	111888210	985	LowQual
chr2	113439866	211662363	98222497	LowQual
chr2	115938017	211329567	95391550	LowQual
chr2	117769686	117780624	10938	LowQual
chr2	121254702	121255777	1075	LowQual
chr2	121478849	234514746	113035897	LowQual
chr2	121478931	234514609	113035678	LowQual
chr2	122718995	122719805	810	PASS
chr2	122719026	122724930	5904	PASS
chr2	123682558	184213743	60531185	LowQual
chr2	123891018	162871494	38980476	LowQual
chr2	123891120	154066782	30175662	LowQual
chr2	124294180	124295664	1484	PASS
chr2	124294182	124295338	1156	PASS
chr2	124510313	202836626	78326313	LowQual
chr2	127617717	144589186	16971469	LowQual
chr2	127892712	127894087	1375	LowQual
chr2	128610143	128611154	1011	LowQual
chr2	128927599	128928241	642	PASS
chr2	128927604	128928542	938	PASS
chr2	128946167	128964697	18530	PASS
chr2	129979654	131364204	1384550	PASS
chr2	129994111	131351969	1357858	LowQual
chr2	130024987	131312088	1287101	LowQual
chr2	130052882	131284719	1231837	LowQual
chr2	130052915	131284503	1231588	LowQual
chr2	130060969	131274447	1213478	LowQual
chr2	130064863	131272161	1207298	LowQual
chr2	130095050	131243675	1148625	LowQual
chr2	130128757	131544295	1415538	LowQual
chr2	130146932	131526147	1379215	LowQual
chr2	130151340	131521643	1370303	LowQual
chr2	130159638	131513558	1353920	LowQual
chr2	130166821	131507192	1340371	PASS
chr2	130166993	131506863	1339870	PASS
chr2	130170009	131503928	1333919	PASS
chr2	130185441	131489279	1303838	PASS
chr2	130185741	131488924	1303183	PASS
chr2	130186754	131487798	1301044	PASS
chr2	130187033	131487665	1300632	PASS
chr2	130204692	131470077	1265385	LowQual
chr2	130217751	131456747	1238996	LowQual
chr2	130221301	131453493	1232192	LowQual
chr2	130230822	131443782	1212960	LowQual
chr2	130279497	131372800	1093303	PASS
chr2	130279861	131372644	1092783	PASS
chr2	130283159	131369172	1086013	PASS
chr2	130483832	130637079	153247	LowQual
chr2	131129004	131129857	853	PASS
chr2	131129152	131129645	493	PASS
chr2	131770779	131791485	20706	LowQual
chr2	131770976	131791376	20400	LowQual
chr2	131777423	131821794	44371	LowQual
chr2	132218394	132218660	266	LowQual
chr2	132218513	132219010	497	LowQual
chr2	132285701	161278751	28993050	PASS
chr2	132910190	132916920	6730	PASS
chr2	132910301	132914196	3895	PASS
chr2	133781344	231579589	97798245	LowQual
chr2	138805132	140970704	2165572	LowQual
chr2	142609202	143666343	1057141	PASS
chr2	151750538	151750754	216	PASS
chr2	151849943	237343576	85493633	LowQual
chr2	152128173	152129236	1063	LowQual
chr2	153539343	153629609	90266	LowQual
chr2	154150374	166690587	12540213	PASS
chr2	154150517	166689248	12538731	PASS
chr2	154962470	154968631	6161	PASS
chr2	154968442	154973677	5235	PASS
chr2	160426221	227428229	67002008	PASS
chr2	160426325	227428020	67001695	LowQual
chr2	164041397	213330249	49288852	LowQual
chr2	167363051	167364040	989	LowQual
chr2	167971121	194385550	26414429	LowQual
chr2	169003208	199640296	30637088	LowQual
chr2	171187226	210069791	38882565	LowQual
chr2	173005330	237343576	64338246	LowQual
chr2	173379003	173380455	1452	LowQual
chr2	175034745	180019583	4984838	PASS
chr2	177235395	177236869	1474	LowQual
chr2	177397209	177397788	579	LowQual
chr2	178253233	178254141	908	LowQual
chr2	181432881	181435791	2910	LowQual
chr2	182403472	237655451	55251979	LowQual
chr2	182789434	182790604	1170	LowQual
chr2	183704451	183707283	2832	PASS
chr2	183705048	183706336	1288	PASS
chr2	188031142	241596553	53565411	LowQual
chr2	191699812	216382736	24682924	LowQual
chr2	191699938	216382785	24682847	LowQual
chr2	194106744	194106972	228	LowQual
chr2	197429618	197430772	1154	LowQual
chr2	199249574	203965172	4715598	LowQual
chr2	199249692	203964721	4715029	LowQual
chr2	200068071	200069269	1198	LowQual
chr2	200244710	200246213	1503	LowQual
chr2	202186247	202187564	1317	LowQual
chr2	202527711	226661510	24133799	LowQual
chr2	202527837	226661260	24133423	PASS
chr2	204509602	228012456	23502854	LowQual
chr2	206071319	218215431	12144112	LowQual
chr2	207645138	207645463	325	PASS
chr2	207645349	207645501	152	PASS
chr2	209591067	232618968	23027901	LowQual
chr2	225758176	232650791	6892615	PASS
chr2	227409866	227410779	913	LowQual
chr2	227457257	227458417	1160	LowQual
chr2	227719485	227720412	927	LowQual
chr2	229953278	229954616	1338	LowQual
chr2	230057971	230058762	791	PASS
chr2	231202320	231203898	1578	LowQual
chr2	231638350	231639290	940	LowQual
chr2	233714969	233715766	797	LowQual
chr2	236357469	236357783	314	LowQual
chr2	237343566	237991430	647864	LowQual
chr2	240667767	240668479	712	LowQual
chr2	241220511	241221372	861	LowQual
chr2	241510699	241513005	2306	LowQual
chr3	580494	811338	230844	PASS
chr3	1432685	1624878	192193	LowQual
chr3	1432802	1624399	191597	LowQual
chr3	2423819	2424270	451	PASS
chr3	5770196	7977099	2206903	PASS
chr3	5793708	5794916	1208	LowQual
chr3	6604527	6613025	8498	PASS
chr3	6604607	6608452	3845	PASS
chr3	9996351	9997709	1358	LowQual
chr3	12095541	49974624	37879083	LowQual
chr3	12548165	12549282	1117	LowQual
chr3	12779467	129999110	117219643	LowQual
chr3	14707247	14707931	684	LowQual
chr3	15137937	75546572	60408635	LowQual
chr3	15138059	75546075	60408016	PASS
chr3	16746739	21192330	4445591	LowQual
chr3	16747190	21192221	4445031	LowQual
chr3	17504031	17504230	199	LowQual
chr3	19998233	19999255	1022	LowQual
chr3	20303447	20304203	756	LowQual
chr3	20676785	20678580	1795	LowQual
chr3	20969421	148155270	127185849	LowQual
chr3	20969890	148155163	127185273	LowQual
chr3	21731767	22697699	965932	LowQual
chr3	21769214	22179503	410289	PASS
chr3	22697698	104537954	81840256	LowQual
chr3	22709584	22741117	31533	PASS
chr3	22709920	22740949	31029	PASS
chr3	22993219	22994093	874	LowQual
chr3	24097749	24099612	1863	LowQual
chr3	24919386	60829805	35910419	LowQual
chr3	25760916	32755151	6994235	LowQual
chr3	26164758	87570803	61406045	LowQual
chr3	27499049	27500452	1403	LowQual
chr3	27598079	27598592	513	LowQual
chr3	27950918	99280446	71329528	LowQual
chr3	28164328	87452818	59288490	LowQual
chr3	28355964	28365037	9073	LowQual
chr3	32350615	32352014	1399	LowQual
chr3	32364442	32365481	1039	LowQual
chr3	32497520	32498662	1142	LowQual
chr3	32784384	32785564	1180	LowQual
chr3	32945428	57744735	24799307	LowQual
chr3	34566283	34569685	3402	LowQual
chr3	38295439	150855627	112560188	LowQual
chr3	39197977	56032705	16834728	LowQual
chr3	40025581	75728196	35702615	LowQual
chr3	44699489	44700760	1271	PASS
chr3	44699531	44700806	1275	PASS
chr3	45042745	45042957	212	PASS
chr3	45042823	45043023	200	PASS
chr3	45133238	124612493	79479255	LowQual
chr3	46046931	46432933	386002	LowQual
chr3	46047063	46432579	385516	LowQual
chr3	46508572	46509359	787	PASS
chr3	46508649	46509154	505	PASS
chr3	47029137	47029890	753	LowQual
chr3	47982989	47985180	2191	LowQual
chr3	48210620	71550704	23340084	LowQual
chr3	48239115	120600287	72361172	LowQual
chr3	48875227	48876016	789	PASS
chr3	49437653	49438610	957	LowQual
chr3	49478039	49478646	607	LowQual
chr3	49526042	49527142	1100	LowQual
chr3	50025626	64696494	14670868	LowQual
chr3	51709884	138008218	86298334	LowQual
chr3	55666322	55668021	1699	LowQual
chr3	57187860	57188761	901	LowQual
chr3	57262166	136418412	79156246	LowQual
chr3	57344074	142752300	85408226	LowQual
chr3	57762231	57762726	495	LowQual
chr3	58361128	58362877	1749	LowQual
chr3	58448741	101684815	43236074	LowQual
chr3	60860249	60861172	923	LowQual
chr3	60860400	60860588	188	LowQual
chr3	64696466	191281666	126585200	LowQual
chr3	64696467	103734552	39038085	LowQual
chr3	64696471	151820845	87124374	LowQual
chr3	65586099	65587546	1447	LowQual
chr3	68127652	130236553	62108901	LowQual
chr3	68577473	68581347	3874	LowQual
chr3	69168393	174885880	105717487	PASS
chr3	69192209	128628426	59436217	LowQual
chr3	75490571	125848836	50358265	LowQual
chr3	75508917	125830275	50321358	LowQual
chr3	75511231	125828023	50316792	PASS
chr3	75726826	188011394	112284568	LowQual
chr3	75727262	188011301	112284039	LowQual
chr3	75776064	183161403	107385339	LowQual
chr3	77330466	77331962	1496	LowQual
chr3	79020474	79024006	3532	LowQual
chr3	83707464	127906693	44199229	LowQual
chr3	84050258	181036728	96986470	LowQual
chr3	90447001	90910936	463935	LowQual
chr3	90482589	90952931	470342	LowQual
chr3	90485082	90901835	416753	LowQual
chr3	90487326	91184739	697413	LowQual
chr3	90489552	91176362	686810	LowQual
chr3	90492814	90871899	379085	LowQual
chr3	90506444	91082672	576228	LowQual
chr3	90506457	90892426	385969	PASS
chr3	90508297	90859529	351232	LowQual
chr3	90508297	91244948	736651	LowQual
chr3	90508777	90813383	304606	LowQual
chr3	90509027	91182055	673028	LowQual
chr3	90510349	90946181	435832	LowQual
chr3	90510957	91168741	657784	LowQual
chr3	90511308	91193485	682177	LowQual
chr3	90513214	91082053	568839	LowQual
chr3	90513260	91008931	495671	LowQual
chr3	90513472	91236665	723193	LowQual
chr3	90513547	91019143	505596	LowQual
chr3	90514027	91069435	555408	LowQual
chr3	90514038	90968235	454197	LowQual
chr3	90514044	90779637	265593	LowQual
chr3	90519027	91171314	652287	LowQual
chr3	90519034	91244897	725863	LowQual
chr3	90519059	90807615	288556	LowQual
chr3	90519564	90952916	433352	LowQual
chr3	90520496	90926353	405857	LowQual
chr3	90520523	90779661	259138	LowQual
chr3	90520550	90953017	432467	LowQual
chr3	90520552	90955136	434584	LowQual
chr3	90520702	90876369	355667	LowQual
chr3	90520759	91225482	704723	LowQual
chr3	90520869	90861060	340191	LowQual
chr3	90521887	90970489	448602	LowQual
chr3	90521971	90967526	445555	PASS
chr3	90523188	90968793	445605	LowQual
chr3	90523335	90787198	263863	LowQual
chr3	90523495	91108387	584892	LowQual
chr3	90523670	90967022	443352	PASS
chr3	90523777	91066819	543042	LowQual
chr3	90523783	90876476	352693	LowQual
chr3	90523952	91213559	689607	LowQual
chr3	90527265	90790585	263320	LowQual
chr3	90527428	90856132	328704	LowQual
chr3	90527566	91095988	568422	LowQual
chr3	90528898	90861054	332156	LowQual
chr3	90528953	90862855	333902	LowQual
chr3	90529286	90986892	457606	LowQual
chr3	90530136	91082037	551901	LowQual
chr3	90530136	91201802	671666	LowQual
chr3	90532548	90876544	343996	LowQual
chr3	90533597	91008931	475334	LowQual
chr3	90533749	90933138	399389	LowQual
chr3	90533870	91089650	555780	LowQual
chr3	90534264	90919447	385183	LowQual
chr3	90534478	90991860	457382	LowQual
chr3	90534525	90790604	256079	LowQual
chr3	90534543	91213602	679059	LowQual
chr3	90534808	91148374	613566	LowQual
chr3	90534915	90907489	372574	LowQual
chr3	90536047	91166298	630251	LowQual
chr3	90536061	91195147	659086	PASS
chr3	90536553	91148373	611820	LowQual
chr3	90537199	91072533	535334	LowQual
chr3	90537730	91133705	595975	LowQual
chr3	90538066	90774362	236296	LowQual
chr3	90538078	91182128	644050	LowQual
chr3	90538715	90794637	255922	LowQual
chr3	90538716	91096005	557289	LowQual
chr3	90538826	90807614	268788	LowQual
chr3	90538833	91201799	662966	LowQual
chr3	90538839	90986908	448069	LowQual
chr3	90538841	90875624	336783	LowQual
chr3	90538866	90828671	289805	LowQual
chr3	90538953	91060590	521637	LowQual
chr3	90539771	90996039	456268	LowQual
chr3	90541037	91082063	541026	LowQual
chr3	90542636	90965518	422882	LowQual
chr3	90542671	90920500	377829	LowQual
chr3	90542809	91148495	605686	LowQual
chr3	90542814	91109414	566600	LowQual
chr3	90542815	90957348	414533	LowQual
chr3	90545555	91244828	699273	LowQual
chr3	90545581	90986762	441181	LowQual
chr3	90545704	92439600	1893896	LowQual
chr3	90545772	91003689	457917	PASS
chr3	90545809	90968875	423066	LowQual
chr3	90545825	91116964	571139	LowQual
chr3	90545948	90955007	409059	LowQual
chr3	90547794	90872054	324260	LowQual
chr3	90547794	90919587	371793	LowQual
chr3	90547795	91182146	634351	LowQual
chr3	90547960	91211894	663934	LowQual
chr3	90550472	91089586	539114	PASS
chr3	90550500	90857692	307192	LowQual
chr3	90550532	90959583	409051	LowQual
chr3	90550540	90945174	394634	LowQual
chr3	90550767	90986888	436121	LowQual
chr3	90551376	90884892	333516	LowQual
chr3	90551442	91214405	662963	LowQual
chr3	90551585	91096083	544498	LowQual
chr3	90551899	91130480	578581	LowQual
chr3	90552809	91019165	466356	LowQual
chr3	90552951	91027870	474919	LowQual
chr3	90553051	91150921	597870	LowQual
chr3	90553066	91236691	683625	LowQual
chr3	90554128	90901817	347689	LowQual
chr3	90555132	90898573	343441	LowQual
chr3	90555304	90986755	431451	LowQual
chr3	90558689	91019053	460364	LowQual
chr3	90562261	93092011	2529750	LowQual
chr3	90562772	93061544	2498772	LowQual
chr3	90563050	90790705	227655	LowQual
chr3	90563052	90783582	220530	LowQual
chr3	90563061	90805699	242638	LowQual
chr3	90563071	91069396	506325	LowQual
chr3	90563574	91077878	514304	LowQual
chr3	90563620	90910807	347187	PASS
chr3	90563622	91168636	605014	LowQual
chr3	90570242	90838313	268071	LowQual
chr3	90572556	90790670	218114	LowQual
chr3	90573162	91145840	572678	LowQual
chr3	90573257	91184903	611646	LowQual
chr3	90573545	90986889	413344	LowQual
chr3	90574812	91148496	573684	LowQual
chr3	90574980	90946180	371200	LowQual
chr3	90575102	90917985	342883	LowQual
chr3	90575106	90892292	317186	LowQual
chr3	90575145	90784531	209386	LowQual
chr3	90575150	91116713	541563	LowQual
chr3	90575506	91116834	541328	LowQual
chr3	90575527	91096417	520890	LowQual
chr3	90575658	91073432	497774	LowQual
chr3	90575755	90855081	279326	PASS
chr3	90576308	90986919	410611	LowQual
chr3	90577061	90952898	375837	PASS
chr3	90577071	90856028	278957	LowQual
chr3	90577935	90898406	320471	LowQual
chr3	90579356	91101298	521942	LowQual
chr3	90579389	90864566	285177	LowQual
chr3	90579516	90957232	377716	LowQual
chr3	90579551	91028603	449052	LowQual
chr3	90579552	90779660	200108	LowQual
chr3	90579555	90876537	296982	LowQual
chr3	90579559	90920607	341048	LowQual
chr3	90579561	90978375	398814	LowQual
chr3	90579635	91026461	446826	LowQual
chr3	90580371	90871247	290876	PASS
chr3	90580553	91166836	586283	LowQual
chr3	90581086	112160285	21579199	LowQual
chr3	90582805	90789445	206640	LowQual
chr3	90582815	91011136	428321	LowQual
chr3	90583347	91017436	434089	LowQual
chr3	90583360	91143965	560605	LowQual
chr3	90583810	91164428	580618	LowQual
chr3	90584187	93123992	2539805	LowQual
chr3	90584238	91210296	626058	LowQual
chr3	90584660	90851873	267213	LowQual
chr3	90584660	92865264	2280604	LowQual
chr3	90585314	91148494	563180	LowQual
chr3	90585363	90957360	371997	LowQual
chr3	90585620	91073489	487869	LowQual
chr3	90586310	90934138	347828	LowQual
chr3	90586357	90788814	202457	LowQual
chr3	90587823	91225466	637643	LowQual
chr3	90587833	90898414	310581	LowQual
chr3	90587843	91016705	428862	LowQual
chr3	90587857	91226399	638542	LowQual
chr3	90587933	90884927	296994	LowQual
chr3	90588255	91085810	497555	LowQual
chr3	90588816	90970483	381667	LowQual
chr3	90588948	90953021	364073	LowQual
chr3	90589791	90856148	266357	LowQual
chr3	90590453	90871363	280910	PASS
chr3	90590512	90856119	265607	LowQual
chr3	90590604	90784490	193886	LowQual
chr3	90591675	90856028	264353	LowQual
chr3	90591906	90805165	213259	LowQual
chr3	90591908	90876370	284462	LowQual
chr3	90591934	91189832	597898	LowQual
chr3	90592268	91045208	452940	LowQual
chr3	90592787	91555416	962629	LowQual
chr3	90593042	91073512	480470	PASS
chr3	90593092	91024719	431627	LowQual
chr3	90593111	90856025	262914	LowQual
chr3	90593789	91148376	554587	LowQual
chr3	90594734	91019048	424314	LowQual
chr3	90596176	91236710	640534	LowQual
chr3	90596625	91108220	511595	LowQual
chr3	90597661	90991978	394317	LowQual
chr3	90598233	91169505	571272	LowQual
chr3	90598353	91146632	548279	LowQual
chr3	90601892	91011061	409169	LowQual
chr3	90601999	92020818	1418819	LowQual
chr3	90602355	90953008	350653	LowQual
chr3	90603296	90898418	295122	LowQual
chr3	90603951	91089634	485683	LowQual
chr3	90605030	91038513	433483	LowQual
chr3	90605904	90939389	333485	LowQual
chr3	90606055	90790670	184615	LowQual
chr3	90606910	90875617	268707	LowQual
chr3	90606953	91019054	412101	PASS
chr3	90607954	90787320	179366	PASS
chr3	90608704	90843188	234484	LowQual
chr3	90608824	91152711	543887	LowQual
chr3	90610042	91225505	615463	LowQual
chr3	90610699	90969245	358546	LowQual
chr3	90610727	91184124	573397	LowQual
chr3	90611371	90991858	380487	LowQual
chr3	90614517	91084299	469782	LowQual
chr3	90614918	91077844	462926	LowQual
chr3	90616436	91011062	394626	LowQual
chr3	90616583	91062515	445932	LowQual
chr3	90616595	91168635	552040	LowQual
chr3	90618238	90901895	283657	LowQual
chr3	90619739	91092023	472284	LowQual
chr3	90619947	90910924	290977	LowQual
chr3	90620863	91148499	527636	LowQual
chr3	90622338	90939269	316931	LowQual
chr3	90623291	91081940	458649	LowQual
chr3	90624184	91144046	519862	LowQual
chr3	90627205	90945200	317995	PASS
chr3	90628433	91145808	517375	LowQual
chr3	90629553	90828675	199122	LowQual
chr3	90630004	91073457	443453	LowQual
chr3	90630533	90901811	271278	LowQual
chr3	90631317	90825076	193759	LowQual
chr3	90632050	91184124	552074	LowQual
chr3	90632685	90790546	157861	LowQual
chr3	90632870	91101299	468429	LowQual
chr3	90633471	91089740	456269	LowQual
chr3	90633649	91874386	1240737	LowQual
chr3	90634197	90945171	310974	LowQual
chr3	90634383	91084308	449925	LowQual
chr3	90634899	90856032	221133	LowQual
chr3	90635092	91091406	456314	LowQual
chr3	90635157	91179760	544603	LowQual
chr3	90635268	91082573	447305	LowQual
chr3	90635274	90970474	335200	LowQual
chr3	90635389	90959795	324406	LowQual
chr3	90636693	90838215	201522	LowQual
chr3	90636767	90934140	297373	LowQual
chr3	90638007	90862867	224860	LowQual
chr3	90638413	91113940	475527	LowQual
chr3	90638541	91179641	541100	LowQual
chr3	90638657	91236801	598144	LowQual
chr3	90639872	91182031	542159	PASS
chr3	90640119	91101299	461180	LowQual
chr3	90640265	90991992	351727	LowQual
chr3	90642013	90790600	148587	LowQual
chr3	90642146	90986883	344737	LowQual
chr3	90642942	91211161	568219	LowQual
chr3	90643577	91208521	564944	LowQual
chr3	90643647	91148493	504846	PASS
chr3	90644863	91089735	444872	LowQual
chr3	90645490	91081931	436441	LowQual
chr3	90645626	91182031	536405	LowQual
chr3	90645660	90919447	273787	LowQual
chr3	90645793	90939390	293597	LowQual
chr3	90645800	91096871	451071	LowQual
chr3	90646314	91101431	455117	LowQual
chr3	90648537	90882253	233716	LowQual
chr3	90649044	90816148	167104	LowQual
chr3	90649656	91170119	520463	LowQual
chr3	90649788	91019144	369356	LowQual
chr3	90650333	90790611	140278	LowQual
chr3	90650622	91011649	361027	PASS
chr3	90650628	91210404	559776	LowQual
chr3	90650758	90885018	234260	LowQual
chr3	90652220	93230983	2578763	PASS
chr3	90652764	90790666	137902	LowQual
chr3	90654179	90807611	153432	LowQual
chr3	90654866	91195127	540261	LowQual
chr3	90654869	90856141	201272	LowQual
chr3	90654980	90789338	134358	LowQual
chr3	90655134	91101435	446301	LowQual
chr3	90655410	90970596	315186	PASS
chr3	90657024	90860361	203337	LowQual
chr3	90657066	91011035	353969	LowQual
chr3	90659661	90790549	130888	LowQual
chr3	90659711	91184739	525028	LowQual
chr3	90660214	93231049	2570835	LowQual
chr3	90660216	91101413	441197	LowQual
chr3	90660217	90783693	123476	LowQual
chr3	90660240	90934255	274015	LowQual
chr3	90660693	91210216	549523	LowQual
chr3	90660706	90783574	122868	LowQual
chr3	90660713	91214262	553549	PASS
chr3	90660789	91111119	450330	LowQual
chr3	90660796	91109401	448605	LowQual
chr3	90660805	91195147	534342	LowQual
chr3	90660817	91077939	417122	LowQual
chr3	90660822	91225566	564744	LowQual
chr3	90660827	90802598	141771	LowQual
chr3	90660827	91116968	456141	LowQual
chr3	90661044	90876542	215498	LowQual
chr3	90661817	91145721	483904	LowQual
chr3	90662184	91193304	531120	LowQual
chr3	90662480	91139501	477021	LowQual
chr3	90663053	90876438	213385	LowQual
chr3	90663055	90779523	116468	LowQual
chr3	90664458	90784532	120074	LowQual
chr3	90664735	91184741	520006	LowQual
chr3	90664786	91014836	350050	LowQual
chr3	90665301	91237624	572323	LowQual
chr3	90665307	91144051	478744	LowQual
chr3	90667341	90861087	193746	LowQual
chr3	90667607	91152640	485033	LowQual
chr3	90668051	90851950	183899	LowQual
chr3	90668409	91214392	545983	LowQual
chr3	90668670	90892203	223533	LowQual
chr3	90670067	91113852	443785	LowQual
chr3	90670068	91219205	549137	PASS
chr3	90670341	91045309	374968	LowQual
chr3	90671903	90970481	298578	PASS
chr3	90673402	91244824	571422	LowQual
chr3	90673444	91089595	416151	LowQual
chr3	90673606	91110977	437371	LowQual
chr3	90673621	91082577	408956	LowQual
chr3	90673714	90851954	178240	LowQual
chr3	90673726	90968283	294557	LowQual
chr3	90673737	91073623	399886	LowQual
chr3	90673745	90802608	128863	LowQual
chr3	90673771	90891793	218022	LowQual
chr3	90673777	90875636	201859	LowQual
chr3	90673780	90789017	115237	LowQual
chr3	90674420	91168605	494185	LowQual
chr3	90674439	90871903	197464	LowQual
chr3	90674499	91109406	434907	LowQual
chr3	90674830	92240408	1565578	LowQual
chr3	90675081	90986796	311715	LowQual
chr3	90675857	90955125	279268	LowQual
chr3	90675964	90779560	103596	LowQual
chr3	90676006	90907809	231803	LowQual
chr3	90676060	90875623	199563	LowQual
chr3	90676857	90995957	319100	LowQual
chr3	90677311	90970592	293281	LowQual
chr3	90677900	91084298	406398	LowQual
chr3	90677927	90784430	106503	LowQual
chr3	90678784	166027069	75348285	LowQual
chr3	90678927	90917253	238326	LowQual
chr3	90679087	90871902	192815	PASS
chr3	90680271	91035115	354844	LowQual
chr3	90681683	91194358	512675	LowQual
chr3	90681870	90787328	105458	LowQual
chr3	90682042	90939280	257238	LowQual
chr3	90682902	91035115	352213	LowQual
chr3	90682965	91000969	318004	LowQual
chr3	90683825	90967126	283301	LowQual
chr3	90684771	90871356	186585	LowQual
chr3	90684942	90836515	151573	LowQual
chr3	90684960	90828719	143759	LowQual
chr3	90685710	90898552	212842	LowQual
chr3	90685911	91091369	405458	LowQual
chr3	90686356	90952823	266467	LowQual
chr3	90686464	91150924	464460	LowQual
chr3	90686521	91167899	481378	LowQual
chr3	90686707	90968960	282253	LowQual
chr3	90688498	91082042	393544	LowQual
chr3	90688887	91225585	536698	LowQual
chr3	90690269	91169463	479194	LowQual
chr3	90691646	90856023	164377	LowQual
chr3	90691675	90776129	84454	LowQual
chr3	90691691	90876483	184792	LowQual
chr3	90691825	90805291	113466	LowQual
chr3	90691929	91184124	492195	LowQual
chr3	90692571	91089581	397010	LowQual
chr3	90693453	91184843	491390	LowQual
chr3	90693584	90889042	195458	LowQual
chr3	90694282	90898550	204268	LowQual
chr3	90694491	91082699	388208	LowQual
chr3	90694528	91237036	542508	LowQual
chr3	90694742	91145721	450979	LowQual
chr3	90694852	91223843	528991	LowQual
chr3	90695158	91073563	378405	LowQual
chr3	90695260	90991849	296589	LowQual
chr3	90695262	90986764	291502	LowQual
chr3	90696810	91169459	472649	PASS
chr3	90696817	91081921	385104	LowQual
chr3	90697300	90907802	210502	LowQual
chr3	90697975	90790697	92722	LowQual
chr3	90699019	90787314	88295	LowQual
chr3	90699026	90790700	91674	LowQual
chr3	90699035	91193401	494366	LowQual
chr3	90699083	91082038	382955	LowQual
chr3	90699133	90917229	218096	LowQual
chr3	90699431	90932985	233554	LowQual
chr3	90699533	90856125	156592	LowQual
chr3	90699599	90836519	136920	LowQual
chr3	90701150	90917132	215982	LowQual
chr3	90701179	91213570	512391	LowQual
chr3	90701331	91111120	409789	LowQual
chr3	90701751	112160288	21458537	LowQual
chr3	90701869	90910936	209067	LowQual
chr3	90702277	90876542	174265	LowQual
chr3	90702337	90889042	186705	LowQual
chr3	90703323	91244823	541500	LowQual
chr3	90703973	91148349	444376	LowQual
chr3	90705051	91148473	443422	LowQual
chr3	90705263	90918090	212827	LowQual
chr3	90707082	90968232	261150	LowQual
chr3	90707881	90871900	164019	LowQual
chr3	90708128	90969116	260988	LowQual
chr3	90708269	91116713	408444	LowQual
chr3	90709790	90790570	80780	LowQual
chr3	90710020	91214275	504255	LowQual
chr3	90710145	91017482	307337	LowQual
chr3	90710300	91027870	317570	LowQual
chr3	90711836	91176365	464529	LowQual
chr3	90711894	90844991	133097	LowQual
chr3	90714280	90910799	196519	LowQual
chr3	90715868	91096879	381011	LowQual
chr3	90716006	90968165	252159	LowQual
chr3	90716096	91045311	329215	LowQual
chr3	90717174	91143960	426786	LowQual
chr3	90717179	91017436	300257	PASS
chr3	90717201	91244837	527636	LowQual
chr3	90717207	90968109	250902	PASS
chr3	90717773	91139633	421860	LowQual
chr3	90718092	90862759	144667	PASS
chr3	90718293	90805313	87020	LowQual
chr3	90826928	91261905	434977	LowQual
chr3	90826958	91257847	430889	LowQual
chr3	90855975	91520448	664473	LowQual
chr3	90863494	91263613	400119	LowQual
chr3	90871261	91520444	649183	LowQual
chr3	90885024	91529286	644262	LowQual
chr3	90926237	93743598	2817361	LowQual
chr3	90928775	91262903	334128	LowQual
chr3	90986767	91519688	532921	LowQual
chr3	90996193	91257822	261629	LowQual
chr3	90996208	91261716	265508	LowQual
chr3	91019074	91524746	505672	LowQual
chr3	91035031	91528137	493106	LowQual
chr3	91036149	91263848	227699	LowQual
chr3	91045873	91261568	215695	LowQual
chr3	91056116	91262911	206795	LowQual
chr3	91116864	91518718	401854	LowQual
chr3	91119740	91249883	130143	LowQual
chr3	91131423	91282111	150688	LowQual
chr3	91144054	93723469	2579415	LowQual
chr3	91145799	91520783	374984	LowQual
chr3	91167812	91535094	367282	LowQual
chr3	91189922	91263836	73914	LowQual
chr3	91192776	91249838	57062	LowQual
chr3	91192799	91257544	64745	PASS
chr3	91193291	91263848	70557	LowQual
chr3	91213706	93746578	2532872	LowQual
chr3	91516955	92577565	1060610	LowQual
chr3	91527991	93061552	1533561	LowQual
chr3	91544962	91876478	331516	LowQual
chr3	98252388	98253639	1251	LowQual
chr3	105617966	105619713	1747	LowQual
chr3	105740033	105741285	1252	LowQual
chr3	107338923	132372292	25033369	LowQual
chr3	107391199	107391412	213	LowQual
chr3	108262447	109509219	1246772	LowQual
chr3	117577067	167060011	49482944	LowQual
chr3	119803123	119804853	1730	LowQual
chr3	119912472	162903798	42991326	LowQual
chr3	121192951	121858672	665721	PASS
chr3	121193425	121858188	664763	PASS
chr3	121397984	126093649	4695665	LowQual
chr3	123991733	125969711	1977978	PASS
chr3	124914236	124915720	1484	LowQual
chr3	125769993	129999428	4229435	LowQual
chr3	125770456	129999317	4228861	LowQual
chr3	125770940	129999176	4228236	LowQual
chr3	126822971	126823967	996	LowQual
chr3	128017218	128018438	1220	LowQual
chr3	128587930	128588898	968	LowQual
chr3	128627771	128633411	5640	LowQual
chr3	129248110	129248875	765	LowQual
chr3	131097700	131117520	19820	PASS
chr3	131098081	131117268	19187	PASS
chr3	131117424	161047758	29930334	PASS
chr3	131989234	131989569	335	PASS
chr3	131989515	131994726	5211	PASS
chr3	133129881	133130121	240	PASS
chr3	135386274	135396093	9819	LowQual
chr3	136418410	194237803	57819393	LowQual
chr3	137538313	137547727	9414	LowQual
chr3	138688194	138689474	1280	LowQual
chr3	138799297	138802136	2839	LowQual
chr3	139294800	139295931	1131	LowQual
chr3	141371343	141372523	1180	LowQual
chr3	141435662	141436717	1055	LowQual
chr3	148418049	176323859	27905810	LowQual
chr3	151573798	175904342	24330544	LowQual
chr3	152031062	176727153	24696091	PASS
chr3	152031101	176726902	24695801	LowQual
chr3	152460633	198124212	45663579	LowQual
chr3	153087640	153089366	1726	LowQual
chr3	153301049	187024495	33723446	LowQual
chr3	153301557	187024433	33722876	LowQual
chr3	153314135	165725516	12411381	LowQual
chr3	153314469	165725459	12410990	LowQual
chr3	155537187	173029680	17492493	LowQual
chr3	155814235	155945232	130997	LowQual
chr3	157198680	186480819	29282139	LowQual
chr3	157758907	197301321	39542414	LowQual
chr3	160048011	160050171	2160	LowQual
chr3	160872846	160873567	721	LowQual
chr3	161637052	161637251	199	PASS
chr3	161637165	161637415	250	PASS
chr3	162807955	162829856	21901	PASS
chr3	162827575	162829868	2293	PASS
chr3	165092840	165093211	371	PASS
chr3	169730875	169731633	758	PASS
chr3	169810152	169810868	716	LowQual
chr3	170203047	172168999	1965952	LowQual
chr3	170371377	170373153	1776	LowQual
chr3	172611825	172612720	895	LowQual
chr3	173878174	173879144	970	LowQual
chr3	174885881	189145557	14259676	LowQual
chr3	176824685	182720470	5895785	LowQual
chr3	179423737	179424679	942	LowQual
chr3	180054684	180054992	308	LowQual
chr3	180054909	180055075	166	LowQual
chr3	183101789	183103353	1564	LowQual
chr3	183432328	183571543	139215	LowQual
chr3	183761139	183762866	1727	LowQual
chr3	183903225	183903998	773	LowQual
chr3	184221696	184222900	1204	LowQual
chr3	184396674	184397184	510	LowQual
chr3	184470383	184472849	2466	LowQual
chr3	185333817	185334699	882	LowQual
chr3	185590430	185591448	1018	LowQual
chr3	185634793	185635839	1046	LowQual
chr3	185659814	185661449	1635	LowQual
chr3	188142561	193362877	5220316	LowQual
chr3	188142700	193362670	5219970	LowQual
chr3	188214137	188215142	1005	LowQual
chr3	190978879	191281786	302907	LowQual
chr3	194334855	194336080	1225	LowQual
chr3	195637306	197652508	2015202	LowQual
chr3	195637308	195952223	314915	PASS
chr3	195638282	195951398	313116	LowQual
chr3	195644711	195944437	299726	LowQual
chr3	195644933	197640972	1996039	LowQual
chr3	195644946	195943645	298699	LowQual
chr3	195646840	196001075	354235	LowQual
chr3	195651373	195996881	345508	LowQual
chr3	195686506	195962350	275844	LowQual
chr3	195686868	195962396	275528	LowQual
chr3	195687553	195962286	274733	LowQual
chr3	195690941	195957962	267021	LowQual
chr3	195691178	195956607	265429	LowQual
chr3	195740693	195742122	1429	LowQual
chr3	196177088	196178445	1357	LowQual
chr3	196547803	196548748	945	LowQual
chr3	197017682	197018273	591	LowQual
chr4	14060	190118527	190104467	LowQual
chr4	16760	190115441	190098681	LowQual
chr4	19914	190112287	190092373	LowQual
chr4	21048	190105447	190084399	LowQual
chr4	2204057	106987922	104783865	LowQual
chr4	2471104	2473084	1980	LowQual
chr4	3919150	3919343	193	LowQual
chr4	3926388	9731898	5805510	LowQual
chr4	3926646	9731775	5805129	PASS
chr4	3934211	9712052	5777841	LowQual
chr4	3993707	10489501	6495794	LowQual
chr4	4002563	9642174	5639611	PASS
chr4	4004216	9640735	5636519	PASS
chr4	4039394	9066521	5027127	LowQual
chr4	4040139	9066501	5026362	LowQual
chr4	4068697	9041168	4972471	LowQual
chr4	4348716	28303296	23954580	LowQual
chr4	5079968	5081050	1082	LowQual
chr4	6004160	185827202	179823042	LowQual
chr4	6511760	190067638	183555878	LowQual
chr4	6630075	130425242	123795167	LowQual
chr4	8842218	185827328	176985110	LowQual
chr4	8842711	185827233	176984522	LowQual
chr4	9041069	126101178	117060109	LowQual
chr4	10537710	136423767	125886057	LowQual
chr4	14836261	168156292	153320031	LowQual
chr4	15159215	69656933	54497718	LowQual
chr4	18175317	18270040	94723	PASS
chr4	18175480	18269623	94143	PASS
chr4	24653789	130425242	105771453	LowQual
chr4	25243804	58460334	33216530	LowQual
chr4	25739592	25741338	1746	LowQual
chr4	26734933	64155408	37420475	LowQual
chr4	27028799	130425239	103396440	LowQual
chr4	28113972	28116476	2504	PASS
chr4	32510743	90271903	57761160	LowQual
chr4	36815652	134747316	97931664	LowQual
chr4	38912597	38914379	1782	LowQual
chr4	39041036	39042067	1031	LowQual
chr4	39997616	39998495	879	LowQual
chr4	40134706	105324529	65189823	LowQual
chr4	40504536	40505775	1239	LowQual
chr4	40647334	126101175	85453841	LowQual
chr4	40779474	137893790	97114316	LowQual
chr4	44268078	44303062	34984	LowQual
chr4	46642223	46643111	888	LowQual
chr4	48000451	48001277	826	LowQual
chr4	48214978	48217131	2153	LowQual
chr4	49091249	49642596	551347	LowQual
chr4	49091249	49644987	553738	LowQual
chr4	49091251	49637089	545838	LowQual
chr4	49091369	49655294	563925	LowQual
chr4	49091380	49641801	550421	LowQual
chr4	49091454	49637846	546392	LowQual
chr4	49091481	49650523	559042	LowQual
chr4	49091484	49639474	547990	LowQual
chr4	49091805	49657508	565703	LowQual
chr4	49091882	49635525	543643	LowQual
chr4	49091893	49655832	563939	LowQual
chr4	49091955	49644987	553032	LowQual
chr4	49091963	49634451	542488	LowQual
chr4	49092014	49647217	555203	LowQual
chr4	49092044	49639095	547051	LowQual
chr4	49092057	49653774	561717	LowQual
chr4	49092067	49633360	541293	LowQual
chr4	49092304	49641801	549497	LowQual
chr4	49092307	49648034	555727	LowQual
chr4	49092308	49648670	556362	LowQual
chr4	49092328	49642854	550526	LowQual
chr4	49092333	49644180	551847	LowQual
chr4	49092438	49642726	550288	LowQual
chr4	49092473	49650499	558026	LowQual
chr4	49092743	49632671	539928	LowQual
chr4	49092745	49640970	548225	LowQual
chr4	49092746	49637046	544300	LowQual
chr4	49092751	49657537	564786	LowQual
chr4	49092778	49637551	544773	LowQual
chr4	49092781	49647855	555074	LowQual
chr4	49092841	49654013	561172	LowQual
chr4	49092853	49641126	548273	LowQual
chr4	49092872	49637847	544975	LowQual
chr4	49092872	49647935	555063	LowQual
chr4	49092872	49650614	557742	LowQual
chr4	49092882	49634400	541518	LowQual
chr4	49092902	49652480	559578	LowQual
chr4	49092914	49658009	565095	LowQual
chr4	49092918	49635633	542715	LowQual
chr4	49092918	49642111	549193	LowQual
chr4	49092918	49651554	558636	LowQual
chr4	49092922	49642698	549776	LowQual
chr4	49093027	49655293	562266	LowQual
chr4	49093086	49632775	539689	LowQual
chr4	49093094	49639195	546101	LowQual
chr4	49093690	49657648	563958	LowQual
chr4	49094379	49637112	542733	LowQual
chr4	49094531	49657571	563040	LowQual
chr4	49094534	49641804	547270	LowQual
chr4	49094537	49634444	539907	LowQual
chr4	49094540	49642608	548068	LowQual
chr4	49094541	49632551	538010	LowQual
chr4	49094541	49641031	546490	LowQual
chr4	49094542	49635225	540683	LowQual
chr4	49094567	49651416	556849	LowQual
chr4	49094571	49639293	544722	LowQual
chr4	49094571	49650780	556209	LowQual
chr4	49094641	49654916	560275	LowQual
chr4	49094643	49645241	550598	LowQual
chr4	49094649	49648851	554202	LowQual
chr4	49094661	49657710	563049	LowQual
chr4	49094979	49639495	544516	LowQual
chr4	49095018	49632763	537745	LowQual
chr4	49095024	49635619	540595	LowQual
chr4	49095029	49637846	542817	LowQual
chr4	49096123	49657513	561390	LowQual
chr4	49096133	49645174	549041	LowQual
chr4	49096135	49641791	545656	LowQual
chr4	49096139	49632626	536487	LowQual
chr4	49096144	49653432	557288	LowQual
chr4	49096148	49637111	540963	LowQual
chr4	49096149	49635169	539020	LowQual
chr4	49096170	49634457	538287	LowQual
chr4	49096238	49638591	542353	PASS
chr4	49096248	49652481	556233	LowQual
chr4	49096263	49653856	557593	LowQual
chr4	49096264	49635614	539350	LowQual
chr4	49096265	49650594	554329	LowQual
chr4	49096268	49639474	543206	LowQual
chr4	49096274	49634395	538121	LowQual
chr4	49096295	49648849	552554	LowQual
chr4	49096355	49655182	558827	LowQual
chr4	49096459	49632763	536304	LowQual
chr4	49096468	49642959	546491	LowQual
chr4	49096471	49657706	561235	LowQual
chr4	49096479	49655300	558821	LowQual
chr4	49096777	49641031	544254	LowQual
chr4	49096785	49631418	534633	LowQual
chr4	49096798	49647425	550627	LowQual
chr4	49096882	49649312	552430	LowQual
chr4	49097055	49648011	550956	LowQual
chr4	49097081	49641803	544722	LowQual
chr4	49097093	49648695	551602	LowQual
chr4	49097124	49632599	535475	LowQual
chr4	49097147	49655810	558663	LowQual
chr4	49097152	49651360	554208	LowQual
chr4	49097155	49642597	545442	LowQual
chr4	49097157	49653680	556523	LowQual
chr4	49097160	49639114	541954	LowQual
chr4	49097180	49650743	553563	LowQual
chr4	49097227	49645172	547945	LowQual
chr4	49097244	49637111	539867	LowQual
chr4	49097274	49634764	537490	LowQual
chr4	49097279	49646233	548954	LowQual
chr4	49097283	49639495	542212	LowQual
chr4	49097288	49637846	540558	LowQual
chr4	49097303	49634297	536994	LowQual
chr4	49097306	49641140	543834	LowQual
chr4	49097323	49651526	554203	LowQual
chr4	49097369	49653770	556401	LowQual
chr4	49097393	49642948	545555	LowQual
chr4	49097402	49641876	544474	LowQual
chr4	49097403	49646377	548974	LowQual
chr4	49097659	49647514	549855	LowQual
chr4	49097660	49631412	533752	LowQual
chr4	49097661	49651360	553699	LowQual
chr4	49097666	49650734	553068	LowQual
chr4	49097680	49644815	547135	LowQual
chr4	49097705	49653123	555418	LowQual
chr4	49097709	49639378	541669	LowQual
chr4	49097781	49637426	539645	LowQual
chr4	49097781	49639496	541715	LowQual
chr4	49097781	49641140	543359	LowQual
chr4	49097781	49647943	550162	LowQual
chr4	49097782	49634289	536507	LowQual
chr4	49097905	49655823	557918	LowQual
chr4	49097986	49648799	550813	LowQual
chr4	49097987	49640649	542662	LowQual
chr4	49098019	49650821	552802	LowQual
chr4	49098145	49634200	536055	LowQual
chr4	49098170	49639112	540942	LowQual
chr4	49098170	49653668	555498	LowQual
chr4	49098171	49649233	551062	LowQual
chr4	49098174	49637685	539511	LowQual
chr4	49098175	49641034	542859	LowQual
chr4	49098175	49641803	543628	LowQual
chr4	49098176	49648648	550472	LowQual
chr4	49098249	49656687	558438	LowQual
chr4	49098268	49634278	536010	LowQual
chr4	49098316	49642989	544673	LowQual
chr4	49098403	49647620	549217	LowQual
chr4	49098497	49641119	542622	LowQual
chr4	49098520	49637116	538596	LowQual
chr4	49098520	49650720	552200	LowQual
chr4	49098549	49635173	536624	LowQual
chr4	49098549	49642598	544049	LowQual
chr4	49098567	49655180	556613	LowQual
chr4	49098623	49647170	548547	LowQual
chr4	49098648	49644674	546026	LowQual
chr4	49098654	49642130	543476	LowQual
chr4	49098663	49650852	552189	LowQual
chr4	49098664	49655946	557282	LowQual
chr4	49098665	49639494	540829	LowQual
chr4	49098668	49637846	539178	LowQual
chr4	49098701	49652453	553752	LowQual
chr4	49098723	49651670	552947	LowQual
chr4	49098738	49648163	549425	LowQual
chr4	49098747	49637760	539013	LowQual
chr4	49098765	49640271	541506	LowQual
chr4	49098767	49653803	555036	LowQual
chr4	49098770	49637201	538431	LowQual
chr4	49098965	49646271	547306	LowQual
chr4	49099006	49637111	538105	LowQual
chr4	49099031	49632671	533640	LowQual
chr4	49099127	49634257	535130	LowQual
chr4	49099157	49655182	556025	LowQual
chr4	49099170	49655810	556640	LowQual
chr4	49099249	49633021	533772	LowQual
chr4	49099477	49652549	553072	LowQual
chr4	49099496	49642793	543297	LowQual
chr4	49099497	49633493	533996	LowQual
chr4	49099511	49638162	538651	LowQual
chr4	49099511	49639797	540286	LowQual
chr4	49099556	49647215	547659	LowQual
chr4	49099561	49650488	550927	LowQual
chr4	49099571	49639377	539806	LowQual
chr4	49099576	49655162	555586	LowQual
chr4	49099647	49635526	535879	LowQual
chr4	49099774	49651444	551670	LowQual
chr4	49099777	49645726	545949	LowQual
chr4	49099875	49635279	535404	LowQual
chr4	49099928	49637112	537184	LowQual
chr4	49100196	49655840	555644	LowQual
chr4	49100201	49655935	555734	LowQual
chr4	49100297	49650723	550426	LowQual
chr4	49100361	49648843	548482	LowQual
chr4	49100770	49657767	556997	LowQual
chr4	49101088	49657538	556450	LowQual
chr4	49101100	49653182	552082	LowQual
chr4	49101201	49634525	533324	LowQual
chr4	49101330	49657690	556360	LowQual
chr4	49101436	49632874	531438	LowQual
chr4	49101544	49635619	534075	LowQual
chr4	49101565	49642086	540521	LowQual
chr4	49101680	49642717	541037	LowQual
chr4	49101680	49654184	552504	LowQual
chr4	49102264	49639377	537113	LowQual
chr4	49102264	49651360	549096	LowQual
chr4	49102272	49654745	552473	LowQual
chr4	49102288	49632530	530242	LowQual
chr4	49102289	49634320	532031	LowQual
chr4	49102289	49635130	532841	LowQual
chr4	49102289	49637605	535316	LowQual
chr4	49102291	49638305	536014	LowQual
chr4	49102291	49640291	538000	LowQual
chr4	49102291	49641054	538763	LowQual
chr4	49102291	49644599	542308	LowQual
chr4	49102291	49647855	545564	LowQual
chr4	49102291	49649165	546874	LowQual
chr4	49102291	49650492	548201	LowQual
chr4	49102302	49647003	544701	LowQual
chr4	49102431	49646268	543837	LowQual
chr4	49102509	49655585	553076	LowQual
chr4	49102523	49642569	540046	LowQual
chr4	49102534	49657097	554563	LowQual
chr4	49102627	49639810	537183	LowQual
chr4	49102642	49633009	530367	LowQual
chr4	49102645	49644035	541390	LowQual
chr4	49102648	49647534	544886	LowQual
chr4	49102649	49634248	531599	LowQual
chr4	49102659	49638591	535932	LowQual
chr4	49102661	49631518	528857	LowQual
chr4	49102664	49635634	532970	LowQual
chr4	49102664	49650817	548153	LowQual
chr4	49102669	49655281	552612	LowQual
chr4	49102682	49652404	549722	LowQual
chr4	49102721	49642718	539997	LowQual
chr4	49102750	49644772	542022	LowQual
chr4	49102753	49657848	555095	LowQual
chr4	49102877	49648850	545973	LowQual
chr4	49102922	49641140	538218	LowQual
chr4	49102940	49636321	533381	LowQual
chr4	49102947	49645242	542295	LowQual
chr4	49102979	49639294	536315	LowQual
chr4	49103237	49648695	545458	LowQual
chr4	49103319	49637190	533871	LowQual
chr4	49103342	49655303	551961	LowQual
chr4	49103379	49633931	530552	LowQual
chr4	49103483	49651676	548193	LowQual
chr4	49103487	49631386	527899	LowQual
chr4	49103509	49650780	547271	LowQual
chr4	49103548	49634770	531222	LowQual
chr4	49103560	49632688	529128	LowQual
chr4	49103575	49641802	538227	LowQual
chr4	49103578	49638993	535415	LowQual
chr4	49103583	49652195	548612	LowQual
chr4	49103597	49641034	537437	LowQual
chr4	49103611	49653135	549524	LowQual
chr4	49103622	49655810	552188	LowQual
chr4	49103661	49653203	549542	LowQual
chr4	49103681	49646489	542808	LowQual
chr4	49103687	49654348	550661	LowQual
chr4	49103691	49655935	552244	LowQual
chr4	49103812	49637720	533908	LowQual
chr4	49103812	49647124	543312	LowQual
chr4	49103909	49645172	541263	LowQual
chr4	49103970	49641437	537467	LowQual
chr4	49103979	49651501	547522	LowQual
chr4	49103982	49635828	531846	LowQual
chr4	49103982	49637800	533818	LowQual
chr4	49103982	49648854	544872	LowQual
chr4	49103983	49633018	529035	LowQual
chr4	49103983	49639806	535823	LowQual
chr4	49104078	49631695	527617	LowQual
chr4	49104404	49638993	534589	LowQual
chr4	49104412	49632595	528183	LowQual
chr4	49104419	49635518	531099	LowQual
chr4	49104523	49646405	541882	LowQual
chr4	49104524	49655935	551411	LowQual
chr4	49104575	49634012	529437	LowQual
chr4	49104575	49637846	533271	LowQual
chr4	49104575	49641125	536550	LowQual
chr4	49104575	49650860	546285	LowQual
chr4	49104601	49639492	534891	LowQual
chr4	49104678	49650229	545551	LowQual
chr4	49104737	49642705	537968	LowQual
chr4	49104742	49655180	550438	LowQual
chr4	49105021	49637108	532087	LowQual
chr4	49105115	49632671	527556	LowQual
chr4	49105115	49651362	546247	LowQual
chr4	49105115	49653685	548570	LowQual
chr4	49105162	49642431	537269	LowQual
chr4	49105191	49634525	529334	LowQual
chr4	49105206	49652902	547696	LowQual
chr4	49105224	49632015	526791	LowQual
chr4	49105256	49638121	532865	LowQual
chr4	49105261	49646281	541020	LowQual
chr4	49105316	49645172	539856	LowQual
chr4	49105363	49635118	529755	LowQual
chr4	49105364	49641126	535762	LowQual
chr4	49105366	49645371	540005	LowQual
chr4	49105376	49641791	536415	LowQual
chr4	49105377	49640815	535438	LowQual
chr4	49105381	49634170	528789	LowQual
chr4	49105386	49647599	542213	LowQual
chr4	49105392	49655810	550418	LowQual
chr4	49105396	49638963	533567	LowQual
chr4	49105408	49652198	546790	LowQual
chr4	49105479	49650825	545346	LowQual
chr4	49105484	49637214	531730	LowQual
chr4	49105485	49652549	547064	LowQual
chr4	49105489	49653235	547746	LowQual
chr4	49105493	49642144	536651	LowQual
chr4	49105659	49654737	549078	LowQual
chr4	49105759	49642986	537227	LowQual
chr4	49105760	49632773	527013	LowQual
chr4	49105760	49648855	543095	LowQual
chr4	49105806	49655296	549490	LowQual
chr4	49105835	49655935	550100	LowQual
chr4	49105868	49646378	540510	LowQual
chr4	49106006	49642619	536613	LowQual
chr4	49106021	49632676	526655	LowQual
chr4	49106032	49639379	533347	LowQual
chr4	49106094	49651470	545376	LowQual
chr4	49106119	49637199	531080	LowQual
chr4	49106141	49653110	546969	LowQual
chr4	49106142	49634199	528057	LowQual
chr4	49106145	49648652	542507	LowQual
chr4	49106216	49653739	547523	LowQual
chr4	49106242	49643003	536761	PASS
chr4	49106366	49637583	531217	LowQual
chr4	49106366	49652640	546274	LowQual
chr4	49106415	49650534	544119	LowQual
chr4	49106465	49641885	535420	LowQual
chr4	49106490	49645237	538747	LowQual
chr4	49106499	49634523	528024	LowQual
chr4	49106499	49639474	532975	LowQual
chr4	49106504	49650858	544354	LowQual
chr4	49106512	49635632	529120	LowQual
chr4	49106516	49648837	542321	LowQual
chr4	49106521	49647939	541418	LowQual
chr4	49106738	49632599	525861	LowQual
chr4	49106853	49634200	527347	LowQual
chr4	49106937	49645061	538124	LowQual
chr4	49106939	49634543	527604	LowQual
chr4	49107224	49650779	543555	LowQual
chr4	49107278	49633408	526130	LowQual
chr4	49107290	49646272	538982	LowQual
chr4	49107354	49640269	532915	LowQual
chr4	49107368	49635518	528150	LowQual
chr4	49107384	49638229	530845	LowQual
chr4	49107389	49639802	532413	LowQual
chr4	49107525	49645846	538321	LowQual
chr4	49107641	49638333	530692	LowQual
chr4	49107650	49657505	549855	LowQual
chr4	49107659	49655823	548164	LowQual
chr4	49107787	49641801	534014	LowQual
chr4	49107819	49650621	542802	LowQual
chr4	49107820	49652555	544735	LowQual
chr4	49107873	49634546	526673	LowQual
chr4	49107879	49632763	524884	LowQual
chr4	49107949	49648796	540847	LowQual
chr4	49108198	49635496	527298	LowQual
chr4	49108217	49650514	542297	LowQual
chr4	49108241	49632608	524367	LowQual
chr4	49108243	49642583	534340	LowQual
chr4	49108268	49634330	526062	LowQual
chr4	49108268	49638060	529792	LowQual
chr4	49108268	49653432	545164	LowQual
chr4	49108269	49641050	532781	LowQual
chr4	49108269	49647855	539586	LowQual
chr4	49108326	49651367	543041	LowQual
chr4	49108359	49640082	531723	LowQual
chr4	49108364	49637075	528711	LowQual
chr4	49108418	49651957	543539	LowQual
chr4	49108424	49647498	539074	LowQual
chr4	49108435	49645844	537409	LowQual
chr4	49108446	49652676	544230	LowQual
chr4	49108453	49644658	536205	LowQual
chr4	49108458	49639495	531037	LowQual
chr4	49108458	49651526	543068	LowQual
chr4	49108484	49637847	529363	LowQual
chr4	49108486	49646368	537882	LowQual
chr4	49108487	49640372	531885	LowQual
chr4	49108530	49633019	524489	LowQual
chr4	49108530	49654032	545502	LowQual
chr4	49108536	49635634	527098	LowQual
chr4	49108602	49645242	536640	LowQual
chr4	49108602	49654916	546314	LowQual
chr4	49108621	49646977	538356	LowQual
chr4	49108726	49642956	534230	LowQual
chr4	49108737	49641140	532403	LowQual
chr4	49108758	49648845	540087	LowQual
chr4	49108811	49642084	533273	LowQual
chr4	49109439	49648724	539285	LowQual
chr4	49109479	49655950	546471	LowQual
chr4	49109483	49635168	525685	LowQual
chr4	49109490	49640986	531496	LowQual
chr4	49109495	49657538	548043	LowQual
chr4	49109506	49651360	541854	LowQual
chr4	49109615	49657307	547692	LowQual
chr4	49109621	49655007	545386	LowQual
chr4	49109660	49632602	522942	LowQual
chr4	49109669	49646268	536599	LowQual
chr4	49109688	49652272	542584	LowQual
chr4	49109692	49650532	540840	LowQual
chr4	49109697	49639378	529681	LowQual
chr4	49109702	49637764	528062	LowQual
chr4	49109712	49642577	532865	LowQual
chr4	49109712	49647124	537412	LowQual
chr4	49109720	49647858	538138	LowQual
chr4	49109731	49640271	530540	LowQual
chr4	49109792	49632768	522976	LowQual
chr4	49109799	49631695	521896	LowQual
chr4	49109800	49650963	541163	LowQual
chr4	49109804	49642793	532989	LowQual
chr4	49109811	49646417	536606	LowQual
chr4	49109857	49644408	534551	LowQual
chr4	49109888	49633390	523502	LowQual
chr4	49109950	49651516	541566	LowQual
chr4	49109960	49641126	531166	LowQual
chr4	49109966	49645283	535317	LowQual
chr4	49110017	49634527	524510	LowQual
chr4	49110059	49638164	528105	LowQual
[truncated: 7,328 more rows]
