# Supplementary material for: Discovery of large genomic inversions using long range information
Source: BMC Genomics. 2017 Jan 10;18:65. doi: 10.1186/s12864-016-3444-1 (PMC5223412; doi:10.1186/s12864-016-3444-1)
Supplement: Additional file 2: — Call sets. Call sets generated by Valor, DELLY, LUMPY, and GASVPro using both real data and simulations. (ZIP 72710 kb) [file 12864_2016_3444_MOESM2_ESM.zip › supplementary/NA12877/lumpy_NA12877_platinum.vcf]

##fileformat=VCFv4.2
##source=LUMPY
##INFO=<ID=SVTYPE,Number=1,Type=String,Description="Type of structural variant">
##INFO=<ID=SVLEN,Number=.,Type=Integer,Description="Difference in length between REF and ALT alleles">
##INFO=<ID=END,Number=1,Type=Integer,Description="End position of the variant described in this record">
##INFO=<ID=STRANDS,Number=.,Type=String,Description="Strand orientation of the adjacency in BEDPE format (DEL:+-, DUP:-+, INV:++/--)">
##INFO=<ID=IMPRECISE,Number=0,Type=Flag,Description="Imprecise structural variation">
##INFO=<ID=CIPOS,Number=2,Type=Integer,Description="Confidence interval around POS for imprecise variants">
##INFO=<ID=CIEND,Number=2,Type=Integer,Description="Confidence interval around END for imprecise variants">
##INFO=<ID=CIPOS95,Number=2,Type=Integer,Description="Confidence interval (95%) around POS for imprecise variants">
##INFO=<ID=CIEND95,Number=2,Type=Integer,Description="Confidence interval (95%) around END for imprecise variants">
##INFO=<ID=MATEID,Number=.,Type=String,Description="ID of mate breakends">
##INFO=<ID=EVENT,Number=1,Type=String,Description="ID of event associated to breakend">
##INFO=<ID=SECONDARY,Number=0,Type=Flag,Description="Secondary breakend in a multi-line variants">
##INFO=<ID=SU,Number=.,Type=Integer,Description="Number of pieces of evidence supporting the variant across all samples">
##INFO=<ID=PE,Number=.,Type=Integer,Description="Number of paired-end reads supporting the variant across all samples">
##INFO=<ID=SR,Number=.,Type=Integer,Description="Number of split reads supporting the variant across all samples">
##INFO=<ID=EV,Number=.,Type=String,Description="Type of LUMPY evidence contributing to the variant call">
##INFO=<ID=PRPOS,Number=.,Type=String,Description="LUMPY probability curve of the POS breakend">
##INFO=<ID=PREND,Number=.,Type=String,Description="LUMPY probability curve of the END breakend">
##ALT=<ID=DEL,Description="Deletion">
##ALT=<ID=DUP,Description="Duplication">
##ALT=<ID=INV,Description="Inversion">
##ALT=<ID=DUP:TANDEM,Description="Tandem duplication">
##ALT=<ID=INS,Description="Insertion of novel sequence">
##ALT=<ID=CNV,Description="Copy number variable region">
##FORMAT=<ID=GT,Number=1,Type=String,Description="Genotype">
##FORMAT=<ID=SU,Number=1,Type=Integer,Description="Number of pieces of evidence supporting the variant">
##FORMAT=<ID=PE,Number=1,Type=Integer,Description="Number of paired-end reads supporting the variant">
##FORMAT=<ID=SR,Number=1,Type=Integer,Description="Number of split reads supporting the variant">
##FORMAT=<ID=BD,Number=1,Type=Integer,Description="Amount of BED evidence supporting the variant">
#CHROM	POS	ID	REF	ALT	QUAL	FILTER	INFO	FORMAT	NA12877
1	829170	1	N	<DEL>	.	.	SVTYPE=DEL;STRANDS=+-:6;SVLEN=-35;END=829205;CIPOS=-6,5;CIEND=-6,5;CIPOS95=0,0;CIEND95=0,0;SU=6;PE=0;SR=6	GT:SU:PE:SR	./.:6:0:6
1	869392	2	N	<DEL>	.	.	SVTYPE=DEL;STRANDS=+-:10;SVLEN=-873;END=870265;CIPOS=-10,258;CIEND=-318,9;CIPOS95=-2,66;CIEND95=-64,2;IMPRECISE;SU=10;PE=10;SR=0	GT:SU:PE:SR	./.:10:10:0
1	1224062	3	N	<DEL>	.	.	SVTYPE=DEL;STRANDS=+-:4;SVLEN=-1464;END=1225526;CIPOS=-10,465;CIEND=-405,9;CIPOS95=-1,177;CIEND95=-132,1;IMPRECISE;SU=4;PE=4;SR=0	GT:SU:PE:SR	./.:4:4:0
1	1530383	4	N	<DEL>	.	.	SVTYPE=DEL;STRANDS=+-:9;SVLEN=-303;END=1530686;CIPOS=-4,3;CIEND=-4,3;CIPOS95=0,0;CIEND95=0,0;SU=9;PE=0;SR=9	GT:SU:PE:SR	./.:9:0:9
1	1531319	5	N	<DUP>	.	.	SVTYPE=DUP;STRANDS=-+:4;SVLEN=332;END=1531651;CIPOS=-411,9;CIEND=-10,458;CIPOS95=-139,1;CIEND95=-1,174;IMPRECISE;SU=4;PE=4;SR=0	GT:SU:PE:SR	./.:4:4:0
1	1530986	6	N	<DEL>	.	.	SVTYPE=DEL;STRANDS=+-:4;SVLEN=-548;END=1531534;CIPOS=-10,311;CIEND=-480,9;CIPOS95=-2,114;CIEND95=-170,1;IMPRECISE;SU=4;PE=4;SR=0	GT:SU:PE:SR	./.:4:4:0
1	1649652	7	N	<DEL>	.	.	SVTYPE=DEL;STRANDS=+-:12;SVLEN=-958;END=1650610;CIPOS=-10,312;CIEND=-353,9;CIPOS95=-1,117;CIEND95=-75,2;IMPRECISE;SU=12;PE=12;SR=0	GT:SU:PE:SR	./.:12:12:0
1	1588586	8	N	<DUP>	.	.	SVTYPE=DUP;STRANDS=-+:12;SVLEN=65362;END=1653948;CIPOS=-280,9;CIEND=-10,220;CIPOS95=-109,1;CIEND95=-2,43;IMPRECISE;SU=12;PE=12;SR=0	GT:SU:PE:SR	./.:12:12:0
1	1594431	9	N	<DUP>	.	.	SVTYPE=DUP;STRANDS=-+:4;SVLEN=65758;END=1660189;CIPOS=-464,9;CIEND=-10,431;CIPOS95=-171,1;CIEND95=-1,151;IMPRECISE;SU=4;PE=4;SR=0	GT:SU:PE:SR	./.:4:4:0
1	1777281	10	N	<DEL>	.	.	SVTYPE=DEL;STRANDS=+-:6;SVLEN=-12;END=1777293;CIPOS=-10,8;CIEND=-6,5;CIPOS95=0,0;CIEND95=0,0;SU=6;PE=0;SR=6	GT:SU:PE:SR	./.:6:0:6
1	1866374	11	N	<DEL>	.	.	SVTYPE=DEL;STRANDS=+-:19;SVLEN=-638;END=1867012;CIPOS=-8,225;CIEND=-167,9;CIPOS95=0,74;CIEND95=-34,3;IMPRECISE;SU=19;PE=19;SR=0	GT:SU:PE:SR	./.:19:19:0
1	1869284	12	N	<DEL>	.	.	SVTYPE=DEL;STRANDS=+-:5;SVLEN=-27;END=1869311;CIPOS=-10,9;CIEND=-10,9;CIPOS95=0,0;CIEND95=0,0;SU=5;PE=0;SR=5	GT:SU:PE:SR	./.:5:0:5
1	2053325	13	N	<DUP>	.	.	SVTYPE=DUP;STRANDS=-+:6;SVLEN=2430;END=2055755;CIPOS=-6,5;CIEND=-6,5;CIPOS95=0,0;CIEND95=0,0;SU=6;PE=0;SR=6	GT:SU:PE:SR	./.:6:0:6
1	2054429	14	N	<DEL>	.	.	SVTYPE=DEL;STRANDS=+-:4;SVLEN=-1385;END=2055814;CIPOS=-9,8;CIEND=-9,8;CIPOS95=0,0;CIEND95=0,0;SU=4;PE=0;SR=4	GT:SU:PE:SR	./.:4:0:4
1	2053435	15	N	<DEL>	.	.	SVTYPE=DEL;STRANDS=+-:4;SVLEN=-2404;END=2055839;CIPOS=-10,461;CIEND=-348,9;CIPOS95=-1,176;CIEND95=-102,2;IMPRECISE;SU=4;PE=4;SR=0	GT:SU:PE:SR	./.:4:4:0
1	2585303	16	N	<DUP>	.	.	SVTYPE=DUP;STRANDS=-+:5;SVLEN=323;END=2585626;CIPOS=-426,9;CIEND=-10,404;CIPOS95=-153,1;CIEND95=-1,143;IMPRECISE;SU=5;PE=5;SR=0	GT:SU:PE:SR	./.:5:5:0
1	2584716	17	N	<DUP>	.	.	SVTYPE=DUP;STRANDS=-+:6;SVLEN=929;END=2585645;CIPOS=-442,9;CIEND=-10,385;CIPOS95=-145,1;CIEND95=-1,147;IMPRECISE;SU=6;PE=6;SR=0	GT:SU:PE:SR	./.:6:6:0
1	2583756	18	N	<DEL>	.	.	SVTYPE=DEL;STRANDS=+-:5;SVLEN=-2060;END=2585816;CIPOS=-10,492;CIEND=-317,9;CIPOS95=-1,190;CIEND95=-113,2;IMPRECISE;SU=5;PE=5;SR=0	GT:SU:PE:SR	./.:5:5:0
1	2583808	19	N	<DUP>	.	.	SVTYPE=DUP;STRANDS=-+:5;SVLEN=2710;END=2586518;CIPOS=-427,9;CIEND=-10,55;CIPOS95=-157,0;CIEND95=-2,39;IMPRECISE;SU=5;PE=5;SR=0	GT:SU:PE:SR	./.:5:5:0
1	2586508	20	N	<DEL>	.	.	SVTYPE=DEL;STRANDS=+-:6;SVLEN=-503;END=2587011;CIPOS=-10,460;CIEND=-301,9;CIPOS95=-1,144;CIEND95=-61,2;IMPRECISE;SU=6;PE=6;SR=0	GT:SU:PE:SR	./.:6:6:0
1	2583904	21	N	<DEL>	.	.	SVTYPE=DEL;STRANDS=+-:8;SVLEN=-39111;END=2623015;CIPOS=-10,287;CIEND=-43,9;CIPOS95=-2,71;CIEND95=-33,2;IMPRECISE;SU=8;PE=8;SR=0	GT:SU:PE:SR	./.:8:8:0
1	2584311	22	N	<DUP>	.	.	SVTYPE=DUP;STRANDS=-+:13;SVLEN=39285;END=2623596;CIPOS=-42,9;CIEND=-10,455;CIPOS95=-16,3;CIEND95=-1,117;IMPRECISE;SU=13;PE=13;SR=0	GT:SU:PE:SR	./.:13:13:0
1	2621742	23	N	<DUP>	.	.	SVTYPE=DUP;STRANDS=-+:4;SVLEN=4749;END=2626491;CIPOS=-483,9;CIEND=-10,475;CIPOS95=-170,1;CIEND95=-1,175;IMPRECISE;SU=4;PE=4;SR=0	GT:SU:PE:SR	./.:4:4:0
1	2585724	24	N	<DEL>	.	.	SVTYPE=DEL;STRANDS=+-:4;SVLEN=-40649;END=2626373;CIPOS=-10,425;CIEND=-480,9;CIPOS95=-1,138;CIEND95=-168,1;IMPRECISE;SU=4;PE=4;SR=0	GT:SU:PE:SR	./.:4:4:0
1	2583915	25	N	<DEL>	.	.	SVTYPE=DEL;STRANDS=+-:4;SVLEN=-43259;END=2627174;CIPOS=-10,447;CIEND=-474,9;CIPOS95=-1,164;CIEND95=-166,1;IMPRECISE;SU=4;PE=4;SR=0	GT:SU:PE:SR	./.:4:4:0
1	2623601	26	N	<DEL>	.	.	SVTYPE=DEL;STRANDS=+-:4;SVLEN=-4858;END=2628459;CIPOS=-10,458;CIEND=-451,9;CIPOS95=-1,170;CIEND95=-163,1;IMPRECISE;SU=4;PE=4;SR=0	GT:SU:PE:SR	./.:4:4:0
1	2586500	27	N	<DEL>	.	.	SVTYPE=DEL;STRANDS=+-:8;SVLEN=-42642;END=2629142;CIPOS=-10,305;CIEND=-459,9;CIPOS95=-1,110;CIEND95=-138,1;IMPRECISE;SU=8;PE=8;SR=0	GT:SU:PE:SR	./.:8:8:0
1	2583778	28	N	<DEL>	.	.	SVTYPE=DEL;STRANDS=+-:4;SVLEN=-45342;END=2629120;CIPOS=-10,467;CIEND=-411,9;CIPOS95=0,174;CIEND95=-123,1;IMPRECISE;SU=4;PE=4;SR=0	GT:SU:PE:SR	./.:4:4:0
1	2585762	29	N	<DEL>	.	.	SVTYPE=DEL;STRANDS=+-:9;SVLEN=-43394;END=2629156;CIPOS=-10,353;CIEND=-439,9;CIPOS95=-2,63;CIEND95=-114,1;IMPRECISE;SU=9;PE=9;SR=0	GT:SU:PE:SR	./.:9:9:0
1	2583622	30	N	<DUP>	.	.	SVTYPE=DUP;STRANDS=-+:17;SVLEN=45711;END=2629333;CIPOS=-305,9;CIEND=-10,221;CIPOS95=-73,2;CIEND95=-2,68;IMPRECISE;SU=17;PE=17;SR=0	GT:SU:PE:SR	./.:17:17:0
1	2837835	31	N	<DEL>	.	.	SVTYPE=DEL;STRANDS=+-:19;SVLEN=-67;END=2837902;CIPOS=-1,0;CIEND=-1,0;CIPOS95=0,0;CIEND95=0,0;SU=19;PE=0;SR=19	GT:SU:PE:SR	./.:19:0:19
1	3097642	32	N	<DUP>	.	.	SVTYPE=DUP;STRANDS=-+:37;SVLEN=738;END=3098380;CIPOS=-230,9;CIEND=-10,126;CIPOS95=-40,2;CIEND95=-3,30;IMPRECISE;SU=37;PE=37;SR=0	GT:SU:PE:SR	./.:37:37:0
1	4124746	33	N	<DEL>	.	.	SVTYPE=DEL;STRANDS=+-:5;SVLEN=-1590;END=4126336;CIPOS=-10,106;CIEND=-380,9;CIPOS95=-2,59;CIEND95=-122,1;IMPRECISE;SU=5;PE=5;SR=0	GT:SU:PE:SR	./.:5:5:0
1	4196093	34	N	<DUP>	.	.	SVTYPE=DUP;STRANDS=-+:5;SVLEN=626;END=4196719;CIPOS=-341,9;CIEND=-10,418;CIPOS95=-92,2;CIEND95=-1,159;IMPRECISE;SU=5;PE=5;SR=0	GT:SU:PE:SR	./.:5:5:0
1	4196187	35	N	<DEL>	.	.	SVTYPE=DEL;STRANDS=+-:7;SVLEN=-413;END=4196600;CIPOS=-10,104;CIEND=-275,9;CIPOS95=-3,22;CIEND95=-104,1;IMPRECISE;SU=7;PE=7;SR=0	GT:SU:PE:SR	./.:7:7:0
1	4204541	36	N	<DUP>	.	.	SVTYPE=DUP;STRANDS=-+:7;SVLEN=152;END=4204693;CIPOS=-5,4;CIEND=-5,4;CIPOS95=0,0;CIEND95=0,0;SU=7;PE=0;SR=7	GT:SU:PE:SR	./.:7:0:7
1	4692758	37	N	<DUP>	.	.	SVTYPE=DUP;STRANDS=-+:4;SVLEN=564;END=4693322;CIPOS=-156,9;CIEND=-10,449;CIPOS95=-40,3;CIEND95=-1,163;IMPRECISE;SU=4;PE=4;SR=0	GT:SU:PE:SR	./.:4:4:0
1	5220256	38	N	<DUP>	.	.	SVTYPE=DUP;STRANDS=-+:10;SVLEN=133;END=5220389;CIPOS=-10,9;CIEND=-4,4;CIPOS95=0,0;CIEND95=-8,0;IMPRECISE;SU=10;PE=0;SR=10	GT:SU:PE:SR	./.:10:0:10
1	5447229	39	N	<DUP>	.	.	SVTYPE=DUP;STRANDS=-+:8;SVLEN=210;END=5447439;CIPOS=-10,9;CIEND=-6,5;CIPOS95=0,0;CIEND95=0,0;SU=8;PE=2;SR=6	GT:SU:PE:SR	./.:8:2:6
1	825969	40	N	<DEL>	.	.	SVTYPE=DEL;STRANDS=+-:8;SVLEN=-4901205;END=5727174;CIPOS=-10,302;CIEND=-277,9;CIPOS95=-1,108;CIEND95=-58,2;IMPRECISE;SU=8;PE=8;SR=0	GT:SU:PE:SR	./.:8:8:0
1	5877530	41	N	<DEL>	.	.	SVTYPE=DEL;STRANDS=+-:9;SVLEN=-61;END=5877591;CIPOS=-4,3;CIEND=-4,3;CIPOS95=0,0;CIEND95=0,0;SU=9;PE=0;SR=9	GT:SU:PE:SR	./.:9:0:9
1	6619031	42_1	N	[1:6619683[N	.	.	SVTYPE=BND;STRANDS=--:7;EVENT=42;MATEID=42_2;CIPOS=-172,9;CIEND=-223,9;CIPOS95=-47,3;CIEND95=-132,1;IMPRECISE;SU=7;PE=7;SR=0	GT:SU:PE:SR	./.:7:7:0
1	6619683	42_2	N	[1:6619031[N	.	.	SVTYPE=BND;STRANDS=--:7;SECONDARY;EVENT=42;MATEID=42_1;CIPOS=-223,9;CIEND=-172,9;CIPOS95=-132,1;CIEND95=-47,3;IMPRECISE;SU=7;PE=7;SR=0	GT:SU:PE:SR	./.:7:7:0
1	6618972	43_1	N	N]1:6619783]	.	.	SVTYPE=BND;STRANDS=++:10;EVENT=43;MATEID=43_2;CIPOS=-10,4;CIEND=-6,8;CIPOS95=-1,0;CIEND95=0,0;IMPRECISE;SU=10;PE=6;SR=4	GT:SU:PE:SR	./.:10:6:4
1	6619783	43_2	N	N]1:6618972]	.	.	SVTYPE=BND;STRANDS=++:10;SECONDARY;EVENT=43;MATEID=43_1;CIPOS=-6,8;CIEND=-10,4;CIPOS95=0,0;CIEND95=-1,0;IMPRECISE;SU=10;PE=6;SR=4	GT:SU:PE:SR	./.:10:6:4
1	9239135	44	N	<DEL>	.	.	SVTYPE=DEL;STRANDS=+-:12;SVLEN=-63;END=9239198;CIPOS=-10,9;CIEND=-10,9;CIPOS95=0,0;CIEND95=0,0;SU=12;PE=0;SR=12	GT:SU:PE:SR	./.:12:0:12
1	9595640	45	N	<DEL>	.	.	SVTYPE=DEL;STRANDS=+-:18;SVLEN=-2019;END=9597659;CIPOS=-10,180;CIEND=-281,9;CIPOS95=-2,41;CIEND95=-50,2;IMPRECISE;SU=18;PE=18;SR=0	GT:SU:PE:SR	./.:18:18:0
1	9652703	46	N	<DEL>	.	.	SVTYPE=DEL;STRANDS=+-:8;SVLEN=-41;END=9652744;CIPOS=-10,9;CIEND=-10,9;CIPOS95=0,0;CIEND95=0,0;SU=8;PE=0;SR=8	GT:SU:PE:SR	./.:8:0:8
1	11099603	47	N	<DUP>	.	.	SVTYPE=DUP;STRANDS=-+:14;SVLEN=2203;END=11101806;CIPOS=-10,9;CIEND=-10,9;CIPOS95=0,0;CIEND95=0,0;SU=14;PE=5;SR=9	GT:SU:PE:SR	./.:14:5:9
1	11101793	48	N	<DUP>	.	.	SVTYPE=DUP;STRANDS=-+:4;SVLEN=441;END=11102234;CIPOS=-455,9;CIEND=-10,466;CIPOS95=-167,0;CIEND95=-1,178;IMPRECISE;SU=4;PE=4;SR=0	GT:SU:PE:SR	./.:4:4:0
1	11433938	49	N	<DUP>	.	.	SVTYPE=DUP;STRANDS=-+:5;SVLEN=563;END=11434501;CIPOS=-376,9;CIEND=-10,319;CIPOS95=-132,0;CIEND95=-2,74;IMPRECISE;SU=5;PE=5;SR=0	GT:SU:PE:SR	./.:5:5:0
1	11682893	50	N	<DEL>	.	.	SVTYPE=DEL;STRANDS=+-:7;SVLEN=-296;END=11683189;CIPOS=-10,8;CIEND=-10,9;CIPOS95=0,0;CIEND95=0,0;SU=7;PE=3;SR=4	GT:SU:PE:SR	./.:7:3:4
1	12895140	51_1	N	N]1:12909380]	.	.	SVTYPE=BND;STRANDS=++:4;EVENT=51;MATEID=51_2;CIPOS=-10,453;CIEND=-10,493;CIPOS95=-1,168;CIEND95=0,177;IMPRECISE;SU=4;PE=4;SR=0	GT:SU:PE:SR	./.:4:4:0
1	12909380	51_2	N	N]1:12895140]	.	.	SVTYPE=BND;STRANDS=++:4;SECONDARY;EVENT=51;MATEID=51_1;CIPOS=-10,493;CIEND=-10,453;CIPOS95=0,177;CIEND95=-1,168;IMPRECISE;SU=4;PE=4;SR=0	GT:SU:PE:SR	./.:4:4:0
1	12942543	52	N	<DUP>	.	.	SVTYPE=DUP;STRANDS=-+:4;SVLEN=277316;END=13219859;CIPOS=-418,9;CIEND=-10,358;CIPOS95=-145,1;CIEND95=-2,94;IMPRECISE;SU=4;PE=4;SR=0	GT:SU:PE:SR	./.:4:4:0
1	14436309	53_1	N	[1:14436656[N	.	.	SVTYPE=BND;STRANDS=--:5;EVENT=53;MATEID=53_2;CIPOS=-500,9;CIEND=-301,5;CIPOS95=-170,0;CIEND95=-170,0;IMPRECISE;SU=5;PE=5;SR=0	GT:SU:PE:SR	./.:5:5:0
1	14436656	53_2	N	[1:14436309[N	.	.	SVTYPE=BND;STRANDS=--:5;SECONDARY;EVENT=53;MATEID=53_1;CIPOS=-301,5;CIEND=-500,9;CIPOS95=-170,0;CIEND95=-170,0;IMPRECISE;SU=5;PE=5;SR=0	GT:SU:PE:SR	./.:5:5:0
1	14436354	54	N	<DEL>	.	.	SVTYPE=DEL;STRANDS=+-:17;SVLEN=-301;END=14436655;CIPOS=-2,1;CIEND=-10,9;CIPOS95=0,0;CIEND95=0,0;SU=17;PE=2;SR=15	GT:SU:PE:SR	./.:17:2:15
1	14436307	55	N	<DEL>	.	.	SVTYPE=DEL;STRANDS=+-:34;SVLEN=-1973;END=14438280;CIPOS=-6,160;CIEND=-294,9;CIPOS95=0,42;CIEND95=-39,2;IMPRECISE;SU=34;PE=34;SR=0	GT:SU:PE:SR	./.:34:34:0
1	14436308	56	N	<DUP>	.	.	SVTYPE=DUP;STRANDS=-+:42;SVLEN=2257;END=14438565;CIPOS=-1,0;CIEND=-2,0;CIPOS95=0,0;CIEND95=0,0;SU=42;PE=21;SR=21	GT:SU:PE:SR	./.:42:21:21
1	14437073	57_1	N	N]1:14438987]	.	.	SVTYPE=BND;STRANDS=++:6;EVENT=57;MATEID=57_2;CIPOS=-7,397;CIEND=-10,394;CIPOS95=0,161;CIEND95=-1,155;IMPRECISE;SU=6;PE=6;SR=0	GT:SU:PE:SR	./.:6:6:0
1	14438987	57_2	N	N]1:14437073]	.	.	SVTYPE=BND;STRANDS=++:6;SECONDARY;EVENT=57;MATEID=57_1;CIPOS=-10,394;CIEND=-7,397;CIPOS95=-1,155;CIEND95=0,161;IMPRECISE;SU=6;PE=6;SR=0	GT:SU:PE:SR	./.:6:6:0
1	14437074	58	N	<DEL>	.	.	SVTYPE=DEL;STRANDS=+-:75;SVLEN=-1864;END=14438938;CIPOS=-2,0;CIEND=0,0;CIPOS95=0,0;CIEND95=0,1;IMPRECISE;SU=75;PE=44;SR=31	GT:SU:PE:SR	./.:75:44:31
1	14454829	59	N	<DEL>	.	.	SVTYPE=DEL;STRANDS=+-:4;SVLEN=-5;END=14454834;CIPOS=-9,3;CIEND=-4,8;CIPOS95=0,0;CIEND95=0,0;SU=4;PE=0;SR=4	GT:SU:PE:SR	./.:4:0:4
1	15908042	60	N	<DEL>	.	.	SVTYPE=DEL;STRANDS=+-:4;SVLEN=-64867;END=15972909;CIPOS=-10,385;CIEND=-473,8;CIPOS95=-1,122;CIEND95=-178,1;IMPRECISE;SU=4;PE=4;SR=0	GT:SU:PE:SR	./.:4:4:0
1	21754029	61_1	N	[1:21807065[N	.	.	SVTYPE=BND;STRANDS=--:7;EVENT=61;MATEID=61_2;CIPOS=-470,9;CIEND=-352,9;CIPOS95=-146,1;CIEND95=-126,1;IMPRECISE;SU=7;PE=7;SR=0	GT:SU:PE:SR	./.:7:7:0
1	21807065	61_2	N	[1:21754029[N	.	.	SVTYPE=BND;STRANDS=--:7;SECONDARY;EVENT=61;MATEID=61_1;CIPOS=-352,9;CIEND=-470,9;CIPOS95=-126,1;CIEND95=-146,1;IMPRECISE;SU=7;PE=7;SR=0	GT:SU:PE:SR	./.:7:7:0
1	30569448	62	N	<DUP>	.	.	SVTYPE=DUP;STRANDS=-+:6;SVLEN=395919;END=30965367;CIPOS=-10,9;CIEND=-8,9;CIPOS95=-3,3;CIEND95=-2,3;IMPRECISE;SU=6;PE=5;SR=1	GT:SU:PE:SR	./.:6:5:1
1	29878067	63_1	N	N]1:31129387]	.	.	SVTYPE=BND;STRANDS=++:25;EVENT=63;MATEID=63_2;CIPOS=-10,110;CIEND=-10,64;CIPOS95=-3,25;CIEND95=-2,23;IMPRECISE;SU=25;PE=25;SR=0	GT:SU:PE:SR	./.:25:25:0
1	31129387	63_2	N	N]1:29878067]	.	.	SVTYPE=BND;STRANDS=++:25;SECONDARY;EVENT=63;MATEID=63_1;CIPOS=-10,64;CIEND=-10,110;CIPOS95=-2,23;CIEND95=-3,25;IMPRECISE;SU=25;PE=25;SR=0	GT:SU:PE:SR	./.:25:25:0
1	16151934	64	N	<DEL>	.	.	SVTYPE=DEL;STRANDS=+-:15;SVLEN=-3503;END=16155437;CIPOS=-10,193;CIEND=-228,5;CIPOS95=0,40;CIEND95=-63,2;IMPRECISE;SU=15;PE=15;SR=0	GT:SU:PE:SR	./.:15:15:0
1	16376518	65	N	<DEL>	.	.	SVTYPE=DEL;STRANDS=+-:10;SVLEN=-9739;END=16386257;CIPOS=-7,5;CIEND=-6,2;CIPOS95=0,0;CIEND95=0,0;SU=10;PE=4;SR=6	GT:SU:PE:SR	./.:10:4:6
1	16376518	66	N	<DUP>	.	.	SVTYPE=DUP;STRANDS=-+:18;SVLEN=9816;END=16386334;CIPOS=-4,2;CIEND=-3,3;CIPOS95=0,0;CIEND95=0,0;SU=18;PE=9;SR=9	GT:SU:PE:SR	./.:18:9:9
1	16363798	67	N	<DEL>	.	.	SVTYPE=DEL;STRANDS=+-:8;SVLEN=-23243;END=16387041;CIPOS=-10,257;CIEND=-318,9;CIPOS95=-3,47;CIEND95=-99,1;IMPRECISE;SU=8;PE=8;SR=0	GT:SU:PE:SR	./.:8:8:0
1	16944670	68	N	<DEL>	.	.	SVTYPE=DEL;STRANDS=+-:5;SVLEN=-195;END=16944865;CIPOS=-10,191;CIEND=-72,9;CIPOS95=-3,40;CIEND95=-42,2;IMPRECISE;SU=5;PE=5;SR=0	GT:SU:PE:SR	./.:5:5:0
1	16875651	69	N	<DEL>	.	.	SVTYPE=DEL;STRANDS=+-:4;SVLEN=-132315;END=17007966;CIPOS=-10,457;CIEND=-233,9;CIPOS95=0,171;CIEND95=-51,3;IMPRECISE;SU=4;PE=4;SR=0	GT:SU:PE:SR	./.:4:4:0
1	17009525	70	N	<DEL>	.	.	SVTYPE=DEL;STRANDS=+-:4;SVLEN=-3296;END=17012821;CIPOS=-10,429;CIEND=-408,9;CIPOS95=-1,151;CIEND95=-143,1;IMPRECISE;SU=4;PE=4;SR=0	GT:SU:PE:SR	./.:4:4:0
1	6515414	71_1	N	N]1:17019652]	.	.	SVTYPE=BND;STRANDS=++:6;EVENT=71;MATEID=71_2;CIPOS=-4,9;CIEND=-10,9;CIPOS95=-1,7;CIEND95=-3,3;IMPRECISE;SU=6;PE=5;SR=1	GT:SU:PE:SR	./.:6:5:1
1	17019652	71_2	N	N]1:6515414]	.	.	SVTYPE=BND;STRANDS=++:6;SECONDARY;EVENT=71;MATEID=71_1;CIPOS=-10,9;CIEND=-4,9;CIPOS95=-3,3;CIEND95=-1,7;IMPRECISE;SU=6;PE=5;SR=1	GT:SU:PE:SR	./.:6:5:1
1	6515304	72_1	N	[1:17019813[N	.	.	SVTYPE=BND;STRANDS=--:4;EVENT=72;MATEID=72_2;CIPOS=-462,9;CIEND=-398,9;CIPOS95=-171,1;CIEND95=-148,1;IMPRECISE;SU=4;PE=4;SR=0	GT:SU:PE:SR	./.:4:4:0
1	17019813	72_2	N	[1:6515304[N	.	.	SVTYPE=BND;STRANDS=--:4;SECONDARY;EVENT=72;MATEID=72_1;CIPOS=-398,9;CIEND=-462,9;CIPOS95=-148,1;CIEND95=-171,1;IMPRECISE;SU=4;PE=4;SR=0	GT:SU:PE:SR	./.:4:4:0
1	17054431	73	N	<DEL>	.	.	SVTYPE=DEL;STRANDS=+-:5;SVLEN=-40;END=17054471;CIPOS=-10,9;CIEND=-10,9;CIPOS95=0,0;CIEND95=0,0;SU=5;PE=0;SR=5	GT:SU:PE:SR	./.:5:0:5
1	16839696	74_1	N	N]1:17223460]	.	.	SVTYPE=BND;STRANDS=++:4;EVENT=74;MATEID=74_2;CIPOS=-10,443;CIEND=-10,449;CIPOS95=-1,163;CIEND95=-1,166;IMPRECISE;SU=4;PE=4;SR=0	GT:SU:PE:SR	./.:4:4:0
1	17223460	74_2	N	N]1:16839696]	.	.	SVTYPE=BND;STRANDS=++:4;SECONDARY;EVENT=74;MATEID=74_1;CIPOS=-10,449;CIEND=-10,443;CIPOS95=-1,166;CIEND95=-1,163;IMPRECISE;SU=4;PE=4;SR=0	GT:SU:PE:SR	./.:4:4:0
1	17492508	75	N	<DUP>	.	.	SVTYPE=DUP;STRANDS=-+:14;SVLEN=206;END=17492714;CIPOS=-4,3;CIEND=-4,3;CIPOS95=0,0;CIEND95=0,0;SU=14;PE=5;SR=9	GT:SU:PE:SR	./.:14:5:9
1	17684780	76	N	<DEL>	.	.	SVTYPE=DEL;STRANDS=+-:19;SVLEN=-306;END=17685086;CIPOS=-1,0;CIEND=-1,0;CIPOS95=0,0;CIEND95=0,0;SU=19;PE=0;SR=19	GT:SU:PE:SR	./.:19:0:19
1	19151841	77	N	<DEL>	.	.	SVTYPE=DEL;STRANDS=+-:5;SVLEN=-399;END=19152240;CIPOS=-10,348;CIEND=-366,9;CIPOS95=-2,91;CIEND95=-122,1;IMPRECISE;SU=5;PE=5;SR=0	GT:SU:PE:SR	./.:5:5:0
1	19798371	78	N	<DEL>	.	.	SVTYPE=DEL;STRANDS=+-:5;SVLEN=-19;END=19798390;CIPOS=-10,9;CIEND=-10,9;CIPOS95=0,0;CIEND95=0,0;SU=5;PE=0;SR=5	GT:SU:PE:SR	./.:5:0:5
1	20585593	79	N	<DEL>	.	.	SVTYPE=DEL;STRANDS=+-:11;SVLEN=-46;END=20585639;CIPOS=-3,2;CIEND=-3,2;CIPOS95=0,0;CIEND95=0,0;SU=11;PE=0;SR=11	GT:SU:PE:SR	./.:11:0:11
1	20863991	80	N	<DEL>	.	.	SVTYPE=DEL;STRANDS=+-:18;SVLEN=-713;END=20864704;CIPOS=-10,204;CIEND=-291,9;CIPOS95=-2,58;CIEND95=-47,2;IMPRECISE;SU=18;PE=18;SR=0	GT:SU:PE:SR	./.:18:18:0
1	20913608	81	N	<DEL>	.	.	SVTYPE=DEL;STRANDS=+-:19;SVLEN=-55;END=20913663;CIPOS=-1,0;CIEND=-1,0;CIPOS95=0,0;CIEND95=0,0;SU=19;PE=0;SR=19	GT:SU:PE:SR	./.:19:0:19
1	21039080	82_1	N	N]1:21039208]	.	.	SVTYPE=BND;STRANDS=++:7;EVENT=82;MATEID=82_2;CIPOS=-10,9;CIEND=-8,9;CIPOS95=-2,3;CIEND95=0,4;IMPRECISE;SU=7;PE=6;SR=1	GT:SU:PE:SR	./.:7:6:1
1	21039208	82_2	N	N]1:21039080]	.	.	SVTYPE=BND;STRANDS=++:7;SECONDARY;EVENT=82;MATEID=82_1;CIPOS=-8,9;CIEND=-10,9;CIPOS95=0,4;CIEND95=-2,3;IMPRECISE;SU=7;PE=6;SR=1	GT:SU:PE:SR	./.:7:6:1
1	21701031	83	N	<INV>	.	.	SVTYPE=INV;STRANDS=++:2,--:2;SVLEN=181;END=21701212;CIPOS=-62,79;CIEND=-18,9;CIPOS95=-52,73;CIEND95=-18,0;IMPRECISE;SU=4;PE=4;SR=0	GT:SU:PE:SR	./.:4:4:0
1	21786420	84	N	<DEL>	.	.	SVTYPE=DEL;STRANDS=+-:18;SVLEN=-270;END=21786690;CIPOS=-2,1;CIEND=-10,9;CIPOS95=0,0;CIEND95=0,0;SU=18;PE=4;SR=14	GT:SU:PE:SR	./.:18:4:14
1	21787745	85	N	<DEL>	.	.	SVTYPE=DEL;STRANDS=+-:5;SVLEN=-64;END=21787809;CIPOS=-10,9;CIEND=-10,9;CIPOS95=0,0;CIEND95=0,0;SU=5;PE=0;SR=5	GT:SU:PE:SR	./.:5:0:5
1	21754409	86_1	N	N]1:21806568]	.	.	SVTYPE=BND;STRANDS=++:8;EVENT=86;MATEID=86_2;CIPOS=-10,250;CIEND=-10,309;CIPOS95=-1,71;CIEND95=-2,95;IMPRECISE;SU=8;PE=8;SR=0	GT:SU:PE:SR	./.:8:8:0
1	21806568	86_2	N	N]1:21754409]	.	.	SVTYPE=BND;STRANDS=++:8;SECONDARY;EVENT=86;MATEID=86_1;CIPOS=-10,309;CIEND=-10,250;CIPOS95=-2,95;CIEND95=-1,71;IMPRECISE;SU=8;PE=8;SR=0	GT:SU:PE:SR	./.:8:8:0
1	22307661	87	N	<DEL>	.	.	SVTYPE=DEL;STRANDS=+-:12;SVLEN=-24659;END=22332320;CIPOS=-10,331;CIEND=-432,9;CIPOS95=-2,66;CIEND95=-105,1;IMPRECISE;SU=12;PE=12;SR=0	GT:SU:PE:SR	./.:12:12:0
1	22309969	88	N	<DUP>	.	.	SVTYPE=DUP;STRANDS=-+:4;SVLEN=23120;END=22333089;CIPOS=-467,9;CIEND=-10,383;CIPOS95=-176,1;CIEND95=-1,130;IMPRECISE;SU=4;PE=4;SR=0	GT:SU:PE:SR	./.:4:4:0
1	22312635	89	N	<DUP>	.	.	SVTYPE=DUP;STRANDS=-+:6;SVLEN=22777;END=22335412;CIPOS=-333,9;CIEND=-10,443;CIPOS95=-95,2;CIEND95=-1,134;IMPRECISE;SU=6;PE=6;SR=0	GT:SU:PE:SR	./.:6:6:0
1	22352399	90	N	<DEL>	.	.	SVTYPE=DEL;STRANDS=+-:6;SVLEN=-22;END=22352421;CIPOS=-6,5;CIEND=-6,5;CIPOS95=0,0;CIEND95=0,0;SU=6;PE=0;SR=6	GT:SU:PE:SR	./.:6:0:6
1	22429532	91	N	<DEL>	.	.	SVTYPE=DEL;STRANDS=+-:10;SVLEN=-13;END=22429545;CIPOS=-10,9;CIEND=-4,3;CIPOS95=0,0;CIEND95=0,0;SU=10;PE=1;SR=9	GT:SU:PE:SR	./.:10:1:9
1	23343690	92	N	<DEL>	.	.	SVTYPE=DEL;STRANDS=+-:12;SVLEN=-22;END=23343712;CIPOS=-4,7;CIEND=-8,1;CIPOS95=0,0;CIEND95=0,0;SU=12;PE=0;SR=12	GT:SU:PE:SR	./.:12:0:12
1	23718853	93	N	<DUP>	.	.	SVTYPE=DUP;STRANDS=-+:5;SVLEN=331;END=23719184;CIPOS=-402,9;CIEND=-10,396;CIPOS95=-125,1;CIEND95=-1,140;IMPRECISE;SU=5;PE=5;SR=0	GT:SU:PE:SR	./.:5:5:0
1	24804533	94	N	<DEL>	.	.	SVTYPE=DEL;STRANDS=+-:17;SVLEN=-2906;END=24807439;CIPOS=-10,211;CIEND=-313,9;CIPOS95=-2,69;CIEND95=-53,1;IMPRECISE;SU=17;PE=17;SR=0	GT:SU:PE:SR	./.:17:17:0
1	24961187	95	N	<DUP>	.	.	SVTYPE=DUP;STRANDS=-+:18;SVLEN=353;END=24961540;CIPOS=-229,9;CIEND=-10,205;CIPOS95=-72,2;CIEND95=-2,64;IMPRECISE;SU=18;PE=18;SR=0	GT:SU:PE:SR	./.:18:18:0
1	25158702	96_1	N	N]1:25161565]	.	.	SVTYPE=BND;STRANDS=++:9;EVENT=96;MATEID=96_2;CIPOS=-4,341;CIEND=-10,476;CIPOS95=0,148;CIEND95=-1,138;IMPRECISE;SU=9;PE=9;SR=0	GT:SU:PE:SR	./.:9:9:0
1	25161565	96_2	N	N]1:25158702]	.	.	SVTYPE=BND;STRANDS=++:9;SECONDARY;EVENT=96;MATEID=96_1;CIPOS=-10,476;CIEND=-4,341;CIPOS95=-1,138;CIEND95=0,148;IMPRECISE;SU=9;PE=9;SR=0	GT:SU:PE:SR	./.:9:9:0
1	25158703	97	N	<DEL>	.	.	SVTYPE=DEL;STRANDS=+-:73;SVLEN=-2805;END=25161508;CIPOS=-2,0;CIEND=0,0;CIPOS95=0,0;CIEND95=0,1;IMPRECISE;SU=73;PE=42;SR=31	GT:SU:PE:SR	./.:73:42:31
1	25614290	98_1	N	N]1:25732075]	.	.	SVTYPE=BND;STRANDS=++:8;EVENT=98;MATEID=98_2;CIPOS=-7,339;CIEND=-10,432;CIPOS95=0,136;CIEND95=-1,130;IMPRECISE;SU=8;PE=8;SR=0	GT:SU:PE:SR	./.:8:8:0
1	25732075	98_2	N	N]1:25614290]	.	.	SVTYPE=BND;STRANDS=++:8;SECONDARY;EVENT=98;MATEID=98_1;CIPOS=-10,432;CIEND=-7,339;CIPOS95=-1,130;CIEND95=0,136;IMPRECISE;SU=8;PE=8;SR=0	GT:SU:PE:SR	./.:8:8:0
1	25610211	99_1	N	[1:25736311[N	.	.	SVTYPE=BND;STRANDS=--:6;EVENT=99;MATEID=99_2;CIPOS=-441,9;CIEND=-460,9;CIPOS95=-137,1;CIEND95=-146,1;IMPRECISE;SU=6;PE=6;SR=0	GT:SU:PE:SR	./.:6:6:0
1	25736311	99_2	N	[1:25610211[N	.	.	SVTYPE=BND;STRANDS=--:6;SECONDARY;EVENT=99;MATEID=99_1;CIPOS=-460,9;CIEND=-441,9;CIPOS95=-146,1;CIEND95=-137,1;IMPRECISE;SU=6;PE=6;SR=0	GT:SU:PE:SR	./.:6:6:0
1	26094206	100	N	<DUP>	.	.	SVTYPE=DUP;STRANDS=-+:4;SVLEN=1170;END=26095376;CIPOS=-9,8;CIEND=-9,8;CIPOS95=0,0;CIEND95=0,0;SU=4;PE=0;SR=4	GT:SU:PE:SR	./.:4:0:4
1	26460139	101	N	<DEL>	.	.	SVTYPE=DEL;STRANDS=+-:16;SVLEN=-4630;END=26464769;CIPOS=-10,174;CIEND=-197,9;CIPOS95=-2,42;CIEND95=-34,1;IMPRECISE;SU=16;PE=16;SR=0	GT:SU:PE:SR	./.:16:16:0
1	26489823	102	N	<DEL>	.	.	SVTYPE=DEL;STRANDS=+-:34;SVLEN=-315;END=26490138;CIPOS=-10,9;CIEND=-2,0;CIPOS95=0,0;CIEND95=0,0;SU=34;PE=15;SR=19	GT:SU:PE:SR	./.:34:15:19
1	25908961	103_1	N	[1:26950708[N	.	.	SVTYPE=BND;STRANDS=--:10;EVENT=103;MATEID=103_2;CIPOS=-199,9;CIEND=-452,9;CIPOS95=-36,3;CIEND95=-121,1;IMPRECISE;SU=10;PE=10;SR=0	GT:SU:PE:SR	./.:10:10:0
1	26950708	103_2	N	[1:25908961[N	.	.	SVTYPE=BND;STRANDS=--:10;SECONDARY;EVENT=103;MATEID=103_1;CIPOS=-452,9;CIEND=-199,9;CIPOS95=-121,1;CIEND95=-36,3;IMPRECISE;SU=10;PE=10;SR=0	GT:SU:PE:SR	./.:10:10:0
1	30307670	104	N	<DEL>	.	.	SVTYPE=DEL;STRANDS=+-:8;SVLEN=-12;END=30307682;CIPOS=-6,4;CIEND=-5,4;CIPOS95=0,0;CIEND95=0,0;SU=8;PE=1;SR=7	GT:SU:PE:SR	./.:8:1:7
1	30345281	105	N	<DEL>	.	.	SVTYPE=DEL;STRANDS=+-:17;SVLEN=-766;END=30346047;CIPOS=-2,1;CIEND=-2,1;CIPOS95=0,0;CIEND95=0,0;SU=17;PE=2;SR=15	GT:SU:PE:SR	./.:17:2:15
1	30569405	106_1	N	[1:30569516[N	.	.	SVTYPE=BND;STRANDS=--:4;EVENT=106;MATEID=106_2;CIPOS=-489,9;CIEND=-57,9;CIPOS95=-176,0;CIEND95=-52,1;IMPRECISE;SU=4;PE=4;SR=0	GT:SU:PE:SR	./.:4:4:0
1	30569516	106_2	N	[1:30569405[N	.	.	SVTYPE=BND;STRANDS=--:4;SECONDARY;EVENT=106;MATEID=106_1;CIPOS=-57,9;CIEND=-489,9;CIPOS95=-52,1;CIEND95=-176,0;IMPRECISE;SU=4;PE=4;SR=0	GT:SU:PE:SR	./.:4:4:0
1	30738623	107	N	<DEL>	.	.	SVTYPE=DEL;STRANDS=+-:28;SVLEN=-1308;END=30739931;CIPOS=-10,9;CIEND=-3,1;CIPOS95=0,0;CIEND95=0,0;SU=28;PE=17;SR=11	GT:SU:PE:SR	./.:28:17:11
1	29720868	108	N	<DUP>	.	.	SVTYPE=DUP;STRANDS=-+:8;SVLEN=1157696;END=30878564;CIPOS=-227,9;CIEND=-6,361;CIPOS95=-51,2;CIEND95=0,150;IMPRECISE;SU=8;PE=8;SR=0	GT:SU:PE:SR	./.:8:8:0
1	29720840	109_1	N	[1:30878819[N	.	.	SVTYPE=BND;STRANDS=--:13;EVENT=109;MATEID=109_2;CIPOS=-335,9;CIEND=-385,9;CIPOS95=-95,0;CIEND95=-86,0;IMPRECISE;SU=13;PE=13;SR=0	GT:SU:PE:SR	./.:13:13:0
1	30878819	109_2	N	[1:29720840[N	.	.	SVTYPE=BND;STRANDS=--:13;SECONDARY;EVENT=109;MATEID=109_1;CIPOS=-385,9;CIEND=-335,9;CIPOS95=-86,0;CIEND95=-95,0;IMPRECISE;SU=13;PE=13;SR=0	GT:SU:PE:SR	./.:13:13:0
1	30878513	110_1	N	[1:30878819[N	.	.	SVTYPE=BND;STRANDS=--:14;EVENT=110;MATEID=110_2;CIPOS=-10,2;CIEND=-10,9;CIPOS95=-1,0;CIEND95=-1,0;IMPRECISE;SU=14;PE=11;SR=3	GT:SU:PE:SR	./.:14:11:3
1	30878819	110_2	N	[1:30878513[N	.	.	SVTYPE=BND;STRANDS=--:14;SECONDARY;EVENT=110;MATEID=110_1;CIPOS=-10,9;CIEND=-10,2;CIPOS95=-1,0;CIEND95=-1,0;IMPRECISE;SU=14;PE=11;SR=3	GT:SU:PE:SR	./.:14:11:3
1	30569458	111_1	N	N]1:30965367]	.	.	SVTYPE=BND;STRANDS=++:10;EVENT=111;MATEID=111_2;CIPOS=-10,9;CIEND=-10,9;CIPOS95=0,0;CIEND95=0,0;SU=10;PE=0;SR=10	GT:SU:PE:SR	./.:10:0:10
1	30965367	111_2	N	N]1:30569458]	.	.	SVTYPE=BND;STRANDS=++:10;SECONDARY;EVENT=111;MATEID=111_1;CIPOS=-10,9;CIEND=-10,9;CIPOS95=0,0;CIEND95=0,0;SU=10;PE=0;SR=10	GT:SU:PE:SR	./.:10:0:10
1	31676173	112	N	<DEL>	.	.	SVTYPE=DEL;STRANDS=+-:10;SVLEN=-27;END=31676200;CIPOS=-10,9;CIEND=-10,9;CIPOS95=0,0;CIEND95=0,0;SU=10;PE=0;SR=10	GT:SU:PE:SR	./.:10:0:10
1	31904625	113	N	<DUP>	.	.	SVTYPE=DUP;STRANDS=-+:4;SVLEN=411;END=31905036;CIPOS=-311,9;CIEND=-10,388;CIPOS95=-119,2;CIEND95=-1,121;IMPRECISE;SU=4;PE=4;SR=0	GT:SU:PE:SR	./.:4:4:0
1	31971542	114_1	N	[1:31971649[N	.	.	SVTYPE=BND;STRANDS=--:16;EVENT=114;MATEID=114_2;CIPOS=-496,9;CIEND=-2,2;CIPOS95=-129,0;CIEND95=-2,0;IMPRECISE;SU=16;PE=16;SR=0	GT:SU:PE:SR	./.:16:16:0
1	31971649	114_2	N	[1:31971542[N	.	.	SVTYPE=BND;STRANDS=--:16;SECONDARY;EVENT=114;MATEID=114_1;CIPOS=-2,2;CIEND=-496,9;CIPOS95=-2,0;CIEND95=-129,0;IMPRECISE;SU=16;PE=16;SR=0	GT:SU:PE:SR	./.:16:16:0
1	58343223	115	N	<DEL>	.	.	SVTYPE=DEL;STRANDS=+-:54;SVLEN=-312;END=58343535;CIPOS=-2,0;CIEND=-2,0;CIPOS95=0,0;CIEND95=0,0;SU=54;PE=25;SR=29	GT:SU:PE:SR	./.:54:25:29
1	32966152	116	N	<DUP>	.	.	SVTYPE=DUP;STRANDS=-+:12;SVLEN=39194;END=33005346;CIPOS=-10,9;CIEND=-10,9;CIPOS95=-1,1;CIEND95=-1,1;IMPRECISE;SU=12;PE=10;SR=2	GT:SU:PE:SR	./.:12:10:2
1	32966324	117	N	<DEL>	.	.	SVTYPE=DEL;STRANDS=+-:7;SVLEN=-39033;END=33005357;CIPOS=-8,361;CIEND=-283,9;CIPOS95=0,131;CIEND95=-49,2;IMPRECISE;SU=7;PE=7;SR=0	GT:SU:PE:SR	./.:7:7:0
1	33193863	118	N	<DUP>	.	.	SVTYPE=DUP;STRANDS=-+:28;SVLEN=2332;END=33196195;CIPOS=-156,6;CIEND=-10,113;CIPOS95=-34,1;CIEND95=-3,19;IMPRECISE;SU=28;PE=28;SR=0	GT:SU:PE:SR	./.:28:28:0
1	33453304	119	N	<DEL>	.	.	SVTYPE=DEL;STRANDS=+-:9;SVLEN=-311;END=33453615;CIPOS=-4,3;CIEND=-4,3;CIPOS95=0,0;CIEND95=0,0;SU=9;PE=0;SR=9	GT:SU:PE:SR	./.:9:0:9
1	33476432	120	N	<DEL>	.	.	SVTYPE=DEL;STRANDS=+-:4;SVLEN=-2427;END=33478859;CIPOS=-10,382;CIEND=-461,9;CIPOS95=-1,130;CIEND95=-157,1;IMPRECISE;SU=4;PE=4;SR=0	GT:SU:PE:SR	./.:4:4:0
1	34454632	121	N	<DEL>	.	.	SVTYPE=DEL;STRANDS=+-:7;SVLEN=-20;END=34454652;CIPOS=-7,5;CIEND=-10,9;CIPOS95=0,0;CIEND95=0,0;SU=7;PE=1;SR=6	GT:SU:PE:SR	./.:7:1:6
1	35627124	122	N	<DEL>	.	.	SVTYPE=DEL;STRANDS=+-:17;SVLEN=-327;END=35627451;CIPOS=-10,175;CIEND=-185,9;CIPOS95=-3,34;CIEND95=-44,2;IMPRECISE;SU=17;PE=17;SR=0	GT:SU:PE:SR	./.:17:17:0
1	36733588	123_1	N	[1:36734507[N	.	.	SVTYPE=BND;STRANDS=--:17;EVENT=123;MATEID=123_2;CIPOS=-149,9;CIEND=-249,8;CIPOS95=-25,3;CIEND95=-100,0;IMPRECISE;SU=17;PE=17;SR=0	GT:SU:PE:SR	./.:17:17:0
1	36734507	123_2	N	[1:36733588[N	.	.	SVTYPE=BND;STRANDS=--:17;SECONDARY;EVENT=123;MATEID=123_1;CIPOS=-249,8;CIEND=-149,9;CIPOS95=-100,0;CIEND95=-25,3;IMPRECISE;SU=17;PE=17;SR=0	GT:SU:PE:SR	./.:17:17:0
1	36733250	124_1	N	N]1:36734642]	.	.	SVTYPE=BND;STRANDS=++:22;EVENT=124;MATEID=124_2;CIPOS=-5,3;CIEND=-10,9;CIPOS95=0,0;CIEND95=0,0;SU=22;PE=14;SR=8	GT:SU:PE:SR	./.:22:14:8
1	36734642	124_2	N	N]1:36733250]	.	.	SVTYPE=BND;STRANDS=++:22;SECONDARY;EVENT=124;MATEID=124_1;CIPOS=-10,9;CIEND=-5,3;CIPOS95=0,0;CIEND95=0,0;SU=22;PE=14;SR=8	GT:SU:PE:SR	./.:22:14:8
1	37423784	125	N	<DEL>	.	.	SVTYPE=DEL;STRANDS=+-:4;SVLEN=-507;END=37424291;CIPOS=-10,488;CIEND=-472,9;CIPOS95=-1,210;CIEND95=-203,1;IMPRECISE;SU=4;PE=4;SR=0	GT:SU:PE:SR	./.:4:4:0
1	37423149	126	N	<DUP>	.	.	SVTYPE=DUP;STRANDS=-+:8;SVLEN=2469;END=37425618;CIPOS=-375,9;CIEND=-10,16;CIPOS95=-84,2;CIEND95=-2,14;IMPRECISE;SU=8;PE=8;SR=0	GT:SU:PE:SR	./.:8:8:0
1	37423054	127	N	<DEL>	.	.	SVTYPE=DEL;STRANDS=+-:9;SVLEN=-2452;END=37425506;CIPOS=-10,331;CIEND=-489,9;CIPOS95=-2,51;CIEND95=-146,1;IMPRECISE;SU=9;PE=9;SR=0	GT:SU:PE:SR	./.:9:9:0
1	38077349	128	N	<DEL>	.	.	SVTYPE=DEL;STRANDS=+-:22;SVLEN=-71;END=38077420;CIPOS=-10,9;CIEND=-10,9;CIPOS95=0,0;CIEND95=0,0;SU=22;PE=0;SR=22	GT:SU:PE:SR	./.:22:0:22
1	38602542	129	N	<DEL>	.	.	SVTYPE=DEL;STRANDS=+-:22;SVLEN=-2238;END=38604780;CIPOS=-10,153;CIEND=-212,9;CIPOS95=-2,29;CIEND95=-29,3;IMPRECISE;SU=22;PE=22;SR=0	GT:SU:PE:SR	./.:22:22:0
1	39277271	130	N	<DEL>	.	.	SVTYPE=DEL;STRANDS=+-:13;SVLEN=-678;END=39277949;CIPOS=-10,225;CIEND=-218,9;CIPOS95=-2,57;CIEND95=-52,2;IMPRECISE;SU=13;PE=13;SR=0	GT:SU:PE:SR	./.:13:13:0
1	39490589	131	N	<DEL>	.	.	SVTYPE=DEL;STRANDS=+-:10;SVLEN=-33;END=39490622;CIPOS=-10,9;CIEND=-10,9;CIPOS95=0,0;CIEND95=0,0;SU=10;PE=0;SR=10	GT:SU:PE:SR	./.:10:0:10
1	39970040	132	N	<DUP>	.	.	SVTYPE=DUP;STRANDS=-+:28;SVLEN=468;END=39970508;CIPOS=-160,9;CIEND=-9,154;CIPOS95=-38,2;CIEND95=-1,36;IMPRECISE;SU=28;PE=28;SR=0	GT:SU:PE:SR	./.:28:28:0
1	39975509	133_1	N	[1:40242057[N	.	.	SVTYPE=BND;STRANDS=--:4;EVENT=133;MATEID=133_2;CIPOS=-464,9;CIEND=-288,9;CIPOS95=-166,0;CIEND95=-97,1;IMPRECISE;SU=4;PE=4;SR=0	GT:SU:PE:SR	./.:4:4:0
1	40242057	133_2	N	[1:39975509[N	.	.	SVTYPE=BND;STRANDS=--:4;SECONDARY;EVENT=133;MATEID=133_1;CIPOS=-288,9;CIEND=-464,9;CIPOS95=-97,1;CIEND95=-166,0;IMPRECISE;SU=4;PE=4;SR=0	GT:SU:PE:SR	./.:4:4:0
1	40472692	134_1	N	N]1:40474986]	.	.	SVTYPE=BND;STRANDS=++:6;EVENT=134;MATEID=134_2;CIPOS=-10,374;CIEND=-10,380;CIPOS95=-1,142;CIEND95=-1,148;IMPRECISE;SU=6;PE=6;SR=0	GT:SU:PE:SR	./.:6:6:0
1	40474986	134_2	N	N]1:40472692]	.	.	SVTYPE=BND;STRANDS=++:6;SECONDARY;EVENT=134;MATEID=134_1;CIPOS=-10,380;CIEND=-10,374;CIPOS95=-1,148;CIEND95=-1,142;IMPRECISE;SU=6;PE=6;SR=0	GT:SU:PE:SR	./.:6:6:0
1	40472556	135_1	N	[1:40475156[N	.	.	SVTYPE=BND;STRANDS=--:5;EVENT=135;MATEID=135_2;CIPOS=-400,9;CIEND=-123,9;CIPOS95=-141,1;CIEND95=-75,2;IMPRECISE;SU=5;PE=5;SR=0	GT:SU:PE:SR	./.:5:5:0
1	40475156	135_2	N	[1:40472556[N	.	.	SVTYPE=BND;STRANDS=--:5;SECONDARY;EVENT=135;MATEID=135_1;CIPOS=-123,9;CIEND=-400,9;CIPOS95=-75,2;CIEND95=-141,1;IMPRECISE;SU=5;PE=5;SR=0	GT:SU:PE:SR	./.:5:5:0
1	40474040	136_1	N	N]1:40476038]	.	.	SVTYPE=BND;STRANDS=++:5;EVENT=136;MATEID=136_2;CIPOS=-10,464;CIEND=-10,310;CIPOS95=-1,150;CIEND95=-2,82;IMPRECISE;SU=5;PE=5;SR=0	GT:SU:PE:SR	./.:5:5:0
1	40476038	136_2	N	N]1:40474040]	.	.	SVTYPE=BND;STRANDS=++:5;SECONDARY;EVENT=136;MATEID=136_1;CIPOS=-10,310;CIEND=-10,464;CIPOS95=-2,82;CIEND95=-1,150;IMPRECISE;SU=5;PE=5;SR=0	GT:SU:PE:SR	./.:5:5:0
1	40512788	137	N	<DEL>	.	.	SVTYPE=DEL;STRANDS=+-:27;SVLEN=-31;END=40512819;CIPOS=-1,0;CIEND=-1,0;CIPOS95=0,0;CIEND95=0,0;SU=27;PE=0;SR=27	GT:SU:PE:SR	./.:27:0:27
1	40853496	138	N	<DEL>	.	.	SVTYPE=DEL;STRANDS=+-:5;SVLEN=-51;END=40853547;CIPOS=-10,9;CIEND=-10,9;CIPOS95=0,0;CIEND95=0,0;SU=5;PE=0;SR=5	GT:SU:PE:SR	./.:5:0:5
1	40962345	139	N	<DEL>	.	.	SVTYPE=DEL;STRANDS=+-:13;SVLEN=-432;END=40962777;CIPOS=-10,298;CIEND=-275,9;CIPOS95=-1,55;CIEND95=-57,1;IMPRECISE;SU=13;PE=13;SR=0	GT:SU:PE:SR	./.:13:13:0
1	41150967	140	N	<DEL>	.	.	SVTYPE=DEL;STRANDS=+-:5;SVLEN=-22;END=41150989;CIPOS=-10,9;CIEND=-10,9;CIPOS95=0,0;CIEND95=0,0;SU=5;PE=0;SR=5	GT:SU:PE:SR	./.:5:0:5
1	42743145	141	N	<DEL>	.	.	SVTYPE=DEL;STRANDS=+-:15;SVLEN=-354;END=42743499;CIPOS=-10,205;CIEND=-317,9;CIPOS95=-2,53;CIEND95=-47,2;IMPRECISE;SU=15;PE=15;SR=0	GT:SU:PE:SR	./.:15:15:0
1	43857470	142	N	<DEL>	.	.	SVTYPE=DEL;STRANDS=+-:17;SVLEN=-321;END=43857791;CIPOS=-10,9;CIEND=-3,2;CIPOS95=0,0;CIEND95=0,0;SU=17;PE=6;SR=11	GT:SU:PE:SR	./.:17:6:11
1	44059296	143	N	<INV>	.	.	SVTYPE=INV;STRANDS=++:64,--:11;SVLEN=590;END=44059886;CIPOS=-10,9;CIEND=-10,9;CIPOS95=0,0;CIEND95=0,0;SU=75;PE=56;SR=19	GT:SU:PE:SR	./.:75:56:19
1	45983489	144	N	<DEL>	.	.	SVTYPE=DEL;STRANDS=+-:4;SVLEN=-94;END=45983583;CIPOS=-9,8;CIEND=-9,8;CIPOS95=0,0;CIEND95=0,0;SU=4;PE=0;SR=4	GT:SU:PE:SR	./.:4:0:4
1	46366125	145	N	<DEL>	.	.	SVTYPE=DEL;STRANDS=+-:26;SVLEN=-311;END=46366436;CIPOS=-1,0;CIEND=-10,9;CIPOS95=0,0;CIEND95=0,0;SU=26;PE=7;SR=19	GT:SU:PE:SR	./.:26:7:19
1	47395080	146_1	N	N]1:47615139]	.	.	SVTYPE=BND;STRANDS=++:7;EVENT=146;MATEID=146_2;CIPOS=-10,326;CIEND=-10,337;CIPOS95=-2,108;CIEND95=-1,127;IMPRECISE;SU=7;PE=7;SR=0	GT:SU:PE:SR	./.:7:7:0
1	47615139	146_2	N	N]1:47395080]	.	.	SVTYPE=BND;STRANDS=++:7;SECONDARY;EVENT=146;MATEID=146_1;CIPOS=-10,337;CIEND=-10,326;CIPOS95=-1,127;CIEND95=-2,108;IMPRECISE;SU=7;PE=7;SR=0	GT:SU:PE:SR	./.:7:7:0
1	48208927	147	N	<DEL>	.	.	SVTYPE=DEL;STRANDS=+-:4;SVLEN=-299;END=48209226;CIPOS=-10,9;CIEND=-10,8;CIPOS95=-3,3;CIEND95=-3,0;IMPRECISE;SU=4;PE=3;SR=1	GT:SU:PE:SR	./.:4:3:1
1	48208886	148	N	<DUP>	.	.	SVTYPE=DUP;STRANDS=-+:4;SVLEN=400;END=48209286;CIPOS=-443,9;CIEND=-8,471;CIPOS95=-153,1;CIEND95=0,179;IMPRECISE;SU=4;PE=4;SR=0	GT:SU:PE:SR	./.:4:4:0
1	51285375	149	N	<DEL>	.	.	SVTYPE=DEL;STRANDS=+-:9;SVLEN=-75;END=51285450;CIPOS=-4,3;CIEND=-4,3;CIPOS95=0,0;CIEND95=0,0;SU=9;PE=0;SR=9	GT:SU:PE:SR	./.:9:0:9
1	53103975	150	N	<DEL>	.	.	SVTYPE=DEL;STRANDS=+-:10;SVLEN=-40;END=53104015;CIPOS=-10,9;CIEND=-10,9;CIPOS95=0,0;CIEND95=0,0;SU=10;PE=0;SR=10	GT:SU:PE:SR	./.:10:0:10
1	53564892	151	N	<DUP>	.	.	SVTYPE=DUP;STRANDS=-+:7;SVLEN=425;END=53565317;CIPOS=-5,4;CIEND=-5,4;CIPOS95=0,0;CIEND95=0,0;SU=7;PE=0;SR=7	GT:SU:PE:SR	./.:7:0:7
1	35268047	152_1	N	N]1:54976338]	.	.	SVTYPE=BND;STRANDS=++:20;EVENT=152;MATEID=152_2;CIPOS=-4,259;CIEND=-10,241;CIPOS95=0,120;CIEND95=-1,35;IMPRECISE;SU=20;PE=20;SR=0	GT:SU:PE:SR	./.:20:20:0
1	54976338	152_2	N	N]1:35268047]	.	.	SVTYPE=BND;STRANDS=++:20;SECONDARY;EVENT=152;MATEID=152_1;CIPOS=-10,241;CIEND=-4,259;CIPOS95=-1,35;CIEND95=0,120;IMPRECISE;SU=20;PE=20;SR=0	GT:SU:PE:SR	./.:20:20:0
1	35267828	153_1	N	[1:54976290[N	.	.	SVTYPE=BND;STRANDS=--:47;EVENT=153;MATEID=153_2;CIPOS=-207,1;CIEND=-118,7;CIPOS95=-94,1;CIEND95=-24,1;IMPRECISE;SU=47;PE=47;SR=0	GT:SU:PE:SR	./.:47:47:0
1	54976290	153_2	N	[1:35267828[N	.	.	SVTYPE=BND;STRANDS=--:47;SECONDARY;EVENT=153;MATEID=153_1;CIPOS=-118,7;CIEND=-207,1;CIPOS95=-24,1;CIEND95=-94,1;IMPRECISE;SU=47;PE=47;SR=0	GT:SU:PE:SR	./.:47:47:0
1	55386995	154	N	<DEL>	.	.	SVTYPE=DEL;STRANDS=+-:8;SVLEN=-38;END=55387033;CIPOS=-10,9;CIEND=-10,9;CIPOS95=0,0;CIEND95=0,0;SU=8;PE=0;SR=8	GT:SU:PE:SR	./.:8:0:8
1	55468568	155	N	<DUP>	.	.	SVTYPE=DUP;STRANDS=-+:22;SVLEN=162;END=55468730;CIPOS=-2,0;CIEND=-10,9;CIPOS95=0,0;CIEND95=0,0;SU=22;PE=7;SR=15	GT:SU:PE:SR	./.:22:7:15
1	56131913	156_1	N	N]1:56132031]	.	.	SVTYPE=BND;STRANDS=++:5;EVENT=156;MATEID=156_2;CIPOS=-10,0;CIEND=-10,417;CIPOS95=-10,0;CIEND95=-1,161;IMPRECISE;SU=5;PE=5;SR=0	GT:SU:PE:SR	./.:5:5:0
1	56132031	156_2	N	N]1:56131913]	.	.	SVTYPE=BND;STRANDS=++:5;SECONDARY;EVENT=156;MATEID=156_1;CIPOS=-10,417;CIEND=-10,0;CIPOS95=-1,161;CIEND95=-10,0;IMPRECISE;SU=5;PE=5;SR=0	GT:SU:PE:SR	./.:5:5:0
1	56132872	157	N	<DEL>	.	.	SVTYPE=DEL;STRANDS=+-:11;SVLEN=-174;END=56133046;CIPOS=-4,3;CIEND=-4,3;CIPOS95=0,0;CIEND95=0,0;SU=11;PE=2;SR=9	GT:SU:PE:SR	./.:11:2:9
1	56401293	158	N	<DEL>	.	.	SVTYPE=DEL;STRANDS=+-:43;SVLEN=-310;END=56401603;CIPOS=-2,0;CIEND=-2,0;CIPOS95=0,0;CIEND95=0,0;SU=43;PE=19;SR=24	GT:SU:PE:SR	./.:43:19:24
1	56831124	159	N	<DEL>	.	.	SVTYPE=DEL;STRANDS=+-:30;SVLEN=-3837;END=56834961;CIPOS=-10,9;CIEND=-4,2;CIPOS95=0,0;CIEND95=0,0;SU=30;PE=21;SR=9	GT:SU:PE:SR	./.:30:21:9
1	56864865	160	N	<DEL>	.	.	SVTYPE=DEL;STRANDS=+-:7;SVLEN=-33;END=56864898;CIPOS=-5,4;CIEND=-5,4;CIPOS95=0,0;CIEND95=0,0;SU=7;PE=0;SR=7	GT:SU:PE:SR	./.:7:0:7
1	56887711	161	N	<DEL>	.	.	SVTYPE=DEL;STRANDS=+-:22;SVLEN=-308;END=56888019;CIPOS=-10,9;CIEND=-10,9;CIPOS95=0,0;CIEND95=0,0;SU=22;PE=11;SR=11	GT:SU:PE:SR	./.:22:11:11
1	56936795	162	N	<DEL>	.	.	SVTYPE=DEL;STRANDS=+-:6;SVLEN=-13;END=56936808;CIPOS=-6,5;CIEND=0,9;CIPOS95=0,0;CIEND95=0,0;SU=6;PE=0;SR=6	GT:SU:PE:SR	./.:6:0:6
1	57242625	163	N	<DEL>	.	.	SVTYPE=DEL;STRANDS=+-:27;SVLEN=-321;END=57242946;CIPOS=-2,1;CIEND=-10,9;CIPOS95=0,0;CIEND95=0,0;SU=27;PE=14;SR=13	GT:SU:PE:SR	./.:27:14:13
1	58743912	164_1	N	N]1:58744872]	.	.	SVTYPE=BND;STRANDS=++:8;EVENT=164;MATEID=164_2;CIPOS=-4,353;CIEND=-10,348;CIPOS95=0,152;CIEND95=-1,143;IMPRECISE;SU=8;PE=8;SR=0	GT:SU:PE:SR	./.:8:8:0
1	58744872	164_2	N	N]1:58743912]	.	.	SVTYPE=BND;STRANDS=++:8;SECONDARY;EVENT=164;MATEID=164_1;CIPOS=-10,348;CIEND=-4,353;CIPOS95=-1,143;CIEND95=0,152;IMPRECISE;SU=8;PE=8;SR=0	GT:SU:PE:SR	./.:8:8:0
1	58743913	165	N	<DEL>	.	.	SVTYPE=DEL;STRANDS=+-:71;SVLEN=-909;END=58744822;CIPOS=-10,9;CIEND=-2,0;CIPOS95=0,0;CIEND95=0,0;SU=71;PE=49;SR=22	GT:SU:PE:SR	./.:71:49:22
1	33476435	166	N	<DEL>	.	.	SVTYPE=DEL;STRANDS=+-:5;SVLEN=-25620059;END=59096494;CIPOS=-10,363;CIEND=-261,9;CIPOS95=-1,112;CIEND95=-83,2;IMPRECISE;SU=5;PE=5;SR=0	GT:SU:PE:SR	./.:5:5:0
1	59116990	167	N	<DEL>	.	.	SVTYPE=DEL;STRANDS=+-:5;SVLEN=-41;END=59117031;CIPOS=-10,9;CIEND=-10,9;CIPOS95=0,0;CIEND95=0,0;SU=5;PE=0;SR=5	GT:SU:PE:SR	./.:5:0:5
1	61060495	168	N	<DEL>	.	.	SVTYPE=DEL;STRANDS=+-:24;SVLEN=-1613;END=61062108;CIPOS=-4,3;CIEND=-4,3;CIPOS95=0,0;CIEND95=0,0;SU=24;PE=16;SR=8	GT:SU:PE:SR	./.:24:16:8
1	61060494	169	N	<DUP>	.	.	SVTYPE=DUP;STRANDS=-+:41;SVLEN=2166;END=61062660;CIPOS=-10,9;CIEND=-2,1;CIPOS95=0,0;CIEND95=0,0;SU=41;PE=26;SR=15	GT:SU:PE:SR	./.:41:26:15
1	61090309	170	N	<DEL>	.	.	SVTYPE=DEL;STRANDS=+-:5;SVLEN=-30;END=61090339;CIPOS=-10,9;CIEND=-10,9;CIPOS95=0,0;CIEND95=0,0;SU=5;PE=0;SR=5	GT:SU:PE:SR	./.:5:0:5
1	62082862	171_1	N	N]1:62083769]	.	.	SVTYPE=BND;STRANDS=++:7;EVENT=171;MATEID=171_2;CIPOS=-10,499;CIEND=-10,468;CIPOS95=0,157;CIEND95=-1,140;IMPRECISE;SU=7;PE=7;SR=0	GT:SU:PE:SR	./.:7:7:0
1	62083769	171_2	N	N]1:62082862]	.	.	SVTYPE=BND;STRANDS=++:7;SECONDARY;EVENT=171;MATEID=171_1;CIPOS=-10,468;CIEND=-10,499;CIPOS95=-1,140;CIEND95=0,157;IMPRECISE;SU=7;PE=7;SR=0	GT:SU:PE:SR	./.:7:7:0
1	62082863	172	N	<DEL>	.	.	SVTYPE=DEL;STRANDS=+-:91;SVLEN=-838;END=62083701;CIPOS=-2,0;CIEND=-2,0;CIPOS95=0,0;CIEND95=0,0;SU=91;PE=64;SR=27	GT:SU:PE:SR	./.:91:64:27
1	62113414	173	N	<DEL>	.	.	SVTYPE=DEL;STRANDS=+-:34;SVLEN=-6106;END=62119520;CIPOS=-10,9;CIEND=-10,7;CIPOS95=-1,2;CIEND95=-3,1;IMPRECISE;SU=34;PE=33;SR=1	GT:SU:PE:SR	./.:34:33:1
1	62390601	174_1	N	N]1:62390986]	.	.	SVTYPE=BND;STRANDS=++:5;EVENT=174;MATEID=174_2;CIPOS=-5,332;CIEND=-10,423;CIPOS95=0,170;CIEND95=-1,164;IMPRECISE;SU=5;PE=5;SR=0	GT:SU:PE:SR	./.:5:5:0
1	62390986	174_2	N	N]1:62390601]	.	.	SVTYPE=BND;STRANDS=++:5;SECONDARY;EVENT=174;MATEID=174_1;CIPOS=-10,423;CIEND=-5,332;CIPOS95=-1,164;CIEND95=0,170;IMPRECISE;SU=5;PE=5;SR=0	GT:SU:PE:SR	./.:5:5:0
1	62390602	175	N	<DEL>	.	.	SVTYPE=DEL;STRANDS=+-:28;SVLEN=-333;END=62390935;CIPOS=-10,9;CIEND=-10,9;CIPOS95=0,0;CIEND95=0,0;SU=28;PE=12;SR=16	GT:SU:PE:SR	./.:28:12:16
1	63151835	176	N	<DEL>	.	.	SVTYPE=DEL;STRANDS=+-:48;SVLEN=-323;END=63152158;CIPOS=-2,0;CIEND=-2,0;CIPOS95=0,0;CIEND95=0,0;SU=48;PE=22;SR=26	GT:SU:PE:SR	./.:48:22:26
1	84517938	177_1	N	N]1:84524683]	.	.	SVTYPE=BND;STRANDS=++:9;EVENT=177;MATEID=177_2;CIPOS=-4,341;CIEND=-10,339;CIPOS95=0,148;CIEND95=-1,136;IMPRECISE;SU=9;PE=9;SR=0	GT:SU:PE:SR	./.:9:9:0
1	84524683	177_2	N	N]1:84517938]	.	.	SVTYPE=BND;STRANDS=++:9;SECONDARY;EVENT=177;MATEID=177_1;CIPOS=-10,339;CIEND=-4,341;CIPOS95=-1,136;CIEND95=0,148;IMPRECISE;SU=9;PE=9;SR=0	GT:SU:PE:SR	./.:9:9:0
1	91758046	178	N	<DUP>	.	.	SVTYPE=DUP;STRANDS=-+:6;SVLEN=8662;END=91766708;CIPOS=-451,9;CIEND=-10,394;CIPOS95=-139,1;CIEND95=-1,157;IMPRECISE;SU=6;PE=6;SR=0	GT:SU:PE:SR	./.:6:6:0
1	64839572	179_1	N	[1:64854724[N	.	.	SVTYPE=BND;STRANDS=--:8;EVENT=179;MATEID=179_2;CIPOS=-369,9;CIEND=-330,9;CIPOS95=-95,2;CIEND95=-121,1;IMPRECISE;SU=8;PE=8;SR=0	GT:SU:PE:SR	./.:8:8:0
1	64854724	179_2	N	[1:64839572[N	.	.	SVTYPE=BND;STRANDS=--:8;SECONDARY;EVENT=179;MATEID=179_1;CIPOS=-330,9;CIEND=-369,9;CIPOS95=-121,1;CIEND95=-95,2;IMPRECISE;SU=8;PE=8;SR=0	GT:SU:PE:SR	./.:8:8:0
1	65767940	180	N	<DEL>	.	.	SVTYPE=DEL;STRANDS=+-:6;SVLEN=-25;END=65767965;CIPOS=-6,5;CIEND=-6,5;CIPOS95=0,0;CIEND95=0,0;SU=6;PE=0;SR=6	GT:SU:PE:SR	./.:6:0:6
1	65909638	181	N	<DEL>	.	.	SVTYPE=DEL;STRANDS=+-:10;SVLEN=-254;END=65909892;CIPOS=-6,4;CIEND=-5,4;CIPOS95=0,0;CIEND95=0,0;SU=10;PE=3;SR=7	GT:SU:PE:SR	./.:10:3:7
1	66024187	182_1	N	N]1:66030308]	.	.	SVTYPE=BND;STRANDS=++:4;EVENT=182;MATEID=182_2;CIPOS=-8,471;CIEND=-10,464;CIPOS95=0,179;CIEND95=-1,175;IMPRECISE;SU=4;PE=4;SR=0	GT:SU:PE:SR	./.:4:4:0
1	66030308	182_2	N	N]1:66024187]	.	.	SVTYPE=BND;STRANDS=++:4;SECONDARY;EVENT=182;MATEID=182_1;CIPOS=-10,464;CIEND=-8,471;CIPOS95=-1,175;CIEND95=0,179;IMPRECISE;SU=4;PE=4;SR=0	GT:SU:PE:SR	./.:4:4:0
1	66024188	183	N	<DEL>	.	.	SVTYPE=DEL;STRANDS=+-:47;SVLEN=-6079;END=66030267;CIPOS=-10,9;CIEND=-10,9;CIPOS95=0,0;CIEND95=0,0;SU=47;PE=30;SR=17	GT:SU:PE:SR	./.:47:30:17
1	67201221	184_1	N	N]1:67201594]	.	.	SVTYPE=BND;STRANDS=++:4;EVENT=184;MATEID=184_2;CIPOS=-10,313;CIEND=-10,461;CIPOS95=0,179;CIEND95=-1,171;IMPRECISE;SU=4;PE=4;SR=0	GT:SU:PE:SR	./.:4:4:0
1	67201594	184_2	N	N]1:67201221]	.	.	SVTYPE=BND;STRANDS=++:4;SECONDARY;EVENT=184;MATEID=184_1;CIPOS=-10,461;CIEND=-10,313;CIPOS95=-1,171;CIEND95=0,179;IMPRECISE;SU=4;PE=4;SR=0	GT:SU:PE:SR	./.:4:4:0
1	67201222	185	N	<DEL>	.	.	SVTYPE=DEL;STRANDS=+-:39;SVLEN=-314;END=67201536;CIPOS=-2,0;CIEND=-5,9;CIPOS95=0,0;CIEND95=0,0;SU=39;PE=17;SR=22	GT:SU:PE:SR	./.:39:17:22
1	67310887	186	N	<DEL>	.	.	SVTYPE=DEL;STRANDS=+-:5;SVLEN=-16;END=67310903;CIPOS=-10,9;CIEND=-10,9;CIPOS95=0,0;CIEND95=0,0;SU=5;PE=0;SR=5	GT:SU:PE:SR	./.:5:0:5
1	67410970	187	N	<DEL>	.	.	SVTYPE=DEL;STRANDS=+-:4;SVLEN=-12;END=67410982;CIPOS=-8,8;CIEND=-9,7;CIPOS95=0,1;CIEND95=-1,0;IMPRECISE;SU=4;PE=0;SR=4	GT:SU:PE:SR	./.:4:0:4
1	68008002	188	N	<DEL>	.	.	SVTYPE=DEL;STRANDS=+-:55;SVLEN=-814;END=68008816;CIPOS=-10,238;CIEND=-86,5;CIPOS95=-3,21;CIEND95=-12,0;IMPRECISE;SU=55;PE=55;SR=0	GT:SU:PE:SR	./.:55:55:0
1	69055310	189	N	<DUP>	.	.	SVTYPE=DUP;STRANDS=-+:31;SVLEN=147;END=69055457;CIPOS=-1,0;CIEND=-1,0;CIPOS95=0,0;CIEND95=0,0;SU=31;PE=0;SR=31	GT:SU:PE:SR	./.:31:0:31
1	69082536	190	N	<DEL>	.	.	SVTYPE=DEL;STRANDS=+-:12;SVLEN=-31;END=69082567;CIPOS=-10,9;CIEND=-10,9;CIPOS95=0,0;CIEND95=0,0;SU=12;PE=0;SR=12	GT:SU:PE:SR	./.:12:0:12
1	69230638	191	N	<DEL>	.	.	SVTYPE=DEL;STRANDS=+-:4;SVLEN=-122;END=69230760;CIPOS=-8,9;CIEND=-9,8;CIPOS95=0,1;CIEND95=0,0;IMPRECISE;SU=4;PE=0;SR=4	GT:SU:PE:SR	./.:4:0:4
1	69807004	192	N	<DEL>	.	.	SVTYPE=DEL;STRANDS=+-:25;SVLEN=-307;END=69807311;CIPOS=-10,9;CIEND=-10,9;CIPOS95=-1,1;CIEND95=-1,1;IMPRECISE;SU=25;PE=23;SR=2	GT:SU:PE:SR	./.:25:23:2
1	69943724	193_1	N	N]1:69944071]	.	.	SVTYPE=BND;STRANDS=++:5;EVENT=193;MATEID=193_2;CIPOS=-5,295;CIEND=-10,427;CIPOS95=0,170;CIEND95=-1,159;IMPRECISE;SU=5;PE=5;SR=0	GT:SU:PE:SR	./.:5:5:0
1	69944071	193_2	N	N]1:69943724]	.	.	SVTYPE=BND;STRANDS=++:5;SECONDARY;EVENT=193;MATEID=193_1;CIPOS=-10,427;CIEND=-5,295;CIPOS95=-1,159;CIEND95=0,170;IMPRECISE;SU=5;PE=5;SR=0	GT:SU:PE:SR	./.:5:5:0
1	69943725	194	N	<DEL>	.	.	SVTYPE=DEL;STRANDS=+-:32;SVLEN=-296;END=69944021;CIPOS=-2,0;CIEND=-10,9;CIPOS95=0,0;CIEND95=0,0;SU=32;PE=8;SR=24	GT:SU:PE:SR	./.:32:8:24
1	70027325	195	N	<DEL>	.	.	SVTYPE=DEL;STRANDS=+-:36;SVLEN=-357;END=70027682;CIPOS=-5,4;CIEND=-10,3;CIPOS95=0,0;CIEND95=0,0;SU=36;PE=30;SR=6	GT:SU:PE:SR	./.:36:30:6
1	70768127	196	N	<DEL>	.	.	SVTYPE=DEL;STRANDS=+-:18;SVLEN=-307;END=70768434;CIPOS=-10,9;CIEND=-10,9;CIPOS95=0,0;CIEND95=0,0;SU=18;PE=8;SR=10	GT:SU:PE:SR	./.:18:8:10
1	70912000	197	N	<DUP>	.	.	SVTYPE=DUP;STRANDS=-+:9;SVLEN=432;END=70912432;CIPOS=-239,9;CIEND=-10,304;CIPOS95=-46,2;CIEND95=0,114;IMPRECISE;SU=9;PE=9;SR=0	GT:SU:PE:SR	./.:9:9:0
1	70946204	198_1	N	N]1:70946575]	.	.	SVTYPE=BND;STRANDS=++:6;EVENT=198;MATEID=198_2;CIPOS=-4,314;CIEND=-10,389;CIPOS95=0,162;CIEND95=-1,155;IMPRECISE;SU=6;PE=6;SR=0	GT:SU:PE:SR	./.:6:6:0
1	70946575	198_2	N	N]1:70946204]	.	.	SVTYPE=BND;STRANDS=++:6;SECONDARY;EVENT=198;MATEID=198_1;CIPOS=-10,389;CIEND=-4,314;CIPOS95=-1,155;CIEND95=0,162;IMPRECISE;SU=6;PE=6;SR=0	GT:SU:PE:SR	./.:6:6:0
1	70946205	199	N	<DEL>	.	.	SVTYPE=DEL;STRANDS=+-:43;SVLEN=-315;END=70946520;CIPOS=-10,9;CIEND=-10,9;CIPOS95=0,0;CIEND95=0,0;SU=43;PE=9;SR=34	GT:SU:PE:SR	./.:43:9:34
1	71112972	200	N	<DEL>	.	.	SVTYPE=DEL;STRANDS=+-:5;SVLEN=-496;END=71113468;CIPOS=-10,410;CIEND=-462,9;CIPOS95=-1,154;CIEND95=-160,1;IMPRECISE;SU=5;PE=5;SR=0	GT:SU:PE:SR	./.:5:5:0
1	71237363	201	N	<DEL>	.	.	SVTYPE=DEL;STRANDS=+-:35;SVLEN=-2964;END=71240327;CIPOS=-3,2;CIEND=-10,9;CIPOS95=0,0;CIEND95=0,0;SU=35;PE=26;SR=9	GT:SU:PE:SR	./.:35:26:9
1	71741331	202_1	N	N]1:71741681]	.	.	SVTYPE=BND;STRANDS=++:6;EVENT=202;MATEID=202_2;CIPOS=-4,296;CIEND=-10,391;CIPOS95=0,162;CIEND95=-1,154;IMPRECISE;SU=6;PE=6;SR=0	GT:SU:PE:SR	./.:6:6:0
1	71741681	202_2	N	N]1:71741331]	.	.	SVTYPE=BND;STRANDS=++:6;SECONDARY;EVENT=202;MATEID=202_1;CIPOS=-10,391;CIEND=-4,296;CIPOS95=-1,154;CIEND95=0,162;IMPRECISE;SU=6;PE=6;SR=0	GT:SU:PE:SR	./.:6:6:0
1	71741332	203	N	<DEL>	.	.	SVTYPE=DEL;STRANDS=+-:45;SVLEN=-297;END=71741629;CIPOS=-10,9;CIEND=-1,0;CIPOS95=0,0;CIEND95=0,0;SU=45;PE=19;SR=26	GT:SU:PE:SR	./.:45:19:26
1	72610121	204	N	<DEL>	.	.	SVTYPE=DEL;STRANDS=+-:10;SVLEN=-68;END=72610189;CIPOS=-10,9;CIEND=-10,9;CIPOS95=0,0;CIEND95=0,0;SU=10;PE=0;SR=10	GT:SU:PE:SR	./.:10:0:10
1	73753607	205	N	<DEL>	.	.	SVTYPE=DEL;STRANDS=+-:46;SVLEN=-308;END=73753915;CIPOS=-2,0;CIEND=-1,0;CIPOS95=0,0;CIEND95=0,0;SU=46;PE=23;SR=23	GT:SU:PE:SR	./.:46:23:23
1	73974514	206	N	<DEL>	.	.	SVTYPE=DEL;STRANDS=+-:6;SVLEN=-29;END=73974543;CIPOS=-6,5;CIEND=-6,5;CIPOS95=0,0;CIEND95=0,0;SU=6;PE=0;SR=6	GT:SU:PE:SR	./.:6:0:6
1	74038794	207	N	<DEL>	.	.	SVTYPE=DEL;STRANDS=+-:18;SVLEN=-23;END=74038817;CIPOS=-2,1;CIEND=-2,1;CIPOS95=0,0;CIEND95=0,0;SU=18;PE=0;SR=18	GT:SU:PE:SR	./.:18:0:18
1	74755170	208	N	<DEL>	.	.	SVTYPE=DEL;STRANDS=+-:18;SVLEN=-119;END=74755289;CIPOS=-10,9;CIEND=-2,1;CIPOS95=0,0;CIEND95=0,0;SU=18;PE=1;SR=17	GT:SU:PE:SR	./.:18:1:17
1	76011880	209_1	N	N]1:76012250]	.	.	SVTYPE=BND;STRANDS=++:8;EVENT=209;MATEID=209_2;CIPOS=-3,313;CIEND=-10,478;CIPOS95=0,152;CIEND95=-1,142;IMPRECISE;SU=8;PE=8;SR=0	GT:SU:PE:SR	./.:8:8:0
1	76012250	209_2	N	N]1:76011880]	.	.	SVTYPE=BND;STRANDS=++:8;SECONDARY;EVENT=209;MATEID=209_1;CIPOS=-10,478;CIEND=-3,313;CIPOS95=-1,142;CIEND95=0,152;IMPRECISE;SU=8;PE=8;SR=0	GT:SU:PE:SR	./.:8:8:0
1	76011881	210	N	<DEL>	.	.	SVTYPE=DEL;STRANDS=+-:60;SVLEN=-314;END=76012195;CIPOS=0,0;CIEND=0,0;CIPOS95=0,0;CIEND95=0,0;SU=60;PE=17;SR=43	GT:SU:PE:SR	./.:60:17:43
1	76585488	211	N	<DEL>	.	.	SVTYPE=DEL;STRANDS=+-:22;SVLEN=-39;END=76585527;CIPOS=-10,9;CIEND=-10,9;CIPOS95=0,0;CIEND95=0,0;SU=22;PE=0;SR=22	GT:SU:PE:SR	./.:22:0:22
1	76951181	212_1	N	[1:77205127[N	.	.	SVTYPE=BND;STRANDS=--:7;EVENT=212;MATEID=212_2;CIPOS=-360,9;CIEND=-271,9;CIPOS95=-92,2;CIEND95=-58,2;IMPRECISE;SU=7;PE=7;SR=0	GT:SU:PE:SR	./.:7:7:0
1	77205127	212_2	N	[1:76951181[N	.	.	SVTYPE=BND;STRANDS=--:7;SECONDARY;EVENT=212;MATEID=212_1;CIPOS=-271,9;CIEND=-360,9;CIPOS95=-58,2;CIEND95=-92,2;IMPRECISE;SU=7;PE=7;SR=0	GT:SU:PE:SR	./.:7:7:0
1	77311976	213	N	<DEL>	.	.	SVTYPE=DEL;STRANDS=+-:5;SVLEN=-11;END=77311987;CIPOS=-10,9;CIEND=-10,9;CIPOS95=0,0;CIEND95=0,0;SU=5;PE=1;SR=4	GT:SU:PE:SR	./.:5:1:4
1	79401525	214_1	N	N]1:79401879]	.	.	SVTYPE=BND;STRANDS=++:4;EVENT=214;MATEID=214_2;CIPOS=-10,303;CIEND=-10,461;CIPOS95=0,179;CIEND95=-1,175;IMPRECISE;SU=4;PE=4;SR=0	GT:SU:PE:SR	./.:4:4:0
1	79401879	214_2	N	N]1:79401525]	.	.	SVTYPE=BND;STRANDS=++:4;SECONDARY;EVENT=214;MATEID=214_1;CIPOS=-10,461;CIEND=-10,303;CIPOS95=-1,175;CIEND95=0,179;IMPRECISE;SU=4;PE=4;SR=0	GT:SU:PE:SR	./.:4:4:0
1	79401526	215	N	<DEL>	.	.	SVTYPE=DEL;STRANDS=+-:46;SVLEN=-304;END=79401830;CIPOS=-2,0;CIEND=-2,0;CIPOS95=0,0;CIEND95=0,0;SU=46;PE=24;SR=22	GT:SU:PE:SR	./.:46:24:22
1	76112054	216	N	<DUP>	.	.	SVTYPE=DUP;STRANDS=-+:5;SVLEN=3369128;END=79481182;CIPOS=-460,9;CIEND=-10,422;CIPOS95=-155,1;CIEND95=-1,165;IMPRECISE;SU=5;PE=5;SR=0	GT:SU:PE:SR	./.:5:5:0
1	79650144	217	N	<DUP>	.	.	SVTYPE=DUP;STRANDS=-+:27;SVLEN=130;END=79650274;CIPOS=-1,0;CIEND=-1,0;CIPOS95=0,0;CIEND95=0,0;SU=27;PE=0;SR=27	GT:SU:PE:SR	./.:27:0:27
1	80221782	218	N	<DEL>	.	.	SVTYPE=DEL;STRANDS=+-:25;SVLEN=-1246;END=80223028;CIPOS=-10,9;CIEND=-10,9;CIPOS95=0,0;CIEND95=0,0;SU=25;PE=20;SR=5	GT:SU:PE:SR	./.:25:20:5
1	80922988	219	N	<DEL>	.	.	SVTYPE=DEL;STRANDS=+-:4;SVLEN=-17;END=80923005;CIPOS=-9,8;CIEND=-9,8;CIPOS95=0,0;CIEND95=0,0;SU=4;PE=0;SR=4	GT:SU:PE:SR	./.:4:0:4
1	81194353	220	N	<DEL>	.	.	SVTYPE=DEL;STRANDS=+-:34;SVLEN=-315;END=81194668;CIPOS=-2,0;CIEND=-10,7;CIPOS95=0,0;CIEND95=0,0;SU=34;PE=15;SR=19	GT:SU:PE:SR	./.:34:15:19
1	81404771	221_1	N	N]1:81411006]	.	.	SVTYPE=BND;STRANDS=++:12;EVENT=221;MATEID=221_2;CIPOS=-10,499;CIEND=-9,294;CIPOS95=0,138;CIEND95=-1,129;IMPRECISE;SU=12;PE=12;SR=0	GT:SU:PE:SR	./.:12:12:0
1	81411006	221_2	N	N]1:81404771]	.	.	SVTYPE=BND;STRANDS=++:12;SECONDARY;EVENT=221;MATEID=221_1;CIPOS=-9,294;CIEND=-10,499;CIPOS95=-1,129;CIEND95=0,138;IMPRECISE;SU=12;PE=12;SR=0	GT:SU:PE:SR	./.:12:12:0
1	81404772	222	N	<DEL>	.	.	SVTYPE=DEL;STRANDS=+-:62;SVLEN=-6176;END=81410948;CIPOS=-2,0;CIEND=-10,9;CIPOS95=0,0;CIEND95=0,0;SU=62;PE=33;SR=29	GT:SU:PE:SR	./.:62:33:29
1	81660357	223_1	N	[1:81661371[N	.	.	SVTYPE=BND;STRANDS=--:50;EVENT=223;MATEID=223_2;CIPOS=-10,9;CIEND=-10,9;CIPOS95=0,0;CIEND95=0,0;SU=50;PE=40;SR=10	GT:SU:PE:SR	./.:50:40:10
1	81661371	223_2	N	[1:81660357[N	.	.	SVTYPE=BND;STRANDS=--:50;SECONDARY;EVENT=223;MATEID=223_1;CIPOS=-10,9;CIEND=-10,9;CIPOS95=0,0;CIEND95=0,0;SU=50;PE=40;SR=10	GT:SU:PE:SR	./.:50:40:10
1	81660351	224_1	N	N]1:81661558]	.	.	SVTYPE=BND;STRANDS=++:60;EVENT=224;MATEID=224_2;CIPOS=-2,1;CIEND=-2,1;CIPOS95=0,0;CIEND95=0,0;SU=60;PE=44;SR=16	GT:SU:PE:SR	./.:60:44:16
1	81661558	224_2	N	N]1:81660351]	.	.	SVTYPE=BND;STRANDS=++:60;SECONDARY;EVENT=224;MATEID=224_1;CIPOS=-2,1;CIEND=-2,1;CIPOS95=0,0;CIEND95=0,0;SU=60;PE=44;SR=16	GT:SU:PE:SR	./.:60:44:16
1	82963304	225	N	<DEL>	.	.	SVTYPE=DEL;STRANDS=+-:14;SVLEN=-311;END=82963615;CIPOS=-5,3;CIEND=-10,9;CIPOS95=0,0;CIEND95=0,0;SU=14;PE=5;SR=9	GT:SU:PE:SR	./.:14:5:9
1	83125975	226_1	N	N]1:83127631]	.	.	SVTYPE=BND;STRANDS=++:4;EVENT=226;MATEID=226_2;CIPOS=-8,471;CIEND=-10,476;CIPOS95=0,179;CIEND95=-1,171;IMPRECISE;SU=4;PE=4;SR=0	GT:SU:PE:SR	./.:4:4:0
1	83127631	226_2	N	N]1:83125975]	.	.	SVTYPE=BND;STRANDS=++:4;SECONDARY;EVENT=226;MATEID=226_1;CIPOS=-10,476;CIEND=-8,471;CIPOS95=-1,171;CIEND95=0,179;IMPRECISE;SU=4;PE=4;SR=0	GT:SU:PE:SR	./.:4:4:0
1	83125976	227	N	<DEL>	.	.	SVTYPE=DEL;STRANDS=+-:54;SVLEN=-1593;END=83127569;CIPOS=-10,9;CIEND=-10,9;CIPOS95=0,0;CIEND95=0,0;SU=54;PE=39;SR=15	GT:SU:PE:SR	./.:54:39:15
1	83149850	228	N	<DEL>	.	.	SVTYPE=DEL;STRANDS=+-:8;SVLEN=-60;END=83149910;CIPOS=-10,9;CIEND=-10,9;CIPOS95=0,0;CIEND95=0,0;SU=8;PE=0;SR=8	GT:SU:PE:SR	./.:8:0:8
1	84517939	229	N	<DEL>	.	.	SVTYPE=DEL;STRANDS=+-:74;SVLEN=-6690;END=84524629;CIPOS=-2,0;CIEND=-10,9;CIPOS95=0,0;CIEND95=0,0;SU=74;PE=44;SR=30	GT:SU:PE:SR	./.:74:44:30
1	85748633	230_1	N	N]1:85748996]	.	.	SVTYPE=BND;STRANDS=++:5;EVENT=230;MATEID=230_2;CIPOS=-10,315;CIEND=-10,425;CIPOS95=0,169;CIEND95=-1,165;IMPRECISE;SU=5;PE=5;SR=0	GT:SU:PE:SR	./.:5:5:0
1	85748996	230_2	N	N]1:85748633]	.	.	SVTYPE=BND;STRANDS=++:5;SECONDARY;EVENT=230;MATEID=230_1;CIPOS=-10,425;CIEND=-10,315;CIPOS95=-1,165;CIEND95=0,169;IMPRECISE;SU=5;PE=5;SR=0	GT:SU:PE:SR	./.:5:5:0
1	85748634	231	N	<DEL>	.	.	SVTYPE=DEL;STRANDS=+-:52;SVLEN=-316;END=85748950;CIPOS=-10,4;CIEND=-10,8;CIPOS95=0,0;CIEND95=0,0;SU=52;PE=27;SR=25	GT:SU:PE:SR	./.:52:27:25
1	86405804	232_1	N	N]1:86406166]	.	.	SVTYPE=BND;STRANDS=++:4;EVENT=232;MATEID=232_2;CIPOS=-10,312;CIEND=-10,463;CIPOS95=0,179;CIEND95=-1,175;IMPRECISE;SU=4;PE=4;SR=0	GT:SU:PE:SR	./.:4:4:0
1	86406166	232_2	N	N]1:86405804]	.	.	SVTYPE=BND;STRANDS=++:4;SECONDARY;EVENT=232;MATEID=232_1;CIPOS=-10,463;CIEND=-10,312;CIPOS95=-1,175;CIEND95=0,179;IMPRECISE;SU=4;PE=4;SR=0	GT:SU:PE:SR	./.:4:4:0
1	86405805	233	N	<DEL>	.	.	SVTYPE=DEL;STRANDS=+-:37;SVLEN=-313;END=86406118;CIPOS=-2,0;CIEND=-10,9;CIPOS95=0,0;CIEND95=0,0;SU=37;PE=11;SR=26	GT:SU:PE:SR	./.:37:11:26
1	86740986	234	N	<DEL>	.	.	SVTYPE=DEL;STRANDS=+-:67;SVLEN=-711;END=86741697;CIPOS=-10,9;CIEND=-10,9;CIPOS95=0,0;CIEND95=0,0;SU=67;PE=58;SR=9	GT:SU:PE:SR	./.:67:58:9
1	87713262	235	N	<DEL>	.	.	SVTYPE=DEL;STRANDS=+-:4;SVLEN=-29;END=87713291;CIPOS=-9,8;CIEND=-9,8;CIPOS95=0,0;CIEND95=0,0;SU=4;PE=0;SR=4	GT:SU:PE:SR	./.:4:0:4
1	88213428	236	N	<DEL>	.	.	SVTYPE=DEL;STRANDS=+-:4;SVLEN=-472;END=88213900;CIPOS=-10,361;CIEND=-457,9;CIPOS95=-2,152;CIEND95=-196,1;IMPRECISE;SU=4;PE=4;SR=0	GT:SU:PE:SR	./.:4:4:0
1	88285840	237	N	<DEL>	.	.	SVTYPE=DEL;STRANDS=+-:6;SVLEN=-161;END=88286001;CIPOS=-10,8;CIEND=-9,8;CIPOS95=0,0;CIEND95=0,0;SU=6;PE=2;SR=4	GT:SU:PE:SR	./.:6:2:4
1	88457676	238	N	<DEL>	.	.	SVTYPE=DEL;STRANDS=+-:4;SVLEN=-18;END=88457694;CIPOS=-10,7;CIEND=-8,9;CIPOS95=-1,0;CIEND95=0,1;IMPRECISE;SU=4;PE=0;SR=4	GT:SU:PE:SR	./.:4:0:4
1	89475926	239	N	<DEL>	.	.	SVTYPE=DEL;STRANDS=+-:20;SVLEN=-2688;END=89478614;CIPOS=-10,178;CIEND=-159,9;CIPOS95=-2,42;CIEND95=-40,2;IMPRECISE;SU=20;PE=20;SR=0	GT:SU:PE:SR	./.:20:20:0
1	86810127	240_1	N	[1:89719543[N	.	.	SVTYPE=BND;STRANDS=--:13;EVENT=240;MATEID=240_2;CIPOS=-316,9;CIEND=-270,9;CIPOS95=-48,2;CIEND95=-103,1;IMPRECISE;SU=13;PE=13;SR=0	GT:SU:PE:SR	./.:13:13:0
1	89719543	240_2	N	[1:86810127[N	.	.	SVTYPE=BND;STRANDS=--:13;SECONDARY;EVENT=240;MATEID=240_1;CIPOS=-270,9;CIEND=-316,9;CIPOS95=-103,1;CIEND95=-48,2;IMPRECISE;SU=13;PE=13;SR=0	GT:SU:PE:SR	./.:13:13:0
1	86809938	241_1	N	N]1:89719721]	.	.	SVTYPE=BND;STRANDS=++:8;EVENT=241;MATEID=241_2;CIPOS=-10,337;CIEND=-10,329;CIPOS95=-2,80;CIEND95=0,129;IMPRECISE;SU=8;PE=8;SR=0	GT:SU:PE:SR	./.:8:8:0
1	89719721	241_2	N	N]1:86809938]	.	.	SVTYPE=BND;STRANDS=++:8;SECONDARY;EVENT=241;MATEID=241_1;CIPOS=-10,329;CIEND=-10,337;CIPOS95=0,129;CIEND95=-2,80;IMPRECISE;SU=8;PE=8;SR=0	GT:SU:PE:SR	./.:8:8:0
1	91132697	242	N	<DEL>	.	.	SVTYPE=DEL;STRANDS=+-:7;SVLEN=-130;END=91132827;CIPOS=-8,6;CIEND=-7,5;CIPOS95=0,0;CIEND95=0,0;SU=7;PE=2;SR=5	GT:SU:PE:SR	./.:7:2:5
1	91564623	243	N	<DEL>	.	.	SVTYPE=DEL;STRANDS=+-:4;SVLEN=-5;END=91564628;CIPOS=-9,3;CIEND=-4,8;CIPOS95=0,0;CIEND95=0,0;SU=4;PE=0;SR=4	GT:SU:PE:SR	./.:4:0:4
1	91624787	244	N	<DEL>	.	.	SVTYPE=DEL;STRANDS=+-:26;SVLEN=-267;END=91625054;CIPOS=-2,0;CIEND=-10,9;CIPOS95=0,0;CIEND95=0,0;SU=26;PE=7;SR=19	GT:SU:PE:SR	./.:26:7:19
1	91634060	245	N	<DEL>	.	.	SVTYPE=DEL;STRANDS=+-:5;SVLEN=-7;END=91634067;CIPOS=-8,3;CIEND=-4,6;CIPOS95=0,1;CIEND95=-1,0;IMPRECISE;SU=5;PE=0;SR=5	GT:SU:PE:SR	./.:5:0:5
1	89395990	246	N	<DUP>	.	.	SVTYPE=DUP;STRANDS=-+:5;SVLEN=2249103;END=91645093;CIPOS=-496,9;CIEND=-10,350;CIPOS95=-168,1;CIEND95=-2,102;IMPRECISE;SU=5;PE=5;SR=0	GT:SU:PE:SR	./.:5:5:0
1	91914111	247	N	<DEL>	.	.	SVTYPE=DEL;STRANDS=+-:41;SVLEN=-439;END=91914550;CIPOS=-10,9;CIEND=-10,8;CIPOS95=0,0;CIEND95=0,0;SU=41;PE=25;SR=16	GT:SU:PE:SR	./.:41:25:16
1	91924804	248	N	<INV>	.	.	SVTYPE=INV;STRANDS=++:2,--:2;SVLEN=161;END=91924965;CIPOS=-10,57;CIEND=-6,14;CIPOS95=-1,51;CIEND95=-6,6;IMPRECISE;SU=4;PE=4;SR=0	GT:SU:PE:SR	./.:4:4:0
1	92134236	249	N	<DEL>	.	.	SVTYPE=DEL;STRANDS=+-:6;SVLEN=-647;END=92134883;CIPOS=-10,361;CIEND=-434,9;CIPOS95=-1,126;CIEND95=-132,0;IMPRECISE;SU=6;PE=6;SR=0	GT:SU:PE:SR	./.:6:6:0
1	92232063	250	N	<DEL>	.	.	SVTYPE=DEL;STRANDS=+-:25;SVLEN=-1270;END=92233333;CIPOS=-10,9;CIEND=-4,3;CIPOS95=0,0;CIEND95=0,0;SU=25;PE=17;SR=8	GT:SU:PE:SR	./.:25:17:8
1	93262272	251	N	<INV>	.	.	SVTYPE=INV;STRANDS=++:19,--:6;SVLEN=84;END=93262356;CIPOS=-2,0;CIEND=0,1;CIPOS95=0,1;CIEND95=0,0;IMPRECISE;SU=25;PE=10;SR=15	GT:SU:PE:SR	./.:25:10:15
1	94288375	252	N	<DEL>	.	.	SVTYPE=DEL;STRANDS=+-:38;SVLEN=-2881;END=94291256;CIPOS=-10,5;CIEND=-3,1;CIPOS95=0,0;CIEND95=0,0;SU=38;PE=27;SR=11	GT:SU:PE:SR	./.:38:27:11
1	94850026	253	N	<DEL>	.	.	SVTYPE=DEL;STRANDS=+-:30;SVLEN=-44;END=94850070;CIPOS=-1,0;CIEND=-1,0;CIPOS95=0,0;CIEND95=0,0;SU=30;PE=0;SR=30	GT:SU:PE:SR	./.:30:0:30
1	94943233	254	N	<DEL>	.	.	SVTYPE=DEL;STRANDS=+-:13;SVLEN=-90;END=94943323;CIPOS=-3,1;CIEND=-10,9;CIPOS95=0,0;CIEND95=0,0;SU=13;PE=0;SR=13	GT:SU:PE:SR	./.:13:0:13
1	95628036	255	N	<DUP>	.	.	SVTYPE=DUP;STRANDS=-+:10;SVLEN=52145;END=95680181;CIPOS=-425,9;CIEND=-10,450;CIPOS95=-113,1;CIEND95=-1,116;IMPRECISE;SU=10;PE=10;SR=0	GT:SU:PE:SR	./.:10:10:0
1	95690523	256_1	N	N]1:95690878]	.	.	SVTYPE=BND;STRANDS=++:5;EVENT=256;MATEID=256_2;CIPOS=-5,304;CIEND=-10,479;CIPOS95=0,170;CIEND95=-1,162;IMPRECISE;SU=5;PE=5;SR=0	GT:SU:PE:SR	./.:5:5:0
1	95690878	256_2	N	N]1:95690523]	.	.	SVTYPE=BND;STRANDS=++:5;SECONDARY;EVENT=256;MATEID=256_1;CIPOS=-10,479;CIEND=-5,304;CIPOS95=-1,162;CIEND95=0,170;IMPRECISE;SU=5;PE=5;SR=0	GT:SU:PE:SR	./.:5:5:0
1	95690524	257	N	<DEL>	.	.	SVTYPE=DEL;STRANDS=+-:39;SVLEN=-305;END=95690829;CIPOS=-10,9;CIEND=-2,0;CIPOS95=0,0;CIEND95=0,0;SU=39;PE=14;SR=25	GT:SU:PE:SR	./.:39:14:25
1	98616779	258	N	<DEL>	.	.	SVTYPE=DEL;STRANDS=+-:8;SVLEN=-27;END=98616806;CIPOS=-10,9;CIEND=-10,9;CIPOS95=0,0;CIEND95=0,0;SU=8;PE=0;SR=8	GT:SU:PE:SR	./.:8:0:8
1	100640634	259	N	<DEL>	.	.	SVTYPE=DEL;STRANDS=+-:5;SVLEN=-25;END=100640659;CIPOS=-10,9;CIEND=-10,9;CIPOS95=0,0;CIEND95=0,0;SU=5;PE=0;SR=5	GT:SU:PE:SR	./.:5:0:5
1	101388563	260	N	<DEL>	.	.	SVTYPE=DEL;STRANDS=+-:26;SVLEN=-308;END=101388871;CIPOS=-10,9;CIEND=-2,0;CIPOS95=0,0;CIEND95=0,0;SU=26;PE=9;SR=17	GT:SU:PE:SR	./.:26:9:17
1	101724154	261	N	<DEL>	.	.	SVTYPE=DEL;STRANDS=+-:4;SVLEN=-53;END=101724207;CIPOS=-9,8;CIEND=-9,8;CIPOS95=0,0;CIEND95=0,0;SU=4;PE=0;SR=4	GT:SU:PE:SR	./.:4:0:4
1	102018573	262_1	N	N]1:102018684]	.	.	SVTYPE=BND;STRANDS=++:7;EVENT=262;MATEID=262_2;CIPOS=-9,0;CIEND=-10,357;CIPOS95=-9,0;CIEND95=-1,143;IMPRECISE;SU=7;PE=7;SR=0	GT:SU:PE:SR	./.:7:7:0
1	102018684	262_2	N	N]1:102018573]	.	.	SVTYPE=BND;STRANDS=++:7;SECONDARY;EVENT=262;MATEID=262_1;CIPOS=-10,357;CIEND=-9,0;CIPOS95=-1,143;CIEND95=-9,0;IMPRECISE;SU=7;PE=7;SR=0	GT:SU:PE:SR	./.:7:7:0
1	102018926	263	N	<DEL>	.	.	SVTYPE=DEL;STRANDS=+-:4;SVLEN=-106;END=102019032;CIPOS=-10,9;CIEND=-3,9;CIPOS95=-1,1;CIEND95=-1,1;IMPRECISE;SU=4;PE=2;SR=2	GT:SU:PE:SR	./.:4:2:2
1	102892573	264_1	N	[1:102970100[N	.	.	SVTYPE=BND;STRANDS=--:7;EVENT=264;MATEID=264_2;CIPOS=-358,9;CIEND=-365,9;CIPOS95=-123,1;CIEND95=-146,1;IMPRECISE;SU=7;PE=7;SR=0	GT:SU:PE:SR	./.:7:7:0
1	102970100	264_2	N	[1:102892573[N	.	.	SVTYPE=BND;STRANDS=--:7;SECONDARY;EVENT=264;MATEID=264_1;CIPOS=-365,9;CIEND=-358,9;CIPOS95=-146,1;CIEND95=-123,1;IMPRECISE;SU=7;PE=7;SR=0	GT:SU:PE:SR	./.:7:7:0
1	102892243	265_1	N	N]1:102970233]	.	.	SVTYPE=BND;STRANDS=++:4;EVENT=265;MATEID=265_2;CIPOS=-10,268;CIEND=-10,463;CIPOS95=-2,107;CIEND95=-1,172;IMPRECISE;SU=4;PE=4;SR=0	GT:SU:PE:SR	./.:4:4:0
1	102970233	265_2	N	N]1:102892243]	.	.	SVTYPE=BND;STRANDS=++:4;SECONDARY;EVENT=265;MATEID=265_1;CIPOS=-10,463;CIEND=-10,268;CIPOS95=-1,172;CIEND95=-2,107;IMPRECISE;SU=4;PE=4;SR=0	GT:SU:PE:SR	./.:4:4:0
1	103047692	266	N	<DEL>	.	.	SVTYPE=DEL;STRANDS=+-:41;SVLEN=-316;END=103048008;CIPOS=-10,9;CIEND=-1,0;CIPOS95=0,0;CIEND95=0,0;SU=41;PE=9;SR=32	GT:SU:PE:SR	./.:41:9:32
1	103096080	267	N	<DEL>	.	.	SVTYPE=DEL;STRANDS=+-:44;SVLEN=-304;END=103096384;CIPOS=-10,9;CIEND=-2,1;CIPOS95=0,0;CIEND95=0,0;SU=44;PE=31;SR=13	GT:SU:PE:SR	./.:44:31:13
1	103700038	268	N	<DEL>	.	.	SVTYPE=DEL;STRANDS=+-:4;SVLEN=-3;END=103700041;CIPOS=-9,1;CIEND=-2,8;CIPOS95=0,0;CIEND95=0,0;SU=4;PE=0;SR=4	GT:SU:PE:SR	./.:4:0:4
1	104443198	269_1	N	N]1:104443768]	.	.	SVTYPE=BND;STRANDS=++:8;EVENT=269;MATEID=269_2;CIPOS=-4,353;CIEND=-10,347;CIPOS95=0,152;CIEND95=-1,147;IMPRECISE;SU=8;PE=8;SR=0	GT:SU:PE:SR	./.:8:8:0
1	104443768	269_2	N	N]1:104443198]	.	.	SVTYPE=BND;STRANDS=++:8;SECONDARY;EVENT=269;MATEID=269_1;CIPOS=-10,347;CIEND=-4,353;CIPOS95=-1,147;CIEND95=0,152;IMPRECISE;SU=8;PE=8;SR=0	GT:SU:PE:SR	./.:8:8:0
1	104443198	270	N	<DEL>	.	.	SVTYPE=DEL;STRANDS=+-:73;SVLEN=-526;END=104443724;CIPOS=0,0;CIEND=0,0;CIPOS95=0,1;CIEND95=0,1;IMPRECISE;SU=73;PE=43;SR=30	GT:SU:PE:SR	./.:73:43:30
1	104451504	271	N	<DEL>	.	.	SVTYPE=DEL;STRANDS=+-:28;SVLEN=-148;END=104451652;CIPOS=-10,9;CIEND=-10,9;CIPOS95=0,0;CIEND95=0,0;SU=28;PE=0;SR=28	GT:SU:PE:SR	./.:28:0:28
1	105255033	272	N	<DEL>	.	.	SVTYPE=DEL;STRANDS=+-:40;SVLEN=-1155;END=105256188;CIPOS=-10,9;CIEND=-3,1;CIPOS95=0,0;CIEND95=0,0;SU=40;PE=29;SR=11	GT:SU:PE:SR	./.:40:29:11
1	105428320	273	N	<DEL>	.	.	SVTYPE=DEL;STRANDS=+-:41;SVLEN=-319;END=105428639;CIPOS=-10,9;CIEND=-2,0;CIPOS95=0,0;CIEND95=0,0;SU=41;PE=20;SR=21	GT:SU:PE:SR	./.:41:20:21
1	105606381	274	N	<DEL>	.	.	SVTYPE=DEL;STRANDS=+-:4;SVLEN=-20;END=105606401;CIPOS=-9,8;CIEND=-9,8;CIPOS95=0,0;CIEND95=0,0;SU=4;PE=0;SR=4	GT:SU:PE:SR	./.:4:0:4
1	105866783	275	N	<DEL>	.	.	SVTYPE=DEL;STRANDS=+-:18;SVLEN=-261;END=105867044;CIPOS=-4,2;CIEND=-3,2;CIPOS95=0,0;CIEND95=0,0;SU=18;PE=7;SR=11	GT:SU:PE:SR	./.:18:7:11
1	107562570	276	N	<DEL>	.	.	SVTYPE=DEL;STRANDS=+-:7;SVLEN=-20;END=107562590;CIPOS=-2,9;CIEND=-7,3;CIPOS95=0,0;CIEND95=0,0;SU=7;PE=0;SR=7	GT:SU:PE:SR	./.:7:0:7
1	107655282	277	N	<DEL>	.	.	SVTYPE=DEL;STRANDS=+-:44;SVLEN=-8456;END=107663738;CIPOS=-10,9;CIEND=-10,9;CIPOS95=0,0;CIEND95=0,0;SU=44;PE=33;SR=11	GT:SU:PE:SR	./.:44:33:11
1	106322203	278_1	N	N]1:108243940]	.	.	SVTYPE=BND;STRANDS=++:7;EVENT=278;MATEID=278_2;CIPOS=-5,4;CIEND=-5,4;CIPOS95=0,0;CIEND95=0,0;SU=7;PE=0;SR=7	GT:SU:PE:SR	./.:7:0:7
1	108243940	278_2	N	N]1:106322203]	.	.	SVTYPE=BND;STRANDS=++:7;SECONDARY;EVENT=278;MATEID=278_1;CIPOS=-5,4;CIEND=-5,4;CIPOS95=0,0;CIEND95=0,0;SU=7;PE=0;SR=7	GT:SU:PE:SR	./.:7:0:7
1	108733325	279	N	<DEL>	.	.	SVTYPE=DEL;STRANDS=+-:69;SVLEN=-3926;END=108737251;CIPOS=-2,1;CIEND=-3,0;CIPOS95=0,0;CIEND95=0,0;SU=69;PE=57;SR=12	GT:SU:PE:SR	./.:69:57:12
1	109314601	280	N	<DEL>	.	.	SVTYPE=DEL;STRANDS=+-:9;SVLEN=-488;END=109315089;CIPOS=-10,321;CIEND=-346,9;CIPOS95=-1,134;CIEND95=-79,2;IMPRECISE;SU=9;PE=9;SR=0	GT:SU:PE:SR	./.:9:9:0
1	109573232	281	N	<DEL>	.	.	SVTYPE=DEL;STRANDS=+-:41;SVLEN=-1948;END=109575180;CIPOS=-10,9;CIEND=-2,0;CIPOS95=0,0;CIEND95=0,0;SU=41;PE=27;SR=14	GT:SU:PE:SR	./.:41:27:14
1	109597727	282	N	<DEL>	.	.	SVTYPE=DEL;STRANDS=+-:22;SVLEN=-319;END=109598046;CIPOS=-10,9;CIEND=-7,6;CIPOS95=0,0;CIEND95=0,0;SU=22;PE=17;SR=5	GT:SU:PE:SR	./.:22:17:5
1	109602636	283	N	<DEL>	.	.	SVTYPE=DEL;STRANDS=+-:28;SVLEN=-654;END=109603290;CIPOS=-8,134;CIEND=-215,9;CIPOS95=-1,27;CIEND95=-30,3;IMPRECISE;SU=28;PE=28;SR=0	GT:SU:PE:SR	./.:28:28:0
1	110187187	284	N	<DEL>	.	.	SVTYPE=DEL;STRANDS=+-:12;SVLEN=-4195;END=110191382;CIPOS=-10,242;CIEND=-217,9;CIPOS95=0,67;CIEND95=-57,2;IMPRECISE;SU=12;PE=12;SR=0	GT:SU:PE:SR	./.:12:12:0
1	111788443	285	N	<DEL>	.	.	SVTYPE=DEL;STRANDS=+-:4;SVLEN=-19;END=111788462;CIPOS=-9,8;CIEND=-9,8;CIPOS95=0,0;CIEND95=0,0;SU=4;PE=0;SR=4	GT:SU:PE:SR	./.:4:0:4
1	111858525	286	N	<DEL>	.	.	SVTYPE=DEL;STRANDS=+-:5;SVLEN=-31;END=111858556;CIPOS=-10,9;CIEND=-10,9;CIPOS95=0,0;CIEND95=0,0;SU=5;PE=0;SR=5	GT:SU:PE:SR	./.:5:0:5
1	112074697	287	N	<DEL>	.	.	SVTYPE=DEL;STRANDS=+-:11;SVLEN=-108;END=112074805;CIPOS=-3,2;CIEND=-3,2;CIPOS95=0,0;CIEND95=0,0;SU=11;PE=0;SR=11	GT:SU:PE:SR	./.:11:0:11
1	112835105	288	N	<DEL>	.	.	SVTYPE=DEL;STRANDS=+-:17;SVLEN=-2568;END=112837673;CIPOS=-8,203;CIEND=-217,9;CIPOS95=-1,47;CIEND95=-70,2;IMPRECISE;SU=17;PE=17;SR=0	GT:SU:PE:SR	./.:17:17:0
1	113611338	289_1	N	N]1:113613832]	.	.	SVTYPE=BND;STRANDS=++:5;EVENT=289;MATEID=289_2;CIPOS=-6,425;CIEND=-10,434;CIPOS95=0,170;CIEND95=-1,161;IMPRECISE;SU=5;PE=5;SR=0	GT:SU:PE:SR	./.:5:5:0
1	113613832	289_2	N	N]1:113611338]	.	.	SVTYPE=BND;STRANDS=++:5;SECONDARY;EVENT=289;MATEID=289_1;CIPOS=-10,434;CIEND=-6,425;CIPOS95=-1,161;CIEND95=0,170;IMPRECISE;SU=5;PE=5;SR=0	GT:SU:PE:SR	./.:5:5:0
1	113611339	290	N	<DEL>	.	.	SVTYPE=DEL;STRANDS=+-:27;SVLEN=-2438;END=113613777;CIPOS=-3,2;CIEND=-4,2;CIPOS95=0,0;CIEND95=0,0;SU=27;PE=18;SR=9	GT:SU:PE:SR	./.:27:18:9
1	113799631	291	N	<DEL>	.	.	SVTYPE=DEL;STRANDS=+-:57;SVLEN=-459;END=113800090;CIPOS=-10,9;CIEND=-2,0;CIPOS95=0,0;CIEND95=0,0;SU=57;PE=40;SR=17	GT:SU:PE:SR	./.:57:40:17
1	114646030	292_1	N	N]1:114654351]	.	.	SVTYPE=BND;STRANDS=++:40;EVENT=292;MATEID=292_2;CIPOS=-10,9;CIEND=-10,9;CIPOS95=0,0;CIEND95=0,0;SU=40;PE=19;SR=21	GT:SU:PE:SR	./.:40:19:21
1	114654351	292_2	N	N]1:114646030]	.	.	SVTYPE=BND;STRANDS=++:40;SECONDARY;EVENT=292;MATEID=292_1;CIPOS=-10,9;CIEND=-10,9;CIPOS95=0,0;CIEND95=0,0;SU=40;PE=19;SR=21	GT:SU:PE:SR	./.:40:19:21
1	114645954	293	N	<DUP>	.	.	SVTYPE=DUP;STRANDS=-+:15;SVLEN=8466;END=114654420;CIPOS=-476,9;CIEND=-10,236;CIPOS95=-123,0;CIEND95=-1,88;IMPRECISE;SU=15;PE=15;SR=0	GT:SU:PE:SR	./.:15:15:0
1	114645955	294_1	N	[1:114654368[N	.	.	SVTYPE=BND;STRANDS=--:30;EVENT=294;MATEID=294_2;CIPOS=-10,9;CIEND=-1,0;CIPOS95=0,0;CIEND95=0,0;SU=30;PE=7;SR=23	GT:SU:PE:SR	./.:30:7:23
1	114654368	294_2	N	[1:114645955[N	.	.	SVTYPE=BND;STRANDS=--:30;SECONDARY;EVENT=294;MATEID=294_1;CIPOS=-1,0;CIEND=-10,9;CIPOS95=0,0;CIEND95=0,0;SU=30;PE=7;SR=23	GT:SU:PE:SR	./.:30:7:23
1	116102707	295	N	<DEL>	.	.	SVTYPE=DEL;STRANDS=+-:6;SVLEN=-44;END=116102751;CIPOS=-10,9;CIEND=-7,6;CIPOS95=0,0;CIEND95=0,0;SU=6;PE=1;SR=5	GT:SU:PE:SR	./.:6:1:5
1	116229486	296	N	<DEL>	.	.	SVTYPE=DEL;STRANDS=+-:25;SVLEN=-3354;END=116232840;CIPOS=-3,2;CIEND=-3,1;CIPOS95=0,0;CIEND95=0,0;SU=25;PE=15;SR=10	GT:SU:PE:SR	./.:25:15:10
1	117078181	297	N	<DEL>	.	.	SVTYPE=DEL;STRANDS=+-:23;SVLEN=-304;END=117078485;CIPOS=-3,2;CIEND=-3,2;CIPOS95=0,0;CIEND95=0,0;SU=23;PE=14;SR=9	GT:SU:PE:SR	./.:23:14:9
1	117880402	298	N	<DEL>	.	.	SVTYPE=DEL;STRANDS=+-:14;SVLEN=-1440;END=117881842;CIPOS=-10,215;CIEND=-241,6;CIPOS95=-1,56;CIEND95=-75,0;IMPRECISE;SU=14;PE=14;SR=0	GT:SU:PE:SR	./.:14:14:0
1	118091051	299	N	<DEL>	.	.	SVTYPE=DEL;STRANDS=+-:34;SVLEN=-207;END=118091258;CIPOS=-2,0;CIEND=-10,9;CIPOS95=0,0;CIEND95=0,0;SU=34;PE=2;SR=32	GT:SU:PE:SR	./.:34:2:32
1	121352055	300	N	<DEL>	.	.	SVTYPE=DEL;STRANDS=+-:10;SVLEN=-2235;END=121354290;CIPOS=-10,293;CIEND=-307,9;CIPOS95=-1,107;CIEND95=-127,1;IMPRECISE;SU=10;PE=10;SR=0	GT:SU:PE:SR	./.:10:10:0
1	121351867	301	N	<DUP>	.	.	SVTYPE=DUP;STRANDS=-+:47;SVLEN=3419;END=121355286;CIPOS=-411,9;CIEND=-10,302;CIPOS95=-62,2;CIEND95=-2,63;IMPRECISE;SU=47;PE=47;SR=0	GT:SU:PE:SR	./.:47:47:0
1	121357846	302	N	<DEL>	.	.	SVTYPE=DEL;STRANDS=+-:4;SVLEN=-1920;END=121359766;CIPOS=-10,300;CIEND=-467,9;CIPOS95=-2,90;CIEND95=-173,1;IMPRECISE;SU=4;PE=4;SR=0	GT:SU:PE:SR	./.:4:4:0
1	121358438	303	N	<DUP>	.	.	SVTYPE=DUP;STRANDS=-+:20;SVLEN=27927;END=121386365;CIPOS=-463,9;CIEND=-6,252;CIPOS95=-103,1;CIEND95=0,116;IMPRECISE;SU=20;PE=20;SR=0	GT:SU:PE:SR	./.:20:20:0
1	121358090	304	N	<DEL>	.	.	SVTYPE=DEL;STRANDS=+-:50;SVLEN=-28159;END=121386249;CIPOS=-10,169;CIEND=-472,9;CIPOS95=-2,67;CIEND95=-89,1;IMPRECISE;SU=50;PE=50;SR=0	GT:SU:PE:SR	./.:50:50:0
1	121355698	305	N	<DUP>	.	.	SVTYPE=DUP;STRANDS=-+:4;SVLEN=73729;END=121429427;CIPOS=-476,9;CIEND=-10,463;CIPOS95=-178,0;CIEND95=-1,173;IMPRECISE;SU=4;PE=4;SR=0	GT:SU:PE:SR	./.:4:4:0
1	121355271	306	N	<DEL>	.	.	SVTYPE=DEL;STRANDS=+-:8;SVLEN=-74048;END=121429319;CIPOS=-10,340;CIEND=-481,9;CIPOS95=-1,137;CIEND95=-144,1;IMPRECISE;SU=8;PE=8;SR=0	GT:SU:PE:SR	./.:8:8:0
1	121386361	307	N	<DEL>	.	.	SVTYPE=DEL;STRANDS=+-:6;SVLEN=-92010;END=121478371;CIPOS=-9,396;CIEND=-491,9;CIPOS95=0,160;CIEND95=-159,1;IMPRECISE;SU=6;PE=6;SR=0	GT:SU:PE:SR	./.:6:6:0
1	121358576	308	N	<DEL>	.	.	SVTYPE=DEL;STRANDS=+-:63;SVLEN=-119798;END=121478374;CIPOS=-5,175;CIEND=-250,9;CIPOS95=-1,75;CIEND95=-3,2;IMPRECISE;SU=63;PE=63;SR=0	GT:SU:PE:SR	./.:63:63:0
1	121358448	309	N	<DUP>	.	.	SVTYPE=DUP;STRANDS=-+:11;SVLEN=121787;END=121480235;CIPOS=-319,9;CIEND=-7,312;CIPOS95=-129,1;CIEND95=-1,137;IMPRECISE;SU=11;PE=11;SR=0	GT:SU:PE:SR	./.:11:11:0
1	121478604	310	N	<DUP>	.	.	SVTYPE=DUP;STRANDS=-+:11;SVLEN=1631;END=121480235;CIPOS=-491,9;CIEND=-4,316;CIPOS95=-137,1;CIEND95=0,140;IMPRECISE;SU=11;PE=11;SR=0	GT:SU:PE:SR	./.:11:11:0
1	121386368	311	N	<DEL>	.	.	SVTYPE=DEL;STRANDS=+-:39;SVLEN=-93757;END=121480125;CIPOS=-6,208;CIEND=-214,4;CIPOS95=-1,95;CIEND95=-95,0;IMPRECISE;SU=39;PE=39;SR=0	GT:SU:PE:SR	./.:39:39:0
1	121478369	312	N	<DUP>	.	.	SVTYPE=DUP;STRANDS=-+:67;SVLEN=4504;END=121482873;CIPOS=-187,2;CIEND=-10,481;CIPOS95=-82,0;CIEND95=-1,79;IMPRECISE;SU=67;PE=67;SR=0	GT:SU:PE:SR	./.:67:67:0
1	121358441	313	N	<DUP>	.	.	SVTYPE=DUP;STRANDS=-+:92;SVLEN=124435;END=121482876;CIPOS=-459,9;CIEND=-6,163;CIPOS95=-60,1;CIEND95=-1,68;IMPRECISE;SU=92;PE=92;SR=0	GT:SU:PE:SR	./.:92:92:0
1	121358581	314	N	<DEL>	.	.	SVTYPE=DEL;STRANDS=+-:44;SVLEN=-124429;END=121483010;CIPOS=-8,193;CIEND=-200,9;CIPOS95=-1,84;CIEND95=-7,1;IMPRECISE;SU=44;PE=44;SR=0	GT:SU:PE:SR	./.:44:44:0
1	121478964	315	N	<DEL>	.	.	SVTYPE=DEL;STRANDS=+-:4;SVLEN=-4766;END=121483730;CIPOS=-10,465;CIEND=-463,9;CIPOS95=-1,174;CIEND95=-172,1;IMPRECISE;SU=4;PE=4;SR=0	GT:SU:PE:SR	./.:4:4:0
1	121484730	316	N	<INV>	.	.	SVTYPE=INV;STRANDS=++:5,--:6;SVLEN=236;END=121484966;CIPOS=-50,0;CIEND=0,18;CIPOS95=-40,0;CIEND95=0,10;IMPRECISE;SU=11;PE=11;SR=0	GT:SU:PE:SR	./.:11:11:0
1	121485013	317	N	<INV>	.	.	SVTYPE=INV;STRANDS=++:1,--:3;SVLEN=222;END=121485235;CIPOS=-140,0;CIEND=0,32;CIPOS95=-109,0;CIEND95=0,23;IMPRECISE;SU=4;PE=4;SR=0	GT:SU:PE:SR	./.:4:4:0
1	121485244	318_1	N	N]1:121485425]	.	.	SVTYPE=BND;STRANDS=++:13;EVENT=318;MATEID=318_2;CIPOS=-5,0;CIEND=-10,259;CIPOS95=-5,0;CIEND95=-1,96;IMPRECISE;SU=13;PE=13;SR=0	GT:SU:PE:SR	./.:13:13:0
1	121485425	318_2	N	N]1:121485244]	.	.	SVTYPE=BND;STRANDS=++:13;SECONDARY;EVENT=318;MATEID=318_1;CIPOS=-10,259;CIEND=-5,0;CIPOS95=-1,96;CIEND95=-5,0;IMPRECISE;SU=13;PE=13;SR=0	GT:SU:PE:SR	./.:13:13:0
1	121484726	319	N	<DEL>	.	.	SVTYPE=DEL;STRANDS=+-:833;SVLEN=-386;END=121485112;CIPOS=-9,42;CIEND=-19,5;CIPOS95=-4,2;CIEND95=-2,2;IMPRECISE;SU=833;PE=833;SR=0	GT:SU:PE:SR	./.:833:833:0
1	121484738	320	N	<DUP>	.	.	SVTYPE=DUP;STRANDS=-+:877;SVLEN=697;END=121485435;CIPOS=-1,0;CIEND=-10,8;CIPOS95=0,0;CIEND95=0,0;SU=877;PE=832;SR=45	GT:SU:PE:SR	./.:877:832:45
1	121484381	321	N	<DUP>	.	.	SVTYPE=DUP;STRANDS=-+:10823;SVLEN=1052;END=121485433;CIPOS=0,0;CIEND=-9,0;CIPOS95=0,0;CIEND95=0,0;SU=10823;PE=10793;SR=30	GT:SU:PE:SR	./.:10823:10793:30
1	233962211	322	N	<DEL>	.	.	SVTYPE=DEL;STRANDS=+-:6;SVLEN=-1394;END=233963605;CIPOS=-10,289;CIEND=-416,9;CIPOS95=-1,89;CIEND95=-130,1;IMPRECISE;SU=6;PE=6;SR=0	GT:SU:PE:SR	./.:6:6:0
1	142538923	323	N	<DEL>	.	.	SVTYPE=DEL;STRANDS=+-:10;SVLEN=-2012;END=142540935;CIPOS=-10,354;CIEND=-333,2;CIPOS95=-2,76;CIEND95=-144,0;IMPRECISE;SU=10;PE=10;SR=0	GT:SU:PE:SR	./.:10:10:0
1	147390171	324	N	<DEL>	.	.	SVTYPE=DEL;STRANDS=+-:31;SVLEN=-296;END=147390467;CIPOS=-10,9;CIEND=-2,0;CIPOS95=0,0;CIEND95=0,0;SU=31;PE=4;SR=27	GT:SU:PE:SR	./.:31:4:27
1	186826154	325_1	N	N]1:186826403]	.	.	SVTYPE=BND;STRANDS=++:14;EVENT=325;MATEID=325_2;CIPOS=-10,133;CIEND=-5,283;CIPOS95=-2,53;CIEND95=0,124;IMPRECISE;SU=14;PE=14;SR=0	GT:SU:PE:SR	./.:14:14:0
1	186826403	325_2	N	N]1:186826154]	.	.	SVTYPE=BND;STRANDS=++:14;SECONDARY;EVENT=325;MATEID=325_1;CIPOS=-5,283;CIEND=-10,133;CIPOS95=0,124;CIEND95=-2,53;IMPRECISE;SU=14;PE=14;SR=0	GT:SU:PE:SR	./.:14:14:0
1	224247116	326_1	N	N]1:224247630]	.	.	SVTYPE=BND;STRANDS=++:6;EVENT=326;MATEID=326_2;CIPOS=-6,399;CIEND=-10,389;CIPOS95=0,162;CIEND95=-1,154;IMPRECISE;SU=6;PE=6;SR=0	GT:SU:PE:SR	./.:6:6:0
1	224247630	326_2	N	N]1:224247116]	.	.	SVTYPE=BND;STRANDS=++:6;SECONDARY;EVENT=326;MATEID=326_1;CIPOS=-10,389;CIEND=-6,399;CIPOS95=-1,154;CIEND95=0,162;IMPRECISE;SU=6;PE=6;SR=0	GT:SU:PE:SR	./.:6:6:0
1	232423133	327	N	<DEL>	.	.	SVTYPE=DEL;STRANDS=+-:24;SVLEN=-313;END=232423446;CIPOS=-4,3;CIEND=-5,2;CIPOS95=0,0;CIEND95=0,0;SU=24;PE=17;SR=7	GT:SU:PE:SR	./.:24:17:7
1	233865187	328	N	<DEL>	.	.	SVTYPE=DEL;STRANDS=+-:9;SVLEN=-309;END=233865496;CIPOS=-10,209;CIEND=-231,9;CIPOS95=-3,31;CIEND95=-43,3;IMPRECISE;SU=9;PE=9;SR=0	GT:SU:PE:SR	./.:9:9:0
1	142536723	329	N	<DEL>	.	.	SVTYPE=DEL;STRANDS=+-:14;SVLEN=-13;END=142536736;CIPOS=-3,1;CIEND=-3,1;CIPOS95=0,0;CIEND95=0,0;SU=14;PE=1;SR=13	GT:SU:PE:SR	./.:14:1:13
1	142535919	330	N	<DEL>	.	.	SVTYPE=DEL;STRANDS=+-:90;SVLEN=-1371;END=142537290;CIPOS=0,18;CIEND=-122,9;CIPOS95=0,4;CIEND95=-6,2;IMPRECISE;SU=90;PE=90;SR=0	GT:SU:PE:SR	./.:90:90:0
1	142538132	331	N	<DEL>	.	.	SVTYPE=DEL;STRANDS=+-:4;SVLEN=-13;END=142538145;CIPOS=-10,9;CIEND=-10,9;CIPOS95=-1,1;CIEND95=-1,1;IMPRECISE;SU=4;PE=1;SR=3	GT:SU:PE:SR	./.:4:1:3
1	142536855	332	N	<DEL>	.	.	SVTYPE=DEL;STRANDS=+-:5;SVLEN=-1768;END=142538623;CIPOS=-10,9;CIEND=-10,9;CIPOS95=-3,3;CIEND95=-3,3;IMPRECISE;SU=5;PE=4;SR=1	GT:SU:PE:SR	./.:5:4:1
1	142538045	333	N	<DUP>	.	.	SVTYPE=DUP;STRANDS=-+:27;SVLEN=1258;END=142539303;CIPOS=-10,9;CIEND=-2,9;CIPOS95=0,0;CIEND95=0,0;SU=27;PE=20;SR=7	GT:SU:PE:SR	./.:27:20:7
1	142538084	334	N	<DEL>	.	.	SVTYPE=DEL;STRANDS=+-:8;SVLEN=-1180;END=142539264;CIPOS=-10,9;CIEND=-10,9;CIPOS95=0,0;CIEND95=0,0;SU=8;PE=0;SR=8	GT:SU:PE:SR	./.:8:0:8
1	142537637	335	N	<DUP>	.	.	SVTYPE=DUP;STRANDS=-+:56;SVLEN=1878;END=142539515;CIPOS=-42,9;CIEND=-10,182;CIPOS95=-3,5;CIEND95=0,4;IMPRECISE;SU=56;PE=56;SR=0	GT:SU:PE:SR	./.:56:56:0
1	142538817	336	N	<DEL>	.	.	SVTYPE=DEL;STRANDS=+-:5;SVLEN=-3867;END=142542684;CIPOS=-10,169;CIEND=-498,9;CIPOS95=-2,85;CIEND95=-169,1;IMPRECISE;SU=5;PE=5;SR=0	GT:SU:PE:SR	./.:5:5:0
1	144017544	337	N	<DUP>	.	.	SVTYPE=DUP;STRANDS=-+:4;SVLEN=277;END=144017821;CIPOS=-446,9;CIEND=-10,450;CIPOS95=-149,1;CIEND95=-1,165;IMPRECISE;SU=4;PE=4;SR=0	GT:SU:PE:SR	./.:4:4:0
1	144894138	338	N	<DEL>	.	.	SVTYPE=DEL;STRANDS=+-:11;SVLEN=-1069;END=144895207;CIPOS=-10,423;CIEND=-372,9;CIPOS95=-1,106;CIEND95=-98,1;IMPRECISE;SU=11;PE=11;SR=0	GT:SU:PE:SR	./.:11:11:0
1	144896298	339	N	<DEL>	.	.	SVTYPE=DEL;STRANDS=+-:24;SVLEN=-4748;END=144901046;CIPOS=-10,204;CIEND=-420,9;CIPOS95=-2,29;CIEND95=-85,0;IMPRECISE;SU=24;PE=24;SR=0	GT:SU:PE:SR	./.:24:24:0
1	144896297	340	N	<DEL>	.	.	SVTYPE=DEL;STRANDS=+-:9;SVLEN=-10511;END=144906808;CIPOS=-10,320;CIEND=-403,9;CIPOS95=-1,120;CIEND95=-124,1;IMPRECISE;SU=9;PE=9;SR=0	GT:SU:PE:SR	./.:9:9:0
1	144901180	341	N	<DEL>	.	.	SVTYPE=DEL;STRANDS=+-:23;SVLEN=-5629;END=144906809;CIPOS=-3,2;CIEND=-10,9;CIPOS95=0,0;CIEND95=0,0;SU=23;PE=14;SR=9	GT:SU:PE:SR	./.:23:14:9
1	144685617	342	N	<DEL>	.	.	SVTYPE=DEL;STRANDS=+-:6;SVLEN=-275392;END=144961009;CIPOS=-10,380;CIEND=-400,9;CIPOS95=-1,147;CIEND95=-150,1;IMPRECISE;SU=6;PE=6;SR=0	GT:SU:PE:SR	./.:6:6:0
1	145017408	343	N	<DEL>	.	.	SVTYPE=DEL;STRANDS=+-:4;SVLEN=-33;END=145017441;CIPOS=-9,8;CIEND=-9,8;CIPOS95=0,0;CIEND95=0,0;SU=4;PE=0;SR=4	GT:SU:PE:SR	./.:4:0:4
1	145026746	344	N	<DEL>	.	.	SVTYPE=DEL;STRANDS=+-:54;SVLEN=-306;END=145027052;CIPOS=-2,0;CIEND=-10,9;CIPOS95=0,0;CIEND95=0,0;SU=54;PE=35;SR=19	GT:SU:PE:SR	./.:54:35:19
1	145092947	345_1	N	N]1:145097134]	.	.	SVTYPE=BND;STRANDS=++:10;EVENT=345;MATEID=345_2;CIPOS=-10,499;CIEND=-8,319;CIPOS95=0,144;CIEND95=-1,140;IMPRECISE;SU=10;PE=10;SR=0	GT:SU:PE:SR	./.:10:10:0
1	145097134	345_2	N	N]1:145092947]	.	.	SVTYPE=BND;STRANDS=++:10;SECONDARY;EVENT=345;MATEID=345_1;CIPOS=-8,319;CIEND=-10,499;CIPOS95=-1,140;CIEND95=0,144;IMPRECISE;SU=10;PE=10;SR=0	GT:SU:PE:SR	./.:10:10:0
1	145092948	346	N	<DEL>	.	.	SVTYPE=DEL;STRANDS=+-:132;SVLEN=-4133;END=145097081;CIPOS=-2,0;CIEND=-10,9;CIPOS95=0,0;CIEND95=0,0;SU=132;PE=101;SR=31	GT:SU:PE:SR	./.:132:101:31
1	120391406	347_1	N	[1:145289111[N	.	.	SVTYPE=BND;STRANDS=--:15;EVENT=347;MATEID=347_2;CIPOS=-433,9;CIEND=-322,9;CIPOS95=-104,1;CIEND95=-53,1;IMPRECISE;SU=15;PE=15;SR=0	GT:SU:PE:SR	./.:15:15:0
1	145289111	347_2	N	[1:120391406[N	.	.	SVTYPE=BND;STRANDS=--:15;SECONDARY;EVENT=347;MATEID=347_1;CIPOS=-322,9;CIEND=-433,9;CIPOS95=-53,1;CIEND95=-104,1;IMPRECISE;SU=15;PE=15;SR=0	GT:SU:PE:SR	./.:15:15:0
1	145291842	348	N	<DEL>	.	.	SVTYPE=DEL;STRANDS=+-:5;SVLEN=-113;END=145291955;CIPOS=-10,9;CIEND=-10,9;CIPOS95=-1,1;CIEND95=-1,1;IMPRECISE;SU=5;PE=3;SR=2	GT:SU:PE:SR	./.:5:3:2
1	144854747	349	N	<DEL>	.	.	SVTYPE=DEL;STRANDS=+-:4;SVLEN=-1638825;END=146493572;CIPOS=-10,302;CIEND=-469,9;CIPOS95=-2,95;CIEND95=-173,1;IMPRECISE;SU=4;PE=4;SR=0	GT:SU:PE:SR	./.:4:4:0
1	144855421	350	N	<DUP>	.	.	SVTYPE=DUP;STRANDS=-+:4;SVLEN=1638648;END=146494069;CIPOS=-451,9;CIEND=-10,466;CIPOS95=-164,1;CIEND95=-1,178;IMPRECISE;SU=4;PE=4;SR=0	GT:SU:PE:SR	./.:4:4:0
1	146960345	351	N	<DUP>	.	.	SVTYPE=DUP;STRANDS=-+:11;SVLEN=107;END=146960452;CIPOS=-3,2;CIEND=-3,2;CIPOS95=0,0;CIEND95=0,0;SU=11;PE=0;SR=11	GT:SU:PE:SR	./.:11:0:11
1	120393297	352	N	<DEL>	.	.	SVTYPE=DEL;STRANDS=+-:16;SVLEN=-26996347;END=147389644;CIPOS=-4,247;CIEND=-173,9;CIPOS95=0,92;CIEND95=-33,3;IMPRECISE;SU=16;PE=16;SR=0	GT:SU:PE:SR	./.:16:16:0
1	145833117	353_1	N	N]1:147394566]	.	.	SVTYPE=BND;STRANDS=++:52;EVENT=353;MATEID=353_2;CIPOS=-10,227;CIEND=-10,87;CIPOS95=-2,21;CIEND95=-1,14;IMPRECISE;SU=52;PE=52;SR=0	GT:SU:PE:SR	./.:52:52:0
1	147394566	353_2	N	N]1:145833117]	.	.	SVTYPE=BND;STRANDS=++:52;SECONDARY;EVENT=353;MATEID=353_1;CIPOS=-10,87;CIEND=-10,227;CIPOS95=-1,14;CIEND95=-2,21;IMPRECISE;SU=52;PE=52;SR=0	GT:SU:PE:SR	./.:52:52:0
1	147752842	354_1	N	[1:147775584[N	.	.	SVTYPE=BND;STRANDS=--:6;EVENT=354;MATEID=354_2;CIPOS=-460,9;CIEND=-360,9;CIPOS95=-146,1;CIEND95=-93,2;IMPRECISE;SU=6;PE=6;SR=0	GT:SU:PE:SR	./.:6:6:0
1	147775584	354_2	N	[1:147752842[N	.	.	SVTYPE=BND;STRANDS=--:6;SECONDARY;EVENT=354;MATEID=354_1;CIPOS=-360,9;CIEND=-460,9;CIPOS95=-93,2;CIEND95=-146,1;IMPRECISE;SU=6;PE=6;SR=0	GT:SU:PE:SR	./.:6:6:0
1	144594227	355	N	<DEL>	.	.	SVTYPE=DEL;STRANDS=+-:9;SVLEN=-3962401;END=148556628;CIPOS=-10,481;CIEND=-427,9;CIPOS95=-1,139;CIEND95=-125,1;IMPRECISE;SU=9;PE=9;SR=0	GT:SU:PE:SR	./.:9:9:0
1	148682453	356	N	<DEL>	.	.	SVTYPE=DEL;STRANDS=+-:4;SVLEN=-161696;END=148844149;CIPOS=-10,456;CIEND=-465,9;CIPOS95=-1,165;CIEND95=-169,1;IMPRECISE;SU=4;PE=4;SR=0	GT:SU:PE:SR	./.:4:4:0
1	148849382	357	N	<DUP>	.	.	SVTYPE=DUP;STRANDS=-+:69;SVLEN=938;END=148850320;CIPOS=-163,9;CIEND=-10,195;CIPOS95=-54,2;CIEND95=-3,20;IMPRECISE;SU=69;PE=69;SR=0	GT:SU:PE:SR	./.:69:69:0
1	121138247	358	N	<DUP>	.	.	SVTYPE=DUP;STRANDS=-+:4;SVLEN=27716348;END=148854595;CIPOS=-496,9;CIEND=-8,471;CIPOS95=-177,1;CIEND95=0,179;IMPRECISE;SU=4;PE=4;SR=0	GT:SU:PE:SR	./.:4:4:0
1	121138317	359	N	<INV>	.	.	SVTYPE=INV;STRANDS=++:30,--:1;SVLEN=27716279;END=148854596;CIPOS=-10,9;CIEND=-2,0;CIPOS95=0,0;CIEND95=0,0;SU=31;PE=6;SR=25	GT:SU:PE:SR	./.:31:6:25
1	121138246	360	N	<INV>	.	.	SVTYPE=INV;STRANDS=++:1,--:11;SVLEN=27716351;END=148854597;CIPOS=-8,8;CIEND=-10,9;CIPOS95=-3,3;CIEND95=-3,3;IMPRECISE;SU=12;PE=11;SR=1	GT:SU:PE:SR	./.:12:11:1
1	121138358	361_1	N	N]1:148855306]	.	.	SVTYPE=BND;STRANDS=++:41;EVENT=361;MATEID=361_2;CIPOS=-10,2;CIEND=-4,3;CIPOS95=0,0;CIEND95=0,0;SU=41;PE=30;SR=11	GT:SU:PE:SR	./.:41:30:11
1	148855306	361_2	N	N]1:121138358]	.	.	SVTYPE=BND;STRANDS=++:41;SECONDARY;EVENT=361;MATEID=361_1;CIPOS=-4,3;CIEND=-10,2;CIPOS95=0,0;CIEND95=0,0;SU=41;PE=30;SR=11	GT:SU:PE:SR	./.:41:30:11
1	149033985	362	N	<DUP>	.	.	SVTYPE=DUP;STRANDS=-+:23;SVLEN=602;END=149034587;CIPOS=-191,9;CIEND=-9,161;CIPOS95=-44,1;CIEND95=0,33;IMPRECISE;SU=23;PE=23;SR=0	GT:SU:PE:SR	./.:23:23:0
1	149034464	363	N	<DEL>	.	.	SVTYPE=DEL;STRANDS=+-:19;SVLEN=-384;END=149034848;CIPOS=-10,83;CIEND=-213,9;CIPOS95=-4,10;CIEND95=-69,2;IMPRECISE;SU=19;PE=19;SR=0	GT:SU:PE:SR	./.:19:19:0
1	144862989	364_1	N	[1:149051072[N	.	.	SVTYPE=BND;STRANDS=--:4;EVENT=364;MATEID=364_2;CIPOS=-363,9;CIEND=-495,9;CIPOS95=-125,2;CIEND95=-177,1;IMPRECISE;SU=4;PE=4;SR=0	GT:SU:PE:SR	./.:4:4:0
1	149051072	364_2	N	[1:144862989[N	.	.	SVTYPE=BND;STRANDS=--:4;SECONDARY;EVENT=364;MATEID=364_1;CIPOS=-495,9;CIEND=-363,9;CIPOS95=-177,1;CIEND95=-125,2;IMPRECISE;SU=4;PE=4;SR=0	GT:SU:PE:SR	./.:4:4:0
1	144526672	365_1	N	[1:149203663[N	.	.	SVTYPE=BND;STRANDS=--:6;EVENT=365;MATEID=365_2;CIPOS=-366,9;CIEND=-393,9;CIPOS95=-121,1;CIEND95=-148,1;IMPRECISE;SU=6;PE=6;SR=0	GT:SU:PE:SR	./.:6:6:0
1	149203663	365_2	N	[1:144526672[N	.	.	SVTYPE=BND;STRANDS=--:6;SECONDARY;EVENT=365;MATEID=365_1;CIPOS=-393,9;CIEND=-366,9;CIPOS95=-148,1;CIEND95=-121,1;IMPRECISE;SU=6;PE=6;SR=0	GT:SU:PE:SR	./.:6:6:0
1	17230854	366_1	N	N]1:149216152]	.	.	SVTYPE=BND;STRANDS=++:4;EVENT=366;MATEID=366_2;CIPOS=-9,8;CIEND=-9,8;CIPOS95=0,0;CIEND95=0,0;SU=4;PE=0;SR=4	GT:SU:PE:SR	./.:4:0:4
1	149216152	366_2	N	N]1:17230854]	.	.	SVTYPE=BND;STRANDS=++:4;SECONDARY;EVENT=366;MATEID=366_1;CIPOS=-9,8;CIEND=-9,8;CIPOS95=0,0;CIEND95=0,0;SU=4;PE=0;SR=4	GT:SU:PE:SR	./.:4:0:4
1	17229882	367_1	N	N]1:149216387]	.	.	SVTYPE=BND;STRANDS=++:4;EVENT=367;MATEID=367_2;CIPOS=-10,451;CIEND=-10,455;CIPOS95=-1,167;CIEND95=-1,166;IMPRECISE;SU=4;PE=4;SR=0	GT:SU:PE:SR	./.:4:4:0
1	149216387	367_2	N	N]1:17229882]	.	.	SVTYPE=BND;STRANDS=++:4;SECONDARY;EVENT=367;MATEID=367_1;CIPOS=-10,455;CIEND=-10,451;CIPOS95=-1,166;CIEND95=-1,167;IMPRECISE;SU=4;PE=4;SR=0	GT:SU:PE:SR	./.:4:4:0
1	17229972	368_1	N	[1:149216269[N	.	.	SVTYPE=BND;STRANDS=--:17;EVENT=368;MATEID=368_2;CIPOS=-174,9;CIEND=-430,9;CIPOS95=-17,3;CIEND95=-103,0;IMPRECISE;SU=17;PE=17;SR=0	GT:SU:PE:SR	./.:17:17:0
1	149216269	368_2	N	[1:17229972[N	.	.	SVTYPE=BND;STRANDS=--:17;SECONDARY;EVENT=368;MATEID=368_1;CIPOS=-430,9;CIEND=-174,9;CIPOS95=-103,0;CIEND95=-17,3;IMPRECISE;SU=17;PE=17;SR=0	GT:SU:PE:SR	./.:17:17:0
1	16834416	369	N	<DUP>	.	.	SVTYPE=DUP;STRANDS=-+:4;SVLEN=132383067;END=149217483;CIPOS=-9,8;CIEND=-9,8;CIPOS95=0,0;CIEND95=0,0;SU=4;PE=0;SR=4	GT:SU:PE:SR	./.:4:0:4
1	17225605	370_1	N	N]1:149220750]	.	.	SVTYPE=BND;STRANDS=++:4;EVENT=370;MATEID=370_2;CIPOS=-10,470;CIEND=-10,389;CIPOS95=-1,175;CIEND95=-1,115;IMPRECISE;SU=4;PE=4;SR=0	GT:SU:PE:SR	./.:4:4:0
1	149220750	370_2	N	N]1:17225605]	.	.	SVTYPE=BND;STRANDS=++:4;SECONDARY;EVENT=370;MATEID=370_1;CIPOS=-10,389;CIEND=-10,470;CIPOS95=-1,115;CIEND95=-1,175;IMPRECISE;SU=4;PE=4;SR=0	GT:SU:PE:SR	./.:4:4:0
1	17225485	371_1	N	[1:149220896[N	.	.	SVTYPE=BND;STRANDS=--:8;EVENT=371;MATEID=371_2;CIPOS=-351,7;CIEND=-434,9;CIPOS95=-147,1;CIEND95=-112,1;IMPRECISE;SU=8;PE=8;SR=0	GT:SU:PE:SR	./.:8:8:0
1	149220896	371_2	N	[1:17225485[N	.	.	SVTYPE=BND;STRANDS=--:8;SECONDARY;EVENT=371;MATEID=371_1;CIPOS=-434,9;CIEND=-351,7;CIPOS95=-112,1;CIEND95=-147,1;IMPRECISE;SU=8;PE=8;SR=0	GT:SU:PE:SR	./.:8:8:0
1	147858430	372	N	<DUP>	.	.	SVTYPE=DUP;STRANDS=-+:4;SVLEN=1363131;END=149221561;CIPOS=-460,9;CIEND=-10,289;CIPOS95=-170,1;CIEND95=-2,98;IMPRECISE;SU=4;PE=4;SR=0	GT:SU:PE:SR	./.:4:4:0
1	17218373	373_1	N	N]1:149228081]	.	.	SVTYPE=BND;STRANDS=++:22;EVENT=373;MATEID=373_2;CIPOS=-10,454;CIEND=-10,180;CIPOS95=-1,102;CIEND95=-2,51;IMPRECISE;SU=22;PE=22;SR=0	GT:SU:PE:SR	./.:22:22:0
1	149228081	373_2	N	N]1:17218373]	.	.	SVTYPE=BND;STRANDS=++:22;SECONDARY;EVENT=373;MATEID=373_1;CIPOS=-10,180;CIEND=-10,454;CIPOS95=-2,51;CIEND95=-1,102;IMPRECISE;SU=22;PE=22;SR=0	GT:SU:PE:SR	./.:22:22:0
1	150037852	374	N	<DEL>	.	.	SVTYPE=DEL;STRANDS=+-:31;SVLEN=-46;END=150037898;CIPOS=-1,0;CIEND=-1,0;CIPOS95=0,0;CIEND95=0,0;SU=31;PE=0;SR=31	GT:SU:PE:SR	./.:31:0:31
1	150691450	375_1	N	N]1:150691826]	.	.	SVTYPE=BND;STRANDS=++:5;EVENT=375;MATEID=375_2;CIPOS=-5,317;CIEND=-10,479;CIPOS95=0,170;CIEND95=-1,163;IMPRECISE;SU=5;PE=5;SR=0	GT:SU:PE:SR	./.:5:5:0
1	150691826	375_2	N	N]1:150691450]	.	.	SVTYPE=BND;STRANDS=++:5;SECONDARY;EVENT=375;MATEID=375_1;CIPOS=-10,479;CIEND=-5,317;CIPOS95=-1,163;CIEND95=0,170;IMPRECISE;SU=5;PE=5;SR=0	GT:SU:PE:SR	./.:5:5:0
1	150691451	376	N	<DEL>	.	.	SVTYPE=DEL;STRANDS=+-:47;SVLEN=-318;END=150691769;CIPOS=-2,0;CIEND=-10,9;CIPOS95=0,0;CIEND95=0,0;SU=47;PE=21;SR=26	GT:SU:PE:SR	./.:47:21:26
1	151512431	377	N	<DEL>	.	.	SVTYPE=DEL;STRANDS=+-:5;SVLEN=-35;END=151512466;CIPOS=-10,9;CIEND=-10,9;CIPOS95=0,0;CIEND95=0,0;SU=5;PE=0;SR=5	GT:SU:PE:SR	./.:5:0:5
1	151905241	378	N	<DEL>	.	.	SVTYPE=DEL;STRANDS=+-:7;SVLEN=-73;END=151905314;CIPOS=-5,4;CIEND=-5,4;CIPOS95=0,0;CIEND95=0,0;SU=7;PE=0;SR=7	GT:SU:PE:SR	./.:7:0:7
1	153098649	379	N	<DEL>	.	.	SVTYPE=DEL;STRANDS=+-:4;SVLEN=-88;END=153098737;CIPOS=-9,9;CIEND=0,9;CIPOS95=0,1;CIEND95=0,1;IMPRECISE;SU=4;PE=0;SR=4	GT:SU:PE:SR	./.:4:0:4
1	153180707	380	N	<DEL>	.	.	SVTYPE=DEL;STRANDS=+-:9;SVLEN=-24;END=153180731;CIPOS=-4,3;CIEND=-4,3;CIPOS95=0,0;CIEND95=0,0;SU=9;PE=0;SR=9	GT:SU:PE:SR	./.:9:0:9
1	153215877	381	N	<DEL>	.	.	SVTYPE=DEL;STRANDS=+-:4;SVLEN=-706;END=153216583;CIPOS=-10,443;CIEND=-416,9;CIPOS95=-1,163;CIEND95=-148,1;IMPRECISE;SU=4;PE=4;SR=0	GT:SU:PE:SR	./.:4:4:0
1	27412987	382_1	N	[1:154686749[N	.	.	SVTYPE=BND;STRANDS=--:4;EVENT=382;MATEID=382_2;CIPOS=-445,9;CIEND=-478,7;CIPOS95=-164,1;CIEND95=-179,0;IMPRECISE;SU=4;PE=4;SR=0	GT:SU:PE:SR	./.:4:4:0
1	154686749	382_2	N	[1:27412987[N	.	.	SVTYPE=BND;STRANDS=--:4;SECONDARY;EVENT=382;MATEID=382_1;CIPOS=-478,7;CIEND=-445,9;CIPOS95=-179,0;CIEND95=-164,1;IMPRECISE;SU=4;PE=4;SR=0	GT:SU:PE:SR	./.:4:4:0
1	154686433	383	N	<DUP>	.	.	SVTYPE=DUP;STRANDS=-+:13;SVLEN=594;END=154687027;CIPOS=-253,9;CIEND=-10,192;CIPOS95=-39,3;CIEND95=-3,28;IMPRECISE;SU=13;PE=13;SR=0	GT:SU:PE:SR	./.:13:13:0
1	155119794	384	N	<INV>	.	.	SVTYPE=INV;STRANDS=++:10,--:7;SVLEN=147;END=155119941;CIPOS=-10,9;CIEND=-23,9;CIPOS95=-10,9;CIEND95=-23,0;IMPRECISE;SU=17;PE=17;SR=0	GT:SU:PE:SR	./.:17:17:0
1	155844269	385	N	<DEL>	.	.	SVTYPE=DEL;STRANDS=+-:36;SVLEN=-742;END=155845011;CIPOS=-10,9;CIEND=-10,9;CIPOS95=-1,1;CIEND95=-1,1;IMPRECISE;SU=36;PE=34;SR=2	GT:SU:PE:SR	./.:36:34:2
1	156306102	386	N	<DEL>	.	.	SVTYPE=DEL;STRANDS=+-:7;SVLEN=-36;END=156306138;CIPOS=-7,5;CIEND=-6,5;CIPOS95=0,0;CIEND95=0,0;SU=7;PE=1;SR=6	GT:SU:PE:SR	./.:7:1:6
1	156526722	387_1	N	N]1:156528996]	.	.	SVTYPE=BND;STRANDS=++:11;EVENT=387;MATEID=387_2;CIPOS=-3,319;CIEND=-10,313;CIPOS95=0,141;CIEND95=0,134;IMPRECISE;SU=11;PE=11;SR=0	GT:SU:PE:SR	./.:11:11:0
1	156528996	387_2	N	N]1:156526722]	.	.	SVTYPE=BND;STRANDS=++:11;SECONDARY;EVENT=387;MATEID=387_1;CIPOS=-10,313;CIEND=-3,319;CIPOS95=0,134;CIEND95=0,141;IMPRECISE;SU=11;PE=11;SR=0	GT:SU:PE:SR	./.:11:11:0
1	156526723	388	N	<DEL>	.	.	SVTYPE=DEL;STRANDS=+-:55;SVLEN=-2212;END=156528935;CIPOS=-10,9;CIEND=-2,0;CIPOS95=0,0;CIEND95=0,0;SU=55;PE=37;SR=18	GT:SU:PE:SR	./.:55:37:18
1	157018860	389	N	<DEL>	.	.	SVTYPE=DEL;STRANDS=+-:23;SVLEN=-390;END=157019250;CIPOS=-10,276;CIEND=-324,9;CIPOS95=0,32;CIEND95=-46,0;IMPRECISE;SU=23;PE=23;SR=0	GT:SU:PE:SR	./.:23:23:0
1	157198327	390_1	N	N]1:157434188]	.	.	SVTYPE=BND;STRANDS=++:4;EVENT=390;MATEID=390_2;CIPOS=-10,398;CIEND=-10,452;CIPOS95=-1,142;CIEND95=-1,168;IMPRECISE;SU=4;PE=4;SR=0	GT:SU:PE:SR	./.:4:4:0
1	157434188	390_2	N	N]1:157198327]	.	.	SVTYPE=BND;STRANDS=++:4;SECONDARY;EVENT=390;MATEID=390_1;CIPOS=-10,452;CIEND=-10,398;CIPOS95=-1,168;CIEND95=-1,142;IMPRECISE;SU=4;PE=4;SR=0	GT:SU:PE:SR	./.:4:4:0
1	157348484	391_1	N	N]1:157457749]	.	.	SVTYPE=BND;STRANDS=++:7;EVENT=391;MATEID=391_2;CIPOS=-10,356;CIEND=-10,265;CIPOS95=-1,143;CIEND95=-2,67;IMPRECISE;SU=7;PE=7;SR=0	GT:SU:PE:SR	./.:7:7:0
1	157457749	391_2	N	N]1:157348484]	.	.	SVTYPE=BND;STRANDS=++:7;SECONDARY;EVENT=391;MATEID=391_1;CIPOS=-10,265;CIEND=-10,356;CIPOS95=-2,67;CIEND95=-1,143;IMPRECISE;SU=7;PE=7;SR=0	GT:SU:PE:SR	./.:7:7:0
1	157887455	392_1	N	[1:157887665[N	.	.	SVTYPE=BND;STRANDS=--:7;EVENT=392;MATEID=392_2;CIPOS=-462,9;CIEND=-71,9;CIPOS95=-141,1;CIEND95=-68,0;IMPRECISE;SU=7;PE=7;SR=0	GT:SU:PE:SR	./.:7:7:0
1	157887665	392_2	N	[1:157887455[N	.	.	SVTYPE=BND;STRANDS=--:7;SECONDARY;EVENT=392;MATEID=392_1;CIPOS=-71,9;CIEND=-462,9;CIPOS95=-68,0;CIEND95=-141,1;IMPRECISE;SU=7;PE=7;SR=0	GT:SU:PE:SR	./.:7:7:0
1	157887239	393_1	N	N]1:157887840]	.	.	SVTYPE=BND;STRANDS=++:18;EVENT=393;MATEID=393_2;CIPOS=-10,185;CIEND=-10,209;CIPOS95=-2,43;CIEND95=-2,65;IMPRECISE;SU=18;PE=18;SR=0	GT:SU:PE:SR	./.:18:18:0
1	157887840	393_2	N	N]1:157887239]	.	.	SVTYPE=BND;STRANDS=++:18;SECONDARY;EVENT=393;MATEID=393_1;CIPOS=-10,209;CIEND=-10,185;CIPOS95=-2,65;CIEND95=-2,43;IMPRECISE;SU=18;PE=18;SR=0	GT:SU:PE:SR	./.:18:18:0
1	158488408	394	N	<DEL>	.	.	SVTYPE=DEL;STRANDS=+-:17;SVLEN=-267;END=158488675;CIPOS=-10,9;CIEND=-10,9;CIPOS95=0,0;CIEND95=0,0;SU=17;PE=1;SR=16	GT:SU:PE:SR	./.:17:1:16
1	158629387	395	N	<DEL>	.	.	SVTYPE=DEL;STRANDS=+-:16;SVLEN=-312;END=158629699;CIPOS=-10,9;CIEND=-10,8;CIPOS95=0,0;CIEND95=0,0;SU=16;PE=6;SR=10	GT:SU:PE:SR	./.:16:6:10
1	158712047	396	N	<DEL>	.	.	SVTYPE=DEL;STRANDS=+-:37;SVLEN=-306;END=158712353;CIPOS=-10,9;CIEND=-2,0;CIPOS95=0,0;CIEND95=0,0;SU=37;PE=13;SR=24	GT:SU:PE:SR	./.:37:13:24
1	158867533	397	N	<DEL>	.	.	SVTYPE=DEL;STRANDS=+-:29;SVLEN=-2448;END=158869981;CIPOS=-10,9;CIEND=-10,9;CIPOS95=0,0;CIEND95=0,0;SU=29;PE=16;SR=13	GT:SU:PE:SR	./.:29:16:13
1	158961355	398	N	<DEL>	.	.	SVTYPE=DEL;STRANDS=+-:26;SVLEN=-4846;END=158966201;CIPOS=-10,9;CIEND=-10,4;CIPOS95=-1,2;CIEND95=-3,0;IMPRECISE;SU=26;PE=25;SR=1	GT:SU:PE:SR	./.:26:25:1
1	159428683	399_1	N	N]1:159494909]	.	.	SVTYPE=BND;STRANDS=++:10;EVENT=399;MATEID=399_2;CIPOS=-10,290;CIEND=-10,275;CIPOS95=-1,110;CIEND95=-1,84;IMPRECISE;SU=10;PE=10;SR=0	GT:SU:PE:SR	./.:10:10:0
1	159494909	399_2	N	N]1:159428683]	.	.	SVTYPE=BND;STRANDS=++:10;SECONDARY;EVENT=399;MATEID=399_1;CIPOS=-10,275;CIEND=-10,290;CIPOS95=-1,84;CIEND95=-1,110;IMPRECISE;SU=10;PE=10;SR=0	GT:SU:PE:SR	./.:10:10:0
1	159648708	400	N	<DEL>	.	.	SVTYPE=DEL;STRANDS=+-:38;SVLEN=-949;END=159649657;CIPOS=-10,9;CIEND=-10,9;CIPOS95=0,0;CIEND95=0,0;SU=38;PE=26;SR=12	GT:SU:PE:SR	./.:38:26:12
1	160935034	401_1	N	N]1:160935391]	.	.	SVTYPE=BND;STRANDS=++:4;EVENT=401;MATEID=401_2;CIPOS=-10,300;CIEND=-10,463;CIPOS95=0,179;CIEND95=-1,170;IMPRECISE;SU=4;PE=4;SR=0	GT:SU:PE:SR	./.:4:4:0
1	160935391	401_2	N	N]1:160935034]	.	.	SVTYPE=BND;STRANDS=++:4;SECONDARY;EVENT=401;MATEID=401_1;CIPOS=-10,463;CIEND=-10,300;CIPOS95=-1,170;CIEND95=0,179;IMPRECISE;SU=4;PE=4;SR=0	GT:SU:PE:SR	./.:4:4:0
1	160935035	402	N	<DEL>	.	.	SVTYPE=DEL;STRANDS=+-:34;SVLEN=-301;END=160935336;CIPOS=-10,9;CIEND=-1,0;CIPOS95=0,0;CIEND95=0,0;SU=34;PE=14;SR=20	GT:SU:PE:SR	./.:34:14:20
1	160954885	403	N	<DEL>	.	.	SVTYPE=DEL;STRANDS=+-:6;SVLEN=-338;END=160955223;CIPOS=-10,263;CIEND=-20,9;CIPOS95=-1,92;CIEND95=-16,2;IMPRECISE;SU=6;PE=6;SR=0	GT:SU:PE:SR	./.:6:6:0
1	161482519	404	N	<DEL>	.	.	SVTYPE=DEL;STRANDS=+-:5;SVLEN=-81790;END=161564309;CIPOS=-10,447;CIEND=-374,9;CIPOS95=-1,154;CIEND95=-106,2;IMPRECISE;SU=5;PE=5;SR=0	GT:SU:PE:SR	./.:5:5:0
1	161520013	405	N	<DUP>	.	.	SVTYPE=DUP;STRANDS=-+:4;SVLEN=81260;END=161601273;CIPOS=-482,9;CIEND=-10,261;CIPOS95=-172,0;CIEND95=-2,84;IMPRECISE;SU=4;PE=4;SR=0	GT:SU:PE:SR	./.:4:4:0
1	162052680	406	N	<DEL>	.	.	SVTYPE=DEL;STRANDS=+-:50;SVLEN=-305;END=162052985;CIPOS=-2,0;CIEND=-10,9;CIPOS95=0,0;CIEND95=0,0;SU=50;PE=18;SR=32	GT:SU:PE:SR	./.:50:18:32
1	162456714	407	N	<DEL>	.	.	SVTYPE=DEL;STRANDS=+-:4;SVLEN=-355;END=162457069;CIPOS=-10,353;CIEND=-346,9;CIPOS95=-2,107;CIEND95=-95,2;IMPRECISE;SU=4;PE=4;SR=0	GT:SU:PE:SR	./.:4:4:0
1	162838401	408	N	<DUP>	.	.	SVTYPE=DUP;STRANDS=-+:16;SVLEN=119;END=162838520;CIPOS=-2,1;CIEND=-2,1;CIPOS95=0,0;CIEND95=0,0;SU=16;PE=0;SR=16	GT:SU:PE:SR	./.:16:0:16
1	165317170	409	N	<DEL>	.	.	SVTYPE=DEL;STRANDS=+-:12;SVLEN=-84;END=165317254;CIPOS=-10,9;CIEND=-10,9;CIPOS95=0,0;CIEND95=0,0;SU=12;PE=0;SR=12	GT:SU:PE:SR	./.:12:0:12
1	165552484	410_1	N	[1:165552835[N	.	.	SVTYPE=BND;STRANDS=--:9;EVENT=410;MATEID=410_2;CIPOS=-280,9;CIEND=-30,2;CIPOS95=-58,2;CIEND95=-29,0;IMPRECISE;SU=9;PE=9;SR=0	GT:SU:PE:SR	./.:9:9:0
1	165552835	410_2	N	[1:165552484[N	.	.	SVTYPE=BND;STRANDS=--:9;SECONDARY;EVENT=410;MATEID=410_1;CIPOS=-30,2;CIEND=-280,9;CIPOS95=-29,0;CIEND95=-58,2;IMPRECISE;SU=9;PE=9;SR=0	GT:SU:PE:SR	./.:9:9:0
1	165552465	411_1	N	N]1:165552874]	.	.	SVTYPE=BND;STRANDS=++:44;EVENT=411;MATEID=411_2;CIPOS=-2,0;CIEND=-2,0;CIPOS95=0,0;CIEND95=0,0;SU=44;PE=11;SR=33	GT:SU:PE:SR	./.:44:11:33
1	165552874	411_2	N	N]1:165552465]	.	.	SVTYPE=BND;STRANDS=++:44;SECONDARY;EVENT=411;MATEID=411_1;CIPOS=-2,0;CIEND=-2,0;CIPOS95=0,0;CIEND95=0,0;SU=44;PE=11;SR=33	GT:SU:PE:SR	./.:44:11:33
1	165731148	412	N	<DEL>	.	.	SVTYPE=DEL;STRANDS=+-:5;SVLEN=-388;END=165731536;CIPOS=-10,358;CIEND=-350,9;CIPOS95=-2,107;CIEND95=-121,2;IMPRECISE;SU=5;PE=5;SR=0	GT:SU:PE:SR	./.:5:5:0
1	166380882	413	N	<DEL>	.	.	SVTYPE=DEL;STRANDS=+-:4;SVLEN=-82428;END=166463310;CIPOS=-10,459;CIEND=-468,9;CIPOS95=-1,172;CIEND95=-175,1;IMPRECISE;SU=4;PE=4;SR=0	GT:SU:PE:SR	./.:4:4:0
1	167601923	414	N	<DEL>	.	.	SVTYPE=DEL;STRANDS=+-:7;SVLEN=-28;END=167601951;CIPOS=-5,4;CIEND=-5,4;CIPOS95=0,0;CIEND95=0,0;SU=7;PE=0;SR=7	GT:SU:PE:SR	./.:7:0:7
1	168024573	415_1	N	N]1:168025787]	.	.	SVTYPE=BND;STRANDS=++:4;EVENT=415;MATEID=415_2;CIPOS=-8,471;CIEND=-10,469;CIPOS95=0,179;CIEND95=-1,172;IMPRECISE;SU=4;PE=4;SR=0	GT:SU:PE:SR	./.:4:4:0
1	168025787	415_2	N	N]1:168024573]	.	.	SVTYPE=BND;STRANDS=++:4;SECONDARY;EVENT=415;MATEID=415_1;CIPOS=-10,469;CIEND=-8,471;CIPOS95=-1,172;CIEND95=0,179;IMPRECISE;SU=4;PE=4;SR=0	GT:SU:PE:SR	./.:4:4:0
1	168024574	416	N	<DEL>	.	.	SVTYPE=DEL;STRANDS=+-:39;SVLEN=-1158;END=168025732;CIPOS=-10,9;CIEND=-3,1;CIPOS95=0,0;CIEND95=0,0;SU=39;PE=28;SR=11	GT:SU:PE:SR	./.:39:28:11
1	169007753	417	N	<DEL>	.	.	SVTYPE=DEL;STRANDS=+-:15;SVLEN=-96;END=169007849;CIPOS=-10,9;CIEND=-10,9;CIPOS95=0,0;CIEND95=0,0;SU=15;PE=0;SR=15	GT:SU:PE:SR	./.:15:0:15
1	169160037	418	N	<DEL>	.	.	SVTYPE=DEL;STRANDS=+-:24;SVLEN=-312;END=169160349;CIPOS=-2,1;CIEND=-10,9;CIPOS95=0,0;CIEND95=0,0;SU=24;PE=10;SR=14	GT:SU:PE:SR	./.:24:10:14
1	169324206	419	N	<DEL>	.	.	SVTYPE=DEL;STRANDS=+-:4;SVLEN=-28;END=169324234;CIPOS=-9,8;CIEND=-9,8;CIPOS95=0,0;CIEND95=0,0;SU=4;PE=0;SR=4	GT:SU:PE:SR	./.:4:0:4
1	169730441	420	N	<DEL>	.	.	SVTYPE=DEL;STRANDS=+-:8;SVLEN=-282;END=169730723;CIPOS=-10,207;CIEND=-251,9;CIPOS95=-3,51;CIEND95=-46,1;IMPRECISE;SU=8;PE=8;SR=0	GT:SU:PE:SR	./.:8:8:0
1	171139002	421	N	<DEL>	.	.	SVTYPE=DEL;STRANDS=+-:4;SVLEN=-14;END=171139016;CIPOS=-9,8;CIEND=-9,8;CIPOS95=0,0;CIEND95=0,0;SU=4;PE=0;SR=4	GT:SU:PE:SR	./.:4:0:4
1	171457158	422	N	<DEL>	.	.	SVTYPE=DEL;STRANDS=+-:13;SVLEN=-42;END=171457200;CIPOS=-10,9;CIEND=-10,9;CIPOS95=0,0;CIEND95=0,0;SU=13;PE=0;SR=13	GT:SU:PE:SR	./.:13:0:13
1	171783587	423	N	<DEL>	.	.	SVTYPE=DEL;STRANDS=+-:12;SVLEN=-62;END=171783649;CIPOS=-10,9;CIEND=-10,9;CIPOS95=0,0;CIEND95=0,0;SU=12;PE=0;SR=12	GT:SU:PE:SR	./.:12:0:12
1	172220487	424	N	<DEL>	.	.	SVTYPE=DEL;STRANDS=+-:4;SVLEN=-19;END=172220506;CIPOS=-9,8;CIEND=-9,8;CIPOS95=0,0;CIEND95=0,0;SU=4;PE=0;SR=4	GT:SU:PE:SR	./.:4:0:4
1	174493895	425	N	<DEL>	.	.	SVTYPE=DEL;STRANDS=+-:4;SVLEN=-36;END=174493931;CIPOS=-9,8;CIEND=-9,8;CIPOS95=0,0;CIEND95=0,0;SU=4;PE=0;SR=4	GT:SU:PE:SR	./.:4:0:4
1	175091593	426	N	<DEL>	.	.	SVTYPE=DEL;STRANDS=+-:12;SVLEN=-53;END=175091646;CIPOS=-10,9;CIEND=-10,9;CIPOS95=0,0;CIEND95=0,0;SU=12;PE=0;SR=12	GT:SU:PE:SR	./.:12:0:12
1	175200819	427_1	N	[1:175201754[N	.	.	SVTYPE=BND;STRANDS=--:14;EVENT=427;MATEID=427_2;CIPOS=-5,5;CIEND=-10,9;CIPOS95=-3,2;CIEND95=-1,0;IMPRECISE;SU=14;PE=12;SR=2	GT:SU:PE:SR	./.:14:12:2
1	175201754	427_2	N	[1:175200819[N	.	.	SVTYPE=BND;STRANDS=--:14;SECONDARY;EVENT=427;MATEID=427_1;CIPOS=-10,9;CIEND=-5,5;CIPOS95=-1,0;CIEND95=-3,2;IMPRECISE;SU=14;PE=12;SR=2	GT:SU:PE:SR	./.:14:12:2
1	175200569	428_1	N	N]1:175201937]	.	.	SVTYPE=BND;STRANDS=++:60;EVENT=428;MATEID=428_2;CIPOS=-1,0;CIEND=-10,9;CIPOS95=0,0;CIEND95=0,0;SU=60;PE=31;SR=29	GT:SU:PE:SR	./.:60:31:29
1	175201937	428_2	N	N]1:175200569]	.	.	SVTYPE=BND;STRANDS=++:60;SECONDARY;EVENT=428;MATEID=428_1;CIPOS=-10,9;CIEND=-1,0;CIPOS95=0,0;CIEND95=0,0;SU=60;PE=31;SR=29	GT:SU:PE:SR	./.:60:31:29
1	176478231	429_1	N	N]1:176478824]	.	.	SVTYPE=BND;STRANDS=++:13;EVENT=429;MATEID=429_2;CIPOS=-3,297;CIEND=-10,285;CIPOS95=0,136;CIEND95=-1,125;IMPRECISE;SU=13;PE=13;SR=0	GT:SU:PE:SR	./.:13:13:0
1	176478824	429_2	N	N]1:176478231]	.	.	SVTYPE=BND;STRANDS=++:13;SECONDARY;EVENT=429;MATEID=429_1;CIPOS=-10,285;CIEND=-3,297;CIPOS95=-1,125;CIEND95=0,136;IMPRECISE;SU=13;PE=13;SR=0	GT:SU:PE:SR	./.:13:13:0
1	176478240	430	N	<DEL>	.	.	SVTYPE=DEL;STRANDS=+-:61;SVLEN=-533;END=176478773;CIPOS=0,0;CIEND=0,0;CIPOS95=0,0;CIEND95=0,0;SU=61;PE=26;SR=35	GT:SU:PE:SR	./.:61:26:35
1	177572159	431	N	<DEL>	.	.	SVTYPE=DEL;STRANDS=+-:6;SVLEN=-21;END=177572180;CIPOS=-6,5;CIEND=-6,5;CIPOS95=0,0;CIEND95=0,0;SU=6;PE=0;SR=6	GT:SU:PE:SR	./.:6:0:6
1	177614387	432	N	<INV>	.	.	SVTYPE=INV;STRANDS=++:2,--:2;SVLEN=32;END=177614419;CIPOS=-8,2;CIEND=-3,7;CIPOS95=-3,2;CIEND95=-2,3;IMPRECISE;SU=4;PE=0;SR=4	GT:SU:PE:SR	./.:4:0:4
1	179206334	433	N	<DEL>	.	.	SVTYPE=DEL;STRANDS=+-:17;SVLEN=-23;END=179206357;CIPOS=-10,9;CIEND=-2,1;CIPOS95=0,0;CIEND95=0,0;SU=17;PE=1;SR=16	GT:SU:PE:SR	./.:17:1:16
1	179607281	434	N	<DEL>	.	.	SVTYPE=DEL;STRANDS=+-:26;SVLEN=-778;END=179608059;CIPOS=-10,9;CIEND=-4,2;CIPOS95=0,0;CIEND95=0,0;SU=26;PE=18;SR=8	GT:SU:PE:SR	./.:26:18:8
1	180183830	435	N	<DEL>	.	.	SVTYPE=DEL;STRANDS=+-:20;SVLEN=-290;END=180184120;CIPOS=-10,228;CIEND=-159,9;CIPOS95=-2,23;CIEND95=-31,3;IMPRECISE;SU=20;PE=20;SR=0	GT:SU:PE:SR	./.:20:20:0
1	180293003	436_1	N	N]1:180293368]	.	.	SVTYPE=BND;STRANDS=++:5;EVENT=436;MATEID=436_2;CIPOS=-5,308;CIEND=-10,413;CIPOS95=0,170;CIEND95=-1,158;IMPRECISE;SU=5;PE=5;SR=0	GT:SU:PE:SR	./.:5:5:0
1	180293368	436_2	N	N]1:180293003]	.	.	SVTYPE=BND;STRANDS=++:5;SECONDARY;EVENT=436;MATEID=436_1;CIPOS=-10,413;CIEND=-5,308;CIPOS95=-1,158;CIEND95=0,170;IMPRECISE;SU=5;PE=5;SR=0	GT:SU:PE:SR	./.:5:5:0
1	180293004	437	N	<DEL>	.	.	SVTYPE=DEL;STRANDS=+-:48;SVLEN=-309;END=180293313;CIPOS=-10,9;CIEND=-10,9;CIPOS95=0,0;CIEND95=0,0;SU=48;PE=18;SR=30	GT:SU:PE:SR	./.:48:18:30
1	111106981	438_1	N	N]1:181869114]	.	.	SVTYPE=BND;STRANDS=++:4;EVENT=438;MATEID=438_2;CIPOS=-10,453;CIEND=-8,471;CIPOS95=-1,169;CIEND95=0,179;IMPRECISE;SU=4;PE=4;SR=0	GT:SU:PE:SR	./.:4:4:0
1	181869114	438_2	N	N]1:111106981]	.	.	SVTYPE=BND;STRANDS=++:4;SECONDARY;EVENT=438;MATEID=438_1;CIPOS=-8,471;CIEND=-10,453;CIPOS95=0,179;CIEND95=-1,169;IMPRECISE;SU=4;PE=4;SR=0	GT:SU:PE:SR	./.:4:4:0
1	168186185	439	N	<DUP>	.	.	SVTYPE=DUP;STRANDS=-+:4;SVLEN=14088166;END=182274351;CIPOS=-478,7;CIEND=-10,462;CIPOS95=-179,0;CIEND95=0,178;IMPRECISE;SU=4;PE=4;SR=0	GT:SU:PE:SR	./.:4:4:0
1	168186186	440_1	N	[1:182274316[N	.	.	SVTYPE=BND;STRANDS=--:54;EVENT=440;MATEID=440_2;CIPOS=-3,0;CIEND=-2,0;CIPOS95=0,0;CIEND95=0,0;SU=54;PE=41;SR=13	GT:SU:PE:SR	./.:54:41:13
1	182274316	440_2	N	[1:168186186[N	.	.	SVTYPE=BND;STRANDS=--:54;SECONDARY;EVENT=440;MATEID=440_1;CIPOS=-2,0;CIEND=-3,0;CIPOS95=0,0;CIEND95=0,0;SU=54;PE=41;SR=13	GT:SU:PE:SR	./.:54:41:13
1	184720225	441	N	<DEL>	.	.	SVTYPE=DEL;STRANDS=+-:21;SVLEN=-36;END=184720261;CIPOS=-1,0;CIEND=-9,9;CIPOS95=0,0;CIEND95=0,0;SU=21;PE=0;SR=21	GT:SU:PE:SR	./.:21:0:21
1	184814743	442	N	<DEL>	.	.	SVTYPE=DEL;STRANDS=+-:27;SVLEN=-6041;END=184820784;CIPOS=-2,1;CIEND=-3,1;CIPOS95=0,0;CIEND95=0,0;SU=27;PE=13;SR=14	GT:SU:PE:SR	./.:27:13:14
1	184937052	443_1	N	N]1:184937418]	.	.	SVTYPE=BND;STRANDS=++:4;EVENT=443;MATEID=443_2;CIPOS=-10,305;CIEND=-10,463;CIPOS95=0,179;CIEND95=0,175;IMPRECISE;SU=4;PE=4;SR=0	GT:SU:PE:SR	./.:4:4:0
1	184937418	443_2	N	N]1:184937052]	.	.	SVTYPE=BND;STRANDS=++:4;SECONDARY;EVENT=443;MATEID=443_1;CIPOS=-10,463;CIEND=-10,305;CIPOS95=0,175;CIEND95=0,179;IMPRECISE;SU=4;PE=4;SR=0	GT:SU:PE:SR	./.:4:4:0
1	184937053	444	N	<DEL>	.	.	SVTYPE=DEL;STRANDS=+-:45;SVLEN=-306;END=184937359;CIPOS=-10,9;CIEND=-10,9;CIPOS95=0,0;CIEND95=0,0;SU=45;PE=26;SR=19	GT:SU:PE:SR	./.:45:26:19
1	186883524	445	N	<DEL>	.	.	SVTYPE=DEL;STRANDS=+-:5;SVLEN=-26;END=186883550;CIPOS=-10,9;CIEND=-10,9;CIPOS95=0,0;CIEND95=0,0;SU=5;PE=1;SR=4	GT:SU:PE:SR	./.:5:1:4
1	187464828	446_1	N	N]1:187466727]	.	.	SVTYPE=BND;STRANDS=++:30;EVENT=446;MATEID=446_2;CIPOS=-4,4;CIEND=-5,4;CIPOS95=0,0;CIEND95=0,0;SU=30;PE=24;SR=6	GT:SU:PE:SR	./.:30:24:6
1	187466727	446_2	N	N]1:187464828]	.	.	SVTYPE=BND;STRANDS=++:30;SECONDARY;EVENT=446;MATEID=446_1;CIPOS=-5,4;CIEND=-4,4;CIPOS95=0,0;CIEND95=0,0;SU=30;PE=24;SR=6	GT:SU:PE:SR	./.:30:24:6
1	187466475	447	N	<DUP>	.	.	SVTYPE=DUP;STRANDS=-+:4;SVLEN=304;END=187466779;CIPOS=-478,7;CIEND=-10,454;CIPOS95=-179,0;CIEND95=-1,171;IMPRECISE;SU=4;PE=4;SR=0	GT:SU:PE:SR	./.:4:4:0
1	187466476	448_1	N	[1:187466730[N	.	.	SVTYPE=BND;STRANDS=--:35;EVENT=448;MATEID=448_2;CIPOS=-3,1;CIEND=-2,0;CIPOS95=0,0;CIEND95=0,0;SU=35;PE=20;SR=15	GT:SU:PE:SR	./.:35:20:15
1	187466730	448_2	N	[1:187466476[N	.	.	SVTYPE=BND;STRANDS=--:35;SECONDARY;EVENT=448;MATEID=448_1;CIPOS=-2,0;CIEND=-3,1;CIPOS95=0,0;CIEND95=0,0;SU=35;PE=20;SR=15	GT:SU:PE:SR	./.:35:20:15
1	187716105	449_1	N	N]1:187722578]	.	.	SVTYPE=BND;STRANDS=++:6;EVENT=449;MATEID=449_2;CIPOS=-6,399;CIEND=-10,391;CIPOS95=0,162;CIEND95=-1,155;IMPRECISE;SU=6;PE=6;SR=0	GT:SU:PE:SR	./.:6:6:0
1	187722578	449_2	N	N]1:187716105]	.	.	SVTYPE=BND;STRANDS=++:6;SECONDARY;EVENT=449;MATEID=449_1;CIPOS=-10,391;CIEND=-6,399;CIPOS95=-1,155;CIEND95=0,162;IMPRECISE;SU=6;PE=6;SR=0	GT:SU:PE:SR	./.:6:6:0
1	187716106	450	N	<DEL>	.	.	SVTYPE=DEL;STRANDS=+-:75;SVLEN=-6426;END=187722532;CIPOS=-10,9;CIEND=-2,0;CIPOS95=0,0;CIEND95=0,0;SU=75;PE=55;SR=20	GT:SU:PE:SR	./.:75:55:20
1	188440698	451	N	<DEL>	.	.	SVTYPE=DEL;STRANDS=+-:15;SVLEN=-26;END=188440724;CIPOS=-10,9;CIEND=-10,9;CIPOS95=0,0;CIEND95=0,0;SU=15;PE=0;SR=15	GT:SU:PE:SR	./.:15:0:15
1	188539455	452_1	N	N]1:188540273]	.	.	SVTYPE=BND;STRANDS=++:4;EVENT=452;MATEID=452_2;CIPOS=-8,471;CIEND=-10,464;CIPOS95=0,179;CIEND95=-1,175;IMPRECISE;SU=4;PE=4;SR=0	GT:SU:PE:SR	./.:4:4:0
1	188540273	452_2	N	N]1:188539455]	.	.	SVTYPE=BND;STRANDS=++:4;SECONDARY;EVENT=452;MATEID=452_1;CIPOS=-10,464;CIEND=-8,471;CIPOS95=-1,175;CIEND95=0,179;IMPRECISE;SU=4;PE=4;SR=0	GT:SU:PE:SR	./.:4:4:0
1	188539456	453	N	<DEL>	.	.	SVTYPE=DEL;STRANDS=+-:89;SVLEN=-773;END=188540229;CIPOS=-10,7;CIEND=-2,0;CIPOS95=0,0;CIEND95=0,0;SU=89;PE=63;SR=26	GT:SU:PE:SR	./.:89:63:26
1	188994963	454_1	N	N]1:188995335]	.	.	SVTYPE=BND;STRANDS=++:4;EVENT=454;MATEID=454_2;CIPOS=-10,318;CIEND=-10,460;CIPOS95=0,179;CIEND95=-1,173;IMPRECISE;SU=4;PE=4;SR=0	GT:SU:PE:SR	./.:4:4:0
1	188995335	454_2	N	N]1:188994963]	.	.	SVTYPE=BND;STRANDS=++:4;SECONDARY;EVENT=454;MATEID=454_1;CIPOS=-10,460;CIEND=-10,318;CIPOS95=-1,173;CIEND95=0,179;IMPRECISE;SU=4;PE=4;SR=0	GT:SU:PE:SR	./.:4:4:0
1	188994964	455	N	<DEL>	.	.	SVTYPE=DEL;STRANDS=+-:36;SVLEN=-319;END=188995283;CIPOS=-2,0;CIEND=-1,0;CIPOS95=0,0;CIEND95=0,0;SU=36;PE=13;SR=23	GT:SU:PE:SR	./.:36:13:23
1	189004269	456	N	<DEL>	.	.	SVTYPE=DEL;STRANDS=+-:15;SVLEN=-26;END=189004295;CIPOS=-3,1;CIEND=-8,9;CIPOS95=0,0;CIEND95=0,0;SU=15;PE=2;SR=13	GT:SU:PE:SR	./.:15:2:13
1	189961339	457	N	<DEL>	.	.	SVTYPE=DEL;STRANDS=+-:9;SVLEN=-23;END=189961362;CIPOS=-5,8;CIEND=-8,0;CIPOS95=0,0;CIEND95=-8,0;IMPRECISE;SU=9;PE=0;SR=9	GT:SU:PE:SR	./.:9:0:9
1	190837322	458	N	<DEL>	.	.	SVTYPE=DEL;STRANDS=+-:11;SVLEN=-168;END=190837490;CIPOS=-3,2;CIEND=-3,2;CIPOS95=0,0;CIEND95=0,0;SU=11;PE=0;SR=11	GT:SU:PE:SR	./.:11:0:11
1	191916447	459_1	N	N]1:191918595]	.	.	SVTYPE=BND;STRANDS=++:4;EVENT=459;MATEID=459_2;CIPOS=-8,471;CIEND=-10,490;CIPOS95=0,179;CIEND95=-1,176;IMPRECISE;SU=4;PE=4;SR=0	GT:SU:PE:SR	./.:4:4:0
1	191918595	459_2	N	N]1:191916447]	.	.	SVTYPE=BND;STRANDS=++:4;SECONDARY;EVENT=459;MATEID=459_1;CIPOS=-10,490;CIEND=-8,471;CIPOS95=-1,176;CIEND95=0,179;IMPRECISE;SU=4;PE=4;SR=0	GT:SU:PE:SR	./.:4:4:0
1	191916448	460	N	<DEL>	.	.	SVTYPE=DEL;STRANDS=+-:18;SVLEN=-2105;END=191918553;CIPOS=-10,9;CIEND=-3,1;CIPOS95=0,0;CIEND95=0,0;SU=18;PE=7;SR=11	GT:SU:PE:SR	./.:18:7:11
1	192609800	461	N	<DEL>	.	.	SVTYPE=DEL;STRANDS=+-:26;SVLEN=-64;END=192609864;CIPOS=-10,9;CIEND=-10,9;CIPOS95=0,0;CIEND95=0,0;SU=26;PE=0;SR=26	GT:SU:PE:SR	./.:26:0:26
1	193235430	462	N	<DEL>	.	.	SVTYPE=DEL;STRANDS=+-:30;SVLEN=-227;END=193235657;CIPOS=-10,9;CIEND=-1,0;CIPOS95=0,0;CIEND95=0,0;SU=30;PE=3;SR=27	GT:SU:PE:SR	./.:30:3:27
1	194060080	463	N	<DEL>	.	.	SVTYPE=DEL;STRANDS=+-:14;SVLEN=-162;END=194060242;CIPOS=-10,9;CIEND=-10,9;CIPOS95=0,0;CIEND95=0,0;SU=14;PE=0;SR=14	GT:SU:PE:SR	./.:14:0:14
1	194068060	464	N	<DEL>	.	.	SVTYPE=DEL;STRANDS=+-:14;SVLEN=-346;END=194068406;CIPOS=-10,195;CIEND=-280,9;CIPOS95=-2,45;CIEND95=-53,2;IMPRECISE;SU=14;PE=14;SR=0	GT:SU:PE:SR	./.:14:14:0
1	194451080	465	N	<DEL>	.	.	SVTYPE=DEL;STRANDS=+-:21;SVLEN=-3232;END=194454312;CIPOS=-10,366;CIEND=-231,2;CIPOS95=-2,62;CIEND95=-77,0;IMPRECISE;SU=21;PE=21;SR=0	GT:SU:PE:SR	./.:21:21:0
1	194517608	466	N	<DEL>	.	.	SVTYPE=DEL;STRANDS=+-:26;SVLEN=-259;END=194517867;CIPOS=-2,0;CIEND=-1,0;CIPOS95=0,0;CIEND95=0,0;SU=26;PE=5;SR=21	GT:SU:PE:SR	./.:26:5:21
1	194638618	467	N	<INV>	.	.	SVTYPE=INV;STRANDS=++:2,--:28;SVLEN=75;END=194638693;CIPOS=-10,9;CIEND=-8,9;CIPOS95=-1,1;CIEND95=-1,1;IMPRECISE;SU=30;PE=28;SR=2	GT:SU:PE:SR	./.:30:28:2
1	195070576	468	N	<DEL>	.	.	SVTYPE=DEL;STRANDS=+-:9;SVLEN=-40;END=195070616;CIPOS=-4,3;CIEND=-4,3;CIPOS95=0,0;CIEND95=0,0;SU=9;PE=0;SR=9	GT:SU:PE:SR	./.:9:0:9
1	102350330	469	N	<DEL>	.	.	SVTYPE=DEL;STRANDS=+-:7;SVLEN=-93793034;END=196143364;CIPOS=-10,489;CIEND=-381,3;CIPOS95=-1,154;CIEND95=-157,0;IMPRECISE;SU=7;PE=7;SR=0	GT:SU:PE:SR	./.:7:7:0
1	196144477	470	N	<DEL>	.	.	SVTYPE=DEL;STRANDS=+-:4;SVLEN=-14;END=196144491;CIPOS=-9,8;CIEND=-9,8;CIPOS95=0,0;CIEND95=0,0;SU=4;PE=0;SR=4	GT:SU:PE:SR	./.:4:0:4
1	196157873	471	N	<DEL>	.	.	SVTYPE=DEL;STRANDS=+-:5;SVLEN=-449;END=196158322;CIPOS=-10,410;CIEND=-448,9;CIPOS95=0,135;CIEND95=-152,1;IMPRECISE;SU=5;PE=5;SR=0	GT:SU:PE:SR	./.:5:5:0
1	197500519	472_1	N	N]1:197503326]	.	.	SVTYPE=BND;STRANDS=++:7;EVENT=472;MATEID=472_2;CIPOS=-10,499;CIEND=-10,360;CIPOS95=0,157;CIEND95=-1,147;IMPRECISE;SU=7;PE=7;SR=0	GT:SU:PE:SR	./.:7:7:0
1	197503326	472_2	N	N]1:197500519]	.	.	SVTYPE=BND;STRANDS=++:7;SECONDARY;EVENT=472;MATEID=472_1;CIPOS=-10,360;CIEND=-10,499;CIPOS95=-1,147;CIEND95=0,157;IMPRECISE;SU=7;PE=7;SR=0	GT:SU:PE:SR	./.:7:7:0
1	197500520	473	N	<DEL>	.	.	SVTYPE=DEL;STRANDS=+-:61;SVLEN=-2751;END=197503271;CIPOS=-2,0;CIEND=-10,9;CIPOS95=0,0;CIEND95=0,0;SU=61;PE=42;SR=19	GT:SU:PE:SR	./.:61:42:19
1	198773749	474	N	<DEL>	.	.	SVTYPE=DEL;STRANDS=+-:34;SVLEN=-1665;END=198775414;CIPOS=-5,5;CIEND=-10,9;CIPOS95=0,0;CIEND95=0,0;SU=34;PE=29;SR=5	GT:SU:PE:SR	./.:34:29:5
1	199110047	475	N	<DEL>	.	.	SVTYPE=DEL;STRANDS=+-:19;SVLEN=-3762;END=199113809;CIPOS=-5,231;CIEND=-263,9;CIPOS95=0,80;CIEND95=-34,3;IMPRECISE;SU=19;PE=19;SR=0	GT:SU:PE:SR	./.:19:19:0
1	199438742	476_1	N	N]1:199440278]	.	.	SVTYPE=BND;STRANDS=++:7;EVENT=476;MATEID=476_2;CIPOS=-10,499;CIEND=-8,373;CIPOS95=0,157;CIEND95=0,155;IMPRECISE;SU=7;PE=7;SR=0	GT:SU:PE:SR	./.:7:7:0
1	199440278	476_2	N	N]1:199438742]	.	.	SVTYPE=BND;STRANDS=++:7;SECONDARY;EVENT=476;MATEID=476_1;CIPOS=-8,373;CIEND=-10,499;CIPOS95=0,155;CIEND95=0,157;IMPRECISE;SU=7;PE=7;SR=0	GT:SU:PE:SR	./.:7:7:0
1	199438743	477	N	<DEL>	.	.	SVTYPE=DEL;STRANDS=+-:80;SVLEN=-1490;END=199440233;CIPOS=-10,9;CIEND=-10,9;CIPOS95=0,0;CIEND95=0,0;SU=80;PE=52;SR=28	GT:SU:PE:SR	./.:80:52:28
1	199448082	478	N	<DEL>	.	.	SVTYPE=DEL;STRANDS=+-:4;SVLEN=-17;END=199448099;CIPOS=-9,8;CIEND=-9,8;CIPOS95=0,0;CIEND95=0,0;SU=4;PE=0;SR=4	GT:SU:PE:SR	./.:4:0:4
1	201225389	479	N	<DUP>	.	.	SVTYPE=DUP;STRANDS=-+:4;SVLEN=1664;END=201227053;CIPOS=-476,9;CIEND=-10,391;CIPOS95=-177,0;CIEND95=-1,145;IMPRECISE;SU=4;PE=4;SR=0	GT:SU:PE:SR	./.:4:4:0
1	202173849	480	N	<DEL>	.	.	SVTYPE=DEL;STRANDS=+-:5;SVLEN=-656;END=202174505;CIPOS=-10,359;CIEND=-477,9;CIPOS95=-2,115;CIEND95=-156,1;IMPRECISE;SU=5;PE=5;SR=0	GT:SU:PE:SR	./.:5:5:0
1	202360776	481	N	<DEL>	.	.	SVTYPE=DEL;STRANDS=+-:30;SVLEN=-423;END=202361199;CIPOS=-10,238;CIEND=-137,9;CIPOS95=-1,45;CIEND95=-26,1;IMPRECISE;SU=30;PE=30;SR=0	GT:SU:PE:SR	./.:30:30:0
1	202593678	482	N	<DEL>	.	.	SVTYPE=DEL;STRANDS=+-:7;SVLEN=-32;END=202593710;CIPOS=-5,4;CIEND=-5,4;CIPOS95=0,0;CIEND95=0,0;SU=7;PE=0;SR=7	GT:SU:PE:SR	./.:7:0:7
1	202593854	483	N	<DUP>	.	.	SVTYPE=DUP;STRANDS=-+:12;SVLEN=455;END=202594309;CIPOS=-315,9;CIEND=-10,411;CIPOS95=-42,2;CIEND95=-1,82;IMPRECISE;SU=12;PE=12;SR=0	GT:SU:PE:SR	./.:12:12:0
1	205178628	484	N	<INV>	.	.	SVTYPE=INV;STRANDS=++:35,--:23;SVLEN=147;END=205178775;CIPOS=-6,0;CIEND=0,8;CIPOS95=-6,0;CIEND95=0,1;IMPRECISE;SU=58;PE=55;SR=3	GT:SU:PE:SR	./.:58:55:3
1	143979023	485_1	N	[1:206072766[N	.	.	SVTYPE=BND;STRANDS=--:6;EVENT=485;MATEID=485_2;CIPOS=-473,9;CIEND=-70,9;CIPOS95=-153,1;CIEND95=-51,2;IMPRECISE;SU=6;PE=6;SR=0	GT:SU:PE:SR	./.:6:6:0
1	206072766	485_2	N	[1:143979023[N	.	.	SVTYPE=BND;STRANDS=--:6;SECONDARY;EVENT=485;MATEID=485_1;CIPOS=-70,9;CIEND=-473,9;CIPOS95=-51,2;CIEND95=-153,1;IMPRECISE;SU=6;PE=6;SR=0	GT:SU:PE:SR	./.:6:6:0
1	207097389	486	N	<DUP>	.	.	SVTYPE=DUP;STRANDS=-+:58;SVLEN=509;END=207097898;CIPOS=-266,9;CIEND=-10,124;CIPOS95=-17,2;CIEND95=-2,32;IMPRECISE;SU=58;PE=58;SR=0	GT:SU:PE:SR	./.:58:58:0
1	207097683	487	N	<DEL>	.	.	SVTYPE=DEL;STRANDS=+-:15;SVLEN=-273;END=207097956;CIPOS=-10,9;CIEND=-10,9;CIPOS95=0,0;CIEND95=0,0;SU=15;PE=2;SR=13	GT:SU:PE:SR	./.:15:2:13
1	207292342	488_1	N	N]1:207292428]	.	.	SVTYPE=BND;STRANDS=++:18;EVENT=488;MATEID=488_2;CIPOS=-10,1;CIEND=-6,247;CIPOS95=-10,1;CIEND95=0,106;IMPRECISE;SU=18;PE=18;SR=0	GT:SU:PE:SR	./.:18:18:0
1	207292428	488_2	N	N]1:207292342]	.	.	SVTYPE=BND;STRANDS=++:18;SECONDARY;EVENT=488;MATEID=488_1;CIPOS=-6,247;CIEND=-10,1;CIPOS95=0,106;CIEND95=-10,1;IMPRECISE;SU=18;PE=18;SR=0	GT:SU:PE:SR	./.:18:18:0
1	207292362	489_1	N	N]1:207292429]	.	.	SVTYPE=BND;STRANDS=++:13;EVENT=489;MATEID=489_2;CIPOS=-10,6;CIEND=-10,9;CIPOS95=0,0;CIEND95=0,0;SU=13;PE=0;SR=13	GT:SU:PE:SR	./.:13:0:13
1	207292429	489_2	N	N]1:207292362]	.	.	SVTYPE=BND;STRANDS=++:13;SECONDARY;EVENT=489;MATEID=489_1;CIPOS=-10,9;CIEND=-10,6;CIPOS95=0,0;CIEND95=0,0;SU=13;PE=0;SR=13	GT:SU:PE:SR	./.:13:0:13
1	207292346	490	N	<DUP>	.	.	SVTYPE=DUP;STRANDS=-+:4;SVLEN=892;END=207293238;CIPOS=-478,7;CIEND=-10,462;CIPOS95=-179,0;CIEND95=-1,175;IMPRECISE;SU=4;PE=4;SR=0	GT:SU:PE:SR	./.:4:4:0
1	207292347	491_1	N	[1:207293196[N	.	.	SVTYPE=BND;STRANDS=--:8;EVENT=491;MATEID=491_2;CIPOS=-10,9;CIEND=-10,9;CIPOS95=0,0;CIEND95=0,0;SU=8;PE=0;SR=8	GT:SU:PE:SR	./.:8:0:8
1	207293196	491_2	N	[1:207292347[N	.	.	SVTYPE=BND;STRANDS=--:8;SECONDARY;EVENT=491;MATEID=491_1;CIPOS=-10,9;CIEND=-10,9;CIPOS95=0,0;CIEND95=0,0;SU=8;PE=0;SR=8	GT:SU:PE:SR	./.:8:0:8
1	207292361	492	N	<DEL>	.	.	SVTYPE=DEL;STRANDS=+-:10;SVLEN=-854;END=207293215;CIPOS=-6,305;CIEND=-292,9;CIPOS95=0,121;CIEND95=-95,0;IMPRECISE;SU=10;PE=10;SR=0	GT:SU:PE:SR	./.:10:10:0
1	207542035	493	N	<DEL>	.	.	SVTYPE=DEL;STRANDS=+-:33;SVLEN=-3535;END=207545570;CIPOS=-10,144;CIEND=-101,9;CIPOS95=-3,21;CIEND95=-16,3;IMPRECISE;SU=33;PE=33;SR=0	GT:SU:PE:SR	./.:33:33:0
1	103913905	494	N	<DUP>	.	.	SVTYPE=DUP;STRANDS=-+:18;SVLEN=104639170;END=208553075;CIPOS=-10,9;CIEND=-10,9;CIPOS95=0,0;CIEND95=0,0;SU=18;PE=9;SR=9	GT:SU:PE:SR	./.:18:9:9
1	209844849	495	N	<DEL>	.	.	SVTYPE=DEL;STRANDS=+-:15;SVLEN=-61;END=209844910;CIPOS=-10,9;CIEND=-10,9;CIPOS95=0,0;CIEND95=0,0;SU=15;PE=0;SR=15	GT:SU:PE:SR	./.:15:0:15
1	209935007	496	N	<DUP>	.	.	SVTYPE=DUP;STRANDS=-+:33;SVLEN=1068;END=209936075;CIPOS=-10,8;CIEND=-10,9;CIPOS95=0,0;CIEND95=0,0;SU=33;PE=27;SR=6	GT:SU:PE:SR	./.:33:27:6
1	209935338	497	N	<DEL>	.	.	SVTYPE=DEL;STRANDS=+-:38;SVLEN=-738;END=209936076;CIPOS=-9,9;CIEND=-10,9;CIPOS95=0,0;CIEND95=0,0;SU=38;PE=25;SR=13	GT:SU:PE:SR	./.:38:25:13
1	210078055	498	N	<DEL>	.	.	SVTYPE=DEL;STRANDS=+-:38;SVLEN=-7922;END=210085977;CIPOS=-3,2;CIEND=-10,9;CIPOS95=0,0;CIEND95=0,0;SU=38;PE=27;SR=11	GT:SU:PE:SR	./.:38:27:11
1	210295320	499	N	<DEL>	.	.	SVTYPE=DEL;STRANDS=+-:23;SVLEN=-302;END=210295622;CIPOS=-3,2;CIEND=-10,9;CIPOS95=0,0;CIEND95=0,0;SU=23;PE=12;SR=11	GT:SU:PE:SR	./.:23:12:11
1	210827278	500	N	<DUP>	.	.	SVTYPE=DUP;STRANDS=-+:4;SVLEN=236;END=210827514;CIPOS=-9,8;CIEND=-9,8;CIPOS95=0,0;CIEND95=0,0;SU=4;PE=0;SR=4	GT:SU:PE:SR	./.:4:0:4
1	211386980	501	N	<DEL>	.	.	SVTYPE=DEL;STRANDS=+-:8;SVLEN=-91;END=211387071;CIPOS=-10,8;CIEND=-10,9;CIPOS95=0,0;CIEND95=0,0;SU=8;PE=0;SR=8	GT:SU:PE:SR	./.:8:0:8
1	212471153	502	N	<DEL>	.	.	SVTYPE=DEL;STRANDS=+-:34;SVLEN=-1463;END=212472616;CIPOS=-3,2;CIEND=-10,9;CIPOS95=0,0;CIEND95=0,0;SU=34;PE=24;SR=10	GT:SU:PE:SR	./.:34:24:10
1	209627066	503	N	<DUP>	.	.	SVTYPE=DUP;STRANDS=-+:12;SVLEN=3460613;END=213087679;CIPOS=-292,9;CIEND=-10,265;CIPOS95=-120,1;CIEND95=-1,98;IMPRECISE;SU=12;PE=12;SR=0	GT:SU:PE:SR	./.:12:12:0
1	209627212	504	N	<DEL>	.	.	SVTYPE=DEL;STRANDS=+-:12;SVLEN=-3460752;END=213087964;CIPOS=-10,282;CIEND=-275,9;CIPOS95=-1,116;CIEND95=-98,1;IMPRECISE;SU=12;PE=12;SR=0	GT:SU:PE:SR	./.:12:12:0
1	213292795	505	N	<DEL>	.	.	SVTYPE=DEL;STRANDS=+-:6;SVLEN=-18;END=213292813;CIPOS=-8,7;CIEND=-8,7;CIPOS95=0,0;CIEND95=0,0;SU=6;PE=0;SR=6	GT:SU:PE:SR	./.:6:0:6
1	214770103	506	N	<DEL>	.	.	SVTYPE=DEL;STRANDS=+-:10;SVLEN=-336;END=214770439;CIPOS=-10,189;CIEND=-124,9;CIPOS95=-3,49;CIEND95=-35,1;IMPRECISE;SU=10;PE=10;SR=0	GT:SU:PE:SR	./.:10:10:0
1	215194727	507	N	<DEL>	.	.	SVTYPE=DEL;STRANDS=+-:9;SVLEN=-53;END=215194780;CIPOS=-4,3;CIEND=-4,3;CIPOS95=0,0;CIEND95=0,0;SU=9;PE=0;SR=9	GT:SU:PE:SR	./.:9:0:9
1	216085816	508	N	<DEL>	.	.	SVTYPE=DEL;STRANDS=+-:13;SVLEN=-41;END=216085857;CIPOS=-10,9;CIEND=-10,9;CIPOS95=0,0;CIEND95=0,0;SU=13;PE=0;SR=13	GT:SU:PE:SR	./.:13:0:13
1	217497139	509	N	<DEL>	.	.	SVTYPE=DEL;STRANDS=+-:10;SVLEN=-29;END=217497168;CIPOS=-5,3;CIEND=-10,9;CIPOS95=0,0;CIEND95=0,0;SU=10;PE=1;SR=9	GT:SU:PE:SR	./.:10:1:9
1	217917522	510	N	<DEL>	.	.	SVTYPE=DEL;STRANDS=+-:23;SVLEN=-302;END=217917824;CIPOS=-10,9;CIEND=-3,1;CIPOS95=0,0;CIEND95=0,0;SU=23;PE=10;SR=13	GT:SU:PE:SR	./.:23:10:13
1	218082663	511	N	<DEL>	.	.	SVTYPE=DEL;STRANDS=+-:13;SVLEN=-234;END=218082897;CIPOS=-4,2;CIEND=-3,2;CIPOS95=0,0;CIEND95=0,0;SU=13;PE=1;SR=12	GT:SU:PE:SR	./.:13:1:12
1	218153151	512	N	<DEL>	.	.	SVTYPE=DEL;STRANDS=+-:19;SVLEN=-40;END=218153191;CIPOS=-10,5;CIEND=-1,0;CIPOS95=0,0;CIEND95=0,0;SU=19;PE=0;SR=19	GT:SU:PE:SR	./.:19:0:19
1	218245637	513_1	N	N]1:218246538]	.	.	SVTYPE=BND;STRANDS=++:7;EVENT=513;MATEID=513_2;CIPOS=-10,499;CIEND=-10,364;CIPOS95=0,157;CIEND95=-1,146;IMPRECISE;SU=7;PE=7;SR=0	GT:SU:PE:SR	./.:7:7:0
1	218246538	513_2	N	N]1:218245637]	.	.	SVTYPE=BND;STRANDS=++:7;SECONDARY;EVENT=513;MATEID=513_1;CIPOS=-10,364;CIEND=-10,499;CIPOS95=-1,146;CIEND95=0,157;IMPRECISE;SU=7;PE=7;SR=0	GT:SU:PE:SR	./.:7:7:0
1	218245638	514	N	<DEL>	.	.	SVTYPE=DEL;STRANDS=+-:87;SVLEN=-850;END=218246488;CIPOS=-2,0;CIEND=0,0;CIPOS95=0,0;CIEND95=0,1;IMPRECISE;SU=87;PE=57;SR=30	GT:SU:PE:SR	./.:87:57:30
1	218785929	515_1	N	N]1:218786287]	.	.	SVTYPE=BND;STRANDS=++:5;EVENT=515;MATEID=515_2;CIPOS=-5,302;CIEND=-10,423;CIPOS95=0,170;CIEND95=-1,167;IMPRECISE;SU=5;PE=5;SR=0	GT:SU:PE:SR	./.:5:5:0
1	218786287	515_2	N	N]1:218785929]	.	.	SVTYPE=BND;STRANDS=++:5;SECONDARY;EVENT=515;MATEID=515_1;CIPOS=-10,423;CIEND=-5,302;CIPOS95=-1,167;CIEND95=0,170;IMPRECISE;SU=5;PE=5;SR=0	GT:SU:PE:SR	./.:5:5:0
1	218785930	516	N	<DEL>	.	.	SVTYPE=DEL;STRANDS=+-:22;SVLEN=-303;END=218786233;CIPOS=-3,1;CIEND=-10,9;CIPOS95=0,0;CIEND95=0,0;SU=22;PE=7;SR=15	GT:SU:PE:SR	./.:22:7:15
1	219923323	517	N	<DEL>	.	.	SVTYPE=DEL;STRANDS=+-:40;SVLEN=-303;END=219923626;CIPOS=-2,0;CIEND=-1,0;CIPOS95=0,0;CIEND95=0,0;SU=40;PE=11;SR=29	GT:SU:PE:SR	./.:40:11:29
1	220025920	518	N	<DEL>	.	.	SVTYPE=DEL;STRANDS=+-:13;SVLEN=-33;END=220025953;CIPOS=-10,9;CIEND=-10,9;CIPOS95=0,0;CIEND95=0,0;SU=13;PE=0;SR=13	GT:SU:PE:SR	./.:13:0:13
1	220226026	519	N	<DEL>	.	.	SVTYPE=DEL;STRANDS=+-:22;SVLEN=-81;END=220226107;CIPOS=-2,0;CIEND=-1,0;CIPOS95=0,0;CIEND95=0,0;SU=22;PE=1;SR=21	GT:SU:PE:SR	./.:22:1:21
1	220502944	520_1	N	N]1:220503632]	.	.	SVTYPE=BND;STRANDS=++:6;EVENT=520;MATEID=520_2;CIPOS=-6,399;CIEND=-10,398;CIPOS95=0,162;CIEND95=-1,157;IMPRECISE;SU=6;PE=6;SR=0	GT:SU:PE:SR	./.:6:6:0
1	220503632	520_2	N	N]1:220502944]	.	.	SVTYPE=BND;STRANDS=++:6;SECONDARY;EVENT=520;MATEID=520_1;CIPOS=-10,398;CIEND=-6,399;CIPOS95=-1,157;CIEND95=0,162;IMPRECISE;SU=6;PE=6;SR=0	GT:SU:PE:SR	./.:6:6:0
1	220502945	521	N	<DEL>	.	.	SVTYPE=DEL;STRANDS=+-:55;SVLEN=-637;END=220503582;CIPOS=-2,1;CIEND=-2,0;CIPOS95=0,0;CIEND95=0,0;SU=55;PE=38;SR=17	GT:SU:PE:SR	./.:55:38:17
1	222034157	522_1	N	N]1:222034532]	.	.	SVTYPE=BND;STRANDS=++:4;EVENT=522;MATEID=522_2;CIPOS=-10,316;CIEND=-10,465;CIPOS95=0,179;CIEND95=-1,167;IMPRECISE;SU=4;PE=4;SR=0	GT:SU:PE:SR	./.:4:4:0
1	222034532	522_2	N	N]1:222034157]	.	.	SVTYPE=BND;STRANDS=++:4;SECONDARY;EVENT=522;MATEID=522_1;CIPOS=-10,465;CIEND=-10,316;CIPOS95=-1,167;CIEND95=0,179;IMPRECISE;SU=4;PE=4;SR=0	GT:SU:PE:SR	./.:4:4:0
1	222034158	523	N	<DEL>	.	.	SVTYPE=DEL;STRANDS=+-:48;SVLEN=-317;END=222034475;CIPOS=-2,0;CIEND=-10,9;CIPOS95=0,0;CIEND95=0,0;SU=48;PE=22;SR=26	GT:SU:PE:SR	./.:48:22:26
1	223231271	524	N	<DEL>	.	.	SVTYPE=DEL;STRANDS=+-:6;SVLEN=-33;END=223231304;CIPOS=-6,5;CIEND=-6,5;CIPOS95=0,0;CIEND95=0,0;SU=6;PE=0;SR=6	GT:SU:PE:SR	./.:6:0:6
1	724801	525	N	<DEL>	.	.	SVTYPE=DEL;STRANDS=+-:6;SVLEN=-223475314;END=224200115;CIPOS=-10,282;CIEND=-477,9;CIPOS95=-2,75;CIEND95=-152,1;IMPRECISE;SU=6;PE=6;SR=0	GT:SU:PE:SR	./.:6:6:0
1	724872	526	N	<DUP>	.	.	SVTYPE=DUP;STRANDS=-+:53;SVLEN=223477380;END=224202252;CIPOS=-315,9;CIEND=-10,225;CIPOS95=-27,3;CIEND95=-2,15;IMPRECISE;SU=53;PE=53;SR=0	GT:SU:PE:SR	./.:53:53:0
1	224247117	527	N	<DEL>	.	.	SVTYPE=DEL;STRANDS=+-:76;SVLEN=-461;END=224247578;CIPOS=-1,0;CIEND=-2,0;CIPOS95=0,0;CIEND95=0,0;SU=76;PE=53;SR=23	GT:SU:PE:SR	./.:76:53:23
1	224261869	528	N	<DEL>	.	.	SVTYPE=DEL;STRANDS=+-:11;SVLEN=-27;END=224261896;CIPOS=-3,2;CIEND=-3,2;CIPOS95=0,0;CIEND95=0,0;SU=11;PE=0;SR=11	GT:SU:PE:SR	./.:11:0:11
1	72815606	529_1	N	N]1:224334791]	.	.	SVTYPE=BND;STRANDS=++:7;EVENT=529;MATEID=529_2;CIPOS=-10,369;CIEND=-5,375;CIPOS95=-1,152;CIEND95=0,157;IMPRECISE;SU=7;PE=7;SR=0	GT:SU:PE:SR	./.:7:7:0
1	224334791	529_2	N	N]1:72815606]	.	.	SVTYPE=BND;STRANDS=++:7;SECONDARY;EVENT=529;MATEID=529_1;CIPOS=-5,375;CIEND=-10,369;CIPOS95=0,157;CIEND95=-1,152;IMPRECISE;SU=7;PE=7;SR=0	GT:SU:PE:SR	./.:7:7:0
1	224392834	530	N	<DEL>	.	.	SVTYPE=DEL;STRANDS=+-:35;SVLEN=-300;END=224393134;CIPOS=-2,0;CIEND=-2,0;CIPOS95=0,0;CIEND95=0,0;SU=35;PE=14;SR=21	GT:SU:PE:SR	./.:35:14:21
1	159738450	531	N	<DEL>	.	.	SVTYPE=DEL;STRANDS=+-:7;SVLEN=-64789977;END=224528427;CIPOS=-10,443;CIEND=-448,9;CIPOS95=-1,131;CIEND95=-131,1;IMPRECISE;SU=7;PE=7;SR=0	GT:SU:PE:SR	./.:7:7:0
1	225133341	532	N	<DUP>	.	.	SVTYPE=DUP;STRANDS=-+:7;SVLEN=114984;END=225248325;CIPOS=-317,9;CIEND=-10,308;CIPOS95=-90,2;CIEND95=-1,99;IMPRECISE;SU=7;PE=7;SR=0	GT:SU:PE:SR	./.:7:7:0
1	225133658	533	N	<DEL>	.	.	SVTYPE=DEL;STRANDS=+-:8;SVLEN=-115030;END=225248688;CIPOS=-10,272;CIEND=-286,9;CIPOS95=-1,62;CIEND95=-72,0;IMPRECISE;SU=8;PE=8;SR=0	GT:SU:PE:SR	./.:8:8:0
1	225256545	534	N	<DEL>	.	.	SVTYPE=DEL;STRANDS=+-:15;SVLEN=-256;END=225256801;CIPOS=-10,9;CIEND=-4,2;CIPOS95=0,0;CIEND95=0,0;SU=15;PE=4;SR=11	GT:SU:PE:SR	./.:15:4:11
1	225762321	535	N	<DEL>	.	.	SVTYPE=DEL;STRANDS=+-:34;SVLEN=-312;END=225762633;CIPOS=-2,1;CIEND=-10,1;CIPOS95=0,0;CIEND95=-1,0;IMPRECISE;SU=34;PE=21;SR=13	GT:SU:PE:SR	./.:34:21:13
1	225992552	536	N	<DEL>	.	.	SVTYPE=DEL;STRANDS=+-:4;SVLEN=-52;END=225992604;CIPOS=-9,8;CIEND=-9,8;CIPOS95=0,0;CIEND95=0,0;SU=4;PE=0;SR=4	GT:SU:PE:SR	./.:4:0:4
1	46169013	537	N	<DUP>	.	.	SVTYPE=DUP;STRANDS=-+:5;SVLEN=180127573;END=226296586;CIPOS=-10,9;CIEND=-10,9;CIPOS95=0,0;CIEND95=0,0;SU=5;PE=0;SR=5	GT:SU:PE:SR	./.:5:0:5
1	227166262	538	N	<DEL>	.	.	SVTYPE=DEL;STRANDS=+-:12;SVLEN=-334;END=227166596;CIPOS=-10,226;CIEND=-185,9;CIPOS95=-2,56;CIEND95=-36,3;IMPRECISE;SU=12;PE=12;SR=0	GT:SU:PE:SR	./.:12:12:0
1	228024106	539	N	<DEL>	.	.	SVTYPE=DEL;STRANDS=+-:19;SVLEN=-299;END=228024405;CIPOS=-4,2;CIEND=-10,9;CIPOS95=0,0;CIEND95=0,0;SU=19;PE=10;SR=9	GT:SU:PE:SR	./.:19:10:9
1	228572174	540_1	N	N]1:228572539]	.	.	SVTYPE=BND;STRANDS=++:5;EVENT=540;MATEID=540_2;CIPOS=-5,313;CIEND=-10,486;CIPOS95=0,170;CIEND95=-1,165;IMPRECISE;SU=5;PE=5;SR=0	GT:SU:PE:SR	./.:5:5:0
1	228572539	540_2	N	N]1:228572174]	.	.	SVTYPE=BND;STRANDS=++:5;SECONDARY;EVENT=540;MATEID=540_1;CIPOS=-10,486;CIEND=-5,313;CIPOS95=-1,165;CIEND95=0,170;IMPRECISE;SU=5;PE=5;SR=0	GT:SU:PE:SR	./.:5:5:0
1	228572175	541	N	<DEL>	.	.	SVTYPE=DEL;STRANDS=+-:63;SVLEN=-314;END=228572489;CIPOS=-10,9;CIEND=-2,0;CIPOS95=0,0;CIEND95=0,0;SU=63;PE=29;SR=34	GT:SU:PE:SR	./.:63:29:34
1	228814817	542	N	<DEL>	.	.	SVTYPE=DEL;STRANDS=+-:16;SVLEN=-328;END=228815145;CIPOS=-10,203;CIEND=-50,9;CIPOS95=-2,44;CIEND95=-29,2;IMPRECISE;SU=16;PE=16;SR=0	GT:SU:PE:SR	./.:16:16:0
1	229101371	543	N	<DEL>	.	.	SVTYPE=DEL;STRANDS=+-:4;SVLEN=-50;END=229101421;CIPOS=0,3;CIEND=0,5;CIPOS95=0,3;CIEND95=0,5;IMPRECISE;SU=4;PE=0;SR=4	GT:SU:PE:SR	./.:4:0:4
1	229284945	544	N	<DUP>	.	.	SVTYPE=DUP;STRANDS=-+:6;SVLEN=123;END=229285068;CIPOS=-6,5;CIEND=-6,5;CIPOS95=0,0;CIEND95=0,0;SU=6;PE=0;SR=6	GT:SU:PE:SR	./.:6:0:6
1	230107607	545	N	<DUP>	.	.	SVTYPE=DUP;STRANDS=-+:4;SVLEN=175;END=230107782;CIPOS=-468,9;CIEND=-9,463;CIPOS95=-165,0;CIEND95=0,178;IMPRECISE;SU=4;PE=4;SR=0	GT:SU:PE:SR	./.:4:4:0
1	230470926	546	N	<DEL>	.	.	SVTYPE=DEL;STRANDS=+-:13;SVLEN=-433;END=230471359;CIPOS=-10,268;CIEND=-252,9;CIPOS95=-2,59;CIEND95=-87,1;IMPRECISE;SU=13;PE=13;SR=0	GT:SU:PE:SR	./.:13:13:0
1	31253743	547	N	<DEL>	.	.	SVTYPE=DEL;STRANDS=+-:5;SVLEN=-199754049;END=231007792;CIPOS=-10,20;CIEND=-445,7;CIPOS95=-2,17;CIEND95=-169,0;IMPRECISE;SU=5;PE=5;SR=0	GT:SU:PE:SR	./.:5:5:0
1	45504105	548	N	<DEL>	.	.	SVTYPE=DEL;STRANDS=+-:4;SVLEN=-185503690;END=231007795;CIPOS=-10,391;CIEND=-475,9;CIPOS95=-1,136;CIEND95=-177,0;IMPRECISE;SU=4;PE=4;SR=0	GT:SU:PE:SR	./.:4:4:0
1	231303076	549	N	<DEL>	.	.	SVTYPE=DEL;STRANDS=+-:30;SVLEN=-295;END=231303371;CIPOS=-2,1;CIEND=-3,1;CIPOS95=0,0;CIEND95=0,0;SU=30;PE=12;SR=18	GT:SU:PE:SR	./.:30:12:18
1	231337832	550	N	<DEL>	.	.	SVTYPE=DEL;STRANDS=+-:8;SVLEN=-82;END=231337914;CIPOS=-10,9;CIEND=-10,9;CIPOS95=0,0;CIEND95=0,0;SU=8;PE=0;SR=8	GT:SU:PE:SR	./.:8:0:8
1	231337866	551	N	<DUP>	.	.	SVTYPE=DUP;STRANDS=-+:4;SVLEN=104;END=231337970;CIPOS=-9,8;CIEND=-9,8;CIPOS95=0,0;CIEND95=0,0;SU=4;PE=0;SR=4	GT:SU:PE:SR	./.:4:0:4
1	231337750	552	N	<DUP>	.	.	SVTYPE=DUP;STRANDS=-+:8;SVLEN=220;END=231337970;CIPOS=-5,4;CIEND=-5,4;CIPOS95=0,0;CIEND95=0,0;SU=8;PE=1;SR=7	GT:SU:PE:SR	./.:8:1:7
1	231897947	553	N	<DEL>	.	.	SVTYPE=DEL;STRANDS=+-:5;SVLEN=-34;END=231897981;CIPOS=-10,9;CIEND=-10,9;CIPOS95=0,0;CIEND95=0,0;SU=5;PE=0;SR=5	GT:SU:PE:SR	./.:5:0:5
1	232243208	554	N	<DEL>	.	.	SVTYPE=DEL;STRANDS=+-:14;SVLEN=-32;END=232243240;CIPOS=-10,9;CIEND=-10,9;CIPOS95=0,0;CIEND95=0,0;SU=14;PE=0;SR=14	GT:SU:PE:SR	./.:14:0:14
1	232458592	555_1	N	N]1:232460301]	.	.	SVTYPE=BND;STRANDS=++:13;EVENT=555;MATEID=555_2;CIPOS=-3,297;CIEND=-9,287;CIPOS95=0,136;CIEND95=-1,128;IMPRECISE;SU=13;PE=13;SR=0	GT:SU:PE:SR	./.:13:13:0
1	232460301	555_2	N	N]1:232458592]	.	.	SVTYPE=BND;STRANDS=++:13;SECONDARY;EVENT=555;MATEID=555_1;CIPOS=-9,287;CIEND=-3,297;CIPOS95=-1,128;CIEND95=0,136;IMPRECISE;SU=13;PE=13;SR=0	GT:SU:PE:SR	./.:13:13:0
1	232458593	556	N	<DEL>	.	.	SVTYPE=DEL;STRANDS=+-:83;SVLEN=-1658;END=232460251;CIPOS=0,0;CIEND=0,0;CIPOS95=0,0;CIEND95=0,0;SU=83;PE=46;SR=37	GT:SU:PE:SR	./.:83:46:37
1	232775539	557_1	N	N]1:232775896]	.	.	SVTYPE=BND;STRANDS=++:7;EVENT=557;MATEID=557_2;CIPOS=-10,302;CIEND=-10,361;CIPOS95=0,157;CIEND95=-1,148;IMPRECISE;SU=7;PE=7;SR=0	GT:SU:PE:SR	./.:7:7:0
1	232775896	557_2	N	N]1:232775539]	.	.	SVTYPE=BND;STRANDS=++:7;SECONDARY;EVENT=557;MATEID=557_1;CIPOS=-10,361;CIEND=-10,302;CIPOS95=-1,148;CIEND95=0,157;IMPRECISE;SU=7;PE=7;SR=0	GT:SU:PE:SR	./.:7:7:0
1	232775540	558	N	<DEL>	.	.	SVTYPE=DEL;STRANDS=+-:42;SVLEN=-303;END=232775843;CIPOS=-10,9;CIEND=-1,0;CIPOS95=0,0;CIEND95=0,0;SU=42;PE=13;SR=29	GT:SU:PE:SR	./.:42:13:29
1	234318646	559	N	<DEL>	.	.	SVTYPE=DEL;STRANDS=+-:35;SVLEN=-1101;END=234319747;CIPOS=-10,9;CIEND=-4,2;CIPOS95=0,0;CIEND95=0,0;SU=35;PE=27;SR=8	GT:SU:PE:SR	./.:35:27:8
1	234383688	560	N	<DUP>	.	.	SVTYPE=DUP;STRANDS=-+:8;SVLEN=394;END=234384082;CIPOS=-314,9;CIEND=-10,321;CIPOS95=-94,2;CIEND95=-1,120;IMPRECISE;SU=8;PE=8;SR=0	GT:SU:PE:SR	./.:8:8:0
1	17051739	561	N	<DUP>	.	.	SVTYPE=DUP;STRANDS=-+:11;SVLEN=217860488;END=234912227;CIPOS=-500,9;CIEND=-7,314;CIPOS95=-141,0;CIEND95=0,138;IMPRECISE;SU=11;PE=11;SR=0	GT:SU:PE:SR	./.:11:11:0
1	17051740	562_1	N	[1:234912187[N	.	.	SVTYPE=BND;STRANDS=--:111;EVENT=562;MATEID=562_2;CIPOS=-10,0;CIEND=0,0;CIPOS95=0,0;CIEND95=0,1;IMPRECISE;SU=111;PE=89;SR=22	GT:SU:PE:SR	./.:111:89:22
1	234912187	562_2	N	[1:17051740[N	.	.	SVTYPE=BND;STRANDS=--:111;SECONDARY;EVENT=562;MATEID=562_1;CIPOS=0,0;CIEND=-10,0;CIPOS95=0,1;CIEND95=0,0;IMPRECISE;SU=111;PE=89;SR=22	GT:SU:PE:SR	./.:111:89:22
1	235694391	563	N	<DEL>	.	.	SVTYPE=DEL;STRANDS=+-:12;SVLEN=-35;END=235694426;CIPOS=-10,9;CIEND=-10,9;CIPOS95=0,0;CIEND95=0,0;SU=12;PE=0;SR=12	GT:SU:PE:SR	./.:12:0:12
1	236054591	564	N	<DEL>	.	.	SVTYPE=DEL;STRANDS=+-:22;SVLEN=-322;END=236054913;CIPOS=-10,9;CIEND=-2,1;CIPOS95=0,0;CIEND95=0,0;SU=22;PE=6;SR=16	GT:SU:PE:SR	./.:22:6:16
1	236413883	565	N	<DEL>	.	.	SVTYPE=DEL;STRANDS=+-:4;SVLEN=-30;END=236413913;CIPOS=-10,8;CIEND=0,2;CIPOS95=-1,0;CIEND95=0,1;IMPRECISE;SU=4;PE=0;SR=4	GT:SU:PE:SR	./.:4:0:4
1	236549102	566_1	N	N]1:236551386]	.	.	SVTYPE=BND;STRANDS=++:8;EVENT=566;MATEID=566_2;CIPOS=-4,353;CIEND=-10,346;CIPOS95=0,152;CIEND95=-1,146;IMPRECISE;SU=8;PE=8;SR=0	GT:SU:PE:SR	./.:8:8:0
1	236551386	566_2	N	N]1:236549102]	.	.	SVTYPE=BND;STRANDS=++:8;SECONDARY;EVENT=566;MATEID=566_1;CIPOS=-10,346;CIEND=-4,353;CIPOS95=-1,146;CIEND95=0,152;IMPRECISE;SU=8;PE=8;SR=0	GT:SU:PE:SR	./.:8:8:0
1	236549103	567	N	<DEL>	.	.	SVTYPE=DEL;STRANDS=+-:70;SVLEN=-2226;END=236551329;CIPOS=0,0;CIEND=0,0;CIPOS95=0,0;CIEND95=0,0;SU=70;PE=35;SR=35	GT:SU:PE:SR	./.:70:35:35
1	236594939	568	N	<DEL>	.	.	SVTYPE=DEL;STRANDS=+-:17;SVLEN=-311;END=236595250;CIPOS=-10,9;CIEND=-10,9;CIPOS95=0,0;CIEND95=0,0;SU=17;PE=13;SR=4	GT:SU:PE:SR	./.:17:13:4
1	237543675	569	N	<DEL>	.	.	SVTYPE=DEL;STRANDS=+-:11;SVLEN=-30;END=237543705;CIPOS=-3,2;CIEND=-3,2;CIPOS95=0,0;CIEND95=0,0;SU=11;PE=0;SR=11	GT:SU:PE:SR	./.:11:0:11
1	237566103	570	N	<DUP>	.	.	SVTYPE=DUP;STRANDS=-+:5;SVLEN=152;END=237566255;CIPOS=-495,9;CIEND=-10,426;CIPOS95=-169,0;CIEND95=-1,162;IMPRECISE;SU=5;PE=5;SR=0	GT:SU:PE:SR	./.:5:5:0
1	237566101	571	N	<INV>	.	.	SVTYPE=INV;STRANDS=++:19,--:12;SVLEN=106;END=237566207;CIPOS=-3,0;CIEND=0,6;CIPOS95=-3,0;CIEND95=0,0;IMPRECISE;SU=31;PE=17;SR=14	GT:SU:PE:SR	./.:31:17:14
1	240204705	572	N	<DEL>	.	.	SVTYPE=DEL;STRANDS=+-:16;SVLEN=-46;END=240204751;CIPOS=-2,1;CIEND=-2,1;CIPOS95=0,0;CIEND95=0,0;SU=16;PE=0;SR=16	GT:SU:PE:SR	./.:16:0:16
1	240617007	573	N	<DEL>	.	.	SVTYPE=DEL;STRANDS=+-:18;SVLEN=-307;END=240617314;CIPOS=-10,9;CIEND=-10,9;CIPOS95=0,0;CIEND95=0,0;SU=18;PE=9;SR=9	GT:SU:PE:SR	./.:18:9:9
1	240641191	574	N	<DEL>	.	.	SVTYPE=DEL;STRANDS=+-:13;SVLEN=-398;END=240641589;CIPOS=-10,205;CIEND=-224,9;CIPOS95=-2,46;CIEND95=-58,2;IMPRECISE;SU=13;PE=13;SR=0	GT:SU:PE:SR	./.:13:13:0
1	240708774	575	N	<DEL>	.	.	SVTYPE=DEL;STRANDS=+-:15;SVLEN=-43;END=240708817;CIPOS=-3,1;CIEND=-2,1;CIPOS95=0,0;CIEND95=0,0;SU=15;PE=1;SR=14	GT:SU:PE:SR	./.:15:1:14
1	241149873	576	N	<DEL>	.	.	SVTYPE=DEL;STRANDS=+-:49;SVLEN=-308;END=241150181;CIPOS=-10,9;CIEND=-1,0;CIPOS95=0,0;CIEND95=0,0;SU=49;PE=23;SR=26	GT:SU:PE:SR	./.:49:23:26
1	241360552	577_1	N	N]1:241360906]	.	.	SVTYPE=BND;STRANDS=++:5;EVENT=577;MATEID=577_2;CIPOS=-5,298;CIEND=-10,480;CIPOS95=0,170;CIEND95=-1,162;IMPRECISE;SU=5;PE=5;SR=0	GT:SU:PE:SR	./.:5:5:0
1	241360906	577_2	N	N]1:241360552]	.	.	SVTYPE=BND;STRANDS=++:5;SECONDARY;EVENT=577;MATEID=577_1;CIPOS=-10,480;CIEND=-5,298;CIPOS95=-1,162;CIEND95=0,170;IMPRECISE;SU=5;PE=5;SR=0	GT:SU:PE:SR	./.:5:5:0
1	241360553	578	N	<DEL>	.	.	SVTYPE=DEL;STRANDS=+-:42;SVLEN=-299;END=241360852;CIPOS=-1,0;CIEND=-10,9;CIPOS95=0,0;CIEND95=0,0;SU=42;PE=18;SR=24	GT:SU:PE:SR	./.:42:18:24
1	241586227	579	N	<DEL>	.	.	SVTYPE=DEL;STRANDS=+-:14;SVLEN=-261;END=241586488;CIPOS=-10,9;CIEND=-3,2;CIPOS95=0,0;CIEND95=0,0;SU=14;PE=2;SR=12	GT:SU:PE:SR	./.:14:2:12
1	242198470	580	N	<DEL>	.	.	SVTYPE=DEL;STRANDS=+-:8;SVLEN=-55;END=242198525;CIPOS=-10,9;CIEND=-10,9;CIPOS95=0,0;CIEND95=0,0;SU=8;PE=0;SR=8	GT:SU:PE:SR	./.:8:0:8
1	242556509	581	N	<DEL>	.	.	SVTYPE=DEL;STRANDS=+-:5;SVLEN=-467;END=242556976;CIPOS=-10,206;CIEND=-116,9;CIPOS95=-3,62;CIEND95=-48,3;IMPRECISE;SU=5;PE=5;SR=0	GT:SU:PE:SR	./.:5:5:0
1	243425309	582	N	<DEL>	.	.	SVTYPE=DEL;STRANDS=+-:7;SVLEN=-342;END=243425651;CIPOS=-10,279;CIEND=-306,9;CIPOS95=-2,68;CIEND95=-87,2;IMPRECISE;SU=7;PE=7;SR=0	GT:SU:PE:SR	./.:7:7:0
1	243643857	583	N	<DUP>	.	.	SVTYPE=DUP;STRANDS=-+:4;SVLEN=270;END=243644127;CIPOS=-456,9;CIEND=-10,445;CIPOS95=-166,1;CIEND95=-1,162;IMPRECISE;SU=4;PE=4;SR=0	GT:SU:PE:SR	./.:4:4:0
1	243782745	584	N	<DEL>	.	.	SVTYPE=DEL;STRANDS=+-:31;SVLEN=-1018;END=243783763;CIPOS=-3,5;CIEND=-7,1;CIPOS95=0,0;CIEND95=0,0;SU=31;PE=26;SR=5	GT:SU:PE:SR	./.:31:26:5
1	244746227	585	N	<DEL>	.	.	SVTYPE=DEL;STRANDS=+-:19;SVLEN=-37;END=244746264;CIPOS=-3,1;CIEND=-2,1;CIPOS95=0,0;CIEND95=0,0;SU=19;PE=1;SR=18	GT:SU:PE:SR	./.:19:1:18
1	231007798	586	N	<DUP>	.	.	SVTYPE=DUP;STRANDS=-+:5;SVLEN=14339533;END=245347331;CIPOS=-439,7;CIEND=-10,199;CIPOS95=-168,1;CIEND95=-2,66;IMPRECISE;SU=5;PE=5;SR=0	GT:SU:PE:SR	./.:5:5:0
1	246155125	587	N	<DEL>	.	.	SVTYPE=DEL;STRANDS=+-:14;SVLEN=-435;END=246155560;CIPOS=-10,247;CIEND=-287,9;CIPOS95=-1,95;CIEND95=-61,2;IMPRECISE;SU=14;PE=14;SR=0	GT:SU:PE:SR	./.:14:14:0
1	246155871	588	N	<DEL>	.	.	SVTYPE=DEL;STRANDS=+-:16;SVLEN=-351;END=246156222;CIPOS=-10,199;CIEND=-263,9;CIPOS95=-2,53;CIEND95=-41,2;IMPRECISE;SU=16;PE=16;SR=0	GT:SU:PE:SR	./.:16:16:0
1	246167283	589	N	<DEL>	.	.	SVTYPE=DEL;STRANDS=+-:14;SVLEN=-96;END=246167379;CIPOS=-10,9;CIEND=-10,9;CIPOS95=0,0;CIEND95=0,0;SU=14;PE=0;SR=14	GT:SU:PE:SR	./.:14:0:14
1	246407292	590	N	<DUP>	.	.	SVTYPE=DUP;STRANDS=-+:19;SVLEN=3455;END=246410747;CIPOS=-296,9;CIEND=-4,248;CIPOS95=-39,1;CIEND95=0,105;IMPRECISE;SU=19;PE=19;SR=0	GT:SU:PE:SR	./.:19:19:0
1	246437584	591	N	<DEL>	.	.	SVTYPE=DEL;STRANDS=+-:4;SVLEN=-166;END=246437750;CIPOS=-10,164;CIEND=-117,9;CIPOS95=-3,54;CIEND95=-37,3;IMPRECISE;SU=4;PE=4;SR=0	GT:SU:PE:SR	./.:4:4:0
1	246439294	592	N	<DEL>	.	.	SVTYPE=DEL;STRANDS=+-:6;SVLEN=-392;END=246439686;CIPOS=-10,242;CIEND=-337,9;CIPOS95=-3,39;CIEND95=-108,2;IMPRECISE;SU=6;PE=6;SR=0	GT:SU:PE:SR	./.:6:6:0
1	246969897	593	N	<DEL>	.	.	SVTYPE=DEL;STRANDS=+-:25;SVLEN=-92;END=246969989;CIPOS=-1,0;CIEND=-1,0;CIPOS95=0,0;CIEND95=0,0;SU=25;PE=0;SR=25	GT:SU:PE:SR	./.:25:0:25
1	247027893	594	N	<DEL>	.	.	SVTYPE=DEL;STRANDS=+-:17;SVLEN=-295;END=247028188;CIPOS=-4,2;CIEND=-10,9;CIPOS95=0,0;CIEND95=0,0;SU=17;PE=8;SR=9	GT:SU:PE:SR	./.:17:8:9
1	247061185	595	N	<DEL>	.	.	SVTYPE=DEL;STRANDS=+-:12;SVLEN=-49;END=247061234;CIPOS=-10,9;CIEND=-10,9;CIPOS95=0,0;CIEND95=0,0;SU=12;PE=0;SR=12	GT:SU:PE:SR	./.:12:0:12
1	247291229	596	N	<INV>	.	.	SVTYPE=INV;STRANDS=++:5,--:6;SVLEN=42584;END=247333813;CIPOS=-77,68;CIEND=-74,71;CIPOS95=-59,59;CIEND95=-59,58;IMPRECISE;SU=11;PE=11;SR=0	GT:SU:PE:SR	./.:11:11:0
1	247569470	597	N	<DEL>	.	.	SVTYPE=DEL;STRANDS=+-:4;SVLEN=-277;END=247569747;CIPOS=-10,202;CIEND=-276,9;CIPOS95=-2,76;CIEND95=-79,2;IMPRECISE;SU=4;PE=4;SR=0	GT:SU:PE:SR	./.:4:4:0
1	247850475	598	N	<DEL>	.	.	SVTYPE=DEL;STRANDS=+-:34;SVLEN=-6033;END=247856508;CIPOS=-4,5;CIEND=-10,9;CIPOS95=0,0;CIEND95=0,0;SU=34;PE=29;SR=5	GT:SU:PE:SR	./.:34:29:5
1	247984836	599	N	<DEL>	.	.	SVTYPE=DEL;STRANDS=+-:19;SVLEN=-405;END=247985241;CIPOS=-4,5;CIEND=-10,9;CIPOS95=0,0;CIEND95=0,0;SU=19;PE=14;SR=5	GT:SU:PE:SR	./.:19:14:5
1	248051491	600_1	N	N]1:248057693]	.	.	SVTYPE=BND;STRANDS=++:9;EVENT=600;MATEID=600_2;CIPOS=-4,341;CIEND=-10,329;CIPOS95=0,148;CIEND95=-1,137;IMPRECISE;SU=9;PE=9;SR=0	GT:SU:PE:SR	./.:9:9:0
1	248057693	600_2	N	N]1:248051491]	.	.	SVTYPE=BND;STRANDS=++:9;SECONDARY;EVENT=600;MATEID=600_1;CIPOS=-10,329;CIEND=-4,341;CIPOS95=-1,137;CIEND95=0,148;IMPRECISE;SU=9;PE=9;SR=0	GT:SU:PE:SR	./.:9:9:0
1	248051492	601	N	<DEL>	.	.	SVTYPE=DEL;STRANDS=+-:53;SVLEN=-6146;END=248057638;CIPOS=-2,0;CIEND=-10,9;CIPOS95=0,0;CIEND95=0,0;SU=53;PE=30;SR=23	GT:SU:PE:SR	./.:53:30:23
1	248546387	602	N	<DEL>	.	.	SVTYPE=DEL;STRANDS=+-:10;SVLEN=-1516;END=248547903;CIPOS=-10,277;CIEND=-354,9;CIPOS95=-1,101;CIEND95=-83,1;IMPRECISE;SU=10;PE=10;SR=0	GT:SU:PE:SR	./.:10:10:0
1	248603448	603_1	N	[1:248815296[N	.	.	SVTYPE=BND;STRANDS=--:6;EVENT=603;MATEID=603_2;CIPOS=-310,9;CIEND=-364,9;CIPOS95=-73,2;CIEND95=-125,1;IMPRECISE;SU=6;PE=6;SR=0	GT:SU:PE:SR	./.:6:6:0
1	248815296	603_2	N	[1:248603448[N	.	.	SVTYPE=BND;STRANDS=--:6;SECONDARY;EVENT=603;MATEID=603_1;CIPOS=-364,9;CIEND=-310,9;CIPOS95=-125,1;CIEND95=-73,2;IMPRECISE;SU=6;PE=6;SR=0	GT:SU:PE:SR	./.:6:6:0
1	10454	604_1	N	N]1:249240246]	.	.	SVTYPE=BND;STRANDS=++:4;EVENT=604;MATEID=604_2;CIPOS=-10,364;CIEND=-10,51;CIPOS95=-2,108;CIEND95=-3,28;IMPRECISE;SU=4;PE=4;SR=0	GT:SU:PE:SR	./.:4:4:0
1	249240246	604_2	N	N]1:10454]	.	.	SVTYPE=BND;STRANDS=++:4;SECONDARY;EVENT=604;MATEID=604_1;CIPOS=-10,51;CIEND=-10,364;CIPOS95=-3,28;CIEND95=-2,108;IMPRECISE;SU=4;PE=4;SR=0	GT:SU:PE:SR	./.:4:4:0
2	147796	605	N	<DEL>	.	.	SVTYPE=DEL;STRANDS=+-:5;SVLEN=-25;END=147821;CIPOS=-10,9;CIEND=-10,9;CIPOS95=0,0;CIEND95=0,0;SU=5;PE=0;SR=5	GT:SU:PE:SR	./.:5:0:5
2	739948	606	N	<DEL>	.	.	SVTYPE=DEL;STRANDS=+-:4;SVLEN=-716;END=740664;CIPOS=-10,9;CIEND=-10,1;CIPOS95=-1,1;CIEND95=-3,1;IMPRECISE;SU=4;PE=2;SR=2	GT:SU:PE:SR	./.:4:2:2
2	740110	607	N	<DUP>	.	.	SVTYPE=DUP;STRANDS=-+:27;SVLEN=728;END=740838;CIPOS=-136,9;CIEND=-10,107;CIPOS95=-44,3;CIEND95=-2,11;IMPRECISE;SU=27;PE=27;SR=0	GT:SU:PE:SR	./.:27:27:0
2	740290	608	N	<DEL>	.	.	SVTYPE=DEL;STRANDS=+-:12;SVLEN=-524;END=740814;CIPOS=-10,267;CIEND=-199,9;CIPOS95=-1,105;CIEND95=-46,3;IMPRECISE;SU=12;PE=12;SR=0	GT:SU:PE:SR	./.:12:12:0
2	845589	609	N	<DEL>	.	.	SVTYPE=DEL;STRANDS=+-:15;SVLEN=-213;END=845802;CIPOS=-4,2;CIEND=-4,2;CIPOS95=0,0;CIEND95=0,0;SU=15;PE=5;SR=10	GT:SU:PE:SR	./.:15:5:10
2	845602	610	N	<DEL>	.	.	SVTYPE=DEL;STRANDS=+-:4;SVLEN=-266;END=845868;CIPOS=-9,8;CIEND=-9,8;CIPOS95=0,0;CIEND95=0,0;SU=4;PE=0;SR=4	GT:SU:PE:SR	./.:4:0:4
2	1028422	611	N	<DEL>	.	.	SVTYPE=DEL;STRANDS=+-:5;SVLEN=-60;END=1028482;CIPOS=-10,8;CIEND=-9,8;CIPOS95=0,0;CIEND95=0,0;SU=5;PE=1;SR=4	GT:SU:PE:SR	./.:5:1:4
2	1172088	612	N	<DEL>	.	.	SVTYPE=DEL;STRANDS=+-:17;SVLEN=-40;END=1172128;CIPOS=-10,9;CIEND=-10,9;CIPOS95=0,0;CIEND95=0,0;SU=17;PE=0;SR=17	GT:SU:PE:SR	./.:17:0:17
2	1203949	613	N	<DEL>	.	.	SVTYPE=DEL;STRANDS=+-:8;SVLEN=-58;END=1204007;CIPOS=-10,9;CIEND=-10,9;CIPOS95=0,0;CIEND95=0,0;SU=8;PE=0;SR=8	GT:SU:PE:SR	./.:8:0:8
2	1217524	614	N	<DEL>	.	.	SVTYPE=DEL;STRANDS=+-:5;SVLEN=-709;END=1218233;CIPOS=-10,308;CIEND=-235,9;CIPOS95=-2,79;CIEND95=-72,2;IMPRECISE;SU=5;PE=5;SR=0	GT:SU:PE:SR	./.:5:5:0
2	1320770	615	N	<DEL>	.	.	SVTYPE=DEL;STRANDS=+-:8;SVLEN=-737;END=1321507;CIPOS=-10,342;CIEND=-458,9;CIPOS95=-1,145;CIEND95=-138,1;IMPRECISE;SU=8;PE=8;SR=0	GT:SU:PE:SR	./.:8:8:0
2	1358044	616	N	<DEL>	.	.	SVTYPE=DEL;STRANDS=+-:25;SVLEN=-425;END=1358469;CIPOS=-10,100;CIEND=-174,9;CIPOS95=-3,31;CIEND95=-30,2;IMPRECISE;SU=25;PE=25;SR=0	GT:SU:PE:SR	./.:25:25:0
2	1428775	617	N	<DUP>	.	.	SVTYPE=DUP;STRANDS=-+:12;SVLEN=436;END=1429211;CIPOS=-245,9;CIEND=-10,372;CIPOS95=-68,2;CIEND95=-2,78;IMPRECISE;SU=12;PE=12;SR=0	GT:SU:PE:SR	./.:12:12:0
2	1428610	618	N	<DEL>	.	.	SVTYPE=DEL;STRANDS=+-:20;SVLEN=-398;END=1429008;CIPOS=-10,182;CIEND=-389,9;CIPOS95=-2,53;CIEND95=-73,2;IMPRECISE;SU=20;PE=20;SR=0	GT:SU:PE:SR	./.:20:20:0
2	1484466	619	N	<DUP>	.	.	SVTYPE=DUP;STRANDS=-+:4;SVLEN=133;END=1484599;CIPOS=-9,8;CIEND=-9,8;CIPOS95=0,0;CIEND95=0,0;SU=4;PE=0;SR=4	GT:SU:PE:SR	./.:4:0:4
2	1529432	620	N	<DUP>	.	.	SVTYPE=DUP;STRANDS=-+:11;SVLEN=7051;END=1536483;CIPOS=-7,5;CIEND=-10,9;CIPOS95=-5,2;CIEND95=-1,3;IMPRECISE;SU=11;PE=10;SR=1	GT:SU:PE:SR	./.:11:10:1
2	1530545	621	N	<DUP>	.	.	SVTYPE=DUP;STRANDS=-+:7;SVLEN=6382;END=1536927;CIPOS=-264,9;CIEND=-10,167;CIPOS95=-73,2;CIEND95=-1,41;IMPRECISE;SU=7;PE=7;SR=0	GT:SU:PE:SR	./.:7:7:0
2	1533932	622	N	<DEL>	.	.	SVTYPE=DEL;STRANDS=+-:25;SVLEN=-2546;END=1536478;CIPOS=-10,331;CIEND=-97,9;CIPOS95=-2,56;CIEND95=-5,2;IMPRECISE;SU=25;PE=25;SR=0	GT:SU:PE:SR	./.:25:25:0
2	1536501	623	N	<DUP>	.	.	SVTYPE=DUP;STRANDS=-+:14;SVLEN=465;END=1536966;CIPOS=-323,9;CIEND=-10,430;CIPOS95=-48,2;CIEND95=-1,96;IMPRECISE;SU=14;PE=14;SR=0	GT:SU:PE:SR	./.:14:14:0
2	1533387	624	N	<DEL>	.	.	SVTYPE=DEL;STRANDS=+-:22;SVLEN=-4645;END=1538032;CIPOS=-10,141;CIEND=-161,9;CIPOS95=-3,26;CIEND95=-43,3;IMPRECISE;SU=22;PE=22;SR=0	GT:SU:PE:SR	./.:22:22:0
2	1533389	625	N	<DUP>	.	.	SVTYPE=DUP;STRANDS=-+:21;SVLEN=5702;END=1539091;CIPOS=-174,9;CIEND=-10,147;CIPOS95=-34,3;CIEND95=-1,28;IMPRECISE;SU=21;PE=21;SR=0	GT:SU:PE:SR	./.:21:21:0
2	1599554	626	N	<DUP>	.	.	SVTYPE=DUP;STRANDS=-+:7;SVLEN=1499;END=1601053;CIPOS=-42,9;CIEND=-10,303;CIPOS95=-23,3;CIEND95=-2,69;IMPRECISE;SU=7;PE=7;SR=0	GT:SU:PE:SR	./.:7:7:0
2	1599819	627	N	<DEL>	.	.	SVTYPE=DEL;STRANDS=+-:8;SVLEN=-1530;END=1601349;CIPOS=-10,225;CIEND=-206,9;CIPOS95=-2,70;CIEND95=-32,3;IMPRECISE;SU=8;PE=8;SR=0	GT:SU:PE:SR	./.:8:8:0
2	1623040	628	N	<DEL>	.	.	SVTYPE=DEL;STRANDS=+-:7;SVLEN=-396;END=1623436;CIPOS=-10,296;CIEND=-339,9;CIPOS95=-2,73;CIEND95=-109,1;IMPRECISE;SU=7;PE=7;SR=0	GT:SU:PE:SR	./.:7:7:0
2	1679557	629	N	<DEL>	.	.	SVTYPE=DEL;STRANDS=+-:4;SVLEN=-39;END=1679596;CIPOS=-10,9;CIEND=-10,9;CIPOS95=-1,1;CIEND95=-1,1;IMPRECISE;SU=4;PE=1;SR=3	GT:SU:PE:SR	./.:4:1:3
2	1707402	630	N	<DEL>	.	.	SVTYPE=DEL;STRANDS=+-:4;SVLEN=-635;END=1708037;CIPOS=-10,433;CIEND=-470,9;CIPOS95=-1,148;CIEND95=-172,1;IMPRECISE;SU=4;PE=4;SR=0	GT:SU:PE:SR	./.:4:4:0
2	1801696	631	N	<DEL>	.	.	SVTYPE=DEL;STRANDS=+-:14;SVLEN=-315;END=1802011;CIPOS=-10,181;CIEND=-41,9;CIPOS95=-2,41;CIEND95=-29,2;IMPRECISE;SU=14;PE=14;SR=0	GT:SU:PE:SR	./.:14:14:0
2	2798774	632	N	<DEL>	.	.	SVTYPE=DEL;STRANDS=+-:27;SVLEN=-468;END=2799242;CIPOS=-4,3;CIEND=-5,2;CIPOS95=0,0;CIEND95=0,0;SU=27;PE=19;SR=8	GT:SU:PE:SR	./.:27:19:8
2	2869221	633	N	<DEL>	.	.	SVTYPE=DEL;STRANDS=+-:5;SVLEN=-349;END=2869570;CIPOS=-10,314;CIEND=-322,9;CIPOS95=-2,99;CIEND95=-73,0;IMPRECISE;SU=5;PE=5;SR=0	GT:SU:PE:SR	./.:5:5:0
2	2910402	634	N	<DEL>	.	.	SVTYPE=DEL;STRANDS=+-:4;SVLEN=-531;END=2910933;CIPOS=-10,476;CIEND=-434,9;CIPOS95=-1,172;CIEND95=-151,0;IMPRECISE;SU=4;PE=4;SR=0	GT:SU:PE:SR	./.:4:4:0
2	3049925	635_1	N	[2:3050005[N	.	.	SVTYPE=BND;STRANDS=--:5;EVENT=635;MATEID=635_2;CIPOS=-500,9;CIEND=-30,9;CIPOS95=-170,0;CIEND95=-30,0;IMPRECISE;SU=5;PE=5;SR=0	GT:SU:PE:SR	./.:5:5:0
2	3050005	635_2	N	[2:3049925[N	.	.	SVTYPE=BND;STRANDS=--:5;SECONDARY;EVENT=635;MATEID=635_1;CIPOS=-30,9;CIEND=-500,9;CIPOS95=-30,0;CIEND95=-170,0;IMPRECISE;SU=5;PE=5;SR=0	GT:SU:PE:SR	./.:5:5:0
2	3049924	636	N	<DUP>	.	.	SVTYPE=DUP;STRANDS=-+:13;SVLEN=160;END=3050084;CIPOS=-10,9;CIEND=-10,9;CIPOS95=0,0;CIEND95=0,0;SU=13;PE=0;SR=13	GT:SU:PE:SR	./.:13:0:13
2	3184183	637	N	<DUP>	.	.	SVTYPE=DUP;STRANDS=-+:16;SVLEN=788;END=3184971;CIPOS=-78,9;CIEND=-10,145;CIPOS95=-8,5;CIEND95=-3,43;IMPRECISE;SU=16;PE=16;SR=0	GT:SU:PE:SR	./.:16:16:0
2	3184478	638	N	<DEL>	.	.	SVTYPE=DEL;STRANDS=+-:5;SVLEN=-286;END=3184764;CIPOS=-10,18;CIEND=-176,9;CIPOS95=-2,15;CIEND95=-42,3;IMPRECISE;SU=5;PE=5;SR=0	GT:SU:PE:SR	./.:5:5:0
2	3243902	639	N	<DUP>	.	.	SVTYPE=DUP;STRANDS=-+:9;SVLEN=687;END=3244589;CIPOS=-287,9;CIEND=-10,27;CIPOS95=-91,2;CIEND95=-3,18;IMPRECISE;SU=9;PE=9;SR=0	GT:SU:PE:SR	./.:9:9:0
2	3244029	640	N	<DEL>	.	.	SVTYPE=DEL;STRANDS=+-:15;SVLEN=-736;END=3244765;CIPOS=-10,449;CIEND=-304,9;CIPOS95=-1,104;CIEND95=-54,2;IMPRECISE;SU=15;PE=15;SR=0	GT:SU:PE:SR	./.:15:15:0
2	3885212	641	N	<DEL>	.	.	SVTYPE=DEL;STRANDS=+-:20;SVLEN=-121;END=3885333;CIPOS=-3,1;CIEND=-1,0;CIPOS95=0,0;CIEND95=0,0;SU=20;PE=1;SR=19	GT:SU:PE:SR	./.:20:1:19
2	4781309	642_1	N	N]2:4787415]	.	.	SVTYPE=BND;STRANDS=++:5;EVENT=642;MATEID=642_2;CIPOS=-6,425;CIEND=-10,439;CIPOS95=0,170;CIEND95=-1,167;IMPRECISE;SU=5;PE=5;SR=0	GT:SU:PE:SR	./.:5:5:0
2	4787415	642_2	N	N]2:4781309]	.	.	SVTYPE=BND;STRANDS=++:5;SECONDARY;EVENT=642;MATEID=642_1;CIPOS=-10,439;CIEND=-6,425;CIPOS95=-1,167;CIEND95=0,170;IMPRECISE;SU=5;PE=5;SR=0	GT:SU:PE:SR	./.:5:5:0
2	4781310	643	N	<DEL>	.	.	SVTYPE=DEL;STRANDS=+-:63;SVLEN=-6046;END=4787356;CIPOS=-9,9;CIEND=-2,0;CIPOS95=0,0;CIEND95=0,0;SU=63;PE=43;SR=20	GT:SU:PE:SR	./.:63:43:20
2	5209189	644_1	N	N]2:5209548]	.	.	SVTYPE=BND;STRANDS=++:7;EVENT=644;MATEID=644_2;CIPOS=-10,311;CIEND=-8,371;CIPOS95=0,157;CIEND95=0,154;IMPRECISE;SU=7;PE=7;SR=0	GT:SU:PE:SR	./.:7:7:0
2	5209548	644_2	N	N]2:5209189]	.	.	SVTYPE=BND;STRANDS=++:7;SECONDARY;EVENT=644;MATEID=644_1;CIPOS=-8,371;CIEND=-10,311;CIPOS95=0,154;CIEND95=0,157;IMPRECISE;SU=7;PE=7;SR=0	GT:SU:PE:SR	./.:7:7:0
2	5209190	645	N	<DEL>	.	.	SVTYPE=DEL;STRANDS=+-:64;SVLEN=-312;END=5209502;CIPOS=0,0;CIEND=0,0;CIPOS95=0,0;CIEND95=0,0;SU=64;PE=24;SR=40	GT:SU:PE:SR	./.:64:24:40
2	5487782	646	N	<DEL>	.	.	SVTYPE=DEL;STRANDS=+-:17;SVLEN=-253;END=5488035;CIPOS=-10,9;CIEND=-3,1;CIPOS95=0,0;CIEND95=0,0;SU=17;PE=4;SR=13	GT:SU:PE:SR	./.:17:4:13
2	6393378	647	N	<DEL>	.	.	SVTYPE=DEL;STRANDS=+-:10;SVLEN=-260;END=6393638;CIPOS=-10,257;CIEND=-223,9;CIPOS95=-3,34;CIEND95=-47,3;IMPRECISE;SU=10;PE=10;SR=0	GT:SU:PE:SR	./.:10:10:0
2	7329699	648	N	<DEL>	.	.	SVTYPE=DEL;STRANDS=+-:5;SVLEN=-14;END=7329713;CIPOS=-10,9;CIEND=-10,9;CIPOS95=0,0;CIEND95=0,0;SU=5;PE=0;SR=5	GT:SU:PE:SR	./.:5:0:5
2	8544543	649	N	<DEL>	.	.	SVTYPE=DEL;STRANDS=+-:9;SVLEN=-84;END=8544627;CIPOS=-10,9;CIEND=-4,3;CIPOS95=0,0;CIEND95=0,0;SU=9;PE=1;SR=8	GT:SU:PE:SR	./.:9:1:8
2	8616813	650	N	<DEL>	.	.	SVTYPE=DEL;STRANDS=+-:48;SVLEN=-288;END=8617101;CIPOS=-10,9;CIEND=-2,0;CIPOS95=0,0;CIEND95=0,0;SU=48;PE=24;SR=24	GT:SU:PE:SR	./.:48:24:24
2	9959236	651_1	N	N]2:9959619]	.	.	SVTYPE=BND;STRANDS=++:4;EVENT=651;MATEID=651_2;CIPOS=-10,333;CIEND=-10,485;CIPOS95=0,179;CIEND95=-1,174;IMPRECISE;SU=4;PE=4;SR=0	GT:SU:PE:SR	./.:4:4:0
2	9959619	651_2	N	N]2:9959236]	.	.	SVTYPE=BND;STRANDS=++:4;SECONDARY;EVENT=651;MATEID=651_1;CIPOS=-10,485;CIEND=-10,333;CIPOS95=-1,174;CIEND95=0,179;IMPRECISE;SU=4;PE=4;SR=0	GT:SU:PE:SR	./.:4:4:0
2	9959237	652	N	<DEL>	.	.	SVTYPE=DEL;STRANDS=+-:44;SVLEN=-334;END=9959571;CIPOS=-10,9;CIEND=-1,0;CIPOS95=0,0;CIEND95=0,0;SU=44;PE=20;SR=24	GT:SU:PE:SR	./.:44:20:24
2	10151626	653	N	<DUP>	.	.	SVTYPE=DUP;STRANDS=-+:28;SVLEN=1820;END=10153446;CIPOS=-161,9;CIEND=-10,268;CIPOS95=-11,4;CIEND95=-3,25;IMPRECISE;SU=28;PE=28;SR=0	GT:SU:PE:SR	./.:28:28:0
2	10153060	654	N	<DUP>	.	.	SVTYPE=DUP;STRANDS=-+:22;SVLEN=2355;END=10155415;CIPOS=-197,4;CIEND=-10,118;CIPOS95=-61,0;CIEND95=-3,20;IMPRECISE;SU=22;PE=22;SR=0	GT:SU:PE:SR	./.:22:22:0
2	10153425	655	N	<DEL>	.	.	SVTYPE=DEL;STRANDS=+-:4;SVLEN=-1951;END=10155376;CIPOS=-10,434;CIEND=-422,9;CIPOS95=-1,160;CIEND95=-140,1;IMPRECISE;SU=4;PE=4;SR=0	GT:SU:PE:SR	./.:4:4:0
2	10152051	656	N	<DEL>	.	.	SVTYPE=DEL;STRANDS=+-:9;SVLEN=-3354;END=10155405;CIPOS=-10,208;CIEND=-291,9;CIPOS95=-3,36;CIEND95=-57,2;IMPRECISE;SU=9;PE=9;SR=0	GT:SU:PE:SR	./.:9:9:0
2	11520573	657	N	<DEL>	.	.	SVTYPE=DEL;STRANDS=+-:11;SVLEN=-258;END=11520831;CIPOS=-10,9;CIEND=-10,9;CIPOS95=-3,3;CIEND95=-3,3;IMPRECISE;SU=11;PE=10;SR=1	GT:SU:PE:SR	./.:11:10:1
2	12311896	658	N	<DEL>	.	.	SVTYPE=DEL;STRANDS=+-:4;SVLEN=-54;END=12311950;CIPOS=-9,8;CIEND=-9,8;CIPOS95=0,0;CIEND95=0,0;SU=4;PE=0;SR=4	GT:SU:PE:SR	./.:4:0:4
2	14531291	659	N	<DEL>	.	.	SVTYPE=DEL;STRANDS=+-:16;SVLEN=-327;END=14531618;CIPOS=-10,9;CIEND=-10,9;CIPOS95=0,0;CIEND95=0,0;SU=16;PE=8;SR=8	GT:SU:PE:SR	./.:16:8:8
2	16251114	660	N	<DEL>	.	.	SVTYPE=DEL;STRANDS=+-:22;SVLEN=-318;END=16251432;CIPOS=-4,0;CIEND=0,5;CIPOS95=-4,0;CIEND95=0,0;IMPRECISE;SU=22;PE=12;SR=10	GT:SU:PE:SR	./.:22:12:10
2	16253834	661	N	<DUP>	.	.	SVTYPE=DUP;STRANDS=-+:10;SVLEN=150;END=16253984;CIPOS=-10,9;CIEND=-10,9;CIPOS95=0,0;CIEND95=0,0;SU=10;PE=0;SR=10	GT:SU:PE:SR	./.:10:0:10
2	16271628	662	N	<DEL>	.	.	SVTYPE=DEL;STRANDS=+-:12;SVLEN=-2245;END=16273873;CIPOS=-10,224;CIEND=-243,9;CIPOS95=-2,50;CIEND95=-55,2;IMPRECISE;SU=12;PE=12;SR=0	GT:SU:PE:SR	./.:12:12:0
2	16406410	663_1	N	N]2:16406505]	.	.	SVTYPE=BND;STRANDS=++:40;EVENT=663;MATEID=663_2;CIPOS=-2,0;CIEND=-2,0;CIPOS95=0,0;CIEND95=0,0;SU=40;PE=19;SR=21	GT:SU:PE:SR	./.:40:19:21
2	16406505	663_2	N	N]2:16406410]	.	.	SVTYPE=BND;STRANDS=++:40;SECONDARY;EVENT=663;MATEID=663_1;CIPOS=-2,0;CIEND=-2,0;CIPOS95=0,0;CIEND95=0,0;SU=40;PE=19;SR=21	GT:SU:PE:SR	./.:40:19:21
2	16406409	664	N	<DEL>	.	.	SVTYPE=DEL;STRANDS=+-:20;SVLEN=-1355;END=16407764;CIPOS=-10,217;CIEND=-408,9;CIPOS95=-1,77;CIEND95=-104,0;IMPRECISE;SU=20;PE=20;SR=0	GT:SU:PE:SR	./.:20:20:0
2	16406393	665_1	N	[2:16407765[N	.	.	SVTYPE=BND;STRANDS=--:17;EVENT=665;MATEID=665_2;CIPOS=-458,9;CIEND=-376,9;CIPOS95=-110,0;CIEND95=-64,1;IMPRECISE;SU=17;PE=17;SR=0	GT:SU:PE:SR	./.:17:17:0
2	16407765	665_2	N	[2:16406393[N	.	.	SVTYPE=BND;STRANDS=--:17;SECONDARY;EVENT=665;MATEID=665_1;CIPOS=-376,9;CIEND=-458,9;CIPOS95=-64,1;CIEND95=-110,0;IMPRECISE;SU=17;PE=17;SR=0	GT:SU:PE:SR	./.:17:17:0
2	16406392	666	N	<DUP>	.	.	SVTYPE=DUP;STRANDS=-+:48;SVLEN=1596;END=16407988;CIPOS=-10,7;CIEND=-10,9;CIPOS95=0,0;CIEND95=0,0;SU=48;PE=39;SR=9	GT:SU:PE:SR	./.:48:39:9
2	18391468	667	N	<DEL>	.	.	SVTYPE=DEL;STRANDS=+-:6;SVLEN=-2;END=18391470;CIPOS=-10,0;CIEND=-1,9;CIPOS95=0,0;CIEND95=0,0;SU=6;PE=0;SR=6	GT:SU:PE:SR	./.:6:0:6
2	18574243	668	N	<DEL>	.	.	SVTYPE=DEL;STRANDS=+-:7;SVLEN=-281;END=18574524;CIPOS=-10,9;CIEND=-10,9;CIPOS95=-1,1;CIEND95=-1,1;IMPRECISE;SU=7;PE=4;SR=3	GT:SU:PE:SR	./.:7:4:3
2	19002874	669	N	<DEL>	.	.	SVTYPE=DEL;STRANDS=+-:30;SVLEN=-517;END=19003391;CIPOS=-4,3;CIEND=-10,8;CIPOS95=0,0;CIEND95=0,0;SU=30;PE=23;SR=7	GT:SU:PE:SR	./.:30:23:7
2	20666678	670	N	<DEL>	.	.	SVTYPE=DEL;STRANDS=+-:12;SVLEN=-294;END=20666972;CIPOS=-9,7;CIEND=-10,9;CIPOS95=0,0;CIEND95=0,0;SU=12;PE=8;SR=4	GT:SU:PE:SR	./.:12:8:4
2	21407968	671	N	<DEL>	.	.	SVTYPE=DEL;STRANDS=+-:7;SVLEN=-19;END=21407987;CIPOS=-6,4;CIEND=-5,4;CIPOS95=0,0;CIEND95=0,0;SU=7;PE=0;SR=7	GT:SU:PE:SR	./.:7:0:7
2	21593678	672	N	<DEL>	.	.	SVTYPE=DEL;STRANDS=+-:5;SVLEN=-22;END=21593700;CIPOS=-10,9;CIEND=-10,9;CIPOS95=0,0;CIEND95=0,0;SU=5;PE=0;SR=5	GT:SU:PE:SR	./.:5:0:5
2	22673367	673	N	<DEL>	.	.	SVTYPE=DEL;STRANDS=+-:19;SVLEN=-60;END=22673427;CIPOS=-10,9;CIEND=-3,1;CIPOS95=0,0;CIEND95=0,0;SU=19;PE=1;SR=18	GT:SU:PE:SR	./.:19:1:18
2	23925738	674	N	<DEL>	.	.	SVTYPE=DEL;STRANDS=+-:10;SVLEN=-43;END=23925781;CIPOS=-10,9;CIEND=-10,9;CIPOS95=0,0;CIEND95=0,0;SU=10;PE=0;SR=10	GT:SU:PE:SR	./.:10:0:10
2	25052568	675	N	<DEL>	.	.	SVTYPE=DEL;STRANDS=+-:10;SVLEN=-563;END=25053131;CIPOS=-10,240;CIEND=-305,9;CIPOS95=-2,61;CIEND95=-68,2;IMPRECISE;SU=10;PE=10;SR=0	GT:SU:PE:SR	./.:10:10:0
2	25227629	676	N	<DEL>	.	.	SVTYPE=DEL;STRANDS=+-:18;SVLEN=-306;END=25227935;CIPOS=-9,9;CIEND=-10,9;CIPOS95=-1,1;CIEND95=-1,1;IMPRECISE;SU=18;PE=16;SR=2	GT:SU:PE:SR	./.:18:16:2
2	25293942	677	N	<DUP>	.	.	SVTYPE=DUP;STRANDS=-+:7;SVLEN=4964;END=25298906;CIPOS=-234,9;CIEND=-10,304;CIPOS95=-60,1;CIEND95=-1,82;IMPRECISE;SU=7;PE=7;SR=0	GT:SU:PE:SR	./.:7:7:0
2	27313898	678	N	<DEL>	.	.	SVTYPE=DEL;STRANDS=+-:8;SVLEN=-127;END=27314025;CIPOS=-6,4;CIEND=-5,5;CIPOS95=0,0;CIEND95=0,0;SU=8;PE=1;SR=7	GT:SU:PE:SR	./.:8:1:7
2	28353927	679	N	<DEL>	.	.	SVTYPE=DEL;STRANDS=+-:45;SVLEN=-320;END=28354247;CIPOS=-1,0;CIEND=-10,8;CIPOS95=0,0;CIEND95=0,0;SU=45;PE=21;SR=24	GT:SU:PE:SR	./.:45:21:24
2	28661666	680	N	<DEL>	.	.	SVTYPE=DEL;STRANDS=+-:8;SVLEN=-52;END=28661718;CIPOS=-10,9;CIEND=-10,9;CIPOS95=0,0;CIEND95=0,0;SU=8;PE=0;SR=8	GT:SU:PE:SR	./.:8:0:8
2	28688933	681	N	<DEL>	.	.	SVTYPE=DEL;STRANDS=+-:4;SVLEN=-40;END=28688973;CIPOS=-9,8;CIEND=-9,8;CIPOS95=0,0;CIEND95=0,0;SU=4;PE=0;SR=4	GT:SU:PE:SR	./.:4:0:4
2	29227778	682	N	<DEL>	.	.	SVTYPE=DEL;STRANDS=+-:6;SVLEN=-886;END=29228664;CIPOS=-6,5;CIEND=-6,5;CIPOS95=0,0;CIEND95=0,0;SU=6;PE=0;SR=6	GT:SU:PE:SR	./.:6:0:6
2	29999227	683	N	<DEL>	.	.	SVTYPE=DEL;STRANDS=+-:8;SVLEN=-72;END=29999299;CIPOS=-10,9;CIEND=-10,9;CIPOS95=0,0;CIEND95=0,0;SU=8;PE=0;SR=8	GT:SU:PE:SR	./.:8:0:8
2	31342741	684	N	<DEL>	.	.	SVTYPE=DEL;STRANDS=+-:19;SVLEN=-299;END=31343040;CIPOS=-10,9;CIEND=-10,8;CIPOS95=0,0;CIEND95=0,0;SU=19;PE=7;SR=12	GT:SU:PE:SR	./.:19:7:12
2	33091740	685	N	<DEL>	.	.	SVTYPE=DEL;STRANDS=+-:26;SVLEN=-3882;END=33095622;CIPOS=-10,144;CIEND=-278,9;CIPOS95=-2,32;CIEND95=-54,1;IMPRECISE;SU=26;PE=26;SR=0	GT:SU:PE:SR	./.:26:26:0
2	41973156	686	N	<DEL>	.	.	SVTYPE=DEL;STRANDS=+-:28;SVLEN=-2709;END=41975865;CIPOS=-10,9;CIEND=-3,2;CIPOS95=0,0;CIEND95=0,0;SU=28;PE=19;SR=9	GT:SU:PE:SR	./.:28:19:9
2	45448315	687	N	<DUP>	.	.	SVTYPE=DUP;STRANDS=-+:7;SVLEN=569;END=45448884;CIPOS=-459,9;CIEND=-10,455;CIPOS95=-141,0;CIEND95=-1,132;IMPRECISE;SU=7;PE=7;SR=0	GT:SU:PE:SR	./.:7:7:0
2	56652239	688	N	<DEL>	.	.	SVTYPE=DEL;STRANDS=+-:10;SVLEN=-3643;END=56655882;CIPOS=-10,267;CIEND=-418,9;CIPOS95=-2,79;CIEND95=-118,0;IMPRECISE;SU=10;PE=10;SR=0	GT:SU:PE:SR	./.:10:10:0
2	32895999	689	N	<DEL>	.	.	SVTYPE=DEL;STRANDS=+-:4;SVLEN=-36;END=32896035;CIPOS=-9,8;CIEND=-9,8;CIPOS95=0,0;CIEND95=0,0;SU=4;PE=0;SR=4	GT:SU:PE:SR	./.:4:0:4
2	33595139	690	N	<DEL>	.	.	SVTYPE=DEL;STRANDS=+-:6;SVLEN=-28;END=33595167;CIPOS=-6,5;CIEND=-6,5;CIPOS95=0,0;CIEND95=0,0;SU=6;PE=0;SR=6	GT:SU:PE:SR	./.:6:0:6
2	33781299	691_1	N	N]2:33781665]	.	.	SVTYPE=BND;STRANDS=++:5;EVENT=691;MATEID=691_2;CIPOS=-5,312;CIEND=-10,419;CIPOS95=0,170;CIEND95=-1,162;IMPRECISE;SU=5;PE=5;SR=0	GT:SU:PE:SR	./.:5:5:0
2	33781665	691_2	N	N]2:33781299]	.	.	SVTYPE=BND;STRANDS=++:5;SECONDARY;EVENT=691;MATEID=691_1;CIPOS=-10,419;CIEND=-5,312;CIPOS95=-1,162;CIEND95=0,170;IMPRECISE;SU=5;PE=5;SR=0	GT:SU:PE:SR	./.:5:5:0
2	33781300	692	N	<DEL>	.	.	SVTYPE=DEL;STRANDS=+-:42;SVLEN=-313;END=33781613;CIPOS=-2,0;CIEND=-1,0;CIPOS95=0,0;CIEND95=0,0;SU=42;PE=15;SR=27	GT:SU:PE:SR	./.:42:15:27
2	33992538	693	N	<DEL>	.	.	SVTYPE=DEL;STRANDS=+-:12;SVLEN=-49;END=33992587;CIPOS=-10,9;CIEND=-10,9;CIPOS95=0,0;CIEND95=0,0;SU=12;PE=0;SR=12	GT:SU:PE:SR	./.:12:0:12
2	34523655	694_1	N	N]2:34525786]	.	.	SVTYPE=BND;STRANDS=++:5;EVENT=694;MATEID=694_2;CIPOS=-6,425;CIEND=-10,429;CIPOS95=0,170;CIEND95=-1,152;IMPRECISE;SU=5;PE=5;SR=0	GT:SU:PE:SR	./.:5:5:0
2	34525786	694_2	N	N]2:34523655]	.	.	SVTYPE=BND;STRANDS=++:5;SECONDARY;EVENT=694;MATEID=694_1;CIPOS=-10,429;CIEND=-6,425;CIPOS95=-1,152;CIEND95=0,170;IMPRECISE;SU=5;PE=5;SR=0	GT:SU:PE:SR	./.:5:5:0
2	34523656	695	N	<DEL>	.	.	SVTYPE=DEL;STRANDS=+-:72;SVLEN=-2062;END=34525718;CIPOS=-2,0;CIEND=0,0;CIPOS95=0,0;CIEND95=0,1;IMPRECISE;SU=72;PE=41;SR=31	GT:SU:PE:SR	./.:72:41:31
2	34643648	696	N	<DEL>	.	.	SVTYPE=DEL;STRANDS=+-:19;SVLEN=-289;END=34643937;CIPOS=-10,9;CIEND=-10,9;CIPOS95=0,0;CIEND95=0,0;SU=19;PE=7;SR=12	GT:SU:PE:SR	./.:19:7:12
2	34828897	697	N	<DEL>	.	.	SVTYPE=DEL;STRANDS=+-:8;SVLEN=-413;END=34829310;CIPOS=-10,317;CIEND=-373,9;CIPOS95=-1,115;CIEND95=-91,2;IMPRECISE;SU=8;PE=8;SR=0	GT:SU:PE:SR	./.:8:8:0
2	35276436	698	N	<DEL>	.	.	SVTYPE=DEL;STRANDS=+-:14;SVLEN=-31;END=35276467;CIPOS=-10,9;CIEND=-10,9;CIPOS95=0,0;CIEND95=0,0;SU=14;PE=0;SR=14	GT:SU:PE:SR	./.:14:0:14
2	35976024	699	N	<DEL>	.	.	SVTYPE=DEL;STRANDS=+-:14;SVLEN=-21113;END=35997137;CIPOS=-10,264;CIEND=-266,9;CIPOS95=-1,106;CIEND95=-30,3;IMPRECISE;SU=14;PE=14;SR=0	GT:SU:PE:SR	./.:14:14:0
2	36090522	700	N	<DEL>	.	.	SVTYPE=DEL;STRANDS=+-:27;SVLEN=-305;END=36090827;CIPOS=-2,1;CIEND=-2,1;CIPOS95=0,0;CIEND95=0,0;SU=27;PE=13;SR=14	GT:SU:PE:SR	./.:27:13:14
2	36955674	701	N	<DEL>	.	.	SVTYPE=DEL;STRANDS=+-:22;SVLEN=-302;END=36955976;CIPOS=-10,9;CIEND=-10,9;CIPOS95=0,0;CIEND95=0,0;SU=22;PE=9;SR=13	GT:SU:PE:SR	./.:22:9:13
2	37429801	702	N	<DEL>	.	.	SVTYPE=DEL;STRANDS=+-:7;SVLEN=-47;END=37429848;CIPOS=-6,4;CIEND=-5,4;CIPOS95=0,0;CIEND95=0,0;SU=7;PE=0;SR=7	GT:SU:PE:SR	./.:7:0:7
2	37994952	703	N	<DEL>	.	.	SVTYPE=DEL;STRANDS=+-:4;SVLEN=-57;END=37995009;CIPOS=-9,8;CIEND=-9,8;CIPOS95=0,0;CIEND95=0,0;SU=4;PE=0;SR=4	GT:SU:PE:SR	./.:4:0:4
2	39071489	704_1	N	N]2:39071867]	.	.	SVTYPE=BND;STRANDS=++:6;EVENT=704;MATEID=704_2;CIPOS=-5,328;CIEND=-10,386;CIPOS95=0,162;CIEND95=-1,155;IMPRECISE;SU=6;PE=6;SR=0	GT:SU:PE:SR	./.:6:6:0
2	39071867	704_2	N	N]2:39071489]	.	.	SVTYPE=BND;STRANDS=++:6;SECONDARY;EVENT=704;MATEID=704_1;CIPOS=-10,386;CIEND=-5,328;CIPOS95=-1,155;CIEND95=0,162;IMPRECISE;SU=6;PE=6;SR=0	GT:SU:PE:SR	./.:6:6:0
2	39071490	705	N	<DEL>	.	.	SVTYPE=DEL;STRANDS=+-:56;SVLEN=-329;END=39071819;CIPOS=-2,0;CIEND=-1,1;CIPOS95=0,0;CIEND95=0,0;SU=56;PE=34;SR=22	GT:SU:PE:SR	./.:56:34:22
2	40545629	706	N	<DEL>	.	.	SVTYPE=DEL;STRANDS=+-:4;SVLEN=-299;END=40545928;CIPOS=-10,261;CIEND=-278,9;CIPOS95=-3,57;CIEND95=-111,2;IMPRECISE;SU=4;PE=4;SR=0	GT:SU:PE:SR	./.:4:4:0
2	40882498	707	N	<DEL>	.	.	SVTYPE=DEL;STRANDS=+-:12;SVLEN=-60;END=40882558;CIPOS=-10,9;CIEND=-10,9;CIPOS95=0,0;CIEND95=0,0;SU=12;PE=1;SR=11	GT:SU:PE:SR	./.:12:1:11
2	40978150	708	N	<DEL>	.	.	SVTYPE=DEL;STRANDS=+-:28;SVLEN=-321;END=40978471;CIPOS=-2,0;CIEND=-10,9;CIPOS95=0,0;CIEND95=0,0;SU=28;PE=3;SR=25	GT:SU:PE:SR	./.:28:3:25
2	41775966	709	N	<DEL>	.	.	SVTYPE=DEL;STRANDS=+-:31;SVLEN=-5317;END=41781283;CIPOS=-2,1;CIEND=-10,9;CIPOS95=0,0;CIEND95=0,0;SU=31;PE=19;SR=12	GT:SU:PE:SR	./.:31:19:12
2	42763041	710	N	<DEL>	.	.	SVTYPE=DEL;STRANDS=+-:7;SVLEN=-35;END=42763076;CIPOS=-7,5;CIEND=-10,9;CIPOS95=0,0;CIEND95=0,0;SU=7;PE=1;SR=6	GT:SU:PE:SR	./.:7:1:6
2	43129282	711	N	<DEL>	.	.	SVTYPE=DEL;STRANDS=+-:30;SVLEN=-270;END=43129552;CIPOS=-10,214;CIEND=-108,9;CIPOS95=-3,19;CIEND95=-17,2;IMPRECISE;SU=30;PE=30;SR=0	GT:SU:PE:SR	./.:30:30:0
2	43854262	712	N	<DEL>	.	.	SVTYPE=DEL;STRANDS=+-:10;SVLEN=-218;END=43854480;CIPOS=-5,3;CIEND=-10,9;CIPOS95=0,0;CIEND95=0,0;SU=10;PE=2;SR=8	GT:SU:PE:SR	./.:10:2:8
2	44636239	713	N	<DEL>	.	.	SVTYPE=DEL;STRANDS=+-:21;SVLEN=-68;END=44636307;CIPOS=-10,7;CIEND=-8,9;CIPOS95=0,0;CIEND95=0,0;SU=21;PE=0;SR=21	GT:SU:PE:SR	./.:21:0:21
2	45448410	714_1	N	N]2:45448841]	.	.	SVTYPE=BND;STRANDS=++:29;EVENT=714;MATEID=714_2;CIPOS=-10,9;CIEND=-3,1;CIPOS95=0,0;CIEND95=0,0;SU=29;PE=13;SR=16	GT:SU:PE:SR	./.:29:13:16
2	45448841	714_2	N	N]2:45448410]	.	.	SVTYPE=BND;STRANDS=++:29;SECONDARY;EVENT=714;MATEID=714_1;CIPOS=-3,1;CIEND=-10,9;CIPOS95=0,0;CIEND95=0,0;SU=29;PE=13;SR=16	GT:SU:PE:SR	./.:29:13:16
2	45448316	715_1	N	[2:45448843[N	.	.	SVTYPE=BND;STRANDS=--:29;EVENT=715;MATEID=715_2;CIPOS=-2,0;CIEND=-10,9;CIPOS95=0,0;CIEND95=0,0;SU=29;PE=16;SR=13	GT:SU:PE:SR	./.:29:16:13
2	45448843	715_2	N	[2:45448316[N	.	.	SVTYPE=BND;STRANDS=--:29;SECONDARY;EVENT=715;MATEID=715_1;CIPOS=-10,9;CIEND=-2,0;CIPOS95=0,0;CIEND95=0,0;SU=29;PE=16;SR=13	GT:SU:PE:SR	./.:29:16:13
2	46433797	716	N	<DEL>	.	.	SVTYPE=DEL;STRANDS=+-:15;SVLEN=-147;END=46433944;CIPOS=-3,1;CIEND=-2,1;CIPOS95=0,0;CIEND95=0,0;SU=15;PE=1;SR=14	GT:SU:PE:SR	./.:15:1:14
2	46910149	717_1	N	N]2:46910506]	.	.	SVTYPE=BND;STRANDS=++:6;EVENT=717;MATEID=717_2;CIPOS=-4,297;CIEND=-10,407;CIPOS95=0,162;CIEND95=-1,156;IMPRECISE;SU=6;PE=6;SR=0	GT:SU:PE:SR	./.:6:6:0
2	46910506	717_2	N	N]2:46910149]	.	.	SVTYPE=BND;STRANDS=++:6;SECONDARY;EVENT=717;MATEID=717_1;CIPOS=-10,407;CIEND=-4,297;CIPOS95=-1,156;CIEND95=0,162;IMPRECISE;SU=6;PE=6;SR=0	GT:SU:PE:SR	./.:6:6:0
2	46910150	718	N	<DEL>	.	.	SVTYPE=DEL;STRANDS=+-:22;SVLEN=-298;END=46910448;CIPOS=-10,9;CIEND=-10,9;CIPOS95=0,0;CIEND95=0,0;SU=22;PE=7;SR=15	GT:SU:PE:SR	./.:22:7:15
2	48675734	719	N	<DEL>	.	.	SVTYPE=DEL;STRANDS=+-:5;SVLEN=-16;END=48675750;CIPOS=-10,9;CIEND=-10,9;CIPOS95=0,0;CIEND95=0,0;SU=5;PE=0;SR=5	GT:SU:PE:SR	./.:5:0:5
2	48851191	720_1	N	N]2:48857998]	.	.	SVTYPE=BND;STRANDS=++:5;EVENT=720;MATEID=720_2;CIPOS=-6,425;CIEND=-10,483;CIPOS95=0,170;CIEND95=-1,163;IMPRECISE;SU=5;PE=5;SR=0	GT:SU:PE:SR	./.:5:5:0
2	48857998	720_2	N	N]2:48851191]	.	.	SVTYPE=BND;STRANDS=++:5;SECONDARY;EVENT=720;MATEID=720_1;CIPOS=-10,483;CIEND=-6,425;CIPOS95=-1,163;CIEND95=0,170;IMPRECISE;SU=5;PE=5;SR=0	GT:SU:PE:SR	./.:5:5:0
2	48851192	721	N	<DEL>	.	.	SVTYPE=DEL;STRANDS=+-:41;SVLEN=-6760;END=48857952;CIPOS=-2,0;CIEND=-10,7;CIPOS95=0,0;CIEND95=0,0;SU=41;PE=20;SR=21	GT:SU:PE:SR	./.:41:20:21
2	48990526	722	N	<DEL>	.	.	SVTYPE=DEL;STRANDS=+-:26;SVLEN=-638;END=48991164;CIPOS=-3,2;CIEND=-4,1;CIPOS95=0,0;CIEND95=0,0;SU=26;PE=17;SR=9	GT:SU:PE:SR	./.:26:17:9
2	49612898	723	N	<DEL>	.	.	SVTYPE=DEL;STRANDS=+-:16;SVLEN=-307;END=49613205;CIPOS=-10,9;CIEND=-3,2;CIPOS95=0,0;CIEND95=0,0;SU=16;PE=5;SR=11	GT:SU:PE:SR	./.:16:5:11
2	50626945	724	N	<DEL>	.	.	SVTYPE=DEL;STRANDS=+-:6;SVLEN=-27;END=50626972;CIPOS=-6,5;CIEND=-6,5;CIPOS95=0,0;CIEND95=0,0;SU=6;PE=0;SR=6	GT:SU:PE:SR	./.:6:0:6
2	50814544	725	N	<INV>	.	.	SVTYPE=INV;STRANDS=++:26,--:1;SVLEN=2097;END=50816641;CIPOS=-10,151;CIEND=-10,151;CIPOS95=-3,32;CIEND95=-1,38;IMPRECISE;SU=27;PE=27;SR=0	GT:SU:PE:SR	./.:27:27:0
2	50814199	726_1	N	[2:50816888[N	.	.	SVTYPE=BND;STRANDS=--:28;EVENT=726;MATEID=726_2;CIPOS=-138,9;CIEND=-224,9;CIPOS95=-25,3;CIEND95=-21,3;IMPRECISE;SU=28;PE=28;SR=0	GT:SU:PE:SR	./.:28:28:0
2	50816888	726_2	N	[2:50814199[N	.	.	SVTYPE=BND;STRANDS=--:28;SECONDARY;EVENT=726;MATEID=726_1;CIPOS=-224,9;CIEND=-138,9;CIPOS95=-21,3;CIEND95=-25,3;IMPRECISE;SU=28;PE=28;SR=0	GT:SU:PE:SR	./.:28:28:0
2	51095292	727	N	<DEL>	.	.	SVTYPE=DEL;STRANDS=+-:5;SVLEN=-21;END=51095313;CIPOS=-10,9;CIEND=-10,9;CIPOS95=0,0;CIEND95=0,0;SU=5;PE=0;SR=5	GT:SU:PE:SR	./.:5:0:5
2	51665978	728	N	<DEL>	.	.	SVTYPE=DEL;STRANDS=+-:13;SVLEN=-167;END=51666145;CIPOS=-10,9;CIEND=-10,9;CIPOS95=0,0;CIEND95=0,0;SU=13;PE=0;SR=13	GT:SU:PE:SR	./.:13:0:13
2	51665927	729	N	<INV>	.	.	SVTYPE=INV;STRANDS=++:12,--:14;SVLEN=231;END=51666158;CIPOS=-11,63;CIEND=0,8;CIPOS95=-2,52;CIEND95=0,3;IMPRECISE;SU=26;PE=26;SR=0	GT:SU:PE:SR	./.:26:26:0
2	51926587	730	N	<DEL>	.	.	SVTYPE=DEL;STRANDS=+-:33;SVLEN=-1180;END=51927767;CIPOS=-3,2;CIEND=-4,2;CIPOS95=0,0;CIEND95=0,0;SU=33;PE=23;SR=10	GT:SU:PE:SR	./.:33:23:10
2	52293485	731	N	<DEL>	.	.	SVTYPE=DEL;STRANDS=+-:6;SVLEN=-30;END=52293515;CIPOS=-6,5;CIEND=-6,5;CIPOS95=0,0;CIEND95=0,0;SU=6;PE=0;SR=6	GT:SU:PE:SR	./.:6:0:6
2	53166721	732	N	<DEL>	.	.	SVTYPE=DEL;STRANDS=+-:25;SVLEN=-15493;END=53182214;CIPOS=-3,2;CIEND=-10,9;CIPOS95=0,0;CIEND95=0,0;SU=25;PE=13;SR=12	GT:SU:PE:SR	./.:25:13:12
2	53487876	733	N	<DEL>	.	.	SVTYPE=DEL;STRANDS=+-:9;SVLEN=-104;END=53487980;CIPOS=-4,3;CIEND=-4,3;CIPOS95=0,0;CIEND95=0,0;SU=9;PE=0;SR=9	GT:SU:PE:SR	./.:9:0:9
2	54265824	734	N	<DEL>	.	.	SVTYPE=DEL;STRANDS=+-:4;SVLEN=-12;END=54265836;CIPOS=-9,8;CIEND=-9,8;CIPOS95=0,0;CIEND95=0,0;SU=4;PE=0;SR=4	GT:SU:PE:SR	./.:4:0:4
2	54565492	735_1	N	N]2:54567517]	.	.	SVTYPE=BND;STRANDS=++:5;EVENT=735;MATEID=735_2;CIPOS=-6,425;CIEND=-10,484;CIPOS95=0,170;CIEND95=-1,163;IMPRECISE;SU=5;PE=5;SR=0	GT:SU:PE:SR	./.:5:5:0
2	54567517	735_2	N	N]2:54565492]	.	.	SVTYPE=BND;STRANDS=++:5;SECONDARY;EVENT=735;MATEID=735_1;CIPOS=-10,484;CIEND=-6,425;CIPOS95=-1,163;CIEND95=0,170;IMPRECISE;SU=5;PE=5;SR=0	GT:SU:PE:SR	./.:5:5:0
2	54565493	736	N	<DEL>	.	.	SVTYPE=DEL;STRANDS=+-:30;SVLEN=-1980;END=54567473;CIPOS=-10,9;CIEND=-7,2;CIPOS95=0,0;CIEND95=0,0;SU=30;PE=25;SR=5	GT:SU:PE:SR	./.:30:25:5
2	54693489	737	N	<DEL>	.	.	SVTYPE=DEL;STRANDS=+-:21;SVLEN=-253;END=54693742;CIPOS=-3,1;CIEND=-3,1;CIPOS95=0,0;CIEND95=0,0;SU=21;PE=4;SR=17	GT:SU:PE:SR	./.:21:4:17
2	56083541	738_1	N	N]2:56084024]	.	.	SVTYPE=BND;STRANDS=++:7;EVENT=738;MATEID=738_2;CIPOS=-5,277;CIEND=-10,277;CIPOS95=0,106;CIEND95=-2,64;IMPRECISE;SU=7;PE=7;SR=0	GT:SU:PE:SR	./.:7:7:0
2	56084024	738_2	N	N]2:56083541]	.	.	SVTYPE=BND;STRANDS=++:7;SECONDARY;EVENT=738;MATEID=738_1;CIPOS=-10,277;CIEND=-5,277;CIPOS95=-2,64;CIEND95=0,106;IMPRECISE;SU=7;PE=7;SR=0	GT:SU:PE:SR	./.:7:7:0
2	56083542	739	N	<DEL>	.	.	SVTYPE=DEL;STRANDS=+-:54;SVLEN=-301;END=56083843;CIPOS=-10,9;CIEND=-8,9;CIPOS95=0,0;CIEND95=0,0;SU=54;PE=24;SR=30	GT:SU:PE:SR	./.:54:24:30
2	56850110	740	N	<DEL>	.	.	SVTYPE=DEL;STRANDS=+-:13;SVLEN=-323;END=56850433;CIPOS=-10,263;CIEND=-207,9;CIPOS95=-2,45;CIEND95=-48,2;IMPRECISE;SU=13;PE=13;SR=0	GT:SU:PE:SR	./.:13:13:0
2	57342742	741_1	N	N]2:57343100]	.	.	SVTYPE=BND;STRANDS=++:5;EVENT=741;MATEID=741_2;CIPOS=-5,312;CIEND=-10,425;CIPOS95=0,170;CIEND95=-1,165;IMPRECISE;SU=5;PE=5;SR=0	GT:SU:PE:SR	./.:5:5:0
2	57343100	741_2	N	N]2:57342742]	.	.	SVTYPE=BND;STRANDS=++:5;SECONDARY;EVENT=741;MATEID=741_1;CIPOS=-10,425;CIEND=-5,312;CIPOS95=-1,165;CIEND95=0,170;IMPRECISE;SU=5;PE=5;SR=0	GT:SU:PE:SR	./.:5:5:0
2	57342743	742	N	<DEL>	.	.	SVTYPE=DEL;STRANDS=+-:25;SVLEN=-313;END=57343056;CIPOS=-3,1;CIEND=-3,1;CIPOS95=0,0;CIEND95=0,0;SU=25;PE=10;SR=15	GT:SU:PE:SR	./.:25:10:15
2	59644947	743	N	<DEL>	.	.	SVTYPE=DEL;STRANDS=+-:11;SVLEN=-47;END=59644994;CIPOS=-3,2;CIEND=-3,2;CIPOS95=0,0;CIEND95=0,0;SU=11;PE=0;SR=11	GT:SU:PE:SR	./.:11:0:11
2	60811658	744	N	<DEL>	.	.	SVTYPE=DEL;STRANDS=+-:11;SVLEN=-38;END=60811696;CIPOS=-3,2;CIEND=-3,2;CIPOS95=0,0;CIEND95=0,0;SU=11;PE=0;SR=11	GT:SU:PE:SR	./.:11:0:11
2	61700767	745_1	N	[2:61703148[N	.	.	SVTYPE=BND;STRANDS=--:21;EVENT=745;MATEID=745_2;CIPOS=-245,9;CIEND=-306,9;CIPOS95=-28,3;CIEND95=-48,2;IMPRECISE;SU=21;PE=21;SR=0	GT:SU:PE:SR	./.:21:21:0
2	61703148	745_2	N	[2:61700767[N	.	.	SVTYPE=BND;STRANDS=--:21;SECONDARY;EVENT=745;MATEID=745_1;CIPOS=-306,9;CIEND=-245,9;CIPOS95=-48,2;CIEND95=-28,3;IMPRECISE;SU=21;PE=21;SR=0	GT:SU:PE:SR	./.:21:21:0
2	61700753	746_1	N	N]2:61703458]	.	.	SVTYPE=BND;STRANDS=++:26;EVENT=746;MATEID=746_2;CIPOS=-8,9;CIEND=-4,2;CIPOS95=0,0;CIEND95=0,0;SU=26;PE=16;SR=10	GT:SU:PE:SR	./.:26:16:10
2	61703458	746_2	N	N]2:61700753]	.	.	SVTYPE=BND;STRANDS=++:26;SECONDARY;EVENT=746;MATEID=746_1;CIPOS=-4,2;CIEND=-8,9;CIPOS95=0,0;CIEND95=0,0;SU=26;PE=16;SR=10	GT:SU:PE:SR	./.:26:16:10
2	61880174	747	N	<DEL>	.	.	SVTYPE=DEL;STRANDS=+-:28;SVLEN=-932;END=61881106;CIPOS=-4,3;CIEND=-5,2;CIPOS95=0,0;CIEND95=0,0;SU=28;PE=20;SR=8	GT:SU:PE:SR	./.:28:20:8
2	62410296	748	N	<DEL>	.	.	SVTYPE=DEL;STRANDS=+-:14;SVLEN=-62;END=62410358;CIPOS=-10,9;CIEND=-10,9;CIPOS95=0,0;CIEND95=0,0;SU=14;PE=0;SR=14	GT:SU:PE:SR	./.:14:0:14
2	62457095	749	N	<DEL>	.	.	SVTYPE=DEL;STRANDS=+-:4;SVLEN=-354;END=62457449;CIPOS=-10,287;CIEND=-353,9;CIPOS95=-2,78;CIEND95=-116,2;IMPRECISE;SU=4;PE=4;SR=0	GT:SU:PE:SR	./.:4:4:0
2	63549347	750	N	<DUP>	.	.	SVTYPE=DUP;STRANDS=-+:5;SVLEN=5873;END=63555220;CIPOS=-427,9;CIEND=-10,323;CIPOS95=-161,1;CIEND95=-2,104;IMPRECISE;SU=5;PE=5;SR=0	GT:SU:PE:SR	./.:5:5:0
2	63549473	751	N	<DEL>	.	.	SVTYPE=DEL;STRANDS=+-:7;SVLEN=-5973;END=63555446;CIPOS=-10,367;CIEND=-278,9;CIPOS95=-1,147;CIEND95=-66,2;IMPRECISE;SU=7;PE=7;SR=0	GT:SU:PE:SR	./.:7:7:0
2	76773553	752	N	<DEL>	.	.	SVTYPE=DEL;STRANDS=+-:38;SVLEN=-1899;END=76775452;CIPOS=-4,4;CIEND=-10,9;CIPOS95=0,0;CIEND95=0,0;SU=38;PE=31;SR=7	GT:SU:PE:SR	./.:38:31:7
2	82362299	753	N	<DEL>	.	.	SVTYPE=DEL;STRANDS=+-:4;SVLEN=-165;END=82362464;CIPOS=-10,9;CIEND=-10,9;CIPOS95=-1,1;CIEND95=-1,1;IMPRECISE;SU=4;PE=2;SR=2	GT:SU:PE:SR	./.:4:2:2
2	126443251	754	N	<DEL>	.	.	SVTYPE=DEL;STRANDS=+-:23;SVLEN=-8580;END=126451831;CIPOS=-10,7;CIEND=-5,3;CIPOS95=0,0;CIEND95=0,0;SU=23;PE=17;SR=6	GT:SU:PE:SR	./.:23:17:6
2	64602719	755	N	<DUP>	.	.	SVTYPE=DUP;STRANDS=-+:4;SVLEN=572;END=64603291;CIPOS=-401,9;CIEND=-10,457;CIPOS95=-124,1;CIEND95=-1,173;IMPRECISE;SU=4;PE=4;SR=0	GT:SU:PE:SR	./.:4:4:0
2	65596787	756	N	<DEL>	.	.	SVTYPE=DEL;STRANDS=+-:21;SVLEN=-55;END=65596842;CIPOS=-1,0;CIEND=-1,0;CIPOS95=0,0;CIEND95=0,0;SU=21;PE=0;SR=21	GT:SU:PE:SR	./.:21:0:21
2	65807518	757_1	N	N]2:65807865]	.	.	SVTYPE=BND;STRANDS=++:5;EVENT=757;MATEID=757_2;CIPOS=-5,297;CIEND=-10,487;CIPOS95=0,170;CIEND95=-1,165;IMPRECISE;SU=5;PE=5;SR=0	GT:SU:PE:SR	./.:5:5:0
2	65807865	757_2	N	N]2:65807518]	.	.	SVTYPE=BND;STRANDS=++:5;SECONDARY;EVENT=757;MATEID=757_1;CIPOS=-10,487;CIEND=-5,297;CIPOS95=-1,165;CIEND95=0,170;IMPRECISE;SU=5;PE=5;SR=0	GT:SU:PE:SR	./.:5:5:0
2	65807514	758	N	<DEL>	.	.	SVTYPE=DEL;STRANDS=+-:43;SVLEN=-303;END=65807817;CIPOS=-5,0;CIEND=-2,0;CIPOS95=-5,0;CIEND95=0,0;IMPRECISE;SU=43;PE=17;SR=26	GT:SU:PE:SR	./.:43:17:26
2	67002342	759	N	<DEL>	.	.	SVTYPE=DEL;STRANDS=+-:8;SVLEN=-479;END=67002821;CIPOS=-10,350;CIEND=-388,9;CIPOS95=-1,142;CIEND95=-114,1;IMPRECISE;SU=8;PE=8;SR=0	GT:SU:PE:SR	./.:8:8:0
2	71845418	760	N	<DUP>	.	.	SVTYPE=DUP;STRANDS=-+:6;SVLEN=303;END=71845721;CIPOS=-10,9;CIEND=-10,9;CIPOS95=-3,3;CIEND95=-3,3;IMPRECISE;SU=6;PE=5;SR=1	GT:SU:PE:SR	./.:6:5:1
2	33141409	761_1	N	N]2:73612958]	.	.	SVTYPE=BND;STRANDS=++:4;EVENT=761;MATEID=761_2;CIPOS=-9,8;CIEND=-9,8;CIPOS95=0,0;CIEND95=0,0;SU=4;PE=0;SR=4	GT:SU:PE:SR	./.:4:0:4
2	73612958	761_2	N	N]2:33141409]	.	.	SVTYPE=BND;STRANDS=++:4;SECONDARY;EVENT=761;MATEID=761_1;CIPOS=-9,8;CIEND=-9,8;CIPOS95=0,0;CIEND95=0,0;SU=4;PE=0;SR=4	GT:SU:PE:SR	./.:4:0:4
2	74128708	762	N	<DEL>	.	.	SVTYPE=DEL;STRANDS=+-:4;SVLEN=-6;END=74128714;CIPOS=-9,4;CIEND=-5,8;CIPOS95=0,0;CIEND95=0,0;SU=4;PE=0;SR=4	GT:SU:PE:SR	./.:4:0:4
2	74128684	763	N	<DEL>	.	.	SVTYPE=DEL;STRANDS=+-:9;SVLEN=-30;END=74128714;CIPOS=-5,3;CIEND=-4,3;CIPOS95=0,0;CIEND95=0,0;SU=9;PE=0;SR=9	GT:SU:PE:SR	./.:9:0:9
2	76526512	764	N	<DEL>	.	.	SVTYPE=DEL;STRANDS=+-:63;SVLEN=-2386;END=76528898;CIPOS=-10,3;CIEND=0,4;CIPOS95=0,0;CIEND95=0,0;SU=63;PE=41;SR=22	GT:SU:PE:SR	./.:63:41:22
2	76557057	765	N	<DEL>	.	.	SVTYPE=DEL;STRANDS=+-:12;SVLEN=-233;END=76557290;CIPOS=-10,9;CIEND=-10,9;CIPOS95=0,0;CIEND95=0,0;SU=12;PE=0;SR=12	GT:SU:PE:SR	./.:12:0:12
2	76946608	766	N	<DEL>	.	.	SVTYPE=DEL;STRANDS=+-:13;SVLEN=-79;END=76946687;CIPOS=-10,9;CIEND=-2,0;CIPOS95=0,0;CIEND95=-2,0;IMPRECISE;SU=13;PE=0;SR=13	GT:SU:PE:SR	./.:13:0:13
2	77684146	767	N	<DEL>	.	.	SVTYPE=DEL;STRANDS=+-:4;SVLEN=-18;END=77684164;CIPOS=-9,8;CIEND=-9,8;CIPOS95=0,0;CIEND95=0,0;SU=4;PE=0;SR=4	GT:SU:PE:SR	./.:4:0:4
2	77976784	768	N	<DEL>	.	.	SVTYPE=DEL;STRANDS=+-:17;SVLEN=-307;END=77977091;CIPOS=-10,9;CIEND=-6,3;CIPOS95=0,0;CIEND95=0,0;SU=17;PE=11;SR=6	GT:SU:PE:SR	./.:17:11:6
2	78087080	769	N	<DEL>	.	.	SVTYPE=DEL;STRANDS=+-:10;SVLEN=-64;END=78087144;CIPOS=-4,2;CIEND=-10,9;CIPOS95=0,0;CIEND95=0,0;SU=10;PE=1;SR=9	GT:SU:PE:SR	./.:10:1:9
2	78786002	770	N	<DEL>	.	.	SVTYPE=DEL;STRANDS=+-:14;SVLEN=-117;END=78786119;CIPOS=-10,9;CIEND=-10,9;CIPOS95=0,0;CIEND95=0,0;SU=14;PE=0;SR=14	GT:SU:PE:SR	./.:14:0:14
2	79253952	771_1	N	N]2:79385781]	.	.	SVTYPE=BND;STRANDS=++:8;EVENT=771;MATEID=771_2;CIPOS=-10,148;CIEND=-10,334;CIPOS95=-3,34;CIEND95=-1,138;IMPRECISE;SU=8;PE=8;SR=0	GT:SU:PE:SR	./.:8:8:0
2	79385781	771_2	N	N]2:79253952]	.	.	SVTYPE=BND;STRANDS=++:8;SECONDARY;EVENT=771;MATEID=771_1;CIPOS=-10,334;CIEND=-10,148;CIPOS95=-1,138;CIEND95=-3,34;IMPRECISE;SU=8;PE=8;SR=0	GT:SU:PE:SR	./.:8:8:0
2	81604893	772	N	<DEL>	.	.	SVTYPE=DEL;STRANDS=+-:13;SVLEN=-34;END=81604927;CIPOS=-10,9;CIEND=-10,9;CIPOS95=0,0;CIEND95=0,0;SU=13;PE=0;SR=13	GT:SU:PE:SR	./.:13:0:13
2	82340461	773	N	<DEL>	.	.	SVTYPE=DEL;STRANDS=+-:42;SVLEN=-304;END=82340765;CIPOS=-10,9;CIEND=-2,0;CIPOS95=0,0;CIEND95=0,0;SU=42;PE=17;SR=25	GT:SU:PE:SR	./.:42:17:25
2	82757145	774	N	<DEL>	.	.	SVTYPE=DEL;STRANDS=+-:17;SVLEN=-299;END=82757444;CIPOS=-4,2;CIEND=-10,9;CIPOS95=0,0;CIEND95=0,0;SU=17;PE=8;SR=9	GT:SU:PE:SR	./.:17:8:9
2	84758453	775	N	<DEL>	.	.	SVTYPE=DEL;STRANDS=+-:30;SVLEN=-280;END=84758733;CIPOS=-2,0;CIEND=-10,9;CIPOS95=0,0;CIEND95=0,0;SU=30;PE=12;SR=18	GT:SU:PE:SR	./.:30:12:18
2	85326981	776	N	<DEL>	.	.	SVTYPE=DEL;STRANDS=+-:19;SVLEN=-296;END=85327277;CIPOS=-10,9;CIEND=-3,2;CIPOS95=0,0;CIEND95=0,0;SU=19;PE=8;SR=11	GT:SU:PE:SR	./.:19:8:11
2	87590229	777	N	<DUP>	.	.	SVTYPE=DUP;STRANDS=-+:4;SVLEN=1390;END=87591619;CIPOS=-437,9;CIEND=-10,419;CIPOS95=-152,1;CIEND95=-1,156;IMPRECISE;SU=4;PE=4;SR=0	GT:SU:PE:SR	./.:4:4:0
2	87623690	778	N	<DUP>	.	.	SVTYPE=DUP;STRANDS=-+:18;SVLEN=18440;END=87642130;CIPOS=-148,9;CIEND=-10,460;CIPOS95=-25,1;CIEND95=0,113;IMPRECISE;SU=18;PE=18;SR=0	GT:SU:PE:SR	./.:18:18:0
2	88315870	779	N	<DEL>	.	.	SVTYPE=DEL;STRANDS=+-:22;SVLEN=-41;END=88315911;CIPOS=-10,9;CIEND=-10,9;CIPOS95=0,0;CIEND95=0,0;SU=22;PE=0;SR=22	GT:SU:PE:SR	./.:22:0:22
2	88320970	780	N	<DEL>	.	.	SVTYPE=DEL;STRANDS=+-:11;SVLEN=-245;END=88321215;CIPOS=-4,3;CIEND=-10,9;CIPOS95=0,0;CIEND95=0,0;SU=11;PE=2;SR=9	GT:SU:PE:SR	./.:11:2:9
2	88429848	781	N	<DEL>	.	.	SVTYPE=DEL;STRANDS=+-:17;SVLEN=-94;END=88429942;CIPOS=-10,8;CIEND=-2,1;CIPOS95=0,0;CIEND95=0,0;SU=17;PE=0;SR=17	GT:SU:PE:SR	./.:17:0:17
2	88429765	782	N	<DUP>	.	.	SVTYPE=DUP;STRANDS=-+:11;SVLEN=389;END=88430154;CIPOS=-10,9;CIEND=-10,9;CIPOS95=0,0;CIEND95=0,0;SU=11;PE=2;SR=9	GT:SU:PE:SR	./.:11:2:9
2	88429841	783	N	<DEL>	.	.	SVTYPE=DEL;STRANDS=+-:6;SVLEN=-311;END=88430152;CIPOS=-6,5;CIEND=-6,5;CIPOS95=0,0;CIEND95=0,0;SU=6;PE=0;SR=6	GT:SU:PE:SR	./.:6:0:6
2	88600831	784	N	<DEL>	.	.	SVTYPE=DEL;STRANDS=+-:16;SVLEN=-311;END=88601142;CIPOS=-10,9;CIEND=-5,2;CIPOS95=0,0;CIEND95=0,0;SU=16;PE=9;SR=7	GT:SU:PE:SR	./.:16:9:7
2	89029246	785	N	<DEL>	.	.	SVTYPE=DEL;STRANDS=+-:46;SVLEN=-3036;END=89032282;CIPOS=-10,9;CIEND=-2,0;CIPOS95=0,0;CIEND95=0,0;SU=46;PE=28;SR=18	GT:SU:PE:SR	./.:46:28:18
2	89132279	786	N	<DEL>	.	.	SVTYPE=DEL;STRANDS=+-:37;SVLEN=-26841;END=89159120;CIPOS=-1,0;CIEND=-7,5;CIPOS95=0,1;CIEND95=-1,2;IMPRECISE;SU=37;PE=29;SR=8	GT:SU:PE:SR	./.:37:29:8
2	89132284	787	N	<DEL>	.	.	SVTYPE=DEL;STRANDS=+-:23;SVLEN=-159642;END=89291926;CIPOS=-10,9;CIEND=-4,2;CIPOS95=0,0;CIEND95=0,0;SU=23;PE=15;SR=8	GT:SU:PE:SR	./.:23:15:8
2	89255554	788	N	<DUP>	.	.	SVTYPE=DUP;STRANDS=-+:5;SVLEN=41795;END=89297349;CIPOS=-483,9;CIEND=-10,386;CIPOS95=-162,0;CIEND95=-1,130;IMPRECISE;SU=5;PE=5;SR=0	GT:SU:PE:SR	./.:5:5:0
2	89831841	789	N	<DEL>	.	.	SVTYPE=DEL;STRANDS=+-:5;SVLEN=-7277;END=89839118;CIPOS=-10,9;CIEND=-10,9;CIPOS95=0,0;CIEND95=0,0;SU=5;PE=0;SR=5	GT:SU:PE:SR	./.:5:0:5
2	89837683	790	N	<DUP>	.	.	SVTYPE=DUP;STRANDS=-+:33;SVLEN=1699;END=89839382;CIPOS=-285,9;CIEND=-10,139;CIPOS95=-32,2;CIEND95=-2,32;IMPRECISE;SU=33;PE=33;SR=0	GT:SU:PE:SR	./.:33:33:0
2	89842219	791	N	<DUP>	.	.	SVTYPE=DUP;STRANDS=-+:9;SVLEN=2673;END=89844892;CIPOS=-297,9;CIEND=-10,246;CIPOS95=-103,1;CIEND95=-2,62;IMPRECISE;SU=9;PE=9;SR=0	GT:SU:PE:SR	./.:9:9:0
2	89854118	792	N	<DEL>	.	.	SVTYPE=DEL;STRANDS=+-:90;SVLEN=-2429;END=89856547;CIPOS=-10,210;CIEND=-68,9;CIPOS95=0,9;CIEND95=-10,2;IMPRECISE;SU=90;PE=90;SR=0	GT:SU:PE:SR	./.:90:90:0
2	89861757	793	N	<DEL>	.	.	SVTYPE=DEL;STRANDS=+-:60;SVLEN=-3719;END=89865476;CIPOS=-2,1;CIEND=-2,0;CIPOS95=0,0;CIEND95=0,0;SU=60;PE=43;SR=17	GT:SU:PE:SR	./.:60:43:17
2	89867414	794	N	<DUP>	.	.	SVTYPE=DUP;STRANDS=-+:23;SVLEN=815;END=89868229;CIPOS=-465,9;CIEND=-10,498;CIPOS95=-109,1;CIEND95=-1,117;IMPRECISE;SU=23;PE=23;SR=0	GT:SU:PE:SR	./.:23:23:0
2	89868310	795	N	<DEL>	.	.	SVTYPE=DEL;STRANDS=+-:4;SVLEN=-1929;END=89870239;CIPOS=-9,8;CIEND=-9,8;CIPOS95=0,0;CIEND95=0,0;SU=4;PE=0;SR=4	GT:SU:PE:SR	./.:4:0:4
2	89867521	796	N	<DEL>	.	.	SVTYPE=DEL;STRANDS=+-:5;SVLEN=-5142;END=89872663;CIPOS=-10,486;CIEND=-478,9;CIPOS95=-1,164;CIEND95=-159,0;IMPRECISE;SU=5;PE=5;SR=0	GT:SU:PE:SR	./.:5:5:0
2	89871654	797_1	N	N]2:89875347]	.	.	SVTYPE=BND;STRANDS=++:6;EVENT=797;MATEID=797_2;CIPOS=-6,5;CIEND=-6,5;CIPOS95=0,0;CIEND95=0,0;SU=6;PE=0;SR=6	GT:SU:PE:SR	./.:6:0:6
2	89875347	797_2	N	N]2:89871654]	.	.	SVTYPE=BND;STRANDS=++:6;SECONDARY;EVENT=797;MATEID=797_1;CIPOS=-6,5;CIEND=-6,5;CIPOS95=0,0;CIEND95=0,0;SU=6;PE=0;SR=6	GT:SU:PE:SR	./.:6:0:6
2	89877005	798	N	<DUP>	.	.	SVTYPE=DUP;STRANDS=-+:45;SVLEN=466;END=89877471;CIPOS=-140,8;CIEND=-10,299;CIPOS95=-36,1;CIEND95=-2,37;IMPRECISE;SU=45;PE=45;SR=0	GT:SU:PE:SR	./.:45:45:0
2	89876922	799	N	<DEL>	.	.	SVTYPE=DEL;STRANDS=+-:4;SVLEN=-2354;END=89879276;CIPOS=-9,8;CIEND=-9,8;CIPOS95=0,0;CIEND95=0,0;SU=4;PE=0;SR=4	GT:SU:PE:SR	./.:4:0:4
2	89877002	800	N	<DUP>	.	.	SVTYPE=DUP;STRANDS=-+:39;SVLEN=2576;END=89879578;CIPOS=-349,9;CIEND=-10,218;CIPOS95=-65,1;CIEND95=0,19;IMPRECISE;SU=39;PE=39;SR=0	GT:SU:PE:SR	./.:39:39:0
2	89869854	801_1	N	N]2:89879977]	.	.	SVTYPE=BND;STRANDS=++:5;EVENT=801;MATEID=801_2;CIPOS=-10,426;CIEND=-10,487;CIPOS95=-1,164;CIEND95=-1,164;IMPRECISE;SU=5;PE=5;SR=0	GT:SU:PE:SR	./.:5:5:0
2	89879977	801_2	N	N]2:89869854]	.	.	SVTYPE=BND;STRANDS=++:5;SECONDARY;EVENT=801;MATEID=801_1;CIPOS=-10,487;CIEND=-10,426;CIPOS95=-1,164;CIEND95=-1,164;IMPRECISE;SU=5;PE=5;SR=0	GT:SU:PE:SR	./.:5:5:0
2	89879361	802	N	<DEL>	.	.	SVTYPE=DEL;STRANDS=+-:7;SVLEN=-483;END=89879844;CIPOS=-10,342;CIEND=-463,9;CIPOS95=-2,100;CIEND95=-141,1;IMPRECISE;SU=7;PE=7;SR=0	GT:SU:PE:SR	./.:7:7:0
2	89877588	803	N	<DEL>	.	.	SVTYPE=DEL;STRANDS=+-:101;SVLEN=-1953;END=89879541;CIPOS=-10,167;CIEND=-106,9;CIPOS95=-3,3;CIEND95=-6,3;IMPRECISE;SU=101;PE=101;SR=0	GT:SU:PE:SR	./.:101:101:0
2	89161070	804_1	N	N]2:90044441]	.	.	SVTYPE=BND;STRANDS=++:7;EVENT=804;MATEID=804_2;CIPOS=-6,4;CIEND=-5,4;CIPOS95=0,0;CIEND95=0,0;SU=7;PE=0;SR=7	GT:SU:PE:SR	./.:7:0:7
2	90044441	804_2	N	N]2:89161070]	.	.	SVTYPE=BND;STRANDS=++:7;SECONDARY;EVENT=804;MATEID=804_1;CIPOS=-5,4;CIEND=-6,4;CIPOS95=0,0;CIEND95=0,0;SU=7;PE=0;SR=7	GT:SU:PE:SR	./.:7:0:7
2	89254964	805_1	N	N]2:90255323]	.	.	SVTYPE=BND;STRANDS=++:4;EVENT=805;MATEID=805_2;CIPOS=-10,429;CIEND=-10,463;CIPOS95=-1,147;CIEND95=-1,175;IMPRECISE;SU=4;PE=4;SR=0	GT:SU:PE:SR	./.:4:4:0
2	90255323	805_2	N	N]2:89254964]	.	.	SVTYPE=BND;STRANDS=++:4;SECONDARY;EVENT=805;MATEID=805_1;CIPOS=-10,463;CIEND=-10,429;CIPOS95=-1,175;CIEND95=-1,147;IMPRECISE;SU=4;PE=4;SR=0	GT:SU:PE:SR	./.:4:4:0
2	90448989	806	N	<DEL>	.	.	SVTYPE=DEL;STRANDS=+-:4;SVLEN=-712;END=90449701;CIPOS=-9,8;CIEND=-9,8;CIPOS95=0,0;CIEND95=0,0;SU=4;PE=0;SR=4	GT:SU:PE:SR	./.:4:0:4
2	90448719	807	N	<DEL>	.	.	SVTYPE=DEL;STRANDS=+-:4;SVLEN=-859;END=90449578;CIPOS=-10,62;CIEND=-257,9;CIPOS95=-1,44;CIEND95=-103,1;IMPRECISE;SU=4;PE=4;SR=0	GT:SU:PE:SR	./.:4:4:0
2	90449578	808	N	<DUP>	.	.	SVTYPE=DUP;STRANDS=-+:5;SVLEN=378;END=90449956;CIPOS=-408,9;CIEND=-10,418;CIPOS95=-135,1;CIEND95=-1,158;IMPRECISE;SU=5;PE=5;SR=0	GT:SU:PE:SR	./.:5:5:0
2	90448637	809	N	<DUP>	.	.	SVTYPE=DUP;STRANDS=-+:5;SVLEN=1307;END=90449944;CIPOS=-10,9;CIEND=-10,9;CIPOS95=-1,1;CIEND95=-1,1;IMPRECISE;SU=5;PE=3;SR=2	GT:SU:PE:SR	./.:5:3:2
2	90450150	810	N	<DEL>	.	.	SVTYPE=DEL;STRANDS=+-:6;SVLEN=-139;END=90450289;CIPOS=-10,9;CIEND=-10,9;CIPOS95=-3,3;CIEND95=-3,3;IMPRECISE;SU=6;PE=5;SR=1	GT:SU:PE:SR	./.:6:5:1
2	90450840	811	N	<DEL>	.	.	SVTYPE=DEL;STRANDS=+-:7;SVLEN=-33;END=90450873;CIPOS=-5,4;CIEND=-5,4;CIPOS95=0,0;CIEND95=0,0;SU=7;PE=0;SR=7	GT:SU:PE:SR	./.:7:0:7
2	87641983	812_1	N	[2:90481686[N	.	.	SVTYPE=BND;STRANDS=--:5;EVENT=812;MATEID=812_2;CIPOS=-453,9;CIEND=-478,9;CIPOS95=-143,1;CIEND95=-157,1;IMPRECISE;SU=5;PE=5;SR=0	GT:SU:PE:SR	./.:5:5:0
2	90481686	812_2	N	[2:87641983[N	.	.	SVTYPE=BND;STRANDS=--:5;SECONDARY;EVENT=812;MATEID=812_1;CIPOS=-478,9;CIEND=-453,9;CIPOS95=-157,1;CIEND95=-143,1;IMPRECISE;SU=5;PE=5;SR=0	GT:SU:PE:SR	./.:5:5:0
2	87623867	813_1	N	[2:90481896[N	.	.	SVTYPE=BND;STRANDS=--:5;EVENT=813;MATEID=813_2;CIPOS=-481,9;CIEND=-476,9;CIPOS95=-186,1;CIEND95=-182,1;IMPRECISE;SU=5;PE=5;SR=0	GT:SU:PE:SR	./.:5:5:0
2	90481896	813_2	N	[2:87623867[N	.	.	SVTYPE=BND;STRANDS=--:5;SECONDARY;EVENT=813;MATEID=813_1;CIPOS=-476,9;CIEND=-481,9;CIPOS95=-182,1;CIEND95=-186,1;IMPRECISE;SU=5;PE=5;SR=0	GT:SU:PE:SR	./.:5:5:0
2	90481906	814	N	<DUP>	.	.	SVTYPE=DUP;STRANDS=-+:8;SVLEN=435;END=90482341;CIPOS=-356,7;CIEND=-10,300;CIPOS95=-146,0;CIEND95=-1,106;IMPRECISE;SU=8;PE=8;SR=0	GT:SU:PE:SR	./.:8:8:0
2	87642127	815_1	N	N]2:90482375]	.	.	SVTYPE=BND;STRANDS=++:19;EVENT=815;MATEID=815_2;CIPOS=-9,249;CIEND=-10,361;CIPOS95=-1,112;CIEND95=-2,57;IMPRECISE;SU=19;PE=19;SR=0	GT:SU:PE:SR	./.:19:19:0
2	90482375	815_2	N	N]2:87642127]	.	.	SVTYPE=BND;STRANDS=++:19;SECONDARY;EVENT=815;MATEID=815_1;CIPOS=-10,361;CIEND=-9,249;CIPOS95=-2,57;CIEND95=-1,112;IMPRECISE;SU=19;PE=19;SR=0	GT:SU:PE:SR	./.:19:19:0
2	90482165	816	N	<DUP>	.	.	SVTYPE=DUP;STRANDS=-+:4;SVLEN=3046;END=90485211;CIPOS=-464,9;CIEND=-10,461;CIPOS95=-170,1;CIEND95=-1,174;IMPRECISE;SU=4;PE=4;SR=0	GT:SU:PE:SR	./.:4:4:0
2	87633689	817_1	N	[2:90485302[N	.	.	SVTYPE=BND;STRANDS=--:4;EVENT=817;MATEID=817_2;CIPOS=-473,9;CIEND=-421,9;CIPOS95=-166,1;CIEND95=-149,1;IMPRECISE;SU=4;PE=4;SR=0	GT:SU:PE:SR	./.:4:4:0
2	90485302	817_2	N	[2:87633689[N	.	.	SVTYPE=BND;STRANDS=--:4;SECONDARY;EVENT=817;MATEID=817_1;CIPOS=-421,9;CIEND=-473,9;CIPOS95=-149,1;CIEND95=-166,1;IMPRECISE;SU=4;PE=4;SR=0	GT:SU:PE:SR	./.:4:4:0
2	90483276	818	N	<DEL>	.	.	SVTYPE=DEL;STRANDS=+-:5;SVLEN=-2030;END=90485306;CIPOS=-10,33;CIEND=-402,9;CIPOS95=-3,19;CIEND95=-135,1;IMPRECISE;SU=5;PE=5;SR=0	GT:SU:PE:SR	./.:5:5:0
2	87655912	819_1	N	N]2:90485479]	.	.	SVTYPE=BND;STRANDS=++:4;EVENT=819;MATEID=819_2;CIPOS=-10,299;CIEND=-10,448;CIPOS95=-2,83;CIEND95=-1,164;IMPRECISE;SU=4;PE=4;SR=0	GT:SU:PE:SR	./.:4:4:0
2	90485479	819_2	N	N]2:87655912]	.	.	SVTYPE=BND;STRANDS=++:4;SECONDARY;EVENT=819;MATEID=819_1;CIPOS=-10,448;CIEND=-10,299;CIPOS95=-1,164;CIEND95=-2,83;IMPRECISE;SU=4;PE=4;SR=0	GT:SU:PE:SR	./.:4:4:0
2	87624004	820_1	N	N]2:90485467]	.	.	SVTYPE=BND;STRANDS=++:10;EVENT=820;MATEID=820_2;CIPOS=-10,212;CIEND=-10,132;CIPOS95=-2,46;CIEND95=-3,16;IMPRECISE;SU=10;PE=10;SR=0	GT:SU:PE:SR	./.:10:10:0
2	90485467	820_2	N	N]2:87624004]	.	.	SVTYPE=BND;STRANDS=++:10;SECONDARY;EVENT=820;MATEID=820_1;CIPOS=-10,132;CIEND=-10,212;CIPOS95=-3,16;CIEND95=-2,46;IMPRECISE;SU=10;PE=10;SR=0	GT:SU:PE:SR	./.:10:10:0
2	87634207	821_1	N	N]2:90485490]	.	.	SVTYPE=BND;STRANDS=++:8;EVENT=821;MATEID=821_2;CIPOS=-10,335;CIEND=-10,444;CIPOS95=-1,132;CIEND95=-1,132;IMPRECISE;SU=8;PE=8;SR=0	GT:SU:PE:SR	./.:8:8:0
2	90485490	821_2	N	N]2:87634207]	.	.	SVTYPE=BND;STRANDS=++:8;SECONDARY;EVENT=821;MATEID=821_1;CIPOS=-10,444;CIEND=-10,335;CIPOS95=-1,132;CIEND95=-1,132;IMPRECISE;SU=8;PE=8;SR=0	GT:SU:PE:SR	./.:8:8:0
2	90447841	822	N	<DUP>	.	.	SVTYPE=DUP;STRANDS=-+:5;SVLEN=1221810;END=91669651;CIPOS=-10,9;CIEND=-10,9;CIPOS95=-1,1;CIEND95=-1,1;IMPRECISE;SU=5;PE=2;SR=3	GT:SU:PE:SR	./.:5:2:3
2	90447897	823	N	<DEL>	.	.	SVTYPE=DEL;STRANDS=+-:6;SVLEN=-1221865;END=91669762;CIPOS=-7,397;CIEND=-226,9;CIPOS95=0,161;CIEND95=-78,2;IMPRECISE;SU=6;PE=6;SR=0	GT:SU:PE:SR	./.:6:6:0
2	90448621	824	N	<DUP>	.	.	SVTYPE=DUP;STRANDS=-+:5;SVLEN=1221639;END=91670260;CIPOS=-429,9;CIEND=-10,363;CIPOS95=-161,1;CIEND95=-2,110;IMPRECISE;SU=5;PE=5;SR=0	GT:SU:PE:SR	./.:5:5:0
2	90449719	825_1	N	N]2:91670365]	.	.	SVTYPE=BND;STRANDS=++:6;EVENT=825;MATEID=825_2;CIPOS=-6,399;CIEND=-10,391;CIPOS95=0,162;CIEND95=0,154;IMPRECISE;SU=6;PE=6;SR=0	GT:SU:PE:SR	./.:6:6:0
2	91670365	825_2	N	N]2:90449719]	.	.	SVTYPE=BND;STRANDS=++:6;SECONDARY;EVENT=825;MATEID=825_1;CIPOS=-10,391;CIEND=-6,399;CIPOS95=0,154;CIEND95=0,162;IMPRECISE;SU=6;PE=6;SR=0	GT:SU:PE:SR	./.:6:6:0
2	90449654	826	N	<DUP>	.	.	SVTYPE=DUP;STRANDS=-+:36;SVLEN=1220712;END=91670366;CIPOS=-8,0;CIEND=-3,1;CIPOS95=-8,0;CIEND95=0,0;IMPRECISE;SU=36;PE=21;SR=15	GT:SU:PE:SR	./.:36:21:15
2	90449720	827	N	<DEL>	.	.	SVTYPE=DEL;STRANDS=+-:15;SVLEN=-1220590;END=91670310;CIPOS=-10,9;CIEND=-2,1;CIPOS95=0,0;CIEND95=0,0;SU=15;PE=2;SR=13	GT:SU:PE:SR	./.:15:2:13
2	91670572	828	N	<DEL>	.	.	SVTYPE=DEL;STRANDS=+-:8;SVLEN=-31;END=91670603;CIPOS=-10,9;CIEND=-8,7;CIPOS95=0,0;CIEND95=0,0;SU=8;PE=4;SR=4	GT:SU:PE:SR	./.:8:4:4
2	90447918	829	N	<DUP>	.	.	SVTYPE=DUP;STRANDS=-+:11;SVLEN=1222847;END=91670765;CIPOS=-10,9;CIEND=-10,9;CIPOS95=-3,3;CIEND95=-3,3;IMPRECISE;SU=11;PE=10;SR=1	GT:SU:PE:SR	./.:11:10:1
2	90449861	830	N	<DEL>	.	.	SVTYPE=DEL;STRANDS=+-:7;SVLEN=-1221344;END=91671205;CIPOS=-10,304;CIEND=-479,9;CIPOS95=-2,82;CIEND95=-162,1;IMPRECISE;SU=7;PE=7;SR=0	GT:SU:PE:SR	./.:7:7:0
2	91679897	831	N	<DEL>	.	.	SVTYPE=DEL;STRANDS=+-:7;SVLEN=-5591;END=91685488;CIPOS=-5,4;CIEND=-5,4;CIPOS95=0,0;CIEND95=0,0;SU=7;PE=0;SR=7	GT:SU:PE:SR	./.:7:0:7
2	87623989	832_1	N	N]2:91694630]	.	.	SVTYPE=BND;STRANDS=++:4;EVENT=832;MATEID=832_2;CIPOS=-8,471;CIEND=-10,418;CIPOS95=0,179;CIEND95=-1,154;IMPRECISE;SU=4;PE=4;SR=0	GT:SU:PE:SR	./.:4:4:0
2	91694630	832_2	N	N]2:87623989]	.	.	SVTYPE=BND;STRANDS=++:4;SECONDARY;EVENT=832;MATEID=832_1;CIPOS=-10,418;CIEND=-8,471;CIPOS95=-1,154;CIEND95=0,179;IMPRECISE;SU=4;PE=4;SR=0	GT:SU:PE:SR	./.:4:4:0
2	87645391	833	N	<INV>	.	.	SVTYPE=INV;STRANDS=++:23,--:3;SVLEN=4050759;END=91696150;CIPOS=-10,167;CIEND=-10,278;CIPOS95=-3,34;CIEND95=-2,36;IMPRECISE;SU=26;PE=26;SR=0	GT:SU:PE:SR	./.:26:26:0
2	91696322	834	N	<DUP>	.	.	SVTYPE=DUP;STRANDS=-+:8;SVLEN=923;END=91697245;CIPOS=-418,9;CIEND=-10,409;CIPOS95=-118,1;CIEND95=-1,109;IMPRECISE;SU=8;PE=8;SR=0	GT:SU:PE:SR	./.:8:8:0
2	91696745	835	N	<DEL>	.	.	SVTYPE=DEL;STRANDS=+-:7;SVLEN=-581;END=91697326;CIPOS=-10,350;CIEND=-440,9;CIPOS95=-1,138;CIEND95=-135,1;IMPRECISE;SU=7;PE=7;SR=0	GT:SU:PE:SR	./.:7:7:0
2	87628885	836_1	N	N]2:91703779]	.	.	SVTYPE=BND;STRANDS=++:17;EVENT=836;MATEID=836_2;CIPOS=-10,181;CIEND=-10,135;CIPOS95=-2,45;CIEND95=-2,44;IMPRECISE;SU=17;PE=17;SR=0	GT:SU:PE:SR	./.:17:17:0
2	91703779	836_2	N	N]2:87628885]	.	.	SVTYPE=BND;STRANDS=++:17;SECONDARY;EVENT=836;MATEID=836_1;CIPOS=-10,135;CIEND=-10,181;CIPOS95=-2,44;CIEND95=-2,45;IMPRECISE;SU=17;PE=17;SR=0	GT:SU:PE:SR	./.:17:17:0
2	91738941	837	N	<DUP>	.	.	SVTYPE=DUP;STRANDS=-+:4;SVLEN=669;END=91739610;CIPOS=-452,9;CIEND=-10,438;CIPOS95=-162,1;CIEND95=-1,158;IMPRECISE;SU=4;PE=4;SR=0	GT:SU:PE:SR	./.:4:4:0
2	91750930	838	N	<DEL>	.	.	SVTYPE=DEL;STRANDS=+-:8;SVLEN=-8836;END=91759766;CIPOS=-10,407;CIEND=-408,9;CIPOS95=0,111;CIEND95=-114,0;IMPRECISE;SU=8;PE=8;SR=0	GT:SU:PE:SR	./.:8:8:0
2	91784260	839	N	<DEL>	.	.	SVTYPE=DEL;STRANDS=+-:14;SVLEN=-795;END=91785055;CIPOS=-10,221;CIEND=-239,9;CIPOS95=-2,64;CIEND95=-77,2;IMPRECISE;SU=14;PE=14;SR=0	GT:SU:PE:SR	./.:14:14:0
2	89836758	840	N	<DUP>	.	.	SVTYPE=DUP;STRANDS=-+:4;SVLEN=2432423;END=92269181;CIPOS=-9,8;CIEND=-9,8;CIPOS95=0,0;CIEND95=0,0;SU=4;PE=0;SR=4	GT:SU:PE:SR	./.:4:0:4
2	89835179	841	N	<DEL>	.	.	SVTYPE=DEL;STRANDS=+-:5;SVLEN=-2434885;END=92270064;CIPOS=-10,9;CIEND=-10,9;CIPOS95=0,0;CIEND95=0,0;SU=5;PE=0;SR=5	GT:SU:PE:SR	./.:5:0:5
2	92270795	842	N	<DEL>	.	.	SVTYPE=DEL;STRANDS=+-:6;SVLEN=-609;END=92271404;CIPOS=-10,339;CIEND=-373,9;CIPOS95=-1,117;CIEND95=-89,2;IMPRECISE;SU=6;PE=6;SR=0	GT:SU:PE:SR	./.:6:6:0
2	92276724	843	N	<DEL>	.	.	SVTYPE=DEL;STRANDS=+-:9;SVLEN=-3531;END=92280255;CIPOS=-10,312;CIEND=-363,9;CIPOS95=-1,117;CIEND95=-104,0;IMPRECISE;SU=9;PE=9;SR=0	GT:SU:PE:SR	./.:9:9:0
2	92281263	844	N	<DUP>	.	.	SVTYPE=DUP;STRANDS=-+:11;SVLEN=9944;END=92291207;CIPOS=-318,9;CIEND=-10,268;CIPOS95=-133,1;CIEND95=-2,88;IMPRECISE;SU=11;PE=11;SR=0	GT:SU:PE:SR	./.:11:11:0
2	92284261	845	N	<DEL>	.	.	SVTYPE=DEL;STRANDS=+-:11;SVLEN=-7862;END=92292123;CIPOS=-10,265;CIEND=-265,9;CIPOS95=-1,96;CIEND95=-55,2;IMPRECISE;SU=11;PE=11;SR=0	GT:SU:PE:SR	./.:11:11:0
2	92291076	846	N	<DUP>	.	.	SVTYPE=DUP;STRANDS=-+:10;SVLEN=5402;END=92296478;CIPOS=-270,9;CIEND=-10,470;CIPOS95=-74,2;CIEND95=-1,130;IMPRECISE;SU=10;PE=10;SR=0	GT:SU:PE:SR	./.:10:10:0
2	92281256	847	N	<DUP>	.	.	SVTYPE=DUP;STRANDS=-+:48;SVLEN=15687;END=92296943;CIPOS=-465,9;CIEND=-10,347;CIPOS95=-84,1;CIEND95=0,69;IMPRECISE;SU=48;PE=48;SR=0	GT:SU:PE:SR	./.:48:48:0
2	92296354	848	N	<DUP>	.	.	SVTYPE=DUP;STRANDS=-+:10;SVLEN=4710;END=92301064;CIPOS=-285,9;CIEND=-10,298;CIPOS95=-86,2;CIEND95=-1,121;IMPRECISE;SU=10;PE=10;SR=0	GT:SU:PE:SR	./.:10:10:0
2	92280736	849	N	<DUP>	.	.	SVTYPE=DUP;STRANDS=-+:4;SVLEN=25003;END=92305739;CIPOS=-478,7;CIEND=-10,446;CIPOS95=-179,0;CIEND95=-1,162;IMPRECISE;SU=4;PE=4;SR=0	GT:SU:PE:SR	./.:4:4:0
2	92290623	850	N	<DEL>	.	.	SVTYPE=DEL;STRANDS=+-:6;SVLEN=-14983;END=92305606;CIPOS=-10,363;CIEND=-378,9;CIPOS95=-1,131;CIEND95=-126,1;IMPRECISE;SU=6;PE=6;SR=0	GT:SU:PE:SR	./.:6:6:0
2	92284415	851	N	<DEL>	.	.	SVTYPE=DEL;STRANDS=+-:37;SVLEN=-21181;END=92305596;CIPOS=-10,196;CIEND=-362,9;CIPOS95=-1,82;CIEND95=-32,2;IMPRECISE;SU=37;PE=37;SR=0	GT:SU:PE:SR	./.:37:37:0
2	92305595	852	N	<DUP>	.	.	SVTYPE=DUP;STRANDS=-+:59;SVLEN=238;END=92305833;CIPOS=-176,6;CIEND=-5,183;CIPOS95=-72,1;CIEND95=-1,81;IMPRECISE;SU=59;PE=59;SR=0	GT:SU:PE:SR	./.:59:59:0
2	92305596	853	N	<DUP>	.	.	SVTYPE=DUP;STRANDS=-+:8;SVLEN=1285;END=92306881;CIPOS=-363,9;CIEND=-10,350;CIPOS95=-97,2;CIEND95=-1,147;IMPRECISE;SU=8;PE=8;SR=0	GT:SU:PE:SR	./.:8:8:0
2	92305746	854	N	<DEL>	.	.	SVTYPE=DEL;STRANDS=+-:158;SVLEN=-1023;END=92306769;CIPOS=-9,115;CIEND=-149,4;CIPOS95=-2,39;CIEND95=-56,1;IMPRECISE;SU=158;PE=158;SR=0	GT:SU:PE:SR	./.:158:158:0
2	92305827	855	N	<DEL>	.	.	SVTYPE=DEL;STRANDS=+-:4;SVLEN=-1868;END=92307695;CIPOS=-10,378;CIEND=-10,9;CIPOS95=-1,114;CIEND95=-6,3;IMPRECISE;SU=4;PE=4;SR=0	GT:SU:PE:SR	./.:4:4:0
2	92290467	856	N	<DUP>	.	.	SVTYPE=DUP;STRANDS=-+:13;SVLEN=19328;END=92309795;CIPOS=-73,9;CIEND=-10,258;CIPOS95=-31,3;CIEND95=-1,73;IMPRECISE;SU=13;PE=13;SR=0	GT:SU:PE:SR	./.:13:13:0
2	92305597	857	N	<DUP>	.	.	SVTYPE=DUP;STRANDS=-+:27;SVLEN=4199;END=92309796;CIPOS=-15,9;CIEND=-8,215;CIPOS95=-12,2;CIEND95=-2,83;IMPRECISE;SU=27;PE=27;SR=0	GT:SU:PE:SR	./.:27:27:0
2	92281264	858	N	<DUP>	.	.	SVTYPE=DUP;STRANDS=-+:18;SVLEN=35116;END=92316380;CIPOS=-252,6;CIEND=-10,494;CIPOS95=-93,2;CIEND95=-1,123;IMPRECISE;SU=18;PE=18;SR=0	GT:SU:PE:SR	./.:18:18:0
2	92305817	859	N	<DEL>	.	.	SVTYPE=DEL;STRANDS=+-:5;SVLEN=-11518;END=92317335;CIPOS=-8,9;CIEND=-9,1;CIPOS95=-1,1;CIEND95=-3,1;IMPRECISE;SU=5;PE=2;SR=3	GT:SU:PE:SR	./.:5:2:3
2	92281399	860	N	<DEL>	.	.	SVTYPE=DEL;STRANDS=+-:192;SVLEN=-38971;END=92320370;CIPOS=-10,123;CIEND=-465,9;CIPOS95=-2,42;CIEND95=-46,0;IMPRECISE;SU=192;PE=192;SR=0	GT:SU:PE:SR	./.:192:192:0
2	92296941	861	N	<DEL>	.	.	SVTYPE=DEL;STRANDS=+-:9;SVLEN=-23433;END=92320374;CIPOS=-10,314;CIEND=-342,9;CIPOS95=-1,127;CIEND95=-134,1;IMPRECISE;SU=9;PE=9;SR=0	GT:SU:PE:SR	./.:9:9:0
2	95788702	862	N	<DEL>	.	.	SVTYPE=DEL;STRANDS=+-:29;SVLEN=-41;END=95788743;CIPOS=-1,0;CIEND=-1,0;CIPOS95=0,0;CIEND95=0,0;SU=29;PE=0;SR=29	GT:SU:PE:SR	./.:29:0:29
2	96210945	863_1	N	N]2:96211322]	.	.	SVTYPE=BND;STRANDS=++:47;EVENT=863;MATEID=863_2;CIPOS=-10,1;CIEND=-10,86;CIPOS95=-10,1;CIEND95=-3,16;IMPRECISE;SU=47;PE=47;SR=0	GT:SU:PE:SR	./.:47:47:0
2	96211322	863_2	N	N]2:96210945]	.	.	SVTYPE=BND;STRANDS=++:47;SECONDARY;EVENT=863;MATEID=863_1;CIPOS=-10,86;CIEND=-10,1;CIPOS95=-3,16;CIEND95=-10,1;IMPRECISE;SU=47;PE=47;SR=0	GT:SU:PE:SR	./.:47:47:0
2	96210718	864_1	N	[2:96211341[N	.	.	SVTYPE=BND;STRANDS=--:42;EVENT=864;MATEID=864_2;CIPOS=-10,2;CIEND=-10,4;CIPOS95=-1,0;CIEND95=-1,0;IMPRECISE;SU=42;PE=39;SR=3	GT:SU:PE:SR	./.:42:39:3
2	96211341	864_2	N	[2:96210718[N	.	.	SVTYPE=BND;STRANDS=--:42;SECONDARY;EVENT=864;MATEID=864_1;CIPOS=-10,4;CIEND=-10,2;CIPOS95=-1,0;CIEND95=-1,0;IMPRECISE;SU=42;PE=39;SR=3	GT:SU:PE:SR	./.:42:39:3
2	96584535	865	N	<DEL>	.	.	SVTYPE=DEL;STRANDS=+-:4;SVLEN=-2023;END=96586558;CIPOS=-10,407;CIEND=-484,9;CIPOS95=-1,144;CIEND95=-174,1;IMPRECISE;SU=4;PE=4;SR=0	GT:SU:PE:SR	./.:4:4:0
2	89081868	866_1	N	N]2:96595445]	.	.	SVTYPE=BND;STRANDS=++:16;EVENT=866;MATEID=866_2;CIPOS=-10,235;CIEND=-10,252;CIPOS95=-2,72;CIEND95=-1,106;IMPRECISE;SU=16;PE=16;SR=0	GT:SU:PE:SR	./.:16:16:0
2	96595445	866_2	N	N]2:89081868]	.	.	SVTYPE=BND;STRANDS=++:16;SECONDARY;EVENT=866;MATEID=866_1;CIPOS=-10,252;CIEND=-10,235;CIPOS95=-1,106;CIEND95=-2,72;IMPRECISE;SU=16;PE=16;SR=0	GT:SU:PE:SR	./.:16:16:0
2	89075019	867_1	N	N]2:96602053]	.	.	SVTYPE=BND;STRANDS=++:8;EVENT=867;MATEID=867_2;CIPOS=-10,335;CIEND=-10,337;CIPOS95=-1,130;CIEND95=-1,135;IMPRECISE;SU=8;PE=8;SR=0	GT:SU:PE:SR	./.:8:8:0
2	96602053	867_2	N	N]2:89075019]	.	.	SVTYPE=BND;STRANDS=++:8;SECONDARY;EVENT=867;MATEID=867_1;CIPOS=-10,337;CIEND=-10,335;CIPOS95=-1,135;CIEND95=-1,130;IMPRECISE;SU=8;PE=8;SR=0	GT:SU:PE:SR	./.:8:8:0
2	89073503	868_1	N	N]2:96603564]	.	.	SVTYPE=BND;STRANDS=++:11;EVENT=868;MATEID=868_2;CIPOS=-10,275;CIEND=-10,233;CIPOS95=-2,93;CIEND95=-2,89;IMPRECISE;SU=11;PE=11;SR=0	GT:SU:PE:SR	./.:11:11:0
2	96603564	868_2	N	N]2:89073503]	.	.	SVTYPE=BND;STRANDS=++:11;SECONDARY;EVENT=868;MATEID=868_1;CIPOS=-10,233;CIEND=-10,275;CIPOS95=-2,89;CIEND95=-2,93;IMPRECISE;SU=11;PE=11;SR=0	GT:SU:PE:SR	./.:11:11:0
2	89073038	869_1	N	N]2:96604129]	.	.	SVTYPE=BND;STRANDS=++:4;EVENT=869;MATEID=869_2;CIPOS=-10,434;CIEND=-10,498;CIPOS95=-1,152;CIEND95=-1,178;IMPRECISE;SU=4;PE=4;SR=0	GT:SU:PE:SR	./.:4:4:0
2	96604129	869_2	N	N]2:89073038]	.	.	SVTYPE=BND;STRANDS=++:4;SECONDARY;EVENT=869;MATEID=869_1;CIPOS=-10,498;CIEND=-10,434;CIPOS95=-1,178;CIEND95=-1,152;IMPRECISE;SU=4;PE=4;SR=0	GT:SU:PE:SR	./.:4:4:0
2	97263392	870	N	<DEL>	.	.	SVTYPE=DEL;STRANDS=+-:4;SVLEN=-334;END=97263726;CIPOS=-10,233;CIEND=-303,9;CIPOS95=-2,101;CIEND95=-103,2;IMPRECISE;SU=4;PE=4;SR=0	GT:SU:PE:SR	./.:4:4:0
2	89077465	871	N	<DUP>	.	.	SVTYPE=DUP;STRANDS=-+:9;SVLEN=8757280;END=97834745;CIPOS=-489,9;CIEND=-10,455;CIPOS95=-143,1;CIEND95=-1,134;IMPRECISE;SU=9;PE=9;SR=0	GT:SU:PE:SR	./.:9:9:0
2	97854266	872	N	<DEL>	.	.	SVTYPE=DEL;STRANDS=+-:10;SVLEN=-1884;END=97856150;CIPOS=-10,238;CIEND=-421,9;CIPOS95=-3,49;CIEND95=-104,1;IMPRECISE;SU=10;PE=10;SR=0	GT:SU:PE:SR	./.:10:10:0
2	97860488	873_1	N	[2:98162411[N	.	.	SVTYPE=BND;STRANDS=--:10;EVENT=873;MATEID=873_2;CIPOS=-307,9;CIEND=-420,9;CIPOS95=-119,1;CIEND95=-112,1;IMPRECISE;SU=10;PE=10;SR=0	GT:SU:PE:SR	./.:10:10:0
2	98162411	873_2	N	[2:97860488[N	.	.	SVTYPE=BND;STRANDS=--:10;SECONDARY;EVENT=873;MATEID=873_1;CIPOS=-420,9;CIEND=-307,9;CIPOS95=-112,1;CIEND95=-119,1;IMPRECISE;SU=10;PE=10;SR=0	GT:SU:PE:SR	./.:10:10:0
2	89080654	874_1	N	N]2:98178788]	.	.	SVTYPE=BND;STRANDS=++:11;EVENT=874;MATEID=874_2;CIPOS=-9,292;CIEND=-8,311;CIPOS95=0,117;CIEND95=-1,137;IMPRECISE;SU=11;PE=11;SR=0	GT:SU:PE:SR	./.:11:11:0
2	98178788	874_2	N	N]2:89080654]	.	.	SVTYPE=BND;STRANDS=++:11;SECONDARY;EVENT=874;MATEID=874_1;CIPOS=-8,311;CIEND=-9,292;CIPOS95=-1,137;CIEND95=0,117;IMPRECISE;SU=11;PE=11;SR=0	GT:SU:PE:SR	./.:11:11:0
2	97789474	875_1	N	[2:98196221[N	.	.	SVTYPE=BND;STRANDS=--:16;EVENT=875;MATEID=875_2;CIPOS=-273,9;CIEND=-246,9;CIPOS95=-58,2;CIEND95=-82,2;IMPRECISE;SU=16;PE=16;SR=0	GT:SU:PE:SR	./.:16:16:0
2	98196221	875_2	N	[2:97789474[N	.	.	SVTYPE=BND;STRANDS=--:16;SECONDARY;EVENT=875;MATEID=875_1;CIPOS=-246,9;CIEND=-273,9;CIPOS95=-82,2;CIEND95=-58,2;IMPRECISE;SU=16;PE=16;SR=0	GT:SU:PE:SR	./.:16:16:0
2	97788941	876_1	N	N]2:98196555]	.	.	SVTYPE=BND;STRANDS=++:5;EVENT=876;MATEID=876_2;CIPOS=-10,358;CIEND=-10,420;CIPOS95=-1,123;CIEND95=-1,152;IMPRECISE;SU=5;PE=5;SR=0	GT:SU:PE:SR	./.:5:5:0
2	98196555	876_2	N	N]2:97788941]	.	.	SVTYPE=BND;STRANDS=++:5;SECONDARY;EVENT=876;MATEID=876_1;CIPOS=-10,420;CIEND=-10,358;CIPOS95=-1,152;CIEND95=-1,123;IMPRECISE;SU=5;PE=5;SR=0	GT:SU:PE:SR	./.:5:5:0
2	99228425	877	N	<DEL>	.	.	SVTYPE=DEL;STRANDS=+-:9;SVLEN=-30;END=99228455;CIPOS=-4,3;CIEND=-4,3;CIPOS95=0,0;CIEND95=0,0;SU=9;PE=0;SR=9	GT:SU:PE:SR	./.:9:0:9
2	99752980	878	N	<DEL>	.	.	SVTYPE=DEL;STRANDS=+-:41;SVLEN=-320;END=99753300;CIPOS=-10,9;CIEND=-6,9;CIPOS95=0,0;CIEND95=0,0;SU=41;PE=26;SR=15	GT:SU:PE:SR	./.:41:26:15
2	33141383	879_1	N	N]2:99757297]	.	.	SVTYPE=BND;STRANDS=++:5;EVENT=879;MATEID=879_2;CIPOS=-10,414;CIEND=-10,404;CIPOS95=-1,154;CIEND95=-1,137;IMPRECISE;SU=5;PE=5;SR=0	GT:SU:PE:SR	./.:5:5:0
2	99757297	879_2	N	N]2:33141383]	.	.	SVTYPE=BND;STRANDS=++:5;SECONDARY;EVENT=879;MATEID=879_1;CIPOS=-10,404;CIEND=-10,414;CIPOS95=-1,137;CIEND95=-1,154;IMPRECISE;SU=5;PE=5;SR=0	GT:SU:PE:SR	./.:5:5:0
2	33141309	880_1	N	[2:99757452[N	.	.	SVTYPE=BND;STRANDS=--:5;EVENT=880;MATEID=880_2;CIPOS=-10,2;CIEND=-10,2;CIPOS95=-1,0;CIEND95=-1,0;IMPRECISE;SU=5;PE=0;SR=5	GT:SU:PE:SR	./.:5:0:5
2	99757452	880_2	N	[2:33141309[N	.	.	SVTYPE=BND;STRANDS=--:5;SECONDARY;EVENT=880;MATEID=880_1;CIPOS=-10,2;CIEND=-10,2;CIPOS95=-1,0;CIEND95=-1,0;IMPRECISE;SU=5;PE=0;SR=5	GT:SU:PE:SR	./.:5:0:5
2	100103713	881	N	<DEL>	.	.	SVTYPE=DEL;STRANDS=+-:29;SVLEN=-1318;END=100105031;CIPOS=-3,2;CIEND=-10,9;CIPOS95=0,0;CIEND95=0,0;SU=29;PE=19;SR=10	GT:SU:PE:SR	./.:29:19:10
2	100947559	882	N	<DEL>	.	.	SVTYPE=DEL;STRANDS=+-:4;SVLEN=-28;END=100947587;CIPOS=-9,8;CIEND=-9,8;CIPOS95=0,0;CIEND95=0,0;SU=4;PE=0;SR=4	GT:SU:PE:SR	./.:4:0:4
2	101957770	883	N	<DEL>	.	.	SVTYPE=DEL;STRANDS=+-:8;SVLEN=-16;END=101957786;CIPOS=-10,8;CIEND=-5,4;CIPOS95=0,0;CIEND95=0,0;SU=8;PE=0;SR=8	GT:SU:PE:SR	./.:8:0:8
2	101975214	884	N	<DEL>	.	.	SVTYPE=DEL;STRANDS=+-:24;SVLEN=-322;END=101975536;CIPOS=-10,9;CIEND=-6,5;CIPOS95=0,0;CIEND95=0,0;SU=24;PE=18;SR=6	GT:SU:PE:SR	./.:24:18:6
2	102097852	885_1	N	N]2:102098222]	.	.	SVTYPE=BND;STRANDS=++:4;EVENT=885;MATEID=885_2;CIPOS=-10,311;CIEND=-10,481;CIPOS95=0,179;CIEND95=-1,171;IMPRECISE;SU=4;PE=4;SR=0	GT:SU:PE:SR	./.:4:4:0
2	102098222	885_2	N	N]2:102097852]	.	.	SVTYPE=BND;STRANDS=++:4;SECONDARY;EVENT=885;MATEID=885_1;CIPOS=-10,481;CIEND=-10,311;CIPOS95=-1,171;CIEND95=0,179;IMPRECISE;SU=4;PE=4;SR=0	GT:SU:PE:SR	./.:4:4:0
2	102097853	886	N	<DEL>	.	.	SVTYPE=DEL;STRANDS=+-:44;SVLEN=-312;END=102098165;CIPOS=-3,1;CIEND=-3,1;CIPOS95=0,0;CIEND95=0,0;SU=44;PE=29;SR=15	GT:SU:PE:SR	./.:44:29:15
2	102356614	887_1	N	N]2:102356960]	.	.	SVTYPE=BND;STRANDS=++:4;EVENT=887;MATEID=887_2;CIPOS=-10,299;CIEND=-10,459;CIPOS95=0,179;CIEND95=-1,176;IMPRECISE;SU=4;PE=4;SR=0	GT:SU:PE:SR	./.:4:4:0
2	102356960	887_2	N	N]2:102356614]	.	.	SVTYPE=BND;STRANDS=++:4;SECONDARY;EVENT=887;MATEID=887_1;CIPOS=-10,459;CIEND=-10,299;CIPOS95=-1,176;CIEND95=0,179;IMPRECISE;SU=4;PE=4;SR=0	GT:SU:PE:SR	./.:4:4:0
2	102356615	888	N	<DEL>	.	.	SVTYPE=DEL;STRANDS=+-:22;SVLEN=-300;END=102356915;CIPOS=-3,1;CIEND=-2,1;CIPOS95=0,0;CIEND95=0,0;SU=22;PE=8;SR=14	GT:SU:PE:SR	./.:22:8:14
2	102402137	889	N	<DEL>	.	.	SVTYPE=DEL;STRANDS=+-:9;SVLEN=-132;END=102402269;CIPOS=-4,3;CIEND=-4,3;CIPOS95=0,0;CIEND95=0,0;SU=9;PE=0;SR=9	GT:SU:PE:SR	./.:9:0:9
2	103322496	890	N	<DEL>	.	.	SVTYPE=DEL;STRANDS=+-:20;SVLEN=-322;END=103322818;CIPOS=-4,2;CIEND=-10,9;CIPOS95=0,0;CIEND95=0,0;SU=20;PE=8;SR=12	GT:SU:PE:SR	./.:20:8:12
2	103948214	891	N	<DEL>	.	.	SVTYPE=DEL;STRANDS=+-:6;SVLEN=-151;END=103948365;CIPOS=-6,5;CIEND=-6,5;CIPOS95=0,0;CIEND95=0,0;SU=6;PE=0;SR=6	GT:SU:PE:SR	./.:6:0:6
2	104309246	892	N	<DEL>	.	.	SVTYPE=DEL;STRANDS=+-:7;SVLEN=-17;END=104309263;CIPOS=-5,4;CIEND=-5,4;CIPOS95=0,0;CIEND95=0,0;SU=7;PE=0;SR=7	GT:SU:PE:SR	./.:7:0:7
2	104517063	893	N	<DEL>	.	.	SVTYPE=DEL;STRANDS=+-:5;SVLEN=-14;END=104517077;CIPOS=-10,9;CIEND=-10,9;CIPOS95=0,0;CIEND95=0,0;SU=5;PE=0;SR=5	GT:SU:PE:SR	./.:5:0:5
2	104703918	894	N	<DEL>	.	.	SVTYPE=DEL;STRANDS=+-:4;SVLEN=-3;END=104703921;CIPOS=-9,1;CIEND=-2,8;CIPOS95=0,0;CIEND95=0,0;SU=4;PE=0;SR=4	GT:SU:PE:SR	./.:4:0:4
2	105008286	895	N	<DEL>	.	.	SVTYPE=DEL;STRANDS=+-:6;SVLEN=-5;END=105008291;CIPOS=-10,3;CIEND=-4,5;CIPOS95=0,0;CIEND95=0,0;SU=6;PE=0;SR=6	GT:SU:PE:SR	./.:6:0:6
2	106879565	896	N	<DEL>	.	.	SVTYPE=DEL;STRANDS=+-:69;SVLEN=-6350;END=106885915;CIPOS=-10,89;CIEND=-222,9;CIPOS95=-4,12;CIEND95=-23,0;IMPRECISE;SU=69;PE=69;SR=0	GT:SU:PE:SR	./.:69:69:0
2	107339244	897	N	<DEL>	.	.	SVTYPE=DEL;STRANDS=+-:14;SVLEN=-43;END=107339287;CIPOS=-10,9;CIEND=-10,9;CIPOS95=0,0;CIEND95=0,0;SU=14;PE=0;SR=14	GT:SU:PE:SR	./.:14:0:14
2	106977158	898_1	N	N]2:109815769]	.	.	SVTYPE=BND;STRANDS=++:22;EVENT=898;MATEID=898_2;CIPOS=-10,233;CIEND=-10,261;CIPOS95=-1,104;CIEND95=-3,21;IMPRECISE;SU=22;PE=22;SR=0	GT:SU:PE:SR	./.:22:22:0
2	109815769	898_2	N	N]2:106977158]	.	.	SVTYPE=BND;STRANDS=++:22;SECONDARY;EVENT=898;MATEID=898_1;CIPOS=-10,261;CIEND=-10,233;CIPOS95=-3,21;CIEND95=-1,104;IMPRECISE;SU=22;PE=22;SR=0	GT:SU:PE:SR	./.:22:22:0
2	106977042	899_1	N	[2:109816306[N	.	.	SVTYPE=BND;STRANDS=--:6;EVENT=899;MATEID=899_2;CIPOS=-10,9;CIEND=-10,9;CIPOS95=-3,1;CIEND95=-3,3;IMPRECISE;SU=6;PE=5;SR=1	GT:SU:PE:SR	./.:6:5:1
2	109816306	899_2	N	[2:106977042[N	.	.	SVTYPE=BND;STRANDS=--:6;SECONDARY;EVENT=899;MATEID=899_1;CIPOS=-10,9;CIEND=-10,9;CIPOS95=-3,3;CIEND95=-3,1;IMPRECISE;SU=6;PE=5;SR=1	GT:SU:PE:SR	./.:6:5:1
2	109815788	900	N	<DEL>	.	.	SVTYPE=DEL;STRANDS=+-:30;SVLEN=-517;END=109816305;CIPOS=-10,178;CIEND=-261,9;CIPOS95=-1,58;CIEND95=-50,0;IMPRECISE;SU=30;PE=30;SR=0	GT:SU:PE:SR	./.:30:30:0
2	111576408	901	N	<DEL>	.	.	SVTYPE=DEL;STRANDS=+-:13;SVLEN=-228;END=111576636;CIPOS=-10,9;CIEND=-10,9;CIPOS95=0,0;CIEND95=0,0;SU=13;PE=0;SR=13	GT:SU:PE:SR	./.:13:0:13
2	113103845	902	N	<DUP>	.	.	SVTYPE=DUP;STRANDS=-+:4;SVLEN=888;END=113104733;CIPOS=-280,9;CIEND=-10,360;CIPOS95=-61,2;CIEND95=-2,118;IMPRECISE;SU=4;PE=4;SR=0	GT:SU:PE:SR	./.:4:4:0
2	114151301	903	N	<DEL>	.	.	SVTYPE=DEL;STRANDS=+-:8;SVLEN=-2314;END=114153615;CIPOS=-10,304;CIEND=-330,9;CIPOS95=-2,93;CIEND95=-123,1;IMPRECISE;SU=8;PE=8;SR=0	GT:SU:PE:SR	./.:8:8:0
2	116835183	904	N	<DEL>	.	.	SVTYPE=DEL;STRANDS=+-:11;SVLEN=-28;END=116835211;CIPOS=-3,2;CIEND=-3,2;CIPOS95=0,0;CIEND95=0,0;SU=11;PE=0;SR=11	GT:SU:PE:SR	./.:11:0:11
2	117239777	905	N	<DEL>	.	.	SVTYPE=DEL;STRANDS=+-:5;SVLEN=-69;END=117239846;CIPOS=-10,9;CIEND=-10,9;CIPOS95=0,0;CIEND95=0,0;SU=5;PE=0;SR=5	GT:SU:PE:SR	./.:5:0:5
2	117708120	906_1	N	N]2:117708206]	.	.	SVTYPE=BND;STRANDS=++:8;EVENT=906;MATEID=906_2;CIPOS=-7,5;CIEND=-10,9;CIPOS95=0,0;CIEND95=0,0;SU=8;PE=2;SR=6	GT:SU:PE:SR	./.:8:2:6
2	117708206	906_2	N	N]2:117708120]	.	.	SVTYPE=BND;STRANDS=++:8;SECONDARY;EVENT=906;MATEID=906_1;CIPOS=-10,9;CIEND=-7,5;CIPOS95=0,0;CIEND95=0,0;SU=8;PE=2;SR=6	GT:SU:PE:SR	./.:8:2:6
2	117893062	907_1	N	N]2:117893439]	.	.	SVTYPE=BND;STRANDS=++:4;EVENT=907;MATEID=907_2;CIPOS=-10,325;CIEND=-10,452;CIPOS95=0,179;CIEND95=-1,168;IMPRECISE;SU=4;PE=4;SR=0	GT:SU:PE:SR	./.:4:4:0
2	117893439	907_2	N	N]2:117893062]	.	.	SVTYPE=BND;STRANDS=++:4;SECONDARY;EVENT=907;MATEID=907_1;CIPOS=-10,452;CIEND=-10,325;CIPOS95=-1,168;CIEND95=0,179;IMPRECISE;SU=4;PE=4;SR=0	GT:SU:PE:SR	./.:4:4:0
2	117893063	908	N	<DEL>	.	.	SVTYPE=DEL;STRANDS=+-:41;SVLEN=-326;END=117893389;CIPOS=-10,9;CIEND=-2,0;CIPOS95=0,0;CIEND95=0,0;SU=41;PE=21;SR=20	GT:SU:PE:SR	./.:41:21:20
2	117897988	909	N	<DEL>	.	.	SVTYPE=DEL;STRANDS=+-:15;SVLEN=-22;END=117898010;CIPOS=-10,9;CIEND=-10,9;CIPOS95=0,0;CIEND95=0,0;SU=15;PE=0;SR=15	GT:SU:PE:SR	./.:15:0:15
2	118739668	910	N	<DEL>	.	.	SVTYPE=DEL;STRANDS=+-:15;SVLEN=-106;END=118739774;CIPOS=-10,9;CIEND=-10,9;CIPOS95=0,0;CIEND95=0,0;SU=15;PE=0;SR=15	GT:SU:PE:SR	./.:15:0:15
2	118741216	911	N	<DEL>	.	.	SVTYPE=DEL;STRANDS=+-:4;SVLEN=-28;END=118741244;CIPOS=-9,8;CIEND=-9,8;CIPOS95=0,0;CIEND95=0,0;SU=4;PE=0;SR=4	GT:SU:PE:SR	./.:4:0:4
2	118893989	912	N	<DUP>	.	.	SVTYPE=DUP;STRANDS=-+:11;SVLEN=113;END=118894102;CIPOS=-3,2;CIEND=-3,2;CIPOS95=0,0;CIEND95=0,0;SU=11;PE=0;SR=11	GT:SU:PE:SR	./.:11:0:11
2	118906144	913	N	<DEL>	.	.	SVTYPE=DEL;STRANDS=+-:33;SVLEN=-137;END=118906281;CIPOS=-2,0;CIEND=-2,0;CIPOS95=0,0;CIEND95=0,0;SU=33;PE=1;SR=32	GT:SU:PE:SR	./.:33:1:32
2	119906278	914	N	<DEL>	.	.	SVTYPE=DEL;STRANDS=+-:20;SVLEN=-38;END=119906316;CIPOS=-10,9;CIEND=-10,9;CIPOS95=0,0;CIEND95=0,0;SU=20;PE=0;SR=20	GT:SU:PE:SR	./.:20:0:20
2	120417079	915	N	<DUP>	.	.	SVTYPE=DUP;STRANDS=-+:25;SVLEN=1415;END=120418494;CIPOS=-436,9;CIEND=-10,114;CIPOS95=-94,0;CIEND95=-3,20;IMPRECISE;SU=25;PE=25;SR=0	GT:SU:PE:SR	./.:25:25:0
2	120417200	916	N	<DEL>	.	.	SVTYPE=DEL;STRANDS=+-:18;SVLEN=-1295;END=120418495;CIPOS=-3,3;CIEND=-4,3;CIPOS95=0,0;CIEND95=0,0;SU=18;PE=10;SR=8	GT:SU:PE:SR	./.:18:10:8
2	121432433	917	N	<DEL>	.	.	SVTYPE=DEL;STRANDS=+-:6;SVLEN=-2;END=121432435;CIPOS=-5,0;CIEND=0,9;CIPOS95=0,1;CIEND95=0,0;IMPRECISE;SU=6;PE=0;SR=6	GT:SU:PE:SR	./.:6:0:6
2	121680868	918	N	<DEL>	.	.	SVTYPE=DEL;STRANDS=+-:10;SVLEN=-23;END=121680891;CIPOS=-5,9;CIEND=-10,9;CIPOS95=0,0;CIEND95=0,0;SU=10;PE=0;SR=10	GT:SU:PE:SR	./.:10:0:10
2	121797959	919	N	<DEL>	.	.	SVTYPE=DEL;STRANDS=+-:13;SVLEN=-440;END=121798399;CIPOS=-10,126;CIEND=-190,8;CIPOS95=-3,19;CIEND95=-32,1;IMPRECISE;SU=13;PE=13;SR=0	GT:SU:PE:SR	./.:13:13:0
2	122623755	920	N	<DEL>	.	.	SVTYPE=DEL;STRANDS=+-:29;SVLEN=-54;END=122623809;CIPOS=-1,0;CIEND=-1,0;CIPOS95=0,0;CIEND95=0,0;SU=29;PE=0;SR=29	GT:SU:PE:SR	./.:29:0:29
2	123364878	921	N	<DEL>	.	.	SVTYPE=DEL;STRANDS=+-:71;SVLEN=-498;END=123365376;CIPOS=-2,3;CIEND=-4,0;CIPOS95=0,0;CIEND95=0,0;SU=71;PE=64;SR=7	GT:SU:PE:SR	./.:71:64:7
2	125051760	922_1	N	[2:125052915[N	.	.	SVTYPE=BND;STRANDS=--:33;EVENT=922;MATEID=922_2;CIPOS=-10,9;CIEND=-7,9;CIPOS95=0,0;CIEND95=0,0;SU=33;PE=24;SR=9	GT:SU:PE:SR	./.:33:24:9
2	125052915	922_2	N	[2:125051760[N	.	.	SVTYPE=BND;STRANDS=--:33;SECONDARY;EVENT=922;MATEID=922_1;CIPOS=-7,9;CIEND=-10,9;CIPOS95=0,0;CIEND95=0,0;SU=33;PE=24;SR=9	GT:SU:PE:SR	./.:33:24:9
2	125051756	923_1	N	N]2:125053240]	.	.	SVTYPE=BND;STRANDS=++:25;EVENT=923;MATEID=923_2;CIPOS=-10,9;CIEND=-3,2;CIPOS95=0,0;CIEND95=0,0;SU=25;PE=16;SR=9	GT:SU:PE:SR	./.:25:16:9
2	125053240	923_2	N	N]2:125051756]	.	.	SVTYPE=BND;STRANDS=++:25;SECONDARY;EVENT=923;MATEID=923_1;CIPOS=-3,2;CIEND=-10,9;CIPOS95=0,0;CIEND95=0,0;SU=25;PE=16;SR=9	GT:SU:PE:SR	./.:25:16:9
2	125766561	924	N	<DEL>	.	.	SVTYPE=DEL;STRANDS=+-:22;SVLEN=-1686;END=125768247;CIPOS=-4,3;CIEND=-10,8;CIPOS95=0,0;CIEND95=0,0;SU=22;PE=15;SR=7	GT:SU:PE:SR	./.:22:15:7
2	125766561	925	N	<DUP>	.	.	SVTYPE=DUP;STRANDS=-+:26;SVLEN=1840;END=125768401;CIPOS=-10,4;CIEND=-5,9;CIPOS95=-1,0;CIEND95=-1,1;IMPRECISE;SU=26;PE=23;SR=3	GT:SU:PE:SR	./.:26:23:3
2	126509720	926_1	N	N]2:126510648]	.	.	SVTYPE=BND;STRANDS=++:5;EVENT=926;MATEID=926_2;CIPOS=-6,425;CIEND=-10,421;CIPOS95=0,170;CIEND95=-1,165;IMPRECISE;SU=5;PE=5;SR=0	GT:SU:PE:SR	./.:5:5:0
2	126510648	926_2	N	N]2:126509720]	.	.	SVTYPE=BND;STRANDS=++:5;SECONDARY;EVENT=926;MATEID=926_1;CIPOS=-10,421;CIEND=-6,425;CIPOS95=-1,165;CIEND95=0,170;IMPRECISE;SU=5;PE=5;SR=0	GT:SU:PE:SR	./.:5:5:0
2	126509721	927	N	<DEL>	.	.	SVTYPE=DEL;STRANDS=+-:40;SVLEN=-877;END=126510598;CIPOS=-10,9;CIEND=-2,0;CIPOS95=0,0;CIEND95=0,0;SU=40;PE=20;SR=20	GT:SU:PE:SR	./.:40:20:20
2	127674757	928_1	N	N]2:127677319]	.	.	SVTYPE=BND;STRANDS=++:4;EVENT=928;MATEID=928_2;CIPOS=-8,471;CIEND=-10,460;CIPOS95=0,179;CIEND95=-1,176;IMPRECISE;SU=4;PE=4;SR=0	GT:SU:PE:SR	./.:4:4:0
2	127677319	928_2	N	N]2:127674757]	.	.	SVTYPE=BND;STRANDS=++:4;SECONDARY;EVENT=928;MATEID=928_1;CIPOS=-10,460;CIEND=-8,471;CIPOS95=-1,176;CIEND95=0,179;IMPRECISE;SU=4;PE=4;SR=0	GT:SU:PE:SR	./.:4:4:0
2	127674758	929	N	<DEL>	.	.	SVTYPE=DEL;STRANDS=+-:63;SVLEN=-2514;END=127677272;CIPOS=-2,1;CIEND=-10,8;CIPOS95=0,0;CIEND95=0,0;SU=63;PE=46;SR=17	GT:SU:PE:SR	./.:63:46:17
2	179301045	930_1	N	N]2:179306403]	.	.	SVTYPE=BND;STRANDS=++:15;EVENT=930;MATEID=930_2;CIPOS=-10,498;CIEND=-9,268;CIPOS95=0,131;CIEND95=-1,117;IMPRECISE;SU=15;PE=15;SR=0	GT:SU:PE:SR	./.:15:15:0
2	179306403	930_2	N	N]2:179301045]	.	.	SVTYPE=BND;STRANDS=++:15;SECONDARY;EVENT=930;MATEID=930_1;CIPOS=-9,268;CIEND=-10,498;CIPOS95=-1,117;CIEND95=0,131;IMPRECISE;SU=15;PE=15;SR=0	GT:SU:PE:SR	./.:15:15:0
2	130954876	931	N	<DEL>	.	.	SVTYPE=DEL;STRANDS=+-:15;SVLEN=-2510;END=130957386;CIPOS=-10,224;CIEND=-244,8;CIPOS95=-1,65;CIEND95=-79,1;IMPRECISE;SU=15;PE=15;SR=0	GT:SU:PE:SR	./.:15:15:0
2	132534927	932_1	N	[2:132579359[N	.	.	SVTYPE=BND;STRANDS=--:11;EVENT=932;MATEID=932_2;CIPOS=-398,9;CIEND=-280,9;CIPOS95=-92,1;CIEND95=-104,1;IMPRECISE;SU=11;PE=11;SR=0	GT:SU:PE:SR	./.:11:11:0
2	132579359	932_2	N	[2:132534927[N	.	.	SVTYPE=BND;STRANDS=--:11;SECONDARY;EVENT=932;MATEID=932_1;CIPOS=-280,9;CIEND=-398,9;CIPOS95=-104,1;CIEND95=-92,1;IMPRECISE;SU=11;PE=11;SR=0	GT:SU:PE:SR	./.:11:11:0
2	155795048	933	N	<DUP>	.	.	SVTYPE=DUP;STRANDS=-+:4;SVLEN=300;END=155795348;CIPOS=-453,9;CIEND=-10,439;CIPOS95=-154,1;CIEND95=-1,153;IMPRECISE;SU=4;PE=4;SR=0	GT:SU:PE:SR	./.:4:4:0
2	231325308	934_1	N	N]2:231325687]	.	.	SVTYPE=BND;STRANDS=++:6;EVENT=934;MATEID=934_2;CIPOS=-4,327;CIEND=-10,390;CIPOS95=0,162;CIEND95=-1,156;IMPRECISE;SU=6;PE=6;SR=0	GT:SU:PE:SR	./.:6:6:0
2	231325687	934_2	N	N]2:231325308]	.	.	SVTYPE=BND;STRANDS=++:6;SECONDARY;EVENT=934;MATEID=934_1;CIPOS=-10,390;CIEND=-4,327;CIPOS95=-1,156;CIEND95=0,162;IMPRECISE;SU=6;PE=6;SR=0	GT:SU:PE:SR	./.:6:6:0
2	233668386	935	N	<DEL>	.	.	SVTYPE=DEL;STRANDS=+-:47;SVLEN=-290;END=233668676;CIPOS=-4,9;CIEND=-7,9;CIPOS95=0,0;CIEND95=0,0;SU=47;PE=26;SR=21	GT:SU:PE:SR	./.:47:26:21
2	241466701	936	N	<DUP>	.	.	SVTYPE=DUP;STRANDS=-+:15;SVLEN=493;END=241467194;CIPOS=-347,9;CIEND=-5,257;CIPOS95=-85,2;CIEND95=0,103;IMPRECISE;SU=15;PE=15;SR=0	GT:SU:PE:SR	./.:15:15:0
2	128737078	937	N	<DEL>	.	.	SVTYPE=DEL;STRANDS=+-:16;SVLEN=-84;END=128737162;CIPOS=-2,1;CIEND=-2,1;CIPOS95=0,0;CIEND95=0,0;SU=16;PE=0;SR=16	GT:SU:PE:SR	./.:16:0:16
2	128871272	938	N	<DEL>	.	.	SVTYPE=DEL;STRANDS=+-:33;SVLEN=-297;END=128871569;CIPOS=-10,9;CIEND=-2,0;CIPOS95=0,0;CIEND95=0,0;SU=33;PE=12;SR=21	GT:SU:PE:SR	./.:33:12:21
2	129098067	939	N	<DEL>	.	.	SVTYPE=DEL;STRANDS=+-:11;SVLEN=-746;END=129098813;CIPOS=-10,212;CIEND=-288,9;CIPOS95=-2,52;CIEND95=-87,2;IMPRECISE;SU=11;PE=11;SR=0	GT:SU:PE:SR	./.:11:11:0
2	129229044	940	N	<DEL>	.	.	SVTYPE=DEL;STRANDS=+-:9;SVLEN=-460;END=129229504;CIPOS=-10,311;CIEND=-247,9;CIPOS95=-1,127;CIEND95=-57,2;IMPRECISE;SU=9;PE=9;SR=0	GT:SU:PE:SR	./.:9:9:0
2	129638421	941	N	<DEL>	.	.	SVTYPE=DEL;STRANDS=+-:36;SVLEN=-7782;END=129646203;CIPOS=-8,137;CIEND=-147,4;CIPOS95=-1,31;CIEND95=-34,0;IMPRECISE;SU=36;PE=36;SR=0	GT:SU:PE:SR	./.:36:36:0
2	129703724	942_1	N	N]2:129722267]	.	.	SVTYPE=BND;STRANDS=++:29;EVENT=942;MATEID=942_2;CIPOS=-10,312;CIEND=-10,121;CIPOS95=-2,45;CIEND95=-3,23;IMPRECISE;SU=29;PE=29;SR=0	GT:SU:PE:SR	./.:29:29:0
2	129722267	942_2	N	N]2:129703724]	.	.	SVTYPE=BND;STRANDS=++:29;SECONDARY;EVENT=942;MATEID=942_1;CIPOS=-10,121;CIEND=-10,312;CIPOS95=-3,23;CIEND95=-2,45;IMPRECISE;SU=29;PE=29;SR=0	GT:SU:PE:SR	./.:29:29:0
2	131422767	943	N	<DUP>	.	.	SVTYPE=DUP;STRANDS=-+:8;SVLEN=3112;END=131425879;CIPOS=-447,9;CIEND=-10,378;CIPOS95=-121,1;CIEND95=-1,106;IMPRECISE;SU=8;PE=8;SR=0	GT:SU:PE:SR	./.:8:8:0
2	131886723	944_1	N	N]2:131887317]	.	.	SVTYPE=BND;STRANDS=++:34;EVENT=944;MATEID=944_2;CIPOS=-5,179;CIEND=-10,101;CIPOS95=0,66;CIEND95=-1,17;IMPRECISE;SU=34;PE=34;SR=0	GT:SU:PE:SR	./.:34:34:0
2	131887317	944_2	N	N]2:131886723]	.	.	SVTYPE=BND;STRANDS=++:34;SECONDARY;EVENT=944;MATEID=944_1;CIPOS=-10,101;CIEND=-5,179;CIPOS95=-1,17;CIEND95=0,66;IMPRECISE;SU=34;PE=34;SR=0	GT:SU:PE:SR	./.:34:34:0
2	131886577	945_1	N	[2:131887307[N	.	.	SVTYPE=BND;STRANDS=--:36;EVENT=945;MATEID=945_2;CIPOS=-2,0;CIEND=-1,0;CIPOS95=0,0;CIEND95=0,0;SU=36;PE=16;SR=20	GT:SU:PE:SR	./.:36:16:20
2	131887307	945_2	N	[2:131886577[N	.	.	SVTYPE=BND;STRANDS=--:36;SECONDARY;EVENT=945;MATEID=945_1;CIPOS=-1,0;CIEND=-2,0;CIPOS95=0,0;CIEND95=0,0;SU=36;PE=16;SR=20	GT:SU:PE:SR	./.:36:16:20
2	131037890	946_1	N	[2:132129791[N	.	.	SVTYPE=BND;STRANDS=--:4;EVENT=946;MATEID=946_2;CIPOS=-378,9;CIEND=-446,9;CIPOS95=-132,1;CIEND95=-159,1;IMPRECISE;SU=4;PE=4;SR=0	GT:SU:PE:SR	./.:4:4:0
2	132129791	946_2	N	[2:131037890[N	.	.	SVTYPE=BND;STRANDS=--:4;SECONDARY;EVENT=946;MATEID=946_1;CIPOS=-446,9;CIEND=-378,9;CIPOS95=-159,1;CIEND95=-132,1;IMPRECISE;SU=4;PE=4;SR=0	GT:SU:PE:SR	./.:4:4:0
2	131037627	947_1	N	N]2:132129939]	.	.	SVTYPE=BND;STRANDS=++:15;EVENT=947;MATEID=947_2;CIPOS=-10,325;CIEND=-9,285;CIPOS95=-2,65;CIEND95=0,118;IMPRECISE;SU=15;PE=15;SR=0	GT:SU:PE:SR	./.:15:15:0
2	132129939	947_2	N	N]2:131037627]	.	.	SVTYPE=BND;STRANDS=++:15;SECONDARY;EVENT=947;MATEID=947_1;CIPOS=-9,285;CIEND=-10,325;CIPOS95=0,118;CIEND95=-2,65;IMPRECISE;SU=15;PE=15;SR=0	GT:SU:PE:SR	./.:15:15:0
2	131037256	948_1	N	[2:132130217[N	.	.	SVTYPE=BND;STRANDS=--:19;EVENT=948;MATEID=948_2;CIPOS=-153,9;CIEND=-235,7;CIPOS95=-34,2;CIEND95=-92,1;IMPRECISE;SU=19;PE=19;SR=0	GT:SU:PE:SR	./.:19:19:0
2	132130217	948_2	N	[2:131037256[N	.	.	SVTYPE=BND;STRANDS=--:19;SECONDARY;EVENT=948;MATEID=948_1;CIPOS=-235,7;CIEND=-153,9;CIPOS95=-92,1;CIEND95=-34,2;IMPRECISE;SU=19;PE=19;SR=0	GT:SU:PE:SR	./.:19:19:0
2	130943337	949_1	N	[2:132246522[N	.	.	SVTYPE=BND;STRANDS=--:5;EVENT=949;MATEID=949_2;CIPOS=-441,9;CIEND=-362,9;CIPOS95=-145,1;CIEND95=-105,2;IMPRECISE;SU=5;PE=5;SR=0	GT:SU:PE:SR	./.:5:5:0
2	132246522	949_2	N	[2:130943337[N	.	.	SVTYPE=BND;STRANDS=--:5;SECONDARY;EVENT=949;MATEID=949_1;CIPOS=-362,9;CIEND=-441,9;CIPOS95=-105,2;CIEND95=-145,1;IMPRECISE;SU=5;PE=5;SR=0	GT:SU:PE:SR	./.:5:5:0
2	130943006	950_1	N	N]2:132246846]	.	.	SVTYPE=BND;STRANDS=++:13;EVENT=950;MATEID=950_2;CIPOS=-10,193;CIEND=-10,247;CIPOS95=-2,41;CIEND95=-2,80;IMPRECISE;SU=13;PE=13;SR=0	GT:SU:PE:SR	./.:13:13:0
2	132246846	950_2	N	N]2:130943006]	.	.	SVTYPE=BND;STRANDS=++:13;SECONDARY;EVENT=950;MATEID=950_1;CIPOS=-10,247;CIEND=-10,193;CIPOS95=-2,80;CIEND95=-2,41;IMPRECISE;SU=13;PE=13;SR=0	GT:SU:PE:SR	./.:13:13:0
2	130927736	951_1	N	N]2:132261284]	.	.	SVTYPE=BND;STRANDS=++:13;EVENT=951;MATEID=951_2;CIPOS=-10,266;CIEND=-10,406;CIPOS95=-1,109;CIEND95=-1,91;IMPRECISE;SU=13;PE=13;SR=0	GT:SU:PE:SR	./.:13:13:0
2	132261284	951_2	N	N]2:130927736]	.	.	SVTYPE=BND;STRANDS=++:13;SECONDARY;EVENT=951;MATEID=951_1;CIPOS=-10,406;CIEND=-10,266;CIPOS95=-1,91;CIEND95=-1,109;IMPRECISE;SU=13;PE=13;SR=0	GT:SU:PE:SR	./.:13:13:0
2	130924563	952_1	N	N]2:132264445]	.	.	SVTYPE=BND;STRANDS=++:8;EVENT=952;MATEID=952_2;CIPOS=-10,324;CIEND=-10,296;CIPOS95=-1,124;CIEND95=-2,94;IMPRECISE;SU=8;PE=8;SR=0	GT:SU:PE:SR	./.:8:8:0
2	132264445	952_2	N	N]2:130924563]	.	.	SVTYPE=BND;STRANDS=++:8;SECONDARY;EVENT=952;MATEID=952_1;CIPOS=-10,296;CIEND=-10,324;CIPOS95=-2,94;CIEND95=-1,124;IMPRECISE;SU=8;PE=8;SR=0	GT:SU:PE:SR	./.:8:8:0
2	130924388	953_1	N	[2:132264762[N	.	.	SVTYPE=BND;STRANDS=--:7;EVENT=953;MATEID=953_2;CIPOS=-359,9;CIEND=-375,9;CIPOS95=-130,1;CIEND95=-140,1;IMPRECISE;SU=7;PE=7;SR=0	GT:SU:PE:SR	./.:7:7:0
2	132264762	953_2	N	[2:130924388[N	.	.	SVTYPE=BND;STRANDS=--:7;SECONDARY;EVENT=953;MATEID=953_1;CIPOS=-375,9;CIEND=-359,9;CIPOS95=-140,1;CIEND95=-130,1;IMPRECISE;SU=7;PE=7;SR=0	GT:SU:PE:SR	./.:7:7:0
2	132335234	954	N	<DEL>	.	.	SVTYPE=DEL;STRANDS=+-:15;SVLEN=-97;END=132335331;CIPOS=-10,9;CIEND=-10,9;CIPOS95=0,0;CIEND95=0,0;SU=15;PE=0;SR=15	GT:SU:PE:SR	./.:15:0:15
2	132528555	955_1	N	[2:132548959[N	.	.	SVTYPE=BND;STRANDS=--:8;EVENT=955;MATEID=955_2;CIPOS=-320,9;CIEND=-334,9;CIPOS95=-93,1;CIEND95=-123,1;IMPRECISE;SU=8;PE=8;SR=0	GT:SU:PE:SR	./.:8:8:0
2	132548959	955_2	N	[2:132528555[N	.	.	SVTYPE=BND;STRANDS=--:8;SECONDARY;EVENT=955;MATEID=955_1;CIPOS=-334,9;CIEND=-320,9;CIPOS95=-123,1;CIEND95=-93,1;IMPRECISE;SU=8;PE=8;SR=0	GT:SU:PE:SR	./.:8:8:0
2	90413609	956_1	N	[2:132796283[N	.	.	SVTYPE=BND;STRANDS=--:4;EVENT=956;MATEID=956_2;CIPOS=-9,8;CIEND=-9,8;CIPOS95=0,0;CIEND95=0,0;SU=4;PE=0;SR=4	GT:SU:PE:SR	./.:4:0:4
2	132796283	956_2	N	[2:90413609[N	.	.	SVTYPE=BND;STRANDS=--:4;SECONDARY;EVENT=956;MATEID=956_1;CIPOS=-9,8;CIEND=-9,8;CIPOS95=0,0;CIEND95=0,0;SU=4;PE=0;SR=4	GT:SU:PE:SR	./.:4:0:4
2	132830458	957	N	<DEL>	.	.	SVTYPE=DEL;STRANDS=+-:4;SVLEN=-489;END=132830947;CIPOS=-10,476;CIEND=-437,9;CIPOS95=-1,169;CIEND95=-160,1;IMPRECISE;SU=4;PE=4;SR=0	GT:SU:PE:SR	./.:4:4:0
2	132975343	958	N	<DEL>	.	.	SVTYPE=DEL;STRANDS=+-:5;SVLEN=-535;END=132975878;CIPOS=-10,403;CIEND=-472,9;CIPOS95=-1,142;CIEND95=-160,1;IMPRECISE;SU=5;PE=5;SR=0	GT:SU:PE:SR	./.:5:5:0
2	132977732	959	N	<DEL>	.	.	SVTYPE=DEL;STRANDS=+-:5;SVLEN=-2730;END=132980462;CIPOS=-10,419;CIEND=-411,9;CIPOS95=-1,158;CIEND95=-148,0;IMPRECISE;SU=5;PE=5;SR=0	GT:SU:PE:SR	./.:5:5:0
2	132983930	960	N	<DEL>	.	.	SVTYPE=DEL;STRANDS=+-:36;SVLEN=-4117;END=132988047;CIPOS=-10,121;CIEND=-179,9;CIPOS95=-3,22;CIEND95=-58,2;IMPRECISE;SU=36;PE=36;SR=0	GT:SU:PE:SR	./.:36:36:0
2	92290351	961	N	<DUP>	.	.	SVTYPE=DUP;STRANDS=-+:99;SVLEN=40706322;END=132996673;CIPOS=-140,9;CIEND=-5,169;CIPOS95=-51,2;CIEND95=-1,72;IMPRECISE;SU=99;PE=99;SR=0	GT:SU:PE:SR	./.:99:99:0
2	92305827	962	N	<DEL>	.	.	SVTYPE=DEL;STRANDS=+-:30;SVLEN=-40690782;END=132996609;CIPOS=-5,216;CIEND=-235,0;CIPOS95=0,98;CIEND95=-108,1;IMPRECISE;SU=30;PE=30;SR=0	GT:SU:PE:SR	./.:30:30:0
2	92300945	963	N	<DEL>	.	.	SVTYPE=DEL;STRANDS=+-:9;SVLEN=-40695665;END=132996610;CIPOS=-9,330;CIEND=-500,9;CIPOS95=0,140;CIEND95=-148,0;IMPRECISE;SU=9;PE=9;SR=0	GT:SU:PE:SR	./.:9:9:0
2	92305710	964	N	<DUP>	.	.	SVTYPE=DUP;STRANDS=-+:4;SVLEN=40696861;END=133002571;CIPOS=-456,9;CIEND=-10,449;CIPOS95=-169,0;CIEND95=-1,166;IMPRECISE;SU=4;PE=4;SR=0	GT:SU:PE:SR	./.:4:4:0
2	133002319	965	N	<DUP>	.	.	SVTYPE=DUP;STRANDS=-+:6;SVLEN=1636;END=133003955;CIPOS=-379,9;CIEND=-10,392;CIPOS95=-132,1;CIEND95=-1,156;IMPRECISE;SU=6;PE=6;SR=0	GT:SU:PE:SR	./.:6:6:0
2	133002127	966	N	<DEL>	.	.	SVTYPE=DEL;STRANDS=+-:7;SVLEN=-1726;END=133003853;CIPOS=-10,350;CIEND=-378,4;CIPOS95=-2,84;CIEND95=-156,0;IMPRECISE;SU=7;PE=7;SR=0	GT:SU:PE:SR	./.:7:7:0
2	62957989	967	N	<DEL>	.	.	SVTYPE=DEL;STRANDS=+-:9;SVLEN=-70066123;END=133024112;CIPOS=-10,255;CIEND=-311,9;CIPOS95=-2,66;CIEND95=-118,1;IMPRECISE;SU=9;PE=9;SR=0	GT:SU:PE:SR	./.:9:9:0
2	62957997	968	N	<DUP>	.	.	SVTYPE=DUP;STRANDS=-+:13;SVLEN=70066567;END=133024564;CIPOS=-270,4;CIEND=-10,468;CIPOS95=-105,0;CIEND95=-1,120;IMPRECISE;SU=13;PE=13;SR=0	GT:SU:PE:SR	./.:13:13:0
2	133050259	969	N	<DEL>	.	.	SVTYPE=DEL;STRANDS=+-:11;SVLEN=-18;END=133050277;CIPOS=-10,2;CIEND=-3,2;CIPOS95=0,0;CIEND95=0,0;SU=11;PE=0;SR=11	GT:SU:PE:SR	./.:11:0:11
2	133115546	970	N	<DEL>	.	.	SVTYPE=DEL;STRANDS=+-:18;SVLEN=-256;END=133115802;CIPOS=-3,1;CIEND=-10,9;CIPOS95=0,0;CIEND95=0,0;SU=18;PE=3;SR=15	GT:SU:PE:SR	./.:18:3:15
2	133873778	971	N	<DEL>	.	.	SVTYPE=DEL;STRANDS=+-:22;SVLEN=-309;END=133874087;CIPOS=-10,9;CIEND=-10,8;CIPOS95=0,0;CIEND95=0,0;SU=22;PE=6;SR=16	GT:SU:PE:SR	./.:22:6:16
2	133979990	972	N	<DUP>	.	.	SVTYPE=DUP;STRANDS=-+:12;SVLEN=158;END=133980148;CIPOS=-10,9;CIEND=-10,9;CIPOS95=0,0;CIEND95=0,0;SU=12;PE=0;SR=12	GT:SU:PE:SR	./.:12:0:12
2	134544291	973	N	<DEL>	.	.	SVTYPE=DEL;STRANDS=+-:42;SVLEN=-315;END=134544606;CIPOS=-2,0;CIEND=-10,9;CIPOS95=0,0;CIEND95=0,0;SU=42;PE=13;SR=29	GT:SU:PE:SR	./.:42:13:29
2	134868832	974	N	<DEL>	.	.	SVTYPE=DEL;STRANDS=+-:19;SVLEN=-305;END=134869137;CIPOS=-4,2;CIEND=-4,2;CIPOS95=0,0;CIEND95=0,0;SU=19;PE=10;SR=9	GT:SU:PE:SR	./.:19:10:9
2	135260549	975	N	<DUP>	.	.	SVTYPE=DUP;STRANDS=-+:10;SVLEN=1432;END=135261981;CIPOS=-314,9;CIEND=-10,297;CIPOS95=-127,1;CIEND95=-2,62;IMPRECISE;SU=10;PE=10;SR=0	GT:SU:PE:SR	./.:10:10:0
2	135260689	976	N	<DEL>	.	.	SVTYPE=DEL;STRANDS=+-:17;SVLEN=-1440;END=135262129;CIPOS=-10,454;CIEND=-151,9;CIPOS95=-1,106;CIEND95=-29,3;IMPRECISE;SU=17;PE=17;SR=0	GT:SU:PE:SR	./.:17:17:0
2	135274294	977_1	N	[2:135274352[N	.	.	SVTYPE=BND;STRANDS=--:11;EVENT=977;MATEID=977_2;CIPOS=-3,2;CIEND=-3,2;CIPOS95=0,0;CIEND95=0,0;SU=11;PE=0;SR=11	GT:SU:PE:SR	./.:11:0:11
2	135274352	977_2	N	[2:135274294[N	.	.	SVTYPE=BND;STRANDS=--:11;SECONDARY;EVENT=977;MATEID=977_1;CIPOS=-3,2;CIEND=-3,2;CIPOS95=0,0;CIEND95=0,0;SU=11;PE=0;SR=11	GT:SU:PE:SR	./.:11:0:11
2	138245303	978_1	N	N]2:138245685]	.	.	SVTYPE=BND;STRANDS=++:5;EVENT=978;MATEID=978_2;CIPOS=-5,327;CIEND=-10,418;CIPOS95=0,170;CIEND95=-1,162;IMPRECISE;SU=5;PE=5;SR=0	GT:SU:PE:SR	./.:5:5:0
2	138245685	978_2	N	N]2:138245303]	.	.	SVTYPE=BND;STRANDS=++:5;SECONDARY;EVENT=978;MATEID=978_1;CIPOS=-10,418;CIEND=-5,327;CIPOS95=-1,162;CIEND95=0,170;IMPRECISE;SU=5;PE=5;SR=0	GT:SU:PE:SR	./.:5:5:0
2	138245304	979	N	<DEL>	.	.	SVTYPE=DEL;STRANDS=+-:40;SVLEN=-328;END=138245632;CIPOS=-2,0;CIEND=-10,9;CIPOS95=0,0;CIEND95=0,0;SU=40;PE=10;SR=30	GT:SU:PE:SR	./.:40:10:30
2	138540035	980	N	<DEL>	.	.	SVTYPE=DEL;STRANDS=+-:8;SVLEN=-20;END=138540055;CIPOS=-10,7;CIEND=-8,9;CIPOS95=0,0;CIEND95=0,0;SU=8;PE=0;SR=8	GT:SU:PE:SR	./.:8:0:8
2	139515404	981	N	<DEL>	.	.	SVTYPE=DEL;STRANDS=+-:4;SVLEN=-11;END=139515415;CIPOS=-9,8;CIEND=-9,8;CIPOS95=0,0;CIEND95=0,0;SU=4;PE=0;SR=4	GT:SU:PE:SR	./.:4:0:4
2	141600635	982	N	<DEL>	.	.	SVTYPE=DEL;STRANDS=+-:6;SVLEN=-35;END=141600670;CIPOS=-6,5;CIEND=-6,5;CIPOS95=0,0;CIEND95=0,0;SU=6;PE=0;SR=6	GT:SU:PE:SR	./.:6:0:6
2	142351003	983	N	<DEL>	.	.	SVTYPE=DEL;STRANDS=+-:39;SVLEN=-320;END=142351323;CIPOS=-2,0;CIEND=-10,9;CIPOS95=0,0;CIEND95=0,0;SU=39;PE=16;SR=23	GT:SU:PE:SR	./.:39:16:23
2	143434621	984_1	N	N]2:143434996]	.	.	SVTYPE=BND;STRANDS=++:4;EVENT=984;MATEID=984_2;CIPOS=-10,320;CIEND=-10,466;CIPOS95=0,179;CIEND95=-1,177;IMPRECISE;SU=4;PE=4;SR=0	GT:SU:PE:SR	./.:4:4:0
2	143434996	984_2	N	N]2:143434621]	.	.	SVTYPE=BND;STRANDS=++:4;SECONDARY;EVENT=984;MATEID=984_1;CIPOS=-10,466;CIEND=-10,320;CIPOS95=-1,177;CIEND95=0,179;IMPRECISE;SU=4;PE=4;SR=0	GT:SU:PE:SR	./.:4:4:0
2	143434622	985	N	<DEL>	.	.	SVTYPE=DEL;STRANDS=+-:30;SVLEN=-321;END=143434943;CIPOS=-2,0;CIEND=-10,9;CIPOS95=0,0;CIEND95=0,0;SU=30;PE=12;SR=18	GT:SU:PE:SR	./.:30:12:18
2	143800166	986	N	<DEL>	.	.	SVTYPE=DEL;STRANDS=+-:5;SVLEN=-20;END=143800186;CIPOS=-10,9;CIEND=-10,9;CIPOS95=0,0;CIEND95=0,0;SU=5;PE=0;SR=5	GT:SU:PE:SR	./.:5:0:5
2	144582909	987	N	<DEL>	.	.	SVTYPE=DEL;STRANDS=+-:5;SVLEN=-21;END=144582930;CIPOS=-10,9;CIEND=-10,9;CIPOS95=0,0;CIEND95=0,0;SU=5;PE=0;SR=5	GT:SU:PE:SR	./.:5:0:5
2	146862620	988_1	N	N]2:146876914]	.	.	SVTYPE=BND;STRANDS=++:4;EVENT=988;MATEID=988_2;CIPOS=-10,465;CIEND=-10,460;CIPOS95=0,176;CIEND95=-1,171;IMPRECISE;SU=4;PE=4;SR=0	GT:SU:PE:SR	./.:4:4:0
2	146876914	988_2	N	N]2:146862620]	.	.	SVTYPE=BND;STRANDS=++:4;SECONDARY;EVENT=988;MATEID=988_1;CIPOS=-10,460;CIEND=-10,465;CIPOS95=-1,171;CIEND95=0,176;IMPRECISE;SU=4;PE=4;SR=0	GT:SU:PE:SR	./.:4:4:0
2	146862616	989	N	<DEL>	.	.	SVTYPE=DEL;STRANDS=+-:36;SVLEN=-14246;END=146876862;CIPOS=-5,0;CIEND=-10,9;CIPOS95=-5,0;CIEND95=0,0;IMPRECISE;SU=36;PE=19;SR=17	GT:SU:PE:SR	./.:36:19:17
2	146952440	990	N	<DEL>	.	.	SVTYPE=DEL;STRANDS=+-:20;SVLEN=-44;END=146952484;CIPOS=-10,9;CIEND=-10,9;CIPOS95=0,0;CIEND95=0,0;SU=20;PE=0;SR=20	GT:SU:PE:SR	./.:20:0:20
2	149047461	991	N	<DEL>	.	.	SVTYPE=DEL;STRANDS=+-:6;SVLEN=-30;END=149047491;CIPOS=-7,0;CIEND=-6,5;CIPOS95=-7,0;CIEND95=0,0;IMPRECISE;SU=6;PE=0;SR=6	GT:SU:PE:SR	./.:6:0:6
2	151786805	992	N	<DEL>	.	.	SVTYPE=DEL;STRANDS=+-:7;SVLEN=-28;END=151786833;CIPOS=-6,4;CIEND=-5,4;CIPOS95=0,0;CIEND95=0,0;SU=7;PE=0;SR=7	GT:SU:PE:SR	./.:7:0:7
2	151903088	993_1	N	N]2:151903409]	.	.	SVTYPE=BND;STRANDS=++:4;EVENT=993;MATEID=993_2;CIPOS=-10,269;CIEND=-10,463;CIPOS95=0,179;CIEND95=-1,175;IMPRECISE;SU=4;PE=4;SR=0	GT:SU:PE:SR	./.:4:4:0
2	151903409	993_2	N	N]2:151903088]	.	.	SVTYPE=BND;STRANDS=++:4;SECONDARY;EVENT=993;MATEID=993_1;CIPOS=-10,463;CIEND=-10,269;CIPOS95=-1,175;CIEND95=0,179;IMPRECISE;SU=4;PE=4;SR=0	GT:SU:PE:SR	./.:4:4:0
2	151903089	994	N	<DEL>	.	.	SVTYPE=DEL;STRANDS=+-:36;SVLEN=-270;END=151903359;CIPOS=-10,9;CIEND=-2,0;CIPOS95=0,0;CIEND95=0,0;SU=36;PE=9;SR=27	GT:SU:PE:SR	./.:36:9:27
2	152041205	995	N	<DEL>	.	.	SVTYPE=DEL;STRANDS=+-:13;SVLEN=-287;END=152041492;CIPOS=-10,9;CIEND=-10,8;CIPOS95=-1,1;CIEND95=-1,0;IMPRECISE;SU=13;PE=10;SR=3	GT:SU:PE:SR	./.:13:10:3
2	152607205	996	N	<INV>	.	.	SVTYPE=INV;STRANDS=++:2,--:2;SVLEN=53;END=152607258;CIPOS=-8,0;CIEND=0,4;CIPOS95=-8,0;CIEND95=0,4;IMPRECISE;SU=4;PE=2;SR=2	GT:SU:PE:SR	./.:4:2:2
2	152617300	997_1	N	N]2:152617657]	.	.	SVTYPE=BND;STRANDS=++:8;EVENT=997;MATEID=997_2;CIPOS=-3,301;CIEND=-10,354;CIPOS95=0,152;CIEND95=-1,141;IMPRECISE;SU=8;PE=8;SR=0	GT:SU:PE:SR	./.:8:8:0
2	152617657	997_2	N	N]2:152617300]	.	.	SVTYPE=BND;STRANDS=++:8;SECONDARY;EVENT=997;MATEID=997_1;CIPOS=-10,354;CIEND=-3,301;CIPOS95=-1,141;CIEND95=0,152;IMPRECISE;SU=8;PE=8;SR=0	GT:SU:PE:SR	./.:8:8:0
2	152617301	998	N	<DEL>	.	.	SVTYPE=DEL;STRANDS=+-:56;SVLEN=-302;END=152617603;CIPOS=0,0;CIEND=0,0;CIPOS95=0,0;CIEND95=0,0;SU=56;PE=13;SR=43	GT:SU:PE:SR	./.:56:13:43
2	152733179	999	N	<DUP>	.	.	SVTYPE=DUP;STRANDS=-+:12;SVLEN=147;END=152733326;CIPOS=-10,9;CIEND=-10,9;CIPOS95=0,0;CIEND95=0,0;SU=12;PE=0;SR=12	GT:SU:PE:SR	./.:12:0:12
2	153459919	1000_1	N	N]2:153461435]	.	.	SVTYPE=BND;STRANDS=++:30;EVENT=1000;MATEID=1000_2;CIPOS=-3,3;CIEND=-4,3;CIPOS95=0,0;CIEND95=0,0;SU=30;PE=22;SR=8	GT:SU:PE:SR	./.:30:22:8
2	153461435	1000_2	N	N]2:153459919]	.	.	SVTYPE=BND;STRANDS=++:30;SECONDARY;EVENT=1000;MATEID=1000_1;CIPOS=-4,3;CIEND=-3,3;CIPOS95=0,0;CIEND95=0,0;SU=30;PE=22;SR=8	GT:SU:PE:SR	./.:30:22:8
2	153461095	1001	N	<DUP>	.	.	SVTYPE=DUP;STRANDS=-+:4;SVLEN=400;END=153461495;CIPOS=-478,7;CIEND=-10,461;CIPOS95=-179,0;CIEND95=-1,174;IMPRECISE;SU=4;PE=4;SR=0	GT:SU:PE:SR	./.:4:4:0
2	153461096	1002_1	N	[2:153461447[N	.	.	SVTYPE=BND;STRANDS=--:34;EVENT=1002;MATEID=1002_2;CIPOS=-10,9;CIEND=-2,0;CIPOS95=0,0;CIEND95=0,0;SU=34;PE=19;SR=15	GT:SU:PE:SR	./.:34:19:15
2	153461447	1002_2	N	[2:153461096[N	.	.	SVTYPE=BND;STRANDS=--:34;SECONDARY;EVENT=1002;MATEID=1002_1;CIPOS=-2,0;CIEND=-10,9;CIPOS95=0,0;CIEND95=0,0;SU=34;PE=19;SR=15	GT:SU:PE:SR	./.:34:19:15
2	153795989	1003_1	N	N]2:153799783]	.	.	SVTYPE=BND;STRANDS=++:4;EVENT=1003;MATEID=1003_2;CIPOS=-8,471;CIEND=-10,475;CIPOS95=0,179;CIEND95=0,178;IMPRECISE;SU=4;PE=4;SR=0	GT:SU:PE:SR	./.:4:4:0
2	153799783	1003_2	N	N]2:153795989]	.	.	SVTYPE=BND;STRANDS=++:4;SECONDARY;EVENT=1003;MATEID=1003_1;CIPOS=-10,475;CIEND=-8,471;CIPOS95=0,178;CIEND95=0,179;IMPRECISE;SU=4;PE=4;SR=0	GT:SU:PE:SR	./.:4:4:0
2	153795990	1004	N	<DEL>	.	.	SVTYPE=DEL;STRANDS=+-:22;SVLEN=-3753;END=153799743;CIPOS=-8,9;CIEND=-10,9;CIPOS95=0,0;CIEND95=0,0;SU=22;PE=17;SR=5	GT:SU:PE:SR	./.:22:17:5
2	154064580	1005	N	<DEL>	.	.	SVTYPE=DEL;STRANDS=+-:18;SVLEN=-92;END=154064672;CIPOS=-10,1;CIEND=-4,9;CIPOS95=0,0;CIEND95=0,0;SU=18;PE=0;SR=18	GT:SU:PE:SR	./.:18:0:18
2	154494935	1006	N	<DEL>	.	.	SVTYPE=DEL;STRANDS=+-:20;SVLEN=-217;END=154495152;CIPOS=-3,1;CIEND=-10,9;CIPOS95=0,0;CIEND95=0,0;SU=20;PE=3;SR=17	GT:SU:PE:SR	./.:20:3:17
2	154895771	1007	N	<DEL>	.	.	SVTYPE=DEL;STRANDS=+-:29;SVLEN=-3407;END=154899178;CIPOS=-6,7;CIEND=-8,2;CIPOS95=0,0;CIEND95=0,0;SU=29;PE=25;SR=4	GT:SU:PE:SR	./.:29:25:4
2	154990066	1008	N	<DEL>	.	.	SVTYPE=DEL;STRANDS=+-:5;SVLEN=-13;END=154990079;CIPOS=-10,9;CIEND=-10,9;CIPOS95=0,0;CIEND95=0,0;SU=5;PE=0;SR=5	GT:SU:PE:SR	./.:5:0:5
2	155155023	1009	N	<INV>	.	.	SVTYPE=INV;STRANDS=++:1,--:3;SVLEN=254;END=155155277;CIPOS=-75,0;CIEND=0,10;CIPOS95=-63,0;CIEND95=0,3;IMPRECISE;SU=4;PE=4;SR=0	GT:SU:PE:SR	./.:4:4:0
2	155155088	1010_1	N	N]2:155155430]	.	.	SVTYPE=BND;STRANDS=++:13;EVENT=1010;MATEID=1010_2;CIPOS=-10,138;CIEND=-10,245;CIPOS95=-1,87;CIEND95=0,86;IMPRECISE;SU=13;PE=13;SR=0	GT:SU:PE:SR	./.:13:13:0
2	155155430	1010_2	N	N]2:155155088]	.	.	SVTYPE=BND;STRANDS=++:13;SECONDARY;EVENT=1010;MATEID=1010_1;CIPOS=-10,245;CIEND=-10,138;CIPOS95=0,86;CIEND95=-1,87;IMPRECISE;SU=13;PE=13;SR=0	GT:SU:PE:SR	./.:13:13:0
2	155155025	1011	N	<DUP>	.	.	SVTYPE=DUP;STRANDS=-+:4;SVLEN=406;END=155155431;CIPOS=-10,9;CIEND=-10,9;CIPOS95=-1,0;CIEND95=-1,1;IMPRECISE;SU=4;PE=1;SR=3	GT:SU:PE:SR	./.:4:1:3
2	155869270	1012	N	<DEL>	.	.	SVTYPE=DEL;STRANDS=+-:4;SVLEN=-29;END=155869299;CIPOS=-9,8;CIEND=-9,8;CIPOS95=0,0;CIEND95=0,0;SU=4;PE=0;SR=4	GT:SU:PE:SR	./.:4:0:4
2	155891193	1013	N	<DEL>	.	.	SVTYPE=DEL;STRANDS=+-:36;SVLEN=-301;END=155891494;CIPOS=-2,0;CIEND=-1,0;CIPOS95=0,0;CIEND95=0,0;SU=36;PE=11;SR=25	GT:SU:PE:SR	./.:36:11:25
2	156656757	1014	N	<DEL>	.	.	SVTYPE=DEL;STRANDS=+-:13;SVLEN=-103;END=156656860;CIPOS=-10,9;CIEND=-10,9;CIPOS95=0,0;CIEND95=0,0;SU=13;PE=0;SR=13	GT:SU:PE:SR	./.:13:0:13
2	157272386	1015	N	<DEL>	.	.	SVTYPE=DEL;STRANDS=+-:14;SVLEN=-169;END=157272555;CIPOS=-10,9;CIEND=-10,9;CIPOS95=0,0;CIEND95=0,0;SU=14;PE=0;SR=14	GT:SU:PE:SR	./.:14:0:14
2	158433349	1016	N	<DEL>	.	.	SVTYPE=DEL;STRANDS=+-:47;SVLEN=-317;END=158433666;CIPOS=-10,9;CIEND=-2,0;CIPOS95=0,0;CIEND95=0,0;SU=47;PE=20;SR=27	GT:SU:PE:SR	./.:47:20:27
2	158719100	1017	N	<DEL>	.	.	SVTYPE=DEL;STRANDS=+-:30;SVLEN=-297;END=158719397;CIPOS=-2,0;CIEND=0,8;CIPOS95=0,0;CIEND95=0,0;SU=30;PE=12;SR=18	GT:SU:PE:SR	./.:30:12:18
2	159406653	1018	N	<DEL>	.	.	SVTYPE=DEL;STRANDS=+-:5;SVLEN=-4;END=159406657;CIPOS=-10,2;CIEND=-3,6;CIPOS95=0,0;CIEND95=0,0;SU=5;PE=0;SR=5	GT:SU:PE:SR	./.:5:0:5
2	159444856	1019	N	<DEL>	.	.	SVTYPE=DEL;STRANDS=+-:4;SVLEN=-72;END=159444928;CIPOS=-10,33;CIEND=0,3;CIPOS95=-2,24;CIEND95=0,3;IMPRECISE;SU=4;PE=4;SR=0	GT:SU:PE:SR	./.:4:4:0
2	159644059	1020	N	<DEL>	.	.	SVTYPE=DEL;STRANDS=+-:11;SVLEN=-60;END=159644119;CIPOS=-3,2;CIEND=-3,2;CIPOS95=0,0;CIEND95=0,0;SU=11;PE=0;SR=11	GT:SU:PE:SR	./.:11:0:11
2	159706361	1021	N	<DEL>	.	.	SVTYPE=DEL;STRANDS=+-:4;SVLEN=-37129;END=159743490;CIPOS=-10,498;CIEND=-458,9;CIPOS95=-1,178;CIEND95=-168,1;IMPRECISE;SU=4;PE=4;SR=0	GT:SU:PE:SR	./.:4:4:0
2	159783283	1022	N	<DEL>	.	.	SVTYPE=DEL;STRANDS=+-:9;SVLEN=-34;END=159783317;CIPOS=-10,9;CIEND=-10,9;CIPOS95=0,0;CIEND95=0,0;SU=9;PE=1;SR=8	GT:SU:PE:SR	./.:9:1:8
2	160149125	1023_1	N	N]2:160151700]	.	.	SVTYPE=BND;STRANDS=++:9;EVENT=1023;MATEID=1023_2;CIPOS=-4,341;CIEND=-10,483;CIPOS95=0,148;CIEND95=-1,142;IMPRECISE;SU=9;PE=9;SR=0	GT:SU:PE:SR	./.:9:9:0
2	160151700	1023_2	N	N]2:160149125]	.	.	SVTYPE=BND;STRANDS=++:9;SECONDARY;EVENT=1023;MATEID=1023_1;CIPOS=-10,483;CIEND=-4,341;CIPOS95=-1,142;CIEND95=0,148;IMPRECISE;SU=9;PE=9;SR=0	GT:SU:PE:SR	./.:9:9:0
2	160149126	1024	N	<DEL>	.	.	SVTYPE=DEL;STRANDS=+-:91;SVLEN=-2526;END=160151652;CIPOS=-10,8;CIEND=0,0;CIPOS95=0,0;CIEND95=0,0;SU=91;PE=58;SR=33	GT:SU:PE:SR	./.:91:58:33
2	160855862	1025_1	N	N]2:160856227]	.	.	SVTYPE=BND;STRANDS=++:7;EVENT=1025;MATEID=1025_2;CIPOS=-10,310;CIEND=-10,360;CIPOS95=0,157;CIEND95=-1,150;IMPRECISE;SU=7;PE=7;SR=0	GT:SU:PE:SR	./.:7:7:0
2	160856227	1025_2	N	N]2:160855862]	.	.	SVTYPE=BND;STRANDS=++:7;SECONDARY;EVENT=1025;MATEID=1025_1;CIPOS=-10,360;CIEND=-10,310;CIPOS95=-1,150;CIEND95=0,157;IMPRECISE;SU=7;PE=7;SR=0	GT:SU:PE:SR	./.:7:7:0
2	160855863	1026	N	<DEL>	.	.	SVTYPE=DEL;STRANDS=+-:30;SVLEN=-311;END=160856174;CIPOS=-10,9;CIEND=-2,0;CIPOS95=0,0;CIEND95=0,0;SU=30;PE=14;SR=16	GT:SU:PE:SR	./.:30:14:16
2	160976786	1027	N	<DEL>	.	.	SVTYPE=DEL;STRANDS=+-:4;SVLEN=-556;END=160977342;CIPOS=-10,448;CIEND=-449,9;CIPOS95=-1,162;CIEND95=-161,1;IMPRECISE;SU=4;PE=4;SR=0	GT:SU:PE:SR	./.:4:4:0
2	161795609	1028_1	N	N]2:161795979]	.	.	SVTYPE=BND;STRANDS=++:5;EVENT=1028;MATEID=1028_2;CIPOS=-10,313;CIEND=-10,422;CIPOS95=0,170;CIEND95=-1,163;IMPRECISE;SU=5;PE=5;SR=0	GT:SU:PE:SR	./.:5:5:0
2	161795979	1028_2	N	N]2:161795609]	.	.	SVTYPE=BND;STRANDS=++:5;SECONDARY;EVENT=1028;MATEID=1028_1;CIPOS=-10,422;CIEND=-10,313;CIPOS95=-1,163;CIEND95=0,170;IMPRECISE;SU=5;PE=5;SR=0	GT:SU:PE:SR	./.:5:5:0
2	161795610	1029	N	<DEL>	.	.	SVTYPE=DEL;STRANDS=+-:53;SVLEN=-314;END=161795924;CIPOS=-10,8;CIEND=-10,9;CIPOS95=0,0;CIEND95=0,0;SU=53;PE=25;SR=28	GT:SU:PE:SR	./.:53:25:28
2	162332271	1030	N	<DEL>	.	.	SVTYPE=DEL;STRANDS=+-:56;SVLEN=-1770;END=162334041;CIPOS=-10,9;CIEND=-8,1;CIPOS95=0,0;CIEND95=0,0;SU=56;PE=52;SR=4	GT:SU:PE:SR	./.:56:52:4
2	163666421	1031	N	<DEL>	.	.	SVTYPE=DEL;STRANDS=+-:28;SVLEN=-302;END=163666723;CIPOS=-3,1;CIEND=-2,0;CIPOS95=0,0;CIEND95=0,0;SU=28;PE=10;SR=18	GT:SU:PE:SR	./.:28:10:18
2	166267523	1032	N	<DEL>	.	.	SVTYPE=DEL;STRANDS=+-:25;SVLEN=-308;END=166267831;CIPOS=-10,9;CIEND=-3,1;CIPOS95=0,0;CIEND95=0,0;SU=25;PE=12;SR=13	GT:SU:PE:SR	./.:25:12:13
2	167844961	1033	N	<DEL>	.	.	SVTYPE=DEL;STRANDS=+-:35;SVLEN=-6247;END=167851208;CIPOS=-3,2;CIEND=-10,9;CIPOS95=0,0;CIEND95=0,0;SU=35;PE=25;SR=10	GT:SU:PE:SR	./.:35:25:10
2	168895820	1034_1	N	N]2:168896169]	.	.	SVTYPE=BND;STRANDS=++:4;EVENT=1034;MATEID=1034_2;CIPOS=-10,304;CIEND=-10,469;CIPOS95=0,179;CIEND95=-1,177;IMPRECISE;SU=4;PE=4;SR=0	GT:SU:PE:SR	./.:4:4:0
2	168896169	1034_2	N	N]2:168895820]	.	.	SVTYPE=BND;STRANDS=++:4;SECONDARY;EVENT=1034;MATEID=1034_1;CIPOS=-10,469;CIEND=-10,304;CIPOS95=-1,177;CIEND95=0,179;IMPRECISE;SU=4;PE=4;SR=0	GT:SU:PE:SR	./.:4:4:0
2	168895821	1035	N	<DEL>	.	.	SVTYPE=DEL;STRANDS=+-:48;SVLEN=-305;END=168896126;CIPOS=-2,0;CIEND=-10,9;CIPOS95=0,0;CIEND95=0,0;SU=48;PE=21;SR=27	GT:SU:PE:SR	./.:48:21:27
2	169395476	1036_1	N	N]2:169395829]	.	.	SVTYPE=BND;STRANDS=++:4;EVENT=1036;MATEID=1036_2;CIPOS=-10,296;CIEND=-10,457;CIPOS95=0,179;CIEND95=-1,172;IMPRECISE;SU=4;PE=4;SR=0	GT:SU:PE:SR	./.:4:4:0
2	169395829	1036_2	N	N]2:169395476]	.	.	SVTYPE=BND;STRANDS=++:4;SECONDARY;EVENT=1036;MATEID=1036_1;CIPOS=-10,457;CIEND=-10,296;CIPOS95=-1,172;CIEND95=0,179;IMPRECISE;SU=4;PE=4;SR=0	GT:SU:PE:SR	./.:4:4:0
2	169395477	1037	N	<DEL>	.	.	SVTYPE=DEL;STRANDS=+-:48;SVLEN=-297;END=169395774;CIPOS=-10,9;CIEND=-1,0;CIPOS95=0,0;CIEND95=0,0;SU=48;PE=15;SR=33	GT:SU:PE:SR	./.:48:15:33
2	169403995	1038	N	<DEL>	.	.	SVTYPE=DEL;STRANDS=+-:7;SVLEN=-59;END=169404054;CIPOS=-5,4;CIEND=-5,4;CIPOS95=0,0;CIEND95=0,0;SU=7;PE=0;SR=7	GT:SU:PE:SR	./.:7:0:7
2	169577947	1039	N	<INV>	.	.	SVTYPE=INV;STRANDS=++:10,--:11;SVLEN=181;END=169578128;CIPOS=-14,77;CIEND=-2,9;CIPOS95=-5,69;CIEND95=-2,2;IMPRECISE;SU=21;PE=21;SR=0	GT:SU:PE:SR	./.:21:21:0
2	169606133	1040	N	<DEL>	.	.	SVTYPE=DEL;STRANDS=+-:8;SVLEN=-74;END=169606207;CIPOS=-10,9;CIEND=-10,9;CIPOS95=0,0;CIEND95=0,0;SU=8;PE=0;SR=8	GT:SU:PE:SR	./.:8:0:8
2	170038235	1041	N	<DEL>	.	.	SVTYPE=DEL;STRANDS=+-:7;SVLEN=-28;END=170038263;CIPOS=-5,4;CIEND=-5,4;CIPOS95=0,0;CIEND95=0,0;SU=7;PE=0;SR=7	GT:SU:PE:SR	./.:7:0:7
2	170105132	1042_1	N	N]2:170111215]	.	.	SVTYPE=BND;STRANDS=++:6;EVENT=1042;MATEID=1042_2;CIPOS=-6,399;CIEND=-10,391;CIPOS95=0,162;CIEND95=-1,154;IMPRECISE;SU=6;PE=6;SR=0	GT:SU:PE:SR	./.:6:6:0
2	170111215	1042_2	N	N]2:170105132]	.	.	SVTYPE=BND;STRANDS=++:6;SECONDARY;EVENT=1042;MATEID=1042_1;CIPOS=-10,391;CIEND=-6,399;CIPOS95=-1,154;CIEND95=0,162;IMPRECISE;SU=6;PE=6;SR=0	GT:SU:PE:SR	./.:6:6:0
2	170105133	1043	N	<DEL>	.	.	SVTYPE=DEL;STRANDS=+-:30;SVLEN=-6029;END=170111162;CIPOS=-10,9;CIEND=-10,9;CIPOS95=0,0;CIEND95=0,0;SU=30;PE=20;SR=10	GT:SU:PE:SR	./.:30:20:10
2	170641517	1044_1	N	N]2:170644008]	.	.	SVTYPE=BND;STRANDS=++:6;EVENT=1044;MATEID=1044_2;CIPOS=-6,399;CIEND=-10,472;CIPOS95=0,162;CIEND95=-1,154;IMPRECISE;SU=6;PE=6;SR=0	GT:SU:PE:SR	./.:6:6:0
2	170644008	1044_2	N	N]2:170641517]	.	.	SVTYPE=BND;STRANDS=++:6;SECONDARY;EVENT=1044;MATEID=1044_1;CIPOS=-10,472;CIEND=-6,399;CIPOS95=-1,154;CIEND95=0,162;IMPRECISE;SU=6;PE=6;SR=0	GT:SU:PE:SR	./.:6:6:0
2	170641518	1045	N	<DEL>	.	.	SVTYPE=DEL;STRANDS=+-:55;SVLEN=-2433;END=170643951;CIPOS=-10,9;CIEND=-2,0;CIPOS95=0,0;CIEND95=0,0;SU=55;PE=35;SR=20	GT:SU:PE:SR	./.:55:35:20
2	172906226	1046	N	<DEL>	.	.	SVTYPE=DEL;STRANDS=+-:15;SVLEN=-4009;END=172910235;CIPOS=-10,172;CIEND=-344,9;CIPOS95=-2,36;CIEND95=-72,0;IMPRECISE;SU=15;PE=15;SR=0	GT:SU:PE:SR	./.:15:15:0
2	173004263	1047	N	<DEL>	.	.	SVTYPE=DEL;STRANDS=+-:19;SVLEN=-3211;END=173007474;CIPOS=-10,9;CIEND=-10,7;CIPOS95=-1,3;CIEND95=-4,0;IMPRECISE;SU=19;PE=18;SR=1	GT:SU:PE:SR	./.:19:18:1
2	173148039	1048	N	<DEL>	.	.	SVTYPE=DEL;STRANDS=+-:34;SVLEN=-60;END=173148099;CIPOS=-10,8;CIEND=-1,0;CIPOS95=0,0;CIEND95=0,0;SU=34;PE=0;SR=34	GT:SU:PE:SR	./.:34:0:34
2	175028458	1049	N	<DEL>	.	.	SVTYPE=DEL;STRANDS=+-:8;SVLEN=-27;END=175028485;CIPOS=-10,9;CIEND=-10,9;CIPOS95=0,0;CIEND95=0,0;SU=8;PE=0;SR=8	GT:SU:PE:SR	./.:8:0:8
2	175090639	1050_1	N	N]2:175090995]	.	.	SVTYPE=BND;STRANDS=++:5;EVENT=1050;MATEID=1050_2;CIPOS=-5,304;CIEND=-10,480;CIPOS95=0,170;CIEND95=-1,161;IMPRECISE;SU=5;PE=5;SR=0	GT:SU:PE:SR	./.:5:5:0
2	175090995	1050_2	N	N]2:175090639]	.	.	SVTYPE=BND;STRANDS=++:5;SECONDARY;EVENT=1050;MATEID=1050_1;CIPOS=-10,480;CIEND=-5,304;CIPOS95=-1,161;CIEND95=0,170;IMPRECISE;SU=5;PE=5;SR=0	GT:SU:PE:SR	./.:5:5:0
2	175090640	1051	N	<DEL>	.	.	SVTYPE=DEL;STRANDS=+-:18;SVLEN=-305;END=175090945;CIPOS=-10,9;CIEND=-10,9;CIPOS95=0,0;CIEND95=0,0;SU=18;PE=8;SR=10	GT:SU:PE:SR	./.:18:8:10
2	175557354	1052	N	<DEL>	.	.	SVTYPE=DEL;STRANDS=+-:4;SVLEN=-156;END=175557510;CIPOS=0,0;CIEND=-10,8;CIPOS95=0,0;CIEND95=-1,1;IMPRECISE;SU=4;PE=1;SR=3	GT:SU:PE:SR	./.:4:1:3
2	177265645	1053	N	<DEL>	.	.	SVTYPE=DEL;STRANDS=+-:51;SVLEN=-6395;END=177272040;CIPOS=-2,1;CIEND=-10,9;CIPOS95=0,0;CIEND95=0,0;SU=51;PE=37;SR=14	GT:SU:PE:SR	./.:51:37:14
2	178287637	1054	N	<DEL>	.	.	SVTYPE=DEL;STRANDS=+-:31;SVLEN=-424;END=178288061;CIPOS=-10,9;CIEND=-3,1;CIPOS95=0,0;CIEND95=0,0;SU=31;PE=20;SR=11	GT:SU:PE:SR	./.:31:20:11
2	179296982	1055_1	N	N]2:179300943]	.	.	SVTYPE=BND;STRANDS=++:10;EVENT=1055;MATEID=1055_2;CIPOS=-10,499;CIEND=-8,317;CIPOS95=0,144;CIEND95=0,134;IMPRECISE;SU=10;PE=10;SR=0	GT:SU:PE:SR	./.:10:10:0
2	179300943	1055_2	N	N]2:179296982]	.	.	SVTYPE=BND;STRANDS=++:10;SECONDARY;EVENT=1055;MATEID=1055_1;CIPOS=-8,317;CIEND=-10,499;CIPOS95=0,134;CIEND95=0,144;IMPRECISE;SU=10;PE=10;SR=0	GT:SU:PE:SR	./.:10:10:0
2	179296983	1056	N	<DEL>	.	.	SVTYPE=DEL;STRANDS=+-:77;SVLEN=-3888;END=179300871;CIPOS=-2,0;CIEND=-2,0;CIPOS95=0,0;CIEND95=0,0;SU=77;PE=55;SR=22	GT:SU:PE:SR	./.:77:55:22
2	179296982	1057	N	<DEL>	.	.	SVTYPE=DEL;STRANDS=+-:7;SVLEN=-9354;END=179306336;CIPOS=-10,345;CIEND=-436,9;CIPOS95=0,132;CIEND95=-140,0;IMPRECISE;SU=7;PE=7;SR=0	GT:SU:PE:SR	./.:7:7:0
2	179301046	1058	N	<DEL>	.	.	SVTYPE=DEL;STRANDS=+-:51;SVLEN=-5289;END=179306335;CIPOS=-10,8;CIEND=0,0;CIPOS95=0,0;CIEND95=0,1;IMPRECISE;SU=51;PE=21;SR=30	GT:SU:PE:SR	./.:51:21:30
2	179306360	1059_1	N	[2:179307993[N	.	.	SVTYPE=BND;STRANDS=--:5;EVENT=1059;MATEID=1059_2;CIPOS=-436,9;CIEND=-500,9;CIPOS95=-161,1;CIEND95=-170,0;IMPRECISE;SU=5;PE=5;SR=0	GT:SU:PE:SR	./.:5:5:0
2	179307993	1059_2	N	[2:179306360[N	.	.	SVTYPE=BND;STRANDS=--:5;SECONDARY;EVENT=1059;MATEID=1059_1;CIPOS=-500,9;CIEND=-436,9;CIPOS95=-170,0;CIEND95=-161,1;IMPRECISE;SU=5;PE=5;SR=0	GT:SU:PE:SR	./.:5:5:0
2	179306431	1060_1	N	N]2:179308052]	.	.	SVTYPE=BND;STRANDS=++:12;EVENT=1060;MATEID=1060_2;CIPOS=-10,499;CIEND=-10,285;CIPOS95=0,138;CIEND95=-1,122;IMPRECISE;SU=12;PE=12;SR=0	GT:SU:PE:SR	./.:12:12:0
2	179308052	1060_2	N	N]2:179306431]	.	.	SVTYPE=BND;STRANDS=++:12;SECONDARY;EVENT=1060;MATEID=1060_1;CIPOS=-10,285;CIEND=-10,499;CIPOS95=-1,122;CIEND95=0,138;IMPRECISE;SU=12;PE=12;SR=0	GT:SU:PE:SR	./.:12:12:0
2	179301045	1061	N	<DEL>	.	.	SVTYPE=DEL;STRANDS=+-:14;SVLEN=-6946;END=179307991;CIPOS=-10,253;CIEND=-267,6;CIPOS95=0,95;CIEND95=-106,0;IMPRECISE;SU=14;PE=14;SR=0	GT:SU:PE:SR	./.:14:14:0
2	179306432	1062	N	<DEL>	.	.	SVTYPE=DEL;STRANDS=+-:40;SVLEN=-1560;END=179307992;CIPOS=-2,0;CIEND=0,0;CIPOS95=0,0;CIEND95=0,0;SU=40;PE=5;SR=35	GT:SU:PE:SR	./.:40:5:35
2	179308112	1063_1	N	N]2:179309220]	.	.	SVTYPE=BND;STRANDS=++:10;EVENT=1063;MATEID=1063_2;CIPOS=-10,499;CIEND=-10,313;CIPOS95=0,144;CIEND95=-1,131;IMPRECISE;SU=10;PE=10;SR=0	GT:SU:PE:SR	./.:10:10:0
2	179309220	1063_2	N	N]2:179308112]	.	.	SVTYPE=BND;STRANDS=++:10;SECONDARY;EVENT=1063;MATEID=1063_1;CIPOS=-10,313;CIEND=-10,499;CIPOS95=-1,131;CIEND95=0,144;IMPRECISE;SU=10;PE=10;SR=0	GT:SU:PE:SR	./.:10:10:0
2	179308055	1064_1	N	[2:179309148[N	.	.	SVTYPE=BND;STRANDS=--:4;EVENT=1064;MATEID=1064_2;CIPOS=-456,9;CIEND=-478,7;CIPOS95=-165,1;CIEND95=-179,0;IMPRECISE;SU=4;PE=4;SR=0	GT:SU:PE:SR	./.:4:4:0
2	179309148	1064_2	N	[2:179308055[N	.	.	SVTYPE=BND;STRANDS=--:4;SECONDARY;EVENT=1064;MATEID=1064_1;CIPOS=-478,7;CIEND=-456,9;CIPOS95=-179,0;CIEND95=-165,1;IMPRECISE;SU=4;PE=4;SR=0	GT:SU:PE:SR	./.:4:4:0
2	179308113	1065	N	<DEL>	.	.	SVTYPE=DEL;STRANDS=+-:23;SVLEN=-1034;END=179309147;CIPOS=-2,0;CIEND=-1,0;CIPOS95=0,0;CIEND95=0,0;SU=23;PE=3;SR=20	GT:SU:PE:SR	./.:23:3:20
2	179309227	1066_1	N	N]2:179312300]	.	.	SVTYPE=BND;STRANDS=++:8;EVENT=1066;MATEID=1066_2;CIPOS=-4,353;CIEND=-10,342;CIPOS95=0,152;CIEND95=-1,142;IMPRECISE;SU=8;PE=8;SR=0	GT:SU:PE:SR	./.:8:8:0
2	179312300	1066_2	N	N]2:179309227]	.	.	SVTYPE=BND;STRANDS=++:8;SECONDARY;EVENT=1066;MATEID=1066_1;CIPOS=-10,342;CIEND=-4,353;CIPOS95=-1,142;CIEND95=0,152;IMPRECISE;SU=8;PE=8;SR=0	GT:SU:PE:SR	./.:8:8:0
2	179309164	1067_1	N	[2:179312236[N	.	.	SVTYPE=BND;STRANDS=--:5;EVENT=1067;MATEID=1067_2;CIPOS=-421,9;CIEND=-500,9;CIPOS95=-160,1;CIEND95=-170,0;IMPRECISE;SU=5;PE=5;SR=0	GT:SU:PE:SR	./.:5:5:0
2	179312236	1067_2	N	[2:179309164[N	.	.	SVTYPE=BND;STRANDS=--:5;SECONDARY;EVENT=1067;MATEID=1067_1;CIPOS=-500,9;CIEND=-421,9;CIPOS95=-170,0;CIEND95=-160,1;IMPRECISE;SU=5;PE=5;SR=0	GT:SU:PE:SR	./.:5:5:0
2	179308115	1068	N	<DEL>	.	.	SVTYPE=DEL;STRANDS=+-:11;SVLEN=-4114;END=179312229;CIPOS=-10,292;CIEND=-309,9;CIPOS95=-1,120;CIEND95=-124,1;IMPRECISE;SU=11;PE=11;SR=0	GT:SU:PE:SR	./.:11:11:0
2	179309228	1069	N	<DEL>	.	.	SVTYPE=DEL;STRANDS=+-:19;SVLEN=-3007;END=179312235;CIPOS=-10,9;CIEND=-2,1;CIPOS95=0,0;CIEND95=0,0;SU=19;PE=1;SR=18	GT:SU:PE:SR	./.:19:1:18
2	179312315	1070_1	N	N]2:179315040]	.	.	SVTYPE=BND;STRANDS=++:7;EVENT=1070;MATEID=1070_2;CIPOS=-10,499;CIEND=-10,353;CIPOS95=0,157;CIEND95=-1,137;IMPRECISE;SU=7;PE=7;SR=0	GT:SU:PE:SR	./.:7:7:0
2	179315040	1070_2	N	N]2:179312315]	.	.	SVTYPE=BND;STRANDS=++:7;SECONDARY;EVENT=1070;MATEID=1070_1;CIPOS=-10,353;CIEND=-10,499;CIPOS95=-1,137;CIEND95=0,157;IMPRECISE;SU=7;PE=7;SR=0	GT:SU:PE:SR	./.:7:7:0
2	179308112	1071	N	<DEL>	.	.	SVTYPE=DEL;STRANDS=+-:4;SVLEN=-6854;END=179314966;CIPOS=-10,440;CIEND=-450,9;CIPOS95=0,160;CIEND95=-159,1;IMPRECISE;SU=4;PE=4;SR=0	GT:SU:PE:SR	./.:4:4:0
2	179312316	1072	N	<DEL>	.	.	SVTYPE=DEL;STRANDS=+-:20;SVLEN=-2650;END=179314966;CIPOS=-2,1;CIEND=-2,1;CIPOS95=0,0;CIEND95=0,0;SU=20;PE=4;SR=16	GT:SU:PE:SR	./.:20:4:16
2	179315141	1073	N	<DEL>	.	.	SVTYPE=DEL;STRANDS=+-:41;SVLEN=-551;END=179315692;CIPOS=-10,9;CIEND=-10,9;CIPOS95=0,0;CIEND95=0,0;SU=41;PE=20;SR=21	GT:SU:PE:SR	./.:41:20:21
2	70523611	1074_1	N	N]2:179315909]	.	.	SVTYPE=BND;STRANDS=++:21;EVENT=1074;MATEID=1074_2;CIPOS=-10,9;CIEND=-10,9;CIPOS95=-1,1;CIEND95=-1,1;IMPRECISE;SU=21;PE=19;SR=2	GT:SU:PE:SR	./.:21:19:2
2	179315909	1074_2	N	N]2:70523611]	.	.	SVTYPE=BND;STRANDS=++:21;SECONDARY;EVENT=1074;MATEID=1074_1;CIPOS=-10,9;CIEND=-10,9;CIPOS95=-1,1;CIEND95=-1,1;IMPRECISE;SU=21;PE=19;SR=2	GT:SU:PE:SR	./.:21:19:2
2	180358338	1075	N	<DEL>	.	.	SVTYPE=DEL;STRANDS=+-:13;SVLEN=-31;END=180358369;CIPOS=-10,9;CIEND=-10,9;CIPOS95=0,0;CIEND95=0,0;SU=13;PE=0;SR=13	GT:SU:PE:SR	./.:13:0:13
2	181925837	1076	N	<DEL>	.	.	SVTYPE=DEL;STRANDS=+-:36;SVLEN=-312;END=181926149;CIPOS=-2,0;CIEND=-10,9;CIPOS95=0,0;CIEND95=0,0;SU=36;PE=17;SR=19	GT:SU:PE:SR	./.:36:17:19
2	182355983	1077	N	<DEL>	.	.	SVTYPE=DEL;STRANDS=+-:51;SVLEN=-303;END=182356286;CIPOS=-2,0;CIEND=-2,0;CIPOS95=0,0;CIEND95=0,0;SU=51;PE=21;SR=30	GT:SU:PE:SR	./.:51:21:30
2	182565254	1078_1	N	N]2:182565623]	.	.	SVTYPE=BND;STRANDS=++:4;EVENT=1078;MATEID=1078_2;CIPOS=-10,312;CIEND=-10,455;CIPOS95=0,179;CIEND95=-1,168;IMPRECISE;SU=4;PE=4;SR=0	GT:SU:PE:SR	./.:4:4:0
2	182565623	1078_2	N	N]2:182565254]	.	.	SVTYPE=BND;STRANDS=++:4;SECONDARY;EVENT=1078;MATEID=1078_1;CIPOS=-10,455;CIEND=-10,312;CIPOS95=-1,168;CIEND95=0,179;IMPRECISE;SU=4;PE=4;SR=0	GT:SU:PE:SR	./.:4:4:0
2	182565255	1079	N	<DEL>	.	.	SVTYPE=DEL;STRANDS=+-:43;SVLEN=-313;END=182565568;CIPOS=-10,9;CIEND=-2,0;CIPOS95=0,0;CIEND95=0,0;SU=43;PE=18;SR=25	GT:SU:PE:SR	./.:43:18:25
2	183315822	1080	N	<DEL>	.	.	SVTYPE=DEL;STRANDS=+-:46;SVLEN=-299;END=183316121;CIPOS=-2,0;CIEND=-10,9;CIPOS95=0,0;CIEND95=0,0;SU=46;PE=16;SR=30	GT:SU:PE:SR	./.:46:16:30
2	184249980	1081_1	N	N]2:184250361]	.	.	SVTYPE=BND;STRANDS=++:11;EVENT=1081;MATEID=1081_2;CIPOS=-3,318;CIEND=-10,310;CIPOS95=0,141;CIEND95=0,133;IMPRECISE;SU=11;PE=11;SR=0	GT:SU:PE:SR	./.:11:11:0
2	184250361	1081_2	N	N]2:184249980]	.	.	SVTYPE=BND;STRANDS=++:11;SECONDARY;EVENT=1081;MATEID=1081_1;CIPOS=-10,310;CIEND=-3,318;CIPOS95=0,133;CIEND95=0,141;IMPRECISE;SU=11;PE=11;SR=0	GT:SU:PE:SR	./.:11:11:0
2	184249981	1082	N	<DEL>	.	.	SVTYPE=DEL;STRANDS=+-:50;SVLEN=-328;END=184250309;CIPOS=-2,0;CIEND=-10,9;CIPOS95=0,0;CIEND95=0,0;SU=50;PE=19;SR=31	GT:SU:PE:SR	./.:50:19:31
2	184546948	1083	N	<DEL>	.	.	SVTYPE=DEL;STRANDS=+-:6;SVLEN=-138;END=184547086;CIPOS=-6,5;CIEND=-6,5;CIPOS95=0,0;CIEND95=0,0;SU=6;PE=0;SR=6	GT:SU:PE:SR	./.:6:0:6
2	184569776	1084_1	N	[2:184571064[N	.	.	SVTYPE=BND;STRANDS=--:25;EVENT=1084;MATEID=1084_2;CIPOS=-314,9;CIEND=-315,9;CIPOS95=-49,0;CIEND95=-44,0;IMPRECISE;SU=25;PE=25;SR=0	GT:SU:PE:SR	./.:25:25:0
2	184571064	1084_2	N	[2:184569776[N	.	.	SVTYPE=BND;STRANDS=--:25;SECONDARY;EVENT=1084;MATEID=1084_1;CIPOS=-315,9;CIEND=-314,9;CIPOS95=-44,0;CIEND95=-49,0;IMPRECISE;SU=25;PE=25;SR=0	GT:SU:PE:SR	./.:25:25:0
2	184569178	1085_1	N	N]2:184572010]	.	.	SVTYPE=BND;STRANDS=++:41;EVENT=1085;MATEID=1085_2;CIPOS=-2,1;CIEND=-2,1;CIPOS95=0,0;CIEND95=0,0;SU=41;PE=29;SR=12	GT:SU:PE:SR	./.:41:29:12
2	184572010	1085_2	N	N]2:184569178]	.	.	SVTYPE=BND;STRANDS=++:41;SECONDARY;EVENT=1085;MATEID=1085_1;CIPOS=-2,1;CIEND=-2,1;CIPOS95=0,0;CIEND95=0,0;SU=41;PE=29;SR=12	GT:SU:PE:SR	./.:41:29:12
2	184619241	1086	N	<DEL>	.	.	SVTYPE=DEL;STRANDS=+-:4;SVLEN=-31;END=184619272;CIPOS=-9,8;CIEND=-9,8;CIPOS95=0,0;CIEND95=0,0;SU=4;PE=0;SR=4	GT:SU:PE:SR	./.:4:0:4
2	185232477	1087	N	<DEL>	.	.	SVTYPE=DEL;STRANDS=+-:8;SVLEN=-52;END=185232529;CIPOS=-10,9;CIEND=-10,9;CIPOS95=0,0;CIEND95=0,0;SU=8;PE=0;SR=8	GT:SU:PE:SR	./.:8:0:8
2	186921786	1088	N	<DEL>	.	.	SVTYPE=DEL;STRANDS=+-:4;SVLEN=-16;END=186921802;CIPOS=-9,8;CIEND=-9,8;CIPOS95=0,0;CIEND95=0,0;SU=4;PE=0;SR=4	GT:SU:PE:SR	./.:4:0:4
2	187230237	1089	N	<DEL>	.	.	SVTYPE=DEL;STRANDS=+-:8;SVLEN=-29;END=187230266;CIPOS=-10,9;CIEND=-10,9;CIPOS95=0,0;CIEND95=0,0;SU=8;PE=0;SR=8	GT:SU:PE:SR	./.:8:0:8
2	188215730	1090	N	<DEL>	.	.	SVTYPE=DEL;STRANDS=+-:25;SVLEN=-295;END=188216025;CIPOS=-10,9;CIEND=-2,1;CIPOS95=0,0;CIEND95=0,0;SU=25;PE=8;SR=17	GT:SU:PE:SR	./.:25:8:17
2	188505186	1091	N	<DEL>	.	.	SVTYPE=DEL;STRANDS=+-:27;SVLEN=-353;END=188505539;CIPOS=-10,9;CIEND=-5,2;CIPOS95=0,0;CIEND95=0,0;SU=27;PE=19;SR=8	GT:SU:PE:SR	./.:27:19:8
2	189666161	1092	N	<INV>	.	.	SVTYPE=INV;STRANDS=++:3,--:2;SVLEN=204;END=189666365;CIPOS=-10,76;CIEND=-66,37;CIPOS95=-1,68;CIEND95=-62,28;IMPRECISE;SU=5;PE=5;SR=0	GT:SU:PE:SR	./.:5:5:0
2	191230695	1093	N	<DEL>	.	.	SVTYPE=DEL;STRANDS=+-:11;SVLEN=-42;END=191230737;CIPOS=-2,9;CIEND=-3,2;CIPOS95=0,0;CIEND95=0,0;SU=11;PE=0;SR=11	GT:SU:PE:SR	./.:11:0:11
2	191284899	1094	N	<DEL>	.	.	SVTYPE=DEL;STRANDS=+-:6;SVLEN=-33;END=191284932;CIPOS=-6,5;CIEND=-6,5;CIPOS95=0,0;CIEND95=0,0;SU=6;PE=0;SR=6	GT:SU:PE:SR	./.:6:0:6
2	191635472	1095	N	<DEL>	.	.	SVTYPE=DEL;STRANDS=+-:10;SVLEN=-51;END=191635523;CIPOS=-10,9;CIEND=-10,9;CIPOS95=0,0;CIEND95=0,0;SU=10;PE=0;SR=10	GT:SU:PE:SR	./.:10:0:10
2	191680794	1096	N	<DEL>	.	.	SVTYPE=DEL;STRANDS=+-:26;SVLEN=-80;END=191680874;CIPOS=-2,0;CIEND=-10,9;CIPOS95=0,0;CIEND95=0,0;SU=26;PE=1;SR=25	GT:SU:PE:SR	./.:26:1:25
2	193355413	1097_1	N	N]2:193355761]	.	.	SVTYPE=BND;STRANDS=++:4;EVENT=1097;MATEID=1097_2;CIPOS=-10,293;CIEND=-10,459;CIPOS95=0,179;CIEND95=-1,171;IMPRECISE;SU=4;PE=4;SR=0	GT:SU:PE:SR	./.:4:4:0
2	193355761	1097_2	N	N]2:193355413]	.	.	SVTYPE=BND;STRANDS=++:4;SECONDARY;EVENT=1097;MATEID=1097_1;CIPOS=-10,459;CIEND=-10,293;CIPOS95=-1,171;CIEND95=0,179;IMPRECISE;SU=4;PE=4;SR=0	GT:SU:PE:SR	./.:4:4:0
2	193355414	1098	N	<DEL>	.	.	SVTYPE=DEL;STRANDS=+-:39;SVLEN=-294;END=193355708;CIPOS=-2,0;CIEND=-10,9;CIPOS95=0,0;CIEND95=0,0;SU=39;PE=15;SR=24	GT:SU:PE:SR	./.:39:15:24
2	194689502	1099	N	<DEL>	.	.	SVTYPE=DEL;STRANDS=+-:55;SVLEN=-9263;END=194698765;CIPOS=-10,9;CIEND=-10,8;CIPOS95=0,0;CIEND95=0,0;SU=55;PE=42;SR=13	GT:SU:PE:SR	./.:55:42:13
2	194913528	1100	N	<DEL>	.	.	SVTYPE=DEL;STRANDS=+-:17;SVLEN=-22;END=194913550;CIPOS=-10,9;CIEND=-10,9;CIPOS95=0,0;CIEND95=0,0;SU=17;PE=0;SR=17	GT:SU:PE:SR	./.:17:0:17
2	195033391	1101	N	<DEL>	.	.	SVTYPE=DEL;STRANDS=+-:5;SVLEN=-19;END=195033410;CIPOS=-9,8;CIEND=0,0;CIPOS95=0,1;CIEND95=0,0;IMPRECISE;SU=5;PE=0;SR=5	GT:SU:PE:SR	./.:5:0:5
2	196031319	1102_1	N	N]2:196031666]	.	.	SVTYPE=BND;STRANDS=++:4;EVENT=1102;MATEID=1102_2;CIPOS=-10,293;CIEND=-10,459;CIPOS95=0,179;CIEND95=-1,171;IMPRECISE;SU=4;PE=4;SR=0	GT:SU:PE:SR	./.:4:4:0
2	196031666	1102_2	N	N]2:196031319]	.	.	SVTYPE=BND;STRANDS=++:4;SECONDARY;EVENT=1102;MATEID=1102_1;CIPOS=-10,459;CIEND=-10,293;CIPOS95=-1,171;CIEND95=0,179;IMPRECISE;SU=4;PE=4;SR=0	GT:SU:PE:SR	./.:4:4:0
2	196031320	1103	N	<DEL>	.	.	SVTYPE=DEL;STRANDS=+-:48;SVLEN=-294;END=196031614;CIPOS=0,0;CIEND=0,0;CIPOS95=0,0;CIEND95=0,0;SU=48;PE=10;SR=38	GT:SU:PE:SR	./.:48:10:38
2	196051831	1104	N	<DEL>	.	.	SVTYPE=DEL;STRANDS=+-:17;SVLEN=-253;END=196052084;CIPOS=-3,2;CIEND=-4,2;CIPOS95=0,0;CIEND95=0,0;SU=17;PE=7;SR=10	GT:SU:PE:SR	./.:17:7:10
2	196172291	1105	N	<DEL>	.	.	SVTYPE=DEL;STRANDS=+-:24;SVLEN=-1732;END=196174023;CIPOS=-10,9;CIEND=-3,1;CIPOS95=0,0;CIEND95=0,0;SU=24;PE=14;SR=10	GT:SU:PE:SR	./.:24:14:10
2	196214815	1106_1	N	N]2:196215276]	.	.	SVTYPE=BND;STRANDS=++:12;EVENT=1106;MATEID=1106_2;CIPOS=-10,409;CIEND=-6,301;CIPOS95=0,138;CIEND95=0,133;IMPRECISE;SU=12;PE=12;SR=0	GT:SU:PE:SR	./.:12:12:0
2	196215276	1106_2	N	N]2:196214815]	.	.	SVTYPE=BND;STRANDS=++:12;SECONDARY;EVENT=1106;MATEID=1106_1;CIPOS=-6,301;CIEND=-10,409;CIPOS95=0,133;CIEND95=0,138;IMPRECISE;SU=12;PE=12;SR=0	GT:SU:PE:SR	./.:12:12:0
2	196214816	1107	N	<DEL>	.	.	SVTYPE=DEL;STRANDS=+-:81;SVLEN=-410;END=196215226;CIPOS=-2,0;CIEND=-2,0;CIPOS95=0,0;CIEND95=0,0;SU=81;PE=52;SR=29	GT:SU:PE:SR	./.:81:52:29
2	197614632	1108	N	<DEL>	.	.	SVTYPE=DEL;STRANDS=+-:21;SVLEN=-316;END=197614948;CIPOS=-10,9;CIEND=-3,1;CIPOS95=0,0;CIEND95=0,0;SU=21;PE=7;SR=14	GT:SU:PE:SR	./.:21:7:14
2	199504913	1109	N	<DEL>	.	.	SVTYPE=DEL;STRANDS=+-:4;SVLEN=-18;END=199504931;CIPOS=-9,8;CIEND=-9,8;CIPOS95=0,0;CIEND95=0,0;SU=4;PE=0;SR=4	GT:SU:PE:SR	./.:4:0:4
2	200530400	1110	N	<DEL>	.	.	SVTYPE=DEL;STRANDS=+-:8;SVLEN=-79;END=200530479;CIPOS=-10,9;CIEND=-10,9;CIPOS95=0,0;CIEND95=0,0;SU=8;PE=0;SR=8	GT:SU:PE:SR	./.:8:0:8
2	201217057	1111	N	<DEL>	.	.	SVTYPE=DEL;STRANDS=+-:4;SVLEN=-15;END=201217072;CIPOS=-10,7;CIEND=-8,9;CIPOS95=-2,0;CIEND95=0,2;IMPRECISE;SU=4;PE=1;SR=3	GT:SU:PE:SR	./.:4:1:3
2	201691355	1112	N	<DEL>	.	.	SVTYPE=DEL;STRANDS=+-:14;SVLEN=-88;END=201691443;CIPOS=-10,9;CIEND=-10,9;CIPOS95=0,0;CIEND95=0,0;SU=14;PE=0;SR=14	GT:SU:PE:SR	./.:14:0:14
2	202146658	1113	N	<DEL>	.	.	SVTYPE=DEL;STRANDS=+-:38;SVLEN=-2782;END=202149440;CIPOS=-10,9;CIEND=-10,8;CIPOS95=0,0;CIEND95=0,0;SU=38;PE=28;SR=10	GT:SU:PE:SR	./.:38:28:10
2	202281774	1114	N	<DEL>	.	.	SVTYPE=DEL;STRANDS=+-:9;SVLEN=-29;END=202281803;CIPOS=-4,3;CIEND=-4,3;CIPOS95=0,0;CIEND95=0,0;SU=9;PE=0;SR=9	GT:SU:PE:SR	./.:9:0:9
2	202721664	1115	N	<DEL>	.	.	SVTYPE=DEL;STRANDS=+-:24;SVLEN=-305;END=202721969;CIPOS=-2,1;CIEND=-3,1;CIPOS95=0,0;CIEND95=0,0;SU=24;PE=12;SR=12	GT:SU:PE:SR	./.:24:12:12
2	202747382	1116	N	<DEL>	.	.	SVTYPE=DEL;STRANDS=+-:4;SVLEN=-22;END=202747404;CIPOS=-9,8;CIEND=-9,8;CIPOS95=0,0;CIEND95=0,0;SU=4;PE=0;SR=4	GT:SU:PE:SR	./.:4:0:4
2	202843622	1117	N	<DEL>	.	.	SVTYPE=DEL;STRANDS=+-:4;SVLEN=-18;END=202843640;CIPOS=-9,8;CIEND=-9,8;CIPOS95=0,0;CIEND95=0,0;SU=4;PE=0;SR=4	GT:SU:PE:SR	./.:4:0:4
2	203845355	1118	N	<DEL>	.	.	SVTYPE=DEL;STRANDS=+-:6;SVLEN=-12;END=203845367;CIPOS=-6,6;CIEND=-6,6;CIPOS95=0,2;CIEND95=0,2;IMPRECISE;SU=6;PE=0;SR=6	GT:SU:PE:SR	./.:6:0:6
2	204738064	1119	N	<DEL>	.	.	SVTYPE=DEL;STRANDS=+-:7;SVLEN=-20;END=204738084;CIPOS=-5,4;CIEND=-2,9;CIPOS95=0,0;CIEND95=0,0;SU=7;PE=0;SR=7	GT:SU:PE:SR	./.:7:0:7
2	204966575	1120	N	<DEL>	.	.	SVTYPE=DEL;STRANDS=+-:8;SVLEN=-24;END=204966599;CIPOS=-10,9;CIEND=-10,9;CIPOS95=0,0;CIEND95=0,0;SU=8;PE=0;SR=8	GT:SU:PE:SR	./.:8:0:8
2	205185254	1121	N	<DEL>	.	.	SVTYPE=DEL;STRANDS=+-:10;SVLEN=-64;END=205185318;CIPOS=-10,9;CIEND=-10,9;CIPOS95=0,0;CIEND95=0,0;SU=10;PE=0;SR=10	GT:SU:PE:SR	./.:10:0:10
2	206164270	1122	N	<DEL>	.	.	SVTYPE=DEL;STRANDS=+-:19;SVLEN=-45;END=206164315;CIPOS=-1,0;CIEND=-1,0;CIPOS95=0,0;CIEND95=0,0;SU=19;PE=0;SR=19	GT:SU:PE:SR	./.:19:0:19
2	206731198	1123_1	N	N]2:206731558]	.	.	SVTYPE=BND;STRANDS=++:7;EVENT=1123;MATEID=1123_2;CIPOS=-10,305;CIEND=-8,366;CIPOS95=0,157;CIEND95=-1,152;IMPRECISE;SU=7;PE=7;SR=0	GT:SU:PE:SR	./.:7:7:0
2	206731558	1123_2	N	N]2:206731198]	.	.	SVTYPE=BND;STRANDS=++:7;SECONDARY;EVENT=1123;MATEID=1123_1;CIPOS=-8,366;CIEND=-10,305;CIPOS95=-1,152;CIEND95=0,157;IMPRECISE;SU=7;PE=7;SR=0	GT:SU:PE:SR	./.:7:7:0
2	206731199	1124	N	<DEL>	.	.	SVTYPE=DEL;STRANDS=+-:43;SVLEN=-306;END=206731505;CIPOS=-10,9;CIEND=-10,9;CIPOS95=0,0;CIEND95=0,0;SU=43;PE=21;SR=22	GT:SU:PE:SR	./.:43:21:22
2	208474494	1125_1	N	N]2:208476840]	.	.	SVTYPE=BND;STRANDS=++:5;EVENT=1125;MATEID=1125_2;CIPOS=-6,425;CIEND=-10,426;CIPOS95=0,170;CIEND95=-1,167;IMPRECISE;SU=5;PE=5;SR=0	GT:SU:PE:SR	./.:5:5:0
2	208476840	1125_2	N	N]2:208474494]	.	.	SVTYPE=BND;STRANDS=++:5;SECONDARY;EVENT=1125;MATEID=1125_1;CIPOS=-10,426;CIEND=-6,425;CIPOS95=-1,167;CIEND95=0,170;IMPRECISE;SU=5;PE=5;SR=0	GT:SU:PE:SR	./.:5:5:0
2	208474495	1126	N	<DEL>	.	.	SVTYPE=DEL;STRANDS=+-:45;SVLEN=-2289;END=208476784;CIPOS=-2,1;CIEND=-3,1;CIPOS95=0,0;CIEND95=0,0;SU=45;PE=33;SR=12	GT:SU:PE:SR	./.:45:33:12
2	208510034	1127	N	<INV>	.	.	SVTYPE=INV;STRANDS=++:16,--:3;SVLEN=144;END=208510178;CIPOS=-10,38;CIEND=0,14;CIPOS95=-2,32;CIEND95=0,6;IMPRECISE;SU=19;PE=19;SR=0	GT:SU:PE:SR	./.:19:19:0
2	208567224	1128	N	<DEL>	.	.	SVTYPE=DEL;STRANDS=+-:27;SVLEN=-305;END=208567529;CIPOS=-2,1;CIEND=-10,9;CIPOS95=0,0;CIEND95=0,0;SU=27;PE=10;SR=17	GT:SU:PE:SR	./.:27:10:17
2	208910351	1129	N	<DEL>	.	.	SVTYPE=DEL;STRANDS=+-:26;SVLEN=-300;END=208910651;CIPOS=-3,1;CIEND=-10,9;CIPOS95=0,0;CIEND95=0,0;SU=26;PE=12;SR=14	GT:SU:PE:SR	./.:26:12:14
2	208959123	1130	N	<DEL>	.	.	SVTYPE=DEL;STRANDS=+-:21;SVLEN=-327;END=208959450;CIPOS=-10,9;CIEND=-6,5;CIPOS95=0,0;CIEND95=0,0;SU=21;PE=15;SR=6	GT:SU:PE:SR	./.:21:15:6
2	209041703	1131	N	<DEL>	.	.	SVTYPE=DEL;STRANDS=+-:6;SVLEN=-35;END=209041738;CIPOS=-6,5;CIEND=-6,5;CIPOS95=0,0;CIEND95=0,0;SU=6;PE=0;SR=6	GT:SU:PE:SR	./.:6:0:6
2	209061167	1132_1	N	N]2:209061523]	.	.	SVTYPE=BND;STRANDS=++:5;EVENT=1132;MATEID=1132_2;CIPOS=-5,308;CIEND=-10,421;CIPOS95=0,170;CIEND95=-1,164;IMPRECISE;SU=5;PE=5;SR=0	GT:SU:PE:SR	./.:5:5:0
2	209061523	1132_2	N	N]2:209061167]	.	.	SVTYPE=BND;STRANDS=++:5;SECONDARY;EVENT=1132;MATEID=1132_1;CIPOS=-10,421;CIEND=-5,308;CIPOS95=-1,164;CIEND95=0,170;IMPRECISE;SU=5;PE=5;SR=0	GT:SU:PE:SR	./.:5:5:0
2	209061168	1133	N	<DEL>	.	.	SVTYPE=DEL;STRANDS=+-:47;SVLEN=-309;END=209061477;CIPOS=-10,9;CIEND=-10,9;CIPOS95=0,0;CIEND95=0,0;SU=47;PE=15;SR=32	GT:SU:PE:SR	./.:47:15:32
2	209451730	1134_1	N	N]2:209452099]	.	.	SVTYPE=BND;STRANDS=++:7;EVENT=1134;MATEID=1134_2;CIPOS=-10,312;CIEND=-10,487;CIPOS95=0,157;CIEND95=-1,151;IMPRECISE;SU=7;PE=7;SR=0	GT:SU:PE:SR	./.:7:7:0
2	209452099	1134_2	N	N]2:209451730]	.	.	SVTYPE=BND;STRANDS=++:7;SECONDARY;EVENT=1134;MATEID=1134_1;CIPOS=-10,487;CIEND=-10,312;CIPOS95=-1,151;CIEND95=0,157;IMPRECISE;SU=7;PE=7;SR=0	GT:SU:PE:SR	./.:7:7:0
2	209451731	1135	N	<DEL>	.	.	SVTYPE=DEL;STRANDS=+-:47;SVLEN=-313;END=209452044;CIPOS=-2,0;CIEND=-10,9;CIPOS95=0,0;CIEND95=0,0;SU=47;PE=18;SR=29	GT:SU:PE:SR	./.:47:18:29
2	209915556	1136	N	<DEL>	.	.	SVTYPE=DEL;STRANDS=+-:4;SVLEN=-85;END=209915641;CIPOS=-9,8;CIEND=-9,8;CIPOS95=0,0;CIEND95=0,0;SU=4;PE=0;SR=4	GT:SU:PE:SR	./.:4:0:4
2	212551260	1137	N	<DEL>	.	.	SVTYPE=DEL;STRANDS=+-:44;SVLEN=-282;END=212551542;CIPOS=-10,9;CIEND=-1,0;CIPOS95=0,0;CIEND95=0,0;SU=44;PE=14;SR=30	GT:SU:PE:SR	./.:44:14:30
2	212700043	1138	N	<DEL>	.	.	SVTYPE=DEL;STRANDS=+-:10;SVLEN=-73;END=212700116;CIPOS=-10,9;CIEND=-10,9;CIPOS95=0,0;CIEND95=0,0;SU=10;PE=0;SR=10	GT:SU:PE:SR	./.:10:0:10
2	214775216	1139	N	<DEL>	.	.	SVTYPE=DEL;STRANDS=+-:36;SVLEN=-295;END=214775511;CIPOS=-10,6;CIEND=-10,9;CIPOS95=0,0;CIEND95=0,0;SU=36;PE=14;SR=22	GT:SU:PE:SR	./.:36:14:22
2	215749639	1140	N	<DEL>	.	.	SVTYPE=DEL;STRANDS=+-:10;SVLEN=-168;END=215749807;CIPOS=-10,9;CIEND=-10,9;CIPOS95=0,0;CIEND95=0,0;SU=10;PE=0;SR=10	GT:SU:PE:SR	./.:10:0:10
2	216784507	1141	N	<DUP>	.	.	SVTYPE=DUP;STRANDS=-+:10;SVLEN=118;END=216784625;CIPOS=-10,9;CIEND=-10,9;CIPOS95=0,0;CIEND95=0,0;SU=10;PE=0;SR=10	GT:SU:PE:SR	./.:10:0:10
2	217089942	1142_1	N	N]2:217092573]	.	.	SVTYPE=BND;STRANDS=++:8;EVENT=1142;MATEID=1142_2;CIPOS=-4,353;CIEND=-10,326;CIPOS95=0,152;CIEND95=-1,124;IMPRECISE;SU=8;PE=8;SR=0	GT:SU:PE:SR	./.:8:8:0
2	217092573	1142_2	N	N]2:217089942]	.	.	SVTYPE=BND;STRANDS=++:8;SECONDARY;EVENT=1142;MATEID=1142_1;CIPOS=-10,326;CIEND=-4,353;CIPOS95=-1,124;CIEND95=0,152;IMPRECISE;SU=8;PE=8;SR=0	GT:SU:PE:SR	./.:8:8:0
2	217089943	1143	N	<DEL>	.	.	SVTYPE=DEL;STRANDS=+-:69;SVLEN=-2555;END=217092498;CIPOS=-10,9;CIEND=-10,8;CIPOS95=0,0;CIEND95=0,0;SU=69;PE=44;SR=25	GT:SU:PE:SR	./.:69:44:25
2	217092808	1144	N	<DEL>	.	.	SVTYPE=DEL;STRANDS=+-:27;SVLEN=-303;END=217093111;CIPOS=-6,3;CIEND=-10,9;CIPOS95=-9,0;CIEND95=0,0;IMPRECISE;SU=27;PE=17;SR=10	GT:SU:PE:SR	./.:27:17:10
2	217158347	1145_1	N	N]2:217158776]	.	.	SVTYPE=BND;STRANDS=++:5;EVENT=1145;MATEID=1145_2;CIPOS=-5,378;CIEND=-10,488;CIPOS95=0,170;CIEND95=-1,164;IMPRECISE;SU=5;PE=5;SR=0	GT:SU:PE:SR	./.:5:5:0
2	217158776	1145_2	N	N]2:217158347]	.	.	SVTYPE=BND;STRANDS=++:5;SECONDARY;EVENT=1145;MATEID=1145_1;CIPOS=-10,488;CIEND=-5,378;CIPOS95=-1,164;CIEND95=0,170;IMPRECISE;SU=5;PE=5;SR=0	GT:SU:PE:SR	./.:5:5:0
2	217158348	1146	N	<DEL>	.	.	SVTYPE=DEL;STRANDS=+-:55;SVLEN=-385;END=217158733;CIPOS=-10,9;CIEND=0,0;CIPOS95=0,0;CIEND95=0,0;SU=55;PE=29;SR=26	GT:SU:PE:SR	./.:55:29:26
2	218322103	1147	N	<DUP>	.	.	SVTYPE=DUP;STRANDS=-+:13;SVLEN=120;END=218322223;CIPOS=-10,9;CIEND=-10,9;CIPOS95=0,0;CIEND95=0,0;SU=13;PE=0;SR=13	GT:SU:PE:SR	./.:13:0:13
2	220052327	1148_1	N	N]2:220052953]	.	.	SVTYPE=BND;STRANDS=++:7;EVENT=1148;MATEID=1148_2;CIPOS=-10,499;CIEND=-10,370;CIPOS95=0,157;CIEND95=-1,153;IMPRECISE;SU=7;PE=7;SR=0	GT:SU:PE:SR	./.:7:7:0
2	220052953	1148_2	N	N]2:220052327]	.	.	SVTYPE=BND;STRANDS=++:7;SECONDARY;EVENT=1148;MATEID=1148_1;CIPOS=-10,370;CIEND=-10,499;CIPOS95=-1,153;CIEND95=0,157;IMPRECISE;SU=7;PE=7;SR=0	GT:SU:PE:SR	./.:7:7:0
2	220052328	1149	N	<DEL>	.	.	SVTYPE=DEL;STRANDS=+-:60;SVLEN=-567;END=220052895;CIPOS=-3,2;CIEND=-10,9;CIPOS95=0,0;CIEND95=0,0;SU=60;PE=50;SR=10	GT:SU:PE:SR	./.:60:50:10
2	220053167	1150	N	<DEL>	.	.	SVTYPE=DEL;STRANDS=+-:38;SVLEN=-3066;END=220056233;CIPOS=-10,323;CIEND=-152,2;CIPOS95=0,36;CIEND95=-35,0;IMPRECISE;SU=38;PE=38;SR=0	GT:SU:PE:SR	./.:38:38:0
2	220321615	1151	N	<DEL>	.	.	SVTYPE=DEL;STRANDS=+-:6;SVLEN=-68;END=220321683;CIPOS=-6,5;CIEND=-6,5;CIPOS95=0,0;CIEND95=0,0;SU=6;PE=0;SR=6	GT:SU:PE:SR	./.:6:0:6
2	220990287	1152	N	<DEL>	.	.	SVTYPE=DEL;STRANDS=+-:7;SVLEN=-34;END=220990321;CIPOS=-5,4;CIEND=-5,4;CIPOS95=0,0;CIEND95=0,0;SU=7;PE=0;SR=7	GT:SU:PE:SR	./.:7:0:7
2	221263123	1153	N	<DEL>	.	.	SVTYPE=DEL;STRANDS=+-:4;SVLEN=-22;END=221263145;CIPOS=-9,8;CIEND=-9,8;CIPOS95=0,0;CIEND95=0,0;SU=4;PE=0;SR=4	GT:SU:PE:SR	./.:4:0:4
2	221345937	1154	N	<DEL>	.	.	SVTYPE=DEL;STRANDS=+-:22;SVLEN=-316;END=221346253;CIPOS=-3,2;CIEND=-3,9;CIPOS95=0,0;CIEND95=0,0;SU=22;PE=10;SR=12	GT:SU:PE:SR	./.:22:10:12
2	221401602	1155	N	<DEL>	.	.	SVTYPE=DEL;STRANDS=+-:9;SVLEN=-21;END=221401623;CIPOS=-4,3;CIEND=-4,3;CIPOS95=0,0;CIEND95=0,0;SU=9;PE=0;SR=9	GT:SU:PE:SR	./.:9:0:9
2	67352176	1156_1	N	[2:221502491[N	.	.	SVTYPE=BND;STRANDS=--:4;EVENT=1156;MATEID=1156_2;CIPOS=-9,8;CIEND=-9,8;CIPOS95=0,0;CIEND95=0,0;SU=4;PE=0;SR=4	GT:SU:PE:SR	./.:4:0:4
2	221502491	1156_2	N	[2:67352176[N	.	.	SVTYPE=BND;STRANDS=--:4;SECONDARY;EVENT=1156;MATEID=1156_1;CIPOS=-9,8;CIEND=-9,8;CIPOS95=0,0;CIEND95=0,0;SU=4;PE=0;SR=4	GT:SU:PE:SR	./.:4:0:4
2	222548947	1157	N	<DEL>	.	.	SVTYPE=DEL;STRANDS=+-:4;SVLEN=-695;END=222549642;CIPOS=-10,499;CIEND=-500,9;CIPOS95=-1,266;CIEND95=-266,1;IMPRECISE;SU=4;PE=4;SR=0	GT:SU:PE:SR	./.:4:4:0
2	223481706	1158	N	<DEL>	.	.	SVTYPE=DEL;STRANDS=+-:34;SVLEN=-273;END=223481979;CIPOS=-1,0;CIEND=-1,0;CIPOS95=0,0;CIEND95=0,0;SU=34;PE=6;SR=28	GT:SU:PE:SR	./.:34:6:28
2	223642529	1159	N	<DEL>	.	.	SVTYPE=DEL;STRANDS=+-:10;SVLEN=-55;END=223642584;CIPOS=-10,9;CIEND=-10,9;CIPOS95=0,0;CIEND95=0,0;SU=10;PE=0;SR=10	GT:SU:PE:SR	./.:10:0:10
2	223760190	1160_1	N	N]2:223762713]	.	.	SVTYPE=BND;STRANDS=++:7;EVENT=1160;MATEID=1160_2;CIPOS=-10,499;CIEND=-10,486;CIPOS95=0,157;CIEND95=-1,152;IMPRECISE;SU=7;PE=7;SR=0	GT:SU:PE:SR	./.:7:7:0
2	223762713	1160_2	N	N]2:223760190]	.	.	SVTYPE=BND;STRANDS=++:7;SECONDARY;EVENT=1160;MATEID=1160_1;CIPOS=-10,486;CIEND=-10,499;CIPOS95=-1,152;CIEND95=0,157;IMPRECISE;SU=7;PE=7;SR=0	GT:SU:PE:SR	./.:7:7:0
2	223760191	1161	N	<DEL>	.	.	SVTYPE=DEL;STRANDS=+-:63;SVLEN=-2480;END=223762671;CIPOS=-2,0;CIEND=-2,0;CIPOS95=0,0;CIEND95=0,0;SU=63;PE=32;SR=31	GT:SU:PE:SR	./.:63:32:31
2	223797367	1162	N	<DEL>	.	.	SVTYPE=DEL;STRANDS=+-:43;SVLEN=-308;END=223797675;CIPOS=-10,9;CIEND=-2,0;CIPOS95=0,0;CIEND95=0,0;SU=43;PE=18;SR=25	GT:SU:PE:SR	./.:43:18:25
2	225292951	1163_1	N	N]2:225293082]	.	.	SVTYPE=BND;STRANDS=++:22;EVENT=1163;MATEID=1163_2;CIPOS=-3,2;CIEND=-9,9;CIPOS95=0,0;CIEND95=0,0;SU=22;PE=10;SR=12	GT:SU:PE:SR	./.:22:10:12
2	225293082	1163_2	N	N]2:225292951]	.	.	SVTYPE=BND;STRANDS=++:22;SECONDARY;EVENT=1163;MATEID=1163_1;CIPOS=-9,9;CIEND=-3,2;CIPOS95=0,0;CIEND95=0,0;SU=22;PE=10;SR=12	GT:SU:PE:SR	./.:22:10:12
2	225292981	1164_1	N	[2:225293952[N	.	.	SVTYPE=BND;STRANDS=--:15;EVENT=1164;MATEID=1164_2;CIPOS=-7,2;CIEND=-7,6;CIPOS95=0,0;CIEND95=0,0;SU=15;PE=10;SR=5	GT:SU:PE:SR	./.:15:10:5
2	225293952	1164_2	N	[2:225292981[N	.	.	SVTYPE=BND;STRANDS=--:15;SECONDARY;EVENT=1164;MATEID=1164_1;CIPOS=-7,6;CIEND=-7,2;CIPOS95=0,0;CIEND95=0,0;SU=15;PE=10;SR=5	GT:SU:PE:SR	./.:15:10:5
2	225292950	1165	N	<DEL>	.	.	SVTYPE=DEL;STRANDS=+-:9;SVLEN=-1001;END=225293951;CIPOS=-10,292;CIEND=-102,9;CIPOS95=-2,90;CIEND95=-63,0;IMPRECISE;SU=9;PE=9;SR=0	GT:SU:PE:SR	./.:9:9:0
2	226039583	1166	N	<DEL>	.	.	SVTYPE=DEL;STRANDS=+-:26;SVLEN=-477;END=226040060;CIPOS=-10,9;CIEND=-10,9;CIPOS95=0,0;CIEND95=0,0;SU=26;PE=20;SR=6	GT:SU:PE:SR	./.:26:20:6
2	227165426	1167	N	<DEL>	.	.	SVTYPE=DEL;STRANDS=+-:29;SVLEN=-5743;END=227171169;CIPOS=-10,9;CIEND=-10,9;CIPOS95=0,0;CIEND95=0,0;SU=29;PE=19;SR=10	GT:SU:PE:SR	./.:29:19:10
2	227396574	1168	N	<DEL>	.	.	SVTYPE=DEL;STRANDS=+-:11;SVLEN=-58;END=227396632;CIPOS=-3,2;CIEND=-3,2;CIPOS95=0,0;CIEND95=0,0;SU=11;PE=0;SR=11	GT:SU:PE:SR	./.:11:0:11
2	227910526	1169	N	<DEL>	.	.	SVTYPE=DEL;STRANDS=+-:5;SVLEN=-41;END=227910567;CIPOS=-10,9;CIEND=-10,9;CIPOS95=0,0;CIEND95=0,0;SU=5;PE=0;SR=5	GT:SU:PE:SR	./.:5:0:5
2	231010886	1170	N	<DEL>	.	.	SVTYPE=DEL;STRANDS=+-:9;SVLEN=-27;END=231010913;CIPOS=-4,3;CIEND=-4,3;CIPOS95=0,0;CIEND95=0,0;SU=9;PE=0;SR=9	GT:SU:PE:SR	./.:9:0:9
2	231300658	1171	N	<DEL>	.	.	SVTYPE=DEL;STRANDS=+-:6;SVLEN=-33;END=231300691;CIPOS=-6,5;CIEND=-6,5;CIPOS95=0,0;CIEND95=0,0;SU=6;PE=0;SR=6	GT:SU:PE:SR	./.:6:0:6
2	231325309	1172	N	<DEL>	.	.	SVTYPE=DEL;STRANDS=+-:41;SVLEN=-328;END=231325637;CIPOS=-10,9;CIEND=-9,9;CIPOS95=0,0;CIEND95=0,0;SU=41;PE=17;SR=24	GT:SU:PE:SR	./.:41:17:24
2	231401465	1173	N	<DEL>	.	.	SVTYPE=DEL;STRANDS=+-:15;SVLEN=-55;END=231401520;CIPOS=-10,9;CIEND=-10,9;CIPOS95=0,0;CIEND95=0,0;SU=15;PE=0;SR=15	GT:SU:PE:SR	./.:15:0:15
2	231996195	1174	N	<DEL>	.	.	SVTYPE=DEL;STRANDS=+-:25;SVLEN=-305;END=231996500;CIPOS=-2,1;CIEND=-2,1;CIPOS95=0,0;CIEND95=0,0;SU=25;PE=13;SR=12	GT:SU:PE:SR	./.:25:13:12
2	232469418	1175	N	<DEL>	.	.	SVTYPE=DEL;STRANDS=+-:4;SVLEN=-23;END=232469441;CIPOS=-9,8;CIEND=-9,8;CIPOS95=0,0;CIEND95=0,0;SU=4;PE=0;SR=4	GT:SU:PE:SR	./.:4:0:4
2	233191535	1176	N	<DUP>	.	.	SVTYPE=DUP;STRANDS=-+:4;SVLEN=113375;END=233304910;CIPOS=-441,9;CIEND=-10,439;CIPOS95=-158,1;CIEND95=-1,161;IMPRECISE;SU=4;PE=4;SR=0	GT:SU:PE:SR	./.:4:4:0
2	233203650	1177	N	<DEL>	.	.	SVTYPE=DEL;STRANDS=+-:4;SVLEN=-110698;END=233314348;CIPOS=-10,461;CIEND=-310,9;CIPOS95=-1,170;CIEND95=-89,2;IMPRECISE;SU=4;PE=4;SR=0	GT:SU:PE:SR	./.:4:4:0
2	233332717	1178_1	N	N]2:233333516]	.	.	SVTYPE=BND;STRANDS=++:4;EVENT=1178;MATEID=1178_2;CIPOS=-8,471;CIEND=-10,466;CIPOS95=0,179;CIEND95=-1,177;IMPRECISE;SU=4;PE=4;SR=0	GT:SU:PE:SR	./.:4:4:0
2	233333516	1178_2	N	N]2:233332717]	.	.	SVTYPE=BND;STRANDS=++:4;SECONDARY;EVENT=1178;MATEID=1178_1;CIPOS=-10,466;CIEND=-8,471;CIPOS95=-1,177;CIEND95=0,179;IMPRECISE;SU=4;PE=4;SR=0	GT:SU:PE:SR	./.:4:4:0
2	233332718	1179	N	<DEL>	.	.	SVTYPE=DEL;STRANDS=+-:37;SVLEN=-762;END=233333480;CIPOS=-10,9;CIEND=-5,1;CIPOS95=0,0;CIEND95=0,0;SU=37;PE=29;SR=8	GT:SU:PE:SR	./.:37:29:8
2	233364548	1180	N	<DEL>	.	.	SVTYPE=DEL;STRANDS=+-:16;SVLEN=-191;END=233364739;CIPOS=-3,1;CIEND=-10,9;CIPOS95=0,0;CIEND95=0,0;SU=16;PE=2;SR=14	GT:SU:PE:SR	./.:16:2:14
2	233450794	1181	N	<DEL>	.	.	SVTYPE=DEL;STRANDS=+-:4;SVLEN=-15;END=233450809;CIPOS=-10,7;CIEND=-9,8;CIPOS95=-1,0;CIEND95=0,0;IMPRECISE;SU=4;PE=0;SR=4	GT:SU:PE:SR	./.:4:0:4
2	233668385	1182_1	N	N]2:233668725]	.	.	SVTYPE=BND;STRANDS=++:4;EVENT=1182;MATEID=1182_2;CIPOS=-10,289;CIEND=-10,483;CIPOS95=0,179;CIEND95=-1,172;IMPRECISE;SU=4;PE=4;SR=0	GT:SU:PE:SR	./.:4:4:0
2	233668725	1182_2	N	N]2:233668385]	.	.	SVTYPE=BND;STRANDS=++:4;SECONDARY;EVENT=1182;MATEID=1182_1;CIPOS=-10,483;CIEND=-10,289;CIPOS95=-1,172;CIEND95=0,179;IMPRECISE;SU=4;PE=4;SR=0	GT:SU:PE:SR	./.:4:4:0
2	122236399	1183_1	N	[2:235423390[N	.	.	SVTYPE=BND;STRANDS=--:5;EVENT=1183;MATEID=1183_2;CIPOS=-422,9;CIEND=-398,9;CIPOS95=-151,1;CIEND95=-137,0;IMPRECISE;SU=5;PE=5;SR=0	GT:SU:PE:SR	./.:5:5:0
2	235423390	1183_2	N	[2:122236399[N	.	.	SVTYPE=BND;STRANDS=--:5;SECONDARY;EVENT=1183;MATEID=1183_1;CIPOS=-398,9;CIEND=-422,9;CIPOS95=-137,0;CIEND95=-151,1;IMPRECISE;SU=5;PE=5;SR=0	GT:SU:PE:SR	./.:5:5:0
2	235423336	1184	N	<DEL>	.	.	SVTYPE=DEL;STRANDS=+-:6;SVLEN=-2279;END=235425615;CIPOS=-10,415;CIEND=-495,9;CIPOS95=-1,139;CIEND95=-162,0;IMPRECISE;SU=6;PE=6;SR=0	GT:SU:PE:SR	./.:6:6:0
2	235812278	1185	N	<DEL>	.	.	SVTYPE=DEL;STRANDS=+-:27;SVLEN=-299;END=235812577;CIPOS=-2,0;CIEND=-8,9;CIPOS95=0,0;CIEND95=0,0;SU=27;PE=8;SR=19	GT:SU:PE:SR	./.:27:8:19
2	235919485	1186	N	<DUP>	.	.	SVTYPE=DUP;STRANDS=-+:4;SVLEN=396;END=235919881;CIPOS=-318,9;CIEND=-10,428;CIPOS95=-113,2;CIEND95=-1,156;IMPRECISE;SU=4;PE=4;SR=0	GT:SU:PE:SR	./.:4:4:0
2	236010926	1187	N	<DEL>	.	.	SVTYPE=DEL;STRANDS=+-:10;SVLEN=-186;END=236011112;CIPOS=-10,9;CIEND=-10,9;CIPOS95=0,0;CIEND95=0,0;SU=10;PE=0;SR=10	GT:SU:PE:SR	./.:10:0:10
2	236094665	1188	N	<DEL>	.	.	SVTYPE=DEL;STRANDS=+-:7;SVLEN=-348;END=236095013;CIPOS=-10,321;CIEND=-312,9;CIPOS95=-1,70;CIEND95=-70,2;IMPRECISE;SU=7;PE=7;SR=0	GT:SU:PE:SR	./.:7:7:0
2	236378717	1189	N	<DEL>	.	.	SVTYPE=DEL;STRANDS=+-:10;SVLEN=-26;END=236378743;CIPOS=-10,9;CIEND=-10,9;CIPOS95=0,0;CIEND95=0,0;SU=10;PE=0;SR=10	GT:SU:PE:SR	./.:10:0:10
2	237637198	1190	N	<DEL>	.	.	SVTYPE=DEL;STRANDS=+-:4;SVLEN=-24;END=237637222;CIPOS=-9,8;CIEND=-9,8;CIPOS95=0,0;CIEND95=0,0;SU=4;PE=0;SR=4	GT:SU:PE:SR	./.:4:0:4
2	237939674	1191	N	<DUP>	.	.	SVTYPE=DUP;STRANDS=-+:4;SVLEN=344;END=237940018;CIPOS=-478,7;CIEND=-10,375;CIPOS95=-179,0;CIEND95=-2,106;IMPRECISE;SU=4;PE=4;SR=0	GT:SU:PE:SR	./.:4:4:0
2	238453176	1192	N	<DEL>	.	.	SVTYPE=DEL;STRANDS=+-:9;SVLEN=-669;END=238453845;CIPOS=-10,324;CIEND=-276,9;CIPOS95=0,128;CIEND95=-82,2;IMPRECISE;SU=9;PE=9;SR=0	GT:SU:PE:SR	./.:9:9:0
2	239484600	1193	N	<DUP>	.	.	SVTYPE=DUP;STRANDS=-+:6;SVLEN=136;END=239484736;CIPOS=-6,5;CIEND=-6,5;CIPOS95=0,0;CIEND95=0,0;SU=6;PE=0;SR=6	GT:SU:PE:SR	./.:6:0:6
2	239500398	1194	N	<DEL>	.	.	SVTYPE=DEL;STRANDS=+-:26;SVLEN=-1334;END=239501732;CIPOS=-10,9;CIEND=-10,4;CIPOS95=-1,1;CIEND95=-2,0;IMPRECISE;SU=26;PE=24;SR=2	GT:SU:PE:SR	./.:26:24:2
2	239942804	1195	N	<DEL>	.	.	SVTYPE=DEL;STRANDS=+-:4;SVLEN=-41;END=239942845;CIPOS=-9,8;CIEND=-9,8;CIPOS95=0,0;CIEND95=0,0;SU=4;PE=0;SR=4	GT:SU:PE:SR	./.:4:0:4
2	239990483	1196	N	<DEL>	.	.	SVTYPE=DEL;STRANDS=+-:5;SVLEN=-628;END=239991111;CIPOS=-10,375;CIEND=-131,9;CIPOS95=-1,122;CIEND95=-80,2;IMPRECISE;SU=5;PE=5;SR=0	GT:SU:PE:SR	./.:5:5:0
2	240202636	1197	N	<DEL>	.	.	SVTYPE=DEL;STRANDS=+-:5;SVLEN=-483;END=240203119;CIPOS=-10,353;CIEND=-421,9;CIPOS95=-2,112;CIEND95=-154,1;IMPRECISE;SU=5;PE=5;SR=0	GT:SU:PE:SR	./.:5:5:0
2	240564398	1198	N	<DUP>	.	.	SVTYPE=DUP;STRANDS=-+:27;SVLEN=403;END=240564801;CIPOS=-183,9;CIEND=-10,170;CIPOS95=-62,1;CIEND95=0,46;IMPRECISE;SU=27;PE=27;SR=0	GT:SU:PE:SR	./.:27:27:0
2	240564571	1199	N	<DEL>	.	.	SVTYPE=DEL;STRANDS=+-:30;SVLEN=-564;END=240565135;CIPOS=-4,203;CIEND=-175,4;CIPOS95=0,81;CIEND95=-51,0;IMPRECISE;SU=30;PE=30;SR=0	GT:SU:PE:SR	./.:30:30:0
2	240640734	1200	N	<DUP>	.	.	SVTYPE=DUP;STRANDS=-+:12;SVLEN=813;END=240641547;CIPOS=-318,9;CIEND=-10,233;CIPOS95=-50,2;CIEND95=-2,60;IMPRECISE;SU=12;PE=12;SR=0	GT:SU:PE:SR	./.:12:12:0
2	240641016	1201	N	<DEL>	.	.	SVTYPE=DEL;STRANDS=+-:22;SVLEN=-401;END=240641417;CIPOS=-10,161;CIEND=-55,9;CIPOS95=-2,36;CIEND95=-6,6;IMPRECISE;SU=22;PE=22;SR=0	GT:SU:PE:SR	./.:22:22:0
2	240839746	1202	N	<DEL>	.	.	SVTYPE=DEL;STRANDS=+-:9;SVLEN=-16;END=240839762;CIPOS=-4,3;CIEND=-4,3;CIPOS95=0,0;CIEND95=0,0;SU=9;PE=0;SR=9	GT:SU:PE:SR	./.:9:0:9
2	240854477	1203	N	<DUP>	.	.	SVTYPE=DUP;STRANDS=-+:4;SVLEN=265;END=240854742;CIPOS=-476,9;CIEND=-10,442;CIPOS95=-176,1;CIEND95=-1,157;IMPRECISE;SU=4;PE=4;SR=0	GT:SU:PE:SR	./.:4:4:0
2	240958954	1204	N	<DEL>	.	.	SVTYPE=DEL;STRANDS=+-:38;SVLEN=-307;END=240959261;CIPOS=-10,9;CIEND=-10,9;CIPOS95=0,0;CIEND95=0,0;SU=38;PE=21;SR=17	GT:SU:PE:SR	./.:38:21:17
2	240981480	1205	N	<DEL>	.	.	SVTYPE=DEL;STRANDS=+-:6;SVLEN=-578;END=240982058;CIPOS=-10,326;CIEND=-426,9;CIPOS95=-2,94;CIEND95=-130,1;IMPRECISE;SU=6;PE=6;SR=0	GT:SU:PE:SR	./.:6:6:0
2	241157073	1206	N	<DEL>	.	.	SVTYPE=DEL;STRANDS=+-:4;SVLEN=-11;END=241157084;CIPOS=-9,8;CIEND=-9,8;CIPOS95=0,0;CIEND95=0,0;SU=4;PE=0;SR=4	GT:SU:PE:SR	./.:4:0:4
2	241248245	1207	N	<DUP>	.	.	SVTYPE=DUP;STRANDS=-+:24;SVLEN=1030;END=241249275;CIPOS=-262,9;CIEND=-10,91;CIPOS95=-36,0;CIEND95=-6,6;IMPRECISE;SU=24;PE=24;SR=0	GT:SU:PE:SR	./.:24:24:0
2	241466709	1208	N	<DUP>	.	.	SVTYPE=DUP;STRANDS=-+:4;SVLEN=199;END=241466908;CIPOS=-10,9;CIEND=-10,9;CIPOS95=-1,0;CIEND95=-1,1;IMPRECISE;SU=4;PE=1;SR=3	GT:SU:PE:SR	./.:4:1:3
2	241752035	1209	N	<DUP>	.	.	SVTYPE=DUP;STRANDS=-+:15;SVLEN=367;END=241752402;CIPOS=-378,9;CIEND=-10,352;CIPOS95=-79,2;CIEND95=-2,72;IMPRECISE;SU=15;PE=15;SR=0	GT:SU:PE:SR	./.:15:15:0
2	241849753	1210	N	<DEL>	.	.	SVTYPE=DEL;STRANDS=+-:6;SVLEN=-31;END=241849784;CIPOS=-6,5;CIEND=-6,5;CIPOS95=0,0;CIEND95=0,0;SU=6;PE=0;SR=6	GT:SU:PE:SR	./.:6:0:6
2	242396836	1211	N	<DEL>	.	.	SVTYPE=DEL;STRANDS=+-:25;SVLEN=-336;END=242397172;CIPOS=-10,115;CIEND=-137,9;CIPOS95=-3,19;CIEND95=-23,3;IMPRECISE;SU=25;PE=25;SR=0	GT:SU:PE:SR	./.:25:25:0
2	242455979	1212_1	N	N]2:242456104]	.	.	SVTYPE=BND;STRANDS=++:4;EVENT=1212;MATEID=1212_2;CIPOS=-8,74;CIEND=-10,461;CIPOS95=0,72;CIEND95=-1,174;IMPRECISE;SU=4;PE=4;SR=0	GT:SU:PE:SR	./.:4:4:0
2	242456104	1212_2	N	N]2:242455979]	.	.	SVTYPE=BND;STRANDS=++:4;SECONDARY;EVENT=1212;MATEID=1212_1;CIPOS=-10,461;CIEND=-8,74;CIPOS95=-1,174;CIEND95=0,72;IMPRECISE;SU=4;PE=4;SR=0	GT:SU:PE:SR	./.:4:4:0
2	242529774	1213	N	<DUP>	.	.	SVTYPE=DUP;STRANDS=-+:9;SVLEN=637;END=242530411;CIPOS=-319,9;CIEND=-10,256;CIPOS95=-120,1;CIEND95=-2,93;IMPRECISE;SU=9;PE=9;SR=0	GT:SU:PE:SR	./.:9:9:0
2	33141303	1214	N	<DUP>	.	.	SVTYPE=DUP;STRANDS=-+:4;SVLEN=209500240;END=242641543;CIPOS=-472,9;CIEND=-10,320;CIPOS95=-174,1;CIEND95=-2,89;IMPRECISE;SU=4;PE=4;SR=0	GT:SU:PE:SR	./.:4:4:0
3	982596	1215_1	N	N]3:982954]	.	.	SVTYPE=BND;STRANDS=++:7;EVENT=1215;MATEID=1215_2;CIPOS=-10,307;CIEND=-10,483;CIPOS95=0,157;CIEND95=-1,150;IMPRECISE;SU=7;PE=7;SR=0	GT:SU:PE:SR	./.:7:7:0
3	982954	1215_2	N	N]3:982596]	.	.	SVTYPE=BND;STRANDS=++:7;SECONDARY;EVENT=1215;MATEID=1215_1;CIPOS=-10,483;CIEND=-10,307;CIPOS95=-1,150;CIEND95=0,157;IMPRECISE;SU=7;PE=7;SR=0	GT:SU:PE:SR	./.:7:7:0
3	622208	1216_1	N	N]3:853026]	.	.	SVTYPE=BND;STRANDS=++:7;EVENT=1216;MATEID=1216_2;CIPOS=-10,335;CIEND=-10,337;CIPOS95=-1,119;CIEND95=-1,114;IMPRECISE;SU=7;PE=7;SR=0	GT:SU:PE:SR	./.:7:7:0
3	853026	1216_2	N	N]3:622208]	.	.	SVTYPE=BND;STRANDS=++:7;SECONDARY;EVENT=1216;MATEID=1216_1;CIPOS=-10,337;CIEND=-10,335;CIPOS95=-1,114;CIEND95=-1,119;IMPRECISE;SU=7;PE=7;SR=0	GT:SU:PE:SR	./.:7:7:0
3	982597	1217	N	<DEL>	.	.	SVTYPE=DEL;STRANDS=+-:53;SVLEN=-308;END=982905;CIPOS=-10,9;CIEND=-10,7;CIPOS95=0,0;CIEND95=0,0;SU=53;PE=31;SR=22	GT:SU:PE:SR	./.:53:31:22
3	1032349	1218	N	<DUP>	.	.	SVTYPE=DUP;STRANDS=-+:25;SVLEN=390;END=1032739;CIPOS=-298,9;CIEND=-10,363;CIPOS95=-32,2;CIEND95=0,59;IMPRECISE;SU=25;PE=25;SR=0	GT:SU:PE:SR	./.:25:25:0
3	1805891	1219	N	<DEL>	.	.	SVTYPE=DEL;STRANDS=+-:6;SVLEN=-233;END=1806124;CIPOS=-10,230;CIEND=-232,9;CIPOS95=-3,38;CIEND95=-82,2;IMPRECISE;SU=6;PE=6;SR=0	GT:SU:PE:SR	./.:6:6:0
3	2162029	1220	N	<DEL>	.	.	SVTYPE=DEL;STRANDS=+-:6;SVLEN=-63;END=2162092;CIPOS=-6,5;CIEND=-9,0;CIPOS95=0,0;CIEND95=-9,0;IMPRECISE;SU=6;PE=0;SR=6	GT:SU:PE:SR	./.:6:0:6
3	2311589	1221	N	<DEL>	.	.	SVTYPE=DEL;STRANDS=+-:24;SVLEN=-345;END=2311934;CIPOS=-10,9;CIEND=-10,9;CIPOS95=0,0;CIEND95=0,0;SU=24;PE=14;SR=10	GT:SU:PE:SR	./.:24:14:10
3	2465552	1222_1	N	N]3:2465952]	.	.	SVTYPE=BND;STRANDS=++:9;EVENT=1222;MATEID=1222_2;CIPOS=-10,138;CIEND=-10,475;CIPOS95=-3,45;CIEND95=0,140;IMPRECISE;SU=9;PE=9;SR=0	GT:SU:PE:SR	./.:9:9:0
3	2465952	1222_2	N	N]3:2465552]	.	.	SVTYPE=BND;STRANDS=++:9;SECONDARY;EVENT=1222;MATEID=1222_1;CIPOS=-10,475;CIEND=-10,138;CIPOS95=0,140;CIEND95=-3,45;IMPRECISE;SU=9;PE=9;SR=0	GT:SU:PE:SR	./.:9:9:0
3	2495734	1223	N	<DEL>	.	.	SVTYPE=DEL;STRANDS=+-:4;SVLEN=-672;END=2496406;CIPOS=-10,428;CIEND=-488,9;CIPOS95=-1,151;CIEND95=-173,1;IMPRECISE;SU=4;PE=4;SR=0	GT:SU:PE:SR	./.:4:4:0
3	2569165	1224	N	<DEL>	.	.	SVTYPE=DEL;STRANDS=+-:4;SVLEN=-7466;END=2576631;CIPOS=-10,457;CIEND=-442,9;CIPOS95=-1,171;CIEND95=-155,1;IMPRECISE;SU=4;PE=4;SR=0	GT:SU:PE:SR	./.:4:4:0
3	3158660	1225	N	<DEL>	.	.	SVTYPE=DEL;STRANDS=+-:18;SVLEN=-59;END=3158719;CIPOS=-2,1;CIEND=-2,1;CIPOS95=0,0;CIEND95=0,0;SU=18;PE=0;SR=18	GT:SU:PE:SR	./.:18:0:18
3	3723309	1226	N	<DEL>	.	.	SVTYPE=DEL;STRANDS=+-:8;SVLEN=-72;END=3723381;CIPOS=-10,9;CIEND=-10,9;CIPOS95=0,0;CIEND95=0,0;SU=8;PE=0;SR=8	GT:SU:PE:SR	./.:8:0:8
3	3873217	1227	N	<DEL>	.	.	SVTYPE=DEL;STRANDS=+-:20;SVLEN=-316;END=3873533;CIPOS=-10,9;CIEND=-10,9;CIPOS95=-3,3;CIEND95=-3,1;IMPRECISE;SU=20;PE=19;SR=1	GT:SU:PE:SR	./.:20:19:1
3	6700874	1228	N	<DEL>	.	.	SVTYPE=DEL;STRANDS=+-:32;SVLEN=-379;END=6701253;CIPOS=-2,1;CIEND=-3,1;CIPOS95=0,0;CIEND95=0,0;SU=32;PE=18;SR=14	GT:SU:PE:SR	./.:32:18:14
3	4066936	1229_1	N	N]3:4069605]	.	.	SVTYPE=BND;STRANDS=++:7;EVENT=1229;MATEID=1229_2;CIPOS=-10,499;CIEND=-10,369;CIPOS95=0,157;CIEND95=-1,150;IMPRECISE;SU=7;PE=7;SR=0	GT:SU:PE:SR	./.:7:7:0
3	4069605	1229_2	N	N]3:4066936]	.	.	SVTYPE=BND;STRANDS=++:7;SECONDARY;EVENT=1229;MATEID=1229_1;CIPOS=-10,369;CIEND=-10,499;CIPOS95=-1,150;CIEND95=0,157;IMPRECISE;SU=7;PE=7;SR=0	GT:SU:PE:SR	./.:7:7:0
3	4066937	1230	N	<DEL>	.	.	SVTYPE=DEL;STRANDS=+-:72;SVLEN=-2618;END=4069555;CIPOS=-1,0;CIEND=-2,0;CIPOS95=0,0;CIEND95=0,0;SU=72;PE=45;SR=27	GT:SU:PE:SR	./.:72:45:27
3	4484325	1231	N	<DEL>	.	.	SVTYPE=DEL;STRANDS=+-:5;SVLEN=-12;END=4484337;CIPOS=-8,6;CIEND=-6,8;CIPOS95=-1,0;CIEND95=0,1;IMPRECISE;SU=5;PE=0;SR=5	GT:SU:PE:SR	./.:5:0:5
3	5535400	1232	N	<DEL>	.	.	SVTYPE=DEL;STRANDS=+-:29;SVLEN=-3880;END=5539280;CIPOS=-10,9;CIEND=-5,2;CIPOS95=0,0;CIEND95=0,0;SU=29;PE=22;SR=7	GT:SU:PE:SR	./.:29:22:7
3	6430276	1233	N	<DEL>	.	.	SVTYPE=DEL;STRANDS=+-:19;SVLEN=-356;END=6430632;CIPOS=-10,178;CIEND=-146,9;CIPOS95=-2,44;CIEND95=-33,3;IMPRECISE;SU=19;PE=19;SR=0	GT:SU:PE:SR	./.:19:19:0
3	6700873	1234_1	N	N]3:6701303]	.	.	SVTYPE=BND;STRANDS=++:5;EVENT=1234;MATEID=1234_2;CIPOS=-5,378;CIEND=-10,423;CIPOS95=0,170;CIEND95=-1,163;IMPRECISE;SU=5;PE=5;SR=0	GT:SU:PE:SR	./.:5:5:0
3	6701303	1234_2	N	N]3:6700873]	.	.	SVTYPE=BND;STRANDS=++:5;SECONDARY;EVENT=1234;MATEID=1234_1;CIPOS=-10,423;CIEND=-5,378;CIPOS95=-1,163;CIEND95=0,170;IMPRECISE;SU=5;PE=5;SR=0	GT:SU:PE:SR	./.:5:5:0
3	7347029	1235	N	<DEL>	.	.	SVTYPE=DEL;STRANDS=+-:15;SVLEN=-293;END=7347322;CIPOS=-4,9;CIEND=-10,9;CIPOS95=0,0;CIEND95=0,0;SU=15;PE=6;SR=9	GT:SU:PE:SR	./.:15:6:9
3	8115455	1236	N	<DEL>	.	.	SVTYPE=DEL;STRANDS=+-:5;SVLEN=-36;END=8115491;CIPOS=-10,9;CIEND=-10,9;CIPOS95=0,0;CIEND95=0,0;SU=5;PE=0;SR=5	GT:SU:PE:SR	./.:5:0:5
3	8325639	1237	N	<DEL>	.	.	SVTYPE=DEL;STRANDS=+-:29;SVLEN=-1172;END=8326811;CIPOS=-10,9;CIEND=-10,9;CIPOS95=0,0;CIEND95=0,0;SU=29;PE=22;SR=7	GT:SU:PE:SR	./.:29:22:7
3	8601108	1238	N	<DUP>	.	.	SVTYPE=DUP;STRANDS=-+:40;SVLEN=706;END=8601814;CIPOS=-10,9;CIEND=-10,9;CIPOS95=0,0;CIEND95=0,0;SU=40;PE=28;SR=12	GT:SU:PE:SR	./.:40:28:12
3	8720304	1239	N	<DEL>	.	.	SVTYPE=DEL;STRANDS=+-:5;SVLEN=-140;END=8720444;CIPOS=-9,0;CIEND=-10,9;CIPOS95=-9,0;CIEND95=0,0;IMPRECISE;SU=5;PE=0;SR=5	GT:SU:PE:SR	./.:5:0:5
3	8720169	1240	N	<DEL>	.	.	SVTYPE=DEL;STRANDS=+-:26;SVLEN=-867;END=8721036;CIPOS=-8,9;CIEND=-10,9;CIPOS95=0,4;CIEND95=-3,1;IMPRECISE;SU=26;PE=25;SR=1	GT:SU:PE:SR	./.:26:25:1
3	8865925	1241	N	<DEL>	.	.	SVTYPE=DEL;STRANDS=+-:8;SVLEN=-17;END=8865942;CIPOS=-10,9;CIEND=-4,4;CIPOS95=0,0;CIEND95=0,0;SU=8;PE=0;SR=8	GT:SU:PE:SR	./.:8:0:8
3	10035600	1242	N	<DUP>	.	.	SVTYPE=DUP;STRANDS=-+:11;SVLEN=53668;END=10089268;CIPOS=-418,9;CIEND=-10,299;CIPOS95=-106,1;CIEND95=-1,125;IMPRECISE;SU=11;PE=11;SR=0	GT:SU:PE:SR	./.:11:11:0
3	10035798	1243	N	<DEL>	.	.	SVTYPE=DEL;STRANDS=+-:8;SVLEN=-53804;END=10089602;CIPOS=-10,331;CIEND=-331,9;CIPOS95=-1,114;CIEND95=-127,1;IMPRECISE;SU=8;PE=8;SR=0	GT:SU:PE:SR	./.:8:8:0
3	10397474	1244_1	N	N]3:10397876]	.	.	SVTYPE=BND;STRANDS=++:4;EVENT=1244;MATEID=1244_2;CIPOS=-10,329;CIEND=-10,456;CIPOS95=0,179;CIEND95=-1,172;IMPRECISE;SU=4;PE=4;SR=0	GT:SU:PE:SR	./.:4:4:0
3	10397876	1244_2	N	N]3:10397474]	.	.	SVTYPE=BND;STRANDS=++:4;SECONDARY;EVENT=1244;MATEID=1244_1;CIPOS=-10,456;CIEND=-10,329;CIPOS95=-1,172;CIEND95=0,179;IMPRECISE;SU=4;PE=4;SR=0	GT:SU:PE:SR	./.:4:4:0
3	10397475	1245	N	<DEL>	.	.	SVTYPE=DEL;STRANDS=+-:28;SVLEN=-330;END=10397805;CIPOS=-10,9;CIEND=-6,6;CIPOS95=0,0;CIEND95=0,0;SU=28;PE=22;SR=6	GT:SU:PE:SR	./.:28:22:6
3	10628933	1246	N	<DEL>	.	.	SVTYPE=DEL;STRANDS=+-:6;SVLEN=-188;END=10629121;CIPOS=-6,5;CIEND=-6,5;CIPOS95=0,0;CIEND95=0,0;SU=6;PE=0;SR=6	GT:SU:PE:SR	./.:6:0:6
3	11108287	1247	N	<DEL>	.	.	SVTYPE=DEL;STRANDS=+-:24;SVLEN=-3611;END=11111898;CIPOS=-10,349;CIEND=-266,9;CIPOS95=-2,77;CIEND95=-26,3;IMPRECISE;SU=24;PE=24;SR=0	GT:SU:PE:SR	./.:24:24:0
3	11579471	1248	N	<DEL>	.	.	SVTYPE=DEL;STRANDS=+-:5;SVLEN=-40;END=11579511;CIPOS=-10,9;CIEND=-10,9;CIPOS95=0,0;CIEND95=0,0;SU=5;PE=0;SR=5	GT:SU:PE:SR	./.:5:0:5
3	10088220	1249	N	<DUP>	.	.	SVTYPE=DUP;STRANDS=-+:16;SVLEN=1823703;END=11911923;CIPOS=-166,9;CIEND=-10,290;CIPOS95=-53,1;CIEND95=-2,34;IMPRECISE;SU=16;PE=16;SR=0	GT:SU:PE:SR	./.:16:16:0
3	10036789	1250	N	<DUP>	.	.	SVTYPE=DUP;STRANDS=-+:7;SVLEN=1875389;END=11912178;CIPOS=-383,9;CIEND=-10,447;CIPOS95=-151,1;CIEND95=-1,130;IMPRECISE;SU=7;PE=7;SR=0	GT:SU:PE:SR	./.:7:7:0
3	12196533	1251	N	<DEL>	.	.	SVTYPE=DEL;STRANDS=+-:25;SVLEN=-39;END=12196572;CIPOS=-1,0;CIEND=-1,0;CIPOS95=0,0;CIEND95=0,0;SU=25;PE=0;SR=25	GT:SU:PE:SR	./.:25:0:25
3	12489863	1252	N	<DEL>	.	.	SVTYPE=DEL;STRANDS=+-:4;SVLEN=-433;END=12490296;CIPOS=-10,431;CIEND=-408,9;CIPOS95=-1,159;CIEND95=-131,1;IMPRECISE;SU=4;PE=4;SR=0	GT:SU:PE:SR	./.:4:4:0
3	12730572	1253	N	<DUP>	.	.	SVTYPE=DUP;STRANDS=-+:4;SVLEN=408;END=12730980;CIPOS=-359,9;CIEND=-9,473;CIPOS95=-111,2;CIEND95=0,179;IMPRECISE;SU=4;PE=4;SR=0	GT:SU:PE:SR	./.:4:4:0
3	11956060	1254	N	<DUP>	.	.	SVTYPE=DUP;STRANDS=-+:17;SVLEN=957507;END=12913567;CIPOS=-386,9;CIEND=-10,237;CIPOS95=-77,2;CIEND95=-1,98;IMPRECISE;SU=17;PE=17;SR=0	GT:SU:PE:SR	./.:17:17:0
3	11955912	1255	N	<DEL>	.	.	SVTYPE=DEL;STRANDS=+-:23;SVLEN=-957504;END=12913416;CIPOS=-10,119;CIEND=-220,9;CIPOS95=-3,21;CIEND95=-90,1;IMPRECISE;SU=23;PE=23;SR=0	GT:SU:PE:SR	./.:23:23:0
3	13681183	1256	N	<DEL>	.	.	SVTYPE=DEL;STRANDS=+-:23;SVLEN=-1089;END=13682272;CIPOS=-3,2;CIEND=-8,9;CIPOS95=0,0;CIEND95=0,0;SU=23;PE=14;SR=9	GT:SU:PE:SR	./.:23:14:9
3	14478048	1257	N	<DEL>	.	.	SVTYPE=DEL;STRANDS=+-:6;SVLEN=-32;END=14478080;CIPOS=-6,5;CIEND=-6,5;CIPOS95=0,0;CIEND95=0,0;SU=6;PE=0;SR=6	GT:SU:PE:SR	./.:6:0:6
3	13973151	1258	N	<DUP>	.	.	SVTYPE=DUP;STRANDS=-+:5;SVLEN=877624;END=14850775;CIPOS=-10,9;CIEND=-10,9;CIPOS95=0,0;CIEND95=0,0;SU=5;PE=0;SR=5	GT:SU:PE:SR	./.:5:0:5
3	15112000	1259	N	<DEL>	.	.	SVTYPE=DEL;STRANDS=+-:4;SVLEN=-101;END=15112101;CIPOS=-10,77;CIEND=-62,9;CIPOS95=-3,35;CIEND95=-45,2;IMPRECISE;SU=4;PE=4;SR=0	GT:SU:PE:SR	./.:4:4:0
3	16239408	1260_1	N	N]3:16241260]	.	.	SVTYPE=BND;STRANDS=++:6;EVENT=1260;MATEID=1260_2;CIPOS=-6,399;CIEND=-10,402;CIPOS95=0,162;CIEND95=-1,156;IMPRECISE;SU=6;PE=6;SR=0	GT:SU:PE:SR	./.:6:6:0
3	16241260	1260_2	N	N]3:16239408]	.	.	SVTYPE=BND;STRANDS=++:6;SECONDARY;EVENT=1260;MATEID=1260_1;CIPOS=-10,402;CIEND=-6,399;CIPOS95=-1,156;CIEND95=0,162;IMPRECISE;SU=6;PE=6;SR=0	GT:SU:PE:SR	./.:6:6:0
3	16239409	1261	N	<DEL>	.	.	SVTYPE=DEL;STRANDS=+-:65;SVLEN=-1800;END=16241209;CIPOS=-2,1;CIEND=-2,0;CIPOS95=0,0;CIEND95=0,0;SU=65;PE=51;SR=14	GT:SU:PE:SR	./.:65:51:14
3	16449947	1262	N	<DEL>	.	.	SVTYPE=DEL;STRANDS=+-:5;SVLEN=-396;END=16450343;CIPOS=-10,383;CIEND=-361,9;CIPOS95=-2,103;CIEND95=-116,2;IMPRECISE;SU=5;PE=5;SR=0	GT:SU:PE:SR	./.:5:5:0
3	17731699	1263_1	N	N]3:17732065]	.	.	SVTYPE=BND;STRANDS=++:7;EVENT=1263;MATEID=1263_2;CIPOS=-10,306;CIEND=-10,365;CIPOS95=0,157;CIEND95=-1,147;IMPRECISE;SU=7;PE=7;SR=0	GT:SU:PE:SR	./.:7:7:0
3	17732065	1263_2	N	N]3:17731699]	.	.	SVTYPE=BND;STRANDS=++:7;SECONDARY;EVENT=1263;MATEID=1263_1;CIPOS=-10,365;CIEND=-10,306;CIPOS95=-1,147;CIEND95=0,157;IMPRECISE;SU=7;PE=7;SR=0	GT:SU:PE:SR	./.:7:7:0
3	17731700	1264	N	<DEL>	.	.	SVTYPE=DEL;STRANDS=+-:29;SVLEN=-307;END=17732007;CIPOS=-2,1;CIEND=-2,0;CIPOS95=0,0;CIEND95=0,0;SU=29;PE=12;SR=17	GT:SU:PE:SR	./.:29:12:17
3	18591172	1265	N	<DEL>	.	.	SVTYPE=DEL;STRANDS=+-:6;SVLEN=-32;END=18591204;CIPOS=-6,5;CIEND=-6,5;CIPOS95=0,0;CIEND95=0,0;SU=6;PE=0;SR=6	GT:SU:PE:SR	./.:6:0:6
3	21457508	1266	N	<DEL>	.	.	SVTYPE=DEL;STRANDS=+-:21;SVLEN=-312;END=21457820;CIPOS=-4,3;CIEND=-4,2;CIPOS95=0,0;CIEND95=0,0;SU=21;PE=13;SR=8	GT:SU:PE:SR	./.:21:13:8
3	22092360	1267_1	N	N]3:22097851]	.	.	SVTYPE=BND;STRANDS=++:15;EVENT=1267;MATEID=1267_2;CIPOS=-10,499;CIEND=-10,472;CIPOS95=0,131;CIEND95=-1,120;IMPRECISE;SU=15;PE=15;SR=0	GT:SU:PE:SR	./.:15:15:0
3	22097851	1267_2	N	N]3:22092360]	.	.	SVTYPE=BND;STRANDS=++:15;SECONDARY;EVENT=1267;MATEID=1267_1;CIPOS=-10,472;CIEND=-10,499;CIPOS95=-1,120;CIEND95=0,131;IMPRECISE;SU=15;PE=15;SR=0	GT:SU:PE:SR	./.:15:15:0
3	22092361	1268	N	<DEL>	.	.	SVTYPE=DEL;STRANDS=+-:81;SVLEN=-5434;END=22097795;CIPOS=-1,0;CIEND=0,0;CIPOS95=0,0;CIEND95=0,0;SU=81;PE=44;SR=37	GT:SU:PE:SR	./.:81:44:37
3	22145162	1269	N	<DEL>	.	.	SVTYPE=DEL;STRANDS=+-:10;SVLEN=-76;END=22145238;CIPOS=-10,9;CIEND=-10,9;CIPOS95=0,0;CIEND95=0,0;SU=10;PE=0;SR=10	GT:SU:PE:SR	./.:10:0:10
3	22463700	1270	N	<DEL>	.	.	SVTYPE=DEL;STRANDS=+-:6;SVLEN=-4;END=22463704;CIPOS=-10,2;CIEND=-3,5;CIPOS95=0,0;CIEND95=0,0;SU=6;PE=0;SR=6	GT:SU:PE:SR	./.:6:0:6
3	22751108	1271_1	N	N]3:22782597]	.	.	SVTYPE=BND;STRANDS=++:12;EVENT=1271;MATEID=1271_2;CIPOS=-10,264;CIEND=-10,289;CIPOS95=-1,93;CIEND95=-1,123;IMPRECISE;SU=12;PE=12;SR=0	GT:SU:PE:SR	./.:12:12:0
3	22782597	1271_2	N	N]3:22751108]	.	.	SVTYPE=BND;STRANDS=++:12;SECONDARY;EVENT=1271;MATEID=1271_1;CIPOS=-10,289;CIEND=-10,264;CIPOS95=-1,123;CIEND95=-1,93;IMPRECISE;SU=12;PE=12;SR=0	GT:SU:PE:SR	./.:12:12:0
3	22751315	1272_1	N	[3:22782448[N	.	.	SVTYPE=BND;STRANDS=--:14;EVENT=1272;MATEID=1272_2;CIPOS=-291,9;CIEND=-271,7;CIPOS95=-59,2;CIEND95=-110,0;IMPRECISE;SU=14;PE=14;SR=0	GT:SU:PE:SR	./.:14:14:0
3	22782448	1272_2	N	[3:22751315[N	.	.	SVTYPE=BND;STRANDS=--:14;SECONDARY;EVENT=1272;MATEID=1272_1;CIPOS=-271,7;CIEND=-291,9;CIPOS95=-110,0;CIEND95=-59,2;IMPRECISE;SU=14;PE=14;SR=0	GT:SU:PE:SR	./.:14:14:0
3	23764073	1273	N	<DEL>	.	.	SVTYPE=DEL;STRANDS=+-:28;SVLEN=-314;END=23764387;CIPOS=-10,9;CIEND=-10,9;CIPOS95=0,0;CIEND95=0,0;SU=28;PE=14;SR=14	GT:SU:PE:SR	./.:28:14:14
3	24306052	1274	N	<DEL>	.	.	SVTYPE=DEL;STRANDS=+-:6;SVLEN=-43;END=24306095;CIPOS=-6,5;CIEND=-6,5;CIPOS95=0,0;CIEND95=0,0;SU=6;PE=0;SR=6	GT:SU:PE:SR	./.:6:0:6
3	25030886	1275_1	N	N]3:25032294]	.	.	SVTYPE=BND;STRANDS=++:5;EVENT=1275;MATEID=1275_2;CIPOS=-6,425;CIEND=-10,424;CIPOS95=0,170;CIEND95=-1,164;IMPRECISE;SU=5;PE=5;SR=0	GT:SU:PE:SR	./.:5:5:0
3	25032294	1275_2	N	N]3:25030886]	.	.	SVTYPE=BND;STRANDS=++:5;SECONDARY;EVENT=1275;MATEID=1275_1;CIPOS=-10,424;CIEND=-6,425;CIPOS95=-1,164;CIEND95=0,170;IMPRECISE;SU=5;PE=5;SR=0	GT:SU:PE:SR	./.:5:5:0
3	25030887	1276	N	<DEL>	.	.	SVTYPE=DEL;STRANDS=+-:55;SVLEN=-1362;END=25032249;CIPOS=-10,9;CIEND=-10,9;CIPOS95=0,0;CIEND95=0,0;SU=55;PE=36;SR=19	GT:SU:PE:SR	./.:55:36:19
3	25358572	1277	N	<DEL>	.	.	SVTYPE=DEL;STRANDS=+-:7;SVLEN=-4;END=25358576;CIPOS=-10,2;CIEND=-3,9;CIPOS95=0,0;CIEND95=0,0;SU=7;PE=0;SR=7	GT:SU:PE:SR	./.:7:0:7
3	25508994	1278	N	<DEL>	.	.	SVTYPE=DEL;STRANDS=+-:8;SVLEN=-39;END=25509033;CIPOS=-6,4;CIEND=-5,4;CIPOS95=0,0;CIEND95=0,0;SU=8;PE=1;SR=7	GT:SU:PE:SR	./.:8:1:7
3	26123848	1279	N	<DEL>	.	.	SVTYPE=DEL;STRANDS=+-:10;SVLEN=-127;END=26123975;CIPOS=-10,9;CIEND=-10,9;CIPOS95=0,0;CIEND95=0,0;SU=10;PE=0;SR=10	GT:SU:PE:SR	./.:10:0:10
3	26036808	1280	N	<DEL>	.	.	SVTYPE=DEL;STRANDS=+-:9;SVLEN=-133715;END=26170523;CIPOS=-10,487;CIEND=-257,9;CIPOS95=-1,145;CIEND95=-63,2;IMPRECISE;SU=9;PE=9;SR=0	GT:SU:PE:SR	./.:9:9:0
3	26450969	1281_1	N	N]3:26452346]	.	.	SVTYPE=BND;STRANDS=++:13;EVENT=1281;MATEID=1281_2;CIPOS=-3,297;CIEND=-10,481;CIPOS95=0,136;CIEND95=-1,128;IMPRECISE;SU=13;PE=13;SR=0	GT:SU:PE:SR	./.:13:13:0
3	26452346	1281_2	N	N]3:26450969]	.	.	SVTYPE=BND;STRANDS=++:13;SECONDARY;EVENT=1281;MATEID=1281_1;CIPOS=-10,481;CIEND=-3,297;CIPOS95=-1,128;CIEND95=0,136;IMPRECISE;SU=13;PE=13;SR=0	GT:SU:PE:SR	./.:13:13:0
3	26450970	1282	N	<DEL>	.	.	SVTYPE=DEL;STRANDS=+-:83;SVLEN=-1328;END=26452298;CIPOS=-1,0;CIEND=-10,9;CIPOS95=0,0;CIEND95=0,0;SU=83;PE=52;SR=31	GT:SU:PE:SR	./.:83:52:31
3	26585492	1283	N	<DEL>	.	.	SVTYPE=DEL;STRANDS=+-:31;SVLEN=-3252;END=26588744;CIPOS=-2,1;CIEND=-2,0;CIPOS95=0,0;CIEND95=0,0;SU=31;PE=18;SR=13	GT:SU:PE:SR	./.:31:18:13
3	26786719	1284	N	<DEL>	.	.	SVTYPE=DEL;STRANDS=+-:41;SVLEN=-306;END=26787025;CIPOS=-10,9;CIEND=-10,9;CIPOS95=0,0;CIEND95=0,0;SU=41;PE=6;SR=35	GT:SU:PE:SR	./.:41:6:35
3	27134398	1285	N	<DEL>	.	.	SVTYPE=DEL;STRANDS=+-:35;SVLEN=-819;END=27135217;CIPOS=-10,9;CIEND=-10,8;CIPOS95=0,0;CIEND95=0,0;SU=35;PE=24;SR=11	GT:SU:PE:SR	./.:35:24:11
3	28167473	1286	N	<DEL>	.	.	SVTYPE=DEL;STRANDS=+-:18;SVLEN=-309;END=28167782;CIPOS=-6,4;CIEND=-10,9;CIPOS95=0,0;CIEND95=0,0;SU=18;PE=11;SR=7	GT:SU:PE:SR	./.:18:11:7
3	28874859	1287	N	<DEL>	.	.	SVTYPE=DEL;STRANDS=+-:15;SVLEN=-43;END=28874902;CIPOS=-10,9;CIEND=-10,9;CIPOS95=0,0;CIEND95=0,0;SU=15;PE=1;SR=14	GT:SU:PE:SR	./.:15:1:14
3	31625973	1288	N	<DEL>	.	.	SVTYPE=DEL;STRANDS=+-:4;SVLEN=-100;END=31626073;CIPOS=-10,21;CIEND=-26,9;CIPOS95=-2,17;CIEND95=-19,2;IMPRECISE;SU=4;PE=4;SR=0	GT:SU:PE:SR	./.:4:4:0
3	57522646	1289	N	<DUP>	.	.	SVTYPE=DUP;STRANDS=-+:22;SVLEN=1395;END=57524041;CIPOS=-10,7;CIEND=-10,9;CIPOS95=0,0;CIEND95=0,0;SU=22;PE=12;SR=10	GT:SU:PE:SR	./.:22:12:10
3	32102051	1290_1	N	N]3:32107927]	.	.	SVTYPE=BND;STRANDS=++:4;EVENT=1290;MATEID=1290_2;CIPOS=-8,471;CIEND=-10,462;CIPOS95=0,179;CIEND95=-1,174;IMPRECISE;SU=4;PE=4;SR=0	GT:SU:PE:SR	./.:4:4:0
3	32107927	1290_2	N	N]3:32102051]	.	.	SVTYPE=BND;STRANDS=++:4;SECONDARY;EVENT=1290;MATEID=1290_1;CIPOS=-10,462;CIEND=-8,471;CIPOS95=-1,174;CIEND95=0,179;IMPRECISE;SU=4;PE=4;SR=0	GT:SU:PE:SR	./.:4:4:0
3	32102052	1291	N	<DEL>	.	.	SVTYPE=DEL;STRANDS=+-:32;SVLEN=-5831;END=32107883;CIPOS=-10,9;CIEND=-10,9;CIPOS95=0,0;CIEND95=0,0;SU=32;PE=24;SR=8	GT:SU:PE:SR	./.:32:24:8
3	32201802	1292	N	<DEL>	.	.	SVTYPE=DEL;STRANDS=+-:17;SVLEN=-277;END=32202079;CIPOS=-10,215;CIEND=-189,9;CIPOS95=-3,20;CIEND95=-35,2;IMPRECISE;SU=17;PE=17;SR=0	GT:SU:PE:SR	./.:17:17:0
3	32203877	1293	N	<DEL>	.	.	SVTYPE=DEL;STRANDS=+-:13;SVLEN=-266;END=32204143;CIPOS=-10,9;CIEND=-4,2;CIPOS95=0,0;CIEND95=0,0;SU=13;PE=4;SR=9	GT:SU:PE:SR	./.:13:4:9
3	32806762	1294	N	<DEL>	.	.	SVTYPE=DEL;STRANDS=+-:41;SVLEN=-1280;END=32808042;CIPOS=-9,120;CIEND=-46,9;CIPOS95=-1,22;CIEND95=-17,2;IMPRECISE;SU=41;PE=41;SR=0	GT:SU:PE:SR	./.:41:41:0
3	33553207	1295	N	<DEL>	.	.	SVTYPE=DEL;STRANDS=+-:35;SVLEN=-868;END=33554075;CIPOS=-3,2;CIEND=-3,1;CIPOS95=0,0;CIEND95=0,0;SU=35;PE=25;SR=10	GT:SU:PE:SR	./.:35:25:10
3	34532140	1296	N	<DEL>	.	.	SVTYPE=DEL;STRANDS=+-:19;SVLEN=-175;END=34532315;CIPOS=-10,9;CIEND=-2,1;CIPOS95=0,0;CIEND95=0,0;SU=19;PE=1;SR=18	GT:SU:PE:SR	./.:19:1:18
3	34708111	1297	N	<INV>	.	.	SVTYPE=INV;STRANDS=++:3,--:1;SVLEN=33;END=34708144;CIPOS=-9,0;CIEND=-3,6;CIPOS95=-9,0;CIEND95=-1,0;IMPRECISE;SU=4;PE=0;SR=4	GT:SU:PE:SR	./.:4:0:4
3	34892019	1298	N	<INV>	.	.	SVTYPE=INV;STRANDS=++:7,--:8;SVLEN=135;END=34892154;CIPOS=-7,2;CIEND=-21,9;CIPOS95=-7,1;CIEND95=-21,0;IMPRECISE;SU=15;PE=15;SR=0	GT:SU:PE:SR	./.:15:15:0
3	35051670	1299_1	N	N]3:35052038]	.	.	SVTYPE=BND;STRANDS=++:5;EVENT=1299;MATEID=1299_2;CIPOS=-5,313;CIEND=-10,422;CIPOS95=0,170;CIEND95=-1,164;IMPRECISE;SU=5;PE=5;SR=0	GT:SU:PE:SR	./.:5:5:0
3	35052038	1299_2	N	N]3:35051670]	.	.	SVTYPE=BND;STRANDS=++:5;SECONDARY;EVENT=1299;MATEID=1299_1;CIPOS=-10,422;CIEND=-5,313;CIPOS95=-1,164;CIEND95=0,170;IMPRECISE;SU=5;PE=5;SR=0	GT:SU:PE:SR	./.:5:5:0
3	35051671	1300	N	<DEL>	.	.	SVTYPE=DEL;STRANDS=+-:43;SVLEN=-314;END=35051985;CIPOS=-7,9;CIEND=-2,0;CIPOS95=0,0;CIEND95=0,0;SU=43;PE=24;SR=19	GT:SU:PE:SR	./.:43:24:19
3	35605496	1301	N	<DEL>	.	.	SVTYPE=DEL;STRANDS=+-:13;SVLEN=-451;END=35605947;CIPOS=-10,277;CIEND=-261,9;CIPOS95=-2,52;CIEND95=-98,1;IMPRECISE;SU=13;PE=13;SR=0	GT:SU:PE:SR	./.:13:13:0
3	36057074	1302	N	<DEL>	.	.	SVTYPE=DEL;STRANDS=+-:30;SVLEN=-485;END=36057559;CIPOS=-10,4;CIEND=-10,9;CIPOS95=0,0;CIEND95=0,0;SU=30;PE=19;SR=11	GT:SU:PE:SR	./.:30:19:11
3	36108134	1303	N	<DEL>	.	.	SVTYPE=DEL;STRANDS=+-:19;SVLEN=-304;END=36108438;CIPOS=-10,9;CIEND=-2,1;CIPOS95=0,0;CIEND95=0,0;SU=19;PE=5;SR=14	GT:SU:PE:SR	./.:19:5:14
3	37637754	1304	N	<DEL>	.	.	SVTYPE=DEL;STRANDS=+-:8;SVLEN=-21;END=37637775;CIPOS=-10,9;CIEND=-5,4;CIPOS95=0,0;CIEND95=0,0;SU=8;PE=0;SR=8	GT:SU:PE:SR	./.:8:0:8
3	38125871	1305	N	<DUP>	.	.	SVTYPE=DUP;STRANDS=-+:6;SVLEN=203;END=38126074;CIPOS=-488,9;CIEND=-10,391;CIPOS95=-158,1;CIEND95=-1,157;IMPRECISE;SU=6;PE=6;SR=0	GT:SU:PE:SR	./.:6:6:0
3	40836366	1306	N	<DEL>	.	.	SVTYPE=DEL;STRANDS=+-:4;SVLEN=-5;END=40836371;CIPOS=-9,3;CIEND=-4,8;CIPOS95=0,0;CIEND95=0,0;SU=4;PE=0;SR=4	GT:SU:PE:SR	./.:4:0:4
3	40974708	1307	N	<DEL>	.	.	SVTYPE=DEL;STRANDS=+-:16;SVLEN=-28;END=40974736;CIPOS=-3,1;CIEND=-2,1;CIPOS95=0,0;CIEND95=0,0;SU=16;PE=0;SR=16	GT:SU:PE:SR	./.:16:0:16
3	41297107	1308	N	<DEL>	.	.	SVTYPE=DEL;STRANDS=+-:19;SVLEN=-40;END=41297147;CIPOS=-1,0;CIEND=-1,0;CIPOS95=0,0;CIEND95=0,0;SU=19;PE=0;SR=19	GT:SU:PE:SR	./.:19:0:19
3	41336680	1309_1	N	N]3:41337279]	.	.	SVTYPE=BND;STRANDS=++:9;EVENT=1309;MATEID=1309_2;CIPOS=-4,341;CIEND=-10,334;CIPOS95=0,148;CIEND95=-1,142;IMPRECISE;SU=9;PE=9;SR=0	GT:SU:PE:SR	./.:9:9:0
3	41337279	1309_2	N	N]3:41336680]	.	.	SVTYPE=BND;STRANDS=++:9;SECONDARY;EVENT=1309;MATEID=1309_1;CIPOS=-10,334;CIEND=-4,341;CIPOS95=-1,142;CIEND95=0,148;IMPRECISE;SU=9;PE=9;SR=0	GT:SU:PE:SR	./.:9:9:0
3	41336681	1310	N	<DEL>	.	.	SVTYPE=DEL;STRANDS=+-:73;SVLEN=-548;END=41337229;CIPOS=-10,9;CIEND=-2,0;CIPOS95=0,0;CIEND95=0,0;SU=73;PE=52;SR=21	GT:SU:PE:SR	./.:73:52:21
3	41818076	1311	N	<DEL>	.	.	SVTYPE=DEL;STRANDS=+-:31;SVLEN=-3417;END=41821493;CIPOS=-3,2;CIEND=-3,1;CIPOS95=0,0;CIEND95=0,0;SU=31;PE=21;SR=10	GT:SU:PE:SR	./.:31:21:10
3	41920343	1312	N	<DEL>	.	.	SVTYPE=DEL;STRANDS=+-:4;SVLEN=-124;END=41920467;CIPOS=-10,45;CIEND=-123,9;CIPOS95=-2,31;CIEND95=-63,3;IMPRECISE;SU=4;PE=4;SR=0	GT:SU:PE:SR	./.:4:4:0
3	42838373	1313	N	<DEL>	.	.	SVTYPE=DEL;STRANDS=+-:52;SVLEN=-2437;END=42840810;CIPOS=-10,9;CIEND=-5,2;CIPOS95=0,0;CIEND95=0,0;SU=52;PE=44;SR=8	GT:SU:PE:SR	./.:52:44:8
3	43031105	1314_1	N	N]3:43031476]	.	.	SVTYPE=BND;STRANDS=++:4;EVENT=1314;MATEID=1314_2;CIPOS=-10,313;CIEND=-10,457;CIPOS95=0,179;CIEND95=-1,170;IMPRECISE;SU=4;PE=4;SR=0	GT:SU:PE:SR	./.:4:4:0
3	43031476	1314_2	N	N]3:43031105]	.	.	SVTYPE=BND;STRANDS=++:4;SECONDARY;EVENT=1314;MATEID=1314_1;CIPOS=-10,457;CIEND=-10,313;CIPOS95=-1,170;CIEND95=0,179;IMPRECISE;SU=4;PE=4;SR=0	GT:SU:PE:SR	./.:4:4:0
3	43031106	1315	N	<DEL>	.	.	SVTYPE=DEL;STRANDS=+-:36;SVLEN=-314;END=43031420;CIPOS=-2,1;CIEND=-9,8;CIPOS95=0,0;CIEND95=0,0;SU=36;PE=19;SR=17	GT:SU:PE:SR	./.:36:19:17
3	43713097	1316	N	<DEL>	.	.	SVTYPE=DEL;STRANDS=+-:4;SVLEN=-456;END=43713553;CIPOS=-10,454;CIEND=-418,9;CIPOS95=-1,199;CIEND95=-178,1;IMPRECISE;SU=4;PE=4;SR=0	GT:SU:PE:SR	./.:4:4:0
3	43705452	1317	N	<DUP>	.	.	SVTYPE=DUP;STRANDS=-+:16;SVLEN=19555;END=43725007;CIPOS=-203,9;CIEND=-10,200;CIPOS95=-46,2;CIEND95=-2,56;IMPRECISE;SU=16;PE=16;SR=0	GT:SU:PE:SR	./.:16:16:0
3	44740942	1318	N	<INV>	.	.	SVTYPE=INV;STRANDS=++:41,--:38;SVLEN=1498;END=44742440;CIPOS=-9,0;CIEND=-10,9;CIPOS95=-9,0;CIEND95=-4,2;IMPRECISE;SU=79;PE=78;SR=1	GT:SU:PE:SR	./.:79:78:1
3	45609920	1319	N	<DEL>	.	.	SVTYPE=DEL;STRANDS=+-:34;SVLEN=-340;END=45610260;CIPOS=-10,97;CIEND=-122,9;CIPOS95=-1,14;CIEND95=-21,1;IMPRECISE;SU=34;PE=34;SR=0	GT:SU:PE:SR	./.:34:34:0
3	45768361	1320	N	<DEL>	.	.	SVTYPE=DEL;STRANDS=+-:22;SVLEN=-315;END=45768676;CIPOS=-10,9;CIEND=-2,1;CIPOS95=0,0;CIEND95=0,0;SU=22;PE=10;SR=12	GT:SU:PE:SR	./.:22:10:12
3	46018855	1321	N	<DEL>	.	.	SVTYPE=DEL;STRANDS=+-:8;SVLEN=-31;END=46018886;CIPOS=-10,9;CIEND=-10,9;CIPOS95=0,0;CIEND95=0,0;SU=8;PE=0;SR=8	GT:SU:PE:SR	./.:8:0:8
3	46045872	1322	N	<DEL>	.	.	SVTYPE=DEL;STRANDS=+-:7;SVLEN=-257;END=46046129;CIPOS=-10,9;CIEND=-10,8;CIPOS95=-1,1;CIEND95=-1,0;IMPRECISE;SU=7;PE=4;SR=3	GT:SU:PE:SR	./.:7:4:3
3	48957818	1323	N	<DEL>	.	.	SVTYPE=DEL;STRANDS=+-:13;SVLEN=-998;END=48958816;CIPOS=-9,256;CIEND=-338,9;CIPOS95=-2,77;CIEND95=-60,2;IMPRECISE;SU=13;PE=13;SR=0	GT:SU:PE:SR	./.:13:13:0
3	49197763	1324	N	<DEL>	.	.	SVTYPE=DEL;STRANDS=+-:46;SVLEN=-309;END=49198072;CIPOS=-10,9;CIEND=-2,0;CIPOS95=0,0;CIEND95=0,0;SU=46;PE=22;SR=24	GT:SU:PE:SR	./.:46:22:24
3	49494286	1325_1	N	N]3:49494659]	.	.	SVTYPE=BND;STRANDS=++:5;EVENT=1325;MATEID=1325_2;CIPOS=-5,317;CIEND=-10,476;CIPOS95=0,170;CIEND95=-1,159;IMPRECISE;SU=5;PE=5;SR=0	GT:SU:PE:SR	./.:5:5:0
3	49494659	1325_2	N	N]3:49494286]	.	.	SVTYPE=BND;STRANDS=++:5;SECONDARY;EVENT=1325;MATEID=1325_1;CIPOS=-10,476;CIEND=-5,317;CIPOS95=-1,159;CIEND95=0,170;IMPRECISE;SU=5;PE=5;SR=0	GT:SU:PE:SR	./.:5:5:0
3	49494287	1326	N	<DEL>	.	.	SVTYPE=DEL;STRANDS=+-:30;SVLEN=-318;END=49494605;CIPOS=-10,9;CIEND=-10,9;CIPOS95=0,0;CIEND95=0,0;SU=30;PE=11;SR=19	GT:SU:PE:SR	./.:30:11:19
3	49976202	1327	N	<DEL>	.	.	SVTYPE=DEL;STRANDS=+-:20;SVLEN=-719;END=49976921;CIPOS=-10,177;CIEND=-148,9;CIPOS95=-2,39;CIEND95=-27,2;IMPRECISE;SU=20;PE=20;SR=0	GT:SU:PE:SR	./.:20:20:0
3	52709849	1328	N	<DEL>	.	.	SVTYPE=DEL;STRANDS=+-:28;SVLEN=-323;END=52710172;CIPOS=-10,9;CIEND=-10,9;CIPOS95=0,0;CIEND95=0,0;SU=28;PE=13;SR=15	GT:SU:PE:SR	./.:28:13:15
3	53027148	1329	N	<DEL>	.	.	SVTYPE=DEL;STRANDS=+-:24;SVLEN=-11750;END=53038898;CIPOS=-10,9;CIEND=-10,4;CIPOS95=-1,2;CIEND95=-3,0;IMPRECISE;SU=24;PE=23;SR=1	GT:SU:PE:SR	./.:24:23:1
3	53245227	1330	N	<DEL>	.	.	SVTYPE=DEL;STRANDS=+-:5;SVLEN=-21;END=53245248;CIPOS=-10,9;CIEND=-10,9;CIPOS95=0,0;CIEND95=0,0;SU=5;PE=0;SR=5	GT:SU:PE:SR	./.:5:0:5
3	54024983	1331	N	<DUP>	.	.	SVTYPE=DUP;STRANDS=-+:14;SVLEN=316;END=54025299;CIPOS=-8,0;CIEND=-10,9;CIPOS95=-8,0;CIEND95=-1,3;IMPRECISE;SU=14;PE=13;SR=1	GT:SU:PE:SR	./.:14:13:1
3	56604700	1332	N	<DEL>	.	.	SVTYPE=DEL;STRANDS=+-:14;SVLEN=-255;END=56604955;CIPOS=-5,3;CIEND=-4,2;CIPOS95=0,0;CIEND95=0,0;SU=14;PE=5;SR=9	GT:SU:PE:SR	./.:14:5:9
3	56957070	1333	N	<DEL>	.	.	SVTYPE=DEL;STRANDS=+-:4;SVLEN=-17;END=56957087;CIPOS=-10,9;CIEND=-10,9;CIPOS95=-1,1;CIEND95=-1,1;IMPRECISE;SU=4;PE=1;SR=3	GT:SU:PE:SR	./.:4:1:3
3	59792397	1334	N	<DEL>	.	.	SVTYPE=DEL;STRANDS=+-:17;SVLEN=-42;END=59792439;CIPOS=-10,9;CIEND=-10,9;CIPOS95=0,0;CIEND95=0,0;SU=17;PE=0;SR=17	GT:SU:PE:SR	./.:17:0:17
3	60116756	1335	N	<DEL>	.	.	SVTYPE=DEL;STRANDS=+-:7;SVLEN=-53;END=60116809;CIPOS=-5,4;CIEND=-5,4;CIPOS95=0,0;CIEND95=0,0;SU=7;PE=0;SR=7	GT:SU:PE:SR	./.:7:0:7
3	61666417	1336	N	<DEL>	.	.	SVTYPE=DEL;STRANDS=+-:10;SVLEN=-268;END=61666685;CIPOS=-4,2;CIEND=-4,3;CIPOS95=0,0;CIEND95=0,0;SU=10;PE=0;SR=10	GT:SU:PE:SR	./.:10:0:10
3	61872813	1337	N	<DEL>	.	.	SVTYPE=DEL;STRANDS=+-:7;SVLEN=-16;END=61872829;CIPOS=-5,4;CIEND=-5,4;CIPOS95=0,0;CIEND95=0,0;SU=7;PE=0;SR=7	GT:SU:PE:SR	./.:7:0:7
3	63322210	1338	N	<DEL>	.	.	SVTYPE=DEL;STRANDS=+-:4;SVLEN=-13;END=63322223;CIPOS=-8,9;CIEND=-10,7;CIPOS95=0,1;CIEND95=-1,0;IMPRECISE;SU=4;PE=0;SR=4	GT:SU:PE:SR	./.:4:0:4
3	64218223	1339	N	<DEL>	.	.	SVTYPE=DEL;STRANDS=+-:7;SVLEN=-25;END=64218248;CIPOS=-5,4;CIEND=-5,4;CIPOS95=0,0;CIEND95=0,0;SU=7;PE=0;SR=7	GT:SU:PE:SR	./.:7:0:7
3	66059929	1340	N	<DUP>	.	.	SVTYPE=DUP;STRANDS=-+:31;SVLEN=658;END=66060587;CIPOS=-148,8;CIEND=-10,124;CIPOS95=-29,1;CIEND95=-3,25;IMPRECISE;SU=31;PE=31;SR=0	GT:SU:PE:SR	./.:31:31:0
3	66763772	1341	N	<DUP>	.	.	SVTYPE=DUP;STRANDS=-+:8;SVLEN=138;END=66763910;CIPOS=-10,9;CIEND=-10,9;CIPOS95=0,0;CIEND95=0,0;SU=8;PE=0;SR=8	GT:SU:PE:SR	./.:8:0:8
3	67493708	1342	N	<DEL>	.	.	SVTYPE=DEL;STRANDS=+-:54;SVLEN=-3091;END=67496799;CIPOS=-10,9;CIEND=-1,0;CIPOS95=0,0;CIEND95=0,0;SU=54;PE=33;SR=21	GT:SU:PE:SR	./.:54:33:21
3	68719670	1343	N	<DEL>	.	.	SVTYPE=DEL;STRANDS=+-:5;SVLEN=-32;END=68719702;CIPOS=-10,9;CIEND=-10,9;CIPOS95=0,0;CIEND95=0,0;SU=5;PE=0;SR=5	GT:SU:PE:SR	./.:5:0:5
3	68739682	1344	N	<DEL>	.	.	SVTYPE=DEL;STRANDS=+-:32;SVLEN=-8181;END=68747863;CIPOS=-10,9;CIEND=-9,3;CIPOS95=0,0;CIEND95=0,0;SU=32;PE=28;SR=4	GT:SU:PE:SR	./.:32:28:4
3	68870490	1345	N	<DEL>	.	.	SVTYPE=DEL;STRANDS=+-:25;SVLEN=-273;END=68870763;CIPOS=-2,1;CIEND=-10,9;CIPOS95=0,0;CIEND95=0,0;SU=25;PE=10;SR=15	GT:SU:PE:SR	./.:25:10:15
3	68890215	1346	N	<DEL>	.	.	SVTYPE=DEL;STRANDS=+-:24;SVLEN=-280;END=68890495;CIPOS=-10,9;CIEND=-2,1;CIPOS95=0,0;CIEND95=0,0;SU=24;PE=4;SR=20	GT:SU:PE:SR	./.:24:4:20
3	70415121	1347	N	<DEL>	.	.	SVTYPE=DEL;STRANDS=+-:54;SVLEN=-319;END=70415440;CIPOS=-2,0;CIEND=-10,9;CIPOS95=0,0;CIEND95=0,0;SU=54;PE=26;SR=28	GT:SU:PE:SR	./.:54:26:28
3	72379726	1348	N	<DEL>	.	.	SVTYPE=DEL;STRANDS=+-:11;SVLEN=-280;END=72380006;CIPOS=-10,9;CIEND=-10,9;CIPOS95=0,0;CIEND95=0,0;SU=11;PE=2;SR=9	GT:SU:PE:SR	./.:11:2:9
3	73063077	1349	N	<DEL>	.	.	SVTYPE=DEL;STRANDS=+-:45;SVLEN=-477;END=73063554;CIPOS=-4,7;CIEND=-8,3;CIPOS95=0,0;CIEND95=0,0;SU=45;PE=41;SR=4	GT:SU:PE:SR	./.:45:41:4
3	73855617	1350	N	<DUP>	.	.	SVTYPE=DUP;STRANDS=-+:12;SVLEN=2001;END=73857618;CIPOS=-251,9;CIEND=-10,186;CIPOS95=-70,1;CIEND95=-3,36;IMPRECISE;SU=12;PE=12;SR=0	GT:SU:PE:SR	./.:12:12:0
3	73939035	1351	N	<DEL>	.	.	SVTYPE=DEL;STRANDS=+-:16;SVLEN=-343;END=73939378;CIPOS=-6,4;CIEND=-10,9;CIPOS95=0,0;CIEND95=0,0;SU=16;PE=9;SR=7	GT:SU:PE:SR	./.:16:9:7
3	75276888	1352_1	N	N]3:75278961]	.	.	SVTYPE=BND;STRANDS=++:6;EVENT=1352;MATEID=1352_2;CIPOS=-6,399;CIEND=-9,397;CIPOS95=0,162;CIEND95=-1,159;IMPRECISE;SU=6;PE=6;SR=0	GT:SU:PE:SR	./.:6:6:0
3	75278961	1352_2	N	N]3:75276888]	.	.	SVTYPE=BND;STRANDS=++:6;SECONDARY;EVENT=1352;MATEID=1352_1;CIPOS=-9,397;CIEND=-6,399;CIPOS95=-1,159;CIEND95=0,162;IMPRECISE;SU=6;PE=6;SR=0	GT:SU:PE:SR	./.:6:6:0
3	60133	1353	N	<DUP>	.	.	SVTYPE=DUP;STRANDS=-+:10;SVLEN=75219116;END=75279249;CIPOS=-310,9;CIEND=-10,269;CIPOS95=-111,0;CIEND95=-2,84;IMPRECISE;SU=10;PE=10;SR=0	GT:SU:PE:SR	./.:10:10:0
3	75276889	1354	N	<DEL>	.	.	SVTYPE=DEL;STRANDS=+-:64;SVLEN=-2021;END=75278910;CIPOS=-10,9;CIEND=-10,9;CIPOS95=0,0;CIEND95=0,0;SU=64;PE=47;SR=17	GT:SU:PE:SR	./.:64:47:17
3	77339058	1355	N	<DUP>	.	.	SVTYPE=DUP;STRANDS=-+:5;SVLEN=2061;END=77341119;CIPOS=-405,9;CIEND=-10,272;CIPOS95=-142,0;CIEND95=-2,83;IMPRECISE;SU=5;PE=5;SR=0	GT:SU:PE:SR	./.:5:5:0
3	77340210	1356	N	<DUP>	.	.	SVTYPE=DUP;STRANDS=-+:6;SVLEN=4626;END=77344836;CIPOS=-293,9;CIEND=-10,394;CIPOS95=-74,2;CIEND95=-1,158;IMPRECISE;SU=6;PE=6;SR=0	GT:SU:PE:SR	./.:6:6:0
3	78779422	1357_1	N	N]3:78779768]	.	.	SVTYPE=BND;STRANDS=++:10;EVENT=1357;MATEID=1357_2;CIPOS=-10,294;CIEND=-10,480;CIPOS95=0,144;CIEND95=-1,137;IMPRECISE;SU=10;PE=10;SR=0	GT:SU:PE:SR	./.:10:10:0
3	78779768	1357_2	N	N]3:78779422]	.	.	SVTYPE=BND;STRANDS=++:10;SECONDARY;EVENT=1357;MATEID=1357_1;CIPOS=-10,480;CIEND=-10,294;CIPOS95=-1,137;CIEND95=0,144;IMPRECISE;SU=10;PE=10;SR=0	GT:SU:PE:SR	./.:10:10:0
3	78779423	1358	N	<DEL>	.	.	SVTYPE=DEL;STRANDS=+-:49;SVLEN=-295;END=78779718;CIPOS=-2,0;CIEND=-8,9;CIPOS95=0,0;CIEND95=0,0;SU=49;PE=16;SR=33	GT:SU:PE:SR	./.:49:16:33
3	79809899	1359	N	<DEL>	.	.	SVTYPE=DEL;STRANDS=+-:9;SVLEN=-70;END=79809969;CIPOS=-4,3;CIEND=-4,3;CIPOS95=0,0;CIEND95=0,0;SU=9;PE=0;SR=9	GT:SU:PE:SR	./.:9:0:9
3	80062865	1360	N	<DEL>	.	.	SVTYPE=DEL;STRANDS=+-:24;SVLEN=-1602;END=80064467;CIPOS=-3,232;CIEND=-228,3;CIPOS95=0,98;CIEND95=-93,1;IMPRECISE;SU=24;PE=24;SR=0	GT:SU:PE:SR	./.:24:24:0
3	80064470	1361_1	N	[3:80065102[N	.	.	SVTYPE=BND;STRANDS=--:20;EVENT=1361;MATEID=1361_2;CIPOS=-10,9;CIEND=-10,9;CIPOS95=0,0;CIEND95=0,0;SU=20;PE=4;SR=16	GT:SU:PE:SR	./.:20:4:16
3	80065102	1361_2	N	[3:80064470[N	.	.	SVTYPE=BND;STRANDS=--:20;SECONDARY;EVENT=1361;MATEID=1361_1;CIPOS=-10,9;CIEND=-10,9;CIPOS95=0,0;CIEND95=0,0;SU=20;PE=4;SR=16	GT:SU:PE:SR	./.:20:4:16
3	80062866	1362_1	N	N]3:80065278]	.	.	SVTYPE=BND;STRANDS=++:44;EVENT=1362;MATEID=1362_2;CIPOS=-9,9;CIEND=-10,9;CIPOS95=0,0;CIEND95=0,0;SU=44;PE=32;SR=12	GT:SU:PE:SR	./.:44:32:12
3	80065278	1362_2	N	N]3:80062866]	.	.	SVTYPE=BND;STRANDS=++:44;SECONDARY;EVENT=1362;MATEID=1362_1;CIPOS=-10,9;CIEND=-9,9;CIPOS95=0,0;CIEND95=0,0;SU=44;PE=32;SR=12	GT:SU:PE:SR	./.:44:32:12
3	80925314	1363	N	<DEL>	.	.	SVTYPE=DEL;STRANDS=+-:31;SVLEN=-1290;END=80926604;CIPOS=-4,3;CIEND=-4,1;CIPOS95=0,0;CIEND95=0,0;SU=31;PE=24;SR=7	GT:SU:PE:SR	./.:31:24:7
3	81346082	1364	N	<DEL>	.	.	SVTYPE=DEL;STRANDS=+-:19;SVLEN=-298;END=81346380;CIPOS=-3,2;CIEND=-3,2;CIPOS95=0,0;CIEND95=0,0;SU=19;PE=8;SR=11	GT:SU:PE:SR	./.:19:8:11
3	81907506	1365_1	N	N]3:81907868]	.	.	SVTYPE=BND;STRANDS=++:7;EVENT=1365;MATEID=1365_2;CIPOS=-10,304;CIEND=-10,376;CIPOS95=0,157;CIEND95=-1,145;IMPRECISE;SU=7;PE=7;SR=0	GT:SU:PE:SR	./.:7:7:0
3	81907868	1365_2	N	N]3:81907506]	.	.	SVTYPE=BND;STRANDS=++:7;SECONDARY;EVENT=1365;MATEID=1365_1;CIPOS=-10,376;CIEND=-10,304;CIPOS95=-1,145;CIEND95=0,157;IMPRECISE;SU=7;PE=7;SR=0	GT:SU:PE:SR	./.:7:7:0
3	81907507	1366	N	<DEL>	.	.	SVTYPE=DEL;STRANDS=+-:49;SVLEN=-305;END=81907812;CIPOS=-2,0;CIEND=-2,0;CIPOS95=0,0;CIEND95=0,0;SU=49;PE=26;SR=23	GT:SU:PE:SR	./.:49:26:23
3	82514299	1367	N	<DEL>	.	.	SVTYPE=DEL;STRANDS=+-:14;SVLEN=-487;END=82514786;CIPOS=-10,306;CIEND=-285,9;CIPOS95=-2,50;CIEND95=-61,2;IMPRECISE;SU=14;PE=14;SR=0	GT:SU:PE:SR	./.:14:14:0
3	82936658	1368	N	<DEL>	.	.	SVTYPE=DEL;STRANDS=+-:25;SVLEN=-299;END=82936957;CIPOS=-10,9;CIEND=-3,1;CIPOS95=0,0;CIEND95=0,0;SU=25;PE=14;SR=11	GT:SU:PE:SR	./.:25:14:11
3	83828245	1369	N	<DEL>	.	.	SVTYPE=DEL;STRANDS=+-:10;SVLEN=-49;END=83828294;CIPOS=-10,9;CIEND=-4,3;CIPOS95=0,0;CIEND95=0,0;SU=10;PE=1;SR=9	GT:SU:PE:SR	./.:10:1:9
3	83853127	1370_1	N	N]3:83855400]	.	.	SVTYPE=BND;STRANDS=++:8;EVENT=1370;MATEID=1370_2;CIPOS=-4,353;CIEND=-10,477;CIPOS95=0,152;CIEND95=0,145;IMPRECISE;SU=8;PE=8;SR=0	GT:SU:PE:SR	./.:8:8:0
3	83855400	1370_2	N	N]3:83853127]	.	.	SVTYPE=BND;STRANDS=++:8;SECONDARY;EVENT=1370;MATEID=1370_1;CIPOS=-10,477;CIEND=-4,353;CIPOS95=0,145;CIEND95=0,152;IMPRECISE;SU=8;PE=8;SR=0	GT:SU:PE:SR	./.:8:8:0
3	83853128	1371	N	<DEL>	.	.	SVTYPE=DEL;STRANDS=+-:38;SVLEN=-2221;END=83855349;CIPOS=-2,1;CIEND=-3,1;CIPOS95=0,0;CIEND95=0,0;SU=38;PE=26;SR=12	GT:SU:PE:SR	./.:38:26:12
3	88237488	1372	N	<DEL>	.	.	SVTYPE=DEL;STRANDS=+-:6;SVLEN=-19;END=88237507;CIPOS=-6,5;CIEND=-6,5;CIPOS95=0,0;CIEND95=0,0;SU=6;PE=0;SR=6	GT:SU:PE:SR	./.:6:0:6
3	88915040	1373	N	<DEL>	.	.	SVTYPE=DEL;STRANDS=+-:5;SVLEN=-33;END=88915073;CIPOS=-10,9;CIEND=-10,9;CIPOS95=0,0;CIEND95=0,0;SU=5;PE=0;SR=5	GT:SU:PE:SR	./.:5:0:5
3	89670046	1374	N	<DEL>	.	.	SVTYPE=DEL;STRANDS=+-:31;SVLEN=-8039;END=89678085;CIPOS=-2,1;CIEND=-10,9;CIPOS95=0,0;CIEND95=0,0;SU=31;PE=16;SR=15	GT:SU:PE:SR	./.:31:16:15
3	90453653	1375	N	<DUP>	.	.	SVTYPE=DUP;STRANDS=-+:9;SVLEN=51158;END=90504811;CIPOS=-490,9;CIEND=-10,221;CIPOS95=-145,0;CIEND95=-3,45;IMPRECISE;SU=9;PE=9;SR=0	GT:SU:PE:SR	./.:9:9:0
3	94972587	1376	N	<DEL>	.	.	SVTYPE=DEL;STRANDS=+-:7;SVLEN=-11;END=94972598;CIPOS=-5,4;CIEND=-5,4;CIPOS95=0,0;CIEND95=0,0;SU=7;PE=0;SR=7	GT:SU:PE:SR	./.:7:0:7
3	96237114	1377	N	<DEL>	.	.	SVTYPE=DEL;STRANDS=+-:4;SVLEN=-135;END=96237249;CIPOS=-10,133;CIEND=-38,9;CIPOS95=-3,59;CIEND95=-29,2;IMPRECISE;SU=4;PE=4;SR=0	GT:SU:PE:SR	./.:4:4:0
3	97859658	1378	N	<DUP>	.	.	SVTYPE=DUP;STRANDS=-+:20;SVLEN=42682;END=97902340;CIPOS=-5,6;CIEND=-10,9;CIPOS95=-4,2;CIEND95=-1,3;IMPRECISE;SU=20;PE=19;SR=1	GT:SU:PE:SR	./.:20:19:1
3	97859894	1379	N	<DEL>	.	.	SVTYPE=DEL;STRANDS=+-:17;SVLEN=-42444;END=97902338;CIPOS=-6,9;CIEND=-10,9;CIPOS95=-1,3;CIEND95=-3,0;IMPRECISE;SU=17;PE=16;SR=1	GT:SU:PE:SR	./.:17:16:1
3	97882016	1380	N	<DUP>	.	.	SVTYPE=DUP;STRANDS=-+:6;SVLEN=39369;END=97921385;CIPOS=-414,9;CIEND=-10,251;CIPOS95=-128,1;CIEND95=-2,74;IMPRECISE;SU=6;PE=6;SR=0	GT:SU:PE:SR	./.:6:6:0
3	97882202	1381	N	<DEL>	.	.	SVTYPE=DEL;STRANDS=+-:19;SVLEN=-39322;END=97921524;CIPOS=-10,419;CIEND=-265,9;CIPOS95=-1,96;CIEND95=-34,3;IMPRECISE;SU=19;PE=19;SR=0	GT:SU:PE:SR	./.:19:19:0
3	98410675	1382	N	<DEL>	.	.	SVTYPE=DEL;STRANDS=+-:29;SVLEN=-4108;END=98414783;CIPOS=-10,50;CIEND=-210,1;CIPOS95=-3,20;CIEND95=-85,0;IMPRECISE;SU=29;PE=29;SR=0	GT:SU:PE:SR	./.:29:29:0
3	99037453	1383_1	N	N]3:99037808]	.	.	SVTYPE=BND;STRANDS=++:4;EVENT=1383;MATEID=1383_2;CIPOS=-10,302;CIEND=-10,479;CIPOS95=0,179;CIEND95=-1,171;IMPRECISE;SU=4;PE=4;SR=0	GT:SU:PE:SR	./.:4:4:0
3	99037808	1383_2	N	N]3:99037453]	.	.	SVTYPE=BND;STRANDS=++:4;SECONDARY;EVENT=1383;MATEID=1383_1;CIPOS=-10,479;CIEND=-10,302;CIPOS95=-1,171;CIEND95=0,179;IMPRECISE;SU=4;PE=4;SR=0	GT:SU:PE:SR	./.:4:4:0
3	99037451	1384	N	<DEL>	.	.	SVTYPE=DEL;STRANDS=+-:41;SVLEN=-306;END=99037757;CIPOS=-7,0;CIEND=-10,9;CIPOS95=-7,0;CIEND95=0,0;IMPRECISE;SU=41;PE=13;SR=28	GT:SU:PE:SR	./.:41:13:28
3	100945086	1385	N	<DEL>	.	.	SVTYPE=DEL;STRANDS=+-:4;SVLEN=-21;END=100945107;CIPOS=-9,8;CIEND=-9,8;CIPOS95=0,0;CIEND95=0,0;SU=4;PE=0;SR=4	GT:SU:PE:SR	./.:4:0:4
3	101357565	1386	N	<DEL>	.	.	SVTYPE=DEL;STRANDS=+-:36;SVLEN=-2182;END=101359747;CIPOS=-2,1;CIEND=-3,1;CIPOS95=0,0;CIEND95=0,0;SU=36;PE=24;SR=12	GT:SU:PE:SR	./.:36:24:12
3	102126255	1387	N	<DEL>	.	.	SVTYPE=DEL;STRANDS=+-:4;SVLEN=-13;END=102126268;CIPOS=-8,9;CIEND=-9,8;CIPOS95=0,1;CIEND95=0,0;IMPRECISE;SU=4;PE=0;SR=4	GT:SU:PE:SR	./.:4:0:4
3	102283787	1388	N	<DEL>	.	.	SVTYPE=DEL;STRANDS=+-:27;SVLEN=-325;END=102284112;CIPOS=-2,1;CIEND=-10,9;CIPOS95=0,0;CIEND95=0,0;SU=27;PE=15;SR=12	GT:SU:PE:SR	./.:27:15:12
3	103188653	1389	N	<DEL>	.	.	SVTYPE=DEL;STRANDS=+-:10;SVLEN=-36;END=103188689;CIPOS=-10,9;CIEND=-10,9;CIPOS95=0,0;CIEND95=0,0;SU=10;PE=0;SR=10	GT:SU:PE:SR	./.:10:0:10
3	103308593	1390	N	<DEL>	.	.	SVTYPE=DEL;STRANDS=+-:9;SVLEN=-71;END=103308664;CIPOS=-4,3;CIEND=-4,3;CIPOS95=0,0;CIEND95=0,0;SU=9;PE=0;SR=9	GT:SU:PE:SR	./.:9:0:9
3	103422621	1391	N	<DEL>	.	.	SVTYPE=DEL;STRANDS=+-:5;SVLEN=-6;END=103422627;CIPOS=-9,4;CIEND=-5,8;CIPOS95=0,0;CIEND95=0,0;SU=5;PE=1;SR=4	GT:SU:PE:SR	./.:5:1:4
3	103431684	1392	N	<DEL>	.	.	SVTYPE=DEL;STRANDS=+-:16;SVLEN=-79;END=103431763;CIPOS=-2,1;CIEND=-2,1;CIPOS95=0,0;CIEND95=0,0;SU=16;PE=0;SR=16	GT:SU:PE:SR	./.:16:0:16
3	103547922	1393	N	<DEL>	.	.	SVTYPE=DEL;STRANDS=+-:25;SVLEN=-309;END=103548231;CIPOS=-3,1;CIEND=-10,9;CIPOS95=0,0;CIEND95=0,0;SU=25;PE=8;SR=17	GT:SU:PE:SR	./.:25:8:17
3	103990740	1394	N	<DEL>	.	.	SVTYPE=DEL;STRANDS=+-:13;SVLEN=-45;END=103990785;CIPOS=-10,9;CIEND=-10,9;CIPOS95=0,0;CIEND95=0,0;SU=13;PE=0;SR=13	GT:SU:PE:SR	./.:13:0:13
3	104416308	1395	N	<DEL>	.	.	SVTYPE=DEL;STRANDS=+-:17;SVLEN=-137;END=104416445;CIPOS=-10,9;CIEND=-2,1;CIPOS95=0,0;CIEND95=0,0;SU=17;PE=1;SR=16	GT:SU:PE:SR	./.:17:1:16
3	104999623	1396	N	<DEL>	.	.	SVTYPE=DEL;STRANDS=+-:7;SVLEN=-107;END=104999730;CIPOS=-5,4;CIEND=-5,4;CIPOS95=0,0;CIEND95=0,0;SU=7;PE=0;SR=7	GT:SU:PE:SR	./.:7:0:7
3	105057432	1397	N	<DEL>	.	.	SVTYPE=DEL;STRANDS=+-:8;SVLEN=-24;END=105057456;CIPOS=-10,9;CIEND=-10,9;CIPOS95=0,0;CIEND95=0,0;SU=8;PE=0;SR=8	GT:SU:PE:SR	./.:8:0:8
3	105306006	1398_1	N	N]3:105311075]	.	.	SVTYPE=BND;STRANDS=++:5;EVENT=1398;MATEID=1398_2;CIPOS=-6,425;CIEND=-10,426;CIPOS95=0,170;CIEND95=-1,163;IMPRECISE;SU=5;PE=5;SR=0	GT:SU:PE:SR	./.:5:5:0
3	105311075	1398_2	N	N]3:105306006]	.	.	SVTYPE=BND;STRANDS=++:5;SECONDARY;EVENT=1398;MATEID=1398_1;CIPOS=-10,426;CIEND=-6,425;CIPOS95=-1,163;CIEND95=0,170;IMPRECISE;SU=5;PE=5;SR=0	GT:SU:PE:SR	./.:5:5:0
3	105306007	1399	N	<DEL>	.	.	SVTYPE=DEL;STRANDS=+-:27;SVLEN=-5021;END=105311028;CIPOS=-10,9;CIEND=-10,9;CIPOS95=0,0;CIEND95=0,0;SU=27;PE=11;SR=16	GT:SU:PE:SR	./.:27:11:16
3	106436889	1400	N	<DEL>	.	.	SVTYPE=DEL;STRANDS=+-:14;SVLEN=-199;END=106437088;CIPOS=-3,1;CIEND=0,2;CIPOS95=0,0;CIEND95=0,0;SU=14;PE=1;SR=13	GT:SU:PE:SR	./.:14:1:13
3	106735977	1401	N	<DEL>	.	.	SVTYPE=DEL;STRANDS=+-:31;SVLEN=-255;END=106736232;CIPOS=-10,9;CIEND=-1,0;CIPOS95=0,0;CIEND95=0,0;SU=31;PE=10;SR=21	GT:SU:PE:SR	./.:31:10:21
3	106813631	1402	N	<DEL>	.	.	SVTYPE=DEL;STRANDS=+-:25;SVLEN=-158;END=106813789;CIPOS=-1,0;CIEND=-1,0;CIPOS95=0,0;CIEND95=0,0;SU=25;PE=0;SR=25	GT:SU:PE:SR	./.:25:0:25
3	107110059	1403_1	N	N]3:107110137]	.	.	SVTYPE=BND;STRANDS=++:4;EVENT=1403;MATEID=1403_2;CIPOS=-9,8;CIEND=-9,8;CIPOS95=0,0;CIEND95=0,0;SU=4;PE=0;SR=4	GT:SU:PE:SR	./.:4:0:4
3	107110137	1403_2	N	N]3:107110059]	.	.	SVTYPE=BND;STRANDS=++:4;SECONDARY;EVENT=1403;MATEID=1403_1;CIPOS=-9,8;CIEND=-9,8;CIPOS95=0,0;CIEND95=0,0;SU=4;PE=0;SR=4	GT:SU:PE:SR	./.:4:0:4
3	109489077	1404	N	<DEL>	.	.	SVTYPE=DEL;STRANDS=+-:14;SVLEN=-253;END=109489330;CIPOS=-3,2;CIEND=-10,9;CIPOS95=0,0;CIEND95=0,0;SU=14;PE=4;SR=10	GT:SU:PE:SR	./.:14:4:10
3	109508822	1405	N	<DEL>	.	.	SVTYPE=DEL;STRANDS=+-:8;SVLEN=-37;END=109508859;CIPOS=-10,9;CIEND=-10,9;CIPOS95=0,0;CIEND95=0,0;SU=8;PE=0;SR=8	GT:SU:PE:SR	./.:8:0:8
3	109743997	1406	N	<DEL>	.	.	SVTYPE=DEL;STRANDS=+-:14;SVLEN=-67;END=109744064;CIPOS=-10,9;CIEND=-10,9;CIPOS95=0,0;CIEND95=0,0;SU=14;PE=0;SR=14	GT:SU:PE:SR	./.:14:0:14
3	110677340	1407	N	<DEL>	.	.	SVTYPE=DEL;STRANDS=+-:20;SVLEN=-50;END=110677390;CIPOS=-10,9;CIEND=-10,9;CIPOS95=0,0;CIEND95=0,0;SU=20;PE=0;SR=20	GT:SU:PE:SR	./.:20:0:20
3	111243624	1408	N	<DEL>	.	.	SVTYPE=DEL;STRANDS=+-:6;SVLEN=-5372;END=111248996;CIPOS=-10,356;CIEND=-307,9;CIPOS95=-1,120;CIEND95=-90,2;IMPRECISE;SU=6;PE=6;SR=0	GT:SU:PE:SR	./.:6:6:0
3	111866905	1409	N	<DEL>	.	.	SVTYPE=DEL;STRANDS=+-:4;SVLEN=-491;END=111867396;CIPOS=-10,417;CIEND=-442,9;CIPOS95=-1,178;CIEND95=-189,1;IMPRECISE;SU=4;PE=4;SR=0	GT:SU:PE:SR	./.:4:4:0
3	112467401	1410	N	<DEL>	.	.	SVTYPE=DEL;STRANDS=+-:42;SVLEN=-311;END=112467712;CIPOS=-2,0;CIEND=-1,0;CIPOS95=0,0;CIEND95=0,0;SU=42;PE=20;SR=22	GT:SU:PE:SR	./.:42:20:22
3	112704872	1411	N	<DEL>	.	.	SVTYPE=DEL;STRANDS=+-:8;SVLEN=-134;END=112705006;CIPOS=-10,9;CIEND=-10,9;CIPOS95=0,0;CIEND95=0,0;SU=8;PE=0;SR=8	GT:SU:PE:SR	./.:8:0:8
3	113854033	1412	N	<DEL>	.	.	SVTYPE=DEL;STRANDS=+-:54;SVLEN=-314;END=113854347;CIPOS=-10,9;CIEND=-10,9;CIPOS95=0,0;CIEND95=0,0;SU=54;PE=25;SR=29	GT:SU:PE:SR	./.:54:25:29
3	114466483	1413_1	N	N]3:114466848]	.	.	SVTYPE=BND;STRANDS=++:5;EVENT=1413;MATEID=1413_2;CIPOS=-5,307;CIEND=-10,421;CIPOS95=0,170;CIEND95=-1,164;IMPRECISE;SU=5;PE=5;SR=0	GT:SU:PE:SR	./.:5:5:0
3	114466848	1413_2	N	N]3:114466483]	.	.	SVTYPE=BND;STRANDS=++:5;SECONDARY;EVENT=1413;MATEID=1413_1;CIPOS=-10,421;CIEND=-5,307;CIPOS95=-1,164;CIEND95=0,170;IMPRECISE;SU=5;PE=5;SR=0	GT:SU:PE:SR	./.:5:5:0
3	114466484	1414	N	<DEL>	.	.	SVTYPE=DEL;STRANDS=+-:48;SVLEN=-308;END=114466792;CIPOS=-2,0;CIEND=-1,0;CIPOS95=0,0;CIEND95=0,0;SU=48;PE=17;SR=31	GT:SU:PE:SR	./.:48:17:31
3	115526958	1415	N	<DEL>	.	.	SVTYPE=DEL;STRANDS=+-:12;SVLEN=-64;END=115527022;CIPOS=-10,6;CIEND=-10,9;CIPOS95=0,0;CIEND95=0,0;SU=12;PE=0;SR=12	GT:SU:PE:SR	./.:12:0:12
3	116204834	1416	N	<DEL>	.	.	SVTYPE=DEL;STRANDS=+-:22;SVLEN=-344;END=116205178;CIPOS=-10,9;CIEND=-10,9;CIPOS95=0,0;CIEND95=0,0;SU=22;PE=14;SR=8	GT:SU:PE:SR	./.:22:14:8
3	116275284	1417	N	<DEL>	.	.	SVTYPE=DEL;STRANDS=+-:41;SVLEN=-311;END=116275595;CIPOS=-2,0;CIEND=-10,9;CIPOS95=0,0;CIEND95=0,0;SU=41;PE=22;SR=19	GT:SU:PE:SR	./.:41:22:19
3	118281604	1418	N	<DEL>	.	.	SVTYPE=DEL;STRANDS=+-:11;SVLEN=-224;END=118281828;CIPOS=-4,2;CIEND=-3,2;CIPOS95=0,0;CIEND95=0,0;SU=11;PE=1;SR=10	GT:SU:PE:SR	./.:11:1:10
3	119893985	1419	N	<DEL>	.	.	SVTYPE=DEL;STRANDS=+-:65;SVLEN=-458;END=119894443;CIPOS=-2,1;CIEND=-10,9;CIPOS95=0,0;CIEND95=0,0;SU=65;PE=48;SR=17	GT:SU:PE:SR	./.:65:48:17
3	119941801	1420	N	<DUP>	.	.	SVTYPE=DUP;STRANDS=-+:26;SVLEN=134;END=119941935;CIPOS=-1,0;CIEND=-10,9;CIPOS95=0,0;CIEND95=0,0;SU=26;PE=0;SR=26	GT:SU:PE:SR	./.:26:0:26
3	122138451	1421	N	<DEL>	.	.	SVTYPE=DEL;STRANDS=+-:25;SVLEN=-317;END=122138768;CIPOS=-2,1;CIEND=-10,9;CIPOS95=0,0;CIEND95=0,0;SU=25;PE=10;SR=15	GT:SU:PE:SR	./.:25:10:15
3	123197588	1422	N	<DEL>	.	.	SVTYPE=DEL;STRANDS=+-:6;SVLEN=-307;END=123197895;CIPOS=-10,296;CIEND=-272,9;CIPOS95=-2,63;CIEND95=-54,2;IMPRECISE;SU=6;PE=6;SR=0	GT:SU:PE:SR	./.:6:6:0
3	123236756	1423_1	N	N]3:123237112]	.	.	SVTYPE=BND;STRANDS=++:4;EVENT=1423;MATEID=1423_2;CIPOS=-10,303;CIEND=-10,468;CIPOS95=0,179;CIEND95=0,173;IMPRECISE;SU=4;PE=4;SR=0	GT:SU:PE:SR	./.:4:4:0
3	123237112	1423_2	N	N]3:123236756]	.	.	SVTYPE=BND;STRANDS=++:4;SECONDARY;EVENT=1423;MATEID=1423_1;CIPOS=-10,468;CIEND=-10,303;CIPOS95=0,173;CIEND95=0,179;IMPRECISE;SU=4;PE=4;SR=0	GT:SU:PE:SR	./.:4:4:0
3	123236757	1424	N	<DEL>	.	.	SVTYPE=DEL;STRANDS=+-:52;SVLEN=-304;END=123237061;CIPOS=0,0;CIEND=0,0;CIPOS95=0,0;CIEND95=0,0;SU=52;PE=15;SR=37	GT:SU:PE:SR	./.:52:15:37
3	124890053	1425	N	<DEL>	.	.	SVTYPE=DEL;STRANDS=+-:64;SVLEN=-766;END=124890819;CIPOS=-10,9;CIEND=-10,9;CIPOS95=0,0;CIEND95=0,0;SU=64;PE=56;SR=8	GT:SU:PE:SR	./.:64:56:8
3	124936295	1426	N	<DEL>	.	.	SVTYPE=DEL;STRANDS=+-:32;SVLEN=-868;END=124937163;CIPOS=-8,9;CIEND=-3,1;CIPOS95=0,0;CIEND95=0,0;SU=32;PE=22;SR=10	GT:SU:PE:SR	./.:32:22:10
3	125439602	1427	N	<DUP>	.	.	SVTYPE=DUP;STRANDS=-+:4;SVLEN=22640;END=125462242;CIPOS=-335,9;CIEND=-10,427;CIPOS95=-117,2;CIEND95=-1,151;IMPRECISE;SU=4;PE=4;SR=0	GT:SU:PE:SR	./.:4:4:0
3	125445889	1428	N	<DEL>	.	.	SVTYPE=DEL;STRANDS=+-:4;SVLEN=-22526;END=125468415;CIPOS=-10,418;CIEND=-300,9;CIPOS95=-1,139;CIEND95=-77,2;IMPRECISE;SU=4;PE=4;SR=0	GT:SU:PE:SR	./.:4:4:0
3	75560461	1429_1	N	N]3:125546860]	.	.	SVTYPE=BND;STRANDS=++:4;EVENT=1429;MATEID=1429_2;CIPOS=-10,439;CIEND=-10,474;CIPOS95=-1,161;CIEND95=-1,174;IMPRECISE;SU=4;PE=4;SR=0	GT:SU:PE:SR	./.:4:4:0
3	125546860	1429_2	N	N]3:75560461]	.	.	SVTYPE=BND;STRANDS=++:4;SECONDARY;EVENT=1429;MATEID=1429_1;CIPOS=-10,474;CIEND=-10,439;CIPOS95=-1,174;CIEND95=-1,161;IMPRECISE;SU=4;PE=4;SR=0	GT:SU:PE:SR	./.:4:4:0
3	123710575	1430_1	N	[3:125688537[N	.	.	SVTYPE=BND;STRANDS=--:5;EVENT=1430;MATEID=1430_2;CIPOS=-418,9;CIEND=-427,9;CIPOS95=-151,1;CIEND95=-155,1;IMPRECISE;SU=5;PE=5;SR=0	GT:SU:PE:SR	./.:5:5:0
3	125688537	1430_2	N	[3:123710575[N	.	.	SVTYPE=BND;STRANDS=--:5;SECONDARY;EVENT=1430;MATEID=1430_1;CIPOS=-427,9;CIEND=-418,9;CIPOS95=-155,1;CIEND95=-151,1;IMPRECISE;SU=5;PE=5;SR=0	GT:SU:PE:SR	./.:5:5:0
3	126358938	1431	N	<DEL>	.	.	SVTYPE=DEL;STRANDS=+-:47;SVLEN=-311;END=126359249;CIPOS=-2,0;CIEND=-1,0;CIPOS95=0,0;CIEND95=0,0;SU=47;PE=27;SR=20	GT:SU:PE:SR	./.:47:27:20
3	127673650	1432	N	<DEL>	.	.	SVTYPE=DEL;STRANDS=+-:4;SVLEN=-102;END=127673752;CIPOS=-10,75;CIEND=-62,9;CIPOS95=-2,49;CIEND95=-42,2;IMPRECISE;SU=4;PE=4;SR=0	GT:SU:PE:SR	./.:4:4:0
3	131677815	1433	N	<DEL>	.	.	SVTYPE=DEL;STRANDS=+-:25;SVLEN=-318;END=131678133;CIPOS=-10,9;CIEND=0,0;CIPOS95=-1,1;CIEND95=0,0;IMPRECISE;SU=25;PE=22;SR=3	GT:SU:PE:SR	./.:25:22:3
3	128346819	1434	N	<DEL>	.	.	SVTYPE=DEL;STRANDS=+-:5;SVLEN=-329;END=128347148;CIPOS=-10,9;CIEND=-10,9;CIPOS95=0,0;CIEND95=0,0;SU=5;PE=0;SR=5	GT:SU:PE:SR	./.:5:0:5
3	128379022	1435_1	N	N]3:128404044]	.	.	SVTYPE=BND;STRANDS=++:4;EVENT=1435;MATEID=1435_2;CIPOS=-8,471;CIEND=-10,464;CIPOS95=0,179;CIEND95=-1,174;IMPRECISE;SU=4;PE=4;SR=0	GT:SU:PE:SR	./.:4:4:0
3	128404044	1435_2	N	N]3:128379022]	.	.	SVTYPE=BND;STRANDS=++:4;SECONDARY;EVENT=1435;MATEID=1435_1;CIPOS=-10,464;CIEND=-8,471;CIPOS95=-1,174;CIEND95=0,179;IMPRECISE;SU=4;PE=4;SR=0	GT:SU:PE:SR	./.:4:4:0
3	128379023	1436	N	<DEL>	.	.	SVTYPE=DEL;STRANDS=+-:35;SVLEN=-24972;END=128403995;CIPOS=-2,1;CIEND=-10,9;CIPOS95=0,0;CIEND95=0,0;SU=35;PE=19;SR=16	GT:SU:PE:SR	./.:35:19:16
3	128413129	1437	N	<DUP>	.	.	SVTYPE=DUP;STRANDS=-+:23;SVLEN=818;END=128413947;CIPOS=-162,9;CIEND=-10,167;CIPOS95=-26,3;CIEND95=-2,40;IMPRECISE;SU=23;PE=23;SR=0	GT:SU:PE:SR	./.:23:23:0
3	128380402	1438	N	<DUP>	.	.	SVTYPE=DUP;STRANDS=-+:12;SVLEN=34516;END=128414918;CIPOS=-226,9;CIEND=-10,220;CIPOS95=-54,2;CIEND95=-2,62;IMPRECISE;SU=12;PE=12;SR=0	GT:SU:PE:SR	./.:12:12:0
3	129184460	1439	N	<DEL>	.	.	SVTYPE=DEL;STRANDS=+-:9;SVLEN=-317;END=129184777;CIPOS=-10,213;CIEND=-303,9;CIPOS95=-2,45;CIEND95=-59,1;IMPRECISE;SU=9;PE=9;SR=0	GT:SU:PE:SR	./.:9:9:0
3	75463297	1440	N	<DEL>	.	.	SVTYPE=DEL;STRANDS=+-:7;SVLEN=-54336178;END=129799475;CIPOS=-10,333;CIEND=-441,9;CIPOS95=-1,109;CIEND95=-135,1;IMPRECISE;SU=7;PE=7;SR=0	GT:SU:PE:SR	./.:7:7:0
3	129763382	1441	N	<DEL>	.	.	SVTYPE=DEL;STRANDS=+-:19;SVLEN=-43363;END=129806745;CIPOS=-10,9;CIEND=-10,9;CIPOS95=-1,1;CIEND95=-1,1;IMPRECISE;SU=19;PE=17;SR=2	GT:SU:PE:SR	./.:19:17:2
3	75272084	1442	N	<DEL>	.	.	SVTYPE=DEL;STRANDS=+-:4;SVLEN=-55436217;END=130708301;CIPOS=-10,315;CIEND=-459,9;CIPOS95=-2,93;CIEND95=-166,1;IMPRECISE;SU=4;PE=4;SR=0	GT:SU:PE:SR	./.:4:4:0
3	130816542	1443_1	N	N]3:130836418]	.	.	SVTYPE=BND;STRANDS=++:6;EVENT=1443;MATEID=1443_2;CIPOS=-10,347;CIEND=-10,434;CIPOS95=-1,114;CIEND95=0,135;IMPRECISE;SU=6;PE=6;SR=0	GT:SU:PE:SR	./.:6:6:0
3	130836418	1443_2	N	N]3:130816542]	.	.	SVTYPE=BND;STRANDS=++:6;SECONDARY;EVENT=1443;MATEID=1443_1;CIPOS=-10,434;CIEND=-10,347;CIPOS95=0,135;CIEND95=-1,114;IMPRECISE;SU=6;PE=6;SR=0	GT:SU:PE:SR	./.:6:6:0
3	131989124	1444	N	<DEL>	.	.	SVTYPE=DEL;STRANDS=+-:27;SVLEN=-5926;END=131995050;CIPOS=-10,304;CIEND=-138,9;CIPOS95=0,30;CIEND95=-25,2;IMPRECISE;SU=27;PE=27;SR=0	GT:SU:PE:SR	./.:27:27:0
3	10407506	1445	N	<DUP>	.	.	SVTYPE=DUP;STRANDS=-+:16;SVLEN=122193147;END=132600653;CIPOS=-374,9;CIEND=-3,276;CIPOS95=-88,1;CIEND95=-1,128;IMPRECISE;SU=16;PE=16;SR=0	GT:SU:PE:SR	./.:16:16:0
3	132654466	1446	N	<DEL>	.	.	SVTYPE=DEL;STRANDS=+-:16;SVLEN=-35;END=132654501;CIPOS=-2,1;CIEND=-2,1;CIPOS95=0,0;CIEND95=0,0;SU=16;PE=0;SR=16	GT:SU:PE:SR	./.:16:0:16
3	132776265	1447	N	<DEL>	.	.	SVTYPE=DEL;STRANDS=+-:11;SVLEN=-54;END=132776319;CIPOS=-5,0;CIEND=-9,9;CIPOS95=-5,0;CIEND95=0,0;IMPRECISE;SU=11;PE=0;SR=11	GT:SU:PE:SR	./.:11:0:11
3	132848741	1448_1	N	[3:132848866[N	.	.	SVTYPE=BND;STRANDS=--:7;EVENT=1448;MATEID=1448_2;CIPOS=-470,9;CIEND=-65,9;CIPOS95=-143,1;CIEND95=-61,0;IMPRECISE;SU=7;PE=7;SR=0	GT:SU:PE:SR	./.:7:7:0
3	132848866	1448_2	N	[3:132848741[N	.	.	SVTYPE=BND;STRANDS=--:7;SECONDARY;EVENT=1448;MATEID=1448_1;CIPOS=-65,9;CIEND=-470,9;CIPOS95=-61,0;CIEND95=-143,1;IMPRECISE;SU=7;PE=7;SR=0	GT:SU:PE:SR	./.:7:7:0
3	133019848	1449	N	<DEL>	.	.	SVTYPE=DEL;STRANDS=+-:5;SVLEN=-3;END=133019851;CIPOS=-10,1;CIEND=-2,9;CIPOS95=-1,0;CIEND95=0,1;IMPRECISE;SU=5;PE=0;SR=5	GT:SU:PE:SR	./.:5:0:5
3	134299846	1450	N	<DEL>	.	.	SVTYPE=DEL;STRANDS=+-:5;SVLEN=-32;END=134299878;CIPOS=-10,8;CIEND=-7,9;CIPOS95=-1,0;CIEND95=0,1;IMPRECISE;SU=5;PE=1;SR=4	GT:SU:PE:SR	./.:5:1:4
3	134673915	1451_1	N	N]3:134674614]	.	.	SVTYPE=BND;STRANDS=++:6;EVENT=1451;MATEID=1451_2;CIPOS=-6,399;CIEND=-10,383;CIPOS95=0,162;CIEND95=-1,147;IMPRECISE;SU=6;PE=6;SR=0	GT:SU:PE:SR	./.:6:6:0
3	134674614	1451_2	N	N]3:134673915]	.	.	SVTYPE=BND;STRANDS=++:6;SECONDARY;EVENT=1451;MATEID=1451_1;CIPOS=-10,383;CIEND=-6,399;CIPOS95=-1,147;CIEND95=0,162;IMPRECISE;SU=6;PE=6;SR=0	GT:SU:PE:SR	./.:6:6:0
3	134673916	1452	N	<DEL>	.	.	SVTYPE=DEL;STRANDS=+-:29;SVLEN=-639;END=134674555;CIPOS=-10,9;CIEND=-3,1;CIPOS95=0,0;CIEND95=0,0;SU=29;PE=19;SR=10	GT:SU:PE:SR	./.:29:19:10
3	136021012	1453_1	N	N]3:136026244]	.	.	SVTYPE=BND;STRANDS=++:4;EVENT=1453;MATEID=1453_2;CIPOS=-8,471;CIEND=-10,487;CIPOS95=0,179;CIEND95=-1,174;IMPRECISE;SU=4;PE=4;SR=0	GT:SU:PE:SR	./.:4:4:0
3	136026244	1453_2	N	N]3:136021012]	.	.	SVTYPE=BND;STRANDS=++:4;SECONDARY;EVENT=1453;MATEID=1453_1;CIPOS=-10,487;CIEND=-8,471;CIPOS95=-1,174;CIEND95=0,179;IMPRECISE;SU=4;PE=4;SR=0	GT:SU:PE:SR	./.:4:4:0
3	136021013	1454	N	<DEL>	.	.	SVTYPE=DEL;STRANDS=+-:55;SVLEN=-5186;END=136026199;CIPOS=-10,9;CIEND=-2,0;CIPOS95=0,0;CIEND95=0,0;SU=55;PE=39;SR=16	GT:SU:PE:SR	./.:55:39:16
3	136433806	1455	N	<DEL>	.	.	SVTYPE=DEL;STRANDS=+-:8;SVLEN=-39;END=136433845;CIPOS=-10,9;CIEND=-10,9;CIPOS95=0,0;CIEND95=0,0;SU=8;PE=0;SR=8	GT:SU:PE:SR	./.:8:0:8
3	137072365	1456_1	N	N]3:137073496]	.	.	SVTYPE=BND;STRANDS=++:5;EVENT=1456;MATEID=1456_2;CIPOS=-6,425;CIEND=-10,442;CIPOS95=0,170;CIEND95=-1,163;IMPRECISE;SU=5;PE=5;SR=0	GT:SU:PE:SR	./.:5:5:0
3	137073496	1456_2	N	N]3:137072365]	.	.	SVTYPE=BND;STRANDS=++:5;SECONDARY;EVENT=1456;MATEID=1456_1;CIPOS=-10,442;CIEND=-6,425;CIPOS95=-1,163;CIEND95=0,170;IMPRECISE;SU=5;PE=5;SR=0	GT:SU:PE:SR	./.:5:5:0
3	137072366	1457	N	<DEL>	.	.	SVTYPE=DEL;STRANDS=+-:28;SVLEN=-1080;END=137073446;CIPOS=-2,0;CIEND=-2,0;CIPOS95=0,0;CIEND95=0,0;SU=28;PE=10;SR=18	GT:SU:PE:SR	./.:28:10:18
3	137087329	1458	N	<DEL>	.	.	SVTYPE=DEL;STRANDS=+-:7;SVLEN=-26;END=137087355;CIPOS=-5,4;CIEND=-5,4;CIPOS95=0,0;CIEND95=0,0;SU=7;PE=0;SR=7	GT:SU:PE:SR	./.:7:0:7
3	139230575	1459	N	<DEL>	.	.	SVTYPE=DEL;STRANDS=+-:11;SVLEN=-50;END=139230625;CIPOS=-3,2;CIEND=-3,2;CIPOS95=0,0;CIEND95=0,0;SU=11;PE=0;SR=11	GT:SU:PE:SR	./.:11:0:11
3	139983232	1460	N	<DEL>	.	.	SVTYPE=DEL;STRANDS=+-:12;SVLEN=-23;END=139983255;CIPOS=-10,9;CIEND=-10,9;CIPOS95=0,0;CIEND95=0,0;SU=12;PE=0;SR=12	GT:SU:PE:SR	./.:12:0:12
3	140621107	1461	N	<DUP>	.	.	SVTYPE=DUP;STRANDS=-+:31;SVLEN=1251;END=140622358;CIPOS=-8,2;CIEND=-5,7;CIPOS95=0,0;CIEND95=0,1;IMPRECISE;SU=31;PE=27;SR=4	GT:SU:PE:SR	./.:31:27:4
3	140621382	1462	N	<DEL>	.	.	SVTYPE=DEL;STRANDS=+-:37;SVLEN=-982;END=140622364;CIPOS=-9,9;CIEND=-10,5;CIPOS95=-1,1;CIEND95=-3,0;IMPRECISE;SU=37;PE=35;SR=2	GT:SU:PE:SR	./.:37:35:2
3	141209462	1463	N	<DEL>	.	.	SVTYPE=DEL;STRANDS=+-:4;SVLEN=-261;END=141209723;CIPOS=-10,180;CIEND=-260,9;CIPOS95=-3,50;CIEND95=-79,2;IMPRECISE;SU=4;PE=4;SR=0	GT:SU:PE:SR	./.:4:4:0
3	141384624	1464	N	<DEL>	.	.	SVTYPE=DEL;STRANDS=+-:11;SVLEN=-394;END=141385018;CIPOS=-10,128;CIEND=-251,9;CIPOS95=-2,53;CIEND95=-65,2;IMPRECISE;SU=11;PE=11;SR=0	GT:SU:PE:SR	./.:11:11:0
3	142482820	1465	N	<DEL>	.	.	SVTYPE=DEL;STRANDS=+-:12;SVLEN=-21;END=142482841;CIPOS=-8,5;CIEND=-10,9;CIPOS95=0,0;CIEND95=0,0;SU=12;PE=0;SR=12	GT:SU:PE:SR	./.:12:0:12
3	143168220	1466	N	<DUP>	.	.	SVTYPE=DUP;STRANDS=-+:4;SVLEN=348;END=143168568;CIPOS=-410,9;CIEND=-9,469;CIPOS95=-130,1;CIEND95=0,179;IMPRECISE;SU=4;PE=4;SR=0	GT:SU:PE:SR	./.:4:4:0
3	143423848	1467	N	<DEL>	.	.	SVTYPE=DEL;STRANDS=+-:7;SVLEN=-46;END=143423894;CIPOS=-5,4;CIEND=-5,4;CIPOS95=0,0;CIEND95=0,0;SU=7;PE=0;SR=7	GT:SU:PE:SR	./.:7:0:7
3	144517898	1468	N	<DEL>	.	.	SVTYPE=DEL;STRANDS=+-:57;SVLEN=-536;END=144518434;CIPOS=-5,7;CIEND=0,0;CIPOS95=-1,0;CIEND95=0,0;IMPRECISE;SU=57;PE=49;SR=8	GT:SU:PE:SR	./.:57:49:8
3	144693111	1469	N	<DEL>	.	.	SVTYPE=DEL;STRANDS=+-:9;SVLEN=-125;END=144693236;CIPOS=-4,3;CIEND=-4,3;CIPOS95=0,0;CIEND95=0,0;SU=9;PE=0;SR=9	GT:SU:PE:SR	./.:9:0:9
3	144888449	1470	N	<DEL>	.	.	SVTYPE=DEL;STRANDS=+-:31;SVLEN=-461;END=144888910;CIPOS=-4,3;CIEND=-10,9;CIPOS95=0,0;CIEND95=0,0;SU=31;PE=24;SR=7	GT:SU:PE:SR	./.:31:24:7
3	145236013	1471	N	<DEL>	.	.	SVTYPE=DEL;STRANDS=+-:7;SVLEN=-69;END=145236082;CIPOS=-5,4;CIEND=-5,4;CIPOS95=0,0;CIEND95=0,0;SU=7;PE=0;SR=7	GT:SU:PE:SR	./.:7:0:7
3	145410949	1472	N	<DEL>	.	.	SVTYPE=DEL;STRANDS=+-:6;SVLEN=-20;END=145410969;CIPOS=-10,5;CIEND=-6,9;CIPOS95=-1,0;CIEND95=0,1;IMPRECISE;SU=6;PE=0;SR=6	GT:SU:PE:SR	./.:6:0:6
3	145566772	1473	N	<DEL>	.	.	SVTYPE=DEL;STRANDS=+-:17;SVLEN=-34;END=145566806;CIPOS=-10,4;CIEND=-10,9;CIPOS95=0,0;CIEND95=0,0;SU=17;PE=1;SR=16	GT:SU:PE:SR	./.:17:1:16
3	145644967	1474	N	<DEL>	.	.	SVTYPE=DEL;STRANDS=+-:21;SVLEN=-4223;END=145649190;CIPOS=-10,158;CIEND=-422,9;CIPOS95=-2,39;CIEND95=-92,0;IMPRECISE;SU=21;PE=21;SR=0	GT:SU:PE:SR	./.:21:21:0
3	145733172	1475	N	<DUP>	.	.	SVTYPE=DUP;STRANDS=-+:8;SVLEN=175;END=145733347;CIPOS=-10,9;CIEND=-10,9;CIPOS95=0,0;CIEND95=0,0;SU=8;PE=0;SR=8	GT:SU:PE:SR	./.:8:0:8
3	145931913	1476	N	<DEL>	.	.	SVTYPE=DEL;STRANDS=+-:43;SVLEN=-297;END=145932210;CIPOS=-2,0;CIEND=-2,0;CIPOS95=0,0;CIEND95=0,0;SU=43;PE=21;SR=22	GT:SU:PE:SR	./.:43:21:22
3	146385190	1477	N	<DEL>	.	.	SVTYPE=DEL;STRANDS=+-:63;SVLEN=-9671;END=146394861;CIPOS=-9,9;CIEND=-3,0;CIPOS95=0,0;CIEND95=0,0;SU=63;PE=54;SR=9	GT:SU:PE:SR	./.:63:54:9
3	146390404	1478	N	<DUP>	.	.	SVTYPE=DUP;STRANDS=-+:50;SVLEN=4761;END=146395165;CIPOS=-2,0;CIEND=-10,9;CIPOS95=0,0;CIEND95=0,0;SU=50;PE=36;SR=14	GT:SU:PE:SR	./.:50:36:14
3	147350507	1479	N	<DEL>	.	.	SVTYPE=DEL;STRANDS=+-:8;SVLEN=-52;END=147350559;CIPOS=-10,9;CIEND=-10,9;CIPOS95=0,0;CIEND95=0,0;SU=8;PE=0;SR=8	GT:SU:PE:SR	./.:8:0:8
3	147606663	1480	N	<DEL>	.	.	SVTYPE=DEL;STRANDS=+-:31;SVLEN=-577;END=147607240;CIPOS=-10,9;CIEND=-10,9;CIPOS95=0,0;CIEND95=0,0;SU=31;PE=20;SR=11	GT:SU:PE:SR	./.:31:20:11
3	148479361	1481_1	N	[3:148499194[N	.	.	SVTYPE=BND;STRANDS=--:12;EVENT=1481;MATEID=1481_2;CIPOS=-308,9;CIEND=-254,9;CIPOS95=-47,0;CIEND95=-79,2;IMPRECISE;SU=12;PE=12;SR=0	GT:SU:PE:SR	./.:12:12:0
3	148499194	1481_2	N	[3:148479361[N	.	.	SVTYPE=BND;STRANDS=--:12;SECONDARY;EVENT=1481;MATEID=1481_1;CIPOS=-254,9;CIEND=-308,9;CIPOS95=-79,2;CIEND95=-47,0;IMPRECISE;SU=12;PE=12;SR=0	GT:SU:PE:SR	./.:12:12:0
3	148479128	1482_1	N	N]3:148499485]	.	.	SVTYPE=BND;STRANDS=++:19;EVENT=1482;MATEID=1482_2;CIPOS=-10,200;CIEND=-10,185;CIPOS95=-2,64;CIEND95=-2,42;IMPRECISE;SU=19;PE=19;SR=0	GT:SU:PE:SR	./.:19:19:0
3	148499485	1482_2	N	N]3:148479128]	.	.	SVTYPE=BND;STRANDS=++:19;SECONDARY;EVENT=1482;MATEID=1482_1;CIPOS=-10,185;CIEND=-10,200;CIPOS95=-2,42;CIEND95=-2,64;IMPRECISE;SU=19;PE=19;SR=0	GT:SU:PE:SR	./.:19:19:0
3	148566801	1483_1	N	N]3:148567164]	.	.	SVTYPE=BND;STRANDS=++:7;EVENT=1483;MATEID=1483_2;CIPOS=-10,307;CIEND=-10,359;CIPOS95=0,157;CIEND95=-1,147;IMPRECISE;SU=7;PE=7;SR=0	GT:SU:PE:SR	./.:7:7:0
3	148567164	1483_2	N	N]3:148566801]	.	.	SVTYPE=BND;STRANDS=++:7;SECONDARY;EVENT=1483;MATEID=1483_1;CIPOS=-10,359;CIEND=-10,307;CIPOS95=-1,147;CIEND95=0,157;IMPRECISE;SU=7;PE=7;SR=0	GT:SU:PE:SR	./.:7:7:0
3	148566802	1484	N	<DEL>	.	.	SVTYPE=DEL;STRANDS=+-:49;SVLEN=-308;END=148567110;CIPOS=-10,9;CIEND=-2,0;CIPOS95=0,0;CIEND95=0,0;SU=49;PE=19;SR=30	GT:SU:PE:SR	./.:49:19:30
3	148844385	1485_1	N	N]3:148844752]	.	.	SVTYPE=BND;STRANDS=++:4;EVENT=1485;MATEID=1485_2;CIPOS=-10,313;CIEND=-10,462;CIPOS95=0,179;CIEND95=-1,172;IMPRECISE;SU=4;PE=4;SR=0	GT:SU:PE:SR	./.:4:4:0
3	148844752	1485_2	N	N]3:148844385]	.	.	SVTYPE=BND;STRANDS=++:4;SECONDARY;EVENT=1485;MATEID=1485_1;CIPOS=-10,462;CIEND=-10,313;CIPOS95=-1,172;CIEND95=0,179;IMPRECISE;SU=4;PE=4;SR=0	GT:SU:PE:SR	./.:4:4:0
3	148844386	1486	N	<DEL>	.	.	SVTYPE=DEL;STRANDS=+-:46;SVLEN=-314;END=148844700;CIPOS=-10,9;CIEND=-1,0;CIPOS95=0,0;CIEND95=0,0;SU=46;PE=20;SR=26	GT:SU:PE:SR	./.:46:20:26
3	149251685	1487	N	<DEL>	.	.	SVTYPE=DEL;STRANDS=+-:4;SVLEN=-30;END=149251715;CIPOS=-9,8;CIEND=-9,8;CIPOS95=0,0;CIEND95=0,0;SU=4;PE=0;SR=4	GT:SU:PE:SR	./.:4:0:4
3	149268476	1488	N	<DEL>	.	.	SVTYPE=DEL;STRANDS=+-:30;SVLEN=-1670;END=149270146;CIPOS=-10,9;CIEND=-3,1;CIPOS95=0,0;CIEND95=0,0;SU=30;PE=18;SR=12	GT:SU:PE:SR	./.:30:18:12
3	149878077	1489	N	<DEL>	.	.	SVTYPE=DEL;STRANDS=+-:11;SVLEN=-298;END=149878375;CIPOS=-2,9;CIEND=-7,6;CIPOS95=0,1;CIEND95=0,0;IMPRECISE;SU=11;PE=6;SR=5	GT:SU:PE:SR	./.:11:6:5
3	152311737	1490_1	N	N]3:152313206]	.	.	SVTYPE=BND;STRANDS=++:6;EVENT=1490;MATEID=1490_2;CIPOS=-6,399;CIEND=-10,390;CIPOS95=0,162;CIEND95=-1,157;IMPRECISE;SU=6;PE=6;SR=0	GT:SU:PE:SR	./.:6:6:0
3	152313206	1490_2	N	N]3:152311737]	.	.	SVTYPE=BND;STRANDS=++:6;SECONDARY;EVENT=1490;MATEID=1490_1;CIPOS=-10,390;CIEND=-6,399;CIPOS95=-1,157;CIEND95=0,162;IMPRECISE;SU=6;PE=6;SR=0	GT:SU:PE:SR	./.:6:6:0
3	152311738	1491	N	<DEL>	.	.	SVTYPE=DEL;STRANDS=+-:85;SVLEN=-1416;END=152313154;CIPOS=-1,0;CIEND=0,0;CIPOS95=0,0;CIEND95=0,1;IMPRECISE;SU=85;PE=55;SR=30	GT:SU:PE:SR	./.:85:55:30
3	152382226	1492	N	<DEL>	.	.	SVTYPE=DEL;STRANDS=+-:7;SVLEN=-18;END=152382244;CIPOS=-6,4;CIEND=-5,4;CIPOS95=0,0;CIEND95=0,0;SU=7;PE=0;SR=7	GT:SU:PE:SR	./.:7:0:7
3	152615098	1493	N	<DEL>	.	.	SVTYPE=DEL;STRANDS=+-:4;SVLEN=-6;END=152615104;CIPOS=-8,2;CIEND=-3,7;CIPOS95=-1,1;CIEND95=-1,1;IMPRECISE;SU=4;PE=0;SR=4	GT:SU:PE:SR	./.:4:0:4
3	154096746	1494_1	N	N]3:154097110]	.	.	SVTYPE=BND;STRANDS=++:6;EVENT=1494;MATEID=1494_2;CIPOS=-4,305;CIEND=-10,393;CIPOS95=0,162;CIEND95=-1,154;IMPRECISE;SU=6;PE=6;SR=0	GT:SU:PE:SR	./.:6:6:0
3	154097110	1494_2	N	N]3:154096746]	.	.	SVTYPE=BND;STRANDS=++:6;SECONDARY;EVENT=1494;MATEID=1494_1;CIPOS=-10,393;CIEND=-4,305;CIPOS95=-1,154;CIEND95=0,162;IMPRECISE;SU=6;PE=6;SR=0	GT:SU:PE:SR	./.:6:6:0
3	154096747	1495	N	<DEL>	.	.	SVTYPE=DEL;STRANDS=+-:53;SVLEN=-306;END=154097053;CIPOS=-2,0;CIEND=-1,0;CIPOS95=0,0;CIEND95=0,0;SU=53;PE=21;SR=32	GT:SU:PE:SR	./.:53:21:32
3	155254988	1496	N	<DEL>	.	.	SVTYPE=DEL;STRANDS=+-:8;SVLEN=-15;END=155255003;CIPOS=-5,3;CIEND=-5,4;CIPOS95=-1,0;CIEND95=-9,0;IMPRECISE;SU=8;PE=0;SR=8	GT:SU:PE:SR	./.:8:0:8
3	155410972	1497_1	N	N]3:155411357]	.	.	SVTYPE=BND;STRANDS=++:5;EVENT=1497;MATEID=1497_2;CIPOS=-5,308;CIEND=-10,405;CIPOS95=0,170;CIEND95=-1,146;IMPRECISE;SU=5;PE=5;SR=0	GT:SU:PE:SR	./.:5:5:0
3	155411357	1497_2	N	N]3:155410972]	.	.	SVTYPE=BND;STRANDS=++:5;SECONDARY;EVENT=1497;MATEID=1497_1;CIPOS=-10,405;CIEND=-5,308;CIPOS95=-1,146;CIEND95=0,170;IMPRECISE;SU=5;PE=5;SR=0	GT:SU:PE:SR	./.:5:5:0
3	155410973	1498	N	<DEL>	.	.	SVTYPE=DEL;STRANDS=+-:16;SVLEN=-309;END=155411282;CIPOS=-3,2;CIEND=-3,2;CIPOS95=0,0;CIEND95=0,0;SU=16;PE=4;SR=12	GT:SU:PE:SR	./.:16:4:12
3	155666581	1499	N	<DEL>	.	.	SVTYPE=DEL;STRANDS=+-:8;SVLEN=-32;END=155666613;CIPOS=-10,9;CIEND=-10,9;CIPOS95=0,0;CIEND95=0,0;SU=8;PE=0;SR=8	GT:SU:PE:SR	./.:8:0:8
3	156990054	1500	N	<DEL>	.	.	SVTYPE=DEL;STRANDS=+-:4;SVLEN=-7;END=156990061;CIPOS=-10,5;CIEND=-6,9;CIPOS95=-1,1;CIEND95=-1,1;IMPRECISE;SU=4;PE=1;SR=3	GT:SU:PE:SR	./.:4:1:3
3	157480652	1501	N	<DEL>	.	.	SVTYPE=DEL;STRANDS=+-:15;SVLEN=-52;END=157480704;CIPOS=-10,9;CIEND=-10,9;CIPOS95=0,0;CIEND95=0,0;SU=15;PE=0;SR=15	GT:SU:PE:SR	./.:15:0:15
3	157828854	1502	N	<DEL>	.	.	SVTYPE=DEL;STRANDS=+-:4;SVLEN=-222;END=157829076;CIPOS=-10,220;CIEND=-198,9;CIPOS95=-2,85;CIEND95=-51,3;IMPRECISE;SU=4;PE=4;SR=0	GT:SU:PE:SR	./.:4:4:0
3	158116917	1503	N	<DEL>	.	.	SVTYPE=DEL;STRANDS=+-:19;SVLEN=-327;END=158117244;CIPOS=-3,2;CIEND=-10,9;CIPOS95=0,0;CIEND95=0,0;SU=19;PE=9;SR=10	GT:SU:PE:SR	./.:19:9:10
3	158350740	1504	N	<DEL>	.	.	SVTYPE=DEL;STRANDS=+-:41;SVLEN=-1171;END=158351911;CIPOS=-3,2;CIEND=-10,9;CIPOS95=0,0;CIEND95=0,0;SU=41;PE=32;SR=9	GT:SU:PE:SR	./.:41:32:9
3	130816967	1505	N	<DUP>	.	.	SVTYPE=DUP;STRANDS=-+:9;SVLEN=29948723;END=160765690;CIPOS=-239,9;CIEND=-10,454;CIPOS95=-53,1;CIEND95=-1,129;IMPRECISE;SU=9;PE=9;SR=0	GT:SU:PE:SR	./.:9:9:0
3	130836191	1506_1	N	[3:160765549[N	.	.	SVTYPE=BND;STRANDS=--:8;EVENT=1506;MATEID=1506_2;CIPOS=-319,9;CIEND=-450,9;CIPOS95=-113,1;CIEND95=-124,1;IMPRECISE;SU=8;PE=8;SR=0	GT:SU:PE:SR	./.:8:8:0
3	160765549	1506_2	N	[3:130836191[N	.	.	SVTYPE=BND;STRANDS=--:8;SECONDARY;EVENT=1506;MATEID=1506_1;CIPOS=-450,9;CIEND=-319,9;CIPOS95=-124,1;CIEND95=-113,1;IMPRECISE;SU=8;PE=8;SR=0	GT:SU:PE:SR	./.:8:8:0
3	161246728	1507	N	<DEL>	.	.	SVTYPE=DEL;STRANDS=+-:26;SVLEN=-319;END=161247047;CIPOS=-10,9;CIEND=-3,1;CIPOS95=0,0;CIEND95=0,0;SU=26;PE=14;SR=12	GT:SU:PE:SR	./.:26:14:12
3	161354889	1508	N	<INV>	.	.	SVTYPE=INV;STRANDS=++:8,--:7;SVLEN=170;END=161355059;CIPOS=-10,61;CIEND=-21,9;CIPOS95=0,59;CIEND95=-21,0;IMPRECISE;SU=15;PE=15;SR=0	GT:SU:PE:SR	./.:15:15:0
3	161676355	1509	N	<DEL>	.	.	SVTYPE=DEL;STRANDS=+-:8;SVLEN=-36;END=161676391;CIPOS=-10,9;CIEND=-10,9;CIPOS95=0,0;CIEND95=0,0;SU=8;PE=0;SR=8	GT:SU:PE:SR	./.:8:0:8
3	161818066	1510	N	<DEL>	.	.	SVTYPE=DEL;STRANDS=+-:15;SVLEN=-177;END=161818243;CIPOS=-10,9;CIEND=-10,9;CIPOS95=0,0;CIEND95=0,0;SU=15;PE=0;SR=15	GT:SU:PE:SR	./.:15:0:15
3	162257436	1511	N	<DEL>	.	.	SVTYPE=DEL;STRANDS=+-:6;SVLEN=-18;END=162257454;CIPOS=-6,5;CIEND=-6,5;CIPOS95=0,0;CIEND95=0,0;SU=6;PE=0;SR=6	GT:SU:PE:SR	./.:6:0:6
3	163446725	1512	N	<DEL>	.	.	SVTYPE=DEL;STRANDS=+-:6;SVLEN=-24;END=163446749;CIPOS=-6,5;CIEND=-6,5;CIPOS95=0,0;CIEND95=0,0;SU=6;PE=0;SR=6	GT:SU:PE:SR	./.:6:0:6
3	163464175	1513	N	<DEL>	.	.	SVTYPE=DEL;STRANDS=+-:29;SVLEN=-298;END=163464473;CIPOS=-3,2;CIEND=-4,2;CIPOS95=0,0;CIEND95=0,0;SU=29;PE=18;SR=11	GT:SU:PE:SR	./.:29:18:11
3	163728753	1514	N	<DUP>	.	.	SVTYPE=DUP;STRANDS=-+:7;SVLEN=543;END=163729296;CIPOS=-388,9;CIEND=-10,357;CIPOS95=-96,1;CIEND95=-1,146;IMPRECISE;SU=7;PE=7;SR=0	GT:SU:PE:SR	./.:7:7:0
3	163728661	1515	N	<DEL>	.	.	SVTYPE=DEL;STRANDS=+-:17;SVLEN=-500;END=163729161;CIPOS=-10,172;CIEND=-260,9;CIPOS95=-2,46;CIEND95=-111,1;IMPRECISE;SU=17;PE=17;SR=0	GT:SU:PE:SR	./.:17:17:0
3	164464187	1516	N	<DEL>	.	.	SVTYPE=DEL;STRANDS=+-:14;SVLEN=-20;END=164464207;CIPOS=-10,9;CIEND=-10,9;CIPOS95=0,0;CIEND95=0,0;SU=14;PE=0;SR=14	GT:SU:PE:SR	./.:14:0:14
3	164810643	1517	N	<INV>	.	.	SVTYPE=INV;STRANDS=++:2,--:9;SVLEN=270;END=164810913;CIPOS=-10,9;CIEND=-10,9;CIPOS95=0,0;CIEND95=0,0;SU=11;PE=6;SR=5	GT:SU:PE:SR	./.:11:6:5
3	165773426	1518	N	<DEL>	.	.	SVTYPE=DEL;STRANDS=+-:4;SVLEN=-10;END=165773436;CIPOS=-9,8;CIEND=-9,8;CIPOS95=0,0;CIEND95=0,0;SU=4;PE=0;SR=4	GT:SU:PE:SR	./.:4:0:4
3	170119580	1519	N	<DEL>	.	.	SVTYPE=DEL;STRANDS=+-:16;SVLEN=-297;END=170119877;CIPOS=-9,7;CIEND=-8,5;CIPOS95=0,0;CIEND95=0,0;SU=16;PE=12;SR=4	GT:SU:PE:SR	./.:16:12:4
3	170161109	1520	N	<DEL>	.	.	SVTYPE=DEL;STRANDS=+-:16;SVLEN=-33;END=170161142;CIPOS=-2,1;CIEND=-2,1;CIPOS95=0,0;CIEND95=0,0;SU=16;PE=0;SR=16	GT:SU:PE:SR	./.:16:0:16
3	170731508	1521	N	<DUP>	.	.	SVTYPE=DUP;STRANDS=-+:16;SVLEN=169;END=170731677;CIPOS=-2,1;CIEND=-2,1;CIPOS95=0,0;CIEND95=0,0;SU=16;PE=0;SR=16	GT:SU:PE:SR	./.:16:0:16
3	171228175	1522	N	<DUP>	.	.	SVTYPE=DUP;STRANDS=-+:7;SVLEN=178;END=171228353;CIPOS=-5,4;CIEND=-5,4;CIPOS95=0,0;CIEND95=0,0;SU=7;PE=0;SR=7	GT:SU:PE:SR	./.:7:0:7
3	172173328	1523_1	N	[3:172173705[N	.	.	SVTYPE=BND;STRANDS=--:38;EVENT=1523;MATEID=1523_2;CIPOS=-4,1;CIEND=-4,1;CIPOS95=0,0;CIEND95=0,0;SU=38;PE=30;SR=8	GT:SU:PE:SR	./.:38:30:8
3	172173705	1523_2	N	[3:172173328[N	.	.	SVTYPE=BND;STRANDS=--:38;SECONDARY;EVENT=1523;MATEID=1523_1;CIPOS=-4,1;CIEND=-4,1;CIPOS95=0,0;CIEND95=0,0;SU=38;PE=30;SR=8	GT:SU:PE:SR	./.:38:30:8
3	172173327	1524_1	N	N]3:172174026]	.	.	SVTYPE=BND;STRANDS=++:46;EVENT=1524;MATEID=1524_2;CIPOS=-10,9;CIEND=-2,1;CIPOS95=0,0;CIEND95=0,0;SU=46;PE=31;SR=15	GT:SU:PE:SR	./.:46:31:15
3	172174026	1524_2	N	N]3:172173327]	.	.	SVTYPE=BND;STRANDS=++:46;SECONDARY;EVENT=1524;MATEID=1524_1;CIPOS=-2,1;CIEND=-10,9;CIPOS95=0,0;CIEND95=0,0;SU=46;PE=31;SR=15	GT:SU:PE:SR	./.:46:31:15
3	174433701	1525	N	<DEL>	.	.	SVTYPE=DEL;STRANDS=+-:4;SVLEN=-342;END=174434043;CIPOS=-10,192;CIEND=-341,9;CIPOS95=-2,91;CIEND95=-134,2;IMPRECISE;SU=4;PE=4;SR=0	GT:SU:PE:SR	./.:4:4:0
3	175208968	1526	N	<DEL>	.	.	SVTYPE=DEL;STRANDS=+-:4;SVLEN=-40;END=175209008;CIPOS=-9,8;CIEND=-9,8;CIPOS95=0,0;CIEND95=0,0;SU=4;PE=0;SR=4	GT:SU:PE:SR	./.:4:0:4
3	175308016	1527	N	<DEL>	.	.	SVTYPE=DEL;STRANDS=+-:10;SVLEN=-25;END=175308041;CIPOS=-10,9;CIEND=-10,9;CIPOS95=0,0;CIEND95=0,0;SU=10;PE=0;SR=10	GT:SU:PE:SR	./.:10:0:10
3	175341077	1528	N	<DEL>	.	.	SVTYPE=DEL;STRANDS=+-:6;SVLEN=-32;END=175341109;CIPOS=-6,5;CIEND=-6,5;CIPOS95=0,0;CIEND95=0,0;SU=6;PE=0;SR=6	GT:SU:PE:SR	./.:6:0:6
3	175660833	1529	N	<DEL>	.	.	SVTYPE=DEL;STRANDS=+-:5;SVLEN=-40;END=175660873;CIPOS=-10,9;CIEND=-10,9;CIPOS95=0,0;CIEND95=0,0;SU=5;PE=0;SR=5	GT:SU:PE:SR	./.:5:0:5
3	151748896	1530_1	N	[3:176444699[N	.	.	SVTYPE=BND;STRANDS=--:5;EVENT=1530;MATEID=1530_2;CIPOS=-436,9;CIEND=-416,9;CIPOS95=-147,1;CIEND95=-153,1;IMPRECISE;SU=5;PE=5;SR=0	GT:SU:PE:SR	./.:5:5:0
3	176444699	1530_2	N	[3:151748896[N	.	.	SVTYPE=BND;STRANDS=--:5;SECONDARY;EVENT=1530;MATEID=1530_1;CIPOS=-416,9;CIEND=-436,9;CIPOS95=-153,1;CIEND95=-147,1;IMPRECISE;SU=5;PE=5;SR=0	GT:SU:PE:SR	./.:5:5:0
3	177357489	1531	N	<DEL>	.	.	SVTYPE=DEL;STRANDS=+-:9;SVLEN=-37;END=177357526;CIPOS=-2,0;CIEND=-4,3;CIPOS95=-2,0;CIEND95=0,0;IMPRECISE;SU=9;PE=0;SR=9	GT:SU:PE:SR	./.:9:0:9
3	177363023	1532	N	<DEL>	.	.	SVTYPE=DEL;STRANDS=+-:8;SVLEN=-468;END=177363491;CIPOS=-10,323;CIEND=-384,9;CIPOS95=-1,126;CIEND95=-106,1;IMPRECISE;SU=8;PE=8;SR=0	GT:SU:PE:SR	./.:8:8:0
3	178475784	1533	N	<DEL>	.	.	SVTYPE=DEL;STRANDS=+-:4;SVLEN=-48;END=178475832;CIPOS=-6,9;CIEND=-9,8;CIPOS95=0,1;CIEND95=0,0;IMPRECISE;SU=4;PE=0;SR=4	GT:SU:PE:SR	./.:4:0:4
3	178550129	1534	N	<DEL>	.	.	SVTYPE=DEL;STRANDS=+-:69;SVLEN=-742;END=178550871;CIPOS=0,0;CIEND=-3,0;CIPOS95=0,1;CIEND95=0,0;IMPRECISE;SU=69;PE=55;SR=14	GT:SU:PE:SR	./.:69:55:14
3	178567653	1535	N	<DEL>	.	.	SVTYPE=DEL;STRANDS=+-:33;SVLEN=-690;END=178568343;CIPOS=-4,3;CIEND=-4,1;CIPOS95=0,0;CIEND95=0,0;SU=33;PE=24;SR=9	GT:SU:PE:SR	./.:33:24:9
3	179654340	1536_1	N	N]3:179654853]	.	.	SVTYPE=BND;STRANDS=++:6;EVENT=1536;MATEID=1536_2;CIPOS=-6,399;CIEND=-10,383;CIPOS95=0,162;CIEND95=-1,153;IMPRECISE;SU=6;PE=6;SR=0	GT:SU:PE:SR	./.:6:6:0
3	179654853	1536_2	N	N]3:179654340]	.	.	SVTYPE=BND;STRANDS=++:6;SECONDARY;EVENT=1536;MATEID=1536_1;CIPOS=-10,383;CIEND=-6,399;CIPOS95=-1,153;CIEND95=0,162;IMPRECISE;SU=6;PE=6;SR=0	GT:SU:PE:SR	./.:6:6:0
3	179654341	1537	N	<DEL>	.	.	SVTYPE=DEL;STRANDS=+-:92;SVLEN=-463;END=179654804;CIPOS=-2,0;CIEND=-10,6;CIPOS95=0,0;CIEND95=0,0;SU=92;PE=68;SR=24	GT:SU:PE:SR	./.:92:68:24
3	181072294	1538	N	<DEL>	.	.	SVTYPE=DEL;STRANDS=+-:18;SVLEN=-61;END=181072355;CIPOS=-2,1;CIEND=-2,1;CIPOS95=0,0;CIEND95=0,0;SU=18;PE=0;SR=18	GT:SU:PE:SR	./.:18:0:18
3	183675127	1539	N	<DUP>	.	.	SVTYPE=DUP;STRANDS=-+:4;SVLEN=666;END=183675793;CIPOS=-327,9;CIEND=-10,327;CIPOS95=-97,2;CIEND95=-2,80;IMPRECISE;SU=4;PE=4;SR=0	GT:SU:PE:SR	./.:4:4:0
3	183876843	1540	N	<DEL>	.	.	SVTYPE=DEL;STRANDS=+-:16;SVLEN=-536;END=183877379;CIPOS=-10,205;CIEND=-268,9;CIPOS95=-3,42;CIEND95=-36,3;IMPRECISE;SU=16;PE=16;SR=0	GT:SU:PE:SR	./.:16:16:0
3	184125375	1541	N	<DEL>	.	.	SVTYPE=DEL;STRANDS=+-:11;SVLEN=-193;END=184125568;CIPOS=-5,3;CIEND=-4,3;CIPOS95=0,0;CIEND95=0,0;SU=11;PE=2;SR=9	GT:SU:PE:SR	./.:11:2:9
3	184334960	1542	N	<DEL>	.	.	SVTYPE=DEL;STRANDS=+-:5;SVLEN=-344;END=184335304;CIPOS=-10,342;CIEND=-301,9;CIPOS95=-2,108;CIEND95=-80,2;IMPRECISE;SU=5;PE=5;SR=0	GT:SU:PE:SR	./.:5:5:0
3	184470887	1543	N	<DEL>	.	.	SVTYPE=DEL;STRANDS=+-:4;SVLEN=-1580;END=184472467;CIPOS=-10,279;CIEND=-266,9;CIPOS95=-2,102;CIEND95=-83,2;IMPRECISE;SU=4;PE=4;SR=0	GT:SU:PE:SR	./.:4:4:0
3	184716287	1544	N	<DEL>	.	.	SVTYPE=DEL;STRANDS=+-:11;SVLEN=-20;END=184716307;CIPOS=-3,2;CIEND=-3,2;CIPOS95=0,0;CIEND95=0,0;SU=11;PE=0;SR=11	GT:SU:PE:SR	./.:11:0:11
3	185017340	1545	N	<DEL>	.	.	SVTYPE=DEL;STRANDS=+-:19;SVLEN=-313;END=185017653;CIPOS=-10,9;CIEND=-10,9;CIPOS95=0,0;CIEND95=0,0;SU=19;PE=11;SR=8	GT:SU:PE:SR	./.:19:11:8
3	185628849	1546	N	<DEL>	.	.	SVTYPE=DEL;STRANDS=+-:9;SVLEN=-80525;END=185709374;CIPOS=-10,321;CIEND=-290,9;CIPOS95=-1,121;CIEND95=-99,2;IMPRECISE;SU=9;PE=9;SR=0	GT:SU:PE:SR	./.:9:9:0
3	186581032	1547_1	N	N]3:186585340]	.	.	SVTYPE=BND;STRANDS=++:7;EVENT=1547;MATEID=1547_2;CIPOS=-10,499;CIEND=-10,365;CIPOS95=0,157;CIEND95=-1,149;IMPRECISE;SU=7;PE=7;SR=0	GT:SU:PE:SR	./.:7:7:0
3	186585340	1547_2	N	N]3:186581032]	.	.	SVTYPE=BND;STRANDS=++:7;SECONDARY;EVENT=1547;MATEID=1547_1;CIPOS=-10,365;CIEND=-10,499;CIPOS95=-1,149;CIEND95=0,157;IMPRECISE;SU=7;PE=7;SR=0	GT:SU:PE:SR	./.:7:7:0
3	186581033	1548	N	<DEL>	.	.	SVTYPE=DEL;STRANDS=+-:68;SVLEN=-4251;END=186585284;CIPOS=-1,0;CIEND=-2,0;CIPOS95=0,0;CIEND95=0,0;SU=68;PE=48;SR=20	GT:SU:PE:SR	./.:68:48:20
3	188304848	1549_1	N	N]3:188305220]	.	.	SVTYPE=BND;STRANDS=++:4;EVENT=1549;MATEID=1549_2;CIPOS=-10,314;CIEND=-10,457;CIPOS95=0,179;CIEND95=0,171;IMPRECISE;SU=4;PE=4;SR=0	GT:SU:PE:SR	./.:4:4:0
3	188305220	1549_2	N	N]3:188304848]	.	.	SVTYPE=BND;STRANDS=++:4;SECONDARY;EVENT=1549;MATEID=1549_1;CIPOS=-10,457;CIEND=-10,314;CIPOS95=0,171;CIEND95=0,179;IMPRECISE;SU=4;PE=4;SR=0	GT:SU:PE:SR	./.:4:4:0
3	188304849	1550	N	<DEL>	.	.	SVTYPE=DEL;STRANDS=+-:42;SVLEN=-315;END=188305164;CIPOS=-2,0;CIEND=-1,0;CIPOS95=0,0;CIEND95=0,0;SU=42;PE=19;SR=23	GT:SU:PE:SR	./.:42:19:23
3	189363422	1551	N	<DEL>	.	.	SVTYPE=DEL;STRANDS=+-:17;SVLEN=-7477;END=189370899;CIPOS=-9,226;CIEND=-269,9;CIPOS95=-1,71;CIEND95=-53,2;IMPRECISE;SU=17;PE=17;SR=0	GT:SU:PE:SR	./.:17:17:0
3	189575911	1552_1	N	N]3:189576267]	.	.	SVTYPE=BND;STRANDS=++:4;EVENT=1552;MATEID=1552_2;CIPOS=-10,303;CIEND=-10,473;CIPOS95=0,179;CIEND95=-1,175;IMPRECISE;SU=4;PE=4;SR=0	GT:SU:PE:SR	./.:4:4:0
3	189576267	1552_2	N	N]3:189575911]	.	.	SVTYPE=BND;STRANDS=++:4;SECONDARY;EVENT=1552;MATEID=1552_1;CIPOS=-10,473;CIEND=-10,303;CIPOS95=-1,175;CIEND95=0,179;IMPRECISE;SU=4;PE=4;SR=0	GT:SU:PE:SR	./.:4:4:0
3	189575912	1553	N	<DEL>	.	.	SVTYPE=DEL;STRANDS=+-:37;SVLEN=-304;END=189576216;CIPOS=-2,0;CIEND=-10,9;CIPOS95=0,0;CIEND95=0,0;SU=37;PE=14;SR=23	GT:SU:PE:SR	./.:37:14:23
3	190119031	1554	N	<DEL>	.	.	SVTYPE=DEL;STRANDS=+-:25;SVLEN=-68;END=190119099;CIPOS=-1,0;CIEND=-2,0;CIPOS95=0,0;CIEND95=0,0;SU=25;PE=0;SR=25	GT:SU:PE:SR	./.:25:0:25
3	191856098	1555	N	<DEL>	.	.	SVTYPE=DEL;STRANDS=+-:56;SVLEN=-325;END=191856423;CIPOS=-2,0;CIEND=-5,9;CIPOS95=0,0;CIEND95=0,0;SU=56;PE=24;SR=32	GT:SU:PE:SR	./.:56:24:32
3	192063194	1556	N	<DEL>	.	.	SVTYPE=DEL;STRANDS=+-:19;SVLEN=-297;END=192063491;CIPOS=-2,1;CIEND=-2,1;CIPOS95=0,0;CIEND95=0,0;SU=19;PE=6;SR=13	GT:SU:PE:SR	./.:19:6:13
3	192673320	1557	N	<DEL>	.	.	SVTYPE=DEL;STRANDS=+-:13;SVLEN=-67;END=192673387;CIPOS=-3,1;CIEND=-8,9;CIPOS95=0,0;CIEND95=0,0;SU=13;PE=0;SR=13	GT:SU:PE:SR	./.:13:0:13
3	192744355	1558	N	<DEL>	.	.	SVTYPE=DEL;STRANDS=+-:34;SVLEN=-538;END=192744893;CIPOS=-4,7;CIEND=-9,3;CIPOS95=0,0;CIEND95=-1,0;IMPRECISE;SU=34;PE=30;SR=4	GT:SU:PE:SR	./.:34:30:4
3	192875331	1559_1	N	N]3:192885456]	.	.	SVTYPE=BND;STRANDS=++:5;EVENT=1559;MATEID=1559_2;CIPOS=-6,425;CIEND=-10,428;CIPOS95=0,170;CIEND95=-1,161;IMPRECISE;SU=5;PE=5;SR=0	GT:SU:PE:SR	./.:5:5:0
3	192885456	1559_2	N	N]3:192875331]	.	.	SVTYPE=BND;STRANDS=++:5;SECONDARY;EVENT=1559;MATEID=1559_1;CIPOS=-10,428;CIEND=-6,425;CIPOS95=-1,161;CIEND95=0,170;IMPRECISE;SU=5;PE=5;SR=0	GT:SU:PE:SR	./.:5:5:0
3	192875332	1560	N	<DEL>	.	.	SVTYPE=DEL;STRANDS=+-:35;SVLEN=-10073;END=192885405;CIPOS=-10,9;CIEND=-2,0;CIPOS95=0,0;CIEND95=0,0;SU=35;PE=21;SR=14	GT:SU:PE:SR	./.:35:21:14
3	194068516	1561	N	<DEL>	.	.	SVTYPE=DEL;STRANDS=+-:8;SVLEN=-499;END=194069015;CIPOS=-10,325;CIEND=-369,9;CIPOS95=-1,125;CIEND95=-96,2;IMPRECISE;SU=8;PE=8;SR=0	GT:SU:PE:SR	./.:8:8:0
3	194121171	1562_1	N	N]3:194121970]	.	.	SVTYPE=BND;STRANDS=++:6;EVENT=1562;MATEID=1562_2;CIPOS=-6,399;CIEND=-10,396;CIPOS95=0,162;CIEND95=-1,157;IMPRECISE;SU=6;PE=6;SR=0	GT:SU:PE:SR	./.:6:6:0
3	194121970	1562_2	N	N]3:194121171]	.	.	SVTYPE=BND;STRANDS=++:6;SECONDARY;EVENT=1562;MATEID=1562_1;CIPOS=-10,396;CIEND=-6,399;CIPOS95=-1,157;CIEND95=0,162;IMPRECISE;SU=6;PE=6;SR=0	GT:SU:PE:SR	./.:6:6:0
3	194121172	1563	N	<DEL>	.	.	SVTYPE=DEL;STRANDS=+-:46;SVLEN=-749;END=194121921;CIPOS=-10,9;CIEND=-2,0;CIPOS95=0,0;CIEND95=0,0;SU=46;PE=30;SR=16	GT:SU:PE:SR	./.:46:30:16
3	194288525	1564	N	<DEL>	.	.	SVTYPE=DEL;STRANDS=+-:7;SVLEN=-35;END=194288560;CIPOS=-5,4;CIEND=-5,4;CIPOS95=0,0;CIEND95=0,0;SU=7;PE=0;SR=7	GT:SU:PE:SR	./.:7:0:7
3	194543294	1565	N	<DEL>	.	.	SVTYPE=DEL;STRANDS=+-:45;SVLEN=-2962;END=194546256;CIPOS=-10,7;CIEND=-7,8;CIPOS95=0,0;CIEND95=0,0;SU=45;PE=23;SR=22	GT:SU:PE:SR	./.:45:23:22
3	194543309	1566	N	<DUP>	.	.	SVTYPE=DUP;STRANDS=-+:43;SVLEN=3122;END=194546431;CIPOS=-10,9;CIEND=-10,9;CIPOS95=0,0;CIEND95=0,0;SU=43;PE=18;SR=25	GT:SU:PE:SR	./.:43:18:25
3	194555650	1567	N	<DEL>	.	.	SVTYPE=DEL;STRANDS=+-:30;SVLEN=-634;END=194556284;CIPOS=-8,9;CIEND=-10,1;CIPOS95=-1,1;CIEND95=-3,0;IMPRECISE;SU=30;PE=28;SR=2	GT:SU:PE:SR	./.:30:28:2
3	194614738	1568_1	N	N]3:194615080]	.	.	SVTYPE=BND;STRANDS=++:5;EVENT=1568;MATEID=1568_2;CIPOS=-5,299;CIEND=-9,426;CIPOS95=0,170;CIEND95=-1,168;IMPRECISE;SU=5;PE=5;SR=0	GT:SU:PE:SR	./.:5:5:0
3	194615080	1568_2	N	N]3:194614738]	.	.	SVTYPE=BND;STRANDS=++:5;SECONDARY;EVENT=1568;MATEID=1568_1;CIPOS=-9,426;CIEND=-5,299;CIPOS95=-1,168;CIEND95=0,170;IMPRECISE;SU=5;PE=5;SR=0	GT:SU:PE:SR	./.:5:5:0
3	194614739	1569	N	<DEL>	.	.	SVTYPE=DEL;STRANDS=+-:24;SVLEN=-300;END=194615039;CIPOS=-3,1;CIEND=-2,1;CIPOS95=0,0;CIEND95=0,0;SU=24;PE=9;SR=15	GT:SU:PE:SR	./.:24:9:15
3	194664000	1570	N	<DUP>	.	.	SVTYPE=DUP;STRANDS=-+:5;SVLEN=327;END=194664327;CIPOS=-403,9;CIEND=-10,369;CIPOS95=-140,1;CIEND95=-1,118;IMPRECISE;SU=5;PE=5;SR=0	GT:SU:PE:SR	./.:5:5:0
3	194744061	1571	N	<DEL>	.	.	SVTYPE=DEL;STRANDS=+-:15;SVLEN=-250;END=194744311;CIPOS=-10,9;CIEND=-10,9;CIPOS95=0,0;CIEND95=0,0;SU=15;PE=1;SR=14	GT:SU:PE:SR	./.:15:1:14
3	194830986	1572	N	<DUP>	.	.	SVTYPE=DUP;STRANDS=-+:8;SVLEN=639;END=194831625;CIPOS=-10,9;CIEND=-10,9;CIPOS95=-1,1;CIEND95=-1,1;IMPRECISE;SU=8;PE=5;SR=3	GT:SU:PE:SR	./.:8:5:3
3	195199022	1573	N	<DEL>	.	.	SVTYPE=DEL;STRANDS=+-:4;SVLEN=-23574;END=195222596;CIPOS=-10,337;CIEND=-439,9;CIPOS95=-2,99;CIEND95=-148,1;IMPRECISE;SU=4;PE=4;SR=0	GT:SU:PE:SR	./.:4:4:0
3	195224213	1574	N	<DEL>	.	.	SVTYPE=DEL;STRANDS=+-:20;SVLEN=-674;END=195224887;CIPOS=-10,4;CIEND=-198,8;CIPOS95=-10,4;CIEND95=-51,1;IMPRECISE;SU=20;PE=20;SR=0	GT:SU:PE:SR	./.:20:20:0
3	195437185	1575	N	<DEL>	.	.	SVTYPE=DEL;STRANDS=+-:4;SVLEN=-804;END=195437989;CIPOS=-10,437;CIEND=-464,9;CIPOS95=-1,153;CIEND95=-171,1;IMPRECISE;SU=4;PE=4;SR=0	GT:SU:PE:SR	./.:4:4:0
3	195437283	1576	N	<DUP>	.	.	SVTYPE=DUP;STRANDS=-+:5;SVLEN=835;END=195438118;CIPOS=-157,9;CIEND=-10,335;CIPOS95=-42,3;CIEND95=-1,94;IMPRECISE;SU=5;PE=5;SR=0	GT:SU:PE:SR	./.:5:5:0
3	195457294	1577	N	<DEL>	.	.	SVTYPE=DEL;STRANDS=+-:14;SVLEN=-13708;END=195471002;CIPOS=-10,181;CIEND=-159,9;CIPOS95=-3,33;CIEND95=-41,3;IMPRECISE;SU=14;PE=14;SR=0	GT:SU:PE:SR	./.:14:14:0
3	195505791	1578	N	<DEL>	.	.	SVTYPE=DEL;STRANDS=+-:6;SVLEN=-1240;END=195507031;CIPOS=-10,314;CIEND=-320,9;CIPOS95=-2,72;CIEND95=-75,2;IMPRECISE;SU=6;PE=6;SR=0	GT:SU:PE:SR	./.:6:6:0
3	195506089	1579	N	<DEL>	.	.	SVTYPE=DEL;STRANDS=+-:7;SVLEN=-1704;END=195507793;CIPOS=-10,339;CIEND=-375,9;CIPOS95=-1,126;CIEND95=-139,1;IMPRECISE;SU=7;PE=7;SR=0	GT:SU:PE:SR	./.:7:7:0
3	195510199	1580	N	<DEL>	.	.	SVTYPE=DEL;STRANDS=+-:8;SVLEN=-441;END=195510640;CIPOS=-10,320;CIEND=-304,9;CIPOS95=-2,89;CIEND95=-67,2;IMPRECISE;SU=8;PE=8;SR=0	GT:SU:PE:SR	./.:8:8:0
3	195506760	1581	N	<DUP>	.	.	SVTYPE=DUP;STRANDS=-+:8;SVLEN=8537;END=195515297;CIPOS=-188,9;CIEND=-10,329;CIPOS95=-42,3;CIEND95=-1,130;IMPRECISE;SU=8;PE=8;SR=0	GT:SU:PE:SR	./.:8:8:0
3	195513201	1582	N	<DEL>	.	.	SVTYPE=DEL;STRANDS=+-:34;SVLEN=-1822;END=195515023;CIPOS=-10,180;CIEND=-205,9;CIPOS95=-2,30;CIEND95=-18,1;IMPRECISE;SU=34;PE=34;SR=0	GT:SU:PE:SR	./.:34:34:0
3	195569216	1583	N	<DEL>	.	.	SVTYPE=DEL;STRANDS=+-:34;SVLEN=-716;END=195569932;CIPOS=-10,238;CIEND=-147,2;CIPOS95=0,30;CIEND95=-34,0;IMPRECISE;SU=34;PE=34;SR=0	GT:SU:PE:SR	./.:34:34:0
3	195409768	1584_1	N	N]3:195693245]	.	.	SVTYPE=BND;STRANDS=++:4;EVENT=1584;MATEID=1584_2;CIPOS=-10,453;CIEND=-10,481;CIPOS95=-1,168;CIEND95=-1,172;IMPRECISE;SU=4;PE=4;SR=0	GT:SU:PE:SR	./.:4:4:0
3	195693245	1584_2	N	N]3:195409768]	.	.	SVTYPE=BND;STRANDS=++:4;SECONDARY;EVENT=1584;MATEID=1584_1;CIPOS=-10,481;CIEND=-10,453;CIPOS95=-1,172;CIEND95=-1,168;IMPRECISE;SU=4;PE=4;SR=0	GT:SU:PE:SR	./.:4:4:0
3	195825775	1585	N	<DEL>	.	.	SVTYPE=DEL;STRANDS=+-:20;SVLEN=-729;END=195826504;CIPOS=-10,139;CIEND=-216,9;CIPOS95=-3,23;CIEND95=-73,2;IMPRECISE;SU=20;PE=20;SR=0	GT:SU:PE:SR	./.:20:20:0
3	195949292	1586	N	<DEL>	.	.	SVTYPE=DEL;STRANDS=+-:25;SVLEN=-1999;END=195951291;CIPOS=-10,118;CIEND=-178,5;CIPOS95=-3,21;CIEND95=-45,1;IMPRECISE;SU=25;PE=25;SR=0	GT:SU:PE:SR	./.:25:25:0
3	196055948	1587	N	<DEL>	.	.	SVTYPE=DEL;STRANDS=+-:19;SVLEN=-900;END=196056848;CIPOS=-10,190;CIEND=-237,9;CIPOS95=-2,51;CIEND95=-38,2;IMPRECISE;SU=19;PE=19;SR=0	GT:SU:PE:SR	./.:19:19:0
3	196565936	1588	N	<DEL>	.	.	SVTYPE=DEL;STRANDS=+-:19;SVLEN=-785;END=196566721;CIPOS=-10,72;CIEND=-162,9;CIPOS95=-2,23;CIEND95=-60,0;IMPRECISE;SU=19;PE=19;SR=0	GT:SU:PE:SR	./.:19:19:0
3	197110969	1589	N	<DUP>	.	.	SVTYPE=DUP;STRANDS=-+:18;SVLEN=374;END=197111343;CIPOS=-338,9;CIEND=-10,246;CIPOS95=-68,2;CIEND95=-2,75;IMPRECISE;SU=18;PE=18;SR=0	GT:SU:PE:SR	./.:18:18:0
3	197111843	1590	N	<DEL>	.	.	SVTYPE=DEL;STRANDS=+-:10;SVLEN=-732;END=197112575;CIPOS=-10,215;CIEND=-9,9;CIPOS95=-1,39;CIEND95=-7,1;IMPRECISE;SU=10;PE=10;SR=0	GT:SU:PE:SR	./.:10:10:0
3	197112911	1591	N	<DUP>	.	.	SVTYPE=DUP;STRANDS=-+:5;SVLEN=2130;END=197115041;CIPOS=-397,9;CIEND=-10,441;CIPOS95=-132,1;CIEND95=-1,167;IMPRECISE;SU=5;PE=5;SR=0	GT:SU:PE:SR	./.:5:5:0
3	197112865	1592	N	<DEL>	.	.	SVTYPE=DEL;STRANDS=+-:4;SVLEN=-2076;END=197114941;CIPOS=-10,308;CIEND=-467,9;CIPOS95=-2,68;CIEND95=-172,1;IMPRECISE;SU=4;PE=4;SR=0	GT:SU:PE:SR	./.:4:4:0
3	197111296	1593	N	<DUP>	.	.	SVTYPE=DUP;STRANDS=-+:9;SVLEN=6526;END=197117822;CIPOS=-293,9;CIEND=-10,242;CIPOS95=-92,2;CIEND95=-1,94;IMPRECISE;SU=9;PE=9;SR=0	GT:SU:PE:SR	./.:9:9:0
3	197117059	1594	N	<DUP>	.	.	SVTYPE=DUP;STRANDS=-+:9;SVLEN=1040;END=197118099;CIPOS=-176,9;CIEND=-10,183;CIPOS95=-53,3;CIEND95=-3,25;IMPRECISE;SU=9;PE=9;SR=0	GT:SU:PE:SR	./.:9:9:0
3	197117494	1595	N	<DUP>	.	.	SVTYPE=DUP;STRANDS=-+:13;SVLEN=1020;END=197118514;CIPOS=-226,9;CIEND=-10,102;CIPOS95=-78,2;CIEND95=-2,67;IMPRECISE;SU=13;PE=13;SR=0	GT:SU:PE:SR	./.:13:13:0
4	43805	1596	N	<DEL>	.	.	SVTYPE=DEL;STRANDS=+-:32;SVLEN=-5213;END=49018;CIPOS=-2,1;CIEND=-10,9;CIPOS95=0,0;CIEND95=0,0;SU=32;PE=17;SR=15	GT:SU:PE:SR	./.:32:17:15
4	57371	1597	N	<DEL>	.	.	SVTYPE=DEL;STRANDS=+-:9;SVLEN=-290;END=57661;CIPOS=-6,4;CIEND=-10,9;CIPOS95=0,0;CIEND95=0,0;SU=9;PE=2;SR=7	GT:SU:PE:SR	./.:9:2:7
4	62142	1598	N	<DEL>	.	.	SVTYPE=DEL;STRANDS=+-:4;SVLEN=-187;END=62329;CIPOS=-10,175;CIEND=-52,9;CIPOS95=-2,81;CIEND95=-38,2;IMPRECISE;SU=4;PE=4;SR=0	GT:SU:PE:SR	./.:4:4:0
4	64512	1599	N	<DEL>	.	.	SVTYPE=DEL;STRANDS=+-:21;SVLEN=-3374;END=67886;CIPOS=-6,89;CIEND=-145,9;CIPOS95=0,34;CIEND95=-31,2;IMPRECISE;SU=21;PE=21;SR=0	GT:SU:PE:SR	./.:21:21:0
4	129486	1600	N	<DEL>	.	.	SVTYPE=DEL;STRANDS=+-:6;SVLEN=-27;END=129513;CIPOS=-6,5;CIEND=-6,5;CIPOS95=0,0;CIEND95=0,0;SU=6;PE=0;SR=6	GT:SU:PE:SR	./.:6:0:6
4	85992	1601	N	<DEL>	.	.	SVTYPE=DEL;STRANDS=+-:14;SVLEN=-281141;END=367133;CIPOS=-10,170;CIEND=-282,4;CIPOS95=-3,27;CIEND95=-124,0;IMPRECISE;SU=14;PE=14;SR=0	GT:SU:PE:SR	./.:14:14:0
4	86129	1602	N	<DUP>	.	.	SVTYPE=DUP;STRANDS=-+:11;SVLEN=281147;END=367276;CIPOS=-223,9;CIEND=-10,292;CIPOS95=-49,2;CIEND95=0,120;IMPRECISE;SU=11;PE=11;SR=0	GT:SU:PE:SR	./.:11:11:0
4	401038	1603	N	<DEL>	.	.	SVTYPE=DEL;STRANDS=+-:8;SVLEN=-331;END=401369;CIPOS=-10,281;CIEND=-306,9;CIPOS95=-2,49;CIEND95=-87,1;IMPRECISE;SU=8;PE=8;SR=0	GT:SU:PE:SR	./.:8:8:0
4	672946	1604	N	<DUP>	.	.	SVTYPE=DUP;STRANDS=-+:5;SVLEN=114;END=673060;CIPOS=-10,9;CIEND=-10,9;CIPOS95=0,0;CIEND95=0,0;SU=5;PE=0;SR=5	GT:SU:PE:SR	./.:5:0:5
4	1086777	1605	N	<DEL>	.	.	SVTYPE=DEL;STRANDS=+-:11;SVLEN=-50;END=1086827;CIPOS=-3,2;CIEND=-3,2;CIPOS95=0,0;CIEND95=0,0;SU=11;PE=0;SR=11	GT:SU:PE:SR	./.:11:0:11
4	1602958	1606_1	N	N]4:1603720]	.	.	SVTYPE=BND;STRANDS=++:4;EVENT=1606;MATEID=1606_2;CIPOS=-8,471;CIEND=-10,459;CIPOS95=0,179;CIEND95=-1,171;IMPRECISE;SU=4;PE=4;SR=0	GT:SU:PE:SR	./.:4:4:0
4	1603720	1606_2	N	N]4:1602958]	.	.	SVTYPE=BND;STRANDS=++:4;SECONDARY;EVENT=1606;MATEID=1606_1;CIPOS=-10,459;CIEND=-8,471;CIPOS95=-1,171;CIEND95=0,179;IMPRECISE;SU=4;PE=4;SR=0	GT:SU:PE:SR	./.:4:4:0
4	1602959	1607	N	<DEL>	.	.	SVTYPE=DEL;STRANDS=+-:38;SVLEN=-710;END=1603669;CIPOS=-10,9;CIEND=-2,0;CIPOS95=0,0;CIEND95=0,0;SU=38;PE=22;SR=16	GT:SU:PE:SR	./.:38:22:16
4	2328998	1608	N	<DEL>	.	.	SVTYPE=DEL;STRANDS=+-:4;SVLEN=-18;END=2329016;CIPOS=-8,9;CIEND=-10,7;CIPOS95=0,2;CIEND95=-2,0;IMPRECISE;SU=4;PE=0;SR=4	GT:SU:PE:SR	./.:4:0:4
4	2397859	1609	N	<DEL>	.	.	SVTYPE=DEL;STRANDS=+-:51;SVLEN=-576;END=2398435;CIPOS=-10,257;CIEND=-125,9;CIPOS95=-1,18;CIEND95=-9,4;IMPRECISE;SU=51;PE=51;SR=0	GT:SU:PE:SR	./.:51:51:0
4	2629112	1610	N	<DEL>	.	.	SVTYPE=DEL;STRANDS=+-:7;SVLEN=-147;END=2629259;CIPOS=-7,5;CIEND=-6,5;CIPOS95=0,0;CIEND95=0,0;SU=7;PE=1;SR=6	GT:SU:PE:SR	./.:7:1:6
4	3576466	1611	N	<DEL>	.	.	SVTYPE=DEL;STRANDS=+-:18;SVLEN=-107;END=3576573;CIPOS=-2,1;CIEND=-2,1;CIPOS95=0,0;CIEND95=0,0;SU=18;PE=0;SR=18	GT:SU:PE:SR	./.:18:0:18
4	3580070	1612	N	<DEL>	.	.	SVTYPE=DEL;STRANDS=+-:4;SVLEN=-6;END=3580076;CIPOS=-9,4;CIEND=-5,8;CIPOS95=0,0;CIEND95=0,0;SU=4;PE=0;SR=4	GT:SU:PE:SR	./.:4:0:4
4	3582027	1613	N	<DEL>	.	.	SVTYPE=DEL;STRANDS=+-:12;SVLEN=-73;END=3582100;CIPOS=-10,9;CIEND=-10,9;CIPOS95=0,0;CIEND95=0,0;SU=12;PE=0;SR=12	GT:SU:PE:SR	./.:12:0:12
4	3596765	1614	N	<DEL>	.	.	SVTYPE=DEL;STRANDS=+-:9;SVLEN=-46;END=3596811;CIPOS=-4,3;CIEND=-4,3;CIPOS95=0,0;CIEND95=0,0;SU=9;PE=0;SR=9	GT:SU:PE:SR	./.:9:0:9
4	3601189	1615	N	<DEL>	.	.	SVTYPE=DEL;STRANDS=+-:5;SVLEN=-61;END=3601250;CIPOS=-10,9;CIEND=-10,9;CIPOS95=-1,1;CIEND95=-1,1;IMPRECISE;SU=5;PE=3;SR=2	GT:SU:PE:SR	./.:5:3:2
4	3612096	1616	N	<DEL>	.	.	SVTYPE=DEL;STRANDS=+-:24;SVLEN=-493;END=3612589;CIPOS=-10,161;CIEND=-137,9;CIPOS95=-2,41;CIEND95=-41,2;IMPRECISE;SU=24;PE=24;SR=0	GT:SU:PE:SR	./.:24:24:0
4	3613376	1617	N	<DEL>	.	.	SVTYPE=DEL;STRANDS=+-:42;SVLEN=-5242;END=3618618;CIPOS=-10,9;CIEND=-10,7;CIPOS95=0,0;CIEND95=0,0;SU=42;PE=36;SR=6	GT:SU:PE:SR	./.:42:36:6
4	3598730	1618_1	N	[4:3627529[N	.	.	SVTYPE=BND;STRANDS=--:10;EVENT=1618;MATEID=1618_2;CIPOS=-313,9;CIEND=-363,9;CIPOS95=-124,1;CIEND95=-87,0;IMPRECISE;SU=10;PE=10;SR=0	GT:SU:PE:SR	./.:10:10:0
4	3627529	1618_2	N	[4:3598730[N	.	.	SVTYPE=BND;STRANDS=--:10;SECONDARY;EVENT=1618;MATEID=1618_1;CIPOS=-363,9;CIEND=-313,9;CIPOS95=-87,0;CIEND95=-124,1;IMPRECISE;SU=10;PE=10;SR=0	GT:SU:PE:SR	./.:10:10:0
4	3816505	1619	N	<DUP>	.	.	SVTYPE=DUP;STRANDS=-+:11;SVLEN=577;END=3817082;CIPOS=-248,9;CIEND=-10,163;CIPOS95=-63,2;CIEND95=-3,24;IMPRECISE;SU=11;PE=11;SR=0	GT:SU:PE:SR	./.:11:11:0
4	4166977	1620	N	<DEL>	.	.	SVTYPE=DEL;STRANDS=+-:4;SVLEN=-527;END=4167504;CIPOS=-10,456;CIEND=-464,9;CIPOS95=-1,196;CIEND95=-199,1;IMPRECISE;SU=4;PE=4;SR=0	GT:SU:PE:SR	./.:4:4:0
4	4349746	1621	N	<DEL>	.	.	SVTYPE=DEL;STRANDS=+-:4;SVLEN=-27;END=4349773;CIPOS=-10,8;CIEND=-8,9;CIPOS95=-1,0;CIEND95=0,1;IMPRECISE;SU=4;PE=0;SR=4	GT:SU:PE:SR	./.:4:0:4
4	4359537	1622	N	<DUP>	.	.	SVTYPE=DUP;STRANDS=-+:10;SVLEN=135;END=4359672;CIPOS=-10,9;CIEND=-10,9;CIPOS95=0,0;CIEND95=0,0;SU=10;PE=0;SR=10	GT:SU:PE:SR	./.:10:0:10
4	5145497	1623	N	<DEL>	.	.	SVTYPE=DEL;STRANDS=+-:20;SVLEN=-62;END=5145559;CIPOS=-10,9;CIEND=-10,9;CIPOS95=0,0;CIEND95=0,0;SU=20;PE=0;SR=20	GT:SU:PE:SR	./.:20:0:20
4	6005224	1624	N	<DUP>	.	.	SVTYPE=DUP;STRANDS=-+:25;SVLEN=976;END=6006200;CIPOS=-10,9;CIEND=-10,9;CIPOS95=-2,0;CIEND95=-4,2;IMPRECISE;SU=25;PE=24;SR=1	GT:SU:PE:SR	./.:25:24:1
4	6651593	1625	N	<DEL>	.	.	SVTYPE=DEL;STRANDS=+-:27;SVLEN=-1317;END=6652910;CIPOS=-6,6;CIEND=-10,9;CIPOS95=0,0;CIEND95=0,0;SU=27;PE=22;SR=5	GT:SU:PE:SR	./.:27:22:5
4	6897370	1626	N	<DEL>	.	.	SVTYPE=DEL;STRANDS=+-:40;SVLEN=-3022;END=6900392;CIPOS=-10,111;CIEND=-200,9;CIPOS95=-2,23;CIEND95=-24,3;IMPRECISE;SU=40;PE=40;SR=0	GT:SU:PE:SR	./.:40:40:0
4	7132573	1627	N	<DUP>	.	.	SVTYPE=DUP;STRANDS=-+:10;SVLEN=628;END=7133201;CIPOS=-46,9;CIEND=-10,210;CIPOS95=-35,1;CIEND95=-3,25;IMPRECISE;SU=10;PE=10;SR=0	GT:SU:PE:SR	./.:10:10:0
4	7428024	1628	N	<DEL>	.	.	SVTYPE=DEL;STRANDS=+-:4;SVLEN=-21;END=7428045;CIPOS=-9,8;CIEND=-9,8;CIPOS95=0,0;CIEND95=0,0;SU=4;PE=0;SR=4	GT:SU:PE:SR	./.:4:0:4
4	7524471	1629	N	<DEL>	.	.	SVTYPE=DEL;STRANDS=+-:4;SVLEN=-243;END=7524714;CIPOS=-10,225;CIEND=-229,9;CIPOS95=-3,47;CIEND95=-99,2;IMPRECISE;SU=4;PE=4;SR=0	GT:SU:PE:SR	./.:4:4:0
4	7726184	1630	N	<DUP>	.	.	SVTYPE=DUP;STRANDS=-+:8;SVLEN=425;END=7726609;CIPOS=-298,9;CIEND=-10,470;CIPOS95=-92,2;CIEND95=-1,140;IMPRECISE;SU=8;PE=8;SR=0	GT:SU:PE:SR	./.:8:8:0
4	7902063	1631	N	<DEL>	.	.	SVTYPE=DEL;STRANDS=+-:19;SVLEN=-43;END=7902106;CIPOS=-1,0;CIEND=-1,0;CIPOS95=0,0;CIEND95=0,0;SU=19;PE=0;SR=19	GT:SU:PE:SR	./.:19:0:19
4	7995808	1632_1	N	N]4:7996943]	.	.	SVTYPE=BND;STRANDS=++:4;EVENT=1632;MATEID=1632_2;CIPOS=-8,471;CIEND=-10,465;CIPOS95=0,179;CIEND95=0,176;IMPRECISE;SU=4;PE=4;SR=0	GT:SU:PE:SR	./.:4:4:0
4	7996943	1632_2	N	N]4:7995808]	.	.	SVTYPE=BND;STRANDS=++:4;SECONDARY;EVENT=1632;MATEID=1632_1;CIPOS=-10,465;CIEND=-8,471;CIPOS95=0,176;CIEND95=0,179;IMPRECISE;SU=4;PE=4;SR=0	GT:SU:PE:SR	./.:4:4:0
4	7995809	1633	N	<DEL>	.	.	SVTYPE=DEL;STRANDS=+-:32;SVLEN=-1084;END=7996893;CIPOS=-3,1;CIEND=-10,9;CIPOS95=0,0;CIEND95=0,0;SU=32;PE=19;SR=13	GT:SU:PE:SR	./.:32:19:13
4	8554102	1634	N	<DUP>	.	.	SVTYPE=DUP;STRANDS=-+:5;SVLEN=121;END=8554223;CIPOS=-10,9;CIEND=-10,9;CIPOS95=0,0;CIEND95=0,0;SU=5;PE=0;SR=5	GT:SU:PE:SR	./.:5:0:5
4	9492866	1635	N	<DEL>	.	.	SVTYPE=DEL;STRANDS=+-:4;SVLEN=-2195;END=9495061;CIPOS=-10,452;CIEND=-384,9;CIPOS95=-1,167;CIEND95=-120,1;IMPRECISE;SU=4;PE=4;SR=0	GT:SU:PE:SR	./.:4:4:0
4	9573066	1636	N	<DEL>	.	.	SVTYPE=DEL;STRANDS=+-:13;SVLEN=-104;END=9573170;CIPOS=-10,9;CIEND=-10,9;CIPOS95=0,0;CIEND95=0,0;SU=13;PE=0;SR=13	GT:SU:PE:SR	./.:13:0:13
4	9952309	1637	N	<DEL>	.	.	SVTYPE=DEL;STRANDS=+-:11;SVLEN=-231;END=9952540;CIPOS=-3,2;CIEND=-9,9;CIPOS95=0,0;CIEND95=0,0;SU=11;PE=0;SR=11	GT:SU:PE:SR	./.:11:0:11
4	9956834	1638	N	<DEL>	.	.	SVTYPE=DEL;STRANDS=+-:20;SVLEN=-305;END=9957139;CIPOS=-10,9;CIEND=-10,9;CIPOS95=0,0;CIEND95=0,0;SU=20;PE=9;SR=11	GT:SU:PE:SR	./.:20:9:11
4	10136181	1639	N	<DEL>	.	.	SVTYPE=DEL;STRANDS=+-:13;SVLEN=-457;END=10136638;CIPOS=-10,308;CIEND=-387,9;CIPOS95=-2,67;CIEND95=-90,1;IMPRECISE;SU=13;PE=13;SR=0	GT:SU:PE:SR	./.:13:13:0
4	10211266	1640_1	N	N]4:10234616]	.	.	SVTYPE=BND;STRANDS=++:8;EVENT=1640;MATEID=1640_2;CIPOS=-4,353;CIEND=-10,346;CIPOS95=0,152;CIEND95=-1,146;IMPRECISE;SU=8;PE=8;SR=0	GT:SU:PE:SR	./.:8:8:0
4	10234616	1640_2	N	N]4:10211266]	.	.	SVTYPE=BND;STRANDS=++:8;SECONDARY;EVENT=1640;MATEID=1640_1;CIPOS=-10,346;CIEND=-4,353;CIPOS95=-1,146;CIEND95=0,152;IMPRECISE;SU=8;PE=8;SR=0	GT:SU:PE:SR	./.:8:8:0
4	10211266	1641	N	<DEL>	.	.	SVTYPE=DEL;STRANDS=+-:89;SVLEN=-23301;END=10234567;CIPOS=-9,0;CIEND=-10,8;CIPOS95=-9,0;CIEND95=0,0;IMPRECISE;SU=89;PE=55;SR=34	GT:SU:PE:SR	./.:89:55:34
4	10904893	1642	N	<DEL>	.	.	SVTYPE=DEL;STRANDS=+-:5;SVLEN=-20;END=10904913;CIPOS=-10,9;CIEND=-10,9;CIPOS95=0,0;CIEND95=0,0;SU=5;PE=0;SR=5	GT:SU:PE:SR	./.:5:0:5
4	11362206	1643	N	<DEL>	.	.	SVTYPE=DEL;STRANDS=+-:4;SVLEN=-32;END=11362238;CIPOS=-9,8;CIEND=-9,8;CIPOS95=0,0;CIEND95=0,0;SU=4;PE=0;SR=4	GT:SU:PE:SR	./.:4:0:4
4	11877406	1644	N	<DEL>	.	.	SVTYPE=DEL;STRANDS=+-:10;SVLEN=-54;END=11877460;CIPOS=-10,5;CIEND=-3,9;CIPOS95=0,0;CIEND95=0,0;SU=10;PE=0;SR=10	GT:SU:PE:SR	./.:10:0:10
4	12715708	1645	N	<DEL>	.	.	SVTYPE=DEL;STRANDS=+-:4;SVLEN=-1261;END=12716969;CIPOS=-10,284;CIEND=-474,9;CIPOS95=-2,60;CIEND95=-171,0;IMPRECISE;SU=4;PE=4;SR=0	GT:SU:PE:SR	./.:4:4:0
4	12889187	1646	N	<DUP>	.	.	SVTYPE=DUP;STRANDS=-+:27;SVLEN=437;END=12889624;CIPOS=-10,9;CIEND=-6,7;CIPOS95=0,0;CIEND95=0,0;SU=27;PE=23;SR=4	GT:SU:PE:SR	./.:27:23:4
4	14916217	1647	N	<DEL>	.	.	SVTYPE=DEL;STRANDS=+-:4;SVLEN=-71;END=14916288;CIPOS=-9,8;CIEND=-9,8;CIPOS95=0,0;CIEND95=0,0;SU=4;PE=0;SR=4	GT:SU:PE:SR	./.:4:0:4
4	17202764	1648_1	N	N]4:17203118]	.	.	SVTYPE=BND;STRANDS=++:6;EVENT=1648;MATEID=1648_2;CIPOS=-4,300;CIEND=-8,391;CIPOS95=0,162;CIEND95=0,159;IMPRECISE;SU=6;PE=6;SR=0	GT:SU:PE:SR	./.:6:6:0
4	17203118	1648_2	N	N]4:17202764]	.	.	SVTYPE=BND;STRANDS=++:6;SECONDARY;EVENT=1648;MATEID=1648_1;CIPOS=-8,391;CIEND=-4,300;CIPOS95=0,159;CIEND95=0,162;IMPRECISE;SU=6;PE=6;SR=0	GT:SU:PE:SR	./.:6:6:0
4	16426953	1649	N	<DEL>	.	.	SVTYPE=DEL;STRANDS=+-:27;SVLEN=-46;END=16426999;CIPOS=-1,0;CIEND=-9,0;CIPOS95=0,0;CIEND95=-3,0;IMPRECISE;SU=27;PE=0;SR=27	GT:SU:PE:SR	./.:27:0:27
4	17202765	1650	N	<DEL>	.	.	SVTYPE=DEL;STRANDS=+-:41;SVLEN=-301;END=17203066;CIPOS=-2,0;CIEND=-10,8;CIPOS95=0,0;CIEND95=0,0;SU=41;PE=15;SR=26	GT:SU:PE:SR	./.:41:15:26
4	17266283	1651	N	<DEL>	.	.	SVTYPE=DEL;STRANDS=+-:5;SVLEN=-51;END=17266334;CIPOS=-8,8;CIEND=-10,9;CIPOS95=0,2;CIEND95=0,0;IMPRECISE;SU=5;PE=0;SR=5	GT:SU:PE:SR	./.:5:0:5
4	18177084	1652_1	N	N]4:18271254]	.	.	SVTYPE=BND;STRANDS=++:5;EVENT=1652;MATEID=1652_2;CIPOS=-10,421;CIEND=-10,425;CIPOS95=0,165;CIEND95=-1,136;IMPRECISE;SU=5;PE=5;SR=0	GT:SU:PE:SR	./.:5:5:0
4	18271254	1652_2	N	N]4:18177084]	.	.	SVTYPE=BND;STRANDS=++:5;SECONDARY;EVENT=1652;MATEID=1652_1;CIPOS=-10,425;CIEND=-10,421;CIPOS95=-1,136;CIEND95=0,165;IMPRECISE;SU=5;PE=5;SR=0	GT:SU:PE:SR	./.:5:5:0
4	18176967	1653_1	N	[4:18271663[N	.	.	SVTYPE=BND;STRANDS=--:4;EVENT=1653;MATEID=1653_2;CIPOS=-471,7;CIEND=-480,9;CIPOS95=-179,0;CIEND95=-175,0;IMPRECISE;SU=4;PE=4;SR=0	GT:SU:PE:SR	./.:4:4:0
4	18271663	1653_2	N	[4:18176967[N	.	.	SVTYPE=BND;STRANDS=--:4;SECONDARY;EVENT=1653;MATEID=1653_1;CIPOS=-480,9;CIEND=-471,7;CIPOS95=-175,0;CIEND95=-179,0;IMPRECISE;SU=4;PE=4;SR=0	GT:SU:PE:SR	./.:4:4:0
4	19057471	1654	N	<DEL>	.	.	SVTYPE=DEL;STRANDS=+-:27;SVLEN=-498;END=19057969;CIPOS=-3,9;CIEND=-10,6;CIPOS95=-1,1;CIEND95=-2,0;IMPRECISE;SU=27;PE=25;SR=2	GT:SU:PE:SR	./.:27:25:2
4	19079464	1655_1	N	N]4:19085605]	.	.	SVTYPE=BND;STRANDS=++:6;EVENT=1655;MATEID=1655_2;CIPOS=-6,399;CIEND=-10,480;CIPOS95=0,162;CIEND95=-1,154;IMPRECISE;SU=6;PE=6;SR=0	GT:SU:PE:SR	./.:6:6:0
4	19085605	1655_2	N	N]4:19079464]	.	.	SVTYPE=BND;STRANDS=++:6;SECONDARY;EVENT=1655;MATEID=1655_1;CIPOS=-10,480;CIEND=-6,399;CIPOS95=-1,154;CIEND95=0,162;IMPRECISE;SU=6;PE=6;SR=0	GT:SU:PE:SR	./.:6:6:0
4	19079465	1656	N	<DEL>	.	.	SVTYPE=DEL;STRANDS=+-:57;SVLEN=-6085;END=19085550;CIPOS=-2,0;CIEND=-2,0;CIPOS95=0,0;CIEND95=0,0;SU=57;PE=34;SR=23	GT:SU:PE:SR	./.:57:34:23
4	19376081	1657	N	<DEL>	.	.	SVTYPE=DEL;STRANDS=+-:14;SVLEN=-125;END=19376206;CIPOS=-10,9;CIEND=-10,9;CIPOS95=0,0;CIEND95=0,0;SU=14;PE=0;SR=14	GT:SU:PE:SR	./.:14:0:14
4	19643125	1658	N	<DEL>	.	.	SVTYPE=DEL;STRANDS=+-:26;SVLEN=-328;END=19643453;CIPOS=-10,9;CIEND=-6,3;CIPOS95=0,0;CIEND95=0,0;SU=26;PE=19;SR=7	GT:SU:PE:SR	./.:26:19:7
4	19781347	1659	N	<DEL>	.	.	SVTYPE=DEL;STRANDS=+-:13;SVLEN=-33;END=19781380;CIPOS=-10,9;CIEND=-10,9;CIPOS95=0,0;CIEND95=0,0;SU=13;PE=0;SR=13	GT:SU:PE:SR	./.:13:0:13
4	20933552	1660	N	<DEL>	.	.	SVTYPE=DEL;STRANDS=+-:5;SVLEN=-507;END=20934059;CIPOS=-10,401;CIEND=-407,9;CIPOS95=-1,142;CIEND95=-115,1;IMPRECISE;SU=5;PE=5;SR=0	GT:SU:PE:SR	./.:5:5:0
4	21161001	1661_1	N	N]4:21167147]	.	.	SVTYPE=BND;STRANDS=++:4;EVENT=1661;MATEID=1661_2;CIPOS=-8,471;CIEND=-10,460;CIPOS95=0,179;CIEND95=-1,173;IMPRECISE;SU=4;PE=4;SR=0	GT:SU:PE:SR	./.:4:4:0
4	21167147	1661_2	N	N]4:21161001]	.	.	SVTYPE=BND;STRANDS=++:4;SECONDARY;EVENT=1661;MATEID=1661_1;CIPOS=-10,460;CIEND=-8,471;CIPOS95=-1,173;CIEND95=0,179;IMPRECISE;SU=4;PE=4;SR=0	GT:SU:PE:SR	./.:4:4:0
4	21161002	1662	N	<DEL>	.	.	SVTYPE=DEL;STRANDS=+-:36;SVLEN=-6095;END=21167097;CIPOS=-10,9;CIEND=-2,0;CIPOS95=0,0;CIEND95=0,0;SU=36;PE=19;SR=17	GT:SU:PE:SR	./.:36:19:17
4	21292928	1663	N	<DEL>	.	.	SVTYPE=DEL;STRANDS=+-:8;SVLEN=-119;END=21293047;CIPOS=-10,9;CIEND=-10,9;CIPOS95=0,0;CIEND95=0,0;SU=8;PE=0;SR=8	GT:SU:PE:SR	./.:8:0:8
4	21402161	1664	N	<DEL>	.	.	SVTYPE=DEL;STRANDS=+-:5;SVLEN=-14;END=21402175;CIPOS=-10,9;CIEND=-10,9;CIPOS95=0,0;CIEND95=0,0;SU=5;PE=0;SR=5	GT:SU:PE:SR	./.:5:0:5
4	22502065	1665	N	<DEL>	.	.	SVTYPE=DEL;STRANDS=+-:13;SVLEN=-97;END=22502162;CIPOS=-10,9;CIEND=-3,1;CIPOS95=0,0;CIEND95=0,0;SU=13;PE=1;SR=12	GT:SU:PE:SR	./.:13:1:12
4	23721682	1666_1	N	N]4:23722037]	.	.	SVTYPE=BND;STRANDS=++:4;EVENT=1666;MATEID=1666_2;CIPOS=-10,301;CIEND=-10,468;CIPOS95=0,179;CIEND95=-1,176;IMPRECISE;SU=4;PE=4;SR=0	GT:SU:PE:SR	./.:4:4:0
4	23722037	1666_2	N	N]4:23721682]	.	.	SVTYPE=BND;STRANDS=++:4;SECONDARY;EVENT=1666;MATEID=1666_1;CIPOS=-10,468;CIEND=-10,301;CIPOS95=-1,176;CIEND95=0,179;IMPRECISE;SU=4;PE=4;SR=0	GT:SU:PE:SR	./.:4:4:0
4	23721683	1667	N	<DEL>	.	.	SVTYPE=DEL;STRANDS=+-:23;SVLEN=-302;END=23721985;CIPOS=-10,9;CIEND=-10,9;CIPOS95=0,0;CIEND95=0,0;SU=23;PE=7;SR=16	GT:SU:PE:SR	./.:23:7:16
4	25076457	1668	N	<DEL>	.	.	SVTYPE=DEL;STRANDS=+-:4;SVLEN=-18;END=25076475;CIPOS=-9,8;CIEND=-9,8;CIPOS95=0,0;CIEND95=0,0;SU=4;PE=0;SR=4	GT:SU:PE:SR	./.:4:0:4
4	26528319	1669	N	<DEL>	.	.	SVTYPE=DEL;STRANDS=+-:7;SVLEN=-226;END=26528545;CIPOS=-10,9;CIEND=-10,9;CIPOS95=-3,3;CIEND95=-3,1;IMPRECISE;SU=7;PE=6;SR=1	GT:SU:PE:SR	./.:7:6:1
4	27071153	1670	N	<DUP>	.	.	SVTYPE=DUP;STRANDS=-+:5;SVLEN=131;END=27071284;CIPOS=-10,9;CIEND=-10,9;CIPOS95=0,0;CIEND95=0,0;SU=5;PE=0;SR=5	GT:SU:PE:SR	./.:5:0:5
4	27208003	1671	N	<DUP>	.	.	SVTYPE=DUP;STRANDS=-+:12;SVLEN=184;END=27208187;CIPOS=-3,2;CIEND=-3,2;CIPOS95=0,0;CIEND95=0,0;SU=12;PE=1;SR=11	GT:SU:PE:SR	./.:12:1:11
4	27543894	1672	N	<DEL>	.	.	SVTYPE=DEL;STRANDS=+-:27;SVLEN=-61;END=27543955;CIPOS=-1,0;CIEND=-1,0;CIPOS95=0,0;CIEND95=0,0;SU=27;PE=0;SR=27	GT:SU:PE:SR	./.:27:0:27
4	28421591	1673	N	<DEL>	.	.	SVTYPE=DEL;STRANDS=+-:29;SVLEN=-349;END=28421940;CIPOS=-4,2;CIEND=-10,8;CIPOS95=0,0;CIEND95=0,0;SU=29;PE=19;SR=10	GT:SU:PE:SR	./.:29:19:10
4	29661121	1674_1	N	N]4:29661493]	.	.	SVTYPE=BND;STRANDS=++:9;EVENT=1674;MATEID=1674_2;CIPOS=-3,314;CIEND=-10,327;CIPOS95=0,148;CIEND95=-1,138;IMPRECISE;SU=9;PE=9;SR=0	GT:SU:PE:SR	./.:9:9:0
4	29661493	1674_2	N	N]4:29661121]	.	.	SVTYPE=BND;STRANDS=++:9;SECONDARY;EVENT=1674;MATEID=1674_1;CIPOS=-10,327;CIEND=-3,314;CIPOS95=-1,138;CIEND95=0,148;IMPRECISE;SU=9;PE=9;SR=0	GT:SU:PE:SR	./.:9:9:0
4	29661122	1675	N	<DEL>	.	.	SVTYPE=DEL;STRANDS=+-:46;SVLEN=-315;END=29661437;CIPOS=-10,9;CIEND=-10,9;CIPOS95=0,0;CIEND95=0,0;SU=46;PE=12;SR=34	GT:SU:PE:SR	./.:46:12:34
4	30057532	1676_1	N	N]4:30057940]	.	.	SVTYPE=BND;STRANDS=++:5;EVENT=1676;MATEID=1676_2;CIPOS=-5,358;CIEND=-10,428;CIPOS95=0,170;CIEND95=-1,165;IMPRECISE;SU=5;PE=5;SR=0	GT:SU:PE:SR	./.:5:5:0
4	30057940	1676_2	N	N]4:30057532]	.	.	SVTYPE=BND;STRANDS=++:5;SECONDARY;EVENT=1676;MATEID=1676_1;CIPOS=-10,428;CIEND=-5,358;CIPOS95=-1,165;CIEND95=0,170;IMPRECISE;SU=5;PE=5;SR=0	GT:SU:PE:SR	./.:5:5:0
4	30057533	1677	N	<DEL>	.	.	SVTYPE=DEL;STRANDS=+-:48;SVLEN=-359;END=30057892;CIPOS=-10,9;CIEND=-10,7;CIPOS95=0,0;CIEND95=0,0;SU=48;PE=25;SR=23	GT:SU:PE:SR	./.:48:25:23
4	30620185	1678	N	<DEL>	.	.	SVTYPE=DEL;STRANDS=+-:4;SVLEN=-11;END=30620196;CIPOS=-8,7;CIEND=-8,7;CIPOS95=0,1;CIEND95=-1,0;IMPRECISE;SU=4;PE=0;SR=4	GT:SU:PE:SR	./.:4:0:4
4	31205827	1679	N	<DEL>	.	.	SVTYPE=DEL;STRANDS=+-:47;SVLEN=-307;END=31206134;CIPOS=-10,9;CIEND=-2,0;CIPOS95=0,0;CIEND95=0,0;SU=47;PE=24;SR=23	GT:SU:PE:SR	./.:47:24:23
4	31338492	1680	N	<DEL>	.	.	SVTYPE=DEL;STRANDS=+-:20;SVLEN=-194;END=31338686;CIPOS=-3,1;CIEND=-2,1;CIPOS95=0,0;CIEND95=0,0;SU=20;PE=2;SR=18	GT:SU:PE:SR	./.:20:2:18
4	31355173	1681	N	<DEL>	.	.	SVTYPE=DEL;STRANDS=+-:16;SVLEN=-88;END=31355261;CIPOS=-2,1;CIEND=-2,1;CIPOS95=0,0;CIEND95=0,0;SU=16;PE=0;SR=16	GT:SU:PE:SR	./.:16:0:16
4	31448004	1682	N	<DEL>	.	.	SVTYPE=DEL;STRANDS=+-:42;SVLEN=-2481;END=31450485;CIPOS=-10,9;CIEND=-2,0;CIPOS95=0,0;CIEND95=0,0;SU=42;PE=26;SR=16	GT:SU:PE:SR	./.:42:26:16
4	31492866	1683_1	N	N]4:31493344]	.	.	SVTYPE=BND;STRANDS=++:8;EVENT=1683;MATEID=1683_2;CIPOS=-4,354;CIEND=-10,349;CIPOS95=0,152;CIEND95=-1,145;IMPRECISE;SU=8;PE=8;SR=0	GT:SU:PE:SR	./.:8:8:0
4	31493344	1683_2	N	N]4:31492866]	.	.	SVTYPE=BND;STRANDS=++:8;SECONDARY;EVENT=1683;MATEID=1683_1;CIPOS=-10,349;CIEND=-4,354;CIPOS95=-1,145;CIEND95=0,152;IMPRECISE;SU=8;PE=8;SR=0	GT:SU:PE:SR	./.:8:8:0
4	31492867	1684	N	<DEL>	.	.	SVTYPE=DEL;STRANDS=+-:79;SVLEN=-432;END=31493299;CIPOS=-2,0;CIEND=-10,9;CIPOS95=0,0;CIEND95=0,0;SU=79;PE=54;SR=25	GT:SU:PE:SR	./.:79:54:25
4	31841766	1685	N	<DUP>	.	.	SVTYPE=DUP;STRANDS=-+:9;SVLEN=125;END=31841891;CIPOS=-4,3;CIEND=-4,3;CIPOS95=0,0;CIEND95=0,0;SU=9;PE=0;SR=9	GT:SU:PE:SR	./.:9:0:9
4	49120680	1686	N	<DUP>	.	.	SVTYPE=DUP;STRANDS=-+:8;SVLEN=31151;END=49151831;CIPOS=-50,9;CIEND=-10,161;CIPOS95=-22,3;CIEND95=-3,29;IMPRECISE;SU=8;PE=8;SR=0	GT:SU:PE:SR	./.:8:8:0
4	49111718	1687	N	<DUP>	.	.	SVTYPE=DUP;STRANDS=-+:5;SVLEN=40134;END=49151852;CIPOS=-300,9;CIEND=-10,203;CIPOS95=-115,1;CIEND95=-2,97;IMPRECISE;SU=5;PE=5;SR=0	GT:SU:PE:SR	./.:5:5:0
4	49146179	1688	N	<DEL>	.	.	SVTYPE=DEL;STRANDS=+-:37;SVLEN=-5863;END=49152042;CIPOS=-10,415;CIEND=-148,9;CIPOS95=-2,65;CIEND95=-36,2;IMPRECISE;SU=37;PE=37;SR=0	GT:SU:PE:SR	./.:37:37:0
4	49147432	1689	N	<DEL>	.	.	SVTYPE=DEL;STRANDS=+-:21;SVLEN=-4660;END=49152092;CIPOS=-10,459;CIEND=-140,9;CIPOS95=-1,113;CIEND95=-18,3;IMPRECISE;SU=21;PE=21;SR=0	GT:SU:PE:SR	./.:21:21:0
4	36469922	1690_1	N	N]4:36470294]	.	.	SVTYPE=BND;STRANDS=++:5;EVENT=1690;MATEID=1690_2;CIPOS=-5,313;CIEND=-10,423;CIPOS95=0,170;CIEND95=-1,164;IMPRECISE;SU=5;PE=5;SR=0	GT:SU:PE:SR	./.:5:5:0
4	36470294	1690_2	N	N]4:36469922]	.	.	SVTYPE=BND;STRANDS=++:5;SECONDARY;EVENT=1690;MATEID=1690_1;CIPOS=-10,423;CIEND=-5,313;CIPOS95=-1,164;CIEND95=0,170;IMPRECISE;SU=5;PE=5;SR=0	GT:SU:PE:SR	./.:5:5:0
4	40024954	1691	N	<DEL>	.	.	SVTYPE=DEL;STRANDS=+-:13;SVLEN=-1326;END=40026280;CIPOS=-10,223;CIEND=-214,9;CIPOS95=-2,51;CIEND95=-43,1;IMPRECISE;SU=13;PE=13;SR=0	GT:SU:PE:SR	./.:13:13:0
4	49093830	1692	N	<DUP>	.	.	SVTYPE=DUP;STRANDS=-+:5;SVLEN=8933;END=49102763;CIPOS=-377,9;CIEND=-10,151;CIPOS95=-116,1;CIEND95=-3,29;IMPRECISE;SU=5;PE=5;SR=0	GT:SU:PE:SR	./.:5:5:0
4	49156552	1693_1	N	N]4:49659666]	.	.	SVTYPE=BND;STRANDS=++:12;EVENT=1693;MATEID=1693_2;CIPOS=-6,304;CIEND=-10,466;CIPOS95=0,131;CIEND95=-1,131;IMPRECISE;SU=12;PE=12;SR=0	GT:SU:PE:SR	./.:12:12:0
4	49659666	1693_2	N	N]4:49156552]	.	.	SVTYPE=BND;STRANDS=++:12;SECONDARY;EVENT=1693;MATEID=1693_1;CIPOS=-10,466;CIEND=-6,304;CIPOS95=-1,131;CIEND95=0,131;IMPRECISE;SU=12;PE=12;SR=0	GT:SU:PE:SR	./.:12:12:0
4	49108534	1694_1	N	N]4:49659662]	.	.	SVTYPE=BND;STRANDS=++:4;EVENT=1694;MATEID=1694_2;CIPOS=-10,221;CIEND=-10,314;CIPOS95=-2,103;CIEND95=-2,123;IMPRECISE;SU=4;PE=4;SR=0	GT:SU:PE:SR	./.:4:4:0
4	49659662	1694_2	N	N]4:49108534]	.	.	SVTYPE=BND;STRANDS=++:4;SECONDARY;EVENT=1694;MATEID=1694_1;CIPOS=-10,314;CIEND=-10,221;CIPOS95=-2,123;CIEND95=-2,103;IMPRECISE;SU=4;PE=4;SR=0	GT:SU:PE:SR	./.:4:4:0
4	49096664	1695_1	N	N]4:49659691]	.	.	SVTYPE=BND;STRANDS=++:4;EVENT=1695;MATEID=1695_2;CIPOS=-10,463;CIEND=-10,456;CIPOS95=-1,176;CIEND95=-1,166;IMPRECISE;SU=4;PE=4;SR=0	GT:SU:PE:SR	./.:4:4:0
4	49659691	1695_2	N	N]4:49096664]	.	.	SVTYPE=BND;STRANDS=++:4;SECONDARY;EVENT=1695;MATEID=1695_1;CIPOS=-10,456;CIEND=-10,463;CIPOS95=-1,166;CIEND95=-1,176;IMPRECISE;SU=4;PE=4;SR=0	GT:SU:PE:SR	./.:4:4:0
4	49640015	1696	N	<DUP>	.	.	SVTYPE=DUP;STRANDS=-+:4;SVLEN=19681;END=49659696;CIPOS=-468,9;CIEND=-10,402;CIPOS95=-173,1;CIEND95=-1,134;IMPRECISE;SU=4;PE=4;SR=0	GT:SU:PE:SR	./.:4:4:0
4	49098500	1697_1	N	N]4:49659702]	.	.	SVTYPE=BND;STRANDS=++:16;EVENT=1697;MATEID=1697_2;CIPOS=-10,247;CIEND=-10,245;CIPOS95=-4,13;CIEND95=-1,102;IMPRECISE;SU=16;PE=16;SR=0	GT:SU:PE:SR	./.:16:16:0
4	49659702	1697_2	N	N]4:49098500]	.	.	SVTYPE=BND;STRANDS=++:16;SECONDARY;EVENT=1697;MATEID=1697_1;CIPOS=-10,245;CIEND=-10,247;CIPOS95=-1,102;CIEND95=-4,13;IMPRECISE;SU=16;PE=16;SR=0	GT:SU:PE:SR	./.:16:16:0
4	49107765	1698_1	N	N]4:49659724]	.	.	SVTYPE=BND;STRANDS=++:22;EVENT=1698;MATEID=1698_2;CIPOS=-10,230;CIEND=-10,190;CIPOS95=-5,7;CIEND95=-2,66;IMPRECISE;SU=22;PE=22;SR=0	GT:SU:PE:SR	./.:22:22:0
4	49659724	1698_2	N	N]4:49107765]	.	.	SVTYPE=BND;STRANDS=++:22;SECONDARY;EVENT=1698;MATEID=1698_1;CIPOS=-10,190;CIEND=-10,230;CIPOS95=-2,66;CIEND95=-5,7;IMPRECISE;SU=22;PE=22;SR=0	GT:SU:PE:SR	./.:22:22:0
4	49110374	1699	N	<INV>	.	.	SVTYPE=INV;STRANDS=++:3,--:2;SVLEN=549388;END=49659762;CIPOS=-10,9;CIEND=-10,9;CIPOS95=-3,3;CIEND95=-3,3;IMPRECISE;SU=5;PE=4;SR=1	GT:SU:PE:SR	./.:5:4:1
4	49658079	1700	N	<DUP>	.	.	SVTYPE=DUP;STRANDS=-+:79;SVLEN=1186;END=49659265;CIPOS=-10,9;CIEND=0,9;CIPOS95=-1,1;CIEND95=0,3;IMPRECISE;SU=79;PE=77;SR=2	GT:SU:PE:SR	./.:79:77:2
4	49098908	1701_1	N	N]4:49659658]	.	.	SVTYPE=BND;STRANDS=++:4;EVENT=1701;MATEID=1701_2;CIPOS=-10,499;CIEND=-10,499;CIPOS95=-1,266;CIEND95=-1,266;IMPRECISE;SU=4;PE=4;SR=0	GT:SU:PE:SR	./.:4:4:0
4	49659658	1701_2	N	N]4:49098908]	.	.	SVTYPE=BND;STRANDS=++:4;SECONDARY;EVENT=1701;MATEID=1701_1;CIPOS=-10,499;CIEND=-10,499;CIPOS95=-1,266;CIEND95=-1,266;IMPRECISE;SU=4;PE=4;SR=0	GT:SU:PE:SR	./.:4:4:0
4	49149457	1702_1	N	N]4:49659900]	.	.	SVTYPE=BND;STRANDS=++:9;EVENT=1702;MATEID=1702_2;CIPOS=-10,448;CIEND=-10,254;CIPOS95=-1,116;CIEND95=0,48;IMPRECISE;SU=9;PE=9;SR=0	GT:SU:PE:SR	./.:9:9:0
4	49659900	1702_2	N	N]4:49149457]	.	.	SVTYPE=BND;STRANDS=++:9;SECONDARY;EVENT=1702;MATEID=1702_1;CIPOS=-10,254;CIEND=-10,448;CIPOS95=0,48;CIEND95=-1,116;IMPRECISE;SU=9;PE=9;SR=0	GT:SU:PE:SR	./.:9:9:0
4	49123145	1703	N	<INV>	.	.	SVTYPE=INV;STRANDS=++:78,--:13;SVLEN=536741;END=49659886;CIPOS=-9,0;CIEND=-10,9;CIPOS95=-9,0;CIEND95=0,0;IMPRECISE;SU=91;PE=46;SR=45	GT:SU:PE:SR	./.:91:46:45
4	49659195	1704	N	<DUP>	.	.	SVTYPE=DUP;STRANDS=-+:12;SVLEN=762;END=49659957;CIPOS=-480,9;CIEND=-10,229;CIPOS95=-131,1;CIEND95=-3,39;IMPRECISE;SU=12;PE=12;SR=0	GT:SU:PE:SR	./.:12:12:0
4	49121015	1705_1	N	N]4:49659623]	.	.	SVTYPE=BND;STRANDS=++:13;EVENT=1705;MATEID=1705_2;CIPOS=-10,499;CIEND=-10,499;CIPOS95=-1,266;CIEND95=-1,266;IMPRECISE;SU=13;PE=11;SR=2	GT:SU:PE:SR	./.:13:11:2
4	49659623	1705_2	N	N]4:49121015]	.	.	SVTYPE=BND;STRANDS=++:13;SECONDARY;EVENT=1705;MATEID=1705_1;CIPOS=-10,499;CIEND=-10,499;CIPOS95=-1,266;CIEND95=-1,266;IMPRECISE;SU=13;PE=11;SR=2	GT:SU:PE:SR	./.:13:11:2
4	49112787	1706	N	<INV>	.	.	SVTYPE=INV;STRANDS=++:7,--:1;SVLEN=547213;END=49660000;CIPOS=-8,195;CIEND=-10,159;CIPOS95=0,92;CIEND95=-2,76;IMPRECISE;SU=8;PE=8;SR=0	GT:SU:PE:SR	./.:8:8:0
4	32065769	1707	N	<DUP>	.	.	SVTYPE=DUP;STRANDS=-+:35;SVLEN=5282;END=32071051;CIPOS=-4,0;CIEND=-4,3;CIPOS95=0,0;CIEND95=0,0;SU=35;PE=27;SR=8	GT:SU:PE:SR	./.:35:27:8
4	32065843	1708_1	N	N]4:32071050]	.	.	SVTYPE=BND;STRANDS=++:6;EVENT=1708;MATEID=1708_2;CIPOS=-10,459;CIEND=-7,386;CIPOS95=-1,148;CIEND95=0,148;IMPRECISE;SU=6;PE=6;SR=0	GT:SU:PE:SR	./.:6:6:0
4	32071050	1708_2	N	N]4:32065843]	.	.	SVTYPE=BND;STRANDS=++:6;SECONDARY;EVENT=1708;MATEID=1708_1;CIPOS=-7,386;CIEND=-10,459;CIPOS95=0,148;CIEND95=-1,148;IMPRECISE;SU=6;PE=6;SR=0	GT:SU:PE:SR	./.:6:6:0
4	32065876	1709	N	<DEL>	.	.	SVTYPE=DEL;STRANDS=+-:16;SVLEN=-5165;END=32071041;CIPOS=-3,274;CIEND=-358,9;CIPOS95=0,126;CIEND95=-69,0;IMPRECISE;SU=16;PE=16;SR=0	GT:SU:PE:SR	./.:16:16:0
4	32073064	1710	N	<DEL>	.	.	SVTYPE=DEL;STRANDS=+-:14;SVLEN=-47;END=32073111;CIPOS=-10,9;CIEND=-10,9;CIPOS95=0,0;CIEND95=0,0;SU=14;PE=0;SR=14	GT:SU:PE:SR	./.:14:0:14
4	32065877	1711	N	<DEL>	.	.	SVTYPE=DEL;STRANDS=+-:16;SVLEN=-8633;END=32074510;CIPOS=-2,1;CIEND=-10,9;CIPOS95=0,0;CIEND95=0,0;SU=16;PE=1;SR=15	GT:SU:PE:SR	./.:16:1:15
4	32071050	1712	N	<DEL>	.	.	SVTYPE=DEL;STRANDS=+-:7;SVLEN=-3459;END=32074509;CIPOS=-10,343;CIEND=-375,5;CIPOS95=0,120;CIEND95=-152,1;IMPRECISE;SU=7;PE=7;SR=0	GT:SU:PE:SR	./.:7:7:0
4	32071041	1713	N	<DUP>	.	.	SVTYPE=DUP;STRANDS=-+:17;SVLEN=3569;END=32074610;CIPOS=-10,9;CIEND=-2,1;CIPOS95=0,0;CIEND95=0,0;SU=17;PE=4;SR=13	GT:SU:PE:SR	./.:17:4:13
4	32540615	1714	N	<DEL>	.	.	SVTYPE=DEL;STRANDS=+-:26;SVLEN=-300;END=32540915;CIPOS=-10,9;CIEND=-10,8;CIPOS95=0,0;CIEND95=0,0;SU=26;PE=12;SR=14	GT:SU:PE:SR	./.:26:12:14
4	32544577	1715	N	<DEL>	.	.	SVTYPE=DEL;STRANDS=+-:4;SVLEN=-24;END=32544601;CIPOS=-9,8;CIEND=-9,8;CIPOS95=0,1;CIEND95=0,0;IMPRECISE;SU=4;PE=0;SR=4	GT:SU:PE:SR	./.:4:0:4
4	32834547	1716	N	<DEL>	.	.	SVTYPE=DEL;STRANDS=+-:5;SVLEN=-6458;END=32841005;CIPOS=-10,424;CIEND=-465,9;CIPOS95=-1,163;CIEND95=-158,0;IMPRECISE;SU=5;PE=5;SR=0	GT:SU:PE:SR	./.:5:5:0
4	33846041	1717	N	<DEL>	.	.	SVTYPE=DEL;STRANDS=+-:56;SVLEN=-297;END=33846338;CIPOS=0,0;CIEND=0,0;CIPOS95=0,0;CIEND95=0,0;SU=56;PE=0;SR=56	GT:SU:PE:SR	./.:56:0:56
4	33847169	1718_1	N	N]4:33848273]	.	.	SVTYPE=BND;STRANDS=++:10;EVENT=1718;MATEID=1718_2;CIPOS=-10,499;CIEND=-10,322;CIPOS95=0,144;CIEND95=-1,139;IMPRECISE;SU=10;PE=10;SR=0	GT:SU:PE:SR	./.:10:10:0
4	33848273	1718_2	N	N]4:33847169]	.	.	SVTYPE=BND;STRANDS=++:10;SECONDARY;EVENT=1718;MATEID=1718_1;CIPOS=-10,322;CIEND=-10,499;CIPOS95=-1,139;CIEND95=0,144;IMPRECISE;SU=10;PE=10;SR=0	GT:SU:PE:SR	./.:10:10:0
4	33847170	1719	N	<DEL>	.	.	SVTYPE=DEL;STRANDS=+-:181;SVLEN=-1051;END=33848221;CIPOS=0,0;CIEND=0,0;CIPOS95=0,0;CIEND95=0,0;SU=181;PE=138;SR=43	GT:SU:PE:SR	./.:181:138:43
4	34531631	1720	N	<DEL>	.	.	SVTYPE=DEL;STRANDS=+-:24;SVLEN=-319;END=34531950;CIPOS=-10,9;CIEND=-10,9;CIPOS95=0,0;CIEND95=0,0;SU=24;PE=11;SR=13	GT:SU:PE:SR	./.:24:11:13
4	34779911	1721	N	<DEL>	.	.	SVTYPE=DEL;STRANDS=+-:13;SVLEN=-49100;END=34829011;CIPOS=-10,144;CIEND=-251,9;CIPOS95=-2,41;CIEND95=-75,2;IMPRECISE;SU=13;PE=13;SR=0	GT:SU:PE:SR	./.:13:13:0
4	35894777	1722	N	<DEL>	.	.	SVTYPE=DEL;STRANDS=+-:8;SVLEN=-52;END=35894829;CIPOS=-10,9;CIEND=-10,9;CIPOS95=0,0;CIEND95=0,0;SU=8;PE=0;SR=8	GT:SU:PE:SR	./.:8:0:8
4	35907725	1723	N	<DEL>	.	.	SVTYPE=DEL;STRANDS=+-:7;SVLEN=-87;END=35907812;CIPOS=-5,4;CIEND=-5,4;CIPOS95=0,0;CIEND95=0,0;SU=7;PE=0;SR=7	GT:SU:PE:SR	./.:7:0:7
4	36469923	1724	N	<DEL>	.	.	SVTYPE=DEL;STRANDS=+-:52;SVLEN=-314;END=36470237;CIPOS=-10,9;CIEND=-2,0;CIPOS95=0,0;CIEND95=0,0;SU=52;PE=27;SR=25	GT:SU:PE:SR	./.:52:27:25
4	36842759	1725_1	N	N]4:36843148]	.	.	SVTYPE=BND;STRANDS=++:6;EVENT=1725;MATEID=1725_2;CIPOS=-4,328;CIEND=-10,476;CIPOS95=0,162;CIEND95=-1,156;IMPRECISE;SU=6;PE=6;SR=0	GT:SU:PE:SR	./.:6:6:0
4	36843148	1725_2	N	N]4:36842759]	.	.	SVTYPE=BND;STRANDS=++:6;SECONDARY;EVENT=1725;MATEID=1725_1;CIPOS=-10,476;CIEND=-4,328;CIPOS95=-1,156;CIEND95=0,162;IMPRECISE;SU=6;PE=6;SR=0	GT:SU:PE:SR	./.:6:6:0
4	36842760	1726	N	<DEL>	.	.	SVTYPE=DEL;STRANDS=+-:34;SVLEN=-329;END=36843089;CIPOS=-10,9;CIEND=-1,0;CIPOS95=0,0;CIEND95=0,0;SU=34;PE=7;SR=27	GT:SU:PE:SR	./.:34:7:27
4	37332461	1727	N	<DEL>	.	.	SVTYPE=DEL;STRANDS=+-:14;SVLEN=-673;END=37333134;CIPOS=-10,248;CIEND=-343,9;CIPOS95=-1,89;CIEND95=-72,2;IMPRECISE;SU=14;PE=14;SR=0	GT:SU:PE:SR	./.:14:14:0
4	37534567	1728	N	<DUP>	.	.	SVTYPE=DUP;STRANDS=-+:14;SVLEN=113;END=37534680;CIPOS=-10,9;CIEND=-10,9;CIPOS95=0,0;CIEND95=0,0;SU=14;PE=0;SR=14	GT:SU:PE:SR	./.:14:0:14
4	37603978	1729	N	<DEL>	.	.	SVTYPE=DEL;STRANDS=+-:15;SVLEN=-75;END=37604053;CIPOS=-10,9;CIEND=-10,9;CIPOS95=0,0;CIEND95=0,0;SU=15;PE=0;SR=15	GT:SU:PE:SR	./.:15:0:15
4	38264295	1730	N	<DEL>	.	.	SVTYPE=DEL;STRANDS=+-:22;SVLEN=-1158;END=38265453;CIPOS=-10,226;CIEND=-300,9;CIPOS95=-3,35;CIEND95=-37,2;IMPRECISE;SU=22;PE=22;SR=0	GT:SU:PE:SR	./.:22:22:0
4	38994294	1731	N	<DEL>	.	.	SVTYPE=DEL;STRANDS=+-:6;SVLEN=-61;END=38994355;CIPOS=-6,5;CIEND=-6,5;CIPOS95=0,0;CIEND95=0,0;SU=6;PE=0;SR=6	GT:SU:PE:SR	./.:6:0:6
4	39031089	1732_1	N	N]4:39031410]	.	.	SVTYPE=BND;STRANDS=++:4;EVENT=1732;MATEID=1732_2;CIPOS=-10,267;CIEND=-10,459;CIPOS95=0,179;CIEND95=-1,171;IMPRECISE;SU=4;PE=4;SR=0	GT:SU:PE:SR	./.:4:4:0
4	39031410	1732_2	N	N]4:39031089]	.	.	SVTYPE=BND;STRANDS=++:4;SECONDARY;EVENT=1732;MATEID=1732_1;CIPOS=-10,459;CIEND=-10,267;CIPOS95=-1,171;CIEND95=0,179;IMPRECISE;SU=4;PE=4;SR=0	GT:SU:PE:SR	./.:4:4:0
4	39031090	1733	N	<DEL>	.	.	SVTYPE=DEL;STRANDS=+-:26;SVLEN=-268;END=39031358;CIPOS=-10,9;CIEND=-10,9;CIPOS95=0,0;CIEND95=0,0;SU=26;PE=9;SR=17	GT:SU:PE:SR	./.:26:9:17
4	39775813	1734	N	<DEL>	.	.	SVTYPE=DEL;STRANDS=+-:6;SVLEN=-337;END=39776150;CIPOS=-10,305;CIEND=-336,9;CIPOS95=-2,82;CIEND95=-74,2;IMPRECISE;SU=6;PE=6;SR=0	GT:SU:PE:SR	./.:6:6:0
4	39814899	1735	N	<DEL>	.	.	SVTYPE=DEL;STRANDS=+-:4;SVLEN=-171;END=39815070;CIPOS=-10,44;CIEND=-122,9;CIPOS95=-3,26;CIEND95=-77,2;IMPRECISE;SU=4;PE=4;SR=0	GT:SU:PE:SR	./.:4:4:0
4	39814731	1736	N	<DUP>	.	.	SVTYPE=DUP;STRANDS=-+:5;SVLEN=507;END=39815238;CIPOS=-423,9;CIEND=-10,451;CIPOS95=-158,1;CIEND95=-1,171;IMPRECISE;SU=5;PE=5;SR=0	GT:SU:PE:SR	./.:5:5:0
4	39814566	1737	N	<DEL>	.	.	SVTYPE=DEL;STRANDS=+-:8;SVLEN=-1262;END=39815828;CIPOS=-10,324;CIEND=-331,9;CIPOS95=-1,128;CIEND95=-59,2;IMPRECISE;SU=8;PE=8;SR=0	GT:SU:PE:SR	./.:8:8:0
4	40296257	1738	N	<DUP>	.	.	SVTYPE=DUP;STRANDS=-+:4;SVLEN=1368;END=40297625;CIPOS=-472,9;CIEND=-10,327;CIPOS95=-177,1;CIEND95=-2,116;IMPRECISE;SU=4;PE=4;SR=0	GT:SU:PE:SR	./.:4:4:0
4	40297126	1739	N	<DUP>	.	.	SVTYPE=DUP;STRANDS=-+:7;SVLEN=524;END=40297650;CIPOS=-193,9;CIEND=-10,336;CIPOS95=-36,3;CIEND95=-1,120;IMPRECISE;SU=7;PE=7;SR=0	GT:SU:PE:SR	./.:7:7:0
4	40296395	1740	N	<DEL>	.	.	SVTYPE=DEL;STRANDS=+-:24;SVLEN=-943;END=40297338;CIPOS=-9,225;CIEND=-18,8;CIPOS95=-1,86;CIEND95=-12,1;IMPRECISE;SU=24;PE=24;SR=0	GT:SU:PE:SR	./.:24:24:0
4	40697281	1741	N	<DEL>	.	.	SVTYPE=DEL;STRANDS=+-:8;SVLEN=-234;END=40697515;CIPOS=-10,9;CIEND=-10,9;CIPOS95=0,0;CIEND95=0,0;SU=8;PE=0;SR=8	GT:SU:PE:SR	./.:8:0:8
4	42201806	1742	N	<DEL>	.	.	SVTYPE=DEL;STRANDS=+-:4;SVLEN=-38;END=42201844;CIPOS=-9,8;CIEND=-9,8;CIPOS95=0,0;CIEND95=0,0;SU=4;PE=0;SR=4	GT:SU:PE:SR	./.:4:0:4
4	43751805	1743	N	<DEL>	.	.	SVTYPE=DEL;STRANDS=+-:40;SVLEN=-324;END=43752129;CIPOS=-2,0;CIEND=-2,0;CIPOS95=0,0;CIEND95=0,0;SU=40;PE=18;SR=22	GT:SU:PE:SR	./.:40:18:22
4	43931496	1744	N	<DEL>	.	.	SVTYPE=DEL;STRANDS=+-:48;SVLEN=-340;END=43931836;CIPOS=-4,2;CIEND=-3,1;CIPOS95=0,0;CIEND95=0,0;SU=48;PE=37;SR=11	GT:SU:PE:SR	./.:48:37:11
4	44507278	1745_1	N	N]4:44507776]	.	.	SVTYPE=BND;STRANDS=++:9;EVENT=1745;MATEID=1745_2;CIPOS=-4,341;CIEND=-10,335;CIPOS95=0,148;CIEND95=-1,140;IMPRECISE;SU=9;PE=9;SR=0	GT:SU:PE:SR	./.:9:9:0
4	44507776	1745_2	N	N]4:44507278]	.	.	SVTYPE=BND;STRANDS=++:9;SECONDARY;EVENT=1745;MATEID=1745_1;CIPOS=-10,335;CIEND=-4,341;CIPOS95=-1,140;CIEND95=0,148;IMPRECISE;SU=9;PE=9;SR=0	GT:SU:PE:SR	./.:9:9:0
4	44507279	1746	N	<DEL>	.	.	SVTYPE=DEL;STRANDS=+-:70;SVLEN=-450;END=44507729;CIPOS=-10,9;CIEND=-2,0;CIPOS95=0,0;CIEND95=0,0;SU=70;PE=48;SR=22	GT:SU:PE:SR	./.:70:48:22
4	44509394	1747	N	<DEL>	.	.	SVTYPE=DEL;STRANDS=+-:46;SVLEN=-301;END=44509695;CIPOS=-2,0;CIEND=-2,0;CIPOS95=0,0;CIEND95=0,0;SU=46;PE=23;SR=23	GT:SU:PE:SR	./.:46:23:23
4	44971997	1748	N	<DEL>	.	.	SVTYPE=DEL;STRANDS=+-:33;SVLEN=-171;END=44972168;CIPOS=-2,0;CIEND=-8,9;CIPOS95=0,0;CIEND95=0,0;SU=33;PE=1;SR=32	GT:SU:PE:SR	./.:33:1:32
4	46056004	1749	N	<DEL>	.	.	SVTYPE=DEL;STRANDS=+-:67;SVLEN=-2191;END=46058195;CIPOS=-2,0;CIEND=-10,9;CIPOS95=0,0;CIEND95=0,0;SU=67;PE=45;SR=22	GT:SU:PE:SR	./.:67:45:22
4	46202796	1750_1	N	N]4:46205067]	.	.	SVTYPE=BND;STRANDS=++:5;EVENT=1750;MATEID=1750_2;CIPOS=-6,425;CIEND=-10,425;CIPOS95=0,170;CIEND95=0,167;IMPRECISE;SU=5;PE=5;SR=0	GT:SU:PE:SR	./.:5:5:0
4	46205067	1750_2	N	N]4:46202796]	.	.	SVTYPE=BND;STRANDS=++:5;SECONDARY;EVENT=1750;MATEID=1750_1;CIPOS=-10,425;CIEND=-6,425;CIPOS95=0,167;CIEND95=0,170;IMPRECISE;SU=5;PE=5;SR=0	GT:SU:PE:SR	./.:5:5:0
4	46202797	1751	N	<DEL>	.	.	SVTYPE=DEL;STRANDS=+-:44;SVLEN=-2229;END=46205026;CIPOS=-2,1;CIEND=-10,9;CIPOS95=0,0;CIEND95=0,0;SU=44;PE=31;SR=13	GT:SU:PE:SR	./.:44:31:13
4	46275501	1752	N	<DEL>	.	.	SVTYPE=DEL;STRANDS=+-:9;SVLEN=-30;END=46275531;CIPOS=0,7;CIEND=-5,3;CIPOS95=0,0;CIEND95=0,0;SU=9;PE=0;SR=9	GT:SU:PE:SR	./.:9:0:9
4	46697896	1753	N	<DEL>	.	.	SVTYPE=DEL;STRANDS=+-:4;SVLEN=-299;END=46698195;CIPOS=-10,262;CIEND=-222,9;CIPOS95=-2,73;CIEND95=-62,3;IMPRECISE;SU=4;PE=4;SR=0	GT:SU:PE:SR	./.:4:4:0
4	46797011	1754	N	<DEL>	.	.	SVTYPE=DEL;STRANDS=+-:25;SVLEN=-2127;END=46799138;CIPOS=-10,9;CIEND=-3,1;CIPOS95=0,0;CIEND95=0,0;SU=25;PE=13;SR=12	GT:SU:PE:SR	./.:25:13:12
4	47619971	1755	N	<DEL>	.	.	SVTYPE=DEL;STRANDS=+-:14;SVLEN=-31;END=47620002;CIPOS=-10,8;CIEND=-10,9;CIPOS95=0,0;CIEND95=0,0;SU=14;PE=0;SR=14	GT:SU:PE:SR	./.:14:0:14
4	48070930	1756	N	<DUP>	.	.	SVTYPE=DUP;STRANDS=-+:8;SVLEN=140;END=48071070;CIPOS=-10,9;CIEND=-10,9;CIPOS95=0,0;CIEND95=0,0;SU=8;PE=0;SR=8	GT:SU:PE:SR	./.:8:0:8
4	48094573	1757	N	<DEL>	.	.	SVTYPE=DEL;STRANDS=+-:10;SVLEN=-64;END=48094637;CIPOS=-10,9;CIEND=-10,9;CIPOS95=0,0;CIEND95=0,0;SU=10;PE=0;SR=10	GT:SU:PE:SR	./.:10:0:10
4	48414331	1758	N	<DEL>	.	.	SVTYPE=DEL;STRANDS=+-:20;SVLEN=-218;END=48414549;CIPOS=-10,2;CIEND=-4,9;CIPOS95=0,0;CIEND95=0,0;SU=20;PE=0;SR=20	GT:SU:PE:SR	./.:20:0:20
4	48661426	1759	N	<DEL>	.	.	SVTYPE=DEL;STRANDS=+-:4;SVLEN=-526;END=48661952;CIPOS=-10,449;CIEND=-433,9;CIPOS95=0,161;CIEND95=-157,1;IMPRECISE;SU=4;PE=4;SR=0	GT:SU:PE:SR	./.:4:4:0
4	48718178	1760	N	<DEL>	.	.	SVTYPE=DEL;STRANDS=+-:10;SVLEN=-4060;END=48722238;CIPOS=-10,428;CIEND=-305,9;CIPOS95=-1,113;CIEND95=-91,1;IMPRECISE;SU=10;PE=10;SR=0	GT:SU:PE:SR	./.:10:10:0
4	49093466	1761	N	<DUP>	.	.	SVTYPE=DUP;STRANDS=-+:5;SVLEN=1370;END=49094836;CIPOS=-452,9;CIEND=-10,412;CIPOS95=-151,1;CIEND95=-1,148;IMPRECISE;SU=5;PE=5;SR=0	GT:SU:PE:SR	./.:5:5:0
4	49094698	1762	N	<DUP>	.	.	SVTYPE=DUP;STRANDS=-+:9;SVLEN=413;END=49095111;CIPOS=-322,9;CIEND=-10,258;CIPOS95=-124,1;CIEND95=-2,58;IMPRECISE;SU=9;PE=9;SR=0	GT:SU:PE:SR	./.:9:9:0
4	49095109	1763	N	<DEL>	.	.	SVTYPE=DEL;STRANDS=+-:7;SVLEN=-3270;END=49098379;CIPOS=-10,208;CIEND=-434,9;CIPOS95=-3,40;CIEND95=-120,1;IMPRECISE;SU=7;PE=7;SR=0	GT:SU:PE:SR	./.:7:7:0
4	49098559	1764	N	<DEL>	.	.	SVTYPE=DEL;STRANDS=+-:5;SVLEN=-1379;END=49099938;CIPOS=-10,389;CIEND=-440,8;CIPOS95=-1,133;CIEND95=-167,1;IMPRECISE;SU=5;PE=5;SR=0	GT:SU:PE:SR	./.:5:5:0
4	49094712	1765	N	<DUP>	.	.	SVTYPE=DUP;STRANDS=-+:21;SVLEN=5605;END=49100317;CIPOS=-191,9;CIEND=-10,220;CIPOS95=-8,4;CIEND95=-2,8;IMPRECISE;SU=21;PE=21;SR=0	GT:SU:PE:SR	./.:21:21:0
4	49093909	1766	N	<DUP>	.	.	SVTYPE=DUP;STRANDS=-+:5;SVLEN=6410;END=49100319;CIPOS=-59,9;CIEND=-10,404;CIPOS95=-21,3;CIEND95=-1,150;IMPRECISE;SU=5;PE=5;SR=0	GT:SU:PE:SR	./.:5:5:0
4	49099370	1767	N	<DEL>	.	.	SVTYPE=DEL;STRANDS=+-:5;SVLEN=-569;END=49099939;CIPOS=-10,493;CIEND=-218,9;CIPOS95=-1,177;CIEND95=-61,2;IMPRECISE;SU=5;PE=5;SR=0	GT:SU:PE:SR	./.:5:5:0
4	49098362	1768	N	<DUP>	.	.	SVTYPE=DUP;STRANDS=-+:40;SVLEN=2336;END=49100698;CIPOS=-193,9;CIEND=-9,206;CIPOS95=-81,1;CIEND95=-1,92;IMPRECISE;SU=40;PE=40;SR=0	GT:SU:PE:SR	./.:40:40:0
4	49095098	1769	N	<DEL>	.	.	SVTYPE=DEL;STRANDS=+-:6;SVLEN=-5493;END=49100591;CIPOS=-10,278;CIEND=-334,9;CIPOS95=-2,104;CIEND95=-86,2;IMPRECISE;SU=6;PE=6;SR=0	GT:SU:PE:SR	./.:6:6:0
4	49099310	1770	N	<DUP>	.	.	SVTYPE=DUP;STRANDS=-+:7;SVLEN=2024;END=49101334;CIPOS=-7,4;CIEND=-7,5;CIPOS95=0,0;CIEND95=0,0;SU=7;PE=1;SR=6	GT:SU:PE:SR	./.:7:1:6
4	49099311	1771_1	N	[4:49101287[N	.	.	SVTYPE=BND;STRANDS=--:4;EVENT=1771;MATEID=1771_2;CIPOS=-478,7;CIEND=-498,9;CIPOS95=-179,0;CIEND95=-178,1;IMPRECISE;SU=4;PE=4;SR=0	GT:SU:PE:SR	./.:4:4:0
4	49101287	1771_2	N	[4:49099311[N	.	.	SVTYPE=BND;STRANDS=--:4;SECONDARY;EVENT=1771;MATEID=1771_1;CIPOS=-498,9;CIEND=-478,7;CIPOS95=-178,1;CIEND95=-179,0;IMPRECISE;SU=4;PE=4;SR=0	GT:SU:PE:SR	./.:4:4:0
4	49100738	1772	N	<DEL>	.	.	SVTYPE=DEL;STRANDS=+-:14;SVLEN=-850;END=49101588;CIPOS=-8,268;CIEND=-466,9;CIPOS95=0,114;CIEND95=-123,1;IMPRECISE;SU=14;PE=14;SR=0	GT:SU:PE:SR	./.:14:14:0
4	49100690	1773	N	<DEL>	.	.	SVTYPE=DEL;STRANDS=+-:10;SVLEN=-1630;END=49102320;CIPOS=-10,486;CIEND=-381,9;CIPOS95=0,154;CIEND95=-146,1;IMPRECISE;SU=10;PE=10;SR=0	GT:SU:PE:SR	./.:10:10:0
4	49098482	1774	N	<DEL>	.	.	SVTYPE=DEL;STRANDS=+-:4;SVLEN=-3637;END=49102119;CIPOS=-10,9;CIEND=-10,9;CIPOS95=-1,1;CIEND95=-1,1;IMPRECISE;SU=4;PE=2;SR=2	GT:SU:PE:SR	./.:4:2:2
4	49099388	1775	N	<DEL>	.	.	SVTYPE=DEL;STRANDS=+-:7;SVLEN=-2731;END=49102119;CIPOS=-10,348;CIEND=-217,9;CIPOS95=-1,132;CIEND95=-32,3;IMPRECISE;SU=7;PE=7;SR=0	GT:SU:PE:SR	./.:7:7:0
4	49094876	1776	N	<DEL>	.	.	SVTYPE=DEL;STRANDS=+-:6;SVLEN=-8590;END=49103466;CIPOS=-6,401;CIEND=-490,9;CIPOS95=0,162;CIEND95=-159,1;IMPRECISE;SU=6;PE=6;SR=0	GT:SU:PE:SR	./.:6:6:0
4	49093468	1777	N	<DUP>	.	.	SVTYPE=DUP;STRANDS=-+:5;SVLEN=11194;END=49104662;CIPOS=-436,9;CIEND=-10,432;CIPOS95=-148,1;CIEND95=-1,167;IMPRECISE;SU=5;PE=5;SR=0	GT:SU:PE:SR	./.:5:5:0
4	49094822	1778	N	<DEL>	.	.	SVTYPE=DEL;STRANDS=+-:5;SVLEN=-9738;END=49104560;CIPOS=-10,103;CIEND=-437,8;CIPOS95=-3,44;CIEND95=-167,1;IMPRECISE;SU=5;PE=5;SR=0	GT:SU:PE:SR	./.:5:5:0
4	49099954	1779	N	<DEL>	.	.	SVTYPE=DEL;STRANDS=+-:4;SVLEN=-4353;END=49104307;CIPOS=-10,311;CIEND=-227,9;CIPOS95=-2,67;CIEND95=-103,1;IMPRECISE;SU=4;PE=4;SR=0	GT:SU:PE:SR	./.:4:4:0
4	49103467	1780	N	<DUP>	.	.	SVTYPE=DUP;STRANDS=-+:5;SVLEN=1437;END=49104904;CIPOS=-401,9;CIEND=-10,227;CIPOS95=-143,1;CIEND95=-1,64;IMPRECISE;SU=5;PE=5;SR=0	GT:SU:PE:SR	./.:5:5:0
4	49093898	1781	N	<DUP>	.	.	SVTYPE=DUP;STRANDS=-+:11;SVLEN=11473;END=49105371;CIPOS=-462,9;CIEND=-10,481;CIPOS95=-126,0;CIEND95=-1,135;IMPRECISE;SU=11;PE=11;SR=0	GT:SU:PE:SR	./.:11:11:0
4	49098805	1782	N	<DUP>	.	.	SVTYPE=DUP;STRANDS=-+:5;SVLEN=6945;END=49105750;CIPOS=-9,9;CIEND=-10,119;CIPOS95=-7,3;CIEND95=-3,35;IMPRECISE;SU=5;PE=5;SR=0	GT:SU:PE:SR	./.:5:5:0
4	49094102	1783	N	<DEL>	.	.	SVTYPE=DEL;STRANDS=+-:5;SVLEN=-11779;END=49105881;CIPOS=-10,27;CIEND=-460,9;CIPOS95=-2,21;CIEND95=-145,1;IMPRECISE;SU=5;PE=5;SR=0	GT:SU:PE:SR	./.:5:5:0
4	49102276	1784	N	<DEL>	.	.	SVTYPE=DEL;STRANDS=+-:22;SVLEN=-4482;END=49106758;CIPOS=-10,9;CIEND=-10,9;CIPOS95=0,0;CIEND95=0,0;SU=22;PE=0;SR=22	GT:SU:PE:SR	./.:22:0:22
4	49102229	1785_1	N	[4:49106759[N	.	.	SVTYPE=BND;STRANDS=--:6;EVENT=1785;MATEID=1785_2;CIPOS=-413,6;CIEND=-500,9;CIPOS95=-161,1;CIEND95=-162,0;IMPRECISE;SU=6;PE=6;SR=0	GT:SU:PE:SR	./.:6:6:0
4	49106759	1785_2	N	[4:49102229[N	.	.	SVTYPE=BND;STRANDS=--:6;SECONDARY;EVENT=1785;MATEID=1785_1;CIPOS=-500,9;CIEND=-413,6;CIPOS95=-162,0;CIEND95=-161,1;IMPRECISE;SU=6;PE=6;SR=0	GT:SU:PE:SR	./.:6:6:0
4	49093621	1786	N	<DUP>	.	.	SVTYPE=DUP;STRANDS=-+:6;SVLEN=13229;END=49106850;CIPOS=-212,9;CIEND=-10,491;CIPOS95=-42,3;CIEND95=-1,160;IMPRECISE;SU=6;PE=6;SR=0	GT:SU:PE:SR	./.:6:6:0
4	49105910	1787	N	<DUP>	.	.	SVTYPE=DUP;STRANDS=-+:5;SVLEN=1589;END=49107499;CIPOS=-51,9;CIEND=-10,41;CIPOS95=-21,3;CIEND95=-3,23;IMPRECISE;SU=5;PE=5;SR=0	GT:SU:PE:SR	./.:5:5:0
4	49101722	1788	N	<DEL>	.	.	SVTYPE=DEL;STRANDS=+-:4;SVLEN=-5685;END=49107407;CIPOS=-10,451;CIEND=-490,9;CIPOS95=-1,168;CIEND95=-176,1;IMPRECISE;SU=4;PE=4;SR=0	GT:SU:PE:SR	./.:4:4:0
4	49101990	1789	N	<DUP>	.	.	SVTYPE=DUP;STRANDS=-+:4;SVLEN=5512;END=49107502;CIPOS=-10,9;CIEND=-9,9;CIPOS95=-1,1;CIEND95=-1,2;IMPRECISE;SU=4;PE=2;SR=2	GT:SU:PE:SR	./.:4:2:2
4	49098153	1790	N	<DUP>	.	.	SVTYPE=DUP;STRANDS=-+:7;SVLEN=9371;END=49107524;CIPOS=-264,9;CIEND=-10,256;CIPOS95=-66,2;CIEND95=-2,98;IMPRECISE;SU=7;PE=7;SR=0	GT:SU:PE:SR	./.:7:7:0
4	49094208	1791	N	<DEL>	.	.	SVTYPE=DEL;STRANDS=+-:9;SVLEN=-13199;END=49107407;CIPOS=-10,92;CIEND=-329,9;CIPOS95=-3,31;CIEND95=-131,1;IMPRECISE;SU=9;PE=9;SR=0	GT:SU:PE:SR	./.:9:9:0
4	49095098	1792	N	<DEL>	.	.	SVTYPE=DEL;STRANDS=+-:4;SVLEN=-12598;END=49107696;CIPOS=-10,456;CIEND=-464,9;CIPOS95=-1,167;CIEND95=-172,1;IMPRECISE;SU=4;PE=4;SR=0	GT:SU:PE:SR	./.:4:4:0
4	49100210	1793	N	<DUP>	.	.	SVTYPE=DUP;STRANDS=-+:5;SVLEN=7895;END=49108105;CIPOS=-439,9;CIEND=-10,421;CIPOS95=-164,1;CIEND95=-1,161;IMPRECISE;SU=5;PE=5;SR=0	GT:SU:PE:SR	./.:5:5:0
4	49102573	1794	N	<DEL>	.	.	SVTYPE=DEL;STRANDS=+-:7;SVLEN=-5537;END=49108110;CIPOS=-10,284;CIEND=-186,9;CIPOS95=-2,75;CIEND95=-31,1;IMPRECISE;SU=7;PE=7;SR=0	GT:SU:PE:SR	./.:7:7:0
4	49100697	1795	N	<DEL>	.	.	SVTYPE=DEL;STRANDS=+-:7;SVLEN=-8055;END=49108752;CIPOS=-10,375;CIEND=-382,7;CIPOS95=-1,152;CIEND95=-154,1;IMPRECISE;SU=7;PE=7;SR=0	GT:SU:PE:SR	./.:7:7:0
4	49093914	1796	N	<DUP>	.	.	SVTYPE=DUP;STRANDS=-+:4;SVLEN=15181;END=49109095;CIPOS=-5,4;CIEND=0,9;CIPOS95=-5,4;CIEND95=0,3;IMPRECISE;SU=4;PE=1;SR=3	GT:SU:PE:SR	./.:4:1:3
4	49103579	1797	N	<DEL>	.	.	SVTYPE=DEL;STRANDS=+-:4;SVLEN=-5772;END=49109351;CIPOS=-10,454;CIEND=-116,9;CIPOS95=-1,171;CIEND95=-75,1;IMPRECISE;SU=4;PE=4;SR=0	GT:SU:PE:SR	./.:4:4:0
4	49104901	1798	N	<DEL>	.	.	SVTYPE=DEL;STRANDS=+-:58;SVLEN=-4448;END=49109349;CIPOS=-10,28;CIEND=-5,0;CIPOS95=-10,1;CIEND95=-5,0;IMPRECISE;SU=58;PE=58;SR=0	GT:SU:PE:SR	./.:58:58:0
4	49104535	1799	N	<DUP>	.	.	SVTYPE=DUP;STRANDS=-+:35;SVLEN=5963;END=49110498;CIPOS=-202,5;CIEND=-9,169;CIPOS95=-68,0;CIEND95=-2,35;IMPRECISE;SU=35;PE=35;SR=0	GT:SU:PE:SR	./.:35:35:0
4	49094775	1800	N	<DUP>	.	.	SVTYPE=DUP;STRANDS=-+:5;SVLEN=15726;END=49110501;CIPOS=-429,9;CIEND=-10,370;CIPOS95=-162,1;CIEND95=-1,117;IMPRECISE;SU=5;PE=5;SR=0	GT:SU:PE:SR	./.:5:5:0
4	49100589	1801	N	<DUP>	.	.	SVTYPE=DUP;STRANDS=-+:5;SVLEN=9953;END=49110542;CIPOS=-424,9;CIEND=-10,408;CIPOS95=-151,1;CIEND95=-1,148;IMPRECISE;SU=5;PE=5;SR=0	GT:SU:PE:SR	./.:5:5:0
4	49103548	1802	N	<DUP>	.	.	SVTYPE=DUP;STRANDS=-+:7;SVLEN=7126;END=49110674;CIPOS=-362,9;CIEND=-10,283;CIPOS95=-143,1;CIEND95=-2,44;IMPRECISE;SU=7;PE=7;SR=0	GT:SU:PE:SR	./.:7:7:0
4	49104759	1803	N	<DEL>	.	.	SVTYPE=DEL;STRANDS=+-:41;SVLEN=-5504;END=49110263;CIPOS=-10,115;CIEND=-73,9;CIPOS95=-3,26;CIEND95=-9,4;IMPRECISE;SU=41;PE=41;SR=0	GT:SU:PE:SR	./.:41:41:0
4	49109943	1804	N	<DUP>	.	.	SVTYPE=DUP;STRANDS=-+:8;SVLEN=368;END=49110311;CIPOS=-449,9;CIEND=-10,375;CIPOS95=-132,1;CIEND95=-1,100;IMPRECISE;SU=8;PE=8;SR=0	GT:SU:PE:SR	./.:8:8:0
4	49109358	1805	N	<DUP>	.	.	SVTYPE=DUP;STRANDS=-+:15;SVLEN=1161;END=49110519;CIPOS=-468,9;CIEND=-10,299;CIPOS95=-139,0;CIEND95=-1,102;IMPRECISE;SU=15;PE=15;SR=0	GT:SU:PE:SR	./.:15:15:0
4	49107501	1806	N	<DEL>	.	.	SVTYPE=DEL;STRANDS=+-:6;SVLEN=-4193;END=49111694;CIPOS=-7,403;CIEND=-471,9;CIPOS95=-1,161;CIEND95=-154,0;IMPRECISE;SU=6;PE=6;SR=0	GT:SU:PE:SR	./.:6:6:0
4	49109293	1807	N	<DUP>	.	.	SVTYPE=DUP;STRANDS=-+:5;SVLEN=2484;END=49111777;CIPOS=-415,9;CIEND=-10,285;CIPOS95=-146,1;CIEND95=-2,107;IMPRECISE;SU=5;PE=5;SR=0	GT:SU:PE:SR	./.:5:5:0
4	49110070	1808	N	<DUP>	.	.	SVTYPE=DUP;STRANDS=-+:4;SVLEN=2010;END=49112080;CIPOS=-159,9;CIEND=-10,194;CIPOS95=-38,3;CIEND95=-2,58;IMPRECISE;SU=4;PE=4;SR=0	GT:SU:PE:SR	./.:4:4:0
4	49104315	1809	N	<DUP>	.	.	SVTYPE=DUP;STRANDS=-+:12;SVLEN=7767;END=49112082;CIPOS=0,4;CIEND=-10,13;CIPOS95=0,2;CIEND95=-1,9;IMPRECISE;SU=12;PE=12;SR=0	GT:SU:PE:SR	./.:12:12:0
4	49109506	1810	N	<DEL>	.	.	SVTYPE=DEL;STRANDS=+-:62;SVLEN=-2437;END=49111943;CIPOS=-7,170;CIEND=-460,9;CIPOS95=-1,69;CIEND95=-80,0;IMPRECISE;SU=62;PE=62;SR=0	GT:SU:PE:SR	./.:62:62:0
4	49104775	1811	N	<DEL>	.	.	SVTYPE=DEL;STRANDS=+-:34;SVLEN=-7112;END=49111887;CIPOS=-8,139;CIEND=-400,9;CIPOS95=0,39;CIEND95=-57,2;IMPRECISE;SU=34;PE=34;SR=0	GT:SU:PE:SR	./.:34:34:0
4	49105362	1812	N	<DEL>	.	.	SVTYPE=DEL;STRANDS=+-:7;SVLEN=-6544;END=49111906;CIPOS=-10,451;CIEND=-320,9;CIPOS95=-1,145;CIEND95=-106,1;IMPRECISE;SU=7;PE=7;SR=0	GT:SU:PE:SR	./.:7:7:0
4	49107504	1813	N	<DEL>	.	.	SVTYPE=DEL;STRANDS=+-:4;SVLEN=-4488;END=49111992;CIPOS=-9,8;CIEND=-9,8;CIPOS95=0,0;CIEND95=0,0;SU=4;PE=0;SR=4	GT:SU:PE:SR	./.:4:0:4
4	49103657	1814	N	<DEL>	.	.	SVTYPE=DEL;STRANDS=+-:6;SVLEN=-8297;END=49111954;CIPOS=-10,348;CIEND=-372,9;CIPOS95=-1,109;CIEND95=-134,1;IMPRECISE;SU=6;PE=6;SR=0	GT:SU:PE:SR	./.:6:6:0
4	49110502	1815	N	<DEL>	.	.	SVTYPE=DEL;STRANDS=+-:53;SVLEN=-1179;END=49111681;CIPOS=-6,165;CIEND=-35,0;CIPOS95=-1,50;CIEND95=0,2;IMPRECISE;SU=53;PE=53;SR=0	GT:SU:PE:SR	./.:53:53:0
4	49104415	1816	N	<DUP>	.	.	SVTYPE=DUP;STRANDS=-+:10;SVLEN=8370;END=49112785;CIPOS=-221,9;CIEND=-10,120;CIPOS95=-52,2;CIEND95=-2,45;IMPRECISE;SU=10;PE=10;SR=0	GT:SU:PE:SR	./.:10:10:0
4	49110508	1817	N	<DEL>	.	.	SVTYPE=DEL;STRANDS=+-:38;SVLEN=-2151;END=49112659;CIPOS=-10,181;CIEND=-419,9;CIPOS95=-2,63;CIEND95=-95,1;IMPRECISE;SU=38;PE=38;SR=0	GT:SU:PE:SR	./.:38:38:0
4	49112172	1818	N	<DEL>	.	.	SVTYPE=DEL;STRANDS=+-:10;SVLEN=-2104;END=49114276;CIPOS=-10,266;CIEND=-309,9;CIPOS95=0,85;CIEND95=-125,1;IMPRECISE;SU=10;PE=10;SR=0	GT:SU:PE:SR	./.:10:10:0
4	49110534	1819	N	<DEL>	.	.	SVTYPE=DEL;STRANDS=+-:6;SVLEN=-3420;END=49113954;CIPOS=-10,357;CIEND=-31,9;CIPOS95=-1,127;CIEND95=-13,4;IMPRECISE;SU=6;PE=6;SR=0	GT:SU:PE:SR	./.:6:6:0
4	49104662	1820	N	<DEL>	.	.	SVTYPE=DEL;STRANDS=+-:6;SVLEN=-9730;END=49114392;CIPOS=-10,382;CIEND=-245,9;CIPOS95=-1,151;CIEND95=-101,2;IMPRECISE;SU=6;PE=6;SR=0	GT:SU:PE:SR	./.:6:6:0
4	49105441	1821	N	<DEL>	.	.	SVTYPE=DEL;STRANDS=+-:16;SVLEN=-10647;END=49116088;CIPOS=-2,1;CIEND=-2,1;CIPOS95=0,0;CIEND95=0,0;SU=16;PE=0;SR=16	GT:SU:PE:SR	./.:16:0:16
4	49110387	1822	N	<DUP>	.	.	SVTYPE=DUP;STRANDS=-+:4;SVLEN=7526;END=49117913;CIPOS=-468,9;CIEND=-10,454;CIPOS95=-167,1;CIEND95=-1,171;IMPRECISE;SU=4;PE=4;SR=0	GT:SU:PE:SR	./.:4:4:0
4	49118575	1823	N	<DUP>	.	.	SVTYPE=DUP;STRANDS=-+:7;SVLEN=1550;END=49120125;CIPOS=-371,9;CIEND=-10,337;CIPOS95=-149,0;CIEND95=-1,122;IMPRECISE;SU=7;PE=7;SR=0	GT:SU:PE:SR	./.:7:7:0
4	49115617	1824	N	<DUP>	.	.	SVTYPE=DUP;STRANDS=-+:6;SVLEN=4904;END=49120521;CIPOS=-489,9;CIEND=-10,372;CIPOS95=-158,0;CIEND95=-1,140;IMPRECISE;SU=6;PE=6;SR=0	GT:SU:PE:SR	./.:6:6:0
4	49102122	1825	N	<DUP>	.	.	SVTYPE=DUP;STRANDS=-+:5;SVLEN=18558;END=49120680;CIPOS=-10,9;CIEND=-10,9;CIPOS95=0,0;CIEND95=0,0;SU=5;PE=0;SR=5	GT:SU:PE:SR	./.:5:0:5
4	49104706	1826	N	<DEL>	.	.	SVTYPE=DEL;STRANDS=+-:11;SVLEN=-15867;END=49120573;CIPOS=-10,285;CIEND=-196,9;CIPOS95=0,110;CIEND95=-29,2;IMPRECISE;SU=11;PE=11;SR=0	GT:SU:PE:SR	./.:11:11:0
4	49112805	1827	N	<DEL>	.	.	SVTYPE=DEL;STRANDS=+-:4;SVLEN=-7903;END=49120708;CIPOS=-10,424;CIEND=-322,9;CIPOS95=-1,142;CIEND95=-81,2;IMPRECISE;SU=4;PE=4;SR=0	GT:SU:PE:SR	./.:4:4:0
4	49109511	1828	N	<DEL>	.	.	SVTYPE=DEL;STRANDS=+-:10;SVLEN=-11503;END=49121014;CIPOS=-10,9;CIEND=-10,9;CIPOS95=0,0;CIEND95=0,0;SU=10;PE=0;SR=10	GT:SU:PE:SR	./.:10:0:10
4	49113988	1829	N	<DUP>	.	.	SVTYPE=DUP;STRANDS=-+:9;SVLEN=7208;END=49121196;CIPOS=-6,5;CIEND=-7,5;CIPOS95=0,0;CIEND95=0,0;SU=9;PE=3;SR=6	GT:SU:PE:SR	./.:9:3:6
4	49119355	1830	N	<DEL>	.	.	SVTYPE=DEL;STRANDS=+-:4;SVLEN=-1544;END=49120899;CIPOS=-10,167;CIEND=-202,9;CIPOS95=-2,91;CIEND95=-49,3;IMPRECISE;SU=4;PE=4;SR=0	GT:SU:PE:SR	./.:4:4:0
4	49118620	1831	N	<DUP>	.	.	SVTYPE=DUP;STRANDS=-+:36;SVLEN=2689;END=49121309;CIPOS=-216,4;CIEND=-10,285;CIPOS95=-98,0;CIEND95=-3,18;IMPRECISE;SU=36;PE=36;SR=0	GT:SU:PE:SR	./.:36:36:0
4	49103574	1832	N	<DEL>	.	.	SVTYPE=DEL;STRANDS=+-:8;SVLEN=-17794;END=49121368;CIPOS=-10,357;CIEND=-494,9;CIPOS95=0,146;CIEND95=-150,0;IMPRECISE;SU=8;PE=8;SR=0	GT:SU:PE:SR	./.:8:8:0
4	49110836	1833	N	<DEL>	.	.	SVTYPE=DEL;STRANDS=+-:111;SVLEN=-10172;END=49121008;CIPOS=-10,386;CIEND=-295,9;CIPOS95=-1,33;CIEND95=-21,1;IMPRECISE;SU=111;PE=111;SR=0	GT:SU:PE:SR	./.:111:111:0
4	49104661	1834	N	<DEL>	.	.	SVTYPE=DEL;STRANDS=+-:4;SVLEN=-16809;END=49121470;CIPOS=-10,452;CIEND=-395,9;CIPOS95=-1,167;CIEND95=-127,1;IMPRECISE;SU=4;PE=4;SR=0	GT:SU:PE:SR	./.:4:4:0
4	49103459	1835	N	<DUP>	.	.	SVTYPE=DUP;STRANDS=-+:13;SVLEN=18222;END=49121681;CIPOS=-403,9;CIEND=-10,92;CIPOS95=-117,1;CIEND95=-4,13;IMPRECISE;SU=13;PE=13;SR=0	GT:SU:PE:SR	./.:13:13:0
4	49109959	1836	N	<DEL>	.	.	SVTYPE=DEL;STRANDS=+-:93;SVLEN=-11052;END=49121011;CIPOS=-10,31;CIEND=-246,9;CIPOS95=-2,24;CIEND95=-12,3;IMPRECISE;SU=93;PE=93;SR=0	GT:SU:PE:SR	./.:93:93:0
4	49110624	1837	N	<DUP>	.	.	SVTYPE=DUP;STRANDS=-+:89;SVLEN=10831;END=49121455;CIPOS=-390,9;CIEND=-10,250;CIPOS95=-45,2;CIEND95=-2,17;IMPRECISE;SU=89;PE=89;SR=0	GT:SU:PE:SR	./.:89:89:0
4	49109358	1838	N	<DUP>	.	.	SVTYPE=DUP;STRANDS=-+:40;SVLEN=12355;END=49121713;CIPOS=-3,6;CIEND=-10,23;CIPOS95=-3,6;CIEND95=-3,5;IMPRECISE;SU=40;PE=40;SR=0	GT:SU:PE:SR	./.:40:40:0
4	49114264	1839	N	<DUP>	.	.	SVTYPE=DUP;STRANDS=-+:4;SVLEN=8040;END=49122304;CIPOS=-416,9;CIEND=-10,390;CIPOS95=-128,1;CIEND95=-1,147;IMPRECISE;SU=4;PE=4;SR=0	GT:SU:PE:SR	./.:4:4:0
4	49112068	1840	N	<DEL>	.	.	SVTYPE=DEL;STRANDS=+-:20;SVLEN=-9994;END=49122062;CIPOS=-10,244;CIEND=-210,9;CIPOS95=-1,110;CIEND95=-61,2;IMPRECISE;SU=20;PE=20;SR=0	GT:SU:PE:SR	./.:20:20:0
4	49109505	1841	N	<DEL>	.	.	SVTYPE=DEL;STRANDS=+-:6;SVLEN=-12503;END=49122008;CIPOS=-10,462;CIEND=-302,9;CIPOS95=-1,169;CIEND95=-95,2;IMPRECISE;SU=6;PE=6;SR=0	GT:SU:PE:SR	./.:6:6:0
4	49121452	1842	N	<DEL>	.	.	SVTYPE=DEL;STRANDS=+-:13;SVLEN=-191;END=49121643;CIPOS=-10,9;CIEND=-10,9;CIPOS95=-1,1;CIEND95=-1,1;IMPRECISE;SU=13;PE=10;SR=3	GT:SU:PE:SR	./.:13:10:3
4	49104540	1843	N	<DUP>	.	.	SVTYPE=DUP;STRANDS=-+:9;SVLEN=18156;END=49122696;CIPOS=-424,9;CIEND=-10,186;CIPOS95=-126,1;CIEND95=-3,36;IMPRECISE;SU=9;PE=9;SR=0	GT:SU:PE:SR	./.:9:9:0
4	49120570	1844	N	<DUP>	.	.	SVTYPE=DUP;STRANDS=-+:7;SVLEN=2125;END=49122695;CIPOS=-163,9;CIEND=-10,317;CIPOS95=-86,2;CIEND95=-1,104;IMPRECISE;SU=7;PE=7;SR=0	GT:SU:PE:SR	./.:7:7:0
4	49099277	1845	N	<DEL>	.	.	SVTYPE=DEL;STRANDS=+-:8;SVLEN=-23591;END=49122868;CIPOS=-10,482;CIEND=-445,9;CIPOS95=-1,144;CIEND95=-132,0;IMPRECISE;SU=8;PE=8;SR=0	GT:SU:PE:SR	./.:8:8:0
4	49121588	1846	N	<DEL>	.	.	SVTYPE=DEL;STRANDS=+-:20;SVLEN=-1366;END=49122954;CIPOS=-7,232;CIEND=-255,4;CIPOS95=-1,94;CIEND95=-112,0;IMPRECISE;SU=20;PE=20;SR=0	GT:SU:PE:SR	./.:20:20:0
4	49108252	1847	N	<DEL>	.	.	SVTYPE=DEL;STRANDS=+-:4;SVLEN=-14632;END=49122884;CIPOS=-10,26;CIEND=-351,9;CIPOS95=0,22;CIEND95=-93,2;IMPRECISE;SU=4;PE=4;SR=0	GT:SU:PE:SR	./.:4:4:0
4	49111827	1848	N	<DEL>	.	.	SVTYPE=DEL;STRANDS=+-:5;SVLEN=-11041;END=49122868;CIPOS=-10,9;CIEND=-10,9;CIPOS95=-1,1;CIEND95=-1,1;IMPRECISE;SU=5;PE=3;SR=2	GT:SU:PE:SR	./.:5:3:2
4	49105431	1849	N	<DEL>	.	.	SVTYPE=DEL;STRANDS=+-:9;SVLEN=-17563;END=49122994;CIPOS=-10,494;CIEND=-442,9;CIPOS95=0,147;CIEND95=-122,1;IMPRECISE;SU=9;PE=9;SR=0	GT:SU:PE:SR	./.:9:9:0
4	49104550	1850	N	<DUP>	.	.	SVTYPE=DUP;STRANDS=-+:11;SVLEN=18632;END=49123182;CIPOS=-150,9;CIEND=-10,270;CIPOS95=-28,2;CIEND95=-1,91;IMPRECISE;SU=11;PE=11;SR=0	GT:SU:PE:SR	./.:11:11:0
4	49110372	1851	N	<DUP>	.	.	SVTYPE=DUP;STRANDS=-+:21;SVLEN=12324;END=49122696;CIPOS=-403,9;CIEND=-10,410;CIPOS95=-105,1;CIEND95=-1,85;IMPRECISE;SU=21;PE=21;SR=0	GT:SU:PE:SR	./.:21:21:0
4	49111968	1852	N	<DUP>	.	.	SVTYPE=DUP;STRANDS=-+:8;SVLEN=11243;END=49123211;CIPOS=-380,9;CIEND=-10,265;CIPOS95=-77,2;CIEND95=-2,63;IMPRECISE;SU=8;PE=8;SR=0	GT:SU:PE:SR	./.:8:8:0
4	49122514	1853	N	<DUP>	.	.	SVTYPE=DUP;STRANDS=-+:53;SVLEN=979;END=49123493;CIPOS=-27,6;CIEND=0,8;CIPOS95=-3,3;CIEND95=0,4;IMPRECISE;SU=53;PE=53;SR=0	GT:SU:PE:SR	./.:53:53:0
4	49118764	1854	N	<DEL>	.	.	SVTYPE=DEL;STRANDS=+-:5;SVLEN=-6070;END=49124834;CIPOS=-10,399;CIEND=-487,9;CIPOS95=-1,139;CIEND95=-165,0;IMPRECISE;SU=5;PE=5;SR=0	GT:SU:PE:SR	./.:5:5:0
4	49119984	1855	N	<DUP>	.	.	SVTYPE=DUP;STRANDS=-+:4;SVLEN=8480;END=49128464;CIPOS=-460,9;CIEND=-10,461;CIPOS95=-176,1;CIEND95=-1,177;IMPRECISE;SU=4;PE=4;SR=0	GT:SU:PE:SR	./.:4:4:0
4	49120119	1856	N	<DEL>	.	.	SVTYPE=DEL;STRANDS=+-:4;SVLEN=-8644;END=49128763;CIPOS=-10,457;CIEND=-478,9;CIPOS95=-1,172;CIEND95=-166,1;IMPRECISE;SU=4;PE=4;SR=0	GT:SU:PE:SR	./.:4:4:0
4	49118729	1857	N	<DEL>	.	.	SVTYPE=DEL;STRANDS=+-:8;SVLEN=-13397;END=49132126;CIPOS=-10,342;CIEND=-171,9;CIPOS95=-1,143;CIEND95=-87,2;IMPRECISE;SU=8;PE=8;SR=0	GT:SU:PE:SR	./.:8:8:0
4	49120369	1858	N	<DUP>	.	.	SVTYPE=DUP;STRANDS=-+:9;SVLEN=12194;END=49132563;CIPOS=-280,9;CIEND=-10,127;CIPOS95=-95,2;CIEND95=-4,14;IMPRECISE;SU=9;PE=9;SR=0	GT:SU:PE:SR	./.:9:9:0
4	49123119	1859	N	<DEL>	.	.	SVTYPE=DEL;STRANDS=+-:8;SVLEN=-10570;END=49133689;CIPOS=-10,341;CIEND=-493,9;CIPOS95=-1,136;CIEND95=-150,0;IMPRECISE;SU=8;PE=8;SR=0	GT:SU:PE:SR	./.:8:8:0
4	49111718	1860	N	<DUP>	.	.	SVTYPE=DUP;STRANDS=-+:4;SVLEN=27616;END=49139334;CIPOS=-244,9;CIEND=-10,419;CIPOS95=-48,3;CIEND95=-1,137;IMPRECISE;SU=4;PE=4;SR=0	GT:SU:PE:SR	./.:4:4:0
4	49111970	1861	N	<DUP>	.	.	SVTYPE=DUP;STRANDS=-+:4;SVLEN=29861;END=49141831;CIPOS=-471,9;CIEND=-9,466;CIPOS95=-170,1;CIEND95=0,178;IMPRECISE;SU=4;PE=4;SR=0	GT:SU:PE:SR	./.:4:4:0
4	49111718	1862	N	<DUP>	.	.	SVTYPE=DUP;STRANDS=-+:7;SVLEN=30898;END=49142616;CIPOS=-243,9;CIEND=-10,271;CIPOS95=-48,3;CIEND95=-3,55;IMPRECISE;SU=7;PE=7;SR=0	GT:SU:PE:SR	./.:7:7:0
4	49120748	1863	N	<DUP>	.	.	SVTYPE=DUP;STRANDS=-+:4;SVLEN=21865;END=49142613;CIPOS=-10,7;CIEND=-9,8;CIPOS95=-2,0;CIEND95=0,0;IMPRECISE;SU=4;PE=0;SR=4	GT:SU:PE:SR	./.:4:0:4
4	49099676	1864	N	<DUP>	.	.	SVTYPE=DUP;STRANDS=-+:5;SVLEN=42937;END=49142613;CIPOS=-10,9;CIEND=-5,9;CIPOS95=-3,2;CIEND95=-1,6;IMPRECISE;SU=5;PE=4;SR=1	GT:SU:PE:SR	./.:5:4:1
4	49122926	1865	N	<DUP>	.	.	SVTYPE=DUP;STRANDS=-+:12;SVLEN=22452;END=49145378;CIPOS=-257,9;CIEND=-9,300;CIPOS95=-80,2;CIEND95=0,131;IMPRECISE;SU=12;PE=12;SR=0	GT:SU:PE:SR	./.:12:12:0
4	49112772	1866	N	<DEL>	.	.	SVTYPE=DEL;STRANDS=+-:8;SVLEN=-33149;END=49145921;CIPOS=-10,362;CIEND=-300,9;CIPOS95=-1,141;CIEND95=-87,1;IMPRECISE;SU=8;PE=8;SR=0	GT:SU:PE:SR	./.:8:8:0
4	49122930	1867	N	<DUP>	.	.	SVTYPE=DUP;STRANDS=-+:7;SVLEN=23784;END=49146714;CIPOS=-337,9;CIEND=-6,372;CIPOS95=-114,1;CIEND95=-1,156;IMPRECISE;SU=7;PE=7;SR=0	GT:SU:PE:SR	./.:7:7:0
4	49146872	1868	N	<DEL>	.	.	SVTYPE=DEL;STRANDS=+-:30;SVLEN=-288;END=49147160;CIPOS=-10,155;CIEND=-209,9;CIPOS95=-1,38;CIEND95=-12,4;IMPRECISE;SU=30;PE=30;SR=0	GT:SU:PE:SR	./.:30:30:0
4	49099777	1869	N	<DEL>	.	.	SVTYPE=DEL;STRANDS=+-:5;SVLEN=-49511;END=49149288;CIPOS=-9,431;CIEND=-497,9;CIPOS95=0,168;CIEND95=-169,1;IMPRECISE;SU=5;PE=5;SR=0	GT:SU:PE:SR	./.:5:5:0
4	49121409	1870	N	<DEL>	.	.	SVTYPE=DEL;STRANDS=+-:7;SVLEN=-27454;END=49148863;CIPOS=-10,157;CIEND=-7,9;CIPOS95=-3,20;CIEND95=-5,4;IMPRECISE;SU=7;PE=7;SR=0	GT:SU:PE:SR	./.:7:7:0
4	49110376	1871	N	<DUP>	.	.	SVTYPE=DUP;STRANDS=-+:7;SVLEN=39083;END=49149459;CIPOS=-474,9;CIEND=-10,483;CIPOS95=-148,1;CIEND95=-1,148;IMPRECISE;SU=7;PE=7;SR=0	GT:SU:PE:SR	./.:7:7:0
4	49151734	1872	N	<DEL>	.	.	SVTYPE=DEL;STRANDS=+-:4;SVLEN=-20;END=49151754;CIPOS=-9,8;CIEND=-9,8;CIPOS95=0,0;CIEND95=0,0;SU=4;PE=0;SR=4	GT:SU:PE:SR	./.:4:0:4
4	49120987	1873	N	<DEL>	.	.	SVTYPE=DEL;STRANDS=+-:4;SVLEN=-30460;END=49151447;CIPOS=-10,309;CIEND=-105,9;CIPOS95=-2,66;CIEND95=-36,3;IMPRECISE;SU=4;PE=4;SR=0	GT:SU:PE:SR	./.:4:4:0
4	49121488	1874	N	<DUP>	.	.	SVTYPE=DUP;STRANDS=-+:8;SVLEN=30913;END=49152401;CIPOS=-355,3;CIEND=-10,380;CIPOS95=-150,0;CIEND95=-1,107;IMPRECISE;SU=8;PE=8;SR=0	GT:SU:PE:SR	./.:8:8:0
4	49123011	1875	N	<DEL>	.	.	SVTYPE=DEL;STRANDS=+-:7;SVLEN=-29384;END=49152395;CIPOS=-5,4;CIEND=-5,4;CIPOS95=0,0;CIEND95=0,0;SU=7;PE=0;SR=7	GT:SU:PE:SR	./.:7:0:7
4	49152539	1876	N	<DUP>	.	.	SVTYPE=DUP;STRANDS=-+:22;SVLEN=485;END=49153024;CIPOS=-176,9;CIEND=-4,207;CIPOS95=-44,2;CIEND95=0,66;IMPRECISE;SU=22;PE=22;SR=0	GT:SU:PE:SR	./.:22:22:0
4	49122992	1877	N	<DUP>	.	.	SVTYPE=DUP;STRANDS=-+:165;SVLEN=30099;END=49153091;CIPOS=-440,9;CIEND=-10,45;CIPOS95=-46,2;CIEND95=-2,6;IMPRECISE;SU=165;PE=165;SR=0	GT:SU:PE:SR	./.:165:165:0
4	49149374	1878	N	<DEL>	.	.	SVTYPE=DEL;STRANDS=+-:7;SVLEN=-5822;END=49155196;CIPOS=-10,490;CIEND=-471,9;CIPOS95=0,154;CIEND95=-142,1;IMPRECISE;SU=7;PE=7;SR=0	GT:SU:PE:SR	./.:7:7:0
4	49150046	1879	N	<DEL>	.	.	SVTYPE=DEL;STRANDS=+-:19;SVLEN=-5257;END=49155303;CIPOS=-10,411;CIEND=-366,9;CIPOS95=-1,83;CIEND95=-92,1;IMPRECISE;SU=19;PE=19;SR=0	GT:SU:PE:SR	./.:19:19:0
4	49094153	1880	N	<DEL>	.	.	SVTYPE=DEL;STRANDS=+-:4;SVLEN=-62255;END=49156408;CIPOS=-10,423;CIEND=-468,9;CIPOS95=-1,145;CIEND95=-165,0;IMPRECISE;SU=4;PE=4;SR=0	GT:SU:PE:SR	./.:4:4:0
4	49110286	1881	N	<DUP>	.	.	SVTYPE=DUP;STRANDS=-+:7;SVLEN=46282;END=49156568;CIPOS=-135,9;CIEND=-10,144;CIPOS95=-25,2;CIEND95=-2,80;IMPRECISE;SU=7;PE=7;SR=0	GT:SU:PE:SR	./.:7:7:0
4	49107682	1882	N	<DUP>	.	.	SVTYPE=DUP;STRANDS=-+:5;SVLEN=48910;END=49156592;CIPOS=-65,9;CIEND=-10,407;CIPOS95=-27,3;CIEND95=-1,150;IMPRECISE;SU=5;PE=5;SR=0	GT:SU:PE:SR	./.:5:5:0
4	49095116	1883	N	<DEL>	.	.	SVTYPE=DEL;STRANDS=+-:26;SVLEN=-61331;END=49156447;CIPOS=-10,383;CIEND=-443,9;CIPOS95=-1,80;CIEND95=-96,0;IMPRECISE;SU=26;PE=26;SR=0	GT:SU:PE:SR	./.:26:26:0
4	49107504	1884	N	<DEL>	.	.	SVTYPE=DEL;STRANDS=+-:4;SVLEN=-48942;END=49156446;CIPOS=-10,466;CIEND=-433,9;CIPOS95=-1,178;CIEND95=-151,1;IMPRECISE;SU=4;PE=4;SR=0	GT:SU:PE:SR	./.:4:4:0
4	49152486	1885	N	<DUP>	.	.	SVTYPE=DUP;STRANDS=-+:9;SVLEN=4377;END=49156863;CIPOS=-4,3;CIEND=-4,3;CIPOS95=0,0;CIEND95=0,0;SU=9;PE=0;SR=9	GT:SU:PE:SR	./.:9:0:9
4	49142535	1886	N	<DUP>	.	.	SVTYPE=DUP;STRANDS=-+:6;SVLEN=15738;END=49158273;CIPOS=-6,5;CIEND=-6,5;CIPOS95=0,0;CIEND95=0,0;SU=6;PE=0;SR=6	GT:SU:PE:SR	./.:6:0:6
4	49113111	1887	N	<DUP>	.	.	SVTYPE=DUP;STRANDS=-+:5;SVLEN=45217;END=49158328;CIPOS=-476,9;CIEND=-10,378;CIPOS95=-162,1;CIEND95=-1,133;IMPRECISE;SU=5;PE=5;SR=0	GT:SU:PE:SR	./.:5:5:0
4	49151440	1888	N	<DEL>	.	.	SVTYPE=DEL;STRANDS=+-:5;SVLEN=-6815;END=49158255;CIPOS=-10,9;CIEND=-10,9;CIPOS95=0,0;CIEND95=0,0;SU=5;PE=0;SR=5	GT:SU:PE:SR	./.:5:0:5
4	49152882	1889_1	N	[4:49636333[N	.	.	SVTYPE=BND;STRANDS=--:6;EVENT=1889;MATEID=1889_2;CIPOS=-6,5;CIEND=-6,5;CIPOS95=0,0;CIEND95=0,0;SU=6;PE=0;SR=6	GT:SU:PE:SR	./.:6:0:6
4	49636333	1889_2	N	[4:49152882[N	.	.	SVTYPE=BND;STRANDS=--:6;SECONDARY;EVENT=1889;MATEID=1889_1;CIPOS=-6,5;CIEND=-6,5;CIPOS95=0,0;CIEND95=0,0;SU=6;PE=0;SR=6	GT:SU:PE:SR	./.:6:0:6
4	49151511	1890_1	N	N]4:49636625]	.	.	SVTYPE=BND;STRANDS=++:4;EVENT=1890;MATEID=1890_2;CIPOS=-10,9;CIEND=-10,9;CIPOS95=-1,1;CIEND95=-1,1;IMPRECISE;SU=4;PE=1;SR=3	GT:SU:PE:SR	./.:4:1:3
4	49636625	1890_2	N	N]4:49151511]	.	.	SVTYPE=BND;STRANDS=++:4;SECONDARY;EVENT=1890;MATEID=1890_1;CIPOS=-10,9;CIEND=-10,9;CIPOS95=-1,1;CIEND95=-1,1;IMPRECISE;SU=4;PE=1;SR=3	GT:SU:PE:SR	./.:4:1:3
4	49102736	1891_1	N	N]4:49639226]	.	.	SVTYPE=BND;STRANDS=++:6;EVENT=1891;MATEID=1891_2;CIPOS=-10,495;CIEND=-10,494;CIPOS95=0,162;CIEND95=-1,161;IMPRECISE;SU=6;PE=6;SR=0	GT:SU:PE:SR	./.:6:6:0
4	49639226	1891_2	N	N]4:49102736]	.	.	SVTYPE=BND;STRANDS=++:6;SECONDARY;EVENT=1891;MATEID=1891_1;CIPOS=-10,494;CIEND=-10,495;CIPOS95=-1,161;CIEND95=0,162;IMPRECISE;SU=6;PE=6;SR=0	GT:SU:PE:SR	./.:6:6:0
4	49635731	1892	N	<DEL>	.	.	SVTYPE=DEL;STRANDS=+-:6;SVLEN=-6293;END=49642024;CIPOS=-8,394;CIEND=-380,9;CIPOS95=0,159;CIEND95=-138,1;IMPRECISE;SU=6;PE=6;SR=0	GT:SU:PE:SR	./.:6:6:0
4	49107588	1893_1	N	[4:49642943[N	.	.	SVTYPE=BND;STRANDS=--:9;EVENT=1893;MATEID=1893_2;CIPOS=-468,9;CIEND=-495,9;CIPOS95=-137,0;CIEND95=-146,1;IMPRECISE;SU=9;PE=9;SR=0	GT:SU:PE:SR	./.:9:9:0
4	49642943	1893_2	N	[4:49107588[N	.	.	SVTYPE=BND;STRANDS=--:9;SECONDARY;EVENT=1893;MATEID=1893_1;CIPOS=-495,9;CIEND=-468,9;CIPOS95=-146,1;CIEND95=-137,0;IMPRECISE;SU=9;PE=9;SR=0	GT:SU:PE:SR	./.:9:9:0
4	49641711	1894	N	<DUP>	.	.	SVTYPE=DUP;STRANDS=-+:6;SVLEN=2182;END=49643893;CIPOS=-490,9;CIEND=-10,411;CIPOS95=-160,0;CIEND95=-1,127;IMPRECISE;SU=6;PE=6;SR=0	GT:SU:PE:SR	./.:6:6:0
4	49123143	1895	N	<INV>	.	.	SVTYPE=INV;STRANDS=++:6,--:1;SVLEN=521690;END=49644833;CIPOS=-8,0;CIEND=-79,214;CIPOS95=-8,0;CIEND95=-69,65;IMPRECISE;SU=7;PE=7;SR=0	GT:SU:PE:SR	./.:7:7:0
4	49633812	1896	N	<DEL>	.	.	SVTYPE=DEL;STRANDS=+-:5;SVLEN=-11628;END=49645440;CIPOS=-10,247;CIEND=-461,9;CIPOS95=-2,60;CIEND95=-159,0;IMPRECISE;SU=5;PE=5;SR=0	GT:SU:PE:SR	./.:5:5:0
4	49645635	1897	N	<DUP>	.	.	SVTYPE=DUP;STRANDS=-+:10;SVLEN=797;END=49646432;CIPOS=-311,8;CIEND=-10,279;CIPOS95=-128,0;CIEND95=-1,91;IMPRECISE;SU=10;PE=10;SR=0	GT:SU:PE:SR	./.:10:10:0
4	49149968	1898_1	N	N]4:49647549]	.	.	SVTYPE=BND;STRANDS=++:6;EVENT=1898;MATEID=1898_2;CIPOS=-10,9;CIEND=-10,9;CIPOS95=-1,1;CIEND95=-1,1;IMPRECISE;SU=6;PE=3;SR=3	GT:SU:PE:SR	./.:6:3:3
4	49647549	1898_2	N	N]4:49149968]	.	.	SVTYPE=BND;STRANDS=++:6;SECONDARY;EVENT=1898;MATEID=1898_1;CIPOS=-10,9;CIEND=-10,9;CIPOS95=-1,1;CIEND95=-1,1;IMPRECISE;SU=6;PE=3;SR=3	GT:SU:PE:SR	./.:6:3:3
[truncated: 3,200,745 more chars]
