# Supplementary material for: Discovery of large genomic inversions using long range information
Source: BMC Genomics. 2017 Jan 10;18:65. doi: 10.1186/s12864-016-3444-1 (PMC5223412; doi:10.1186/s12864-016-3444-1)
Supplement: Additional file 2: — Call sets. Call sets generated by Valor, DELLY, LUMPY, and GASVPro using both real data and simulations. (ZIP 72710 kb) [file 12864_2016_3444_MOESM2_ESM.zip › supplementary/NA12877/lumpy_NA12877_platinum.bed]

1	21701031	21701212	181
1	44059296	44059886	590
1	91924804	91924965	161
1	93262272	93262356	84
1	121484730	121484966	236
1	121485013	121485235	222
1	121138317	148854596	27716279
1	121138246	148854597	27716351
1	155119794	155119941	147
1	177614387	177614419	32
1	194638618	194638693	75
1	205178628	205178775	147
1	237566101	237566207	106
1	247291229	247333813	42584
2	50814544	50816641	2097
2	51665927	51666158	231
2	87645391	91696150	4050759
2	152607205	152607258	53
2	155155023	155155277	254
2	169577947	169578128	181
2	189666161	189666365	204
2	208510034	208510178	144
3	34708111	34708144	33
3	34892019	34892154	135
3	44740942	44742440	1498
3	161354889	161355059	170
3	164810643	164810913	270
4	49110374	49659762	549388
4	49123145	49659886	536741
4	49112787	49660000	547213
4	49123143	49644833	521690
4	49122917	49650703	527786
4	49105715	49659432	553717
4	105878404	105878649	245
4	127022482	127022640	158
4	132174373	132174495	122
4	190585813	190613116	27303
4	190624742	190625111	369
5	262529	1570154	1307625
5	239422	1590520	1351098
5	18444011	18444154	143
5	32856175	32856429	254
5	38990702	38990959	257
5	96568082	96568201	119
5	136044819	136044901	82
5	178266117	180100897	1834780
6	28894762	28895037	275
6	34039446	34040148	702
6	39902754	39902790	36
6	58778248	58778474	226
6	58778809	58778867	58
6	67492484	67492725	241
6	81331639	81331754	115
6	131884789	131884983	194
6	152635956	152636117	161
6	154463291	154463414	123
6	170429039	170429173	134
7	40879374	40880469	1095
7	49589248	49589432	184
7	64901246	64901293	47
8	25912372	25912458	86
8	34243928	34244034	106
8	43092942	43093885	943
8	43095232	43096001	769
8	86174252	86174297	45
9	4537435	4537813	378
9	38750670	38750786	116
9	68319716	68319945	229
9	76723893	76723945	52
9	92084241	92084279	38
9	118010647	118010755	108
10	12867167	12867245	78
10	29421798	29421872	74
10	39108381	39125569	17188
10	39079301	39133365	54064
10	42399280	42527799	128519
10	42398246	42529634	131388
10	42399503	42529770	130267
10	42400446	42530336	129890
10	53947907	53948132	225
10	67428566	67428784	218
11	23968142	23968179	37
11	39616798	39617003	205
11	106313897	106314010	113
12	12544846	12546614	1768
12	39860126	39860332	206
12	47290477	47309751	19274
12	50182610	50182912	302
12	51217248	51217447	199
12	78084472	78084543	71
13	23023710	23023891	181
13	82356872	82356964	92
13	103209882	103210118	236
13	111873563	111873880	317
14	53274489	53274606	117
14	65288987	65289100	113
14	87519891	87520042	151
14	93926183	93926456	273
15	95481628	95481718	90
16	29238176	29238596	420
16	48905293	48906227	934
16	33865736	33899852	34116
16	33919426	33983122	63696
16	33895482	46417215	12521733
16	34187884	46443338	12255454
16	60062575	60062920	345
16	80797123	80797237	114
17	31683979	31684101	122
17	39789124	39789671	547
18	18511952	18512270	318
18	18517371	18518418	1047
18	18516925	18518926	2001
18	18514651	18519325	4674
18	18515980	18519774	3794
18	18512937	18519012	6075
18	18511869	18520089	8220
18	18516261	18519170	2909
18	18517508	18520232	2724
18	18515089	18520300	5211
18	18512610	18519829	7219
18	38177967	38178131	164
18	53797256	53797331	75
19	37732894	37732994	100
20	23103195	23103632	437
20	46523680	47131984	608304
20	49706488	49706530	42
21	22781176	22781331	155
21	25764071	25764331	260
21	27374158	27374705	547
22	18955219	20258582	1303363
X	46810798	46830750	19952
MT	903	1338	435
MT	6373	6584	211
MT	7969	8232	263
MT	9778	9938	160
MT	10447	10605	158
MT	13046	13242	196
MT	15630	15784	154
GL000220.1	139707	140066	359
GL000220.1	143581	145041	1460
GL000205.1	167771	168932	1161
GL000195.1	86046	138593	52547
GL000225.1	42147	73859	31712
GL000225.1	6551	85475	78924
