# Supplementary material for: Discovery of large genomic inversions using long range information
Source: BMC Genomics. 2017 Jan 10;18:65. doi: 10.1186/s12864-016-3444-1 (PMC5223412; doi:10.1186/s12864-016-3444-1)
Supplement: Additional file 2: — Call sets. Call sets generated by Valor, DELLY, LUMPY, and GASVPro using both real data and simulations. (ZIP 72710 kb) [file 12864_2016_3444_MOESM2_ESM.zip › supplementary/NA12877/gasvpro_NA12877_platinum.outer.bed]

1	724782	224202344	54	104.5
1	825460	5727248	4	316.5
1	1530999	1531971	4	278.2
1	1588432	1654104	12	149.8
1	1594106	1660516	4	281.9
1	2037672	2038695	4	320.4
1	2584195	2586929	11	-1
1	2584269	2616382	4	-1
1	2583488	2620015	4	128.6
1	2583440	2622481	6	199.1
1	2583498	2629413	33	90.1
1	2584512	2585797	10	97.4
1	2584382	2629455	4	121.2
1	2585387	2623559	13	-1
1	2584922	2624011	20	-1
1	2585914	2586918	17	-1
1	2585592	2615831	7	203.1
1	2621389	2626850	6	304.7
1	2622789	2623496	4	4.2
1	2625869	2629662	4	281.2
1	3097536	3098494	38	131.1
1	4195843	4196971	5	232.5
1	4692703	4693392	4	56.5
1	6997019	6997930	5	267
1	11099431	11101905	9	173
1	11101423	11102616	4	317.1
1	11433770	11434671	5	157.9
1	12942339	13220057	5	198.2
1	14436919	14439045	28	-1
1	16376356	16386544	9	164.1
1	16877081	17008663	4	296.5
1	17053734	17188569	4	103.9
1	17492130	17493103	4	307.2
1	18375859	18376764	5	229.7
1	22309676	22333384	4	259.9
1	22312402	22335647	6	223.7
1	23718567	23719472	6	259.7
1	24960942	24961799	19	228.1
1	26095378	26095833	5	-1
1	29720732	30878769	8	139.7
1	30569208	30965744	5	282.2
1	31904411	31905260	7	196.6
1	32966041	33005505	10	154.5
1	33193797	33196265	29	84.3
1	33278774	174907252	5	274.6
1	37423715	37426027	8	-1
1	39969887	39970663	28	159
1	48208539	48209686	5	301.2
1	61060398	61062788	31	108.2
1	70911861	70912618	10	164.3
1	76111706	79481535	8	302.4
1	85979984	144849530	4	178.4
1	89395733	91645352	6	230.8
1	90843961	90845076	4	329.7
1	91757689	91767067	6	308.4
1	95627744	95680475	10	264.4
1	103913726	208553425	9	254.6
1	121137765	121138439	7	64.9
1	121351680	121355475	73	186.4
1	121353870	121356083	5	244.4
1	121355305	121429822	4	332.8
1	121355297	121482415	4	338
1	121355687	121483776	8	324.9
1	121357670	121358923	5	294
1	121358094	121386720	26	300.9
1	121357648	121478817	4	279.5
1	121358080	121480607	15	316.5
1	121358106	121483223	159	293.1
1	121357872	121484224	5	80.4
1	121357783	121485606	4	160
1	121472308	121474786	4	304.5
1	121478244	121480629	16	312.6
1	121478385	121482008	4	62.9
1	121478057	121483201	108	272.4
1	121481933	121484150	27	211.4
1	121484604	121485913	40538	-1
1	142535503	142539282	11	29
1	142536105	142542724	5	13.4
1	142538488	142542829	6	-1
1	142538206	142539987	159	-1
1	144017215	144018156	5	291.1
1	144679910	144954955	6	274.9
1	144837718	145378322	4	310.5
1	144855051	146494441	4	316.2
1	147858242	149221755	4	174.7
1	148848562	148850905	7	306.8
1	148849536	148850731	72	-1
1	149033909	149034681	35	100.2
1	149034519	149035536	4	335.8
1	154686382	154687095	25	40.1
1	161519842	161601446	4	168.2
1	166380923	166463610	4	172.6
1	187466066	187467175	9	296.2
1	194638155	194639199	4	339.5
1	201225096	201227348	4	258.5
1	202593681	202594465	20	165.7
1	207097240	207098049	60	148.3
1	207291937	207293640	5	295.5
1	209626749	213087998	12	284.2
1	209934895	209936217	28	124.5
1	225133163	225248505	7	189.8
1	231007692	245347439	8	102.3
1	234383469	234384303	8	203.8
1	237565697	237566651	7	295.5
1	243643487	243644494	4	321.3
1	246407095	246410974	19	190
2	740527	741249	34	-1
2	845830	846503	6	-1
2	1108712	1110490	4	229.1
2	1428593	1429395	12	186.9
2	1529383	1536563	10	100.9
2	1531156	1537390	11	-1
2	1534000	1539623	28	-1
2	1536331	1537170	15	181.5
2	1600165	1601472	14	-1
2	1600193	1602084	6	-1
2	1727879	46795820	4	341.7
2	3184794	3185388	28	-1
2	3244511	3245000	10	-1
2	3888579	13474890	4	341
2	9445931	9446461	5	-1
2	10151612	10153475	29	81.3
2	10153038	10155445	22	74.3
2	16407001	16408433	39	-1
2	25293799	25299073	13	169.6
2	33141072	242641775	5	214.5
2	45448021	45449168	16	203.9
2	62957692	133024865	14	266.8
2	63549124	63555445	5	209.9
2	64602419	64603593	6	264.6
2	65827584	65828329	5	124.5
2	68239484	119063576	4	307.8
2	71845165	71846077	4	274.2
2	87586819	92179595	4	319.3
2	87589931	87591919	4	261.4
2	87623547	87642280	47	153.6
2	87623649	87644758	4	180.9
2	87623609	87656096	7	250.5
2	87641493	87642375	6	233.1
2	88429468	88430311	7	228.1
2	89077105	97835107	9	310.6
2	89255241	89297660	7	274.7
2	89837636	89839446	34	82
2	89842039	89845065	20	172.5
2	89851852	89855186	5	244.4
2	89867188	89868477	49	206.5
2	89868424	89872436	28	231.9
2	89868895	89872580	11	343.9
2	89872000	89872688	4	61.8
2	89875148	89878665	17	110.4
2	89876837	89877644	50	165.7
2	89877607	89880410	46	-1
2	90448352	91670532	5	241.6
2	90448474	91671561	13	-1
2	90449438	90450276	6	156.9
2	90449138	90450359	12	-1
2	90448847	91671391	5	218.8
2	90450048	91670765	28	-1
2	90449462	91671551	4	309.5
2	90464635	91680221	10	241
2	90477017	90485382	5	317.6
2	90481914	90482510	25	46.6
2	90481807	90485586	5	307.2
2	90482803	90485746	5	189
2	90484921	90485722	4	200.1
2	91696918	91697973	14	-1
2	91738774	91739917	6	151
2	92268856	92269837	6	306.6
2	92276276	92279910	25	75.1
2	92277997	92310103	4	281.9
2	92280502	92306077	55	220.6
2	92280374	92307252	27	310
2	92280848	92281940	14	337.5
2	92281088	92291406	19	171
2	92281074	92297154	348	179.9
2	92281084	92316579	122	175.5
2	92283897	132997121	11	344.7
2	92290120	92310151	24	300.9
2	92289987	132997075	327	310.5
2	92291482	92292055	13	-1
2	92290843	92296713	10	218.1
2	92290783	92301318	9	202.9
2	92290915	92317850	23	-1
2	92296099	92301321	11	229.9
2	92305248	92306202	90	296.7
2	92305356	92307143	16	222.3
2	92306204	92310253	51	-1
2	92306190	92317191	68	-1
2	92305336	92317735	7	250.7
2	92305232	92321511	9	313.2
2	92305315	92322526	5	265.2
2	92305354	133002926	7	303.7
2	92309700	92310472	16	-1
2	92312595	92313676	14	335
2	92314961	92317813	4	325.1
2	113103706	113104873	7	150.8
2	120417006	120418579	35	62.4
2	125766380	125768618	23	168.9
2	131422532	131426113	10	214.3
2	131886167	131887757	9	300
2	132795419	132796809	4	344.7
2	133002136	133004147	9	173.5
2	135260356	135262176	10	188.8
2	135874712	135875609	5	252.1
2	153460686	153461893	8	297
2	155794724	155795674	4	288.9
2	190609583	216814080	5	199
2	232698380	232701842	4	313.7
2	233191200	233305247	4	289.5
2	235919260	235920087	7	201.8
2	237939375	237940319	4	262.2
2	240564202	240565031	27	200.6
2	240640571	240641712	13	172.5
2	240854125	240855109	4	303.5
2	241248856	241249692	33	-1
2	241467049	241467663	22	-1
2	241751870	241752647	17	185.1
2	242529713	242530495	12	68.1
3	59932	75279452	10	193.4
3	1032146	1032962	25	209.2
3	8601719	8602246	29	-1
3	10035312	10089559	11	253.8
3	10036477	11912492	8	272.9
3	10088175	11911997	25	77.2
3	10407223	132601007	16	250
3	11955802	12913827	17	233.1
3	12730312	12731260	9	232.2
3	38125481	38126391	11	262.6
3	43705321	43725132	17	149.2
3	48252898	48253801	8	239.9
3	54024714	54025588	13	241.5
3	57522457	57524199	14	179.5
3	64876641	122303648	4	320.1
3	66059844	66060682	31	125.9
3	73855502	73857740	13	133.1
3	77338876	77341303	7	186.7
3	77340008	77345040	6	188.5
3	90339648	90380017	4	325.4
3	90453537	90504935	15	114.3
3	90478917	90488818	7	280.7
3	90488039	90496131	7	293
3	90493918	90499368	5	309.7
3	90503593	90504719	4	229.9
3	96340348	96341321	4	292.1
3	97859623	97902401	24	90.1
3	97881860	97921543	6	176
3	98408214	98408720	6	-1
3	106230126	106231445	4	74
3	125439384	125462462	4	214.7
3	128380319	128415003	12	86.9
3	128413102	128413992	23	72.8
3	130816811	160765848	9	155.9
3	140621017	140622488	26	118
3	143167915	143168878	6	266.8
3	146390275	146395333	36	144.3
3	163728465	163729584	7	260
3	176542022	177833258	4	215.8
3	183675044	183675852	7	110.3
3	194543255	194546511	18	93.9
3	194663711	194664626	5	270.2
3	194830773	194831912	7	220.7
3	195437252	195438151	7	93.3
3	195506667	195515392	8	101.2
3	197111580	197112509	27	-1
3	197111242	197114002	4	182.1
3	197111145	197116262	4	283.4
3	197111238	197117907	18	77.6
3	197113382	197115496	8	-1
3	197112755	197118627	4	95.7
3	197116735	197118857	4	281.2
3	197117670	197118935	30	-1
4	85992	367415	12	141.9
4	1276558	1277735	4	289.3
4	1528392	76675385	4	283.4
4	3582086	8296655	4	223.6
4	3816474	3817121	16	86.7
4	6005802	6006518	28	-1
4	7133184	7133897	13	-1
4	7725939	7726859	8	220.8
4	12889024	12889812	23	174.4
4	17005032	24508348	4	254.2
4	32065687	32071111	25	101.2
4	32070772	32074935	10	272.5
4	37365014	74215358	5	342.5
4	39814706	39815477	4	89.1
4	40296016	40297852	12	211.4
4	40297055	40297710	17	87.8
4	49093135	49095158	6	281
4	49093168	49098659	5	161.4
4	49093042	49101567	6	245.9
4	49093123	49105014	5	297.7
4	49093943	49103186	16	-1
4	49094509	49106404	18	-1
4	49094232	49107298	18	-1
4	49094434	49108927	9	-1
4	49094253	49123461	12	-1
4	49094494	49095293	18	177.1
4	49095380	49099806	5	-1
4	49094953	49100749	61	-1
4	49094985	49107948	5	-1
4	49094514	49110771	6	232.5
4	49095365	49112503	4	-1
4	49094483	49121048	6	214.7
4	49095261	49106929	4	116.3
4	49096075	49101196	4	320.6
4	49096719	49097732	5	338.3
4	49097860	49102081	5	284.5
4	49098769	49101660	55	-1
4	49098759	49106434	8	-1
4	49098764	49107944	10	-1
4	49098060	49110859	4	275.9
4	49099374	49152264	11	-1
4	49098920	49102211	4	226.7
4	49098889	49105296	5	15.6
4	49099416	49106440	7	-1
4	49099434	49107270	12	-1
4	49098873	49108466	7	29
4	49099285	49121398	4	331.3
4	49099408	49121940	4	-1
4	49099440	49123385	6	-1
4	49099307	49143032	9	315
4	49100276	49152248	15	-1
4	49100204	49105074	5	327.1
4	49100294	49107269	8	-1
4	49099842	49108480	5	315.4
4	49100265	49110868	5	283.2
4	49100287	49113411	9	-1
4	49100253	49142187	4	292.2
4	49101086	49105828	4	175.4
4	49101454	49121306	18	293.7
4	49104074	49105339	6	-1
4	49103201	49109761	7	191.2
4	49103559	49110875	12	59
4	49104064	49122092	33	-1
4	49104149	49105024	5	252.8
4	49104230	49105722	11	280.2
4	49104921	49113253	44	-1
4	49105165	49115158	9	-1
4	49104237	49119084	7	282.5
4	49105146	49123598	28	-1
4	49105175	49150073	4	-1
4	49104919	49152270	5	-1
4	49105103	49156192	4	-1
4	49105022	49111237	73	-1
4	49105512	49114711	4	34.6
4	49106497	49107919	18	-1
4	49106497	49157036	5	-1
4	49106509	49108789	19	-1
4	49107000	49148528	4	337.3
4	49107314	49151941	4	80.1
4	49107034	49152989	6	317.3
4	49107694	49121769	6	-1
4	49107830	49123108	4	-1
4	49107294	49149568	10	118
4	49108023	49152253	5	344.7
4	49107990	49157035	13	-1
4	49109078	49123241	4	70.4
4	49109762	49111251	86	-1
4	49109904	49113203	32	-1
4	49110071	49114794	10	268.2
4	49109986	49116961	4	324.6
4	49110013	49118286	5	314.9
4	49109476	49122311	78	-1
4	49110729	49123645	35	-1
4	49110043	49142895	4	218.9
4	49110006	49149831	8	316.6
4	49110909	49152858	9	-1
4	49109565	49156867	4	219.2
4	49110854	49122152	130	-1
4	49110728	49139746	4	-1
4	49110897	49156983	13	-1
4	49111961	49112588	5	-1
4	49111551	49113006	5	34.6
4	49111992	49121082	4	74.4
4	49112084	49122779	4	-1
4	49112555	49123627	15	-1
4	49111324	49132462	8	330.8
4	49111638	49139416	5	100
4	49111607	49140437	4	145
4	49111603	49141942	13	92.7
4	49111582	49142777	5	311.9
4	49111317	49143041	6	339.4
4	49112333	49144691	6	-1
4	49111608	49151675	5	149.2
4	49111348	49152231	14	315.8
4	49111560	49153353	4	181.3
4	49112150	49114787	7	282.7
4	49113271	49121820	7	-1
4	49112610	49123537	11	-1
4	49113305	49152271	15	-1
4	49113014	49157036	7	-1
4	49112857	49158581	7	222.5
4	49114051	49121285	5	272.9
4	49114225	49122524	13	23.9
4	49115266	49120874	7	304.1
4	49117052	49123588	10	-1
4	49117087	49123284	6	98.6
4	49118249	49120453	8	284.7
4	49118955	49121753	41	-1
4	49119999	49125319	4	318.3
4	49120595	49129290	6	-1
4	49121181	49123492	11	-1
4	49120359	49132579	11	78.5
4	49120146	49152244	4	329.7
4	49121191	49153524	9	-1
4	49120902	49122305	15	-1
4	49121511	49143055	9	-1
4	49121118	49152812	35	-1
4	49120980	49157014	21	-1
4	49121445	49156999	8	-1
4	49123037	49124405	72	-1
4	49122647	49145660	12	247.2
4	49122612	49147067	7	278.7
4	49123227	49152263	7	-1
4	49122938	49153125	214	50.4
4	49122657	49154927	5	260.7
4	49122841	49156955	4	135.6
4	49131562	49143035	7	336.5
4	49133297	49152215	5	317.4
4	49138711	49139639	4	275.4
4	49138824	49143044	4	339.7
4	49139811	49152304	5	-1
4	49139666	49140662	11	329
4	49141579	49151933	6	66.9
4	49143117	49152263	12	-1
4	49148907	49149908	17	332.5
4	49149903	49152266	7	-1
4	49149901	49157320	6	-1
4	49151336	49152250	14	-1
4	49151077	49155705	6	-1
4	49151964	49157333	27	-1
4	49152432	49153158	27	119.1
4	49155832	49156973	5	-1
4	49633924	49647642	6	301.7
4	49634568	49659821	5	118.8
4	49639779	49660022	7	217.1
4	49641620	49660095	5	-1
4	49641372	49644237	6	292.7
4	49642011	49659934	4	227.3
4	49642941	49654617	5	39.5
4	49644657	49659501	8	209.6
4	49645474	49660539	9	-1
4	49645399	49646682	12	217.4
4	49645713	49651552	27	-1
4	49646807	49652753	4	323.9
4	49647049	49653671	4	146.9
4	49649703	49658084	15	290
4	49650552	49652312	25	171.1
4	49650406	49659499	9	202.7
4	49657931	49659492	15	194.9
4	49658093	49660540	107	-1
4	49659721	49660368	17	-1
4	59060513	65021246	7	132.2
4	59428886	59435882	48	98.3
4	63927612	161583981	4	189.4
4	64068968	64069999	6	309.7
4	68264823	68267233	124	-1
4	68264823	68266653	197	-1
4	69446062	69541932	6	218.9
4	69861688	114815579	4	222.4
4	72550366	72551356	4	303.7
4	85446091	89703217	6	300.2
4	91933211	91934238	7	270.6
4	91933497	91936296	21	87
4	112258126	112816228	5	188.4
4	144736844	144863312	6	145.6
4	144920934	145040536	5	191.2
4	147207813	147208578	17	-1
4	149428789	149429722	5	274.2
4	149428800	149430378	6	170.2
4	179253595	179254989	26	163.6
4	186609311	186610233	8	279.2
4	187245981	188427651	10	255.7
4	187376635	189078645	10	142.4
4	189424860	189427189	8	238.5
4	189425886	189427907	6	209.6
4	189427247	189428970	13	19.1
4	190154704	190156743	11	304.4
4	190386311	190387267	5	286
4	190606805	190607856	32	-1
4	190606354	190610462	5	234.9
4	190608462	190609141	22	100.8
4	190769742	190770586	11	166.1
4	190802048	190803002	6	301.8
5	283116	284099	4	309.2
5	697247	789113	5	270.4
5	754750	755163	63	-1
5	754768	847585	16	-1
5	1045317	1045849	39	-1
5	1539733	1540481	5	122.4
5	1845497	1846146	36	66.4
5	2490987	2491957	7	-1
5	3324299	3324817	22	-1
5	3659795	3660663	24	231.4
5	5810132	5810982	15	221.5
5	7372221	7372980	9	161.5
5	11120103	11121073	5	300.8
5	17508038	17622106	8	220.8
5	43665710	43824832	14	218.5
5	45967158	46055294	5	303.7
5	46323855	49526121	5	305.5
5	46326120	49535440	7	300.9
5	46339793	46365182	15	330.6
5	49440389	49441268	4	208
5	49448160	49508505	6	321.7
5	49476473	49515945	5	289.5
5	49516219	49526112	4	303.7
5	69315537	70190966	6	208.5
5	79988487	79989739	4	310.5
5	85251325	85252478	6	199.1
5	89788390	89789282	8	260.7
5	90573953	90576002	18	171.8
5	106018947	106237025	7	211.3
5	108689314	108690453	4	275.7
5	135269222	135270072	18	225
5	137455940	142647991	5	330.6
5	140088377	140097181	4	297
5	140553904	140559632	5	288.7
5	141011480	141579531	9	187.3
5	143512389	143515166	21	125.9
5	147553830	147555218	15	291.7
5	153668990	153670928	34	127.3
5	160671739	160680951	5	193.3
5	163755066	163756597	5	269.1
5	164601668	164608524	19	82.8
5	169597309	169598952	6	89.2
5	177026124	178447696	5	260.4
5	178012157	178013064	8	265.5
5	180042140	180042828	5	100.9
5	180061898	180062820	4	8.5
5	180175830	180195685	37	119.3
6	1053677	1054488	5	205.2
6	2376287	150521667	10	206.5
6	3145580	3146898	7	83.4
6	10517872	11200311	5	172.2
6	13434190	13435109	5	264
6	26852041	26852981	13	284
6	29765769	29922538	9	179.9
6	29856730	29911803	14	141.2
6	29901997	29911624	10	185.3
6	31236603	31321922	11	108.8
6	31296628	31305470	4	113.1
6	31377558	31473067	5	244.1
6	32413515	32457118	14	93.5
6	32439120	32496211	8	131.5
6	32440228	32497094	7	37.5
6	32449092	32493031	6	-1
6	32450724	32498874	6	61
6	32450640	32558518	15	163.5
6	32451369	32540491	5	271.4
6	32453488	32474492	21	-1
6	32453919	32540031	7	36.7
6	32458231	32505220	18	-1
6	32459354	32505765	11	120.3
6	32469512	32508049	54	139.2
6	32470897	32509282	24	101.1
6	32472204	32510245	13	-1
6	32472312	32509049	16	225.7
6	32473777	32512859	10	-1
6	32478194	32541302	8	208.7
6	32479769	32542717	24	-1
6	32481800	32544011	22	-1
6	32482563	32518530	9	-1
6	32484256	32520012	6	270.6
6	32484489	32546060	9	120.9
6	32484964	32520925	4	291
6	32486581	32548989	10	-1
6	32487162	32550005	6	279.2
6	32490524	32526945	17	176.7
6	32491301	32527615	8	157.6
6	32491765	32536256	4	264.5
6	32493204	32553996	9	278.6
6	32495487	32539480	34	-1
6	32496536	32556309	23	144.6
6	32502091	32540288	14	106.1
6	32503524	32505946	5	311.2
6	32520232	32546447	14	-1
6	32522913	32550494	4	307.2
6	32524529	32551088	38	209.7
6	32526526	32552881	8	-1
6	32609122	32713246	11	127
6	32620010	32719501	48	145.2
6	32622641	32721822	5	185.3
6	32630052	32727202	6	154.2
6	32631514	32728512	26	-1
6	32633222	32730661	4	276
6	32644176	135884415	5	230.8
6	34039818	34040379	39	-1
6	34040885	34041467	46	-1
6	35137035	35138003	4	312.5
6	35754407	35766952	19	162.2
6	44012891	44013467	51	-1
6	44149167	44150107	4	63.6
6	52650862	52691510	43	49.3
6	52652309	52691808	7	291.5
6	53925268	53929173	27	-1
6	57533595	103832299	6	222
6	58620908	62082021	8	194
6	58773373	58776413	5	279.7
6	58773505	58777342	5	205.1
6	58776821	58780131	3570	-1
6	61912000	61913962	10	-1
6	61913142	61914680	4	230.9
6	65022610	65023490	14	249.4
6	66464135	66465368	5	213
6	67492085	67493179	5	296.2
6	80071572	80073770	20	119.1
6	119261710	119262603	11	253.7
6	150304988	150305709	4	63.3
6	154462884	154463858	4	294.7
6	154846040	154846925	4	226.7
6	157640748	157641726	8	309.9
6	157731530	157732221	5	8.5
6	157732241	157734321	11	-1
6	157732007	157735083	18	-1
6	157734256	157734810	19	-1
6	160639372	160640493	9	294
6	160877691	160956748	23	125.6
6	160928231	161082487	6	169.2
6	161486776	161852155	4	239.9
6	166162410	166163259	16	216.3
6	166701815	166702503	4	123.1
6	166829144	166830102	6	303.2
6	168051959	168052710	77	142.5
6	168087109	168088110	5	320.9
6	168519974	168521012	10	257
6	169015829	169016721	4	-1
6	169060133	169060805	36	81.9
6	169116262	169116686	4	-1
6	169332033	169333004	7	285
6	169642555	169643335	9	173.2
6	170454248	170455068	8	177.5
6	170708267	170709768	7	-1
7	447689	448667	4	296.6
7	498872	499831	7	280.2
7	506726	507612	4	221.4
7	507271	508286	4	283.4
7	522980	523731	39	-1
7	605743	606651	12	257.3
7	627994	628708	4	95.7
7	944891	945694	4	179.6
7	944928	946323	8	146.6
7	1300577	1301446	6	235.1
7	4168141	4169265	8	228.6
7	6741573	6742540	4	296.1
7	8191880	8192797	19	271.9
7	40878966	40880910	16	292.5
7	44785441	44786297	8	230.9
7	45650118	45650974	12	229
7	45851073	45852767	11	158.1
7	52171127	52397720	15	174.9
7	55830496	62519106	13	231.2
7	56557951	57478329	40	-1
7	56992078	101689302	6	256.1
7	57284283	57284905	16	26.1
7	57477765	63635955	21	154.2
7	57548207	61740075	6	288
7	57550259	57556907	7	223.7
7	57553807	61758712	5	304.6
7	57990517	57997234	30	133
7	57992083	57993216	21	13.1
7	57994923	58007348	4	325.3
7	58009675	58010741	35	94.7
7	61053937	61749424	4	335.8
7	61054121	61754949	12	215.8
7	61054101	61756778	13	215.5
7	61054040	61798178	8	285
7	61054919	61749381	6	211.6
7	61055046	61788977	21	-1
7	61055462	61750956	4	284
7	61083273	61084098	29	182.5
7	61739633	61744279	17	211
7	61740260	61780571	9	-1
7	61740248	61785506	6	200.4
7	61740449	61758727	4	314.1
7	61740713	61780974	23	188.4
7	61741357	61757267	4	339.5
7	61742557	61752941	6	155.3
7	61742759	61783246	19	-1
7	61742631	61784268	5	143.8
7	61742421	61801326	4	308.2
7	61743273	61757438	5	250.1
7	61744473	61780614	24	-1
7	61744997	61784855	16	-1
7	61744700	61785777	5	332.8
7	61745857	61746763	52	-1
7	61746446	61757441	13	195.7
7	61747779	61784316	10	177.1
7	61748667	61754753	10	200.3
7	61748538	61780949	22	183
7	61749496	61788971	9	-1
7	61750536	61786893	16	-1
7	61752062	61781106	7	301.5
7	61752221	61787519	4	316.5
7	61752600	61789938	75	42.1
7	61753095	61754047	13	294.7
7	61753250	61792595	11	127.8
7	61753186	61796129	16	194.2
7	61754033	61788359	4	246.1
7	61754065	61800278	4	31.8
7	61754542	61755634	4	284
7	61754754	61786289	35	3.5
7	61755546	61784305	6	149.3
7	61756447	61800504	5	290
7	61758667	61791332	26	-1
7	61781439	61784372	4	209.4
7	61788366	61788975	29	-1
7	61789857	61797418	6	108.7
7	61789686	61798670	5	277.5
7	61791471	61792867	4	208.5
7	61791309	61799103	9	92.4
7	61792188	61799430	4	281.2
7	61801415	61803336	5	207.1
7	61845313	61846310	4	324.6
7	61967317	61969697	115	68.6
7	61968627	61970880	7922	-1
7	61970747	61972981	5	2.8
7	62295961	62342172	4	206.9
7	62341611	62342526	16	92.7
7	62369417	62382571	4	308.7
7	63296250	67428103	21	207.8
7	63482399	63739438	4	260.9
7	64523534	65218236	7	259.9
7	64544396	65239103	4	315
7	65262214	65263084	14	241.9
7	66193473	73382232	14	126.6
7	72355019	102009769	8	120.9
7	76127925	76627519	5	195
7	76626911	76627795	15	-1
7	77238797	78263128	5	246.8
7	88516403	88519133	19	111.9
7	96546364	96550267	5	211.8
7	98177238	98177955	34	122
7	98408651	98409449	4	194.4
7	100549844	100551672	7	281.5
7	100550649	100551352	33	106.1
7	100634605	100647244	4	297
7	106621776	106622678	8	259.5
7	109235687	112877782	4	277.4
7	121162008	121163035	8	303
7	131338885	131339889	4	313.6
7	140181418	140189385	14	171.6
7	142013373	142046136	12	199.8
7	142098044	142118647	8	142.3
7	142098006	142138093	22	176.8
7	142098092	142175203	15	96.7
7	142106990	142147065	6	277.7
7	142107195	142164222	7	164.7
7	142108566	142128969	19	185.9
7	142110497	142148100	5	-1
7	142115229	142134831	12	-1
7	142115830	142172875	9	260.5
7	142127101	142164447	4	297.5
7	142133603	142170921	32	178.3
7	142143594	142181094	5	294.5
7	142191115	142217111	39	189
7	142197152	142224064	7	290.7
7	142358890	142360916	8	270.6
7	142358850	142362462	5	298.5
7	142460984	142472139	4	79.2
7	149281991	149306056	4	209.5
7	149731522	149736778	11	244.6
7	149736086	149739121	16	90.2
7	153202889	153203650	6	100.3
7	154876504	154880690	30	85
7	155127573	155128684	20	-1
7	155200204	155200829	6	-1
7	155407564	155408440	12	250.8
7	156124198	156125172	8	303.7
7	157841063	157842091	7	286.5
7	158127731	158130868	14	-1
7	158129211	158133843	7	161.2
7	158133601	158135121	4	213.1
8	751686	752657	8	286.7
8	1236442	1237274	9	203.4
8	1903215	1904072	4	223.7
8	2215958	2216743	10	-1
8	2726704	138075459	19	125.1
8	3145322	3148754	4	207.8
8	5297623	8920860	8	214.2
8	6506078	6507057	5	285.7
8	10662681	10663689	5	261.5
8	11313753	11314347	13	-1
8	11788167	11893419	22	115.8
8	11870291	12522240	6	306.3
8	28542271	63677665	6	246.1
8	29677310	29678264	10	231
8	43092553	43094282	20	256.9
8	43093368	43094326	47	-1
8	43093485	43096097	9	-1
8	43093485	43097481	16	-1
8	43094912	43095975	40	-1
8	43094847	43097753	278	-1
8	43582282	43712601	4	334.3
8	43594029	43615491	6	316.5
8	43604685	43707562	5	335
8	46846751	46854956	5	336
8	46891439	46898275	71	88.1
8	58116944	58123523	67	-1
8	58116069	58127779	12	221.3
8	58118249	58128071	77	55
8	58122154	58126818	14	136.3
8	73023210	73024306	8	293.2
8	91705501	91734011	20	-1
8	118874809	118876046	7	301.5
8	139704377	139704987	21	-1
8	139754301	139755157	12	226.4
8	141428943	142999269	6	242.1
8	142357496	142358291	20	160.2
8	142952797	142953879	5	291.1
8	142955214	142956039	17	197.2
8	143093868	143094769	7	259.2
8	143583168	143584077	5	228.3
8	143583333	143584342	6	-1
8	143601973	143602466	9	-1
8	144424069	144425063	4	306.4
8	145180361	145181139	6	153.5
9	4713615	4714519	10	255.9
9	21195077	21214000	5	193
9	22413783	104204656	5	176.8
9	34681378	34682094	66	120.2
9	35913493	35914512	4	313.1
9	45128605	47187252	4	304.6
9	66469752	68388782	17	161.7
9	66832748	66834318	4	330.2
9	66858078	66858933	4	174.7
9	66858178	66863610	4	304.5
9	66858939	68999115	4	338.5
9	67320268	67321160	11	247.9
9	69786670	70403873	15	-1
9	69952949	69953905	6	199.6
9	72652920	72653636	44	99.7
9	72853925	72860789	5	249.4
9	89155433	89156391	7	295.5
9	90030463	93179973	4	258.7
9	91589130	91589794	10	-1
9	93174997	93180805	5	296.7
9	93670361	96381419	10	211.8
9	107363110	107369579	29	135.6
9	107816227	107817793	4	296.2
9	113029837	113037425	16	142.1
9	118010238	118011225	4	314.2
9	118235547	118241354	4	274.2
9	120183089	131054425	5	99
9	132158575	132159340	31	150.2
9	135758933	135760459	17	172
9	136130097	136130908	6	137.5
9	137576913	137577458	21	15.6
9	137606039	137606989	4	290.2
9	138010596	138011481	11	248.2
9	139526698	139527847	5	292.4
9	139996654	139998459	4	128.1
9	139997309	139998505	19	-1
9	140222765	140223353	11	-1
9	140413033	140413637	4	-1
10	242573	243546	4	305.6
10	493807	494372	10	-1
10	1265581	1266475	6	245.3
10	3499110	3500020	12	99
10	5201827	5325243	6	274.4
10	6672417	6840503	4	280
10	13156635	13157531	6	246.9
10	14610110	14610917	21	185.8
10	19210949	76655134	4	154.5
10	26859268	26890339	4	333.6
10	27224543	27229382	47	60
10	30000013	30000894	50	68.1
10	34177455	68181786	4	151
10	36443669	36445224	5	245.3
10	38560528	42891831	6	141.3
10	38772646	38787845	5	305.2
10	38776103	39121926	30	331.3
10	38777124	39137192	10	265.3
10	38789164	38816784	11	168.9
10	38789294	38818957	65	98.1
10	38788866	39144509	6	313.7
10	38791804	39126083	4	330.6
10	38791860	39129289	11	288.7
10	38791939	39137268	9	313.5
10	38805640	38811064	5	324.9
10	38806716	39151346	4	344.7
10	38814856	38817724	4	317.4
10	38815545	39144361	10	154.5
10	38816314	38819131	42	-1
10	38817727	38818584	37	153
10	38817551	38819309	130	-1
10	38872811	39124937	5	343.9
10	38873695	39129299	4	303
10	38876226	42601794	8	287.2
10	38877922	42385664	4	312
10	38881819	38882546	5	-1
10	38883294	42666008	6	238.2
10	38885668	42662364	5	284
10	38885430	42665848	5	323.3
10	38888303	42601831	4	335.7
10	39077305	39081311	4	239.5
10	39077297	39108395	4	259.9
10	39078807	39085975	4	53.2
10	39079643	39112773	8	-1
10	39084637	39094506	6	228.3
10	39085485	39087573	4	326.9
10	39088261	39107875	5	333.6
10	39092461	39107778	6	322.2
10	39100855	39102554	22	-1
10	39101124	39102155	4	98.5
10	39100887	39106815	7	340.5
10	39105261	39112465	5	337.3
10	39106213	39107495	28	87.1
10	39106907	39112715	15	295.1
10	39106897	42359616	9	323.6
10	39113736	39135939	9	273.6
10	39113856	39145535	5	344.7
10	39117614	39136936	6	94.8
10	39118257	39126356	5	-1
10	39121157	39126052	4	331.5
10	39124141	39125990	9	251.5
10	39124054	39136005	12	317.4
10	39124310	39137042	36	140.5
10	39125222	39130795	4	240.7
10	39125186	39135779	5	323.9
10	39126068	39141549	6	-1
10	39125209	39150995	6	259.9
10	39125545	39136780	10	38.9
10	39125468	39150579	4	326.1
10	39128401	39129375	5	-1
10	39127003	39134612	4	302
10	39128446	39134030	10	317.2
10	39128523	39135778	6	252.3
10	39128197	39138636	13	325.6
10	39128456	39139289	21	280.7
10	39128173	39152943	4	342.5
10	39130305	39150689	5	67.9
10	39136389	39137768	9	203.1
10	39137772	39140466	8	135.1
10	39137739	39149526	5	295.2
10	39138702	39151102	7	130.1
10	39141048	39146759	5	281.2
10	42354599	42355586	4	290.2
10	42355271	42357972	52	125.5
10	42354951	42363773	4	278.7
10	42354694	42365941	5	230.9
10	42355546	42377262	17	-1
10	42355546	42382629	120	-1
10	42355993	42363882	7	123.3
10	42355546	42381069	19	-1
10	42356717	42361346	6	-1
10	42356370	42361968	4	152.9
10	42356997	42366239	21	-1
10	42356561	42369995	8	196.1
10	42357250	42374767	4	-1
10	42357373	42359672	51	-1
10	42356692	42380870	24	-1
10	42356688	42358878	18	-1
10	42358492	42359974	9	-1
10	42358743	42361701	18	-1
10	42357843	42365804	4	317.9
10	42358035	42369675	8	57.8
10	42358328	42373608	8	118.1
10	42358598	42376782	7	-1
10	42357677	42377072	4	202.3
10	42358603	42381229	18	-1
10	42358774	42362382	17	65.1
10	42358693	42363019	12	-1
10	42358516	42365656	141	-1
10	42358391	42367304	33	-1
10	42358781	42369923	17	-1
10	42358060	42371219	28	-1
10	42358748	42371738	42	-1
10	42358988	42375935	4	-1
10	42359343	42377681	6	-1
10	42358773	42378901	28	-1
10	42359371	42382718	12	-1
10	42359370	42361604	38	-1
10	42359775	42369435	7	-1
10	42359960	42375445	12	-1
10	42359526	42375966	5	60.8
10	42360081	42379341	42	-1
10	42359236	42380955	32	-1
10	42359716	42381338	6	276.7
10	42360483	42382550	10	-1
10	42359306	42383309	4	182.4
10	42360441	42365092	90	223.2
10	42361295	42366902	8	-1
10	42360552	42371706	6	317.2
10	42360138	42375098	5	-1
10	42361140	42380890	57	-1
10	42360496	42381149	4	174.7
10	42360689	42361717	13	-1
10	42361049	42362083	4	40.1
10	42360744	42363701	6	130.8
10	42361441	42369923	17	-1
10	42361524	42374106	7	-1
10	42360731	42374725	5	304.7
10	42361606	42375267	12	39.2
10	42361293	42378087	10	-1
10	42362045	42378828	6	-1
10	42361298	42379639	18	-1
10	42361129	42380251	4	14.1
10	42360657	42383045	4	116
10	42361644	42366084	4	91.8
10	42362344	42382168	17	-1
10	42362895	42364296	6	-1
10	42362523	42369407	4	290.2
10	42362971	42370210	16	-1
10	42362567	42378063	6	246.9
10	42362548	42379301	7	267.1
10	42362837	42381075	7	-1
10	42363289	42364013	5	145.7
10	42363952	42365281	5	-1
10	42363410	42369745	8	226.8
10	42363239	42376222	4	132.6
10	42364007	42377331	4	-1
10	42363952	42380929	36	-1
10	42363332	42381923	16	133.3
10	42364401	42366780	4	250
10	42364421	42371733	12	-1
10	42364648	42374934	4	37.3
10	42364303	42377254	6	75
10	42364001	42379403	36	-1
10	42364046	42383438	6	-1
10	42365293	42365880	57	-1
10	42365314	42370223	24	-1
10	42365606	42371568	10	-1
10	42364912	42381423	247	-1
10	42365622	42366902	10	-1
10	42366836	42369871	7	-1
10	42366880	42371515	8	-1
10	42366029	42378871	5	-1
10	42366880	42382057	5	-1
10	42366362	42378341	6	5.7
10	42366856	42369401	15	49.5
10	42366639	42381075	51	-1
10	42367822	42377295	4	327.7
10	42368440	42373862	5	292.5
10	42369379	42375361	4	-1
10	42368656	42375805	5	198.7
10	42369507	42382265	38	-1
10	42369992	42371634	15	-1
10	42369564	42378394	17	-1
10	42368813	42381229	177	-1
10	42371285	42380949	22	-1
10	42373104	42380842	7	276.9
10	42374528	42376009	6	-1
10	42374926	42377193	5	14.8
10	42374550	42377942	13	243.3
10	42373766	42379332	24	-1
10	42374996	42382135	5	-1
10	42375470	42378682	11	80.9
10	42376122	42382290	17	-1
10	42375879	42379401	51	-1
10	42376589	42382571	36	-1
10	42378650	42382368	15	-1
10	42378072	42383644	13	-1
10	42378838	42379641	6	-1
10	42378503	42381435	87	-1
10	42378875	42381944	5	315
10	42378590	42383210	9	172.8
10	42379789	42381729	47	-1
10	42380450	42382296	15	-1
10	42380170	42383192	13	10.9
10	42379826	42791332	4	310.5
10	42379794	42800483	9	330.6
10	42381772	42382549	12	-1
10	42383343	42385456	295	121.3
10	42383272	42391950	4	338
10	42383277	42392975	21	195.6
10	42383092	42598100	4	320.2
10	42384047	42384830	12	188.8
10	42384893	42386464	20	-1
10	42384716	42390031	16	-1
10	42384235	42394946	5	266.8
10	42384776	42385517	6	0.7
10	42384831	42389849	6	285
10	42384951	42395195	9	180.3
10	42384820	42388973	78	-1
10	42385664	42391209	29	-1
10	42385162	42391920	29	303.5
10	42385089	42394593	152	-1
10	42385708	42395162	6	263.2
10	42384852	42397387	88	-1
10	42384822	42598295	180	-1
10	42384718	42600663	184	-1
10	42387566	42388447	80	-1
10	42388481	42390845	6	-1
10	42388297	42392366	15	-1
10	42387563	42393543	78	-1
10	42387835	42397225	45	-1
10	42387563	42597625	62	-1
10	42388041	42600656	72	-1
10	42388949	42389791	20	166.3
10	42389006	42390540	5	126.4
10	42389043	42392877	11	85.9
10	42389051	42396957	14	210.7
10	42389123	42597514	9	263.6
10	42389041	42597981	7	86.2
10	42389748	42600655	4	-1
10	42389955	42391908	8	301.7
10	42390217	42392315	7	62.4
10	42390107	42393682	6	188
10	42390465	42397174	23	-1
10	42390427	42597625	47	-1
10	42390915	42600657	23	-1
10	42391255	42391969	6	84.9
10	42391071	42393080	14	19.8
10	42391529	42598601	15	-1
10	42391986	42396931	19	-1
10	42391823	42597624	29	-1
10	42391544	42600265	12	-1
10	42392320	42394218	5	284
10	42392657	42396645	6	330.6
10	42393251	42598273	13	-1
10	42392292	42600621	4	320.2
10	42392843	42393743	24	229.6
10	42393445	42397304	5	294
10	42393656	42597652	17	-1
10	42393989	42394583	437	58.7
10	42394809	42396622	5	-1
10	42393257	42600657	32	-1
10	42394786	42597616	43	-1
10	42395755	42598185	34	260.8
10	42395322	42600854	26	-1
10	42396697	42397647	152	-1
10	42396605	42597636	37	-1
10	42396574	42600654	33	-1
10	42396656	42601828	6	275.9
10	42398261	42399050	9	195.9
10	42398733	42399934	30	-1
10	42398229	42408642	6	247.6
10	42398204	42409688	5	329.8
10	42398939	42399877	10	287.4
10	42398914	42402424	28	309
10	42398933	42404838	28	288.6
10	42398965	42408683	346	264.7
10	42398888	42409645	6	285.7
10	42398898	42818637	7	320.9
10	42398761	42401218	954	-1
10	42400510	42402770	12	-1
10	42399941	42404855	27	333.5
10	42400794	42408782	97	-1
10	42401644	42409706	4	250.2
10	42408168	42818329	29	61.8
10	42527036	42528050	7	332.1
10	42528570	42531156	1033	-1
10	42527901	42532969	10	65.2
10	42527794	42535448	5	167.3
10	42527610	42538122	5	329.3
10	42528592	42540250	12	-1
10	42529457	42533439	3491	-1
10	42529855	42535665	71	-1
10	42528995	42535604	11	257.7
10	42529131	42536358	6	251.2
10	42529115	42539433	16	216.3
10	42529968	42540452	22	-1
10	42530230	42531162	10	284.8
10	42530217	42535296	5	15
10	42531535	42535123	7	287
10	42532256	42533014	8	160.1
10	42532188	42535131	332	271.2
10	42532192	42539484	25	268.6
10	42535969	42539577	8	268.3
10	42596611	42597410	375	183.6
10	42597270	42598623	5	-1
10	42597486	42600655	86	-1
10	42597774	42599187	7	27.3
10	42599686	42600656	2405	-1
10	42661583	42667758	7	289.5
10	42664481	42665475	4	323.2
10	42666944	42667802	11	236.3
10	42673495	42739569	5	-1
10	48357492	51488001	10	217.1
10	51509140	51510491	17	190.7
10	55511039	56181932	4	205.4
10	83130163	83131163	9	262.5
10	86492589	86493618	19	157.2
10	97206758	97208082	39	69.5
10	121186098	121186991	9	237.3
10	125013734	125014482	38	139.2
10	127190671	127201400	16	161.9
10	127939956	127940868	38	69.1
10	130381336	130382244	9	249.2
10	132588900	132589802	27	-1
10	132975263	132975841	52	-1
10	133284599	133285372	13	149.8
10	133730626	133732557	4	97.8
10	133730000	133732634	14	151.5
10	134177760	134178397	8	76.9
10	134635140	134638571	5	275.7
10	134824533	134825370	9	164.5
10	134880235	134880739	8	-1
10	135242349	135387470	8	183.1
11	194285	195213	11	274.7
11	308358	314520	12	141.9
11	363011	363940	7	136.2
11	1016668	1017297	5	13.4
11	1017194	1018757	35	-1
11	1092728	1093664	20	82.6
11	1213402	1214044	20	-1
11	2208950	60884407	6	188.6
11	7512435	7513336	7	253.8
11	19966203	19967193	5	252.3
11	20599764	21708190	5	300.3
11	21750963	21752033	15	232.2
11	26205927	26478259	6	221.4
11	36330762	36331950	10	298.7
11	48557779	55106824	7	192.4
11	48749254	54893441	32	-1
11	48828029	50692289	7	300.7
11	48834561	48858251	8	-1
11	48859517	55013848	4	324.9
11	49839286	49874089	14	102.5
11	50668695	50675456	5	256.8
11	50694332	50696107	4	276.6
11	50714991	50716197	5	273.3
11	50717019	50740476	11	218.1
11	50741703	50748044	4	255
11	51569031	51580107	4	343.2
11	51569825	51579990	6	277
11	51572743	51574779	144	-1
11	51572375	51580011	28	269.2
11	51576649	51579789	20	92.8
11	51579887	51581555	43	-1
11	51579902	51591833	131	-1
11	55084415	55196677	17	240
11	55482847	55494663	4	235.5
11	58657002	58720036	13	206.1
11	58809503	58853502	7	235.6
11	60866774	60867737	22	177.9
11	61777025	61778200	11	204.1
11	62133985	62152882	6	129.7
11	63698826	63702068	48	87.6
11	64363153	64364093	6	287.1
11	67974411	67975873	29	139.5
11	68282449	68411652	4	216.2
11	68950218	68953344	16	155.3
11	70217062	70218045	7	314.2
11	71237046	71275548	8	167.7
11	71310996	71611485	5	269.8
11	95366184	95367343	6	211.8
11	98266346	98269934	8	237.6
11	118292344	118294080	5	252.4
11	119932058	119932796	41	131.8
11	125654138	125735655	4	157.2
11	131550123	131550880	15	140.7
11	131550657	131551775	8	141.3
11	133415710	133416646	6	282.1
12	2214577	2215988	6	136.1
12	2364636	2365573	5	282.5
12	8575772	8596529	33	86.4
12	9548460	31264038	4	297.7
12	9558178	31273963	10	-1
12	9558423	31273826	21	169.4
12	9559237	31272424	7	264.3
12	11160774	11204468	4	313.6
12	11166551	11221852	7	24
12	11167564	11223168	24	209.7
12	11169459	11225518	18	191.4
12	11171760	11227952	4	287.2
12	11173928	11200701	4	110.3
12	11181250	11284701	6	259.1
12	11203016	11231972	11	233.5
12	11205776	11277365	4	320.6
12	11207107	11278393	9	130
12	11208297	11238368	42	-1
12	13164211	13165050	22	165.8
12	13678672	13679577	7	262.7
12	19449910	98886587	4	298.5
12	25955984	104359930	28	158.7
12	25956360	104374066	6	252.5
12	25956892	104378897	4	225.9
12	27280806	27792772	9	108.6
12	33620144	33650888	4	226.5
12	34202982	38739912	6	34.3
12	34829781	38367134	7	242.1
12	34833600	34834349	24	124.7
12	34833461	34835079	4	297.7
12	34833252	34837033	13	51.1
12	34834217	34842644	7	-1
12	34852721	34856865	8	212.6
12	34854608	34857010	4	249.5
12	37991672	38009036	6	180
12	38006687	38009043	22	282.3
12	38008213	38016859	8	310.2
12	38039212	38109097	11	330.6
12	39859717	39860774	7	293.2
12	40875906	40879046	29	108
12	40879486	40881088	6	121.8
12	40879469	40882155	5	165.4
12	40879328	40883043	5	281.2
12	50273000	50274391	13	-1
12	59946453	59953146	27	141.9
12	63938613	64134028	4	256.3
12	71532384	71534196	10	293.2
12	71708851	71710769	4	300
12	87204734	87206010	34	137.3
12	90486048	115014910	5	344.7
12	108757124	108758025	10	250.5
12	110099222	110099829	56	60.5
12	111979496	111980452	9	292.2
12	116078056	116080262	20	-1
12	121365563	121366537	16	309.9
12	124923927	124924380	15	-1
12	128181299	128182188	16	246
12	128957301	128958273	7	307.8
12	132061025	132062037	4	304.5
12	132067137	132068087	7	286.5
12	132815158	132816417	5	172.6
12	132957338	132958533	4	202.3
12	132973707	132974472	14	163.5
12	133049197	133050262	4	290
12	133269085	133270417	4	74
12	133420868	133421753	10	223.7
13	23507955	24930509	20	-1
13	23519244	24941593	8	269.4
13	27546781	27547855	30	134.1
13	28508524	28509361	13	186.3
13	29785229	29920866	18	198.4
13	29786636	29922176	9	155.9
13	36530637	36532547	17	114.5
13	36531848	36532603	53	162.2
13	43453657	114640322	4	283.4
13	70411533	93037991	6	241.5
13	74915173	74917121	50	115.9
13	82356417	82357478	4	339.5
13	98504729	98505553	13	205.5
13	111962339	111963207	12	244.6
13	112868849	112869978	5	279.7
13	112946591	112965757	5	178.9
13	113886090	113886935	4	210.2
13	114455291	114455948	8	62.7
13	114753888	114755458	5	279.9
13	114766608	114767458	20	229.7
14	19009441	19010849	6	199.9
14	31745504	56184981	4	305.2
14	36417253	36418620	4	108.4
14	41375646	41377046	5	174.7
14	41669439	69744839	10	231.3
14	46480253	55956456	4	154
14	50191775	50192657	22	239.1
14	51412123	51412972	14	228.2
14	64504542	64505385	11	212.7
14	94828517	94837148	12	93.4
14	94829992	94846807	43	135.7
14	100992711	100993628	6	283.1
14	104755772	104756268	10	-1
14	106035465	106155863	22	192.6
14	106046861	106167110	5	193.7
14	106048758	106049645	48	246.4
14	106051370	106172207	4	277.4
14	106082612	106227364	11	60.9
14	106086367	106230184	5	-1
14	106090627	106134743	13	186
14	106518656	106573613	6	-1
14	106537015	107168507	4	298.5
14	106711190	107120995	4	306.5
14	106782099	106807079	10	-1
14	106783327	106808414	4	218.2
14	106785709	106810650	18	-1
14	106788659	106813961	7	288
14	106932161	107174493	7	230.3
14	107087190	107099317	14	115.5
15	20007821	20009361	5	277.4
15	20546575	20549738	51	-1
15	20546123	20549300	438	-1
15	22826782	22830829	9	142.7
15	22828574	22831611	6	212.9
15	23102965	23104398	4	266.2
15	23685601	23686560	16	-1
15	24341790	24667432	28	109.7
15	24366113	24530051	6	266.5
15	24412816	24488087	8	-1
15	24447165	24755049	7	182.1
15	24454739	24761773	6	124.2
15	24478179	24620311	6	215.1
15	24524401	24691074	9	227.1
15	24525975	24692246	15	41
15	24569467	24777311	4	212.8
15	24690308	24694715	26	111
15	24707449	24746423	5	209.4
15	30464953	30465917	4	299.4
15	30923543	32913564	8	279.7
15	30924271	32914700	9	239.9
15	40342515	40343441	13	246.7
15	43924184	44021106	6	246.9
15	70594911	70595813	17	151.3
15	71491693	71492412	13	144.2
15	77991491	77992335	5	199.4
15	79220673	79234200	5	158.2
15	84921658	85727373	8	222.8
15	92292474	92293306	9	170.5
15	95844866	96978926	8	233.7
15	97899047	97900007	4	294
15	100686773	100693300	12	142.8
15	100983776	101616431	10	197
15	101095051	101097293	5	201
16	1004789	1005746	5	190.9
16	1389609	1390446	21	209
16	6422702	6423569	10	242.2
16	8613299	8614784	12	67.2
16	10770794	10771677	35	88.5
16	13773908	13774743	28	204.9
16	16872672	76686426	4	343.9
16	21946575	29119484	5	187.3
16	25066536	25137862	12	99.5
16	26385982	26386704	44	-1
16	28825510	28827214	23	-1
16	29238602	88226713	8	75.5
16	29285218	88281630	5	-1
16	32296785	33239339	6	154.3
16	32346037	33343637	10	206.3
16	32552737	32603827	7	272.7
16	32817740	32819061	33	-1
16	33237123	33238365	7	200
16	33237781	33241679	87	-1
16	33238054	33294830	70	-1
16	33238967	33241578	10	276.1
16	33239493	33294610	9	-1
16	33240652	33241423	8	163.7
16	33241525	33294829	107	-1
16	33294409	33295184	115	-1
16	33544699	33547059	4	219.5
16	33576691	33857613	8	228
16	33865836	33866322	5	-1
16	33865887	33867127	4	-1
16	33865117	33868283	5	338.8
16	33866664	33867607	4	-1
16	33865995	33868999	5	217.7
16	33865967	33870334	5	277.8
16	33875589	46498726	4	-1
16	33878720	46442060	4	176.3
16	33883143	46499664	5	289.9
16	33887449	33900893	6	162.5
16	33900309	33902055	7	295
16	33971974	33972963	10	-1
16	33972990	33973813	7	217
16	33974390	33976361	26	-1
16	33973349	33977274	7	254.1
16	33974041	33977311	7	246.1
16	33978077	33979052	46	150.6
16	33984752	33986236	5	144.9
16	33997572	33998373	5	158
16	34000706	34004454	45	194.4
16	34002209	34006015	4	278.9
16	34003637	34004561	8	278.8
16	34003801	34005116	12	194.3
16	34004395	34006063	5	281.5
16	34008968	34009904	7	242.6
16	34022683	34023185	10	-1
16	34183028	34190879	5	131.5
16	34184679	34185566	84	-1
16	34183902	34191838	12	159.6
16	34184633	34192027	10	52.3
16	34187545	34196465	8	-1
16	34186574	46412494	4	326.9
16	34189678	34191513	9	215.3
16	34191013	34191992	8	270.2
16	34194108	34195250	7	-1
16	46386193	46393427	12	180
16	46388225	46393427	5	81.3
16	46388753	46392002	14	233.1
16	46388971	46394957	9	-1
16	46388959	46403873	108	86.1
16	46389985	46401788	26	17
16	46390293	46404067	6	272
16	46391551	46402168	5	258.7
16	46391569	46405315	6	250.5
16	46391780	46407844	4	314.6
16	46392676	46402258	4	320.9
16	46391637	46404264	5802	-1
16	46393542	46405497	55	-1
16	46393188	46407086	4	310.5
16	46394071	46400388	67	223.3
16	46393806	46402197	11	277.2
16	46395559	46407466	181	-1
16	46396412	46404050	15	242
16	46399724	46407026	4	235.6
16	46401297	46407887	22	-1
16	46417460	46426974	49	-1
16	46425234	46435803	6	243.4
16	46427518	46428214	206	-1
16	46435523	46437961	12	262.4
16	46435746	46439235	14	97.8
16	46435792	46440463	4	309
16	46437087	46437876	19	180.5
16	46437711	46452212	4	260.5
16	46438093	46440415	17	-1
16	46438410	46452753	4	24.7
16	46439819	46445281	12	-1
16	46439321	46451914	5	67.9
16	46440645	46499567	4	255.6
16	46444375	46450403	5	62.2
16	46447311	46455224	9	231.9
16	46447860	46500287	4	134.3
16	46448635	46456238	4	251
16	46448968	46450700	9	272.9
16	46449488	46455190	6	122.6
16	46450026	46454689	14	107.5
16	46451940	46499023	11	247.6
16	46452195	46500561	8	119.5
16	46527351	46573447	4	307
16	48280788	48281541	47	148.2
16	48905401	48906684	5	298.5
16	65161874	65163236	4	288
16	72088298	72097354	9	240.7
16	87220604	87221641	4	189.4
16	87535793	87536511	13	97.3
16	88086528	88087650	12	174
16	88280264	88281141	5	151.9
16	89069330	89070098	6	-1
16	89974360	89975678	20	-1
17	47805	48787	5	315.8
17	165015	166659	19	-1
17	164873	166429	45	-1
17	216592	217495	12	227.9
17	6464524	6465566	23	-1
17	15723054	20541464	13	191
17	16761650	20472291	6	78.3
17	21328138	25310158	8	281.4
17	21334434	25316598	8	294.3
17	21349623	25331339	7	95.2
17	25264192	25268423	36	-1
17	25263617	25268433	817	-1
17	25982324	26088230	5	278.2
17	30276411	45402519	4	238.4
17	30276400	50260391	5	246.9
17	33304646	72774004	6	119.2
17	38006127	38007109	6	191.8
17	39243615	39264046	6	175.6
17	39254050	39274621	11	178.2
17	39382612	39411824	5	240.7
17	39788881	39789657	17	115
17	39789423	39790437	4	327.1
17	44287744	45175972	6	118.3
17	46615487	46617406	26	161.1
17	63495845	63496700	10	203.8
17	65854182	66211586	28	194
17	67957499	67958298	27	186.4
17	72729281	72730113	10	-1
17	77995380	77999000	8	217.6
17	77997862	77998697	39	224.2
17	78903723	78904567	18	207.1
17	79399430	79400298	19	-1
18	7145014	7147093	40	-1
18	10595011	11919110	6	245.7
18	13672990	13674383	5	172.3
18	15404895	15408381	12	177.7
18	15405607	15408447	18	200
18	18512252	18512824	4	-1
18	18511553	18513326	188	-1
18	18511057	18514195	20	67.2
18	18511609	18516065	21	-1
18	18512862	18514635	6	-1
18	18511988	18515496	15	-1
18	18511508	18516703	578	-1
18	18511516	18518202	137	-1
18	18513435	18516721	52	-1
18	18513423	18517645	42	-1
18	18513735	18515452	4	278.2
18	18514691	18518209	2036	-1
18	18517813	18519411	7	222.7
18	18518667	18520779	1543	-1
18	19812563	19813172	11	-1
18	24728904	24739271	5	264.7
18	46593211	46594084	8	230
18	53796797	53797829	4	335
18	56217184	56218139	7	292
18	61312332	61330456	8	224.5
18	62883926	75877510	7	183.1
18	65037924	65598774	5	166.4
18	74323422	74324105	18	113.6
18	76799220	76800058	28	-1
18	77087311	77088458	4	244.4
18	77393422	77394270	7	220.5
18	77653456	77654696	4	298.2
18	77831235	77831828	23	9
19	351308	352261	8	290.5
19	465673	466565	10	251.9
19	816092	816979	4	236.5
19	877530	879640	5	242.9
19	878051	880193	8	278.2
19	879335	880303	12	-1
19	2348558	2349496	4	276.6
19	3310058	3311180	14	175.1
19	3331817	3332780	5	294.7
19	4511890	4512352	63	-1
19	5487646	5488688	48	-1
19	7152920	7153619	25	129.6
19	7395807	7396560	21	131.5
19	7515809	7516402	36	-1
19	8420997	45828705	5	245.9
19	9007136	9010477	11	98.8
19	9010285	9016147	7	39
19	11848605	12404955	5	230.7
19	12404552	12551174	12	171
19	13099961	13100721	6	126.7
19	13737399	13738976	19	166.4
19	14962780	15014300	16	139.7
19	17423970	18800482	8	253.7
19	20874762	20986378	5	333.6
19	21112032	22252935	4	333
19	21268152	21327834	16	85.9
19	21272565	21334901	30	138.4
19	21607263	21608420	10	156.2
19	23481827	28310372	24	152.5
19	23506348	23651411	33	-1
19	23935833	23936535	66	121
19	24055860	24151183	32	130.1
19	24601242	24602153	25	266.5
19	27732603	27740812	8	-1
19	27732392	27735233	5527	-1
19	27732814	27735754	4	281.9
19	27732579	27737298	82	-1
19	27732881	27737965	15	337.3
19	27732457	27739409	186	-1
19	27734402	27735242	25	-1
19	27734197	27738845	6	261.6
19	27735159	27736963	5	157.7
19	27736778	27737231	2502	-1
19	27736657	27739408	28	-1
19	27738072	27739013	40	288.9
19	27738212	27740689	6	-1
19	27739319	27740518	6	233
19	27830006	27830853	27	216.2
19	27833099	27857080	12	193.7
19	27854469	27889070	28	108.2
19	27868645	27869724	46	127.5
19	27891738	27898367	17	153.6
19	30206525	30208211	27	100.2
19	33086900	33087610	25	125.7
19	33741247	33741731	20	-1
19	34882371	34884189	72	-1
19	40373757	40405958	8	117.5
19	41453784	41521900	4	226.3
19	43347601	43761930	17	249.4
19	43350443	43374688	4	271
19	43419963	43439660	7	227.4
19	43523041	43670395	20	177.1
19	44183253	44184244	10	208.9
19	44915102	44916096	7	318.3
19	49964590	49966676	4	314.1
19	51002565	51003316	19	134.4
19	51484711	51485136	43	-1
19	52887702	52941887	5	299.2
19	53186639	53482210	12	160.8
19	53323493	53359974	25	-1
19	53352600	53419555	6	256.9
19	53361228	53446633	8	187
19	53391882	53419603	4	71.4
19	53936550	53973499	4	14.8
19	53941349	53978980	14	140.2
19	53945867	53983753	9	201.4
19	54232549	54251686	7	141.2
19	54724209	54744563	5	282.5
19	55274653	55354100	10	226.7
19	56272793	56283068	5	174.3
19	59050408	59052344	5	245.4
19	59050633	59051454	8	164
20	134827	136909	8	241.5
20	1380758	1383994	19	112.7
20	2359559	2360750	15	135.2
20	16239466	16240217	7	-1
20	18189647	18190525	9	237.8
20	20317623	20318614	9	324.2
20	23103082	23103780	7	85.8
20	23643862	23775050	4	174.7
20	23683181	23746399	22	200.7
20	23692476	23872240	4	185.7
20	23699011	23775079	6	239.6
20	25905428	29455269	7	282.2
20	25917936	29467682	5	257.6
20	25922792	29472652	11	265.6
20	26316910	26318743	18	157.5
20	26317650	26319795	4	343.9
20	26318361	26319338	32	-1
20	42325051	42325744	67	100.4
20	43033131	43033985	8	223.2
20	46524071	46525085	54	-1
20	47132071	47133351	356	-1
20	52098919	52099954	8	233.5
20	57269811	57270697	9	235
20	58889236	58890110	10	225.7
20	59075545	59076446	9	259.6
20	59676924	59677573	9	71.8
20	59848431	59849819	11	158.7
20	60522799	60523546	4	22.5
20	60556916	60557848	6	278.4
20	61789410	61790419	8	334.4
20	62124123	62124702	34	-1
20	62719665	62720554	26	244.2
21	10084563	10820107	5	306
21	10699139	10701462	4	303.7
21	10700503	10704133	14	-1
21	10706339	10707110	74	126.9
21	10713109	10716736	13	179.4
21	10716325	10723522	11	251.5
21	10717555	10721467	64	55.6
21	10717552	10723102	25	16.4
21	10721584	10722497	10	12.7
21	10722127	10723833	71	-1
21	10729185	10730791	21	121.9
21	10744056	10745583	22	155.2
21	10743777	10750317	5	194.2
21	10750643	10753404	106	-1
21	10751032	10752740	4	173.2
21	10756243	10757075	40	206.9
21	10756983	10757827	11	232.2
21	10761865	10762804	47	131.4
21	10765759	10766532	205	-1
21	10766508	10774033	24	-1
21	10773995	10782080	5	98.3
21	10774377	10811883	4	19.1
21	10776261	10820511	4	317.9
21	10780548	10806685	5	313.5
21	10780682	10783579	6	343.9
21	10781068	10786394	10	-1
21	10781027	10786769	4	46
21	10782268	10788232	12	258.4
21	10787874	10807205	4	344.7
21	10789613	10797492	4	295.5
21	10789376	10811720	4	344.7
21	10791493	10792581	5	225.6
21	10795766	10807290	5	123.6
21	10820033	10821011	6	-1
21	10844542	10845982	5	318.6
21	14345183	14346017	26	150
21	14358363	14359199	4	204.6
21	22783363	22784832	21	123.3
21	27373749	27375156	4	303.7
21	28999117	29000047	18	258.8
21	31942825	31943849	7	305.5
21	32114032	32114858	8	208.8
21	33156525	33158084	4	294.7
21	33157432	33158304	15	107
21	33402262	33403104	25	223.3
21	40285350	40286306	4	292.5
21	43226596	43227232	25	-1
21	45839140	45840008	19	238.3
21	46575772	46576517	24	151
21	47217921	47218918	33	-1
21	47234965	47235739	8	142.8
22	18359416	18360396	4	130.1
22	18588714	18589429	19	84.7
22	18717776	20326233	5	272.2
22	18879578	18884121	35	322.1
22	20062493	20063386	9	219.7
22	20710312	20712180	4	260.5
22	20710847	20713968	6	-1
22	20710810	20714776	5	287.7
22	22703136	22752747	11	156.5
22	22704468	22727754	6	267
22	22706259	22729360	5	163.8
22	23049922	23108201	7	43.8
22	25684560	25981436	12	187.1
22	35859156	35860137	4	313.5
22	43871334	43872085	9	108.2
22	45745250	45746640	8	211.4
22	49152660	49153579	4	273.6
22	49387346	51195908	11	203.9
22	49622354	49624556	5	148.4
22	49780851	49781447	61	-1
23	64577	149414	12	167.2
23	155913	160456	8	211.2
23	323822	324579	16	166.2
23	387012	388002	4	311.2
23	417766	418571	35	138.5
23	459178	460179	4	321.8
23	575580	576585	7	211.8
23	739476	741550	5	271
23	845077	845956	9	253.3
23	936065	937175	4	279.5
23	1013000	1013941	4	295.7
23	1033996	1034948	4	303.1
23	1412245	1413167	4	275.5
23	1413416	1414382	7	270.7
23	1447013	1447859	6	188.2
23	1449943	1453557	44	138.2
23	1450416	1453743	6	262.7
23	1568219	1569165	4	300.8
23	2365646	2398650	6	270
23	2366344	2388982	5	41
23	2694159	2808904	10	181.2
23	4903088	4909021	21	143.5
23	11041848	84823735	5	220.4
23	15284705	15286019	4	302.5
23	30813397	30814453	5	107.7
23	52886706	55679002	22	52.3
23	53054310	53055375	4	297.7
23	58558904	61727036	4	311.2
23	61726419	61729740	5	111
23	61726190	61731521	13	293.5
23	61726164	61733173	4	312.7
23	61726242	61733657	9	255.5
23	61727482	61733660	14	256.8
23	61729512	61731581	26	-1
23	61729837	61734018	29	-1
23	61729828	61735150	33	-1
23	61730042	61731307	6	126.4
23	61729707	61734566	5	306.7
23	61730432	61731523	4	320.8
23	61730777	61733781	67	-1
23	61731292	61734936	7	-1
23	61733083	61734023	6	-1
23	61733114	61734299	5	83.8
23	61794205	61865299	6	335
23	61850475	61891134	4	326.1
23	84822911	134417198	4	285.3
23	88460363	88461281	4	-1
23	88458820	88461411	5	292
23	88458913	88461768	4	114.6
23	88460592	88462910	6	-1
23	88461514	88462944	26	-1
23	102778924	102809470	6	188.4
23	134249314	134250310	4	319.3
23	139157627	139221111	12	147.4
23	149026054	149032378	6	261.7
23	154870979	155188040	17	159.9
23	155033281	155216804	34	78.9
23	155238316	155239147	11	213.5
24	6400687	6402504	4	254.4
24	6402632	6404057	4	-1
24	10056449	10057412	6	293.9
24	10065917	10067126	7	308.9
24	10066492	10067511	5	292.5
24	13137744	13447900	4	339.5
24	13138453	13459133	4	309
24	13139735	58977644	14	75.7
24	13140381	58982639	5	-1
24	13140399	13450156	5	-1
24	13140348	13453622	4	230.4
24	13141919	13448792	4	30.8
24	13194790	58980333	8	108.2
24	13195104	13450101	4	333.6
24	13195227	58982321	5	204.8
24	13447123	13450513	5	-1
24	13446236	13451766	4	282
24	13446123	58976064	6	339.4
24	13447416	13452034	7	270.4
24	13447044	13459148	11	326.1
24	13447878	13448963	4	169
24	13447526	13450335	44	69.6
24	13448324	58979754	13	-1
24	13447480	58982588	7	252.6
24	13448803	13450162	30	-1
24	13448603	13451207	17	61.5
24	13449244	58980172	6	-1
24	13448599	58980887	9	45.2
24	13447427	58981667	28	-1
24	13448687	58983248	9	9.4
24	13449140	13449709	11	38.9
24	13449297	13459061	14	245.5
24	13449754	58976911	4	-1
24	13448996	58977786	7	204
24	13449265	58979489	20	-1
24	13449710	58979885	4	4.2
24	13449309	58980805	4	101.1
24	13450113	58979899	5	243.8
24	13450819	13451571	37	163.4
24	13453716	13459156	10	-1
24	13458257	13459462	4	144.2
24	13458288	58976588	5	312.9
24	13460393	13483474	4	40.4
24	13469593	13487057	5	178.3
24	13470228	13488092	9	222.9
24	13474262	13483536	5	126.5
24	13477840	13489273	5	280.7
24	13645678	13815903	11	294.7
24	13647726	13681421	30	311.9
24	13647733	13832355	4	331.3
24	13649286	13801543	18	305.5
24	13650854	13691926	5	335.8
24	13650431	13802676	13	268.3
24	13650432	13804572	16	267.5
24	13650345	13805295	5	332.8
24	13650405	13832183	9	337.9
24	13651198	13833834	45	-1
24	13650412	13846880	68	282.7
24	13650461	13852035	63	245.6
24	13650405	13861940	14	288
24	13650949	13681433	25	317.4
24	13650918	13813341	4	341.8
24	13651002	13856819	6	71.4
24	13650970	13866956	8	300.7
24	13650917	13867758	6	326.1
24	13658840	13678293	4	344.7
24	13658684	13805828	51	296.2
24	13658859	13821165	4	330.6
24	13658868	13852074	5	284.4
24	13658874	13860385	5	319.4
24	13663035	13813323	5	107.9
24	13662772	13838459	5	319.3
24	13665643	13870496	4	344.7
24	13668285	13833800	4	338.8
24	13669104	13857212	4	339.5
24	13669192	13860350	15	265.2
24	13670117	13867847	34	-1
24	13670094	13869955	8	-1
24	13673913	13868681	5	300.2
24	13674341	13801575	15	325.4
24	13673882	13802357	4	325.6
24	13678563	13852003	6	233.9
24	13680589	13805214	31	281.5
24	13680496	13813166	8	337.3
24	13680583	13825413	124	285.6
24	13680565	13833743	6	285.2
24	13680587	13846865	56	268.6
24	13680561	13854751	10	294.7
24	13680686	13861949	16	235.9
24	13681312	28800767	5	344.7
24	13682529	13825417	5	287.7
24	13684967	13819214	5	324.6
24	13684974	13868291	21	319.2
24	13686784	13820318	9	229.4
24	13687753	13693315	26	58.2
24	13687494	13705897	45	267
24	13687523	13814381	94	-1
24	13689464	13695279	86	142.7
24	13706263	13835768	5	342.5
24	13798529	13800720	9	321.3
24	13800673	13811034	6	292.5
24	13801623	13818404	28	-1
24	13800701	13819140	35	267
24	13800702	13821131	22	275.2
24	13800837	13827331	15	165.6
24	13800700	13847593	12	273.4
24	13800736	13851718	30	242.1
24	13800720	13860418	15	254.1
24	13800655	13867412	6	306
24	13800710	13869516	132	260.7
24	13801675	13868977	32	-1
24	13801915	13833486	23	285.2
24	13801906	13852040	12	264.2
24	13803251	13820033	4	-1
24	13802805	13867707	5	228.8
24	13803780	13849649	30	300.7
24	13803827	13852065	57	261.4
24	13805348	13868293	116	-1
24	13805352	13869950	29	-1
24	13806834	13815955	4	329.8
24	13807959	13869595	4	327.6
24	13808730	13858207	7	201.5
24	13809520	13833673	4	252.9
24	13809338	13866970	4	303.7
24	13809836	13869448	5	220.6
24	13812459	13815419	5	315.7
24	13813049	13851737	9	55.9
24	13813226	13867796	5	-1
24	13813728	13839801	7	-1
24	13813667	13869132	6	31.1
24	13814162	13870194	4	-1
24	13815203	13846778	11	214
24	13816039	13869181	4	-1
24	13819566	13827995	5	325.1
24	13820339	13833739	15	278.2
24	13820298	13858454	8	310.2
24	13822177	13846700	4	147.3
24	13823843	13869615	4	341
24	13825533	13867847	15	-1
24	13824606	13869541	161	284.2
24	13827102	13857109	4	300.7
24	13830674	13845050	4	305.2
24	13831329	13852040	4	269.1
24	13832916	13846878	212	284.2
24	13832907	13847788	4	322.4
24	13832974	13851995	381	224
24	13832908	13861969	27	308.7
24	13832888	13869001	4	338.8
24	13833617	13869650	21	-1
24	13835916	13869587	4	342.5
24	13837951	13867847	8	-1
24	13837640	13845237	6	299.2
24	13837648	13869550	4	295.5
24	13838545	13860368	4	344.7
24	13840879	13867755	6	270.7
24	13842264	13865031	9	318.7
24	13842341	13868783	30	256.9
24	13846063	13852105	6	325.4
24	13847019	13867847	12	-1
24	13846059	13869392	10	169.7
24	13847132	13870166	5	315
24	13848647	13869603	6	-1
24	13848878	13869528	4	279.2
24	13851264	13869543	78	286
24	13854763	13867841	12	-1
24	13857187	13858200	7	208.2
24	13862051	13867821	38	-1
24	13861387	13869596	8	30.3
24	13864146	13868875	7	339.7
24	13866881	13869623	5	74.1
24	13868760	13870166	5	282.2
24	13869325	13870403	9	287.4
24	22229101	22245233	6	224.7
24	22255493	22289443	6	248.4
24	22258587	22288735	5	-1
24	22259673	22269719	63	-1
24	22269054	22353561	17	233.4
24	22298272	22303728	6	218
24	22429995	22440399	4	296.2
24	28783895	28784932	4	339
24	28784591	28787938	6	279.7
24	28794806	28813492	7	312.7
24	28798681	28801672	10	241.3
[truncated: 15 more rows]
