# Supplementary material for: Discovery of large genomic inversions using long range information
Source: BMC Genomics. 2017 Jan 10;18:65. doi: 10.1186/s12864-016-3444-1 (PMC5223412; doi:10.1186/s12864-016-3444-1)
Supplement: Additional file 2: — Call sets. Call sets generated by Valor, DELLY, LUMPY, and GASVPro using both real data and simulations. (ZIP 72710 kb) [file 12864_2016_3444_MOESM2_ESM.zip › supplementary/NA12877/gasvpro_NA12877_platinum.inner.bed]

1	724973	224202153	54	104.5
1	825932	5726776	4	316.5
1	1531420	1531550	4	278.2
1	1588687	1653849	12	149.8
1	1594532	1660090	4	281.9
1	2038149	2038218	4	320.4
1	2583667	2629244	33	90.1
1	2583711	2619792	4	128.6
1	2583754	2622167	6	199.1
1	2584443	2616000	4	-1
1	2584460	2586054	11	-1
1	2584604	2629233	4	121.2
1	2584650	2585659	10	97.4
1	2585468	2623963	20	-1
1	2585912	2615511	7	203.1
1	2586139	2623190	13	-1
1	2621843	2626396	6	304.7
1	2622795	2623490	4	4.2
1	2626294	2629237	4	281.2
1	3097743	3098287	38	131.1
1	4196194	4196620	5	232.5
1	4692859	4693236	4	56.5
1	6997414	6997535	5	267
1	11099704	11101632	9	173
1	11101894	11102145	4	317.1
1	11434039	11434402	5	157.9
1	12942636	13219760	5	198.2
1	14437452	14438792	28	-1
1	16376622	16386278	9	164.1
1	16877515	17008229	4	296.5
1	17053937	17188366	4	103.9
1	17492588	17492645	4	307.2
1	18376207	18376416	5	229.7
1	22310070	22332990	4	259.9
1	22312736	22335313	6	223.7
1	23718954	23719085	6	259.7
1	24961288	24961453	19	228.1
1	29720969	30878532	8	139.7
1	30569633	30965319	5	282.2
1	31904726	31904945	7	196.6
1	32966262	33005284	10	154.5
1	33193964	33196098	29	84.3
1	33279190	174906836	5	274.6
1	37423885	37425591	8	-1
1	39970141	39970409	28	159
1	48208987	48209238	5	301.2
1	61060595	61062591	31	108.2
1	70912101	70912378	10	164.3
1	76112155	79481086	8	302.4
1	85980277	144849237	4	178.4
1	89396091	91644994	6	230.8
1	90844449	90844588	4	329.7
1	91758147	91766609	6	308.4
1	95628137	95680082	10	264.4
1	103914116	208553035	9	254.6
1	121137906	121138298	7	64.9
1	121351968	121355187	73	186.4
1	121354246	121355707	5	244.4
1	121355798	121481914	4	338
1	121355799	121429328	4	332.8
1	121356170	121483293	8	324.9
1	121358041	121484055	5	80.4
1	121358048	121485341	4	160
1	121358062	121478403	4	279.5
1	121358112	121358481	5	294
1	121358539	121386275	26	300.9
1	121358542	121482787	159	293.1
1	121358549	121480138	15	316.5
1	121472764	121474330	4	304.5
1	121478470	121482788	108	272.4
1	121478474	121481919	4	62.9
1	121478704	121480169	16	312.6
1	121482264	121483819	27	211.4
1	142535544	142539241	11	29
1	142536124	142542705	5	13.4
1	142538869	142542813	6	-1
1	144017645	144017726	5	291.1
1	144680318	144954547	6	274.9
1	144838182	145377858	4	310.5
1	144855522	146493970	4	316.2
1	147858531	149221466	4	174.7
1	148849015	148850452	7	306.8
1	149034086	149034504	35	100.2
1	149035017	149035038	4	335.8
1	154686534	154686943	25	40.1
1	161520114	161601174	4	168.2
1	166381201	166463332	4	172.6
1	187466511	187466730	9	296.2
1	194638658	194638696	4	339.5
1	201225490	201226954	4	258.5
1	202593954	202594192	20	165.7
1	207097490	207097799	60	148.3
1	207292381	207293196	5	295.5
1	209627167	213087580	12	284.2
1	209935107	209936005	28	124.5
1	225133442	225248226	7	189.8
1	231007899	245347232	8	102.3
1	234383789	234383983	8	203.8
1	237566140	237566208	7	295.5
1	243643958	243644023	4	321.3
1	246407393	246410676	19	190
10	243027	243092	4	305.6
10	1265959	1266097	6	245.3
10	3499313	3499817	12	99
10	5202243	5324827	6	274.4
10	6672837	6840083	4	280
10	13157015	13157151	6	246.9
10	14610404	14610623	21	185.8
10	19211214	76654869	4	154.5
10	26859763	26889844	4	333.6
10	27224661	27229264	47	60
10	30000163	30000744	50	68.1
10	34177716	68181525	4	151
10	36444047	36444846	5	245.3
10	38560772	42891587	6	141.3
10	38773100	38787391	5	305.2
10	38776595	39121434	30	331.3
10	38777528	39136788	10	265.3
10	38789334	39144041	6	313.7
10	38789446	38816502	11	168.9
10	38789494	38818757	65	98.1
10	38792295	39125592	4	330.6
10	38792295	39128854	11	288.7
10	38792407	39136800	9	313.5
10	38806120	38810584	5	324.9
10	38807226	39150836	4	344.7
10	38815328	38817252	4	317.4
10	38815810	39144096	10	154.5
10	38816614	38818811	42	-1
10	38817956	38818355	37	153
10	38818338	38818809	130	-1
10	38873320	39124428	5	343.9
10	38874149	39128845	4	303
10	38876658	42601362	8	287.2
10	38878388	42385198	4	312
10	38883658	42665644	6	238.2
10	38885909	42665369	5	323.3
10	38886095	42661937	5	284
10	38888800	42601334	4	335.7
10	39077670	39080946	4	239.5
10	39077694	39107998	4	259.9
10	39078888	39085894	4	53.2
10	39080054	39112228	8	-1
10	39084993	39094150	6	228.3
10	39085971	39087087	4	326.9
10	39088756	39107380	5	333.6
10	39092936	39107303	6	322.2
10	39101106	39102149	22	-1
10	39101318	39101961	4	98.5
10	39101391	39106311	7	340.5
10	39105761	39111965	5	337.3
10	39106404	39107304	28	87.1
10	39107346	39112276	15	295.1
10	39107378	42359135	9	323.6
10	39114151	39135524	9	273.6
10	39114366	39145025	5	344.7
10	39117748	39136802	6	94.8
10	39118810	39125985	5	-1
10	39121648	39125561	4	331.5
10	39124525	39136827	36	140.5
10	39124527	39125604	9	251.5
10	39124527	39135532	12	317.4
10	39125594	39130423	4	240.7
10	39125600	39136725	10	38.9
10	39125603	39150601	6	259.9
10	39125668	39135297	5	323.9
10	39125953	39150094	4	326.1
10	39126175	39141021	6	-1
10	39127454	39134161	4	302
10	39128638	39128845	5	-1
10	39128680	39138153	13	325.6
10	39128680	39152436	4	342.5
10	39128879	39138866	21	280.7
10	39128910	39135391	6	252.3
10	39128919	39133557	10	317.2
10	39130401	39150593	5	67.9
10	39136713	39137444	9	203.1
10	39137963	39140275	8	135.1
10	39138182	39149083	5	295.2
10	39138932	39150872	7	130.1
10	39141473	39146334	5	281.2
10	42355021	42365614	5	230.9
10	42355036	42355149	4	290.2
10	42355372	42363352	4	278.7
10	42355470	42357773	52	125.5
10	42355846	42381664	120	-1
10	42355929	42376489	17	-1
10	42356175	42363700	7	123.3
10	42356323	42380685	19	-1
10	42356595	42361743	4	152.9
10	42356873	42369683	8	196.1
10	42357321	42361043	6	-1
10	42357574	42374681	4	-1
10	42357598	42364750	21	-1
10	42357908	42380740	24	-1
10	42357918	42359278	51	-1
10	42358000	42376749	4	202.3
10	42358117	42369593	8	57.8
10	42358317	42365330	4	317.9
10	42358495	42373441	8	118.1
10	42358603	42376349	7	-1
10	42358811	42380687	18	-1
10	42358866	42362290	17	65.1
10	42358972	42359435	9	-1
10	42359061	42361557	18	-1
10	42359377	42370330	28	-1
10	42359378	42378078	28	-1
10	42359380	42375614	4	-1
10	42359380	42369260	17	-1
10	42359382	42371202	42	-1
10	42359383	42362248	12	-1
10	42359385	42377144	6	-1
10	42359573	42383042	4	182.4
10	42359612	42375880	5	60.8
10	42359888	42381821	12	-1
10	42359937	42363905	141	-1
10	42359964	42366620	33	-1
10	42360130	42380924	6	276.7
10	42360233	42374773	12	-1
10	42360250	42368349	7	-1
10	42360520	42360562	38	-1
10	42360681	42377923	42	-1
10	42360748	42380685	32	-1
10	42360763	42382006	10	-1
10	42360785	42380860	4	174.7
10	42360788	42364745	90	223.2
10	42360821	42382881	4	116
10	42360929	42363516	6	130.8
10	42360974	42373955	5	-1
10	42361024	42371234	6	317.2
10	42361149	42380231	4	14.1
10	42361171	42361961	4	40.1
10	42361185	42374271	5	304.7
10	42361543	42380399	57	-1
10	42361554	42366794	8	-1
10	42361695	42378740	18	-1
10	42361705	42373659	7	-1
10	42361715	42369177	17	-1
10	42361723	42375150	12	39.2
10	42361832	42365896	4	91.8
10	42361884	42377486	10	-1
10	42362347	42378742	6	-1
10	42362947	42377683	6	246.9
10	42362953	42378896	7	267.1
10	42362958	42368972	4	290.2
10	42363010	42381949	17	-1
10	42363435	42376026	4	132.6
10	42363464	42363896	6	-1
10	42363472	42380669	7	-1
10	42363493	42369822	16	-1
10	42363495	42363807	5	145.7
10	42363540	42381715	16	133.3
10	42363758	42369397	8	226.8
10	42364097	42376919	4	-1
10	42364130	42364829	5	-1
10	42364398	42380740	36	-1
10	42364409	42377148	6	75
10	42364688	42382731	6	-1
10	42364785	42366396	4	250
10	42364794	42371707	12	-1
10	42364807	42374775	4	37.3
10	42364996	42378091	36	-1
10	42366022	42371195	10	-1
10	42366152	42369837	24	-1
10	42366170	42379915	247	-1
10	42366261	42366452	10	-1
10	42366370	42378333	6	5.7
10	42366498	42378245	5	-1
10	42366907	42381324	5	-1
10	42366913	42371064	8	-1
10	42366925	42369243	7	-1
10	42366926	42369331	15	49.5
10	42367862	42380663	51	-1
10	42368307	42376810	4	327.7
10	42368877	42373425	5	292.5
10	42368937	42375524	5	198.7
10	42369596	42374753	4	-1
10	42370019	42381736	38	-1
10	42370305	42378377	177	-1
10	42370315	42377893	17	-1
10	42370323	42371087	15	-1
10	42372175	42380550	22	-1
10	42373513	42380433	7	276.9
10	42374925	42377567	13	243.3
10	42374947	42377172	5	14.8
10	42375523	42381936	5	-1
10	42375586	42378566	11	80.9
10	42375926	42377488	24	-1
10	42376932	42382034	17	-1
10	42377764	42381410	36	-1
10	42378845	42382955	9	172.8
10	42378865	42383350	13	-1
10	42379170	42381956	15	-1
10	42379345	42381474	5	315
10	42379722	42380645	87	-1
10	42380285	42799992	9	330.6
10	42380290	42790868	4	310.5
10	42380290	42383072	13	10.9
10	42381051	42381960	15	-1
10	42383557	42385242	295	121.3
10	42383565	42392687	21	195.6
10	42383569	42597623	4	320.2
10	42383773	42391449	4	338
10	42384318	42384559	12	188.8
10	42384641	42394540	5	266.8
10	42384777	42385516	6	0.7
10	42385235	42394911	9	180.3
10	42385259	42389421	6	285
10	42385293	42389907	16	-1
10	42385304	42386028	20	-1
10	42385615	42391467	29	303.5
10	42386109	42394761	6	263.2
10	42386137	42391922	152	-1
10	42386144	42390811	29	-1
10	42386150	42387466	78	-1
10	42386248	42597210	180	-1
10	42386249	42396503	88	-1
10	42387143	42599749	184	-1
10	42388524	42393116	78	-1
10	42388745	42391423	15	-1
10	42388894	42597389	62	-1
10	42388924	42396596	45	-1
10	42389049	42599749	72	-1
10	42389057	42390350	6	-1
10	42389228	42389512	20	166.3
10	42389230	42390316	5	126.4
10	42389232	42597790	7	86.2
10	42389236	42392684	11	85.9
10	42389382	42396626	14	210.7
10	42389512	42597125	9	263.6
10	42390048	42600387	4	-1
10	42390391	42392141	7	62.4
10	42390405	42391458	8	301.7
10	42390407	42393382	6	188
10	42390925	42396504	23	-1
10	42390952	42597386	47	-1
10	42391099	42393052	14	19.8
10	42391292	42599867	23	-1
10	42391375	42391849	6	84.9
10	42392079	42598117	15	-1
10	42392452	42599519	12	-1
10	42392456	42597400	29	-1
10	42392741	42393797	5	284
10	42392764	42600149	4	320.2
10	42392854	42396593	19	-1
10	42393148	42396154	6	330.6
10	42393199	42393387	24	229.6
10	42393360	42597532	13	-1
10	42393887	42396862	5	294
10	42394072	42394500	437	58.7
10	42394348	42597489	17	-1
10	42394808	42600065	32	-1
10	42395087	42396313	5	-1
10	42395453	42597385	43	-1
10	42396083	42600062	26	-1
10	42396152	42597788	34	260.8
10	42397074	42601410	6	275.9
10	42397416	42597389	37	-1
10	42397453	42600086	33	-1
10	42398538	42398773	9	195.9
10	42398610	42408261	6	247.6
10	42398694	42409198	5	329.8
10	42399257	42399730	30	-1
10	42399313	42409220	6	285.7
10	42399361	42404410	28	288.6
10	42399361	42408287	346	264.7
10	42399364	42399452	10	287.4
10	42399375	42401963	28	309
10	42399376	42818159	7	320.9
10	42400435	42404361	27	333.5
10	42400947	42402391	12	-1
10	42401195	42408701	97	-1
10	42402022	42409328	4	250.2
10	42408339	42818158	29	61.8
10	42527529	42527557	7	332.1
10	42528050	42532820	10	65.2
10	42528064	42535178	5	167.3
10	42528099	42537633	5	329.3
10	42528600	42539861	12	-1
10	42528846	42529798	1033	-1
10	42529388	42535211	11	257.7
10	42529449	42539099	16	216.3
10	42529508	42535981	6	251.2
10	42530330	42535183	5	15
10	42530464	42535071	71	-1
10	42530504	42540168	22	-1
10	42530642	42530750	10	284.8
10	42531964	42534694	7	287
10	42532485	42532785	8	160.1
10	42532595	42534724	332	271.2
10	42532599	42539077	25	268.6
10	42536367	42539179	8	268.3
10	42596897	42597124	375	183.6
10	42597696	42598013	5	-1
10	42597740	42600061	86	-1
10	42597926	42599035	7	27.3
10	42662003	42667338	7	289.5
10	42664962	42664994	4	323.2
10	42667281	42667465	11	236.3
10	42673929	42739020	5	-1
10	48357810	51487683	10	217.1
10	51509425	51510206	17	190.7
10	55511365	56181606	4	205.4
10	83130563	83130763	9	262.5
10	86492834	86493373	19	157.2
10	97206886	97207954	39	69.5
10	121186462	121186627	9	237.3
10	125013971	125014245	38	139.2
10	127190922	127201149	16	161.9
10	127940135	127940689	38	69.1
10	130381697	130381883	9	249.2
10	133284858	133285113	13	149.8
10	133730216	133732418	14	151.5
10	133730830	133732353	4	97.8
10	134177877	134178280	8	76.9
10	134635548	134638163	5	275.7
10	134824802	134825101	9	164.5
10	135242630	135387189	8	183.1
11	194700	194798	11	274.7
11	308574	314304	12	141.9
11	363224	363727	7	136.2
11	1016687	1017278	5	13.4
11	1092908	1093484	20	82.6
11	2209256	60884101	6	188.6
11	7512824	7512947	7	253.8
11	19966590	19966806	5	252.3
11	20600207	21707747	5	300.3
11	21751322	21751674	15	232.2
11	26206266	26477920	6	221.4
11	36331210	36331502	10	298.7
11	48558081	55106522	7	192.4
11	48749547	54893204	32	-1
11	48828480	50691838	7	300.7
11	48835032	48858106	8	-1
11	48860000	55013365	4	324.9
11	49839480	49873895	14	102.5
11	50669086	50675065	5	256.8
11	50694751	50695688	4	276.6
11	50715392	50715796	5	273.3
11	50717359	50740136	11	218.1
11	50742083	50747664	4	255
11	51569539	51579599	4	343.2
11	51570241	51579574	6	277
11	51572781	51579605	28	269.2
11	51573052	51574224	144	-1
11	51576838	51579600	20	92.8
11	51580218	51580602	43	-1
11	51580220	51591615	131	-1
11	55084781	55196311	17	240
11	55483206	55494304	4	235.5
11	58657318	58719720	13	206.1
11	58809864	58853141	7	235.6
11	60867051	60867460	22	177.9
11	61777318	61777907	11	204.1
11	62134222	62152645	6	129.7
11	63699007	63701887	48	87.6
11	64363577	64363669	6	287.1
11	67974614	67975670	29	139.5
11	68282784	68411317	4	216.2
11	68950484	68953078	16	155.3
11	70217531	70217576	7	314.2
11	71237310	71275284	8	167.7
11	71311406	71611075	5	269.8
11	95366519	95367008	6	211.8
11	98266714	98269566	8	237.6
11	118292730	118293694	5	252.4
11	119932276	119932578	41	131.8
11	125654393	125735400	4	157.2
11	131550364	131550639	15	140.7
11	131550860	131551572	8	141.3
11	133416122	133416234	6	282.1
12	2214821	2215744	6	136.1
12	2365061	2365148	5	282.5
12	8575917	8596384	33	86.4
12	9548907	31263591	4	297.7
12	9558200	31273565	10	-1
12	9558672	31273577	21	169.4
12	9559639	31272022	7	264.3
12	11161240	11204002	4	313.6
12	11166585	11221818	7	24
12	11167880	11222852	24	209.7
12	11169768	11225209	18	191.4
12	11172193	11227519	4	287.2
12	11174141	11200488	4	110.3
12	11181646	11284305	6	259.1
12	11203358	11231630	11	233.5
12	11206253	11276888	4	320.6
12	11207313	11278187	9	130
12	11208619	11237734	42	-1
12	13164470	13164791	22	165.8
12	13679057	13679192	7	262.7
12	19450358	98886139	4	298.5
12	25956227	104359687	28	158.7
12	25956738	104373688	6	252.5
12	25957242	104378547	4	225.9
12	27280992	27792586	9	108.6
12	33620492	33650540	4	226.5
12	34203086	38739808	6	34.3
12	34830154	38366761	7	242.1
12	34833414	34836871	13	51.1
12	34833789	34834160	24	124.7
12	34833908	34834632	4	297.7
12	34834497	34842263	7	-1
12	34853057	34856529	8	212.6
12	34854991	34856627	4	249.5
12	37991967	38008741	6	180
12	38007106	38008624	22	282.3
12	38008672	38016400	8	310.2
12	38039703	38108606	11	330.6
12	39860158	39860333	7	293.2
12	40876074	40878878	29	108
12	40879700	40880874	6	121.8
12	40879704	40881920	5	165.4
12	40879749	40882622	5	281.2
12	50273549	50273874	13	-1
12	59946669	59952930	27	141.9
12	63939003	64133638	4	256.3
12	71532825	71533755	10	293.2
12	71709301	71710319	4	300
12	87204951	87205793	34	137.3
12	90486558	115014400	5	344.7
12	108757500	108757649	10	250.5
12	110099309	110099742	56	60.5
12	111979934	111980014	9	292.2
12	116078102	116079806	20	-1
12	121366024	121366076	16	309.9
12	128181674	128181813	16	246
12	128957751	128957823	7	307.8
12	132061481	132061581	4	304.5
12	132067559	132067665	7	286.5
12	132815414	132816161	5	172.6
12	132957661	132958210	4	202.3
12	132973954	132974225	14	163.5
12	133049630	133049829	4	290
12	133269255	133270247	4	74
12	133421214	133421407	10	223.7
13	23508526	24929795	20	-1
13	23519651	24941186	8	269.4
13	27547006	27547630	30	134.1
13	28508808	28509077	13	186.3
13	29785537	29920558	18	198.4
13	29786889	29921923	9	155.9
13	36530830	36532354	17	114.5
13	36532089	36532362	53	162.2
13	43454085	114639894	4	283.4
13	70411906	93037618	6	241.5
13	74915381	74916913	50	115.9
13	82356920	82356975	4	339.5
13	98505031	98505251	13	205.5
13	111962696	111962850	12	244.6
13	112869257	112869570	5	279.7
13	112946854	112965494	5	178.9
13	113886411	113886614	4	210.2
13	114455437	114455802	8	62.7
13	114754304	114755042	5	279.9
13	114766947	114767119	20	229.7
14	19009761	19010529	6	199.9
14	31745961	56184524	4	305.2
14	36417435	36418438	4	108.4
14	41375935	41376757	5	174.7
14	41669777	69744501	10	231.3
14	46480513	55956196	4	154
14	50192138	50192294	22	239.1
14	51412460	51412635	14	228.2
14	64504860	64505067	11	212.7
14	94828672	94836993	12	93.4
14	94830204	94846595	43	135.7
14	100993114	100993225	6	283.1
14	106035776	106155552	22	192.6
14	106047153	106166818	5	193.7
14	106049132	106049271	48	246.4
14	106051790	106171787	4	277.4
14	106082785	106227191	11	60.9
14	106086711	106230147	5	-1
14	106090925	106134445	13	186
14	106519167	106573169	6	-1
14	106537463	107168059	4	298.5
14	106711647	107120538	4	306.5
14	106782777	106806438	10	-1
14	106783660	106808081	4	218.2
14	106786349	106810090	18	-1
14	106789092	106813528	7	288
14	106932514	107174140	7	230.3
14	107087378	107099129	14	115.5
15	20008241	20008941	5	277.4
15	20547413	20549401	51	-1
15	22827003	22830608	9	142.7
15	22828904	22831281	6	212.9
15	23103361	23104002	4	266.2
15	24341988	24667234	28	109.7
15	24366511	24529653	6	266.5
15	24413335	24487459	8	-1
15	24447450	24754764	7	182.1
15	24454970	24761542	6	124.2
15	24478506	24619984	6	215.1
15	24524751	24690724	9	227.1
15	24526046	24692175	15	41
15	24569801	24776977	4	212.8
15	24690470	24694553	26	111
15	24707772	24746100	5	209.4
15	30465399	30465471	4	299.4
15	30923966	32913141	8	279.7
15	30924642	32914329	9	239.9
15	40342884	40343072	13	246.7
15	43924564	44020726	6	246.9
15	70595125	70595599	17	151.3
15	71491897	71492208	13	144.2
15	77991799	77992027	5	199.4
15	79220912	79233961	5	158.2
15	84922007	85727024	8	222.8
15	92292722	92293058	9	170.5
15	95845229	96978563	8	233.7
15	97899489	97899565	4	294
15	100687024	100693049	12	142.8
15	100984081	101616126	10	197
15	101095364	101096980	5	201
16	1005059	1005476	5	190.9
16	1389934	1390121	21	209
16	6423058	6423213	10	242.2
16	8613394	8614689	12	67.2
16	10770941	10771530	35	88.5
16	13774232	13774419	28	204.9
16	16873181	76685917	4	343.9
16	21946877	29119182	5	187.3
16	25066695	25137703	12	99.5
16	26386170	26386399	44	-1
16	28825719	28826842	23	-1
16	29238771	88226544	8	75.5
16	29285673	88281079	5	-1
16	32297040	33239084	6	154.3
16	32346365	33343309	10	206.3
16	32553149	32603415	7	272.7
16	33237425	33238063	7	200
16	33238603	33241494	87	-1
16	33238667	33294217	70	-1
16	33239377	33241168	10	276.1
16	33239922	33294311	9	-1
16	33240907	33241168	8	163.7
16	33241778	33294335	107	-1
16	33294734	33294784	115	-1
16	33545040	33546718	4	219.5
16	33577045	33857259	8	228
16	33865619	33867781	5	338.8
16	33866028	33866034	5	-1
16	33866177	33866879	4	-1
16	33866334	33868660	5	217.7
16	33866379	33869922	5	277.8
16	33875592	46498313	4	-1
16	33879011	46441769	4	176.3
16	33883575	46499232	5	289.9
16	33887715	33900627	6	162.5
16	33900751	33901613	7	295
16	33973302	33973501	7	217
16	33973734	33976889	7	254.1
16	33974409	33975983	26	-1
16	33974420	33976932	7	246.1
16	33978311	33978818	46	150.6
16	33985006	33985982	5	144.9
16	33997818	33998127	5	158
16	34001015	34004145	45	194.4
16	34002631	34005593	4	278.9
16	34004050	34004148	8	278.8
16	34004097	34004820	12	194.3
16	34004810	34005648	5	281.5
16	34009342	34009530	7	242.6
16	34183214	34190693	5	131.5
16	34184159	34191581	12	159.6
16	34184718	34191942	10	52.3
16	34184943	34184992	84	-1
16	34187060	46412008	4	326.9
16	34187578	34195963	8	-1
16	34190017	34191174	9	215.3
16	34191417	34191588	8	270.2
16	34194642	34194902	7	-1
16	46386450	46393170	12	180
16	46388414	46393238	5	81.3
16	46389110	46391645	14	233.1
16	46389111	46403721	108	86.1
16	46389431	46394445	9	-1
16	46390009	46401764	26	17
16	46390702	46403658	6	272
16	46391939	46401780	5	258.7
16	46391939	46404945	6	250.5
16	46392247	46407377	4	314.6
16	46393154	46401780	4	320.9
16	46393266	46403216	5802	-1
16	46393651	46406623	4	310.5
16	46394163	46405023	55	-1
16	46394222	46401781	11	277.2
16	46394411	46400048	67	223.3
16	46396008	46407093	181	-1
16	46396781	46403681	15	242
16	46400089	46406661	4	235.6
16	46402144	46407089	22	-1
16	46417835	46426179	49	-1
16	46425602	46435435	6	243.4
16	46435920	46437564	12	262.4
16	46435950	46439031	14	97.8
16	46436254	46440001	4	309
16	46437365	46437598	19	180.5
16	46438101	46451822	4	260.5
16	46438564	46452599	4	24.7
16	46439081	46439534	17	-1
16	46439417	46451818	5	67.9
16	46440188	46445250	12	-1
16	46441036	46499176	4	255.6
16	46444463	46450315	5	62.2
16	46447663	46454872	9	231.9
16	46448102	46500045	4	134.3
16	46449018	46455855	4	251
16	46449381	46450287	9	272.9
16	46449663	46455015	6	122.6
16	46450178	46454537	14	107.5
16	46452308	46498655	11	247.6
16	46452387	46500369	8	119.5
16	46527810	46572988	4	307
16	48281022	48281307	47	148.2
16	48905849	48906236	5	298.5
16	65162308	65162802	4	288
16	72088661	72096991	9	240.7
16	87220911	87221334	4	189.4
16	87535973	87536331	13	97.3
16	88086785	88087393	12	174
16	88280526	88280879	5	151.9
16	89069654	89069927	6	-1
16	89975125	89975290	20	-1
17	48274	48318	5	315.8
17	165370	166051	19	-1
17	216938	217149	12	227.9
17	15723362	20541156	13	191
17	16761814	20472127	6	78.3
17	21328557	25309739	8	281.4
17	21334870	25316162	8	294.3
17	21349795	25331167	7	95.2
17	25264932	25267315	36	-1
17	25982745	26087809	5	278.2
17	30276780	45402150	4	238.4
17	30276780	50260011	5	246.9
17	33304871	72773779	6	119.2
17	38006436	38006800	6	191.8
17	39243887	39263774	6	175.6
17	39254335	39274336	11	178.2
17	39382984	39411452	5	240.7
17	39789088	39789450	17	115
17	39789909	39789951	4	327.1
17	44287966	45175750	6	118.3
17	46615732	46617161	26	161.1
17	63496165	63496380	10	203.8
17	65854471	66211297	28	194
17	67957785	67958012	27	186.4
17	72729528	72729919	10	-1
17	77995716	77998664	8	217.6
17	77998186	77998373	39	224.2
17	78904052	78904238	18	207.1
18	7145179	7146427	40	-1
18	10595383	11918738	6	245.7
18	13673262	13674111	5	172.3
18	15405178	15408098	12	177.7
18	15405920	15408134	18	200
18	18511152	18514100	20	67.2
18	18511988	18512530	188	-1
18	18512260	18515434	21	-1
18	18512624	18512735	4	-1
18	18512878	18515007	15	-1
18	18512914	18516217	578	-1
18	18512930	18517362	137	-1
18	18512948	18514118	6	-1
18	18513825	18517314	42	-1
18	18514156	18515031	4	278.2
18	18514214	18516410	52	-1
18	18518161	18519063	7	222.7
18	24729303	24738872	5	264.7
18	46593558	46593737	8	230
18	53797294	53797332	4	335
18	56217616	56217707	7	292
18	61312670	61330118	8	224.5
18	62884214	75877222	7	183.1
18	65038190	65598508	5	166.4
18	74323583	74323944	18	113.6
18	76799370	76799446	28	-1
18	77087682	77088087	4	244.4
18	77393758	77393934	7	220.5
18	77653901	77654251	4	298.2
18	77831316	77831747	23	9
19	351745	351824	8	290.5
19	466054	466184	10	251.9
19	816431	816640	4	236.5
19	877888	879282	5	242.9
19	878472	879772	8	278.2
19	2348977	2349077	4	276.6
19	3310327	3310911	14	175.1
19	3332260	3332337	5	294.7
19	5488030	5488432	48	-1
19	7153108	7153431	25	129.6
19	7396038	7396329	21	131.5
19	8421373	45828329	5	245.9
19	9007341	9010272	11	98.8
19	9010343	9016089	7	39
19	11848954	12404606	5	230.7
19	12404834	12550892	12	171
19	13100141	13100541	6	126.7
19	13737644	13738731	19	166.4
19	14963017	15014063	16	139.7
19	17424352	18800100	8	253.7
19	20875257	20985883	5	333.6
19	21112526	22252441	4	333
19	21268345	21327641	16	85.9
19	21272789	21334677	30	138.4
19	21607530	21608153	10	156.2
19	23482066	28310133	24	152.5
19	23506589	23651121	33	-1
19	23936021	23936347	66	121
19	24056078	24150965	32	130.1
19	24601640	24601755	25	266.5
19	27733220	27740628	8	-1
19	27733240	27735328	4	281.9
19	27733381	27737465	15	337.3
19	27733901	27736675	82	-1
19	27733986	27737973	186	-1
19	27734581	27738461	6	261.6
19	27735425	27736697	5	157.7
19	27737364	27738914	28	-1
19	27738502	27738583	40	288.9
19	27739036	27740519	6	-1
19	27739681	27740156	6	233
19	27830336	27830523	27	216.2
19	27833409	27856770	12	193.7
19	27854658	27888881	28	108.2
19	27868837	27869532	46	127.5
19	27891978	27898127	17	153.6
19	30206720	30208016	27	100.2
19	33087087	33087423	25	125.7
19	40373952	40405763	8	117.5
19	41454119	41521565	4	226.3
19	43347982	43761549	17	249.4
19	43350852	43374279	4	271
19	43420307	43439316	7	227.4
19	43523301	43670135	20	177.1
19	44183570	44183927	10	208.9
19	44915574	44915624	7	318.3
19	49965056	49966210	4	314.1
19	51002755	51003126	19	134.4
19	52888151	52941438	5	299.2
19	53186884	53481965	12	160.8
19	53324296	53359487	25	-1
19	53352993	53419162	6	256.9
19	53361532	53446329	8	187
19	53392001	53419484	4	71.4
19	53936571	53973478	4	14.8
19	53941561	53978768	14	140.2
19	53946162	53983458	9	201.4
19	54232790	54251445	7	141.2
19	54724634	54744138	5	282.5
19	55275004	55353749	10	226.7
19	56273078	56282783	5	174.3
19	59050779	59051973	5	245.4
19	59050895	59051192	8	164
2	1109069	1110133	4	229.1
2	1428876	1429112	12	186.9
2	1529529	1536417	10	100.9
2	1531392	1537024	11	-1
2	1534665	1539311	28	-1
2	1536602	1536899	15	181.5
2	1600587	1601856	6	-1
2	1600655	1600734	14	-1
2	1728385	46795314	4	341.7
2	3889084	13474385	4	341
2	9446264	9446355	5	-1
2	10151727	10153360	29	81.3
2	10153161	10155322	22	74.3
2	16407380	16408274	39	-1
2	25294043	25298829	13	169.6
2	33141404	242641443	5	214.5
2	45448346	45448843	16	203.9
2	62958098	133024459	14	266.8
2	63549448	63555121	5	209.9
2	64602820	64603192	6	264.6
2	65827775	65828138	5	124.5
2	68239940	119063120	4	307.8
2	71845562	71845680	4	274.2
2	87587292	92179122	4	319.3
2	87590330	87591520	4	261.4
2	87623791	87642036	47	153.6
2	87623914	87644493	4	180.9
2	87623985	87655720	7	250.5
2	87641847	87642021	6	233.1
2	88429796	88429983	7	228.1
2	89077566	97834646	9	310.6
2	89255651	89297250	7	274.7
2	89837784	89839298	34	82
2	89842307	89844797	20	172.5
2	89852226	89854812	5	244.4
2	89867515	89868150	49	206.5
2	89868781	89872079	28	231.9
2	89869404	89872071	11	343.9
2	89872171	89872517	4	61.8
2	89875335	89878478	17	110.4
2	89877104	89877377	50	165.7
2	89877908	89879708	46	-1
2	90448722	91670162	5	241.6
2	90449029	91671019	13	-1
2	90449171	91671067	5	218.8
2	90449559	90449628	12	-1
2	90449679	90450035	6	156.9
2	90449921	91671092	4	309.5
2	90451012	91670466	28	-1
2	90465007	91679849	10	241
2	90477488	90484911	5	317.6
2	90481980	90482444	25	46.6
2	90482266	90485127	5	307.2
2	90483109	90485440	5	189
2	90485204	90485439	4	200.1
2	91739035	91739656	6	151
2	92269312	92269381	6	306.6
2	92276459	92279727	25	75.1
2	92278423	92309677	4	281.9
2	92280837	92305742	55	220.6
2	92280837	92306789	27	310
2	92281348	92281440	14	337.5
2	92281357	92296871	348	179.9
2	92281361	92316302	122	175.5
2	92281363	92291131	19	171
2	92284407	132996611	11	344.7
2	92290451	132996611	327	310.5
2	92290567	92309704	24	300.9
2	92291096	92301005	9	202.9
2	92291177	92296379	10	218.1
2	92291686	92317733	23	-1
2	92296455	92300965	11	229.9
2	92305691	92305759	90	296.7
2	92305697	92306802	16	222.3
2	92305699	92321044	9	313.2
2	92305711	92322130	5	265.2
2	92305721	92317350	7	250.7
2	92305808	133002472	7	303.7
2	92306354	92316485	68	-1
2	92306693	92310046	51	-1
2	92313092	92313179	14	335
2	92315444	92317330	4	325.1
2	113103945	113104634	7	150.8
2	120417180	120418405	35	62.4
2	125766662	125768336	23	168.9
2	131422865	131425780	10	214.3
2	131886617	131887307	9	300
2	132795929	132796299	4	344.7
2	133002420	133003863	9	173.5
2	135260650	135261882	10	188.8
2	135875094	135875227	5	252.1
2	153461132	153461447	8	297
2	155795149	155795249	4	288.9
2	190609901	216813762	5	199
2	232698838	232701384	4	313.7
2	233191636	233304811	4	289.5
2	235919568	235919779	7	201.8
2	237939775	237939919	4	262.2
2	240564499	240564734	27	200.6
2	240640835	240641448	13	172.5
2	240854578	240854656	4	303.5
2	241249110	241249211	33	-1
2	241467465	241467510	22	-1
2	241752136	241752381	17	185.1
2	242529827	242530381	12	68.1
20	135200	136536	8	241.5
20	1380954	1383798	19	112.7
20	2359802	2360507	15	135.2
20	18190014	18190158	9	237.8
20	20318101	20318136	9	324.2
20	23103229	23103633	7	85.8
20	23644151	23774761	4	174.7
20	23683477	23746103	22	200.7
20	23692775	23871941	4	185.7
20	23699356	23774734	6	239.6
20	25905849	29454848	7	282.2
20	25918330	29467288	5	257.6
20	25923184	29472260	11	265.6
20	26317170	26318483	18	157.5
20	26318159	26319286	4	343.9
20	42325214	42325581	67	100.4
20	43033464	43033652	8	223.2
20	52099271	52099602	8	233.5
20	57270174	57270334	9	235
20	58889566	58889780	10	225.7
20	59075930	59076061	9	259.6
20	59677026	59677471	9	71.8
20	59848686	59849564	11	158.7
20	60522928	60523417	4	22.5
20	60557327	60557437	6	278.4
20	61789904	61789925	8	334.4
20	62720032	62720187	26	244.2
21	10085021	10819649	5	306
21	10699594	10701007	4	303.7
21	10700823	10703410	14	-1
21	10706550	10706899	74	126.9
21	10713388	10716457	13	179.4
21	10716702	10723145	11	251.5
21	10717687	10721335	64	55.6
21	10717687	10722967	25	16.4
21	10721602	10722479	10	12.7
21	10722631	10723527	71	-1
21	10729379	10730597	21	121.9
21	10744069	10750025	5	194.2
21	10744302	10745337	22	155.2
21	10751129	10753109	106	-1
21	10751303	10752469	4	173.2
21	10756556	10756762	40	206.9
21	10757316	10757494	11	232.2
21	10762078	10762591	47	131.4
21	10766688	10773325	24	-1
21	10774134	10781941	5	98.3
21	10774404	10811856	4	19.1
21	10776735	10820037	4	317.9
21	10781016	10806217	5	313.5
21	10781185	10786611	4	46
21	10781191	10783070	6	343.9
21	10782091	10785612	10	-1
21	10782663	10787837	12	258.4
21	10788384	10806695	4	344.7
21	10789886	10811210	4	344.7
21	10790057	10797048	4	295.5
21	10791839	10792235	5	225.6
21	10795995	10807061	5	123.6
21	10845015	10845509	5	318.6
21	14345413	14345787	26	150
21	14358664	14358898	4	204.6
21	22783563	22784632	21	123.3
21	27374204	27374701	4	303.7
21	28999510	28999654	18	258.8
21	31943277	31943397	7	305.5
21	32114334	32114556	8	208.8
21	33156968	33157641	4	294.7
21	33157585	33158151	15	107
21	33402592	33402774	25	223.3
21	40285790	40285866	4	292.5
21	45839493	45839655	19	238.3
21	46576000	46576289	24	151
21	47235167	47235537	8	142.8
22	18359649	18360163	4	130.1
22	18588870	18589273	19	84.7
22	18718184	20325825	5	272.2
22	18880056	18883643	35	322.1
22	20062823	20063056	9	219.7
22	20710709	20711783	4	260.5
22	20711243	20714343	5	287.7
22	20711319	20713314	6	-1
22	22703378	22752505	11	156.5
22	22704870	22727352	6	267
22	22706535	22729084	5	163.8
22	23049984	23108139	7	43.8
22	25684858	25981138	12	187.1
22	35859624	35859669	4	313.5
22	43871510	43871909	9	108.2
22	45745576	45746314	8	211.4
22	49153057	49153182	4	273.6
22	49387655	51195599	11	203.9
22	49622612	49624298	5	148.4
23	64833	149158	12	167.2
23	156238	160131	8	211.2
23	324058	324343	16	166.2
23	387477	387537	4	311.2
23	417978	418359	35	138.5
23	459656	459701	4	321.8
23	575915	576250	7	211.8
23	739881	741145	5	271
23	845443	845590	9	253.3
23	936486	936754	4	279.5
23	1013425	1013516	4	295.7
23	1034436	1034508	4	303.1
23	1412646	1412766	4	275.5
23	1413816	1413982	7	270.7
23	1447284	1447588	6	188.2
23	1450151	1453349	44	138.2
23	1450809	1453350	6	262.7
23	1568653	1568731	4	300.8
23	2366051	2398245	6	270
23	2366402	2388924	5	41
23	2694432	2808631	10	181.2
23	4903338	4908771	21	143.5
23	11042193	84823390	5	220.4
23	15285158	15285566	4	302.5
23	30813577	30814273	5	107.7
23	52886821	55678887	22	52.3
23	53054757	53054928	4	297.7
23	58559367	61726573	4	311.2
23	61726631	61733268	9	255.5
23	61726631	61731080	13	293.5
23	61726631	61732706	4	312.7
23	61726632	61729527	5	111
23	61727872	61733270	14	256.8
23	61730073	61731191	26	-1
23	61730073	61734607	33	-1
23	61730166	61734107	5	306.7
23	61730266	61731083	6	126.4
23	61730273	61733181	29	-1
23	61730905	61731050	4	320.8
23	61731683	61734607	7	-1
23	61731908	61733182	67	-1
23	61733299	61734114	5	83.8
23	61733338	61733684	6	-1
23	61794702	61864802	6	335
23	61850960	61890649	4	326.1
23	84823334	134416775	4	285.3
23	88459075	88461606	4	114.6
23	88459250	88460981	5	292
23	88460417	88460953	4	-1
23	88460866	88462538	6	-1
23	88461904	88462359	26	-1
23	102779199	102809195	6	188.4
23	134249787	134249837	4	319.3
23	139157868	139220870	12	147.4
23	149026453	149031979	6	261.7
23	154871245	155187774	17	159.9
23	155033416	155216669	34	78.9
23	155238635	155238828	11	213.5
24	6401073	6402118	4	254.4
24	6402776	6403677	4	-1
24	10056878	10056983	6	293.9
24	10066377	10066666	7	308.9
24	10066931	10067072	5	292.5
24	13138247	13447397	4	339.5
24	13138915	13458671	4	309
24	13139842	58977537	14	75.7
24	13140674	13453296	4	230.4
24	13140740	58982533	5	-1
24	13141041	13450106	5	-1
24	13142029	13448682	4	30.8
24	13194943	58980180	8	108.2
24	13195550	58981998	5	204.8
24	13195599	13449606	4	333.6
24	13446625	58975562	6	339.4
24	13446653	13451349	4	282
24	13447129	13450101	5	-1
24	13447529	13458663	11	326.1
24	13447658	13450203	44	69.6
24	13447812	13451638	7	270.4
24	13447867	58982201	7	252.6
24	13448131	13448710	4	169
24	13448690	13451120	17	61.5
24	13448718	58983217	9	9.4
24	13448743	58979618	13	-1
24	13448743	58980743	9	45.2
24	13449195	13449654	11	38.9
24	13449276	13450072	30	-1
24	13449282	58980943	28	-1
24	13449315	58977467	7	204
24	13449452	58980662	4	101.1
24	13449564	58979518	6	-1
24	13449666	13458692	14	245.5
24	13449716	58979879	4	4.2
24	13450244	58978937	20	-1
24	13450266	58976653	4	-1
24	13450489	58979523	5	243.8
24	13451059	13451331	37	163.4
24	13454433	13458892	10	-1
24	13458461	13459258	4	144.2
24	13458753	58976123	5	312.9
24	13460547	13483320	4	40.4
24	13469879	13486771	5	178.3
24	13470555	13487765	9	222.9
24	13474482	13483316	5	126.5
24	13478263	13488850	5	280.7
24	13646117	13815464	11	294.7
24	13648190	13680957	30	311.9
24	13648225	13831863	4	331.3
24	13649738	13801091	18	305.5
24	13650839	13802268	13	268.3
24	13650839	13804165	16	267.5
24	13650839	13804801	5	332.8
24	13650839	13846453	68	282.7
24	13650839	13851657	63	245.6
24	13650839	13861506	14	288
24	13650905	13831683	9	337.9
24	13651103	13856718	6	71.4
24	13651352	13691428	5	335.8
24	13651402	13867273	6	326.1
24	13651420	13866506	8	300.7
24	13651421	13680961	25	317.4
24	13651423	13812836	4	341.8
24	13651427	13833517	45	-1
24	13659129	13805383	51	296.2
24	13659288	13851654	5	284.4
24	13659350	13677783	4	344.7
24	13659350	13820674	4	330.6
24	13659350	13859909	5	319.4
24	13663246	13837985	5	319.3
24	13663249	13813109	5	107.9
24	13666153	13869986	4	344.7
24	13668787	13833298	4	338.8
24	13669590	13859952	15	265.2
24	13669607	13856709	4	339.5
24	13670161	13867443	34	-1
24	13670161	13869584	8	-1
24	13674363	13868231	5	300.2
24	13674365	13801874	4	325.6
24	13674825	13801091	15	325.4
24	13678918	13851648	6	233.9
24	13680993	13833315	6	285.2
24	13680995	13846457	56	268.6
24	13680996	13812666	8	337.3
24	13681004	13804799	31	281.5
24	13681004	13854308	10	294.7
24	13681007	13824989	124	285.6
24	13681047	13861588	16	235.9
24	13681822	28800257	5	344.7
24	13682962	13824984	5	287.7
24	13685449	13818732	5	324.6
24	13685449	13867816	21	319.2
24	13687141	13819961	9	229.4
24	13687875	13693193	26	58.2
24	13687895	13705496	45	267
24	13688360	13813951	94	-1
24	13689703	13695040	86	142.7
24	13706770	13835261	5	342.5
24	13799005	13800244	9	321.3
24	13801104	13818737	35	267
24	13801105	13860033	15	254.1
24	13801107	13851347	30	242.1
24	13801108	13869118	132	260.7
24	13801113	13810594	6	292.5
24	13801113	13820720	22	275.2
24	13801113	13827055	15	165.6
24	13801113	13847180	12	273.4
24	13801113	13866954	6	306
24	13801696	13818069	28	-1
24	13802107	13868446	32	-1
24	13802301	13851645	12	264.2
24	13802337	13833064	23	285.2
24	13803158	13867354	5	228.8
24	13803785	13819617	4	-1
24	13804226	13851666	57	261.4
24	13804231	13849198	30	300.7
24	13805411	13869561	29	-1
24	13805604	13867451	116	-1
24	13807324	13815465	4	329.8
24	13808446	13869108	4	327.6
24	13809052	13857885	7	201.5
24	13809793	13866515	4	303.7
24	13809893	13833300	4	252.9
24	13810178	13869106	5	220.6
24	13812930	13814948	5	315.7
24	13813128	13851658	9	55.9
24	13813711	13869088	6	31.1
24	13813719	13867443	5	-1
24	13814221	13839468	7	-1
24	13814502	13869616	4	-1
24	13815530	13846451	11	214
24	13816198	13868937	4	-1
24	13820049	13827512	5	325.1
24	13820757	13833321	15	278.2
24	13820757	13857995	8	310.2
24	13822432	13846445	4	147.3
24	13824348	13869110	4	341
24	13825035	13869112	161	284.2
24	13825597	13867466	15	-1
24	13827553	13856658	4	300.7
24	13831131	13844593	4	305.2
24	13831728	13851641	4	269.1
24	13833312	13851657	381	224
24	13833344	13846450	212	284.2
24	13833369	13861508	27	308.7
24	13833387	13847308	4	322.4
24	13833390	13868499	4	338.8
24	13834049	13869601	21	-1
24	13836423	13869080	4	342.5
24	13838006	13867466	8	-1
24	13838089	13844788	6	299.2
24	13838092	13869106	4	295.5
24	13839055	13859858	4	344.7
24	13841277	13867357	6	270.7
24	13842734	13868390	30	256.9
24	13842739	13864556	9	318.7
24	13846341	13869110	10	169.7
24	13846547	13851621	6	325.4
24	13847071	13867449	12	-1
24	13847602	13869696	5	315
24	13849149	13869567	6	-1
24	13849300	13869106	4	279.2
24	13851692	13869115	78	286
24	13854902	13867300	12	-1
24	13857517	13857870	7	208.2
24	13861543	13869440	8	30.3
24	13862053	13867442	38	-1
24	13864649	13868372	7	339.7
24	13867064	13869440	5	74.1
24	13869180	13869746	5	282.2
24	13869752	13869976	9	287.4
24	22229449	22244885	6	224.7
24	22255875	22289061	6	248.4
24	22258652	22288222	5	-1
24	22260228	22269351	63	-1
24	22269407	22353208	17	233.4
24	22298582	22303418	6	218
24	22430440	22439954	4	296.2
24	28784397	28784430	4	339
24	28785014	28787515	6	279.7
24	28795273	28813025	7	312.7
24	28799053	28801300	10	241.3
24	28815367	28817846	7	153.6
24	58834035	58883623	5	308.4
24	58975863	58979819	25	37.5
24	58976273	58978752	5	81.1
24	58977891	58978843	4	-1
24	58978663	58979303	10	-1
24	58978829	58979466	4	66.6
24	58979470	58980635	8	115.3
24	58979865	58980630	24	-1
24	58979936	58980857	242	-1
24	58981626	58982270	6	-1
24	58984196	58990695	19	220.3
24	58986841	58991026	54	-1
24	58989997	58994953	12	182.8
24	58994885	58997366	12	133.3
3	60234	75279150	10	193.4
3	1032450	1032658	25	209.2
3	10035701	10089170	11	253.8
3	10036890	11912079	8	272.9
3	10088321	11911851	25	77.2
3	10407607	132600623	16	250
3	11956161	12913468	17	233.1
3	12730673	12730899	9	232.2
3	38125879	38125993	11	262.6
3	43705545	43724908	17	149.2
3	48253245	48253454	8	239.9
3	54025075	54025227	13	241.5
3	57522745	57523911	14	179.5
3	64877117	122303172	4	320.1
3	66060030	66060496	31	125.9
3	73855718	73857524	13	133.1
3	77339159	77341020	7	186.7
3	77340311	77344737	6	188.5
3	90340132	90379533	4	325.4
3	90453742	90504730	15	114.3
3	90479340	90488395	7	280.7
3	90488479	90495691	7	293
3	90494374	90498912	5	309.7
3	90503951	90504361	4	229.9
3	96340781	96340888	4	292.1
3	97859756	97902268	24	90.1
3	97882117	97921286	6	176
3	98408638	98408644	6	-1
3	106230231	106231340	4	74
3	125439703	125462143	4	214.7
3	128380503	128414819	12	86.9
3	128413230	128413864	23	72.8
3	130817068	160765591	9	155.9
3	140621208	140622297	26	118
3	143168321	143168472	6	266.8
3	146390505	146395103	36	144.3
3	163728854	163729195	7	260
3	176542359	177832921	4	215.8
3	183675202	183675694	7	110.3
3	194543410	194546356	18	93.9
3	194664101	194664236	5	270.2
3	194831113	194831572	7	220.7
3	195437384	195438019	7	93.3
3	195506861	195515198	8	101.2
3	197111397	197117748	18	77.6
3	197111540	197113704	4	182.1
3	197111573	197115834	4	283.4
3	197112957	197118425	4	95.7
3	197113849	197115446	8	-1
3	197117160	197118432	4	281.2
4	86230	367177	12	141.9
4	1276985	1277308	4	289.3
4	1528820	76674957	4	283.4
4	3582436	8296305	4	223.6
4	3816606	3816989	16	86.7
4	7726285	7726513	8	220.8
4	12889288	12889548	23	174.4
4	17005410	24507970	4	254.2
4	32065870	32070928	25	101.2
4	32071180	32074527	10	272.5
4	37365521	74214851	5	342.5
4	39814832	39815351	4	89.1
4	40296342	40297526	12	211.4
4	40297198	40297567	17	87.8
4	49093415	49101194	6	245.9
4	49093440	49098387	5	161.4
4	49093556	49094737	6	281
4	49093569	49104568	5	297.7
4	49094596	49102266	16	-1
4	49094720	49105764	18	-1
4	49094766	49095021	18	177.1
4	49094796	49120735	6	214.7
4	49094842	49106944	18	-1
4	49094875	49110410	6	232.5
4	49094968	49108214	9	-1
4	49094987	49123083	12	-1
4	49095375	49112027	4	-1
4	49095431	49106759	4	116.3
4	49095514	49099310	5	-1
4	49095625	49107912	5	-1
4	49095635	49100447	61	-1
4	49096552	49100719	4	320.6
4	49097218	49097233	5	338.3
4	49098285	49101656	5	284.5
4	49098478	49110441	4	275.9
4	49098911	49105274	5	15.6
4	49098914	49108425	7	29
4	49099019	49107718	10	-1
4	49099274	49101857	4	226.7
4	49099309	49101087	55	-1
4	49099418	49106080	8	-1
4	49099541	49151683	11	-1
4	49099777	49120906	4	331.3
4	49099777	49142562	9	315
4	49099889	49122793	6	-1
4	49099895	49106946	12	-1
4	49099904	49105883	7	-1
4	49100297	49121411	4	-1
4	49100311	49108011	5	315.4
4	49100313	49151683	15	-1
4	49100690	49141750	4	292.2
4	49100690	49110443	5	283.2
4	49100690	49104588	5	327.1
4	49100796	49113230	9	-1
4	49101240	49106397	8	-1
4	49101334	49105580	4	175.4
4	49101894	49120866	18	293.7
4	49103505	49109457	7	191.2
4	49103648	49110786	12	59
4	49104177	49105048	6	-1
4	49104187	49121685	33	-1
4	49104512	49104661	5	252.8
4	49104653	49105299	11	280.2
4	49104661	49118660	7	282.5
4	49105312	49151934	5	-1
4	49105420	49114809	9	-1
4	49105430	49155711	4	-1
4	49105511	49122309	28	-1
4	49105574	49114649	4	34.6
4	49105602	49112012	44	-1
4	49105607	49149855	4	-1
4	49106573	49110250	73	-1
4	49107043	49156953	5	-1
4	49107495	49149367	10	118
4	49107500	49148028	4	337.3
4	49107502	49151753	4	80.1
4	49107504	49152519	6	317.3
4	49107674	49107884	19	-1
4	49108316	49121411	6	-1
4	49108316	49122938	4	-1
4	49108533	49151743	5	344.7
4	49109042	49156918	13	-1
4	49109258	49123061	4	70.4
4	49109875	49156557	4	219.2
4	49110387	49142551	4	218.9
4	49110469	49116478	4	324.6
4	49110470	49114395	10	268.2
4	49110477	49149360	8	316.6
4	49110482	49117817	5	314.9
4	49110982	49121351	78	-1
4	49111055	49112001	32	-1
4	49111080	49122957	35	-1
4	49111135	49152122	9	-1
4	49111255	49139715	4	-1
4	49111300	49156624	13	-1
4	49111349	49121081	130	-1
4	49111600	49112957	5	34.6
4	49111797	49141748	13	92.7
4	49111815	49131971	8	330.8
4	49111817	49151762	14	315.8
4	49111817	49153096	4	181.3
4	49111819	49139235	5	100
4	49111819	49142539	6	339.4
4	49111819	49151464	5	149.2
4	49111824	49140220	4	145
4	49112046	49142313	5	311.9
4	49112172	49120902	4	74.4
4	49112563	49122600	4	-1
4	49112572	49144366	6	-1
4	49112577	49114360	7	282.7
4	49112699	49123366	15	-1
4	49113199	49158239	7	222.5
4	49113336	49121020	7	-1
4	49113361	49156965	7	-1
4	49113376	49151683	15	-1
4	49113507	49122365	11	-1
4	49114323	49122426	13	23.9
4	49114465	49120871	5	272.9
4	49115718	49120422	7	304.1
4	49117194	49123106	10	-1
4	49117279	49123092	6	98.6
4	49118676	49120026	8	284.7
4	49119272	49121501	41	-1
4	49120469	49124849	4	318.3
4	49120470	49132468	11	78.5
4	49120630	49151760	4	329.7
4	49121120	49128850	6	-1
4	49121518	49123018	11	-1
4	49121750	49152859	9	-1
4	49121951	49143046	9	-1
4	49121963	49156957	8	-1
4	49122111	49151227	35	-1
4	49122554	49155328	21	-1
4	49123027	49145280	12	247.2
4	49123031	49146648	7	278.7
4	49123042	49156754	4	135.6
4	49123055	49154529	5	260.7
4	49123056	49153007	214	50.4
4	49123556	49151857	7	-1
4	49132061	49142536	7	336.5
4	49133769	49151743	5	317.4
4	49139128	49139222	4	275.4
4	49139327	49142541	4	339.7
4	49139845	49151927	5	-1
4	49140151	49140177	11	329
4	49141753	49151759	6	66.9
4	49143164	49151903	12	-1
4	49149397	49149418	17	332.5
4	49150040	49151949	7	-1
4	49150377	49156686	6	-1
4	49151783	49155025	6	-1
4	49152385	49156218	27	-1
4	49152640	49152950	27	119.1
4	49156242	49156932	5	-1
4	49634376	49647190	6	301.7
4	49634788	49659601	5	118.8
4	49640116	49659685	7	217.1
4	49641812	49643797	6	292.7
4	49642006	49660069	5	-1
4	49642344	49659601	4	227.3
4	49643088	49654470	5	39.5
4	49644976	49659182	8	209.6
4	49645535	49660093	9	-1
4	49645736	49646345	12	217.4
4	49646263	49651197	27	-1
4	49647258	49653462	4	146.9
4	49647289	49652271	4	323.9
4	49650129	49657658	15	290
4	49650720	49659185	9	202.7
4	49650805	49652059	25	171.1
4	49658237	49659186	15	194.9
4	49658802	49659819	107	-1
4	59060749	65021010	7	132.2
4	59429044	59435724	48	98.3
4	63927919	161583674	4	189.4
4	64069431	64069536	6	309.7
4	68265835	68266767	124	-1
4	69446406	69541588	6	218.9
4	69862036	114815231	4	222.4
4	72550821	72550901	4	303.7
4	85446538	89702770	6	300.2
4	91933622	91933827	7	270.6
4	91933691	91936102	21	87
4	112258415	112815939	5	188.4
4	144737097	144863059	6	145.6
4	144921238	145040232	5	191.2
4	149429041	149430137	6	170.2
4	149429197	149429314	5	274.2
4	179253852	179254732	26	163.6
4	186609719	186609825	8	279.2
4	187246368	188427264	10	255.7
4	187376871	189078409	10	142.4
4	189425219	189426830	8	238.5
4	189426205	189427588	6	209.6
4	189427274	189428943	13	19.1
4	190155156	190156291	11	304.4
4	190386740	190386838	5	286
4	190606713	190610103	5	234.9
4	190608628	190608975	22	100.8
4	190770015	190770313	11	166.1
4	190802488	190802562	6	301.8
5	283578	283637	4	309.2
5	697650	788710	5	270.4
5	755272	847531	16	-1
5	1539962	1540252	5	122.4
5	1845621	1846022	36	66.4
5	3660146	3660312	24	231.4
5	5810470	5810644	15	221.5
5	7372468	7372733	9	161.5
5	11120547	11120629	5	300.8
5	17508379	17621765	8	220.8
5	43666037	43824505	14	218.5
5	45967613	46054839	5	303.7
5	46324312	49525664	5	305.5
5	46326568	49534992	7	300.9
5	46340284	46364691	15	330.6
5	49440706	49440951	4	208
5	49448639	49508026	6	321.7
5	49476905	49515513	5	289.5
5	49516672	49525659	4	303.7
5	69315863	70190640	6	208.5
5	79988951	79989275	4	310.5
5	85251644	85252159	6	199.1
5	89788764	89788908	8	260.7
5	90574237	90575718	18	171.8
5	106019277	106236695	7	211.3
5	108689726	108690041	4	275.7
5	135269560	135269734	18	225
5	137456431	142647500	5	330.6
5	140088823	140096735	4	297
5	140554335	140559201	5	288.7
5	141011770	141579241	9	187.3
5	143512589	143514966	21	125.9
5	147554269	147554779	15	291.7
5	153669187	153670731	34	127.3
5	160672043	160680647	5	193.3
5	163755475	163756188	5	269.1
5	164601807	164608385	19	82.8
5	169597505	169598756	6	89.2
5	177026518	178447302	5	260.4
5	178012548	178012673	8	265.5
5	180042283	180042685	5	100.9
5	180061910	180062808	4	8.5
5	180176018	180195497	37	119.3
6	1053969	1054196	5	205.2
6	2376610	150521344	10	206.5
6	3145744	3146734	7	83.4
6	10518158	11200025	5	172.2
6	13434592	13434707	5	264
6	26852468	26852554	13	284
6	29766058	29922249	9	179.9
6	29856947	29911586	14	141.2
6	29902299	29911322	10	185.3
6	31236791	31321734	11	108.8
6	31296788	31305310	4	113.1
6	31377920	31472705	5	244.1
6	32413709	32456924	14	93.5
6	32439306	32496025	8	131.5
6	32440281	32497041	7	37.5
6	32449450	32492658	6	-1
6	32450828	32498770	6	61
6	32450894	32558264	15	163.5
6	32451779	32540081	5	271.4
6	32453971	32539979	7	36.7
6	32454044	32473925	21	-1
6	32458964	32504443	18	-1
6	32459555	32505564	11	120.3
6	32469742	32507819	54	139.2
6	32471075	32509104	24	101.1
6	32472663	32508698	16	225.7
6	32472715	32509853	13	-1
6	32474499	32512217	10	-1
6	32478513	32540983	8	208.7
6	32480470	32542167	24	-1
6	32482272	32543376	22	-1
6	32483039	32518049	9	-1
6	32484667	32519601	6	270.6
6	32484699	32545850	9	120.9
6	32485402	32520487	4	291
6	32487138	32548595	10	-1
6	32487583	32549584	6	279.2
6	32490795	32526674	17	176.7
6	32491529	32527387	8	157.6
6	32492168	32535853	4	264.5
6	32493618	32553582	9	278.6
6	32496744	32556101	23	144.6
6	32496758	32538719	34	-1
6	32502285	32540094	14	106.1
6	32503989	32505481	5	311.2
6	32520670	32545857	14	-1
6	32523368	32550039	4	307.2
6	32524860	32550757	38	209.7
6	32527110	32552388	8	-1
6	32609356	32713012	11	127
6	32620230	32719281	48	145.2
6	32622943	32721520	5	185.3
6	32630285	32726969	6	154.2
6	32631987	32728227	26	-1
6	32633638	32730245	4	276
6	32644534	135884057	5	230.8
6	35137490	35137548	4	312.5
6	35754661	35766698	19	162.2
6	44149303	44149971	4	63.6
6	52651006	52691366	43	49.3
6	52652745	52691372	7	291.5
6	53925359	53928718	27	-1
6	57533934	103831960	6	222
6	58621216	62081713	8	194
6	58773795	58777052	5	205.1
6	58773796	58775990	5	279.7
6	61912418	61913889	10	-1
6	61913491	61914331	4	230.9
6	65022976	65023124	14	249.4
6	66464454	66465049	5	213
6	67492530	67492734	5	296.2
6	80071763	80073579	20	119.1
6	119262091	119262222	11	253.7
6	150305080	150305617	4	63.3
6	154463327	154463415	4	294.7
6	154846394	154846571	4	226.7
6	157641209	157641265	8	309.9
6	157731542	157732209	5	8.5
6	157732838	157734157	18	-1
6	157732865	157733758	11	-1
6	157734631	157734642	19	-1
6	160639814	160640051	9	294
6	160877901	160956538	23	125.6
6	160928501	161082217	6	169.2
6	161487147	161851784	4	239.9
6	166162746	166162923	16	216.3
6	166701991	166702327	4	123.1
6	166829588	166829658	6	303.2
6	168052193	168052476	77	142.5
6	168087587	168087632	5	320.9
6	168520360	168520626	10	257
6	169016381	169016679	4	-1
6	169060290	169060648	36	81.9
6	169116363	169116400	4	-1
6	169332455	169332582	7	285
6	169642801	169643089	9	173.2
6	170454533	170454783	8	177.5
6	170708808	170709642	7	-1
7	448130	448226	4	296.6
7	499291	499412	7	280.2
7	507067	507271	4	221.4
7	507699	507858	4	283.4
7	606134	606260	12	257.3
7	628196	628506	4	95.7
7	945176	946075	8	146.6
7	945183	945402	4	179.6
7	1300918	1301105	6	235.1
7	4168476	4168930	8	228.6
7	6742010	6742103	4	296.1
7	8192284	8192393	19	271.9
7	40879406	40880470	16	292.5
7	44785777	44785961	8	230.9
7	45650460	45650632	12	229
7	45851340	45852500	11	158.1
7	52171406	52397441	15	174.9
7	55830844	62518758	13	231.2
7	56558289	57478130	40	-1
7	56992470	101688910	6	256.1
7	57284384	57284804	16	26.1
7	57477998	63635722	21	154.2
7	57548641	61739641	6	288
7	57550607	57556559	7	223.7
7	57554260	61758259	5	304.6
7	57990708	57997043	30	133
7	57992170	57993129	21	13.1
7	57995405	58006866	4	325.3
7	58009844	58010572	35	94.7
7	61054432	61756447	13	215.5
7	61054435	61748926	4	335.8
7	61054435	61754635	12	215.8
7	61054470	61797748	8	285
7	61055240	61749060	6	211.6
7	61055380	61788226	21	-1
7	61055888	61750530	4	284
7	61083558	61083813	29	182.5
7	61739955	61743957	17	211
7	61740565	61785189	6	200.4
7	61740915	61758261	4	314.1
7	61740927	61779921	9	-1
7	61741014	61780673	23	188.4
7	61741860	61756764	4	339.5
7	61742823	61752675	6	155.3
7	61742859	61784040	5	143.8
7	61742882	61800865	4	308.2
7	61743353	61782359	19	-1
7	61743653	61757058	5	250.1
7	61744587	61780203	24	-1
7	61745194	61785283	5	332.8
7	61745576	61784167	16	-1
7	61746758	61757129	13	195.7
7	61748064	61784031	10	177.1
7	61748814	61780673	22	183
7	61748977	61754443	10	200.3
7	61749558	61788519	9	-1
7	61750727	61786373	16	-1
7	61752514	61780654	7	301.5
7	61752693	61787047	4	316.5
7	61752743	61789795	75	42.1
7	61753483	61792362	11	127.8
7	61753483	61795832	16	194.2
7	61753536	61753606	13	294.7
7	61754110	61800233	4	31.8
7	61754381	61788011	4	246.1
7	61754759	61786284	35	3.5
7	61754969	61755207	4	284
7	61755801	61784050	6	149.3
7	61756882	61800069	5	290
7	61758834	61790880	26	-1
7	61781771	61784040	4	209.4
7	61790052	61797223	6	108.7
7	61790104	61798252	5	277.5
7	61791470	61798942	9	92.4
7	61791797	61792541	4	208.5
7	61792613	61799005	4	281.2
7	61801720	61803031	5	207.1
7	61845796	61845827	4	324.6
7	61967489	61969525	115	68.6
7	61970751	61972977	5	2.8
7	62296285	62341848	4	206.9
7	62341805	62342332	16	92.7
7	62369870	62382118	4	308.7
7	63296569	67427784	21	207.8
7	63482794	63739043	4	260.9
7	64523921	65217849	7	259.9
7	64544866	65238633	4	315
7	65262568	65262730	14	241.9
7	66193666	73382039	14	126.6
7	72355190	102009598	8	120.9
7	76128211	76627233	5	195
7	76627314	76627332	15	-1
7	77239172	78262753	5	246.8
7	88516621	88518915	19	111.9
7	96546699	96549932	5	211.8
7	98177439	98177754	34	122
7	98408937	98409163	4	194.4
7	100550268	100551248	7	281.5
7	100550831	100551170	33	106.1
7	100635045	100646804	4	297
7	106622160	106622294	8	259.5
7	109236107	112877362	4	277.4
7	121162462	121162581	8	303
7	131339348	131339426	4	313.6
7	140181687	140189116	14	171.6
7	142013677	142045832	12	199.8
7	142098293	142137806	22	176.8
7	142098295	142118396	8	142.3
7	142098295	142175000	15	96.7
7	142107405	142146650	6	277.7
7	142107428	142163989	7	164.7
7	142108858	142128677	19	185.9
7	142111006	142147628	5	-1
7	142115731	142134365	12	-1
7	142116227	142172478	9	260.5
7	142127538	142164010	4	297.5
7	142133865	142170659	32	178.3
7	142144035	142180653	5	294.5
7	142191394	142216832	39	189
7	142197587	142223629	7	290.7
7	142359298	142362014	5	298.5
7	142359301	142360505	8	270.6
7	142461096	142472027	4	79.2
7	149282303	149305744	4	209.5
7	149731893	149736407	11	244.6
7	149736250	149738957	16	90.2
7	153203045	153203494	6	100.3
7	154876653	154880541	30	85
7	155407928	155408076	12	250.8
7	156124650	156124720	8	303.7
7	157841495	157841659	7	286.5
7	158127781	158130314	14	-1
7	158129472	158133582	7	161.2
7	158133935	158134787	4	213.1
8	752114	752229	8	286.7
8	1236750	1236966	9	203.4
8	1903557	1903730	4	223.7
8	2726936	138075227	19	125.1
8	3145652	3148424	4	207.8
8	5297961	8920522	8	214.2
8	6506509	6506626	5	285.7
8	10663071	10663299	5	261.5
8	11788334	11893252	22	115.8
8	11870743	12521788	6	306.3
8	28542650	63677286	6	246.1
8	29677665	29677909	10	231
8	43092932	43093903	20	256.9
8	43094051	43096394	16	-1
8	43094069	43095274	9	-1
8	43582778	43712105	4	334.3
8	43594501	43615019	6	316.5
8	43605182	43707065	5	335
8	46847249	46854458	5	336
8	46891585	46898129	71	88.1
8	58116416	58127432	12	221.3
8	58117088	58123147	67	-1
8	58118368	58127952	77	55
8	58122380	58126592	14	136.3
8	73023651	73023865	8	293.2
8	91705680	91733567	20	-1
8	118875261	118875594	7	301.5
8	139754638	139754820	12	226.4
8	141429302	142998910	6	242.1
8	142357751	142358036	20	160.2
8	142953230	142953446	5	291.1
8	142955518	142955735	17	197.2
8	143094256	143094381	7	259.2
8	143583373	143583849	6	-1
8	143583524	143583721	5	228.3
8	144424522	144424610	4	306.4
8	145180621	145180879	6	153.5
9	4714003	4714131	10	255.9
9	21195378	21213699	5	193
9	22414073	104204366	5	176.8
9	34681581	34681891	66	120.2
9	35913955	35914050	4	313.1
9	45129058	47186799	4	304.6
9	66470008	68388526	17	161.7
9	66833233	66833833	4	330.2
9	66858325	66858686	4	174.7
9	66858634	66863154	4	304.5
9	66859440	68998614	4	338.5
9	67320644	67320784	11	247.9
9	69787313	70403529	15	-1
9	69953265	69953589	6	199.6
9	72653123	72653433	44	99.7
9	72854306	72860408	5	249.4
9	89155877	89155947	7	295.5
9	90030858	93179578	4	258.7
9	91589478	91589607	10	-1
9	93175440	93180362	5	296.7
9	93670696	96381084	10	211.8
9	107363319	107369370	29	135.6
9	107816672	107817348	4	296.2
9	113030070	113037192	16	142.1
9	118010707	118010756	4	314.2
9	118235958	118240943	4	274.2
9	120183278	131054236	5	99
9	132158817	132159098	31	150.2
9	135759191	135760201	17	172
9	136130296	136130709	6	137.5
9	137576935	137577436	21	15.6
9	137606476	137606552	4	290.2
9	138010961	138011116	11	248.2
9	139527133	139527412	5	292.4
9	139996877	139998236	4	128.1
