# Supplementary material for: Discovery of large genomic inversions using long range information
Source: BMC Genomics. 2017 Jan 10;18:65. doi: 10.1186/s12864-016-3444-1 (PMC5223412; doi:10.1186/s12864-016-3444-1)
Supplement: Additional file 2: — Call sets. Call sets generated by Valor, DELLY, LUMPY, and GASVPro using both real data and simulations. (ZIP 72710 kb) [file 12864_2016_3444_MOESM2_ESM.zip › supplementary/NA12877/delly_NA12877_platinum.vcf]

##fileformat=VCFv4.1
##fileDate=20160330
##ALT=<ID=DEL,Description="Deletion">
##ALT=<ID=DUP,Description="Duplication">
##ALT=<ID=INV,Description="Inversion">
##ALT=<ID=TRA,Description="Translocation">
##ALT=<ID=INS,Description="Insertion">
##FILTER=<ID=LowQual,Description="PE support below 3 or mapping quality below 20.">
##INFO=<ID=CIEND,Number=2,Type=Integer,Description="PE confidence interval around END">
##INFO=<ID=CIPOS,Number=2,Type=Integer,Description="PE confidence interval around POS">
##INFO=<ID=CHR2,Number=1,Type=String,Description="Chromosome for END coordinate in case of a translocation">
##INFO=<ID=END,Number=1,Type=Integer,Description="End position of the structural variant">
##INFO=<ID=PE,Number=1,Type=Integer,Description="Paired-end support of the structural variant">
##INFO=<ID=MAPQ,Number=1,Type=Integer,Description="Median mapping quality of paired-ends">
##INFO=<ID=SR,Number=1,Type=Integer,Description="Split-read support">
##INFO=<ID=SRQ,Number=1,Type=Float,Description="Split-read consensus alignment quality">
##INFO=<ID=CONSENSUS,Number=1,Type=String,Description="Split-read consensus sequence">
##INFO=<ID=CT,Number=1,Type=String,Description="Paired-end signature induced connection type">
##INFO=<ID=IMPRECISE,Number=0,Type=Flag,Description="Imprecise structural variation">
##INFO=<ID=PRECISE,Number=0,Type=Flag,Description="Precise structural variation">
##INFO=<ID=SVTYPE,Number=1,Type=String,Description="Type of structural variant">
##INFO=<ID=SVMETHOD,Number=1,Type=String,Description="Type of approach used to detect SV">
##INFO=<ID=INSLEN,Number=1,Type=Integer,Description="Predicted length of the insertion">
##FORMAT=<ID=GT,Number=1,Type=String,Description="Genotype">
##FORMAT=<ID=GL,Number=G,Type=Float,Description="Log10-scaled genotype likelihoods for RR,RA,AA genotypes">
##FORMAT=<ID=GQ,Number=1,Type=Integer,Description="Genotype Quality">
##FORMAT=<ID=FT,Number=1,Type=String,Description="Per-sample genotype filter">
##FORMAT=<ID=RC,Number=1,Type=Integer,Description="Raw high-quality read counts for the SV">
##FORMAT=<ID=RCL,Number=1,Type=Integer,Description="Raw high-quality read counts for the left control region">
##FORMAT=<ID=RCR,Number=1,Type=Integer,Description="Raw high-quality read counts for the right control region">
##FORMAT=<ID=CN,Number=1,Type=Integer,Description="Read-depth based copy-number estimate for autosomal sites">
##FORMAT=<ID=DR,Number=1,Type=Integer,Description="# high-quality reference pairs">
##FORMAT=<ID=DV,Number=1,Type=Integer,Description="# high-quality variant pairs">
##FORMAT=<ID=RR,Number=1,Type=Integer,Description="# high-quality reference junction reads">
##FORMAT=<ID=RV,Number=1,Type=Integer,Description="# high-quality variant junction reads">
#CHROM	POS	ID	REF	ALT	QUAL	FILTER	INFO	FORMAT	NA12877.recal
1	10440	INV00000001	N	<INV>	.	PASS	IMPRECISE;CIEND=-288,288;CIPOS=-288,288;SVTYPE=INV;SVMETHOD=EMBL.DELLYv0.6.7;CHR2=1;END=249239907;CT=3to3;INSLEN=0;PE=4;MAPQ=30	GT:GL:GQ:FT:RCL:RC:RCR:CN:DR:DV:RR:RV	0/0:0,-4.96468,-90.2868:50:PASS:1532:121157570:1349:84108:49:4:0:0
1	10449	INV00000002	N	<INV>	.	LowQual	IMPRECISE;CIEND=-424,424;CIPOS=-424,424;SVTYPE=INV;SVMETHOD=EMBL.DELLYv0.6.7;CHR2=1;END=249239260;CT=3to3;INSLEN=0;PE=3;MAPQ=6	GT:GL:GQ:FT:RCL:RC:RCR:CN:DR:DV:RR:RV	0/0:0,-13.9947,-157.685:140:PASS:1542:121157070:1839:71669:54:2:0:0
1	1584536	INV00000003	N	<INV>	.	LowQual	IMPRECISE;CIEND=-410,410;CIPOS=-410,410;SVTYPE=INV;SVMETHOD=EMBL.DELLYv0.6.7;CHR2=1;END=233312649;CT=3to3;INSLEN=0;PE=2;MAPQ=4	GT:GL:GQ:FT:RCL:RC:RCR:CN:DR:DV:RR:RV	0/0:0,-0.857325,-11.7542:10:LowQual:489924:112277553:8392974:25:3:0:0:0
1	1647773	INV00000004	N	<INV>	.	LowQual	IMPRECISE;CIEND=-403,403;CIPOS=-403,403;SVTYPE=INV;SVMETHOD=EMBL.DELLYv0.6.7;CHR2=1;END=21287597;CT=5to5;INSLEN=0;PE=2;MAPQ=1	GT:GL:GQ:FT:RCL:RC:RCR:CN:DR:DV:RR:RV	0/0:0,-12.3422,-246:123:PASS:513100:9607176:4939251:4:41:0:0:0
1	1647932	INV00000005	N	<INV>	.	LowQual	IMPRECISE;CIEND=-365,365;CIPOS=-365,365;SVTYPE=INV;SVMETHOD=EMBL.DELLYv0.6.7;CHR2=1;END=228422164;CT=3to3;INSLEN=0;PE=4;MAPQ=11	GT:GL:GQ:FT:RCL:RC:RCR:CN:DR:DV:RR:RV	0/0:0,-14.4628,-330.542:145:PASS:513260:109709248:10937943:19:57:4:0:0
1	1944278	INV00000006	N	<INV>	.	LowQual	IMPRECISE;CIEND=-280,280;CIPOS=-280,280;SVTYPE=INV;SVMETHOD=EMBL.DELLYv0.6.7;CHR2=1;END=1945446;CT=3to3;INSLEN=0;PE=2;MAPQ=60	GT:GL:GQ:FT:RCL:RC:RCR:CN:DR:DV:RR:RV	0/0:0,-0.64311,-218.3:7:LowQual:297:604:291:2:40:2:0:0
1	2332666	INV00000007	N	<INV>	.	LowQual	IMPRECISE;CIEND=-400,400;CIPOS=-400,400;SVTYPE=INV;SVMETHOD=EMBL.DELLYv0.6.7;CHR2=1;END=2776102;CT=5to5;INSLEN=0;PE=2;MAPQ=5	GT:GL:GQ:FT:RCL:RC:RCR:CN:DR:DV:RR:RV	0/0:0,-1.58445,-17.4423:16:PASS:102114:202248:102464:2:6:1:0:0
1	4449490	INV00000008	N	<INV>	.	LowQual	IMPRECISE;CIEND=-68,68;CIPOS=-68,68;SVTYPE=INV;SVMETHOD=EMBL.DELLYv0.6.7;CHR2=1;END=4449605;CT=3to3;INSLEN=0;PE=2;MAPQ=58	GT:GL:GQ:FT:RCL:RC:RCR:CN:DR:DV:RR:RV	0/0:0,-5.63706,-204.8:56:PASS:30:57:25:2:35:1:0:0
1	5734310	INV00000009	N	<INV>	.	LowQual	IMPRECISE;CIEND=-333,333;CIPOS=-333,333;SVTYPE=INV;SVMETHOD=EMBL.DELLYv0.6.7;CHR2=1;END=62390934;CT=3to3;INSLEN=0;PE=2;MAPQ=6	GT:GL:GQ:FT:RCL:RC:RCR:CN:DR:DV:RR:RV	0/0:0,-5.71563,-75.4196:57:PASS:2410880:29221617:15593596:3:20:1:0:0
1	6064851	INV00000010	N	<INV>	.	LowQual	IMPRECISE;CIEND=-416,416;CIPOS=-416,416;SVTYPE=INV;SVMETHOD=EMBL.DELLYv0.6.7;CHR2=1;END=6066784;CT=3to3;INSLEN=0;PE=2;MAPQ=7	GT:GL:GQ:FT:RCL:RC:RCR:CN:DR:DV:RR:RV	0/0:0,-6.23762,-111.504:62:PASS:455:551:447:1:24:2:0:0
1	6065500	INV00000011	N	<INV>	.	LowQual	IMPRECISE;CIEND=-176,176;CIPOS=-176,176;SVTYPE=INV;SVMETHOD=EMBL.DELLYv0.6.7;CHR2=1;END=6066383;CT=5to5;INSLEN=0;PE=6;MAPQ=10	GT:GL:GQ:FT:RCL:RC:RCR:CN:DR:DV:RR:RV	0/1:-6.74251,0,-16.1837:67:PASS:73:299:115:3:12:5:0:0
1	6364244	INV00000012	N	<INV>	.	PASS	IMPRECISE;CIEND=-402,402;CIPOS=-402,402;SVTYPE=INV;SVMETHOD=EMBL.DELLYv0.6.7;CHR2=1;END=231007849;CT=3to3;INSLEN=0;PE=3;MAPQ=38	GT:GL:GQ:FT:RCL:RC:RCR:CN:DR:DV:RR:RV	0/0:0,-5.60803,-224.6:56:PASS:2717883:108835852:9606716:18:49:3:0:0
1	6365003	INV00000013	N	<INV>	.	LowQual	IMPRECISE;CIEND=-391,391;CIPOS=-391,391;SVTYPE=INV;SVMETHOD=EMBL.DELLYv0.6.7;CHR2=1;END=8972374;CT=5to5;INSLEN=0;PE=3;MAPQ=4	GT:GL:GQ:FT:RCL:RC:RCR:CN:DR:DV:RR:RV	0/0:0,-1.44831,-12.5667:14:LowQual:652771:1344667:668040:2:6:1:0:0
1	6515304	INV00000014	N	<INV>	.	PASS	IMPRECISE;CIEND=-336,336;CIPOS=-336,336;SVTYPE=INV;SVMETHOD=EMBL.DELLYv0.6.7;CHR2=1;END=17019813;CT=5to5;INSLEN=0;PE=4;MAPQ=54	GT:GL:GQ:FT:RCL:RC:RCR:CN:DR:DV:RR:RV	0/1:-7.75683,0,-213.157:78:PASS:2448622:5134320:2696182:2:38:4:0:0
1	6515422	INV00000015	N	<INV>	.	PASS	IMPRECISE;CIEND=-350,350;CIPOS=-350,350;SVTYPE=INV;SVMETHOD=EMBL.DELLYv0.6.7;CHR2=1;END=17019579;CT=3to3;INSLEN=0;PE=5;MAPQ=60	GT:GL:GQ:FT:RCL:RC:RCR:CN:DR:DV:RR:RV	0/1:-13.2495,0,-249.25:132:PASS:2448558:5134053:2696187:2:44:5:0:0
1	6618865	INV00000016	N	<INV>	.	PASS	IMPRECISE;CIEND=-274,274;CIPOS=-274,274;SVTYPE=INV;SVMETHOD=EMBL.DELLYv0.6.7;CHR2=1;END=6619784;CT=3to3;INSLEN=0;PE=6;MAPQ=60	GT:GL:GQ:FT:RCL:RC:RCR:CN:DR:DV:RR:RV	0/1:-18.1542,0,-204.554:10000:PASS:216:441:242:2:39:6:0:0
1	6619031	INV00000017	N	<INV>	.	PASS	IMPRECISE;CIEND=-110,110;CIPOS=-110,110;SVTYPE=INV;SVMETHOD=EMBL.DELLYv0.6.7;CHR2=1;END=6619683;CT=5to5;INSLEN=0;PE=8;MAPQ=41	GT:GL:GQ:FT:RCL:RC:RCR:CN:DR:DV:RR:RV	0/1:-16.8564,0,-205.75:10000:PASS:140:305:187:2:40:8:0:0
1	6733320	INV00000018	N	<INV>	.	LowQual	IMPRECISE;CIEND=-280,280;CIPOS=-280,280;SVTYPE=INV;SVMETHOD=EMBL.DELLYv0.6.7;CHR2=1;END=231007800;CT=5to5;INSLEN=0;PE=2;MAPQ=36	GT:GL:GQ:FT:RCL:RC:RCR:CN:DR:DV:RR:RV	0/0:0,-10.1345,-223.558:101:PASS:2898413:108653810:9608228:17:48:2:0:0
1	7026974	INV00000019	N	<INV>	.	LowQual	IMPRECISE;CIEND=-110,110;CIPOS=-110,110;SVTYPE=INV;SVMETHOD=EMBL.DELLYv0.6.7;CHR2=1;END=7027336;CT=3to3;INSLEN=0;PE=2;MAPQ=56	GT:GL:GQ:FT:RCL:RC:RCR:CN:DR:DV:RR:RV	0/0:0,-5.22989,-188.741:52:PASS:118:162:67:2:41:3:0:0
1	8045751	INV00000020	N	<INV>	.	LowQual	IMPRECISE;CIEND=-351,351;CIPOS=-351,351;SVTYPE=INV;SVMETHOD=EMBL.DELLYv0.6.7;CHR2=1;END=8047055;CT=3to3;INSLEN=0;PE=2;MAPQ=60	GT:GL:GQ:FT:RCL:RC:RCR:CN:DR:DV:RR:RV	0/0:0,-0.642835,-215:7:LowQual:356:597:331:2:40:2:0:0
1	9684036	INV00000021	N	<INV>	.	LowQual	IMPRECISE;CIEND=-324,324;CIPOS=-324,324;SVTYPE=INV;SVMETHOD=EMBL.DELLYv0.6.7;CHR2=1;END=36517088;CT=5to5;INSLEN=0;PE=2;MAPQ=14	GT:GL:GQ:FT:RCL:RC:RCR:CN:DR:DV:RR:RV	0/1:-0.496997,0,-7.11455:6:LowQual:4422009:13469149:7043390:2:2:1:0:0
1	9786476	INV00000022	N	<INV>	.	LowQual	IMPRECISE;CIEND=-422,422;CIPOS=-422,422;SVTYPE=INV;SVMETHOD=EMBL.DELLYv0.6.7;CHR2=1;END=59862096;CT=3to3;INSLEN=0;PE=2;MAPQ=5	GT:GL:GQ:FT:RCL:RC:RCR:CN:DR:DV:RR:RV	0/0:0,-14.9545,-299.43:150:PASS:4473433:25778729:13731162:3:51:2:0:0
1	10247960	INV00000023	N	<INV>	.	LowQual	IMPRECISE;CIEND=-357,357;CIPOS=-357,357;SVTYPE=INV;SVMETHOD=EMBL.DELLYv0.6.7;CHR2=1;END=186826384;CT=5to5;INSLEN=0;PE=2;MAPQ=10	GT:GL:GQ:FT:RCL:RC:RCR:CN:DR:DV:RR:RV	0/0:0,-12.6483,-209.602:126:PASS:4716527:83126109:33317815:4:47:2:0:0
1	10630912	INV00000024	N	<INV>	.	LowQual	IMPRECISE;CIEND=-450,450;CIPOS=-450,450;SVTYPE=INV;SVMETHOD=EMBL.DELLYv0.6.7;CHR2=1;END=56544214;CT=3to3;INSLEN=0;PE=2;MAPQ=1	GT:GL:GQ:FT:RCL:RC:RCR:CN:DR:DV:RR:RV	0/0:0,-14.1473,-266.999:141:PASS:4922654:23561484:12561998:3:47:0:0:0
1	11101807	INV00000025	N	<INV>	.	LowQual	IMPRECISE;CIEND=-347,347;CIPOS=-347,347;SVTYPE=INV;SVMETHOD=EMBL.DELLYv0.6.7;CHR2=1;END=114467369;CT=3to3;INSLEN=0;PE=6;MAPQ=7	GT:GL:GQ:FT:RCL:RC:RCR:CN:DR:DV:RR:RV	0/0:0,-2.03104,-34.4066:20:PASS:5154016:54843128:16442353:5:11:3:0:0
1	11101812	INV00000026	N	<INV>	.	LowQual	IMPRECISE;CIEND=-314,314;CIPOS=-314,314;SVTYPE=INV;SVMETHOD=EMBL.DELLYv0.6.7;CHR2=1;END=114467305;CT=5to5;INSLEN=0;PE=7;MAPQ=7	GT:GL:GQ:FT:RCL:RC:RCR:CN:DR:DV:RR:RV	0/0:0,-1.63413,-39.3289:16:PASS:5154017:54843098:16442331:5:12:5:0:0
1	12718143	INV00000027	N	<INV>	.	LowQual	IMPRECISE;CIEND=-90,90;CIPOS=-90,90;SVTYPE=INV;SVMETHOD=EMBL.DELLYv0.6.7;CHR2=1;END=242995121;CT=3to3;INSLEN=0;PE=5;MAPQ=8	GT:GL:GQ:FT:RCL:RC:RCR:CN:DR:DV:RR:RV	0/0:0,-7.2327,-171.265:72:PASS:5983709:111961125:3215617:24:31:3:0:0
1	12737562	INV00000029	N	<INV>	.	LowQual	IMPRECISE;CIEND=-176,176;CIPOS=-176,176;SVTYPE=INV;SVMETHOD=EMBL.DELLYv0.6.7;CHR2=1;END=217887831;CT=5to5;INSLEN=0;PE=18;MAPQ=10	GT:GL:GQ:FT:RCL:RC:RCR:CN:DR:DV:RR:RV	0/1:-10.2619,0,-109.593:103:PASS:5994223:98582462:16583766:9:20:17:0:0
1	12737576	INV00000028	N	<INV>	.	LowQual	IMPRECISE;CIEND=-318,318;CIPOS=-318,318;SVTYPE=INV;SVMETHOD=EMBL.DELLYv0.6.7;CHR2=1;END=217888068;CT=3to3;INSLEN=0;PE=14;MAPQ=10	GT:GL:GQ:FT:RCL:RC:RCR:CN:DR:DV:RR:RV	0/1:-9.26293,0,-121.742:93:PASS:5994227:98582598:16583626:9:22:14:0:0
1	12891537	INV00000030	N	<INV>	.	LowQual	IMPRECISE;CIEND=-412,412;CIPOS=-412,412;SVTYPE=INV;SVMETHOD=EMBL.DELLYv0.6.7;CHR2=1;END=13736743;CT=5to5;INSLEN=0;PE=2;MAPQ=3	GT:GL:GQ:FT:RCL:RC:RCR:CN:DR:DV:RR:RV	0/0:0,-8.10091,-72.1731:81:PASS:224018:99373:198987:0:27:0:0:0
1	12895181	INV00000031	N	<INV>	.	LowQual	IMPRECISE;CIEND=-343,343;CIPOS=-343,343;SVTYPE=INV;SVMETHOD=EMBL.DELLYv0.6.7;CHR2=1;END=12909382;CT=3to3;INSLEN=0;PE=9;MAPQ=17	GT:GL:GQ:FT:RCL:RC:RCR:CN:DR:DV:RR:RV	0/0:0,-3.86367,-303.43:39:PASS:4459:7801:4032:2:55:8:0:0
1	12909376	INV00000032	N	<INV>	.	LowQual	IMPRECISE;CIEND=-225,225;CIPOS=-225,225;SVTYPE=INV;SVMETHOD=EMBL.DELLYv0.6.7;CHR2=1;END=12950026;CT=3to3;INSLEN=0;PE=10;MAPQ=7	GT:GL:GQ:FT:RCL:RC:RCR:CN:DR:DV:RR:RV	0/0:0,-12.9616,-301.896:130:PASS:11746:24078:6626:3:53:8:0:0
1	12988900	INV00000033	N	<INV>	.	LowQual	IMPRECISE;CIEND=-402,402;CIPOS=-402,402;SVTYPE=INV;SVMETHOD=EMBL.DELLYv0.6.7;CHR2=1;END=13378453;CT=5to5;INSLEN=0;PE=2;MAPQ=4	GT:GL:GQ:FT:RCL:RC:RCR:CN:DR:DV:RR:RV	0/0:0,-5.74686,-37.6252:57:PASS:100973:41581:5570:1:21:0:0:0
1	13007795	INV00000034	N	<INV>	.	LowQual	IMPRECISE;CIEND=-411,411;CIPOS=-411,411;SVTYPE=INV;SVMETHOD=EMBL.DELLYv0.6.7;CHR2=1;END=13736746;CT=5to5;INSLEN=0;PE=2;MAPQ=5	GT:GL:GQ:FT:RCL:RC:RCR:CN:DR:DV:RR:RV	0/0:0,-7.40281,-68.8041:74:PASS:183110:48138:170372:0:26:2:0:0
1	13173747	INV00000035	N	<INV>	.	LowQual	IMPRECISE;CIEND=-333,333;CIPOS=-333,333;SVTYPE=INV;SVMETHOD=EMBL.DELLYv0.6.7;CHR2=1;END=13736738;CT=5to5;INSLEN=0;PE=6;MAPQ=7	GT:GL:GQ:FT:RCL:RC:RCR:CN:DR:DV:RR:RV	0/0:0,-5.60709,-68.4438:56:PASS:72129:26606:125420:0:27:6:0:0
1	13796725	INV00000036	N	<INV>	.	LowQual	IMPRECISE;CIEND=-226,226;CIPOS=-226,226;SVTYPE=INV;SVMETHOD=EMBL.DELLYv0.6.7;CHR2=1;END=40483001;CT=5to5;INSLEN=0;PE=2;MAPQ=9	GT:GL:GQ:FT:RCL:RC:RCR:CN:DR:DV:RR:RV	0/0:0,-3.71801,-83.0328:37:PASS:6139286:13762613:7118322:2:16:2:0:0
1	15436942	INV00000038	N	<INV>	.	LowQual	IMPRECISE;CIEND=-388,388;CIPOS=-388,388;SVTYPE=INV;SVMETHOD=EMBL.DELLYv0.6.7;CHR2=1;END=245961699;CT=5to5;INSLEN=0;PE=3;MAPQ=10	GT:GL:GQ:FT:RCL:RC:RCR:CN:DR:DV:RR:RV	0/0:0,-1.36104,-40.2009:14:LowQual:7032899:112491487:1636065:26:13:3:0:0
1	15437037	INV00000037	N	<INV>	.	LowQual	IMPRECISE;CIEND=-334,334;CIPOS=-334,334;SVTYPE=INV;SVMETHOD=EMBL.DELLYv0.6.7;CHR2=1;END=245961776;CT=3to3;INSLEN=0;PE=7;MAPQ=7	GT:GL:GQ:FT:RCL:RC:RCR:CN:DR:DV:RR:RV	0/0:0,-5.67516,-135.154:57:PASS:7032982:112491465:1636004:26:30:6:0:0
1	16623146	INV00000039	N	<INV>	.	LowQual	IMPRECISE;CIEND=-307,307;CIPOS=-307,307;SVTYPE=INV;SVMETHOD=EMBL.DELLYv0.6.7;CHR2=1;END=200658272;CT=5to5;INSLEN=0;PE=2;MAPQ=6	GT:GL:GQ:FT:RCL:RC:RCR:CN:DR:DV:RR:RV	0/0:0,-10.84,-203.05:108:PASS:7635169:87920335:25604947:5:38:2:0:0
1	16830274	INV00000040	N	<INV>	.	PASS	IMPRECISE;CIEND=-412,412;CIPOS=-412,412;SVTYPE=INV;SVMETHOD=EMBL.DELLYv0.6.7;CHR2=1;END=17236272;CT=3to3;INSLEN=0;PE=4;MAPQ=21	GT:GL:GQ:FT:RCL:RC:RCR:CN:DR:DV:RR:RV	0/0:0,-24.293,-556.189:10000:PASS:103460:330889:108043:3:97:4:0:0
1	16831912	INV00000042	N	<INV>	.	LowQual	IMPRECISE;CIEND=-309,309;CIPOS=-309,309;SVTYPE=INV;SVMETHOD=EMBL.DELLYv0.6.7;CHR2=1;END=17234961;CT=5to5;INSLEN=0;PE=5;MAPQ=8	GT:GL:GQ:FT:RCL:RC:RCR:CN:DR:DV:RR:RV	0/0:0,-11.6555,-285.846:117:PASS:102874:328488:107944:3:49:5:0:0
1	16832023	INV00000041	N	<INV>	.	LowQual	IMPRECISE;CIEND=-274,274;CIPOS=-274,274;SVTYPE=INV;SVMETHOD=EMBL.DELLYv0.6.7;CHR2=1;END=17234780;CT=3to3;INSLEN=0;PE=2;MAPQ=20	GT:GL:GQ:FT:RCL:RC:RCR:CN:DR:DV:RR:RV	0/0:0,-15.163,-338.717:152:PASS:102815:328231:107967:3:60:2:0:0
1	16833695	INV00000043	N	<INV>	.	LowQual	IMPRECISE;CIEND=-412,412;CIPOS=-412,412;SVTYPE=INV;SVMETHOD=EMBL.DELLYv0.6.7;CHR2=1;END=145382201;CT=3to3;INSLEN=0;PE=3;MAPQ=1	GT:GL:GQ:FT:RCL:RC:RCR:CN:DR:DV:RR:RV	0/0:0,-35.2613,-544.001:10000:PASS:7743386:58491951:33874858:3:121:1:0:0
1	16834124	INV00000045	N	<INV>	.	LowQual	IMPRECISE;CIEND=-166,166;CIPOS=-166,166;SVTYPE=INV;SVMETHOD=EMBL.DELLYv0.6.7;CHR2=1;END=17229189;CT=5to5;INSLEN=0;PE=2;MAPQ=6	GT:GL:GQ:FT:RCL:RC:RCR:CN:DR:DV:RR:RV	0/0:0,-32.8568,-472.529:10000:PASS:101715:319673:109925:3:113:2:0:0
1	16834210	INV00000044	N	<INV>	.	LowQual	IMPRECISE;CIEND=-427,427;CIPOS=-427,427;SVTYPE=INV;SVMETHOD=EMBL.DELLYv0.6.7;CHR2=1;END=145381398;CT=3to3;INSLEN=0;PE=3;MAPQ=6	GT:GL:GQ:FT:RCL:RC:RCR:CN:DR:DV:RR:RV	0/0:0,-35.4207,-664.909:10000:PASS:7743987:58490547:33874946:3:121:3:0:0
1	16834417	INV00000046	N	<INV>	.	LowQual	IMPRECISE;CIEND=-320,320;CIPOS=-320,320;SVTYPE=INV;SVMETHOD=EMBL.DELLYv0.6.7;CHR2=1;END=145381299;CT=5to5;INSLEN=0;PE=3;MAPQ=6	GT:GL:GQ:FT:RCL:RC:RCR:CN:DR:DV:RR:RV	0/0:0,-30.9109,-573.171:10000:PASS:7744242:58490170:33874928:3:106:2:0:0
1	16835506	INV00000047	N	<INV>	.	LowQual	IMPRECISE;CIEND=-427,427;CIPOS=-427,427;SVTYPE=INV;SVMETHOD=EMBL.DELLYv0.6.7;CHR2=1;END=17226879;CT=3to3;INSLEN=0;PE=2;MAPQ=4	GT:GL:GQ:FT:RCL:RC:RCR:CN:DR:DV:RR:RV	0/0:0,-20.2777,-338.408:10000:PASS:101691:315899:109905:3:68:0:0:0
1	16839756	INV00000048	N	<INV>	.	LowQual	IMPRECISE;CIEND=-324,324;CIPOS=-324,324;SVTYPE=INV;SVMETHOD=EMBL.DELLYv0.6.7;CHR2=1;END=17223462;CT=3to3;INSLEN=0;PE=12;MAPQ=13	GT:GL:GQ:FT:RCL:RC:RCR:CN:DR:DV:RR:RV	0/0:0,-11.1273,-412.512:111:PASS:103979:305913:109764:3:83:12:0:0
1	16840010	INV00000049	N	<INV>	.	PASS	IMPRECISE;CIEND=-407,407;CIPOS=-407,407;SVTYPE=INV;SVMETHOD=EMBL.DELLYv0.6.7;CHR2=1;END=17223325;CT=5to5;INSLEN=0;PE=4;MAPQ=25	GT:GL:GQ:FT:RCL:RC:RCR:CN:DR:DV:RR:RV	0/0:0,-9.77657,-269.064:98:PASS:103939:305528:109717:3:57:4:0:0
1	16849979	INV00000050	N	<INV>	.	LowQual	IMPRECISE;CIEND=-194,194;CIPOS=-194,194;SVTYPE=INV;SVMETHOD=EMBL.DELLYv0.6.7;CHR2=1;END=17234570;CT=3to3;INSLEN=0;PE=5;MAPQ=6	GT:GL:GQ:FT:RCL:RC:RCR:CN:DR:DV:RR:RV	0/0:0,-13.0372,-291.553:130:PASS:106323:309989:103656:3:51:3:0:0
1	16857046	INV00000051	N	<INV>	.	LowQual	IMPRECISE;CIEND=-9,9;CIPOS=-9,9;SVTYPE=INV;SVMETHOD=EMBL.DELLYv0.6.7;CHR2=1;END=17203883;CT=5to5;INSLEN=0;PE=2;MAPQ=10	GT:GL:GQ:FT:RCL:RC:RCR:CN:DR:DV:RR:RV	0/0:0,-42.099,-559.953:10000:PASS:97231:278004:106786:3:142:0:0:0
1	16871569	INV00000052	N	<INV>	.	LowQual	IMPRECISE;CIEND=-414,414;CIPOS=-414,414;SVTYPE=INV;SVMETHOD=EMBL.DELLYv0.6.7;CHR2=1;END=17054559;CT=3to3;INSLEN=0;PE=2;MAPQ=22	GT:GL:GQ:FT:RCL:RC:RCR:CN:DR:DV:RR:RV	0/0:0,-20.767,-326.285:10000:PASS:60161:185903:60617:3:77:2:0:0
1	16885168	INV00000053	N	<INV>	.	LowQual	IMPRECISE;CIEND=-379,379;CIPOS=-379,379;SVTYPE=INV;SVMETHOD=EMBL.DELLYv0.6.7;CHR2=1;END=146471525;CT=5to5;INSLEN=0;PE=4;MAPQ=10	GT:GL:GQ:FT:RCL:RC:RCR:CN:DR:DV:RR:RV	0/0:0,-21.2307,-315.902:10000:PASS:7780706:58710083:34484071:3:82:4:0:0
1	16950049	INV00000054	N	<INV>	.	LowQual	IMPRECISE;CIEND=-372,372;CIPOS=-372,372;SVTYPE=INV;SVMETHOD=EMBL.DELLYv0.6.7;CHR2=1;END=17275542;CT=3to3;INSLEN=0;PE=2;MAPQ=52	GT:GL:GQ:FT:RCL:RC:RCR:CN:DR:DV:RR:RV	0/0:0,-8.56743,-255.703:86:PASS:152613:227305:79472:2:61:2:0:0
1	17003813	INV00000055	N	<INV>	.	LowQual	IMPRECISE;CIEND=-406,406;CIPOS=-406,406;SVTYPE=INV;SVMETHOD=EMBL.DELLYv0.6.7;CHR2=1;END=17054667;CT=3to3;INSLEN=0;PE=2;MAPQ=6	GT:GL:GQ:FT:RCL:RC:RCR:CN:DR:DV:RR:RV	0/0:0,-15.0241,-236.495:150:PASS:7764:49196:13918:5:52:1:0:0
1	17007431	INV00000056	N	<INV>	.	LowQual	IMPRECISE;CIEND=-392,392;CIPOS=-392,392;SVTYPE=INV;SVMETHOD=EMBL.DELLYv0.6.7;CHR2=1;END=17185864;CT=5to5;INSLEN=0;PE=3;MAPQ=7	GT:GL:GQ:FT:RCL:RC:RCR:CN:DR:DV:RR:RV	0/0:0,-11.4143,-107.564:114:PASS:91740:110917:73751:1:43:3:0:0
1	17051740	INV00000057	N	<INV>	.	PASS	IMPRECISE;CIEND=-137,137;CIPOS=-137,137;SVTYPE=INV;SVMETHOD=EMBL.DELLYv0.6.7;CHR2=1;END=234912187;CT=5to5;INSLEN=0;PE=103;MAPQ=42	GT:GL:GQ:FT:RCL:RC:RCR:CN:DR:DV:RR:RV	0/1:-387.039,0,-271.042:10000:PASS:7954924:105683771:7521756:14:53:103:0:0
1	17183074	INV00000058	N	<INV>	.	LowQual	IMPRECISE;CIEND=-405,405;CIPOS=-405,405;SVTYPE=INV;SVMETHOD=EMBL.DELLYv0.6.7;CHR2=1;END=144879606;CT=3to3;INSLEN=0;PE=3;MAPQ=7	GT:GL:GQ:FT:RCL:RC:RCR:CN:DR:DV:RR:RV	0/0:0,-16.3761,-193.107:10000:PASS:8024416:57651148:33933840:3:59:2:0:0
1	17185930	INV00000059	N	<INV>	.	LowQual	IMPRECISE;CIEND=-258,258;CIPOS=-258,258;SVTYPE=INV;SVMETHOD=EMBL.DELLYv0.6.7;CHR2=1;END=145382579;CT=3to3;INSLEN=0;PE=12;MAPQ=9	GT:GL:GQ:FT:RCL:RC:RCR:CN:DR:DV:RR:RV	0/0:0,-3.33177,-125.478:33:PASS:8025673:58210053:33780806:3:36:12:0:0
1	17213416	INV00000060	N	<INV>	.	LowQual	IMPRECISE;CIEND=-396,396;CIPOS=-396,396;SVTYPE=INV;SVMETHOD=EMBL.DELLYv0.6.7;CHR2=1;END=143667810;CT=5to5;INSLEN=0;PE=2;MAPQ=6	GT:GL:GQ:FT:RCL:RC:RCR:CN:DR:DV:RR:RV	0/0:0,-9.68318,-123.037:97:PASS:8050540:57333910:33243811:3:34:2:0:0
1	17216858	INV00000061	N	<INV>	.	PASS	IMPRECISE;CIEND=-373,373;CIPOS=-373,373;SVTYPE=INV;SVMETHOD=EMBL.DELLYv0.6.7;CHR2=1;END=149229911;CT=5to5;INSLEN=0;PE=3;MAPQ=36	GT:GL:GQ:FT:RCL:RC:RCR:CN:DR:DV:RR:RV	0/0:0,-1.34074,-206.1:13:LowQual:8053318:59463264:35627092:3:37:3:0:0
1	17218375	INV00000062	N	<INV>	.	PASS	IMPRECISE;CIEND=-236,236;CIPOS=-236,236;SVTYPE=INV;SVMETHOD=EMBL.DELLYv0.6.7;CHR2=1;END=149228118;CT=3to3;INSLEN=0;PE=23;MAPQ=27	GT:GL:GQ:FT:RCL:RC:RCR:CN:DR:DV:RR:RV	0/1:-43.0527,0,-235.056:10000:PASS:8054616:59460977:35626190:3:51:23:0:0
1	17225485	INV00000064	N	<INV>	.	PASS	IMPRECISE;CIEND=-13,13;CIPOS=-13,13;SVTYPE=INV;SVMETHOD=EMBL.DELLYv0.6.7;CHR2=1;END=149220648;CT=5to5;INSLEN=0;PE=12;MAPQ=41	GT:GL:GQ:FT:RCL:RC:RCR:CN:DR:DV:RR:RV	0/1:-2.40079,0,-509.596:24:PASS:8060037:59446377:35627345:3:99:9:0:0
1	17225612	INV00000063	N	<INV>	.	PASS	IMPRECISE;CIEND=-314,314;CIPOS=-314,314;SVTYPE=INV;SVMETHOD=EMBL.DELLYv0.6.7;CHR2=1;END=149220767;CT=3to3;INSLEN=0;PE=7;MAPQ=28	GT:GL:GQ:FT:RCL:RC:RCR:CN:DR:DV:RR:RV	0/0:0,-8.1028,-383.255:81:PASS:8060183:59446409:35627225:3:82:6:0:0
1	17226877	INV00000065	N	<INV>	.	LowQual	IMPRECISE;CIEND=-413,413;CIPOS=-413,413;SVTYPE=INV;SVMETHOD=EMBL.DELLYv0.6.7;CHR2=1;END=149218547;CT=3to3;INSLEN=0;PE=3;MAPQ=3	GT:GL:GQ:FT:RCL:RC:RCR:CN:DR:DV:RR:RV	0/0:0,-19.9358,-377.373:10000:PASS:8061474:59443888:35626342:3:71:1:0:0
1	17229124	INV00000066	N	<INV>	.	LowQual	IMPRECISE;CIEND=-373,373;CIPOS=-373,373;SVTYPE=INV;SVMETHOD=EMBL.DELLYv0.6.7;CHR2=1;END=149217400;CT=5to5;INSLEN=0;PE=2;MAPQ=15	GT:GL:GQ:FT:RCL:RC:RCR:CN:DR:DV:RR:RV	0/0:0,-18.5194,-345.92:10000:PASS:8063423:59440911:35625795:3:68:2:0:0
1	17229884	INV00000067	N	<INV>	.	PASS	IMPRECISE;CIEND=-107,107;CIPOS=-107,107;SVTYPE=INV;SVMETHOD=EMBL.DELLYv0.6.7;CHR2=1;END=149216621;CT=3to3;INSLEN=0;PE=8;MAPQ=33	GT:GL:GQ:FT:RCL:RC:RCR:CN:DR:DV:RR:RV	0/0:0,-7.32481,-409.653:73:PASS:8064526:59439302:35625441:3:82:5:0:0
1	17229972	INV00000068	N	<INV>	.	PASS	IMPRECISE;CIEND=-179,179;CIPOS=-179,179;SVTYPE=INV;SVMETHOD=EMBL.DELLYv0.6.7;CHR2=1;END=149216269;CT=5to5;INSLEN=0;PE=23;MAPQ=44	GT:GL:GQ:FT:RCL:RC:RCR:CN:DR:DV:RR:RV	0/1:-54.4092,0,-383.968:10000:PASS:8064609:59438821:35625485:3:69:20:0:0
1	17231409	INV00000069	N	<INV>	.	PASS	IMPRECISE;CIEND=-419,419;CIPOS=-419,419;SVTYPE=INV;SVMETHOD=EMBL.DELLYv0.6.7;CHR2=1;END=149215752;CT=5to5;INSLEN=0;PE=3;MAPQ=30	GT:GL:GQ:FT:RCL:RC:RCR:CN:DR:DV:RR:RV	0/0:0,-15.808,-404.026:157:PASS:8066214:59436744:35625131:3:79:3:0:0
1	17234148	INV00000070	N	<INV>	.	LowQual	IMPRECISE;CIEND=-124,124;CIPOS=-124,124;SVTYPE=INV;SVMETHOD=EMBL.DELLYv0.6.7;CHR2=1;END=147855618;CT=5to5;INSLEN=0;PE=5;MAPQ=9	GT:GL:GQ:FT:RCL:RC:RCR:CN:DR:DV:RR:RV	0/0:0,-3.68787,-67.9482:37:PASS:8069287:59000370:34944310:3:27:4:0:0
1	17235177	INV00000071	N	<INV>	.	LowQual	IMPRECISE;CIEND=-399,399;CIPOS=-399,399;SVTYPE=INV;SVMETHOD=EMBL.DELLYv0.6.7;CHR2=1;END=116517092;CT=3to3;INSLEN=0;PE=2;MAPQ=3	GT:GL:GQ:FT:RCL:RC:RCR:CN:DR:DV:RR:RV	0/0:0,-18.0611,-356.799:10000:PASS:8070604:53034338:15338899:5:60:0:0:0
1	17236159	INV00000072	N	<INV>	.	LowQual	IMPRECISE;CIEND=-393,393;CIPOS=-393,393;SVTYPE=INV;SVMETHOD=EMBL.DELLYv0.6.7;CHR2=1;END=149213966;CT=5to5;INSLEN=0;PE=3;MAPQ=8	GT:GL:GQ:FT:RCL:RC:RCR:CN:DR:DV:RR:RV	0/0:0,-25.8392,-451.14:10000:PASS:8071464:59430406:35623504:3:92:2:0:0
1	17236291	INV00000073	N	<INV>	.	LowQual	IMPRECISE;CIEND=-384,384;CIPOS=-384,384;SVTYPE=INV;SVMETHOD=EMBL.DELLYv0.6.7;CHR2=1;END=147852815;CT=3to3;INSLEN=0;PE=3;MAPQ=7	GT:GL:GQ:FT:RCL:RC:RCR:CN:DR:DV:RR:RV	0/0:0,-3.73647,-37.1831:37:PASS:8071620:58997950:34941275:3:18:3:0:0
1	19308499	INV00000074	N	<INV>	.	PASS	IMPRECISE;CIEND=-260,260;CIPOS=-260,260;SVTYPE=INV;SVMETHOD=EMBL.DELLYv0.6.7;CHR2=1;END=236610407;CT=3to3;INSLEN=0;PE=4;MAPQ=26	GT:GL:GQ:FT:RCL:RC:RCR:CN:DR:DV:RR:RV	0/1:-0.465685,0,-158.584:6:LowQual:9095458:105447865:6617128:13:31:4:0:0
1	19351608	INV00000075	N	<INV>	.	LowQual	IMPRECISE;CIEND=-294,294;CIPOS=-294,294;SVTYPE=INV;SVMETHOD=EMBL.DELLYv0.6.7;CHR2=1;END=19353074;CT=5to5;INSLEN=0;PE=2;MAPQ=60	GT:GL:GQ:FT:RCL:RC:RCR:CN:DR:DV:RR:RV	0/0:0,-0.939464,-212.895:10:LowQual:458:725:438:2:41:2:0:0
1	21496393	INV00000076	N	<INV>	.	LowQual	IMPRECISE;CIEND=-432,432;CIPOS=-432,432;SVTYPE=INV;SVMETHOD=EMBL.DELLYv0.6.7;CHR2=1;END=113542289;CT=3to3;INSLEN=0;PE=2;MAPQ=21	GT:GL:GQ:FT:RCL:RC:RCR:CN:DR:DV:RR:RV	0/1:-0.986588,0,-28.1001:10:LowQual:10235745:49251440:13415270:4:8:2:0:0
1	21700996	INV00000077	N	<INV>	.	LowQual	IMPRECISE;CIEND=-261,261;CIPOS=-261,261;SVTYPE=INV;SVMETHOD=EMBL.DELLYv0.6.7;CHR2=1;END=21701195;CT=3to3;INSLEN=0;PE=5;MAPQ=12	GT:GL:GQ:FT:RCL:RC:RCR:CN:DR:DV:RR:RV	0/0:0,-0.631798,-140.933:7:LowQual:40:61:43:1:26:5:0:0
1	21701113	INV00000078	N	<INV>	.	PASS	IMPRECISE;CIEND=-181,181;CIPOS=-181,181;SVTYPE=INV;SVMETHOD=EMBL.DELLYv0.6.7;CHR2=1;END=21701213;CT=5to5;INSLEN=0;PE=3;MAPQ=31	GT:GL:GQ:FT:RCL:RC:RCR:CN:DR:DV:RR:RV	0/1:-8.17742,0,-85.1353:82:PASS:19:24:23:1:16:6:0:0
1	21734200	INV00000079	N	<INV>	.	LowQual	IMPRECISE;CIEND=-322,322;CIPOS=-322,322;SVTYPE=INV;SVMETHOD=EMBL.DELLYv0.6.7;CHR2=1;END=21734642;CT=3to3;INSLEN=0;PE=2;MAPQ=60	GT:GL:GQ:FT:RCL:RC:RCR:CN:DR:DV:RR:RV	0/0:0,-8.14962,-272.857:81:PASS:124:279:108:2:48:2:0:0
1	21754029	INV00000080	N	<INV>	.	PASS	IMPRECISE;CIEND=-376,376;CIPOS=-376,376;SVTYPE=INV;SVMETHOD=EMBL.DELLYv0.6.7;CHR2=1;END=21807065;CT=5to5;INSLEN=0;PE=7;MAPQ=51	GT:GL:GQ:FT:RCL:RC:RCR:CN:DR:DV:RR:RV	0/1:-15.3308,0,-158.946:154:PASS:13707:27670:12406:2:47:7:0:0
1	21754411	INV00000081	N	<INV>	.	PASS	IMPRECISE;CIEND=-189,189;CIPOS=-189,189;SVTYPE=INV;SVMETHOD=EMBL.DELLYv0.6.7;CHR2=1;END=21806570;CT=3to3;INSLEN=0;PE=8;MAPQ=36	GT:GL:GQ:FT:RCL:RC:RCR:CN:DR:DV:RR:RV	0/1:-14.5105,0,-174.354:145:PASS:13546:27227:12097:2:40:8:0:0
1	21790548	INV00000082	N	<INV>	.	LowQual	IMPRECISE;CIEND=-291,291;CIPOS=-291,291;SVTYPE=INV;SVMETHOD=EMBL.DELLYv0.6.7;CHR2=1;END=149110752;CT=5to5;INSLEN=0;PE=7;MAPQ=8	GT:GL:GQ:FT:RCL:RC:RCR:CN:DR:DV:RR:RV	0/0:0,-18.0181,-345.764:10000:PASS:10383624:57063267:34353810:3:74:6:0:0
1	21790653	INV00000084	N	<INV>	.	LowQual	IMPRECISE;CIEND=-432,432;CIPOS=-432,432;SVTYPE=INV;SVMETHOD=EMBL.DELLYv0.6.7;CHR2=1;END=120391849;CT=5to5;INSLEN=0;PE=3;MAPQ=8	GT:GL:GQ:FT:RCL:RC:RCR:CN:DR:DV:RR:RV	0/0:0,-23.7644,-433.391:10000:PASS:10383717:52815393:15190038:4:83:3:0:0
1	21790780	INV00000083	N	<INV>	.	LowQual	IMPRECISE;CIEND=-399,399;CIPOS=-399,399;SVTYPE=INV;SVMETHOD=EMBL.DELLYv0.6.7;CHR2=1;END=120391537;CT=3to3;INSLEN=0;PE=5;MAPQ=8	GT:GL:GQ:FT:RCL:RC:RCR:CN:DR:DV:RR:RV	0/0:0,-20.6751,-339.887:10000:PASS:10383825:52815040:15189989:4:77:5:0:0
1	21816661	INV00000085	N	<INV>	.	LowQual	IMPRECISE;CIEND=-214,214;CIPOS=-214,214;SVTYPE=INV;SVMETHOD=EMBL.DELLYv0.6.7;CHR2=1;END=231007791;CT=5to5;INSLEN=0;PE=3;MAPQ=9	GT:GL:GQ:FT:RCL:RC:RCR:CN:DR:DV:RR:RV	0/0:0,-7.74108,-214.116:77:PASS:10396110:101156108:9608233:10:44:3:0:0
1	22298395	INV00000086	N	<INV>	.	LowQual	IMPRECISE;CIEND=-434,434;CIPOS=-434,434;SVTYPE=INV;SVMETHOD=EMBL.DELLYv0.6.7;CHR2=1;END=87158867;CT=5to5;INSLEN=0;PE=2;MAPQ=7	GT:GL:GQ:FT:RCL:RC:RCR:CN:DR:DV:RR:RV	0/0:0,-11.6421,-225.297:116:PASS:10634431:34612232:17522140:2:40:1:0:0
1	24210837	INV00000087	N	<INV>	.	LowQual	IMPRECISE;CIEND=-450,450;CIPOS=-450,450;SVTYPE=INV;SVMETHOD=EMBL.DELLYv0.6.7;CHR2=1;END=32068804;CT=3to3;INSLEN=0;PE=2;MAPQ=12	GT:GL:GQ:FT:RCL:RC:RCR:CN:DR:DV:RR:RV	0/1:-0.610639,0,-5.15807:7:LowQual:2018545:3944425:2047451:2:4:2:0:0
1	25610211	INV00000088	N	<INV>	.	PASS	IMPRECISE;CIEND=-379,379;CIPOS=-379,379;SVTYPE=INV;SVMETHOD=EMBL.DELLYv0.6.7;CHR2=1;END=25736311;CT=5to5;INSLEN=0;PE=6;MAPQ=48	GT:GL:GQ:FT:RCL:RC:RCR:CN:DR:DV:RR:RV	0/1:-16.1564,0,-177.956:10000:PASS:32397:56206:34225:2:37:6:0:0
1	25613746	INV00000089	N	<INV>	.	PASS	IMPRECISE;CIEND=-323,323;CIPOS=-323,323;SVTYPE=INV;SVMETHOD=EMBL.DELLYv0.6.7;CHR2=1;END=25614292;CT=3to3;INSLEN=0;PE=3;MAPQ=38	GT:GL:GQ:FT:RCL:RC:RCR:CN:DR:DV:RR:RV	0/0:0,-6.94614,-254.538:69:PASS:199:413:115:3:49:3:0:0
1	25614292	INV00000090	N	<INV>	.	PASS	IMPRECISE;CIEND=-371,371;CIPOS=-371,371;SVTYPE=INV;SVMETHOD=EMBL.DELLYv0.6.7;CHR2=1;END=25732077;CT=3to3;INSLEN=0;PE=8;MAPQ=51	GT:GL:GQ:FT:RCL:RC:RCR:CN:DR:DV:RR:RV	0/1:-27.6673,0,-185.953:10000:PASS:30950:51956:30947:2:38:8:0:0
1	25908890	INV00000091	N	<INV>	.	LowQual	IMPRECISE;CIEND=-295,295;CIPOS=-295,295;SVTYPE=INV;SVMETHOD=EMBL.DELLYv0.6.7;CHR2=1;END=26950825;CT=3to3;INSLEN=0;PE=2;MAPQ=60	GT:GL:GQ:FT:RCL:RC:RCR:CN:DR:DV:RR:RV	0/0:0,-2.93872,-199.201:29:PASS:261820:534518:267680:2:36:2:0:0
1	25908961	INV00000092	N	<INV>	.	PASS	IMPRECISE;CIEND=-216,216;CIPOS=-216,216;SVTYPE=INV;SVMETHOD=EMBL.DELLYv0.6.7;CHR2=1;END=26950708;CT=5to5;INSLEN=0;PE=10;MAPQ=60	GT:GL:GQ:FT:RCL:RC:RCR:CN:DR:DV:RR:RV	0/1:-37.459,0,-166.157:10000:PASS:261762:534433:267611:2:33:10:0:0
1	27357009	INV00000093	N	<INV>	.	LowQual	IMPRECISE;CIEND=-260,260;CIPOS=-260,260;SVTYPE=INV;SVMETHOD=EMBL.DELLYv0.6.7;CHR2=1;END=79152211;CT=5to5;INSLEN=0;PE=6;MAPQ=8	GT:GL:GQ:FT:RCL:RC:RCR:CN:DR:DV:RR:RV	0/1:-3.38974,0,-19.4162:34:PASS:12755721:27662405:14124134:2:4:6:0:0
1	27412945	INV00000094	N	<INV>	.	LowQual	IMPRECISE;CIEND=-309,309;CIPOS=-309,309;SVTYPE=INV;SVMETHOD=EMBL.DELLYv0.6.7;CHR2=1;END=167026139;CT=3to3;INSLEN=0;PE=2;MAPQ=20	GT:GL:GQ:FT:RCL:RC:RCR:CN:DR:DV:RR:RV	0/1:-0.127555,0,-39.3965:4:LowQual:13216164:63702771:37744274:3:11:2:0:0
1	27412983	INV00000095	N	<INV>	.	LowQual	IMPRECISE;CIEND=-311,311;CIPOS=-311,311;SVTYPE=INV;SVMETHOD=EMBL.DELLYv0.6.7;CHR2=1;END=154686748;CT=5to5;INSLEN=0;PE=12;MAPQ=7	GT:GL:GQ:FT:RCL:RC:RCR:CN:DR:DV:RR:RV	0/1:-7.82034,0,-26.0562:78:PASS:13216187:57098710:34496644:2:9:11:0:0
1	28011395	INV00000096	N	<INV>	.	LowQual	IMPRECISE;CIEND=-337,337;CIPOS=-337,337;SVTYPE=INV;SVMETHOD=EMBL.DELLYv0.6.7;CHR2=1;END=205334028;CT=3to3;INSLEN=0;PE=2;MAPQ=12	GT:GL:GQ:FT:RCL:RC:RCR:CN:DR:DV:RR:RV	0/0:0,-4.82464,-124.757:48:PASS:13519763:84474361:23166327:5:22:2:0:0
1	28246550	INV00000097	N	<INV>	.	LowQual	IMPRECISE;CIEND=-242,242;CIPOS=-242,242;SVTYPE=INV;SVMETHOD=EMBL.DELLYv0.6.7;CHR2=1;END=28247483;CT=5to5;INSLEN=0;PE=2;MAPQ=60	GT:GL:GQ:FT:RCL:RC:RCR:CN:DR:DV:RR:RV	0/0:0,-4.95482,-291.298:50:PASS:261:500:209:2:53:2:0:0
1	28701931	INV00000098	N	<INV>	.	LowQual	IMPRECISE;CIEND=-377,377;CIPOS=-377,377;SVTYPE=INV;SVMETHOD=EMBL.DELLYv0.6.7;CHR2=1;END=43174815;CT=5to5;INSLEN=0;PE=3;MAPQ=11	GT:GL:GQ:FT:RCL:RC:RCR:CN:DR:DV:RR:RV	0/0:0,-5.69505,-126.383:57:PASS:3675763:7495674:3807642:2:28:3:0:0
1	29720840	INV00000099	N	<INV>	.	PASS	IMPRECISE;CIEND=-252,252;CIPOS=-252,252;SVTYPE=INV;SVMETHOD=EMBL.DELLYv0.6.7;CHR2=1;END=30878819;CT=5to5;INSLEN=0;PE=15;MAPQ=60	GT:GL:GQ:FT:RCL:RC:RCR:CN:DR:DV:RR:RV	0/1:-70.8579,0,-137.257:10000:PASS:302542:511046:296609:2:27:15:0:0
1	29878069	INV00000100	N	<INV>	.	PASS	IMPRECISE;CIEND=-3,3;CIPOS=-3,3;SVTYPE=INV;SVMETHOD=EMBL.DELLYv0.6.7;CHR2=1;END=31129389;CT=3to3;INSLEN=0;PE=25;MAPQ=46	GT:GL:GQ:FT:RCL:RC:RCR:CN:DR:DV:RR:RV	0/1:-92.4733,0,-6.17625:62:PASS:325836:561650:322850:2:3:23:0:0
1	30228941	INV00000101	N	<INV>	.	LowQual	IMPRECISE;CIEND=-420,420;CIPOS=-420,420;SVTYPE=INV;SVMETHOD=EMBL.DELLYv0.6.7;CHR2=1;END=30834490;CT=5to5;INSLEN=0;PE=2;MAPQ=48	GT:GL:GQ:FT:RCL:RC:RCR:CN:DR:DV:RR:RV	0/0:0,-4.14275,-190.996:41:PASS:101048:307784:156831:2:43:2:0:0
1	30229044	INV00000102	N	<INV>	.	LowQual	IMPRECISE;CIEND=-365,365;CIPOS=-365,365;SVTYPE=INV;SVMETHOD=EMBL.DELLYv0.6.7;CHR2=1;END=30834177;CT=3to3;INSLEN=0;PE=2;MAPQ=48	GT:GL:GQ:FT:RCL:RC:RCR:CN:DR:DV:RR:RV	0/0:0,-6.55375,-253.699:66:PASS:101097:307580:156765:2:51:2:0:0
1	30569405	INV00000103	N	<INV>	.	PASS	IMPRECISE;CIEND=-184,184;CIPOS=-184,184;SVTYPE=INV;SVMETHOD=EMBL.DELLYv0.6.7;CHR2=1;END=30569516;CT=5to5;INSLEN=0;PE=3;MAPQ=24	GT:GL:GQ:FT:RCL:RC:RCR:CN:DR:DV:RR:RV	0/0:0,-1.32227,-125.698:13:LowQual:24:67:20:3:23:2:0:0
1	30680755	INV00000104	N	<INV>	.	LowQual	IMPRECISE;CIEND=-412,412;CIPOS=-412,412;SVTYPE=INV;SVMETHOD=EMBL.DELLYv0.6.7;CHR2=1;END=231007796;CT=5to5;INSLEN=0;PE=2;MAPQ=10	GT:GL:GQ:FT:RCL:RC:RCR:CN:DR:DV:RR:RV	0/0:0,-12.3909,-219.613:124:PASS:14839519:96712699:9608233:8:46:2:0:0
1	30878513	INV00000105	N	<INV>	.	PASS	IMPRECISE;CIEND=-266,266;CIPOS=-266,266;SVTYPE=INV;SVMETHOD=EMBL.DELLYv0.6.7;CHR2=1;END=30878819;CT=5to5;INSLEN=0;PE=12;MAPQ=33	GT:GL:GQ:FT:RCL:RC:RCR:CN:DR:DV:RR:RV	0/1:-51.262,0,-96.8779:10000:PASS:78:146:73:2:19:19:0:0
1	30910487	INV00000106	N	<INV>	.	LowQual	IMPRECISE;CIEND=-452,452;CIPOS=-452,452;SVTYPE=INV;SVMETHOD=EMBL.DELLYv0.6.7;CHR2=1;END=105446524;CT=5to5;INSLEN=0;PE=2;MAPQ=8	GT:GL:GQ:FT:RCL:RC:RCR:CN:DR:DV:RR:RV	0/0:0,-12.4453,-257.275:124:PASS:14956767:40232205:9726014:3:43:1:0:0
1	31971542	INV00000107	N	<INV>	.	PASS	IMPRECISE;CIEND=-368,368;CIPOS=-368,368;SVTYPE=INV;SVMETHOD=EMBL.DELLYv0.6.7;CHR2=1;END=31971649;CT=5to5;INSLEN=0;PE=11;MAPQ=45	GT:GL:GQ:FT:RCL:RC:RCR:CN:DR:DV:RR:RV	0/1:-88.887,0,-22.8688:10000:PASS:34:53:27:2:11:22:0:0
1	32060910	INV00000108	N	<INV>	.	LowQual	IMPRECISE;CIEND=-428,428;CIPOS=-428,428;SVTYPE=INV;SVMETHOD=EMBL.DELLYv0.6.7;CHR2=1;END=95197065;CT=5to5;INSLEN=0;PE=2;MAPQ=31	GT:GL:GQ:FT:RCL:RC:RCR:CN:DR:DV:RR:RV	0/0:0,-2.60892,-92.0139:26:PASS:15510597:34123263:14887712:2:21:2:0:0
1	32061033	INV00000109	N	<INV>	.	PASS	IMPRECISE;CIEND=-408,408;CIPOS=-408,408;SVTYPE=INV;SVMETHOD=EMBL.DELLYv0.6.7;CHR2=1;END=95196792;CT=3to3;INSLEN=0;PE=3;MAPQ=33	GT:GL:GQ:FT:RCL:RC:RCR:CN:DR:DV:RR:RV	0/0:0,-1.95599,-102.649:20:PASS:15510627:34123133:14887812:2:29:3:0:0
1	32600096	INV00000110	N	<INV>	.	LowQual	IMPRECISE;CIEND=-357,357;CIPOS=-357,357;SVTYPE=INV;SVMETHOD=EMBL.DELLYv0.6.7;CHR2=1;END=32600660;CT=3to3;INSLEN=0;PE=2;MAPQ=60	GT:GL:GQ:FT:RCL:RC:RCR:CN:DR:DV:RR:RV	0/0:0,-2.74826,-265.098:27:PASS:125:302:170:2:47:2:0:0
1	33204101	INV00000111	N	<INV>	.	LowQual	IMPRECISE;CIEND=-322,322;CIPOS=-322,322;SVTYPE=INV;SVMETHOD=EMBL.DELLYv0.6.7;CHR2=1;END=226240579;CT=3to3;INSLEN=0;PE=7;MAPQ=8	GT:GL:GQ:FT:RCL:RC:RCR:CN:DR:DV:RR:RV	0/1:-1.89725,0,-58.0273:19:PASS:16153828:92926510:12080113:7:13:7:0:0
1	33974107	INV00000112	N	<INV>	.	LowQual	IMPRECISE;CIEND=-303,303;CIPOS=-303,303;SVTYPE=INV;SVMETHOD=EMBL.DELLYv0.6.7;CHR2=1;END=64882565;CT=3to3;INSLEN=0;PE=2;MAPQ=18	GT:GL:GQ:FT:RCL:RC:RCR:CN:DR:DV:RR:RV	0/0:0,-11.8445,-239.821:118:PASS:7846061:16427033:8529653:2:49:2:0:0
1	34456691	INV00000113	N	<INV>	.	LowQual	IMPRECISE;CIEND=-472,472;CIPOS=-472,472;SVTYPE=INV;SVMETHOD=EMBL.DELLYv0.6.7;CHR2=1;END=142538220;CT=3to3;INSLEN=0;PE=2;MAPQ=14	GT:GL:GQ:FT:RCL:RC:RCR:CN:DR:DV:RR:RV	0/0:0,-14.4576,-318.363:145:PASS:16802630:47805856:28663995:2:54:2:0:0
1	35267828	INV00000114	N	<INV>	.	PASS	IMPRECISE;CIEND=-74,74;CIPOS=-74,74;SVTYPE=INV;SVMETHOD=EMBL.DELLYv0.6.7;CHR2=1;END=54976290;CT=5to5;INSLEN=0;PE=47;MAPQ=60	GT:GL:GQ:FT:RCL:RC:RCR:CN:DR:DV:RR:RV	0/1:-254.272,0,-34.5414:10000:PASS:5020887:10442985:5294810:2:11:46:0:0
1	35268049	INV00000115	N	<INV>	.	PASS	IMPRECISE;CIEND=-193,193;CIPOS=-193,193;SVTYPE=INV;SVMETHOD=EMBL.DELLYv0.6.7;CHR2=1;END=54976340;CT=3to3;INSLEN=0;PE=20;MAPQ=60	GT:GL:GQ:FT:RCL:RC:RCR:CN:DR:DV:RR:RV	0/1:-107.916,0,-78.3598:10000:PASS:5020884:10442868:5294764:2:19:20:0:0
1	35622362	INV00000116	N	<INV>	.	LowQual	IMPRECISE;CIEND=-432,432;CIPOS=-432,432;SVTYPE=INV;SVMETHOD=EMBL.DELLYv0.6.7;CHR2=1;END=44629267;CT=5to5;INSLEN=0;PE=2;MAPQ=8	GT:GL:GQ:FT:RCL:RC:RCR:CN:DR:DV:RR:RV	0/0:0,-14.6556,-307.55:147:PASS:2338212:4732074:2375575:2:52:2:0:0
1	36733204	INV00000117	N	<INV>	.	PASS	IMPRECISE;CIEND=-288,288;CIPOS=-288,288;SVTYPE=INV;SVMETHOD=EMBL.DELLYv0.6.7;CHR2=1;END=36734643;CT=3to3;INSLEN=0;PE=14;MAPQ=60	GT:GL:GQ:FT:RCL:RC:RCR:CN:DR:DV:RR:RV	0/1:-61.0475,0,-206.051:10000:PASS:386:670:394:2:37:14:0:0
1	36733588	INV00000118	N	<INV>	.	PASS	IMPRECISE;CIEND=-163,163;CIPOS=-163,163;SVTYPE=INV;SVMETHOD=EMBL.DELLYv0.6.7;CHR2=1;END=36734507;CT=5to5;INSLEN=0;PE=17;MAPQ=60	GT:GL:GQ:FT:RCL:RC:RCR:CN:DR:DV:RR:RV	0/1:-81.6486,0,-180.95:10000:PASS:133:468:283:2:33:17:0:0
1	37259427	INV00000119	N	<INV>	.	PASS	IMPRECISE;CIEND=-276,276;CIPOS=-276,276;SVTYPE=INV;SVMETHOD=EMBL.DELLYv0.6.7;CHR2=1;END=203573094;CT=5to5;INSLEN=0;PE=3;MAPQ=41	GT:GL:GQ:FT:RCL:RC:RCR:CN:DR:DV:RR:RV	0/1:-2.89232,0,-82.1051:29:PASS:18270552:78807149:24082750:4:17:3:0:0
1	38364642	INV00000120	N	<INV>	.	LowQual	IMPRECISE;CIEND=-106,106;CIPOS=-106,106;SVTYPE=INV;SVMETHOD=EMBL.DELLYv0.6.7;CHR2=1;END=38365407;CT=3to3;INSLEN=0;PE=2;MAPQ=60	GT:GL:GQ:FT:RCL:RC:RCR:CN:DR:DV:RR:RV	0/0:0,-8.74898,-273.199:87:PASS:232:408:179:2:48:1:0:0
1	39295877	INV00000121	N	<INV>	.	LowQual	IMPRECISE;CIEND=-409,409;CIPOS=-409,409;SVTYPE=INV;SVMETHOD=EMBL.DELLYv0.6.7;CHR2=1;END=39296475;CT=5to5;INSLEN=0;PE=2;MAPQ=60	GT:GL:GQ:FT:RCL:RC:RCR:CN:DR:DV:RR:RV	0/0:0,-5.75608,-320.095:58:PASS:161:353:187:2:57:2:0:0
1	39411515	INV00000122	N	<INV>	.	LowQual	IMPRECISE;CIEND=-405,405;CIPOS=-405,405;SVTYPE=INV;SVMETHOD=EMBL.DELLYv0.6.7;CHR2=1;END=57635729;CT=3to3;INSLEN=0;PE=2;MAPQ=13	GT:GL:GQ:FT:RCL:RC:RCR:CN:DR:DV:RR:RV	0/1:-0.222212,0,-13.5128:4:LowQual:4740795:9667818:4954409:2:4:2:0:0
1	39762368	INV00000123	N	<INV>	.	LowQual	IMPRECISE;CIEND=-391,391;CIPOS=-391,391;SVTYPE=INV;SVMETHOD=EMBL.DELLYv0.6.7;CHR2=1;END=99002224;CT=3to3;INSLEN=0;PE=3;MAPQ=4	GT:GL:GQ:FT:RCL:RC:RCR:CN:DR:DV:RR:RV	0/0:0,-11.3409,-221.096:113:PASS:14914304:32178938:12817569:2:39:1:0:0
1	39762521	INV00000124	N	<INV>	.	LowQual	IMPRECISE;CIEND=-280,280;CIPOS=-280,280;SVTYPE=INV;SVMETHOD=EMBL.DELLYv0.6.7;CHR2=1;END=99002144;CT=5to5;INSLEN=0;PE=3;MAPQ=7	GT:GL:GQ:FT:RCL:RC:RCR:CN:DR:DV:RR:RV	0/0:0,-10.041,-210.936:100:PASS:14914214:32178815:12817613:2:37:3:0:0
1	39975509	INV00000125	N	<INV>	.	PASS	IMPRECISE;CIEND=-226,226;CIPOS=-226,226;SVTYPE=INV;SVMETHOD=EMBL.DELLYv0.6.7;CHR2=1;END=40242057;CT=5to5;INSLEN=0;PE=4;MAPQ=51	GT:GL:GQ:FT:RCL:RC:RCR:CN:DR:DV:RR:RV	0/1:-11.6044,0,-91.6733:116:PASS:73275:132319:70457:2:22:4:0:0
1	40472556	INV00000126	N	<INV>	.	PASS	IMPRECISE;CIEND=-61,61;CIPOS=-61,61;SVTYPE=INV;SVMETHOD=EMBL.DELLYv0.6.7;CHR2=1;END=40475156;CT=5to5;INSLEN=0;PE=5;MAPQ=46	GT:GL:GQ:FT:RCL:RC:RCR:CN:DR:DV:RR:RV	0/1:-7.42554,0,-136.664:74:PASS:808:1369:670:2:31:4:0:0
1	40472694	INV00000127	N	<INV>	.	PASS	IMPRECISE;CIEND=-386,386;CIPOS=-386,386;SVTYPE=INV;SVMETHOD=EMBL.DELLYv0.6.7;CHR2=1;END=40474988;CT=3to3;INSLEN=0;PE=6;MAPQ=44	GT:GL:GQ:FT:RCL:RC:RCR:CN:DR:DV:RR:RV	0/1:-16.0687,0,-127.264:10000:PASS:769:1196:551:2:29:6:0:0
1	40474042	INV00000128	N	<INV>	.	PASS	IMPRECISE;CIEND=-226,226;CIPOS=-226,226;SVTYPE=INV;SVMETHOD=EMBL.DELLYv0.6.7;CHR2=1;END=40476040;CT=3to3;INSLEN=0;PE=5;MAPQ=43	GT:GL:GQ:FT:RCL:RC:RCR:CN:DR:DV:RR:RV	0/1:-6.857,0,-168.355:69:PASS:551:932:601:2:39:5:0:0
1	40761256	INV00000129	N	<INV>	.	LowQual	IMPRECISE;CIEND=-248,248;CIPOS=-248,248;SVTYPE=INV;SVMETHOD=EMBL.DELLYv0.6.7;CHR2=1;END=40763696;CT=3to3;INSLEN=0;PE=2;MAPQ=60	GT:GL:GQ:FT:RCL:RC:RCR:CN:DR:DV:RR:RV	0/0:0,-0.0408765,-196.4:3:LowQual:671:1313:631:2:38:2:0:0
1	41797838	INV00000130	N	<INV>	.	LowQual	IMPRECISE;CIEND=-435,435;CIPOS=-435,435;SVTYPE=INV;SVMETHOD=EMBL.DELLYv0.6.7;CHR2=1;END=180843785;CT=3to3;INSLEN=0;PE=3;MAPQ=5	GT:GL:GQ:FT:RCL:RC:RCR:CN:DR:DV:RR:RV	0/0:0,-14.0525,-292.94:141:PASS:20657715:63891037:36611699:2:49:2:0:0
1	43174814	INV00000131	N	<INV>	.	LowQual	IMPRECISE;CIEND=-367,367;CIPOS=-367,367;SVTYPE=INV;SVMETHOD=EMBL.DELLYv0.6.7;CHR2=1;END=180287546;CT=5to5;INSLEN=0;PE=2;MAPQ=5	GT:GL:GQ:FT:RCL:RC:RCR:CN:DR:DV:RR:RV	0/0:0,-7.892,-125.528:79:PASS:21390083:62843952:36796701:2:27:1:0:0
1	43587784	INV00000132	N	<INV>	.	LowQual	IMPRECISE;CIEND=-62,62;CIPOS=-62,62;SVTYPE=INV;SVMETHOD=EMBL.DELLYv0.6.7;CHR2=1;END=43588323;CT=3to3;INSLEN=0;PE=2;MAPQ=60	GT:GL:GQ:FT:RCL:RC:RCR:CN:DR:DV:RR:RV	0/0:0,-11.4597,-334.9:115:PASS:144:290:117:2:57:1:0:0
1	44059298	INV00000133	N	<INV>	.	PASS	IMPRECISE;CIEND=-166,166;CIPOS=-166,166;SVTYPE=INV;SVMETHOD=EMBL.DELLYv0.6.7;CHR2=1;END=44059887;CT=3to3;INSLEN=0;PE=45;MAPQ=60	GT:GL:GQ:FT:RCL:RC:RCR:CN:DR:DV:RR:RV	1/1:-257,-2.14839,0:21:PASS:140:256:114:2:2:45:0:0
1	44059956	INV00000134	N	<INV>	.	LowQual	IMPRECISE;CIEND=-406,406;CIPOS=-406,406;SVTYPE=INV;SVMETHOD=EMBL.DELLYv0.6.7;CHR2=1;END=117245435;CT=5to5;INSLEN=0;PE=3;MAPQ=3	GT:GL:GQ:FT:RCL:RC:RCR:CN:DR:DV:RR:RV	0/0:0,-0.30103,-6:5:LowQual:18563896:39651885:8370472:3:1:0:0:0
1	44621162	INV00000135	N	<INV>	.	LowQual	IMPRECISE;CIEND=-42,42;CIPOS=-42,42;SVTYPE=INV;SVMETHOD=EMBL.DELLYv0.6.7;CHR2=1;END=44623105;CT=5to5;INSLEN=0;PE=2;MAPQ=60	GT:GL:GQ:FT:RCL:RC:RCR:CN:DR:DV:RR:RV	0/0:0,-7.84736,-263.5:78:PASS:496:1024:560:2:45:1:0:0
1	45414396	INV00000136	N	<INV>	.	LowQual	IMPRECISE;CIEND=-36,36;CIPOS=-36,36;SVTYPE=INV;SVMETHOD=EMBL.DELLYv0.6.7;CHR2=1;END=45414546;CT=3to3;INSLEN=0;PE=2;MAPQ=60	GT:GL:GQ:FT:RCL:RC:RCR:CN:DR:DV:RR:RV	0/1:-0.259846,0,-210.26:5:LowQual:38:96:32:3:37:2:0:0
1	46803934	INV00000137	N	<INV>	.	LowQual	IMPRECISE;CIEND=-430,430;CIPOS=-430,430;SVTYPE=INV;SVMETHOD=EMBL.DELLYv0.6.7;CHR2=1;END=46805034;CT=5to5;INSLEN=0;PE=2;MAPQ=60	GT:GL:GQ:FT:RCL:RC:RCR:CN:DR:DV:RR:RV	0/0:0,-2.44908,-261.1:24:PASS:276:608:288:2:46:2:0:0
1	47395082	INV00000138	N	<INV>	.	PASS	IMPRECISE;CIEND=-271,271;CIPOS=-271,271;SVTYPE=INV;SVMETHOD=EMBL.DELLYv0.6.7;CHR2=1;END=47615141;CT=3to3;INSLEN=0;PE=7;MAPQ=44	GT:GL:GQ:FT:RCL:RC:RCR:CN:DR:DV:RR:RV	0/1:-21.7749,0,-91.9672:10000:PASS:56224:118973:56475:2:25:7:0:0
1	52864329	INV00000139	N	<INV>	.	LowQual	IMPRECISE;CIEND=-115,115;CIPOS=-115,115;SVTYPE=INV;SVMETHOD=EMBL.DELLYv0.6.7;CHR2=1;END=52865005;CT=5to5;INSLEN=0;PE=2;MAPQ=46	GT:GL:GQ:FT:RCL:RC:RCR:CN:DR:DV:RR:RV	0/0:0,-10.7507,-287.298:108:PASS:164:339:162:2:50:1:0:0
1	53422017	INV00000140	N	<INV>	.	LowQual	IMPRECISE;CIEND=-354,354;CIPOS=-354,354;SVTYPE=INV;SVMETHOD=EMBL.DELLYv0.6.7;CHR2=1;END=53422627;CT=5to5;INSLEN=0;PE=2;MAPQ=51	GT:GL:GQ:FT:RCL:RC:RCR:CN:DR:DV:RR:RV	0/0:0,-6.43943,-201.772:64:PASS:197:359:111:2:39:2:0:0
1	55023567	INV00000141	N	<INV>	.	LowQual	IMPRECISE;CIEND=-470,470;CIPOS=-470,470;SVTYPE=INV;SVMETHOD=EMBL.DELLYv0.6.7;CHR2=1;END=177467858;CT=3to3;INSLEN=0;PE=2;MAPQ=6	GT:GL:GQ:FT:RCL:RC:RCR:CN:DR:DV:RR:RV	0/0:0,-16.5559,-329.823:10000:PASS:27682674:55000249:32968938:2:56:1:0:0
1	56131947	INV00000142	N	<INV>	.	LowQual	IMPRECISE;CIEND=-458,458;CIPOS=-458,458;SVTYPE=INV;SVMETHOD=EMBL.DELLYv0.6.7;CHR2=1;END=165789505;CT=5to5;INSLEN=0;PE=2;MAPQ=9	GT:GL:GQ:FT:RCL:RC:RCR:CN:DR:DV:RR:RV	0/0:0,-18.6039,-380.458:10000:PASS:27902345:47988199:29809324:2:65:2:0:0
1	57709703	INV00000143	N	<INV>	.	LowQual	IMPRECISE;CIEND=-208,208;CIPOS=-208,208;SVTYPE=INV;SVMETHOD=EMBL.DELLYv0.6.7;CHR2=1;END=57709907;CT=5to5;INSLEN=0;PE=2;MAPQ=60	GT:GL:GQ:FT:RCL:RC:RCR:CN:DR:DV:RR:RV	0/1:-4.23925,0,-312.239:42:PASS:52:124:65:2:55:4:0:0
1	58405006	INV00000144	N	<INV>	.	LowQual	IMPRECISE;CIEND=-296,296;CIPOS=-296,296;SVTYPE=INV;SVMETHOD=EMBL.DELLYv0.6.7;CHR2=1;END=58405186;CT=5to5;INSLEN=0;PE=2;MAPQ=60	GT:GL:GQ:FT:RCL:RC:RCR:CN:DR:DV:RR:RV	0/1:-1.05367,0,-238.454:11:LowQual:50:94:38:2:42:3:0:0
1	59156254	INV00000145	N	<INV>	.	LowQual	IMPRECISE;CIEND=-293,293;CIPOS=-293,293;SVTYPE=INV;SVMETHOD=EMBL.DELLYv0.6.7;CHR2=1;END=59156429;CT=5to5;INSLEN=0;PE=2;MAPQ=45	GT:GL:GQ:FT:RCL:RC:RCR:CN:DR:DV:RR:RV	0/0:0,-2.84981,-249.1:28:PASS:55:107:39:2:46:3:0:0
1	61243055	INV00000146	N	<INV>	.	LowQual	IMPRECISE;CIEND=-438,438;CIPOS=-438,438;SVTYPE=INV;SVMETHOD=EMBL.DELLYv0.6.7;CHR2=1;END=94322631;CT=5to5;INSLEN=0;PE=2;MAPQ=3	GT:GL:GQ:FT:RCL:RC:RCR:CN:DR:DV:RR:RV	0/0:0,-18.3625,-344.1:10000:PASS:8838332:18197293:8817521:2:61:0:0:0
1	63866032	INV00000147	N	<INV>	.	LowQual	IMPRECISE;CIEND=-429,429;CIPOS=-429,429;SVTYPE=INV;SVMETHOD=EMBL.DELLYv0.6.7;CHR2=1;END=142599605;CT=3to3;INSLEN=0;PE=2;MAPQ=7	GT:GL:GQ:FT:RCL:RC:RCR:CN:DR:DV:RR:RV	0/0:0,-1.87947,-39.8614:19:PASS:20718436:32316154:20405974:2:9:2:0:0
1	64838823	INV00000148	N	<INV>	.	LowQual	IMPRECISE;CIEND=-380,380;CIPOS=-380,380;SVTYPE=INV;SVMETHOD=EMBL.DELLYv0.6.7;CHR2=1;END=64855327;CT=3to3;INSLEN=0;PE=3;MAPQ=10	GT:GL:GQ:FT:RCL:RC:RCR:CN:DR:DV:RR:RV	0/0:0,-12.445,-238.174:124:PASS:4117:8927:4580:2:58:3:0:0
1	64839570	INV00000149	N	<INV>	.	LowQual	IMPRECISE;CIEND=-251,251;CIPOS=-251,251;SVTYPE=INV;SVMETHOD=EMBL.DELLYv0.6.7;CHR2=1;END=64854697;CT=5to5;INSLEN=0;PE=18;MAPQ=19	GT:GL:GQ:FT:RCL:RC:RCR:CN:DR:DV:RR:RV	0/1:-29.9534,0,-124.383:10000:PASS:3598:8285:4246:2:30:18:0:0
1	64882561	INV00000150	N	<INV>	.	PASS	IMPRECISE;CIEND=-421,421;CIPOS=-421,421;SVTYPE=INV;SVMETHOD=EMBL.DELLYv0.6.7;CHR2=1;END=182709533;CT=3to3;INSLEN=0;PE=3;MAPQ=25	GT:GL:GQ:FT:RCL:RC:RCR:CN:DR:DV:RR:RV	0/0:0,-8.75001,-185.813:88:PASS:30452991:52577620:31651724:2:49:3:0:0
1	65605908	INV00000151	N	<INV>	.	LowQual	IMPRECISE;CIEND=-437,437;CIPOS=-437,437;SVTYPE=INV;SVMETHOD=EMBL.DELLYv0.6.7;CHR2=1;END=111902814;CT=3to3;INSLEN=0;PE=2;MAPQ=3	GT:GL:GQ:FT:RCL:RC:RCR:CN:DR:DV:RR:RV	0/0:0,-17.7593,-276.598:10000:PASS:12370782:25236843:5964639:3:59:0:0:0
1	66518639	INV00000152	N	<INV>	.	LowQual	IMPRECISE;CIEND=-213,213;CIPOS=-213,213;SVTYPE=INV;SVMETHOD=EMBL.DELLYv0.6.7;CHR2=1;END=66518879;CT=5to5;INSLEN=0;PE=2;MAPQ=60	GT:GL:GQ:FT:RCL:RC:RCR:CN:DR:DV:RR:RV	0/1:-7.44337,0,-289.443:74:PASS:68:130:78:2:51:4:0:0
1	68097157	INV00000153	N	<INV>	.	LowQual	IMPRECISE;CIEND=-309,309;CIPOS=-309,309;SVTYPE=INV;SVMETHOD=EMBL.DELLYv0.6.7;CHR2=1;END=83202497;CT=5to5;INSLEN=0;PE=3;MAPQ=4	GT:GL:GQ:FT:RCL:RC:RCR:CN:DR:DV:RR:RV	0/0:0,-12.7451,-243.765:127:PASS:4137267:8296236:4183074:2:43:1:0:0
1	68802927	INV00000154	N	<INV>	.	LowQual	IMPRECISE;CIEND=-33,33;CIPOS=-33,33;SVTYPE=INV;SVMETHOD=EMBL.DELLYv0.6.7;CHR2=1;END=68804646;CT=5to5;INSLEN=0;PE=2;MAPQ=60	GT:GL:GQ:FT:RCL:RC:RCR:CN:DR:DV:RR:RV	0/0:0,-6.53749,-204.099:65:PASS:489:945:474:2:36:1:0:0
1	72393768	INV00000155	N	<INV>	.	LowQual	IMPRECISE;CIEND=-427,427;CIPOS=-427,427;SVTYPE=INV;SVMETHOD=EMBL.DELLYv0.6.7;CHR2=1;END=175201178;CT=5to5;INSLEN=0;PE=2;MAPQ=2	GT:GL:GQ:FT:RCL:RC:RCR:CN:DR:DV:RR:RV	0/0:0,-10.1922,-144.356:102:PASS:27164626:44345278:27805116:2:35:0:0:0
1	72910137	INV00000156	N	<INV>	.	LowQual	IMPRECISE;CIEND=-418,418;CIPOS=-418,418;SVTYPE=INV;SVMETHOD=EMBL.DELLYv0.6.7;CHR2=1;END=72911684;CT=3to3;INSLEN=0;PE=2;MAPQ=20	GT:GL:GQ:FT:RCL:RC:RCR:CN:DR:DV:RR:RV	0/0:0,-11.2418,-231.501:112:PASS:477:826:425:2:43:1:0:0
1	72910423	INV00000157	N	<INV>	.	LowQual	IMPRECISE;CIEND=-333,333;CIPOS=-333,333;SVTYPE=INV;SVMETHOD=EMBL.DELLYv0.6.7;CHR2=1;END=72911584;CT=5to5;INSLEN=0;PE=6;MAPQ=10	GT:GL:GQ:FT:RCL:RC:RCR:CN:DR:DV:RR:RV	0/0:0,-9.62009,-189.41:96:PASS:330:623:297:2:42:5:0:0
1	73594980	INV00000158	N	<INV>	.	LowQual	IMPRECISE;CIEND=-370,370;CIPOS=-370,370;SVTYPE=INV;SVMETHOD=EMBL.DELLYv0.6.7;CHR2=1;END=160661623;CT=5to5;INSLEN=0;PE=3;MAPQ=3	GT:GL:GQ:FT:RCL:RC:RCR:CN:DR:DV:RR:RV	0/0:0,-17.2562,-342.569:10000:PASS:23257424:35706653:23911634:2:59:1:0:0
1	76951161	INV00000160	N	<INV>	.	LowQual	IMPRECISE;CIEND=-205,205;CIPOS=-205,205;SVTYPE=INV;SVMETHOD=EMBL.DELLYv0.6.7;CHR2=1;END=77205127;CT=5to5;INSLEN=0;PE=18;MAPQ=10	GT:GL:GQ:FT:RCL:RC:RCR:CN:DR:DV:RR:RV	0/1:-18.1581,0,-102.488:10000:PASS:69688:138614:70329:2:23:18:0:0
1	76951511	INV00000159	N	<INV>	.	LowQual	IMPRECISE;CIEND=-261,261;CIPOS=-261,261;SVTYPE=INV;SVMETHOD=EMBL.DELLYv0.6.7;CHR2=1;END=77204768;CT=3to3;INSLEN=0;PE=8;MAPQ=10	GT:GL:GQ:FT:RCL:RC:RCR:CN:DR:DV:RR:RV	0/0:0,-2.71586,-93.1017:27:PASS:69590:138243:70003:2:26:8:0:0
1	77832664	INV00000161	N	<INV>	.	PASS	IMPRECISE;CIEND=-103,103;CIPOS=-103,103;SVTYPE=INV;SVMETHOD=EMBL.DELLYv0.6.7;CHR2=1;END=77833664;CT=5to5;INSLEN=0;PE=3;MAPQ=41	GT:GL:GQ:FT:RCL:RC:RCR:CN:DR:DV:RR:RV	0/0:0,-6.32254,-189.471:63:PASS:252:633:247:3:48:2:0:0
1	80794931	INV00000162	N	<INV>	.	LowQual	IMPRECISE;CIEND=-380,380;CIPOS=-380,380;SVTYPE=INV;SVMETHOD=EMBL.DELLYv0.6.7;CHR2=1;END=106505930;CT=5to5;INSLEN=0;PE=7;MAPQ=7	GT:GL:GQ:FT:RCL:RC:RCR:CN:DR:DV:RR:RV	0/1:-1.28969,0,-36.2114:13:LowQual:7077795:14009477:6877883:2:8:4:0:0
1	80861750	INV00000163	N	<INV>	.	LowQual	IMPRECISE;CIEND=-432,432;CIPOS=-432,432;SVTYPE=INV;SVMETHOD=EMBL.DELLYv0.6.7;CHR2=1;END=80874375;CT=5to5;INSLEN=0;PE=2;MAPQ=5	GT:GL:GQ:FT:RCL:RC:RCR:CN:DR:DV:RR:RV	0/0:0,-13.3835,-165.063:134:PASS:3442:6813:3229:2:47:2:0:0
1	81660352	INV00000164	N	<INV>	.	PASS	IMPRECISE;CIEND=-189,189;CIPOS=-189,189;SVTYPE=INV;SVMETHOD=EMBL.DELLYv0.6.7;CHR2=1;END=81661559;CT=3to3;INSLEN=0;PE=44;MAPQ=60	GT:GL:GQ:FT:RCL:RC:RCR:CN:DR:DV:RR:RV	1/1:-256.3,-7.54633,0:75:PASS:308:825:337:3:1:44:0:0
1	81660357	INV00000165	N	<INV>	.	PASS	IMPRECISE;CIEND=-249,249;CIPOS=-249,249;SVTYPE=INV;SVMETHOD=EMBL.DELLYv0.6.7;CHR2=1;END=81661371;CT=5to5;INSLEN=0;PE=42;MAPQ=60	GT:GL:GQ:FT:RCL:RC:RCR:CN:DR:DV:RR:RV	1/1:-246,-6.94427,0:69:PASS:251:603:409:2:1:42:0:0
1	82134521	INV00000166	N	<INV>	.	LowQual	IMPRECISE;CIEND=-8,8;CIPOS=-8,8;SVTYPE=INV;SVMETHOD=EMBL.DELLYv0.6.7;CHR2=1;END=82135567;CT=3to3;INSLEN=0;PE=2;MAPQ=50	GT:GL:GQ:FT:RCL:RC:RCR:CN:DR:DV:RR:RV	0/0:0,-8.94311,-239.8:89:PASS:281:520:279:2:41:1:0:0
1	82221986	INV00000167	N	<INV>	.	LowQual	IMPRECISE;CIEND=-229,229;CIPOS=-229,229;SVTYPE=INV;SVMETHOD=EMBL.DELLYv0.6.7;CHR2=1;END=82222225;CT=5to5;INSLEN=0;PE=2;MAPQ=60	GT:GL:GQ:FT:RCL:RC:RCR:CN:DR:DV:RR:RV	0/1:-4.8373,0,-321.237:48:PASS:75:147:89:2:57:4:0:0
1	84808482	INV00000168	N	<INV>	.	LowQual	IMPRECISE;CIEND=-418,418;CIPOS=-418,418;SVTYPE=INV;SVMETHOD=EMBL.DELLYv0.6.7;CHR2=1;END=177973527;CT=5to5;INSLEN=0;PE=4;MAPQ=3	GT:GL:GQ:FT:RCL:RC:RCR:CN:DR:DV:RR:RV	0/0:0,-13.0483,-269.436:130:PASS:25168324:39022225:25204885:2:46:1:0:0
1	86398709	INV00000169	N	<INV>	.	LowQual	IMPRECISE;CIEND=-407,407;CIPOS=-407,407;SVTYPE=INV;SVMETHOD=EMBL.DELLYv0.6.7;CHR2=1;END=179575378;CT=3to3;INSLEN=0;PE=2;MAPQ=4	GT:GL:GQ:FT:RCL:RC:RCR:CN:DR:DV:RR:RV	0/0:0,-8.72639,-169.797:87:PASS:25222482:39018091:25196819:2:29:0:0:0
1	86809934	INV00000170	N	<INV>	.	PASS	IMPRECISE;CIEND=-283,283;CIPOS=-283,283;SVTYPE=INV;SVMETHOD=EMBL.DELLYv0.6.7;CHR2=1;END=89719730;CT=3to3;INSLEN=0;PE=10;MAPQ=39	GT:GL:GQ:FT:RCL:RC:RCR:CN:DR:DV:RR:RV	0/1:-20.2199,0,-166.759:10000:PASS:819433:1615324:810767:2:48:10:0:0
1	86810127	INV00000171	N	<INV>	.	PASS	IMPRECISE;CIEND=-254,254;CIPOS=-254,254;SVTYPE=INV;SVMETHOD=EMBL.DELLYv0.6.7;CHR2=1;END=89719543;CT=5to5;INSLEN=0;PE=13;MAPQ=56	GT:GL:GQ:FT:RCL:RC:RCR:CN:DR:DV:RR:RV	0/1:-51.4871,0,-108.455:10000:PASS:819265:1615139:810674:2:34:13:0:0
1	87451201	INV00000172	N	<INV>	.	LowQual	IMPRECISE;CIEND=-350,350;CIPOS=-350,350;SVTYPE=INV;SVMETHOD=EMBL.DELLYv0.6.7;CHR2=1;END=192192169;CT=3to3;INSLEN=0;PE=2;MAPQ=6	GT:GL:GQ:FT:RCL:RC:RCR:CN:DR:DV:RR:RV	0/0:0,-11.5975,-202.781:116:PASS:28287117:45409855:27961833:2:40:1:0:0
1	90556908	INV00000173	N	<INV>	.	LowQual	IMPRECISE;CIEND=-145,145;CIPOS=-145,145;SVTYPE=INV;SVMETHOD=EMBL.DELLYv0.6.7;CHR2=1;END=90557101;CT=3to3;INSLEN=0;PE=2;MAPQ=60	GT:GL:GQ:FT:RCL:RC:RCR:CN:DR:DV:RR:RV	0/1:-9.55058,0,-249.551:96:PASS:57:118:59:2:44:4:0:0
1	91924806	INV00000174	N	<INV>	.	LowQual	IMPRECISE;CIEND=-154,154;CIPOS=-154,154;SVTYPE=INV;SVMETHOD=EMBL.DELLYv0.6.7;CHR2=1;END=91924953;CT=3to3;INSLEN=0;PE=2;MAPQ=34	GT:GL:GQ:FT:RCL:RC:RCR:CN:DR:DV:RR:RV	0/0:0,-3.00776,-156.374:30:PASS:43:86:45:2:31:2:0:0
1	93262210	INV00000175	N	<INV>	.	PASS	IMPRECISE;CIEND=-287,287;CIPOS=-287,287;SVTYPE=INV;SVMETHOD=EMBL.DELLYv0.6.7;CHR2=1;END=93262357;CT=3to3;INSLEN=0;PE=4;MAPQ=60	GT:GL:GQ:FT:RCL:RC:RCR:CN:DR:DV:RR:RV	0/1:-14.9719,0,-115.371:150:PASS:33:56:16:2:24:4:0:0
1	93262268	INV00000176	N	<INV>	.	PASS	IMPRECISE;CIEND=-296,296;CIPOS=-296,296;SVTYPE=INV;SVMETHOD=EMBL.DELLYv0.6.7;CHR2=1;END=93262456;CT=5to5;INSLEN=0;PE=6;MAPQ=60	GT:GL:GQ:FT:RCL:RC:RCR:CN:DR:DV:RR:RV	0/1:-25.1727,0,-126.669:10000:PASS:56:44:49:1:24:6:0:0
1	94322622	INV00000177	N	<INV>	.	LowQual	IMPRECISE;CIEND=-414,414;CIPOS=-414,414;SVTYPE=INV;SVMETHOD=EMBL.DELLYv0.6.7;CHR2=1;END=184203175;CT=5to5;INSLEN=0;PE=2;MAPQ=4	GT:GL:GQ:FT:RCL:RC:RCR:CN:DR:DV:RR:RV	0/0:0,-18.0039,-297.241:10000:PASS:24570727:37177704:24181877:2:61:0:0:0
1	95125712	INV00000178	N	<INV>	.	LowQual	IMPRECISE;CIEND=-431,431;CIPOS=-431,431;SVTYPE=INV;SVMETHOD=EMBL.DELLYv0.6.7;CHR2=1;END=174404782;CT=3to3;INSLEN=0;PE=2;MAPQ=10	GT:GL:GQ:FT:RCL:RC:RCR:CN:DR:DV:RR:RV	0/0:0,-10.887,-200.834:109:PASS:21729755:31388439:21467513:1:41:2:0:0
1	99974316	INV00000179	N	<INV>	.	LowQual	IMPRECISE;CIEND=-428,428;CIPOS=-428,428;SVTYPE=INV;SVMETHOD=EMBL.DELLYv0.6.7;CHR2=1;END=163468883;CT=3to3;INSLEN=0;PE=2;MAPQ=17	GT:GL:GQ:FT:RCL:RC:RCR:CN:DR:DV:RR:RV	0/0:0,-13.7306,-274.449:137:PASS:17455781:22711009:17520951:1:52:2:0:0
1	101978992	INV00000180	N	<INV>	.	LowQual	IMPRECISE;CIEND=-399,399;CIPOS=-399,399;SVTYPE=INV;SVMETHOD=EMBL.DELLYv0.6.7;CHR2=1;END=224247222;CT=3to3;INSLEN=0;PE=5;MAPQ=10	GT:GL:GQ:FT:RCL:RC:RCR:CN:DR:DV:RR:RV	1/1:-4.84852,-1.25367,0:13:LowQual:33289107:54555611:13168041:2:0:5:0:0
1	102018576	INV00000181	N	<INV>	.	PASS	IMPRECISE;CIEND=-140,140;CIPOS=-140,140;SVTYPE=INV;SVMETHOD=EMBL.DELLYv0.6.7;CHR2=1;END=102018685;CT=3to3;INSLEN=0;PE=9;MAPQ=25	GT:GL:GQ:FT:RCL:RC:RCR:CN:DR:DV:RR:RV	0/1:-2.18666,0,-265.913:22:PASS:24:291:37:10:75:11:0:0
1	102293448	INV00000182	N	<INV>	.	LowQual	IMPRECISE;CIEND=-407,407;CIPOS=-407,407;SVTYPE=INV;SVMETHOD=EMBL.DELLYv0.6.7;CHR2=1;END=202609946;CT=3to3;INSLEN=0;PE=2;MAPQ=5	GT:GL:GQ:FT:RCL:RC:RCR:CN:DR:DV:RR:RV	0/0:0,-15.4544,-304.265:157:PASS:27465858:42951877:24587787:2:52:1:0:0
1	102293685	INV00000183	N	<INV>	.	LowQual	IMPRECISE;CIEND=-348,348;CIPOS=-348,348;SVTYPE=INV;SVMETHOD=EMBL.DELLYv0.6.7;CHR2=1;END=202609866;CT=5to5;INSLEN=0;PE=2;MAPQ=8	GT:GL:GQ:FT:RCL:RC:RCR:CN:DR:DV:RR:RV	0/0:0,-13.0383,-266.089:130:PASS:27465759:42951704:24587838:2:46:2:0:0
1	102516744	INV00000184	N	<INV>	.	LowQual	IMPRECISE;CIEND=-159,159;CIPOS=-159,159;SVTYPE=INV;SVMETHOD=EMBL.DELLYv0.6.7;CHR2=1;END=102516888;CT=5to5;INSLEN=0;PE=2;MAPQ=60	GT:GL:GQ:FT:RCL:RC:RCR:CN:DR:DV:RR:RV	0/1:-7.9547,0,-226.755:80:PASS:41:83:39:2:40:4:0:0
1	102892281	INV00000185	N	<INV>	.	PASS	IMPRECISE;CIEND=-170,170;CIPOS=-170,170;SVTYPE=INV;SVMETHOD=EMBL.DELLYv0.6.7;CHR2=1;END=102970241;CT=3to3;INSLEN=0;PE=7;MAPQ=30	GT:GL:GQ:FT:RCL:RC:RCR:CN:DR:DV:RR:RV	0/1:-5.58159,0,-90.1473:56:PASS:22570:43424:22278:2:29:7:0:0
1	102892533	INV00000186	N	<INV>	.	PASS	IMPRECISE;CIEND=-311,311;CIPOS=-311,311;SVTYPE=INV;SVMETHOD=EMBL.DELLYv0.6.7;CHR2=1;END=102970100;CT=5to5;INSLEN=0;PE=8;MAPQ=33	GT:GL:GQ:FT:RCL:RC:RCR:CN:DR:DV:RR:RV	0/1:-12.4835,0,-112.26:125:PASS:22393:43237:22250:2:34:8:0:0
1	104480856	INV00000187	N	<INV>	.	LowQual	IMPRECISE;CIEND=-427,427;CIPOS=-427,427;SVTYPE=INV;SVMETHOD=EMBL.DELLYv0.6.7;CHR2=1;END=247132851;CT=3to3;INSLEN=0;PE=2;MAPQ=44	GT:GL:GQ:FT:RCL:RC:RCR:CN:DR:DV:RR:RV	0/1:-4.69462,0,-26.3912:47:PASS:38534063:65484905:1012356:3:7:2:0:0
1	106938069	INV00000188	N	<INV>	.	LowQual	IMPRECISE;CIEND=-334,334;CIPOS=-334,334;SVTYPE=INV;SVMETHOD=EMBL.DELLYv0.6.7;CHR2=1;END=106938381;CT=3to3;INSLEN=0;PE=2;MAPQ=60	GT:GL:GQ:FT:RCL:RC:RCR:CN:DR:DV:RR:RV	0/1:-9.85161,0,-243.852:99:PASS:101:197:81:2:43:4:0:0
1	111106983	INV00000189	N	<INV>	.	LowQual	IMPRECISE;CIEND=-398,398;CIPOS=-398,398;SVTYPE=INV;SVMETHOD=EMBL.DELLYv0.6.7;CHR2=1;END=181869116;CT=3to3;INSLEN=0;PE=9;MAPQ=12	GT:GL:GQ:FT:RCL:RC:RCR:CN:DR:DV:RR:RV	0/0:0,-8.36279,-306.667:84:PASS:19202669:26946154:19129850:1:53:8:0:0
1	113206349	INV00000190	N	<INV>	.	LowQual	IMPRECISE;CIEND=-366,366;CIPOS=-366,366;SVTYPE=INV;SVMETHOD=EMBL.DELLYv0.6.7;CHR2=1;END=167175291;CT=5to5;INSLEN=0;PE=2;MAPQ=16	GT:GL:GQ:FT:RCL:RC:RCR:CN:DR:DV:RR:RV	0/0:0,-2.39971,-68.5146:24:PASS:14586682:17685762:14941274:1:16:2:0:0
1	113542329	INV00000191	N	<INV>	.	LowQual	IMPRECISE;CIEND=-305,305;CIPOS=-305,305;SVTYPE=INV;SVMETHOD=EMBL.DELLYv0.6.7;CHR2=1;END=155523706;CT=5to5;INSLEN=0;PE=6;MAPQ=6	GT:GL:GQ:FT:RCL:RC:RCR:CN:DR:DV:RR:RV	0/0:0,-2.61973,-82.925:26:PASS:11267716:11258371:11433908:1:19:4:0:0
1	113959092	INV00000192	N	<INV>	.	LowQual	IMPRECISE;CIEND=-277,277;CIPOS=-277,277;SVTYPE=INV;SVMETHOD=EMBL.DELLYv0.6.7;CHR2=1;END=220134257;CT=3to3;INSLEN=0;PE=8;MAPQ=2	GT:GL:GQ:FT:RCL:RC:RCR:CN:DR:DV:RR:RV	0/0:0,-4.5021,-63.1856:45:PASS:28900766:46082940:15364976:2:16:0:0:0
1	113959097	INV00000193	N	<INV>	.	LowQual	IMPRECISE;CIEND=-348,348;CIPOS=-348,348;SVTYPE=INV;SVMETHOD=EMBL.DELLYv0.6.7;CHR2=1;END=220134144;CT=5to5;INSLEN=0;PE=5;MAPQ=3	GT:GL:GQ:FT:RCL:RC:RCR:CN:DR:DV:RR:RV	0/0:0,-3.46434,-57.452:35:PASS:28900725:46082921:15364994:2:12:0:0:0
1	114038617	INV00000194	N	<INV>	.	LowQual	IMPRECISE;CIEND=-236,236;CIPOS=-236,236;SVTYPE=INV;SVMETHOD=EMBL.DELLYv0.6.7;CHR2=1;END=114038839;CT=5to5;INSLEN=0;PE=2;MAPQ=60	GT:GL:GQ:FT:RCL:RC:RCR:CN:DR:DV:RR:RV	0/0:0,-2.16898,-366:22:PASS:72:160:73:2:64:3:0:0
1	114645955	INV00000195	N	<INV>	.	PASS	IMPRECISE;CIEND=-303,303;CIPOS=-303,303;SVTYPE=INV;SVMETHOD=EMBL.DELLYv0.6.7;CHR2=1;END=114654427;CT=5to5;INSLEN=0;PE=7;MAPQ=60	GT:GL:GQ:FT:RCL:RC:RCR:CN:DR:DV:RR:RV	0/1:-29.3568,0,-194.657:10000:PASS:2289:4209:2203:2:35:7:0:0
1	114646032	INV00000196	N	<INV>	.	PASS	IMPRECISE;CIEND=-112,112;CIPOS=-112,112;SVTYPE=INV;SVMETHOD=EMBL.DELLYv0.6.7;CHR2=1;END=114654312;CT=3to3;INSLEN=0;PE=19;MAPQ=60	GT:GL:GQ:FT:RCL:RC:RCR:CN:DR:DV:RR:RV	0/1:-89.6403,0,-218.84:10000:PASS:2280:4076:2127:2:40:18:0:0
1	116689611	INV00000197	N	<INV>	.	LowQual	IMPRECISE;CIEND=-357,357;CIPOS=-357,357;SVTYPE=INV;SVMETHOD=EMBL.DELLYv0.6.7;CHR2=1;END=119721533;CT=3to3;INSLEN=0;PE=3;MAPQ=4	GT:GL:GQ:FT:RCL:RC:RCR:CN:DR:DV:RR:RV	0/0:0,-9.97843,-207.84:100:PASS:818451:1641886:694734:2:40:1:0:0
1	119868768	INV00000198	N	<INV>	.	LowQual	IMPRECISE;CIEND=-446,446;CIPOS=-446,446;SVTYPE=INV;SVMETHOD=EMBL.DELLYv0.6.7;CHR2=1;END=232715940;CT=5to5;INSLEN=0;PE=2;MAPQ=7	GT:GL:GQ:FT:RCL:RC:RCR:CN:DR:DV:RR:RV	0/0:0,-13.7494,-281.397:137:PASS:30714802:49530725:8708267:3:47:1:0:0
1	120391406	INV00000199	N	<INV>	.	PASS	IMPRECISE;CIEND=-276,276;CIPOS=-276,276;SVTYPE=INV;SVMETHOD=EMBL.DELLYv0.6.7;CHR2=1;END=145289111;CT=5to5;INSLEN=0;PE=23;MAPQ=27	GT:GL:GQ:FT:RCL:RC:RCR:CN:DR:DV:RR:RV	0/1:-42.9185,0,-322.267:10000:PASS:6635663:2988852:5713093:0:60:22:0:0
1	120557661	INV00000200	N	<INV>	.	LowQual	IMPRECISE;CIEND=-189,189;CIPOS=-189,189;SVTYPE=INV;SVMETHOD=EMBL.DELLYv0.6.7;CHR2=1;END=145263747;CT=5to5;INSLEN=0;PE=3;MAPQ=6	GT:GL:GQ:FT:RCL:RC:RCR:CN:DR:DV:RR:RV	0/0:0,-22.742,-292.619:10000:PASS:6586621:2863408:5672950:0:80:2:0:0
1	120603086	INV00000201	N	<INV>	.	LowQual	IMPRECISE;CIEND=-229,229;CIPOS=-229,229;SVTYPE=INV;SVMETHOD=EMBL.DELLYv0.6.7;CHR2=1;END=145218366;CT=3to3;INSLEN=0;PE=7;MAPQ=11	GT:GL:GQ:FT:RCL:RC:RCR:CN:DR:DV:RR:RV	0/0:0,-10.8017,-183.384:108:PASS:6571304:2780451:5669074:0:52:6:0:0
1	120675944	INV00000202	N	<INV>	.	LowQual	IMPRECISE;CIEND=-341,341;CIPOS=-341,341;SVTYPE=INV;SVMETHOD=EMBL.DELLYv0.6.7;CHR2=1;END=145142613;CT=3to3;INSLEN=0;PE=4;MAPQ=7	GT:GL:GQ:FT:RCL:RC:RCR:CN:DR:DV:RR:RV	0/0:0,-12.5139,-148.271:125:PASS:6531889:2670637:5654523:0:46:3:0:0
1	120690692	INV00000203	N	<INV>	.	LowQual	IMPRECISE;CIEND=-206,206;CIPOS=-206,206;SVTYPE=INV;SVMETHOD=EMBL.DELLYv0.6.7;CHR2=1;END=145183431;CT=5to5;INSLEN=0;PE=17;MAPQ=9	GT:GL:GQ:FT:RCL:RC:RCR:CN:DR:DV:RR:RV	0/1:-5.19228,0,-32.8829:52:PASS:6538253:2692702:5654649:0:15:17:0:0
1	120763495	INV00000204	N	<INV>	.	LowQual	IMPRECISE;CIEND=-385,385;CIPOS=-385,385;SVTYPE=INV;SVMETHOD=EMBL.DELLYv0.6.7;CHR2=1;END=143988560;CT=3to3;INSLEN=0;PE=2;MAPQ=7	GT:GL:GQ:FT:RCL:RC:RCR:CN:DR:DV:RR:RV	0/0:0,-17.3291,-225.686:10000:PASS:6252989:2061093:5330548:0:61:2:0:0
1	121138067	INV00000205	N	<INV>	.	PASS	IMPRECISE;CIEND=0,0;CIPOS=0,0;SVTYPE=INV;SVMETHOD=EMBL.DELLYv0.6.7;CHR2=1;END=148854860;CT=5to5;INSLEN=0;PE=17;MAPQ=25	GT:GL:GQ:FT:RCL:RC:RCR:CN:DR:DV:RR:RV	0/1:-7.99528,0,-246.232:80:PASS:7280877:3758879:7352853:1:94:13:0:0
1	121138359	INV00000206	N	<INV>	.	PASS	IMPRECISE;CIEND=-9,9;CIPOS=-9,9;SVTYPE=INV;SVMETHOD=EMBL.DELLYv0.6.7;CHR2=1;END=148855307;CT=3to3;INSLEN=0;PE=40;MAPQ=24	GT:GL:GQ:FT:RCL:RC:RCR:CN:DR:DV:RR:RV	0/1:-59.5104,0,-261.416:10000:PASS:7281442:3758825:7352516:1:74:38:0:0
1	121142523	INV00000208	N	<INV>	.	LowQual	IMPRECISE;CIEND=-368,368;CIPOS=-368,368;SVTYPE=INV;SVMETHOD=EMBL.DELLYv0.6.7;CHR2=1;END=148850592;CT=5to5;INSLEN=0;PE=7;MAPQ=17	GT:GL:GQ:FT:RCL:RC:RCR:CN:DR:DV:RR:RV	0/0:0,-25.9014,-514.635:10000:PASS:7281375:3744778:7357127:1:118:5:0:0
1	121142578	INV00000209	N	<INV>	.	LowQual	IMPRECISE;CIEND=-94,94;CIPOS=-94,94;SVTYPE=INV;SVMETHOD=EMBL.DELLYv0.6.7;CHR2=1;END=148849957;CT=5to5;INSLEN=0;PE=5;MAPQ=11	GT:GL:GQ:FT:RCL:RC:RCR:CN:DR:DV:RR:RV	0/0:0,-31.2482,-516.513:10000:PASS:7281203:3742518:7358727:1:122:4:0:0
1	121142903	INV00000207	N	<INV>	.	LowQual	IMPRECISE;CIEND=-187,187;CIPOS=-187,187;SVTYPE=INV;SVMETHOD=EMBL.DELLYv0.6.7;CHR2=1;END=148848608;CT=3to3;INSLEN=0;PE=2;MAPQ=22	GT:GL:GQ:FT:RCL:RC:RCR:CN:DR:DV:RR:RV	0/0:0,-30.3169,-450.505:10000:PASS:7281157:3738937:7360544:1:110:1:0:0
1	121143087	INV00000210	N	<INV>	.	LowQual	IMPRECISE;CIEND=-440,440;CIPOS=-440,440;SVTYPE=INV;SVMETHOD=EMBL.DELLYv0.6.7;CHR2=1;END=148850068;CT=3to3;INSLEN=0;PE=2;MAPQ=4	GT:GL:GQ:FT:RCL:RC:RCR:CN:DR:DV:RR:RV	0/0:0,-31.1766,-440.968:10000:PASS:7281605:3742212:7358193:1:105:0:0:0
1	121143092	INV00000211	N	<INV>	.	LowQual	IMPRECISE;CIEND=-416,416;CIPOS=-416,416;SVTYPE=INV;SVMETHOD=EMBL.DELLYv0.6.7;CHR2=1;END=148849193;CT=3to3;INSLEN=0;PE=3;MAPQ=6	GT:GL:GQ:FT:RCL:RC:RCR:CN:DR:DV:RR:RV	0/0:0,-29.4935,-444.918:10000:PASS:7281365:3739952:7359764:1:105:2:0:0
1	121485057	INV00000213	N	<INV>	.	PASS	IMPRECISE;CIEND=-21,21;CIPOS=-21,21;SVTYPE=INV;SVMETHOD=EMBL.DELLYv0.6.7;CHR2=1;END=121485377;CT=3to3;INSLEN=0;PE=5;MAPQ=20	GT:GL:GQ:FT:RCL:RC:RCR:CN:DR:DV:RR:RV	0/0:0,-1000,-1000:10000:PASS:86442:262096:20181:5:15973:105:0:0
1	121485230	INV00000212	N	<INV>	.	LowQual	IMPRECISE;CIEND=-364,364;CIPOS=-364,364;SVTYPE=INV;SVMETHOD=EMBL.DELLYv0.6.7;CHR2=1;END=219920683;CT=5to5;INSLEN=0;PE=2;MAPQ=23	GT:GL:GQ:FT:RCL:RC:RCR:CN:DR:DV:RR:RV	0/0:0,-12.2448,-243.861:122:PASS:27364286:41259541:15479329:2:48:2:0:0
1	142538928	INV00000214	N	<INV>	.	LowQual	IMPRECISE;CIEND=-450,450;CIPOS=-450,450;SVTYPE=INV;SVMETHOD=EMBL.DELLYv0.6.7;CHR2=1;END=142967328;CT=3to3;INSLEN=0;PE=2;MAPQ=5	GT:GL:GQ:FT:RCL:RC:RCR:CN:DR:DV:RR:RV	0/0:0,-43.4848,-440.056:10000:PASS:54637:481685:47264:9:152:2:0:0
1	142543712	INV00000215	N	<INV>	.	LowQual	IMPRECISE;CIEND=-79,79;CIPOS=-79,79;SVTYPE=INV;SVMETHOD=EMBL.DELLYv0.6.7;CHR2=1;END=143544526;CT=3to3;INSLEN=0;PE=7;MAPQ=6	GT:GL:GQ:FT:RCL:RC:RCR:CN:DR:DV:RR:RV	0/1:-2.69334,0,-7.08626:27:PASS:81480:729598:117191:7:2:5:0:0
1	142544576	INV00000216	N	<INV>	.	LowQual	IMPRECISE;CIEND=-436,436;CIPOS=-436,436;SVTYPE=INV;SVMETHOD=EMBL.DELLYv0.6.7;CHR2=1;END=143543783;CT=5to5;INSLEN=0;PE=2;MAPQ=6	GT:GL:GQ:FT:RCL:RC:RCR:CN:DR:DV:RR:RV	0/0:0,-94.9673,-1000:10000:PASS:84153:723809:119318:7:325:2:0:0
1	142546038	INV00000217	N	<INV>	.	LowQual	IMPRECISE;CIEND=-365,365;CIPOS=-365,365;SVTYPE=INV;SVMETHOD=EMBL.DELLYv0.6.7;CHR2=1;END=143540679;CT=5to5;INSLEN=0;PE=10;MAPQ=9	GT:GL:GQ:FT:RCL:RC:RCR:CN:DR:DV:RR:RV	0/0:0,-34.9354,-436.515:10000:PASS:86908:716912:121461:7:134:10:0:0
1	142546155	INV00000218	N	<INV>	.	LowQual	IMPRECISE;CIEND=-278,278;CIPOS=-278,278;SVTYPE=INV;SVMETHOD=EMBL.DELLYv0.6.7;CHR2=1;END=143540476;CT=3to3;INSLEN=0;PE=14;MAPQ=9	GT:GL:GQ:FT:RCL:RC:RCR:CN:DR:DV:RR:RV	0/0:0,-66.0345,-751.361:10000:PASS:87327:716131:121493:7:252:14:0:0
1	142552370	INV00000219	N	<INV>	.	LowQual	IMPRECISE;CIEND=-437,437;CIPOS=-437,437;SVTYPE=INV;SVMETHOD=EMBL.DELLYv0.6.7;CHR2=1;END=143534279;CT=3to3;INSLEN=0;PE=2;MAPQ=10	GT:GL:GQ:FT:RCL:RC:RCR:CN:DR:DV:RR:RV	0/0:0,-55.4954,-798.385:10000:PASS:97401:690530:130135:6:194:2:0:0
1	142569722	INV00000220	N	<INV>	.	LowQual	IMPRECISE;CIEND=-414,414;CIPOS=-414,414;SVTYPE=INV;SVMETHOD=EMBL.DELLYv0.6.7;CHR2=1;END=143516681;CT=3to3;INSLEN=0;PE=3;MAPQ=7	GT:GL:GQ:FT:RCL:RC:RCR:CN:DR:DV:RR:RV	0/0:0,-30.3627,-332.418:10000:PASS:129140:641459:112339:5:107:3:0:0
1	142589793	INV00000221	N	<INV>	.	LowQual	IMPRECISE;CIEND=-423,423;CIPOS=-423,423;SVTYPE=INV;SVMETHOD=EMBL.DELLYv0.6.7;CHR2=1;END=143496973;CT=5to5;INSLEN=0;PE=2;MAPQ=8	GT:GL:GQ:FT:RCL:RC:RCR:CN:DR:DV:RR:RV	0/0:0,-22.0236,-278.291:10000:PASS:165259:585461:113788:4:78:2:0:0
1	142590730	INV00000222	N	<INV>	.	LowQual	IMPRECISE;CIEND=-413,413;CIPOS=-413,413;SVTYPE=INV;SVMETHOD=EMBL.DELLYv0.6.7;CHR2=1;END=143495639;CT=3to3;INSLEN=0;PE=2;MAPQ=9	GT:GL:GQ:FT:RCL:RC:RCR:CN:DR:DV:RR:RV	0/0:0,-37.3905,-513.469:10000:PASS:166601:582768:113923:4:132:2:0:0
1	142599622	INV00000223	N	<INV>	.	LowQual	IMPRECISE;CIEND=-374,374;CIPOS=-374,374;SVTYPE=INV;SVMETHOD=EMBL.DELLYv0.6.7;CHR2=1;END=142909994;CT=3to3;INSLEN=0;PE=2;MAPQ=13	GT:GL:GQ:FT:RCL:RC:RCR:CN:DR:DV:RR:RV	0/0:0,-29.6642,-371.774:10000:PASS:182013:323653:31115:3:104:2:0:0
1	142602458	INV00000224	N	<INV>	.	LowQual	IMPRECISE;CIEND=-380,380;CIPOS=-380,380;SVTYPE=INV;SVMETHOD=EMBL.DELLYv0.6.7;CHR2=1;END=142907257;CT=5to5;INSLEN=0;PE=5;MAPQ=7	GT:GL:GQ:FT:RCL:RC:RCR:CN:DR:DV:RR:RV	0/0:0,-25.412,-285.119:10000:PASS:187304:315744:33733:3:93:5:0:0
1	142615152	INV00000225	N	<INV>	.	LowQual	IMPRECISE;CIEND=-334,334;CIPOS=-334,334;SVTYPE=INV;SVMETHOD=EMBL.DELLYv0.6.7;CHR2=1;END=143471262;CT=3to3;INSLEN=0;PE=2;MAPQ=8	GT:GL:GQ:FT:RCL:RC:RCR:CN:DR:DV:RR:RV	0/0:0,-28.0181,-343.965:10000:PASS:213640:511544:119224:3:98:2:0:0
1	142647576	INV00000226	N	<INV>	.	LowQual	IMPRECISE;CIEND=-394,394;CIPOS=-394,394;SVTYPE=INV;SVMETHOD=EMBL.DELLYv0.6.7;CHR2=1;END=142801970;CT=3to3;INSLEN=0;PE=2;MAPQ=7	GT:GL:GQ:FT:RCL:RC:RCR:CN:DR:DV:RR:RV	0/0:0,-29.3167,-482.634:10000:PASS:142519:132993:78470:1:100:2:0:0
1	142668268	INV00000228	N	<INV>	.	LowQual	IMPRECISE;CIEND=-249,249;CIPOS=-249,249;SVTYPE=INV;SVMETHOD=EMBL.DELLYv0.6.7;CHR2=1;END=143165054;CT=5to5;INSLEN=0;PE=10;MAPQ=9	GT:GL:GQ:FT:RCL:RC:RCR:CN:DR:DV:RR:RV	0/0:0,-28.2136,-435.028:10000:PASS:305299:265333:124898:1:117:9:0:0
1	142668457	INV00000227	N	<INV>	.	LowQual	IMPRECISE;CIEND=-341,341;CIPOS=-341,341;SVTYPE=INV;SVMETHOD=EMBL.DELLYv0.6.7;CHR2=1;END=143163728;CT=3to3;INSLEN=0;PE=8;MAPQ=8	GT:GL:GQ:FT:RCL:RC:RCR:CN:DR:DV:RR:RV	0/0:0,-27.0398,-379.49:10000:PASS:305685:263676:123817:1:104:8:0:0
1	143161438	INV00000229	N	<INV>	.	LowQual	IMPRECISE;CIEND=-432,432;CIPOS=-432,432;SVTYPE=INV;SVMETHOD=EMBL.DELLYv0.6.7;CHR2=1;END=143426777;CT=5to5;INSLEN=0;PE=2;MAPQ=9	GT:GL:GQ:FT:RCL:RC:RCR:CN:DR:DV:RR:RV	0/0:0,-39.2824,-410.401:10000:PASS:29441:143711:101145:2:135:1:0:0
1	143163708	INV00000230	N	<INV>	.	LowQual	IMPRECISE;CIEND=-431,431;CIPOS=-431,431;SVTYPE=INV;SVMETHOD=EMBL.DELLYv0.6.7;CHR2=1;END=143164937;CT=3to3;INSLEN=0;PE=2;MAPQ=9	GT:GL:GQ:FT:RCL:RC:RCR:CN:DR:DV:RR:RV	0/0:0,-21.4521,-245.688:10000:PASS:797:1150:626:2:77:2:0:0
1	143164843	INV00000231	N	<INV>	.	LowQual	IMPRECISE;CIEND=-327,327;CIPOS=-327,327;SVTYPE=INV;SVMETHOD=EMBL.DELLYv0.6.7;CHR2=1;END=143165038;CT=5to5;INSLEN=0;PE=3;MAPQ=8	GT:GL:GQ:FT:RCL:RC:RCR:CN:DR:DV:RR:RV	0/0:0,-18.4306,-200.521:10000:PASS:53:184:107:2:70:4:0:0
1	143920796	INV00000232	N	<INV>	.	LowQual	IMPRECISE;CIEND=-397,397;CIPOS=-397,397;SVTYPE=INV;SVMETHOD=EMBL.DELLYv0.6.7;CHR2=1;END=206130900;CT=5to5;INSLEN=0;PE=2;MAPQ=9	GT:GL:GQ:FT:RCL:RC:RCR:CN:DR:DV:RR:RV	0/0:0,-7.41201,-91.3135:74:PASS:6322240:32899129:16553072:3:29:2:0:0
1	143979023	INV00000233	N	<INV>	.	PASS	IMPRECISE;CIEND=-8,8;CIPOS=-8,8;SVTYPE=INV;SVMETHOD=EMBL.DELLYv0.6.7;CHR2=1;END=206072766;CT=5to5;INSLEN=0;PE=7;MAPQ=25	GT:GL:GQ:FT:RCL:RC:RCR:CN:DR:DV:RR:RV	0/1:-10.2928,0,-9.15537:92:PASS:6285743:32853963:16515240:3:4:6:0:0
1	144145991	INV00000234	N	<INV>	.	LowQual	IMPRECISE;CIEND=-395,395;CIPOS=-395,395;SVTYPE=INV;SVMETHOD=EMBL.DELLYv0.6.7;CHR2=1;END=148341389;CT=5to5;INSLEN=0;PE=2;MAPQ=12	GT:GL:GQ:FT:RCL:RC:RCR:CN:DR:DV:RR:RV	0/0:0,-1.40514,-19.9477:14:LowQual:953096:1598220:931573:2:9:2:0:0
1	144470062	INV00000235	N	<INV>	.	LowQual	IMPRECISE;CIEND=-260,260;CIPOS=-260,260;SVTYPE=INV;SVMETHOD=EMBL.DELLYv0.6.7;CHR2=1;END=149239951;CT=3to3;INSLEN=0;PE=2;MAPQ=3	GT:GL:GQ:FT:RCL:RC:RCR:CN:DR:DV:RR:RV	0/0:0,-2.96389,-23.1526:30:PASS:965126:1990385:1157509:2:11:0:0:0
1	144526672	INV00000236	N	<INV>	.	PASS	IMPRECISE;CIEND=-358,358;CIPOS=-358,358;SVTYPE=INV;SVMETHOD=EMBL.DELLYv0.6.7;CHR2=1;END=149203659;CT=5to5;INSLEN=0;PE=9;MAPQ=21	GT:GL:GQ:FT:RCL:RC:RCR:CN:DR:DV:RR:RV	0/0:0,-6.57229,-337.08:66:PASS:970293:1952727:1146527:2:64:7:0:0
1	144603846	INV00000237	N	<INV>	.	LowQual	IMPRECISE;CIEND=-324,324;CIPOS=-324,324;SVTYPE=INV;SVMETHOD=EMBL.DELLYv0.6.7;CHR2=1;END=146578366;CT=5to5;INSLEN=0;PE=3;MAPQ=10	GT:GL:GQ:FT:RCL:RC:RCR:CN:DR:DV:RR:RV	0/0:0,-10.4639,-205.107:105:PASS:203461:965530:459583:3:41:3:0:0
1	144814196	INV00000238	N	<INV>	.	LowQual	IMPRECISE;CIEND=-282,282;CIPOS=-282,282;SVTYPE=INV;SVMETHOD=EMBL.DELLYv0.6.7;CHR2=1;END=148344396;CT=5to5;INSLEN=0;PE=2;MAPQ=5	GT:GL:GQ:FT:RCL:RC:RCR:CN:DR:DV:RR:RV	0/0:0,-9.18632,-83.0174:92:PASS:509767:1506627:753161:2:32:1:0:0
1	144862787	INV00000239	N	<INV>	.	LowQual	IMPRECISE;CIEND=-340,340;CIPOS=-340,340;SVTYPE=INV;SVMETHOD=EMBL.DELLYv0.6.7;CHR2=1;END=149051178;CT=3to3;INSLEN=0;PE=2;MAPQ=44	GT:GL:GQ:FT:RCL:RC:RCR:CN:DR:DV:RR:RV	0/0:0,-7.24839,-263.101:72:PASS:732367:1758915:1012682:2:45:2:0:0
1	144862989	INV00000240	N	<INV>	.	PASS	IMPRECISE;CIEND=-301,301;CIPOS=-301,301;SVTYPE=INV;SVMETHOD=EMBL.DELLYv0.6.7;CHR2=1;END=149051072;CT=5to5;INSLEN=0;PE=4;MAPQ=42	GT:GL:GQ:FT:RCL:RC:RCR:CN:DR:DV:RR:RV	0/0:0,-2.35319,-299.096:24:PASS:732536:1758689:1012597:2:53:4:0:0
1	145109010	INV00000241	N	<INV>	.	LowQual	IMPRECISE;CIEND=-150,150;CIPOS=-150,150;SVTYPE=INV;SVMETHOD=EMBL.DELLYv0.6.7;CHR2=1;END=148183900;CT=5to5;INSLEN=0;PE=19;MAPQ=9	GT:GL:GQ:FT:RCL:RC:RCR:CN:DR:DV:RR:RV	0/0:0,-0.41174,-100.249:5:LowQual:619625:1090921:598701:2:34:19:0:0
1	145382577	INV00000242	N	<INV>	.	LowQual	IMPRECISE;CIEND=-322,322;CIPOS=-322,322;SVTYPE=INV;SVMETHOD=EMBL.DELLYv0.6.7;CHR2=1;END=146556438;CT=3to3;INSLEN=0;PE=2;MAPQ=18	GT:GL:GQ:FT:RCL:RC:RCR:CN:DR:DV:RR:RV	0/0:0,-12.0515,-284.535:121:PASS:619988:302862:313708:1:48:2:0:0
1	145833119	INV00000243	N	<INV>	.	PASS	IMPRECISE;CIEND=-68,68;CIPOS=-68,68;SVTYPE=INV;SVMETHOD=EMBL.DELLYv0.6.7;CHR2=1;END=147394568;CT=3to3;INSLEN=0;PE=52;MAPQ=60	GT:GL:GQ:FT:RCL:RC:RCR:CN:DR:DV:RR:RV	1/1:-285,-7.95432,0:80:PASS:558548:526772:98665:2:2:51:0:0
1	146701617	INV00000244	N	<INV>	.	LowQual	IMPRECISE;CIEND=-184,184;CIPOS=-184,184;SVTYPE=INV;SVMETHOD=EMBL.DELLYv0.6.7;CHR2=1;END=146818873;CT=3to3;INSLEN=0;PE=10;MAPQ=6	GT:GL:GQ:FT:RCL:RC:RCR:CN:DR:DV:RR:RV	0/0:0,-3.42971,-149.426:34:PASS:31605:62399:32550:2:37:10:0:0
1	146702271	INV00000245	N	<INV>	.	LowQual	IMPRECISE;CIEND=-182,182;CIPOS=-182,182;SVTYPE=INV;SVMETHOD=EMBL.DELLYv0.6.7;CHR2=1;END=146818254;CT=5to5;INSLEN=0;PE=8;MAPQ=5	GT:GL:GQ:FT:RCL:RC:RCR:CN:DR:DV:RR:RV	0/0:0,-5.31415,-119.137:53:PASS:31181:61677:32437:2:30:4:0:0
1	147392601	INV00000246	N	<INV>	.	LowQual	IMPRECISE;CIEND=-316,316;CIPOS=-316,316;SVTYPE=INV;SVMETHOD=EMBL.DELLYv0.6.7;CHR2=1;END=147392825;CT=5to5;INSLEN=0;PE=2;MAPQ=10	GT:GL:GQ:FT:RCL:RC:RCR:CN:DR:DV:RR:RV	0/0:0,-14.033,-193.368:140:PASS:77:150:67:2:53:2:0:0
1	147501360	INV00000247	N	<INV>	.	LowQual	IMPRECISE;CIEND=-285,285;CIPOS=-285,285;SVTYPE=INV;SVMETHOD=EMBL.DELLYv0.6.7;CHR2=1;END=147740953;CT=5to5;INSLEN=0;PE=4;MAPQ=5	GT:GL:GQ:FT:RCL:RC:RCR:CN:DR:DV:RR:RV	0/0:0,-0.418804,-3.14383:5:LowQual:23945:21195:44892:1:3:2:0:0
1	147752832	INV00000248	N	<INV>	.	PASS	IMPRECISE;CIEND=-227,227;CIPOS=-227,227;SVTYPE=INV;SVMETHOD=EMBL.DELLYv0.6.7;CHR2=1;END=147775584;CT=5to5;INSLEN=0;PE=10;MAPQ=24	GT:GL:GQ:FT:RCL:RC:RCR:CN:DR:DV:RR:RV	0/1:-12.7514,0,-177.766:128:PASS:5946:7260:5979:1:38:10:0:0
1	148176166	INV00000249	N	<INV>	.	LowQual	IMPRECISE;CIEND=-372,372;CIPOS=-372,372;SVTYPE=INV;SVMETHOD=EMBL.DELLYv0.6.7;CHR2=1;END=149576648;CT=5to5;INSLEN=0;PE=4;MAPQ=7	GT:GL:GQ:FT:RCL:RC:RCR:CN:DR:DV:RR:RV	0/0:0,-1.46032,-17.2379:15:PASS:84429:551844:325532:3:9:3:0:0
1	149406538	INV00000250	N	<INV>	.	LowQual	IMPRECISE;CIEND=-356,356;CIPOS=-356,356;SVTYPE=INV;SVMETHOD=EMBL.DELLYv0.6.7;CHR2=1;END=149845642;CT=3to3;INSLEN=0;PE=2;MAPQ=7	GT:GL:GQ:FT:RCL:RC:RCR:CN:DR:DV:RR:RV	0/0:0,-2.36785,-21.1478:24:PASS:140974:106569:118524:1:11:2:0:0
1	150565639	INV00000251	N	<INV>	.	LowQual	IMPRECISE;CIEND=-265,265;CIPOS=-265,265;SVTYPE=INV;SVMETHOD=EMBL.DELLYv0.6.7;CHR2=1;END=150566589;CT=3to3;INSLEN=0;PE=2;MAPQ=60	GT:GL:GQ:FT:RCL:RC:RCR:CN:DR:DV:RR:RV	0/0:0,-2.93666,-183.999:29:PASS:226:437:237:2:36:2:0:0
1	150904023	INV00000252	N	<INV>	.	LowQual	IMPRECISE;CIEND=-432,432;CIPOS=-432,432;SVTYPE=INV;SVMETHOD=EMBL.DELLYv0.6.7;CHR2=1;END=231007835;CT=3to3;INSLEN=0;PE=2;MAPQ=24	GT:GL:GQ:FT:RCL:RC:RCR:CN:DR:DV:RR:RV	0/0:0,-9.97603,-230.432:100:PASS:10280905:43250130:9606727:4:47:2:0:0
1	150994917	INV00000253	N	<INV>	.	LowQual	IMPRECISE;CIEND=-130,130;CIPOS=-130,130;SVTYPE=INV;SVMETHOD=EMBL.DELLYv0.6.7;CHR2=1;END=150996486;CT=3to3;INSLEN=0;PE=2;MAPQ=12	GT:GL:GQ:FT:RCL:RC:RCR:CN:DR:DV:RR:RV	0/0:0,-10.1412,-217.173:101:PASS:379:809:394:2:39:2:0:0
1	151840238	INV00000254	N	<INV>	.	LowQual	IMPRECISE;CIEND=-406,406;CIPOS=-406,406;SVTYPE=INV;SVMETHOD=EMBL.DELLYv0.6.7;CHR2=1;END=203531069;CT=5to5;INSLEN=0;PE=2;MAPQ=2	GT:GL:GQ:FT:RCL:RC:RCR:CN:DR:DV:RR:RV	0/0:0,-10.837,-214:108:PASS:4225464:28260932:13635876:3:36:0:0:0
1	151842195	INV00000255	N	<INV>	.	LowQual	IMPRECISE;CIEND=-186,186;CIPOS=-186,186;SVTYPE=INV;SVMETHOD=EMBL.DELLYv0.6.7;CHR2=1;END=151843534;CT=5to5;INSLEN=0;PE=2;MAPQ=28	GT:GL:GQ:FT:RCL:RC:RCR:CN:DR:DV:RR:RV	0/0:0,-11.446,-252.23:114:PASS:350:799:373:2:49:2:0:0
1	153981870	INV00000256	N	<INV>	.	LowQual	IMPRECISE;CIEND=-333,333;CIPOS=-333,333;SVTYPE=INV;SVMETHOD=EMBL.DELLYv0.6.7;CHR2=1;END=153981988;CT=5to5;INSLEN=0;PE=2;MAPQ=60	GT:GL:GQ:FT:RCL:RC:RCR:CN:DR:DV:RR:RV	0/1:-7.15676,0,-215.157:72:PASS:40:68:33:2:38:4:0:0
1	154274993	INV00000257	N	<INV>	.	LowQual	IMPRECISE;CIEND=-51,51;CIPOS=-51,51;SVTYPE=INV;SVMETHOD=EMBL.DELLYv0.6.7;CHR2=1;END=154275841;CT=5to5;INSLEN=0;PE=2;MAPQ=48	GT:GL:GQ:FT:RCL:RC:RCR:CN:DR:DV:RR:RV	0/0:0,-10.5524,-292.7:106:PASS:214:423:225:2:50:1:0:0
1	156133419	INV00000258	N	<INV>	.	LowQual	IMPRECISE;CIEND=-89,89;CIPOS=-89,89;SVTYPE=INV;SVMETHOD=EMBL.DELLYv0.6.7;CHR2=1;END=156134861;CT=5to5;INSLEN=0;PE=2;MAPQ=60	GT:GL:GQ:FT:RCL:RC:RCR:CN:DR:DV:RR:RV	0/0:0,-10.5491,-265.799:105:PASS:342:793:437:2:48:1:0:0
1	157198329	INV00000259	N	<INV>	.	PASS	IMPRECISE;CIEND=-337,337;CIPOS=-337,337;SVTYPE=INV;SVMETHOD=EMBL.DELLYv0.6.7;CHR2=1;END=157434190;CT=3to3;INSLEN=0;PE=4;MAPQ=37	GT:GL:GQ:FT:RCL:RC:RCR:CN:DR:DV:RR:RV	0/0:0,-3.58717,-296.525:36:PASS:62123:129264:65460:2:57:4:0:0
1	157339046	INV00000260	N	<INV>	.	LowQual	IMPRECISE;CIEND=-398,398;CIPOS=-398,398;SVTYPE=INV;SVMETHOD=EMBL.DELLYv0.6.7;CHR2=1;END=157466626;CT=3to3;INSLEN=0;PE=2;MAPQ=38	GT:GL:GQ:FT:RCL:RC:RCR:CN:DR:DV:RR:RV	0/0:0,-8.65555,-293.7:87:PASS:35524:70408:35178:2:52:2:0:0
1	157348357	INV00000262	N	<INV>	.	PASS	IMPRECISE;CIEND=-363,363;CIPOS=-363,363;SVTYPE=INV;SVMETHOD=EMBL.DELLYv0.6.7;CHR2=1;END=157458038;CT=5to5;INSLEN=0;PE=3;MAPQ=59	GT:GL:GQ:FT:RCL:RC:RCR:CN:DR:DV:RR:RV	0/1:-4.96294,0,-155.262:50:PASS:30157:60981:29667:2:34:3:0:0
1	157348486	INV00000261	N	<INV>	.	PASS	IMPRECISE;CIEND=-204,204;CIPOS=-204,204;SVTYPE=INV;SVMETHOD=EMBL.DELLYv0.6.7;CHR2=1;END=157457751;CT=3to3;INSLEN=0;PE=7;MAPQ=59	GT:GL:GQ:FT:RCL:RC:RCR:CN:DR:DV:RR:RV	0/1:-22.0444,0,-259.744:10000:PASS:30049:60768:29528:2:47:7:0:0
1	157887241	INV00000263	N	<INV>	.	PASS	IMPRECISE;CIEND=-223,223;CIPOS=-223,223;SVTYPE=INV;SVMETHOD=EMBL.DELLYv0.6.7;CHR2=1;END=157887842;CT=3to3;INSLEN=0;PE=18;MAPQ=60	GT:GL:GQ:FT:RCL:RC:RCR:CN:DR:DV:RR:RV	0/1:-83.6397,0,-216.438:10000:PASS:176:307:166:2:42:18:0:0
1	157887455	INV00000264	N	<INV>	.	PASS	IMPRECISE;CIEND=-247,247;CIPOS=-247,247;SVTYPE=INV;SVMETHOD=EMBL.DELLYv0.6.7;CHR2=1;END=157887665;CT=5to5;INSLEN=0;PE=8;MAPQ=60	GT:GL:GQ:FT:RCL:RC:RCR:CN:DR:DV:RR:RV	0/1:-82.1724,0,-134.153:10000:PASS:30:109:81:2:30:16:0:0
1	159304334	INV00000265	N	<INV>	.	LowQual	IMPRECISE;CIEND=-314,314;CIPOS=-314,314;SVTYPE=INV;SVMETHOD=EMBL.DELLYv0.6.7;CHR2=1;END=159305703;CT=5to5;INSLEN=0;PE=2;MAPQ=60	GT:GL:GQ:FT:RCL:RC:RCR:CN:DR:DV:RR:RV	0/0:0,-10.9937,-274.978:110:PASS:369:755:371:2:58:2:0:0
1	159428684	INV00000266	N	<INV>	.	PASS	IMPRECISE;CIEND=-249,249;CIPOS=-249,249;SVTYPE=INV;SVMETHOD=EMBL.DELLYv0.6.7;CHR2=1;END=159494908;CT=3to3;INSLEN=0;PE=10;MAPQ=33	GT:GL:GQ:FT:RCL:RC:RCR:CN:DR:DV:RR:RV	0/1:-15.6282,0,-140.056:157:PASS:18167:37838:18254:2:40:10:0:0
1	160011496	INV00000267	N	<INV>	.	LowQual	IMPRECISE;CIEND=-243,243;CIPOS=-243,243;SVTYPE=INV;SVMETHOD=EMBL.DELLYv0.6.7;CHR2=1;END=160011610;CT=5to5;INSLEN=0;PE=2;MAPQ=43	GT:GL:GQ:FT:RCL:RC:RCR:CN:DR:DV:RR:RV	0/1:-0.566023,0,-170.067:7:LowQual:22:54:46:2:30:3:0:0
1	160339125	INV00000268	N	<INV>	.	LowQual	IMPRECISE;CIEND=-431,431;CIPOS=-431,431;SVTYPE=INV;SVMETHOD=EMBL.DELLYv0.6.7;CHR2=1;END=193108464;CT=5to5;INSLEN=0;PE=2;MAPQ=7	GT:GL:GQ:FT:RCL:RC:RCR:CN:DR:DV:RR:RV	0/0:0,-15.731,-317.871:157:PASS:7875726:18036157:8674531:2:54:1:0:0
1	162558931	INV00000269	N	<INV>	.	LowQual	IMPRECISE;CIEND=-337,337;CIPOS=-337,337;SVTYPE=INV;SVMETHOD=EMBL.DELLYv0.6.7;CHR2=1;END=180625618;CT=5to5;INSLEN=0;PE=2;MAPQ=22	GT:GL:GQ:FT:RCL:RC:RCR:CN:DR:DV:RR:RV	0/0:0,-5.13463,-109.012:51:PASS:4803781:9918449:4968844:2:24:1:0:0
1	163540234	INV00000270	N	<INV>	.	LowQual	IMPRECISE;CIEND=-339,339;CIPOS=-339,339;SVTYPE=INV;SVMETHOD=EMBL.DELLYv0.6.7;CHR2=1;END=163540380;CT=3to3;INSLEN=0;PE=2;MAPQ=60	GT:GL:GQ:FT:RCL:RC:RCR:CN:DR:DV:RR:RV	0/1:-5.16076,0,-195.66:52:PASS:47:95:48:2:36:3:0:0
1	165552412	INV00000271	N	<INV>	.	PASS	IMPRECISE;CIEND=-49,49;CIPOS=-49,49;SVTYPE=INV;SVMETHOD=EMBL.DELLYv0.6.7;CHR2=1;END=165552875;CT=3to3;INSLEN=0;PE=11;MAPQ=40	GT:GL:GQ:FT:RCL:RC:RCR:CN:DR:DV:RR:RV	0/1:-11.9015,0,-193.648:119:PASS:48:394:142:4:44:7:0:0
1	165552484	INV00000272	N	<INV>	.	PASS	IMPRECISE;CIEND=-218,218;CIPOS=-218,218;SVTYPE=INV;SVMETHOD=EMBL.DELLYv0.6.7;CHR2=1;END=165552835;CT=5to5;INSLEN=0;PE=9;MAPQ=40	GT:GL:GQ:FT:RCL:RC:RCR:CN:DR:DV:RR:RV	0/1:-52.3437,0,-185.641:10000:PASS:92:293:141:3:40:18:0:0
1	166676211	INV00000273	N	<INV>	.	LowQual	IMPRECISE;CIEND=-402,402;CIPOS=-402,402;SVTYPE=INV;SVMETHOD=EMBL.DELLYv0.6.7;CHR2=1;END=170251289;CT=5to5;INSLEN=0;PE=2;MAPQ=28	GT:GL:GQ:FT:RCL:RC:RCR:CN:DR:DV:RR:RV	0/0:0,-7.54707,-130.704:75:PASS:963995:1979307:990050:2:42:2:0:0
1	168186185	INV00000274	N	<INV>	.	PASS	IMPRECISE;CIEND=-195,195;CIPOS=-195,195;SVTYPE=INV;SVMETHOD=EMBL.DELLYv0.6.7;CHR2=1;END=182274316;CT=5to5;INSLEN=0;PE=40;MAPQ=60	GT:GL:GQ:FT:RCL:RC:RCR:CN:DR:DV:RR:RV	0/1:-223.949,0,-43.3485:10000:PASS:3806872:7768170:3883069:2:10:40:0:0
1	174312160	INV00000275	N	<INV>	.	LowQual	IMPRECISE;CIEND=-239,239;CIPOS=-239,239;SVTYPE=INV;SVMETHOD=EMBL.DELLYv0.6.7;CHR2=1;END=232869246;CT=3to3;INSLEN=0;PE=9;MAPQ=17	GT:GL:GQ:FT:RCL:RC:RCR:CN:DR:DV:RR:RV	0/1:-6.68662,0,-23.8276:67:PASS:15112859:31549760:8628566:3:5:8:0:0
1	175200571	INV00000276	N	<INV>	.	PASS	IMPRECISE;CIEND=-173,173;CIPOS=-173,173;SVTYPE=INV;SVMETHOD=EMBL.DELLYv0.6.7;CHR2=1;END=175201938;CT=3to3;INSLEN=0;PE=38;MAPQ=54	GT:GL:GQ:FT:RCL:RC:RCR:CN:DR:DV:RR:RV	0/1:-156.614,0,-11.8504:119:PASS:299:903:407:3:7:37:0:0
1	175200803	INV00000277	N	<INV>	.	LowQual	IMPRECISE;CIEND=-344,344;CIPOS=-344,344;SVTYPE=INV;SVMETHOD=EMBL.DELLYv0.6.7;CHR2=1;END=175201754;CT=5to5;INSLEN=0;PE=30;MAPQ=17	GT:GL:GQ:FT:RCL:RC:RCR:CN:DR:DV:RR:RV	0/1:-38.4324,0,-41.3705:10000:PASS:146:679:373:3:24:28:0:0
1	178994387	INV00000278	N	<INV>	.	LowQual	IMPRECISE;CIEND=-438,438;CIPOS=-438,438;SVTYPE=INV;SVMETHOD=EMBL.DELLYv0.6.7;CHR2=1;END=244057550;CT=5to5;INSLEN=0;PE=2;MAPQ=2	GT:GL:GQ:FT:RCL:RC:RCR:CN:DR:DV:RR:RV	0/0:0,-12.3422,-246:123:PASS:17033613:34990390:2648203:4:41:0:0:0
1	180370051	INV00000279	N	<INV>	.	LowQual	IMPRECISE;CIEND=-145,145;CIPOS=-145,145;SVTYPE=INV;SVMETHOD=EMBL.DELLYv0.6.7;CHR2=1;END=180370213;CT=3to3;INSLEN=0;PE=2;MAPQ=60	GT:GL:GQ:FT:RCL:RC:RCR:CN:DR:DV:RR:RV	0/0:0,-0.255598,-290:5:LowQual:61:103:46:2:51:3:0:0
1	183428263	INV00000280	N	<INV>	.	LowQual	IMPRECISE;CIEND=-266,266;CIPOS=-266,266;SVTYPE=INV;SVMETHOD=EMBL.DELLYv0.6.7;CHR2=1;END=183429062;CT=5to5;INSLEN=0;PE=2;MAPQ=60	GT:GL:GQ:FT:RCL:RC:RCR:CN:DR:DV:RR:RV	0/0:0,-4.15037,-267.2:42:PASS:202:441:227:2:47:2:0:0
1	184576890	INV00000281	N	<INV>	.	LowQual	IMPRECISE;CIEND=-325,325;CIPOS=-325,325;SVTYPE=INV;SVMETHOD=EMBL.DELLYv0.6.7;CHR2=1;END=194638630;CT=3to3;INSLEN=0;PE=3;MAPQ=10	GT:GL:GQ:FT:RCL:RC:RCR:CN:DR:DV:RR:RV	0/0:0,-8.20966,-182.929:82:PASS:2770278:5608019:2807206:2:33:3:0:0
1	185963184	INV00000282	N	<INV>	.	LowQual	IMPRECISE;CIEND=-256,256;CIPOS=-256,256;SVTYPE=INV;SVMETHOD=EMBL.DELLYv0.6.7;CHR2=1;END=187106944;CT=3to3;INSLEN=0;PE=9;MAPQ=13	GT:GL:GQ:FT:RCL:RC:RCR:CN:DR:DV:RR:RV	0/1:-6.38396,0,-32.9777:64:PASS:318639:634731:309309:2:9:9:0:0
1	186826156	INV00000283	N	<INV>	.	PASS	IMPRECISE;CIEND=-224,224;CIPOS=-224,224;SVTYPE=INV;SVMETHOD=EMBL.DELLYv0.6.7;CHR2=1;END=186826405;CT=3to3;INSLEN=0;PE=14;MAPQ=60	GT:GL:GQ:FT:RCL:RC:RCR:CN:DR:DV:RR:RV	0/1:-71.2072,0,-9.18156:92:PASS:60:90:75:1:4:14:0:0
1	187464829	INV00000284	N	<INV>	.	PASS	IMPRECISE;CIEND=-187,187;CIPOS=-187,187;SVTYPE=INV;SVMETHOD=EMBL.DELLYv0.6.7;CHR2=1;END=187466728;CT=3to3;INSLEN=0;PE=23;MAPQ=60	GT:GL:GQ:FT:RCL:RC:RCR:CN:DR:DV:RR:RV	0/1:-121.147,0,-152.647:10000:PASS:490:587:553:1:28:23:0:0
1	187466476	INV00000285	N	<INV>	.	PASS	IMPRECISE;CIEND=-180,180;CIPOS=-180,180;SVTYPE=INV;SVMETHOD=EMBL.DELLYv0.6.7;CHR2=1;END=187466730;CT=5to5;INSLEN=0;PE=19;MAPQ=60	GT:GL:GQ:FT:RCL:RC:RCR:CN:DR:DV:RR:RV	0/1:-196.829,0,-171.229:10000:PASS:38:133:70:2:32:37:0:0
1	189660090	INV00000286	N	<INV>	.	LowQual	IMPRECISE;CIEND=-304,304;CIPOS=-304,304;SVTYPE=INV;SVMETHOD=EMBL.DELLYv0.6.7;CHR2=1;END=189660242;CT=5to5;INSLEN=0;PE=2;MAPQ=60	GT:GL:GQ:FT:RCL:RC:RCR:CN:DR:DV:RR:RV	0/1:-0.745432,0,-284.045:8:LowQual:36:99:39:3:50:3:0:0
1	192799169	INV00000287	N	<INV>	.	PASS	IMPRECISE;CIEND=-224,224;CIPOS=-224,224;SVTYPE=INV;SVMETHOD=EMBL.DELLYv0.6.7;CHR2=1;END=193043298;CT=3to3;INSLEN=0;PE=4;MAPQ=22	GT:GL:GQ:FT:RCL:RC:RCR:CN:DR:DV:RR:RV	0/0:0,-5.93596,-147.888:59:PASS:71217:139138:69397:2:38:4:0:0
1	192799457	INV00000288	N	<INV>	.	LowQual	IMPRECISE;CIEND=-186,186;CIPOS=-186,186;SVTYPE=INV;SVMETHOD=EMBL.DELLYv0.6.7;CHR2=1;END=193043077;CT=5to5;INSLEN=0;PE=6;MAPQ=7	GT:GL:GQ:FT:RCL:RC:RCR:CN:DR:DV:RR:RV	0/0:0,-8.04509,-210.174:80:PASS:70989:138914:69240:2:39:5:0:0
1	192970819	INV00000289	N	<INV>	.	LowQual	IMPRECISE;CIEND=-240,240;CIPOS=-240,240;SVTYPE=INV;SVMETHOD=EMBL.DELLYv0.6.7;CHR2=1;END=231007804;CT=5to5;INSLEN=0;PE=2;MAPQ=8	GT:GL:GQ:FT:RCL:RC:RCR:CN:DR:DV:RR:RV	0/0:0,-13.3751,-224.3:134:PASS:10493424:20282066:9608221:2:48:1:0:0
1	194830501	INV00000290	N	<INV>	.	LowQual	IMPRECISE;CIEND=-263,263;CIPOS=-263,263;SVTYPE=INV;SVMETHOD=EMBL.DELLYv0.6.7;CHR2=1;END=194830713;CT=5to5;INSLEN=0;PE=2;MAPQ=60	GT:GL:GQ:FT:RCL:RC:RCR:CN:DR:DV:RR:RV	0/1:-0.748604,0,-262.649:8:LowQual:57:113:74:2:47:3:0:0
1	195111976	INV00000291	N	<INV>	.	LowQual	IMPRECISE;CIEND=-422,422;CIPOS=-422,422;SVTYPE=INV;SVMETHOD=EMBL.DELLYv0.6.7;CHR2=1;END=195113676;CT=3to3;INSLEN=0;PE=2;MAPQ=60	GT:GL:GQ:FT:RCL:RC:RCR:CN:DR:DV:RR:RV	0/0:0,-0.0402542,-208.299:3:LowQual:393:812:493:2:38:2:0:0
1	195112304	INV00000292	N	<INV>	.	LowQual	IMPRECISE;CIEND=-359,359;CIPOS=-359,359;SVTYPE=INV;SVMETHOD=EMBL.DELLYv0.6.7;CHR2=1;END=211625432;CT=3to3;INSLEN=0;PE=4;MAPQ=11	GT:GL:GQ:FT:RCL:RC:RCR:CN:DR:DV:RR:RV	0/0:0,-7.20178,-147.333:72:PASS:4608821:8706553:4485475:2:30:2:0:0
1	198545394	INV00000293	N	<INV>	.	LowQual	IMPRECISE;CIEND=-29,29;CIPOS=-29,29;SVTYPE=INV;SVMETHOD=EMBL.DELLYv0.6.7;CHR2=1;END=198545822;CT=3to3;INSLEN=0;PE=2;MAPQ=60	GT:GL:GQ:FT:RCL:RC:RCR:CN:DR:DV:RR:RV	0/0:0,-6.7628,-342.4:68:PASS:99:278:142:2:59:2:0:0
1	202808318	INV00000294	N	<INV>	.	LowQual	IMPRECISE;CIEND=-168,168;CIPOS=-168,168;SVTYPE=INV;SVMETHOD=EMBL.DELLYv0.6.7;CHR2=1;END=202808931;CT=5to5;INSLEN=0;PE=2;MAPQ=60	GT:GL:GQ:FT:RCL:RC:RCR:CN:DR:DV:RR:RV	0/0:0,-6.85502,-285:69:PASS:174:325:166:2:52:2:0:0
1	205178631	INV00000296	N	<INV>	.	PASS	IMPRECISE;CIEND=-219,219;CIPOS=-219,219;SVTYPE=INV;SVMETHOD=EMBL.DELLYv0.6.7;CHR2=1;END=205178813;CT=5to5;INSLEN=0;PE=23;MAPQ=60	GT:GL:GQ:FT:RCL:RC:RCR:CN:DR:DV:RR:RV	0/1:-127.163,0,-64.3629:10000:PASS:41:73:65:1:13:23:0:0
1	205178633	INV00000295	N	<INV>	.	PASS	IMPRECISE;CIEND=-228,228;CIPOS=-228,228;SVTYPE=INV;SVMETHOD=EMBL.DELLYv0.6.7;CHR2=1;END=205178775;CT=3to3;INSLEN=0;PE=32;MAPQ=60	GT:GL:GQ:FT:RCL:RC:RCR:CN:DR:DV:RR:RV	0/1:-212.399,0,-73.2424:10000:PASS:26:73:24:3:17:39:0:0
1	205562685	INV00000297	N	<INV>	.	LowQual	IMPRECISE;CIEND=-359,359;CIPOS=-359,359;SVTYPE=INV;SVMETHOD=EMBL.DELLYv0.6.7;CHR2=1;END=210559576;CT=5to5;INSLEN=0;PE=4;MAPQ=5	GT:GL:GQ:FT:RCL:RC:RCR:CN:DR:DV:RR:RV	0/0:0,-9.82601,-132.219:98:PASS:1297051:2483025:1364432:2:34:2:0:0
1	207074681	INV00000298	N	<INV>	.	LowQual	IMPRECISE;CIEND=-254,254;CIPOS=-254,254;SVTYPE=INV;SVMETHOD=EMBL.DELLYv0.6.7;CHR2=1;END=207074908;CT=5to5;INSLEN=0;PE=2;MAPQ=60	GT:GL:GQ:FT:RCL:RC:RCR:CN:DR:DV:RR:RV	0/1:-0.841314,0,-306.841:9:LowQual:56:133:58:2:54:3:0:0
1	207292322	INV00000299	N	<INV>	.	PASS	IMPRECISE;CIEND=-283,283;CIPOS=-283,283;SVTYPE=INV;SVMETHOD=EMBL.DELLYv0.6.7;CHR2=1;END=207292430;CT=3to3;INSLEN=0;PE=12;MAPQ=60	GT:GL:GQ:FT:RCL:RC:RCR:CN:DR:DV:RR:RV	0/1:-125.357,0,-95.3568:10000:PASS:37:72:10:3:18:24:0:0
1	207292347	INV00000300	N	<INV>	.	PASS	IMPRECISE;CIEND=-265,265;CIPOS=-265,265;SVTYPE=INV;SVMETHOD=EMBL.DELLYv0.6.7;CHR2=1;END=207293215;CT=5to5;INSLEN=0;PE=8;MAPQ=60	GT:GL:GQ:FT:RCL:RC:RCR:CN:DR:DV:RR:RV	0/1:-36.764,0,-151.464:10000:PASS:286:251:232:1:27:8:0:0
1	211578023	INV00000301	N	<INV>	.	LowQual	IMPRECISE;CIEND=-183,183;CIPOS=-183,183;SVTYPE=INV;SVMETHOD=EMBL.DELLYv0.6.7;CHR2=1;END=211630465;CT=5to5;INSLEN=0;PE=12;MAPQ=9	GT:GL:GQ:FT:RCL:RC:RCR:CN:DR:DV:RR:RV	0/0:0,-2.1321,-137.036:21:PASS:14844:29540:14007:2:41:10:0:0
1	212898188	INV00000302	N	<INV>	.	LowQual	IMPRECISE;CIEND=-394,394;CIPOS=-394,394;SVTYPE=INV;SVMETHOD=EMBL.DELLYv0.6.7;CHR2=1;END=224537728;CT=3to3;INSLEN=0;PE=2;MAPQ=12	GT:GL:GQ:FT:RCL:RC:RCR:CN:DR:DV:RR:RV	0/0:0,-9.49903,-175.885:95:PASS:3140788:6281672:3064994:2:36:2:0:0
1	212898397	INV00000303	N	<INV>	.	LowQual	IMPRECISE;CIEND=-309,309;CIPOS=-309,309;SVTYPE=INV;SVMETHOD=EMBL.DELLYv0.6.7;CHR2=1;END=224537617;CT=5to5;INSLEN=0;PE=3;MAPQ=11	GT:GL:GQ:FT:RCL:RC:RCR:CN:DR:DV:RR:RV	0/0:0,-7.05312,-111.493:71:PASS:3140672:6281545:3064881:2:29:2:0:0
1	212913922	INV00000304	N	<INV>	.	LowQual	IMPRECISE;CIEND=-316,316;CIPOS=-316,316;SVTYPE=INV;SVMETHOD=EMBL.DELLYv0.6.7;CHR2=1;END=212914063;CT=5to5;INSLEN=0;PE=2;MAPQ=60	GT:GL:GQ:FT:RCL:RC:RCR:CN:DR:DV:RR:RV	0/1:-3.55058,0,-255.551:36:PASS:50:86:56:2:45:3:0:0
1	219704771	INV00000305	N	<INV>	.	LowQual	IMPRECISE;CIEND=-195,195;CIPOS=-195,195;SVTYPE=INV;SVMETHOD=EMBL.DELLYv0.6.7;CHR2=1;END=219704875;CT=3to3;INSLEN=0;PE=2;MAPQ=60	GT:GL:GQ:FT:RCL:RC:RCR:CN:DR:DV:RR:RV	0/1:-12.4619,0,-185.962:125:PASS:22:54:30:2:33:4:0:0
1	220583954	INV00000306	N	<INV>	.	LowQual	IMPRECISE;CIEND=-18,18;CIPOS=-18,18;SVTYPE=INV;SVMETHOD=EMBL.DELLYv0.6.7;CHR2=1;END=220584164;CT=5to5;INSLEN=0;PE=2;MAPQ=60	GT:GL:GQ:FT:RCL:RC:RCR:CN:DR:DV:RR:RV	0/0:0,-0.554568,-284.6:7:LowQual:56:117:68:2:50:3:0:0
1	220676373	INV00000307	N	<INV>	.	LowQual	IMPRECISE;CIEND=-93,93;CIPOS=-93,93;SVTYPE=INV;SVMETHOD=EMBL.DELLYv0.6.7;CHR2=1;END=220676512;CT=5to5;INSLEN=0;PE=2;MAPQ=60	GT:GL:GQ:FT:RCL:RC:RCR:CN:DR:DV:RR:RV	0/1:-1.94234,0,-295.143:19:PASS:56:94:45:2:52:4:0:0
1	223029245	INV00000308	N	<INV>	.	LowQual	IMPRECISE;CIEND=-256,256;CIPOS=-256,256;SVTYPE=INV;SVMETHOD=EMBL.DELLYv0.6.7;CHR2=1;END=223029353;CT=5to5;INSLEN=0;PE=2;MAPQ=53	GT:GL:GQ:FT:RCL:RC:RCR:CN:DR:DV:RR:RV	0/1:-1.75505,0,-228.055:18:PASS:24:59:33:2:41:3:0:0
1	223634659	INV00000309	N	<INV>	.	LowQual	IMPRECISE;CIEND=-28,28;CIPOS=-28,28;SVTYPE=INV;SVMETHOD=EMBL.DELLYv0.6.7;CHR2=1;END=223634910;CT=3to3;INSLEN=0;PE=2;MAPQ=60	GT:GL:GQ:FT:RCL:RC:RCR:CN:DR:DV:RR:RV	0/0:0,-1.84736,-252:18:PASS:69:136:62:2:44:2:0:0
1	229551593	INV00000310	N	<INV>	.	LowQual	IMPRECISE;CIEND=-380,380;CIPOS=-380,380;SVTYPE=INV;SVMETHOD=EMBL.DELLYv0.6.7;CHR2=1;END=237097737;CT=3to3;INSLEN=0;PE=3;MAPQ=4	GT:GL:GQ:FT:RCL:RC:RCR:CN:DR:DV:RR:RV	0/0:0,-13.6431,-219.96:136:PASS:1949391:4019779:2000036:2:46:1:0:0
1	231739040	INV00000311	N	<INV>	.	LowQual	IMPRECISE;CIEND=-370,370;CIPOS=-370,370;SVTYPE=INV;SVMETHOD=EMBL.DELLYv0.6.7;CHR2=1;END=237809359;CT=3to3;INSLEN=0;PE=2;MAPQ=9	GT:GL:GQ:FT:RCL:RC:RCR:CN:DR:DV:RR:RV	0/0:0,-10.2137,-155.134:102:PASS:1582747:3241838:1608433:2:36:1:0:0
1	236127832	INV00000313	N	<INV>	.	LowQual	IMPRECISE;CIEND=-420,420;CIPOS=-420,420;SVTYPE=INV;SVMETHOD=EMBL.DELLYv0.6.7;CHR2=1;END=237449900;CT=5to5;INSLEN=0;PE=2;MAPQ=6	GT:GL:GQ:FT:RCL:RC:RCR:CN:DR:DV:RR:RV	0/0:0,-4.09286,-66.465:41:PASS:360131:699834:358988:2:16:2:0:0
1	236127937	INV00000312	N	<INV>	.	LowQual	IMPRECISE;CIEND=-348,348;CIPOS=-348,348;SVTYPE=INV;SVMETHOD=EMBL.DELLYv0.6.7;CHR2=1;END=237449861;CT=3to3;INSLEN=0;PE=3;MAPQ=3	GT:GL:GQ:FT:RCL:RC:RCR:CN:DR:DV:RR:RV	0/0:0,-5.33734,-65.8178:53:PASS:360101:699746:358970:2:19:0:0:0
1	237566050	INV00000314	N	<INV>	.	PASS	IMPRECISE;CIEND=-254,254;CIPOS=-254,254;SVTYPE=INV;SVMETHOD=EMBL.DELLYv0.6.7;CHR2=1;END=237566208;CT=3to3;INSLEN=0;PE=13;MAPQ=60	GT:GL:GQ:FT:RCL:RC:RCR:CN:DR:DV:RR:RV	0/1:-138.351,0,-117.551:10000:PASS:39:74:30:2:22:26:0:0
1	237566104	INV00000315	N	<INV>	.	PASS	IMPRECISE;CIEND=-214,214;CIPOS=-214,214;SVTYPE=INV;SVMETHOD=EMBL.DELLYv0.6.7;CHR2=1;END=237566205;CT=5to5;INSLEN=0;PE=4;MAPQ=60	GT:GL:GQ:FT:RCL:RC:RCR:CN:DR:DV:RR:RV	0/1:-40.4743,0,-94.4743:10000:PASS:25:46:21:2:17:8:0:0
1	238625343	INV00000316	N	<INV>	.	LowQual	IMPRECISE;CIEND=-166,166;CIPOS=-166,166;SVTYPE=INV;SVMETHOD=EMBL.DELLYv0.6.7;CHR2=1;END=238625590;CT=5to5;INSLEN=0;PE=2;MAPQ=60	GT:GL:GQ:FT:RCL:RC:RCR:CN:DR:DV:RR:RV	0/1:-6.84131,0,-300.841:68:PASS:78:137:67:2:53:4:0:0
1	239091631	INV00000317	N	<INV>	.	LowQual	IMPRECISE;CIEND=-84,84;CIPOS=-84,84;SVTYPE=INV;SVMETHOD=EMBL.DELLYv0.6.7;CHR2=1;END=239092101;CT=3to3;INSLEN=0;PE=2;MAPQ=60	GT:GL:GQ:FT:RCL:RC:RCR:CN:DR:DV:RR:RV	0/0:0,-4.55663,-306:46:PASS:138:259:120:2:53:2:0:0
1	246798195	INV00000318	N	<INV>	.	LowQual	IMPRECISE;CIEND=-268,268;CIPOS=-268,268;SVTYPE=INV;SVMETHOD=EMBL.DELLYv0.6.7;CHR2=1;END=247453873;CT=3to3;INSLEN=0;PE=5;MAPQ=11	GT:GL:GQ:FT:RCL:RC:RCR:CN:DR:DV:RR:RV	0/0:0,-8.94367,-173.607:89:PASS:174852:346007:171689:2:42:5:0:0
1	246798394	INV00000319	N	<INV>	.	LowQual	IMPRECISE;CIEND=-428,428;CIPOS=-428,428;SVTYPE=INV;SVMETHOD=EMBL.DELLYv0.6.7;CHR2=1;END=247453792;CT=5to5;INSLEN=0;PE=2;MAPQ=11	GT:GL:GQ:FT:RCL:RC:RCR:CN:DR:DV:RR:RV	0/0:0,-10.7133,-180.141:107:PASS:174754:345869:171609:2:41:2:0:0
1	247287203	INV00000320	N	<INV>	.	LowQual	IMPRECISE;CIEND=-302,302;CIPOS=-302,302;SVTYPE=INV;SVMETHOD=EMBL.DELLYv0.6.7;CHR2=1;END=247337161;CT=5to5;INSLEN=0;PE=2;MAPQ=43	GT:GL:GQ:FT:RCL:RC:RCR:CN:DR:DV:RR:RV	0/0:0,-10.9539,-264.22:110:PASS:10687:25142:14451:2:53:2:0:0
1	247291164	INV00000321	N	<INV>	.	PASS	IMPRECISE;CIEND=-368,368;CIPOS=-368,368;SVTYPE=INV;SVMETHOD=EMBL.DELLYv0.6.7;CHR2=1;END=247333741;CT=3to3;INSLEN=0;PE=5;MAPQ=34	GT:GL:GQ:FT:RCL:RC:RCR:CN:DR:DV:RR:RV	0/1:-3.45346,0,-202.551:35:PASS:8157:22614:11424:2:44:5:0:0
1	247291289	INV00000322	N	<INV>	.	PASS	IMPRECISE;CIEND=-347,347;CIPOS=-347,347;SVTYPE=INV;SVMETHOD=EMBL.DELLYv0.6.7;CHR2=1;END=247333876;CT=5to5;INSLEN=0;PE=6;MAPQ=47	GT:GL:GQ:FT:RCL:RC:RCR:CN:DR:DV:RR:RV	0/1:-16.5548,0,-126.061:10000:PASS:8169:22616:11426:2:32:6:0:0
1	248603448	INV00000323	N	<INV>	.	PASS	IMPRECISE;CIEND=-232,232;CIPOS=-232,232;SVTYPE=INV;SVMETHOD=EMBL.DELLYv0.6.7;CHR2=1;END=248815296;CT=5to5;INSLEN=0;PE=6;MAPQ=43	GT:GL:GQ:FT:RCL:RC:RCR:CN:DR:DV:RR:RV	0/1:-15.7977,0,-119.361:157:PASS:59333:80519:49245:1:32:6:0:0
1	248606883	INV00000325	N	<INV>	.	LowQual	IMPRECISE;CIEND=-430,430;CIPOS=-430,430;SVTYPE=INV;SVMETHOD=EMBL.DELLYv0.6.7;CHR2=1;END=248811848;CT=5to5;INSLEN=0;PE=2;MAPQ=43	GT:GL:GQ:FT:RCL:RC:RCR:CN:DR:DV:RR:RV	0/0:0,-2.69195,-155.853:27:PASS:58168:77290:50168:1:36:2:0:0
1	248606995	INV00000324	N	<INV>	.	LowQual	IMPRECISE;CIEND=-372,372;CIPOS=-372,372;SVTYPE=INV;SVMETHOD=EMBL.DELLYv0.6.7;CHR2=1;END=248811681;CT=3to3;INSLEN=0;PE=2;MAPQ=38	GT:GL:GQ:FT:RCL:RC:RCR:CN:DR:DV:RR:RV	0/0:0,-1.2665,-119.637:13:LowQual:58137:77154:50203:1:27:2:0:0
1	248607865	INV00000326	N	<INV>	.	PASS	IMPRECISE;CIEND=-383,383;CIPOS=-383,383;SVTYPE=INV;SVMETHOD=EMBL.DELLYv0.6.7;CHR2=1;END=248810906;CT=5to5;INSLEN=0;PE=3;MAPQ=38	GT:GL:GQ:FT:RCL:RC:RCR:CN:DR:DV:RR:RV	0/1:-1.21251,0,-99.5652:12:LowQual:57813:76185:50610:1:31:3:0:0
2	679339	INV00000327	N	<INV>	.	LowQual	IMPRECISE;CIEND=-353,353;CIPOS=-353,353;SVTYPE=INV;SVMETHOD=EMBL.DELLYv0.6.7;CHR2=2;END=33141460;CT=3to3;INSLEN=0;PE=2;MAPQ=3	GT:GL:GQ:FT:RCL:RC:RCR:CN:DR:DV:RR:RV	0/0:0,-11.4388,-224.8:114:PASS:341274:17120495:8860536:4:38:0:0:0
2	992260	INV00000328	N	<INV>	.	LowQual	IMPRECISE;CIEND=-190,190;CIPOS=-190,190;SVTYPE=INV;SVMETHOD=EMBL.DELLYv0.6.7;CHR2=2;END=36081558;CT=3to3;INSLEN=0;PE=2;MAPQ=2	GT:GL:GQ:FT:RCL:RC:RCR:CN:DR:DV:RR:RV	0/0:0,-13.5449,-262.499:135:PASS:499424:18574941:9566689:4:45:0:0:0
2	1217870	INV00000329	N	<INV>	.	LowQual	IMPRECISE;CIEND=-243,243;CIPOS=-243,243;SVTYPE=INV;SVMETHOD=EMBL.DELLYv0.6.7;CHR2=2;END=62958026;CT=5to5;INSLEN=0;PE=6;MAPQ=10	GT:GL:GQ:FT:RCL:RC:RCR:CN:DR:DV:RR:RV	0/1:-1.58971,0,-31.389:16:PASS:613893:33206196:16001610:4:6:4:0:0
2	1444644	INV00000330	N	<INV>	.	LowQual	IMPRECISE;CIEND=-413,413;CIPOS=-413,413;SVTYPE=INV;SVMETHOD=EMBL.DELLYv0.6.7;CHR2=2;END=1444859;CT=5to5;INSLEN=0;PE=2;MAPQ=48	GT:GL:GQ:FT:RCL:RC:RCR:CN:DR:DV:RR:RV	0/0:0,-6.94015,-222.9:69:PASS:73:109:47:2:38:1:0:0
2	3191469	INV00000331	N	<INV>	.	LowQual	IMPRECISE;CIEND=-200,200;CIPOS=-200,200;SVTYPE=INV;SVMETHOD=EMBL.DELLYv0.6.7;CHR2=2;END=33141297;CT=5to5;INSLEN=0;PE=2;MAPQ=11	GT:GL:GQ:FT:RCL:RC:RCR:CN:DR:DV:RR:RV	0/1:-0.010049,0,-3.42539:3:LowQual:1589685:15859209:8188526:3:5:2:0:0
2	3889017	INV00000332	N	<INV>	.	LowQual	IMPRECISE;CIEND=-506,506;CIPOS=-506,506;SVTYPE=INV;SVMETHOD=EMBL.DELLYv0.6.7;CHR2=2;END=185124049;CT=3to3;INSLEN=0;PE=2;MAPQ=27	GT:GL:GQ:FT:RCL:RC:RCR:CN:DR:DV:RR:RV	0/0:0,-9.74273,-278.393:97:PASS:1914119:95951933:31369277:6:48:2:0:0
2	4154555	INV00000333	N	<INV>	.	LowQual	IMPRECISE;CIEND=-303,303;CIPOS=-303,303;SVTYPE=INV;SVMETHOD=EMBL.DELLYv0.6.7;CHR2=2;END=33141665;CT=3to3;INSLEN=0;PE=3;MAPQ=5	GT:GL:GQ:FT:RCL:RC:RCR:CN:DR:DV:RR:RV	0/0:0,-3.41639,-79.0234:34:PASS:2054193:15416075:7909812:3:14:2:0:0
2	5144053	INV00000334	N	<INV>	.	LowQual	IMPRECISE;CIEND=-256,256;CIPOS=-256,256;SVTYPE=INV;SVMETHOD=EMBL.DELLYv0.6.7;CHR2=2;END=8015565;CT=3to3;INSLEN=0;PE=9;MAPQ=9	GT:GL:GQ:FT:RCL:RC:RCR:CN:DR:DV:RR:RV	0/0:0,-3.01018,-124.203:30:PASS:707111:1531994:766643:2:34:8:0:0
2	6639045	INV00000335	N	<INV>	.	LowQual	IMPRECISE;CIEND=-350,350;CIPOS=-350,350;SVTYPE=INV;SVMETHOD=EMBL.DELLYv0.6.7;CHR2=2;END=147041145;CT=5to5;INSLEN=0;PE=3;MAPQ=1	GT:GL:GQ:FT:RCL:RC:RCR:CN:DR:DV:RR:RV	0/0:0,-10.7271,-212.108:107:PASS:3317654:73494605:38868416:3:39:1:0:0
2	7446854	INV00000336	N	<INV>	.	LowQual	IMPRECISE;CIEND=-452,452;CIPOS=-452,452;SVTYPE=INV;SVMETHOD=EMBL.DELLYv0.6.7;CHR2=2;END=151852025;CT=5to5;INSLEN=0;PE=2;MAPQ=9	GT:GL:GQ:FT:RCL:RC:RCR:CN:DR:DV:RR:RV	0/0:0,-17.4628,-359.158:10000:PASS:3751014:75635700:39903129:3:60:1:0:0
2	8978521	INV00000337	N	<INV>	.	LowQual	IMPRECISE;CIEND=-415,415;CIPOS=-415,415;SVTYPE=INV;SVMETHOD=EMBL.DELLYv0.6.7;CHR2=2;END=35819244;CT=5to5;INSLEN=0;PE=2;MAPQ=2	GT:GL:GQ:FT:RCL:RC:RCR:CN:DR:DV:RR:RV	0/0:0,-15.0039,-259.551:150:PASS:4573247:14366982:7310167:2:51:0:0:0
2	9877730	INV00000338	N	<INV>	.	LowQual	IMPRECISE;CIEND=-155,155;CIPOS=-155,155;SVTYPE=INV;SVMETHOD=EMBL.DELLYv0.6.7;CHR2=2;END=33141297;CT=5to5;INSLEN=0;PE=8;MAPQ=5	GT:GL:GQ:FT:RCL:RC:RCR:CN:DR:DV:RR:RV	0/1:-3.90799,0,-2.88849:29:PASS:5052805:12396089:6397838:2:5:4:0:0
2	10190507	INV00000339	N	<INV>	.	LowQual	IMPRECISE;CIEND=-185,185;CIPOS=-185,185;SVTYPE=INV;SVMETHOD=EMBL.DELLYv0.6.7;CHR2=2;END=10191150;CT=3to3;INSLEN=0;PE=2;MAPQ=21	GT:GL:GQ:FT:RCL:RC:RCR:CN:DR:DV:RR:RV	0/0:0,-11.6491,-260.348:116:PASS:168:357:156:2:47:2:0:0
2	10539487	INV00000340	N	<INV>	.	LowQual	IMPRECISE;CIEND=-397,397;CIPOS=-397,397;SVTYPE=INV;SVMETHOD=EMBL.DELLYv0.6.7;CHR2=2;END=129098905;CT=3to3;INSLEN=0;PE=2;MAPQ=8	GT:GL:GQ:FT:RCL:RC:RCR:CN:DR:DV:RR:RV	0/0:0,-9.70181,-160.641:97:PASS:5394937:61673826:32612459:3:34:1:0:0
2	10836540	INV00000341	N	<INV>	.	LowQual	IMPRECISE;CIEND=-181,181;CIPOS=-181,181;SVTYPE=INV;SVMETHOD=EMBL.DELLYv0.6.7;CHR2=2;END=61808137;CT=5to5;INSLEN=0;PE=5;MAPQ=11	GT:GL:GQ:FT:RCL:RC:RCR:CN:DR:DV:RR:RV	0/0:0,-7.08706,-162.551:71:PASS:5547977:27640891:13755593:3:32:3:0:0
2	10845099	INV00000342	N	<INV>	.	LowQual	IMPRECISE;CIEND=-431,431;CIPOS=-431,431;SVTYPE=INV;SVMETHOD=EMBL.DELLYv0.6.7;CHR2=2;END=232506398;CT=5to5;INSLEN=0;PE=2;MAPQ=12	GT:GL:GQ:FT:RCL:RC:RCR:CN:DR:DV:RR:RV	0/0:0,-14.055,-302.073:141:PASS:5552258:118353053:5330018:22:52:2:0:0
2	10946888	INV00000343	N	<INV>	.	LowQual	IMPRECISE;CIEND=-376,376;CIPOS=-376,376;SVTYPE=INV;SVMETHOD=EMBL.DELLYv0.6.7;CHR2=2;END=113477526;CT=5to5;INSLEN=0;PE=2;MAPQ=24	GT:GL:GQ:FT:RCL:RC:RCR:CN:DR:DV:RR:RV	0/0:0,-6.23553,-172.003:62:PASS:5604089:53124289:27854740:3:34:2:0:0
2	11172655	INV00000344	N	<INV>	.	LowQual	IMPRECISE;CIEND=-368,368;CIPOS=-368,368;SVTYPE=INV;SVMETHOD=EMBL.DELLYv0.6.7;CHR2=2;END=33141398;CT=3to3;INSLEN=0;PE=2;MAPQ=16	GT:GL:GQ:FT:RCL:RC:RCR:CN:DR:DV:RR:RV	0/0:0,-8.33707,-201.569:83:PASS:5621812:11746155:6026627:2:34:2:0:0
2	11520746	INV00000345	N	<INV>	.	LowQual	IMPRECISE;CIEND=-410,410;CIPOS=-410,410;SVTYPE=INV;SVMETHOD=EMBL.DELLYv0.6.7;CHR2=2;END=24739583;CT=3to3;INSLEN=0;PE=2;MAPQ=22	GT:GL:GQ:FT:RCL:RC:RCR:CN:DR:DV:RR:RV	0/1:-2.90179,0,-12.3003:29:PASS:3442920:7058061:3507901:2:3:2:0:0
2	12015111	INV00000347	N	<INV>	.	LowQual	IMPRECISE;CIEND=-100,100;CIPOS=-100,100;SVTYPE=INV;SVMETHOD=EMBL.DELLYv0.6.7;CHR2=2;END=33141371;CT=5to5;INSLEN=0;PE=2;MAPQ=36	GT:GL:GQ:FT:RCL:RC:RCR:CN:DR:DV:RR:RV	0/0:0,-1.81817,-93.9997:18:PASS:5431142:11304030:5796684:2:17:1:0:0
2	12015122	INV00000346	N	<INV>	.	LowQual	IMPRECISE;CIEND=-317,317;CIPOS=-317,317;SVTYPE=INV;SVMETHOD=EMBL.DELLYv0.6.7;CHR2=2;END=33141532;CT=3to3;INSLEN=0;PE=2;MAPQ=4	GT:GL:GQ:FT:RCL:RC:RCR:CN:DR:DV:RR:RV	0/0:0,-4.81612,-91.5996:48:PASS:5431169:11307791:5793060:2:16:0:0:0
2	12498191	INV00000348	N	<INV>	.	LowQual	IMPRECISE;CIEND=-302,302;CIPOS=-302,302;SVTYPE=INV;SVMETHOD=EMBL.DELLYv0.6.7;CHR2=2;END=12498431;CT=3to3;INSLEN=0;PE=3;MAPQ=14	GT:GL:GQ:FT:RCL:RC:RCR:CN:DR:DV:RR:RV	0/0:0,-11.1405,-257.741:111:PASS:64:177:62:3:48:3:0:0
2	14209719	INV00000349	N	<INV>	.	LowQual	IMPRECISE;CIEND=-265,265;CIPOS=-265,265;SVTYPE=INV;SVMETHOD=EMBL.DELLYv0.6.7;CHR2=2;END=33141556;CT=3to3;INSLEN=0;PE=2;MAPQ=21	GT:GL:GQ:FT:RCL:RC:RCR:CN:DR:DV:RR:RV	0/0:0,-13.5561,-314.63:136:PASS:4985806:10108354:5216261:2:54:2:0:0
2	14249732	INV00000350	N	<INV>	.	LowQual	IMPRECISE;CIEND=-58,58;CIPOS=-58,58;SVTYPE=INV;SVMETHOD=EMBL.DELLYv0.6.7;CHR2=2;END=14249941;CT=5to5;INSLEN=0;PE=2;MAPQ=54	GT:GL:GQ:FT:RCL:RC:RCR:CN:DR:DV:RR:RV	0/0:0,-3.04938,-256.726:30:PASS:48:90:54:2:45:3:0:0
2	14929059	INV00000351	N	<INV>	.	LowQual	IMPRECISE;CIEND=-398,398;CIPOS=-398,398;SVTYPE=INV;SVMETHOD=EMBL.DELLYv0.6.7;CHR2=2;END=14988855;CT=5to5;INSLEN=0;PE=3;MAPQ=6	GT:GL:GQ:FT:RCL:RC:RCR:CN:DR:DV:RR:RV	0/1:-0.963775,0,-9.38363:10:LowQual:15765:31753:13811:2:6:3:0:0
2	15442917	INV00000352	N	<INV>	.	LowQual	IMPRECISE;CIEND=-419,419;CIPOS=-419,419;SVTYPE=INV;SVMETHOD=EMBL.DELLYv0.6.7;CHR2=2;END=196142791;CT=3to3;INSLEN=0;PE=2;MAPQ=2	GT:GL:GQ:FT:RCL:RC:RCR:CN:DR:DV:RR:RV	0/0:0,-13.491,-275.1:135:PASS:8017869:96004587:25212873:6:47:1:0:0
2	15668837	INV00000353	N	<INV>	.	LowQual	IMPRECISE;CIEND=-431,431;CIPOS=-431,431;SVTYPE=INV;SVMETHOD=EMBL.DELLYv0.6.7;CHR2=2;END=162623764;CT=3to3;INSLEN=0;PE=2;MAPQ=7	GT:GL:GQ:FT:RCL:RC:RCR:CN:DR:DV:RR:RV	0/0:0,-9.8359,-200.497:98:PASS:8141773:77269944:40337737:3:34:1:0:0
2	16406393	INV00000354	N	<INV>	.	PASS	IMPRECISE;CIEND=-316,316;CIPOS=-316,316;SVTYPE=INV;SVMETHOD=EMBL.DELLYv0.6.7;CHR2=2;END=16407765;CT=5to5;INSLEN=0;PE=17;MAPQ=59	GT:GL:GQ:FT:RCL:RC:RCR:CN:DR:DV:RR:RV	0/1:-91.0753,0,-31.6753:10000:PASS:365:699:385:2:7:17:0:0
2	18649060	INV00000355	N	<INV>	.	LowQual	IMPRECISE;CIEND=-165,165;CIPOS=-165,165;SVTYPE=INV;SVMETHOD=EMBL.DELLYv0.6.7;CHR2=2;END=33141589;CT=3to3;INSLEN=0;PE=4;MAPQ=14	GT:GL:GQ:FT:RCL:RC:RCR:CN:DR:DV:RR:RV	0/0:0,-4.73707,-185.991:47:PASS:3871564:7758095:3993090:2:32:4:0:0
2	21204350	INV00000356	N	<INV>	.	LowQual	IMPRECISE;CIEND=-411,411;CIPOS=-411,411;SVTYPE=INV;SVMETHOD=EMBL.DELLYv0.6.7;CHR2=2;END=110351206;CT=3to3;INSLEN=0;PE=4;MAPQ=7	GT:GL:GQ:FT:RCL:RC:RCR:CN:DR:DV:RR:RV	0/0:0,-11.3484,-255.587:113:PASS:11044827:46464855:23557560:3:43:4:0:0
2	21290558	INV00000357	N	<INV>	.	LowQual	IMPRECISE;CIEND=-298,298;CIPOS=-298,298;SVTYPE=INV;SVMETHOD=EMBL.DELLYv0.6.7;CHR2=2;END=25985731;CT=5to5;INSLEN=0;PE=2;MAPQ=6	GT:GL:GQ:FT:RCL:RC:RCR:CN:DR:DV:RR:RV	0/0:0,-14.7152,-249.288:147:PASS:1220952:2542923:1238223:2:50:1:0:0
2	21668375	INV00000358	N	<INV>	.	LowQual	IMPRECISE;CIEND=-382,382;CIPOS=-382,382;SVTYPE=INV;SVMETHOD=EMBL.DELLYv0.6.7;CHR2=2;END=33141674;CT=3to3;INSLEN=0;PE=2;MAPQ=31	GT:GL:GQ:FT:RCL:RC:RCR:CN:DR:DV:RR:RV	0/0:0,-3.31104,-28.9846:33:PASS:3016330:6176883:3155320:2:25:1:0:0
2	22009599	INV00000359	N	<INV>	.	LowQual	IMPRECISE;CIEND=-285,285;CIPOS=-285,285;SVTYPE=INV;SVMETHOD=EMBL.DELLYv0.6.7;CHR2=2;END=22009709;CT=5to5;INSLEN=0;PE=2;MAPQ=60	GT:GL:GQ:FT:RCL:RC:RCR:CN:DR:DV:RR:RV	0/1:-9.55058,0,-249.551:96:PASS:30:67:30:2:44:4:0:0
2	24626187	INV00000360	N	<INV>	.	LowQual	IMPRECISE;CIEND=-332,332;CIPOS=-332,332;SVTYPE=INV;SVMETHOD=EMBL.DELLYv0.6.7;CHR2=2;END=33141309;CT=5to5;INSLEN=0;PE=2;MAPQ=10	GT:GL:GQ:FT:RCL:RC:RCR:CN:DR:DV:RR:RV	0/0:0,-4.41853,-99.9457:44:PASS:2280338:4552741:2347683:2:17:1:0:0
2	25275413	INV00000361	N	<INV>	.	LowQual	IMPRECISE;CIEND=-260,260;CIPOS=-260,260;SVTYPE=INV;SVMETHOD=EMBL.DELLYv0.6.7;CHR2=2;END=25276810;CT=5to5;INSLEN=0;PE=2;MAPQ=60	GT:GL:GQ:FT:RCL:RC:RCR:CN:DR:DV:RR:RV	0/1:-0.566493,0,-180.261:7:LowQual:356:674:344:2:36:2:0:0
2	25503406	INV00000362	N	<INV>	.	LowQual	IMPRECISE;CIEND=-236,236;CIPOS=-236,236;SVTYPE=INV;SVMETHOD=EMBL.DELLYv0.6.7;CHR2=2;END=33141311;CT=5to5;INSLEN=0;PE=2;MAPQ=9	GT:GL:GQ:FT:RCL:RC:RCR:CN:DR:DV:RR:RV	0/0:0,-6.1446,-36.1752:61:PASS:2070653:4076105:2104830:2:26:1:0:0
2	25815624	INV00000363	N	<INV>	.	LowQual	IMPRECISE;CIEND=-426,426;CIPOS=-426,426;SVTYPE=INV;SVMETHOD=EMBL.DELLYv0.6.7;CHR2=2;END=33141412;CT=3to3;INSLEN=0;PE=2;MAPQ=25	GT:GL:GQ:FT:RCL:RC:RCR:CN:DR:DV:RR:RV	0/0:0,-18.5703,-407.9:10000:PASS:1984847:3920796:2007042:2:69:1:0:0
2	26396315	INV00000364	N	<INV>	.	LowQual	IMPRECISE;CIEND=-390,390;CIPOS=-390,390;SVTYPE=INV;SVMETHOD=EMBL.DELLYv0.6.7;CHR2=2;END=33141374;CT=3to3;INSLEN=0;PE=2;MAPQ=22	GT:GL:GQ:FT:RCL:RC:RCR:CN:DR:DV:RR:RV	0/0:0,-9.13888,-212.145:91:PASS:1818189:3607488:1849114:2:39:2:0:0
2	26699739	INV00000365	N	<INV>	.	LowQual	IMPRECISE;CIEND=-384,384;CIPOS=-384,384;SVTYPE=INV;SVMETHOD=EMBL.DELLYv0.6.7;CHR2=2;END=33141509;CT=5to5;INSLEN=0;PE=2;MAPQ=5	GT:GL:GQ:FT:RCL:RC:RCR:CN:DR:DV:RR:RV	0/0:0,-5.01508,-101.925:50:PASS:1734962:3447921:1762386:2:18:2:0:0
2	27691606	INV00000366	N	<INV>	.	LowQual	IMPRECISE;CIEND=-424,424;CIPOS=-424,424;SVTYPE=INV;SVMETHOD=EMBL.DELLYv0.6.7;CHR2=2;END=242676495;CT=3to3;INSLEN=0;PE=3;MAPQ=5	GT:GL:GQ:FT:RCL:RC:RCR:CN:DR:DV:RR:RV	0/0:0,-9.83912,-207.556:98:PASS:14519628:114501179:214522:16:35:3:0:0
2	27922786	INV00000367	N	<INV>	.	LowQual	IMPRECISE;CIEND=-306,306;CIPOS=-306,306;SVTYPE=INV;SVMETHOD=EMBL.DELLYv0.6.7;CHR2=2;END=206935941;CT=5to5;INSLEN=0;PE=2;MAPQ=20	GT:GL:GQ:FT:RCL:RC:RCR:CN:DR:DV:RR:RV	0/0:0,-9.28423,-186.849:93:PASS:14644270:95324944:19266115:6:37:1:0:0
2	28470911	INV00000368	N	<INV>	.	LowQual	IMPRECISE;CIEND=-419,419;CIPOS=-419,419;SVTYPE=INV;SVMETHOD=EMBL.DELLYv0.6.7;CHR2=2;END=34704410;CT=3to3;INSLEN=0;PE=2;MAPQ=10	GT:GL:GQ:FT:RCL:RC:RCR:CN:DR:DV:RR:RV	0/0:0,-11.5175,-235.22:115:PASS:1650307:3379380:1706821:2:41:1:0:0
2	28656255	INV00000369	N	<INV>	.	LowQual	IMPRECISE;CIEND=-316,316;CIPOS=-316,316;SVTYPE=INV;SVMETHOD=EMBL.DELLYv0.6.7;CHR2=2;END=33141372;CT=3to3;INSLEN=0;PE=2;MAPQ=27	GT:GL:GQ:FT:RCL:RC:RCR:CN:DR:DV:RR:RV	0/0:0,-13.2597,-331.815:133:PASS:1181008:2418099:1238582:2:56:2:0:0
2	32046230	INV00000370	N	<INV>	.	LowQual	IMPRECISE;CIEND=-345,345;CIPOS=-345,345;SVTYPE=INV;SVMETHOD=EMBL.DELLYv0.6.7;CHR2=2;END=241221519;CT=5to5;INSLEN=0;PE=5;MAPQ=8	GT:GL:GQ:FT:RCL:RC:RCR:CN:DR:DV:RR:RV	0/0:0,-4.8633,-128.201:49:PASS:16841286:111467763:926280:13:24:4:0:0
2	33091875	INV00000371	N	<INV>	.	LowQual	IMPRECISE;CIEND=-216,216;CIPOS=-216,216;SVTYPE=INV;SVMETHOD=EMBL.DELLYv0.6.7;CHR2=2;END=38706978;CT=5to5;INSLEN=0;PE=5;MAPQ=15	GT:GL:GQ:FT:RCL:RC:RCR:CN:DR:DV:RR:RV	0/1:-5.24413,0,-2.74959:27:PASS:1514042:3111326:1553076:2:3:5:0:0
2	33091901	INV00000373	N	<INV>	.	LowQual	IMPRECISE;CIEND=-261,261;CIPOS=-261,261;SVTYPE=INV;SVMETHOD=EMBL.DELLYv0.6.7;CHR2=2;END=215765788;CT=5to5;INSLEN=0;PE=4;MAPQ=9	GT:GL:GQ:FT:RCL:RC:RCR:CN:DR:DV:RR:RV	0/1:-0.753126,0,-4.9633:9:LowQual:17420963:97447952:14366414:6:4:2:0:0
2	33091907	INV00000375	N	<INV>	.	LowQual	IMPRECISE;CIEND=-390,390;CIPOS=-390,390;SVTYPE=INV;SVMETHOD=EMBL.DELLYv0.6.7;CHR2=2;END=37388518;CT=5to5;INSLEN=0;PE=4;MAPQ=3	GT:GL:GQ:FT:RCL:RC:RCR:CN:DR:DV:RR:RV	0/0:0,-0.245844,-5.469:4:LowQual:1162385:2369925:1199676:2:4:1:0:0
2	33091919	INV00000378	N	<INV>	.	LowQual	IMPRECISE;CIEND=-371,371;CIPOS=-371,371;SVTYPE=INV;SVMETHOD=EMBL.DELLYv0.6.7;CHR2=2;END=102630185;CT=5to5;INSLEN=0;PE=3;MAPQ=5	GT:GL:GQ:FT:RCL:RC:RCR:CN:DR:DV:RR:RV	0/1:-2.95313,0,-5.05894:30:PASS:17421009:36120988:17928808:2:4:2:0:0
2	33091930	INV00000377	N	<INV>	.	LowQual	IMPRECISE;CIEND=-327,327;CIPOS=-327,327;SVTYPE=INV;SVMETHOD=EMBL.DELLYv0.6.7;CHR2=2;END=227986410;CT=5to5;INSLEN=0;PE=2;MAPQ=10	GT:GL:GQ:FT:RCL:RC:RCR:CN:DR:DV:RR:RV	0/0:0,-0.119599,-6.01658:4:LowQual:17421082:104021063:7793184:8:5:2:0:0
2	33091939	INV00000376	N	<INV>	.	LowQual	IMPRECISE;CIEND=-414,414;CIPOS=-414,414;SVTYPE=INV;SVMETHOD=EMBL.DELLYv0.6.7;CHR2=2;END=105563697;CT=5to5;INSLEN=0;PE=2;MAPQ=10	GT:GL:GQ:FT:RCL:RC:RCR:CN:DR:DV:RR:RV	0/0:0,-0.718569,-6.85815:8:LowQual:17421134:37690442:18760324:2:5:1:0:0
2	33091956	INV00000380	N	<INV>	.	LowQual	IMPRECISE;CIEND=-360,360;CIPOS=-360,360;SVTYPE=INV;SVMETHOD=EMBL.DELLYv0.6.7;CHR2=2;END=79863568;CT=5to5;INSLEN=0;PE=2;MAPQ=14	GT:GL:GQ:FT:RCL:RC:RCR:CN:DR:DV:RR:RV	0/0:0,-0.318569,-6.43003:5:LowQual:12459659:25592351:10856971:2:5:1:0:0
2	33091959	INV00000379	N	<INV>	.	LowQual	IMPRECISE;CIEND=-341,341;CIPOS=-341,341;SVTYPE=INV;SVMETHOD=EMBL.DELLYv0.6.7;CHR2=2;END=228280391;CT=5to5;INSLEN=0;PE=2;MAPQ=14	GT:GL:GQ:FT:RCL:RC:RCR:CN:DR:DV:RR:RV	0/1:-0.480401,0,-5.84638:6:LowQual:17421393:104182609:7631327:8:5:2:0:0
2	33091961	INV00000374	N	<INV>	.	LowQual	IMPRECISE;CIEND=-311,311;CIPOS=-311,311;SVTYPE=INV;SVMETHOD=EMBL.DELLYv0.6.7;CHR2=2;END=223045383;CT=5to5;INSLEN=0;PE=2;MAPQ=14	GT:GL:GQ:FT:RCL:RC:RCR:CN:DR:DV:RR:RV	0/0:0,-0.318569,-6.43003:5:LowQual:17421444:101314546:10499339:7:5:1:0:0
2	33092042	INV00000372	N	<INV>	.	LowQual	IMPRECISE;CIEND=-302,302;CIPOS=-302,302;SVTYPE=INV;SVMETHOD=EMBL.DELLYv0.6.7;CHR2=2;END=101041428;CT=3to3;INSLEN=0;PE=2;MAPQ=24	GT:GL:GQ:FT:RCL:RC:RCR:CN:DR:DV:RR:RV	0/1:-1.76914,0,-3.15399:18:PASS:17424179:35291848:17457735:2:4:2:0:0
2	33141297	INV00000384	N	<INV>	.	LowQual	IMPRECISE;CIEND=-293,293;CIPOS=-293,293;SVTYPE=INV;SVMETHOD=EMBL.DELLYv0.6.7;CHR2=2;END=127818858;CT=5to5;INSLEN=0;PE=3;MAPQ=8	GT:GL:GQ:FT:RCL:RC:RCR:CN:DR:DV:RR:RV	0/1:-0.110049,0,-3.40367:4:LowQual:17448894:48943068:25907518:2:5:2:0:0
2	33141303	INV00000385	N	<INV>	.	LowQual	IMPRECISE;CIEND=-328,328;CIPOS=-328,328;SVTYPE=INV;SVMETHOD=EMBL.DELLYv0.6.7;CHR2=2;END=57706069;CT=5to5;INSLEN=0;PE=3;MAPQ=14	GT:GL:GQ:FT:RCL:RC:RCR:CN:DR:DV:RR:RV	0/1:-3.91304,0,-15.8673:39:PASS:6578665:13453806:6817809:2:12:3:0:0
2	33141308	INV00000406	N	<INV>	.	LowQual	IMPRECISE;CIEND=-351,351;CIPOS=-351,351;SVTYPE=INV;SVMETHOD=EMBL.DELLYv0.6.7;CHR2=2;END=195041460;CT=5to5;INSLEN=0;PE=2;MAPQ=17	GT:GL:GQ:FT:RCL:RC:RCR:CN:DR:DV:RR:RV	0/0:0,-3.41943,-92.5342:34:PASS:17448904:85955011:25831414:4:17:2:0:0
2	33141309	INV00000400	N	<INV>	.	LowQual	IMPRECISE;CIEND=-314,314;CIPOS=-314,314;SVTYPE=INV;SVMETHOD=EMBL.DELLYv0.6.7;CHR2=2;END=167641368;CT=5to5;INSLEN=0;PE=2;MAPQ=6	GT:GL:GQ:FT:RCL:RC:RCR:CN:DR:DV:RR:RV	0/0:0,-4.92211,-29.1891:49:PASS:17448907:70712397:36961698:3:21:2:0:0
2	33141312	INV00000388	N	<INV>	.	LowQual	IMPRECISE;CIEND=-184,184;CIPOS=-184,184;SVTYPE=INV;SVMETHOD=EMBL.DELLYv0.6.7;CHR2=2;END=70995596;CT=5to5;INSLEN=0;PE=3;MAPQ=7	GT:GL:GQ:FT:RCL:RC:RCR:CN:DR:DV:RR:RV	0/0:0,-3.51961,-92.3981:35:PASS:10089780:20821448:9821586:2:19:2:0:0
2	33141312	INV00000396	N	<INV>	.	LowQual	IMPRECISE;CIEND=-48,48;CIPOS=-48,48;SVTYPE=INV;SVMETHOD=EMBL.DELLYv0.6.7;CHR2=2;END=90450347;CT=5to5;INSLEN=0;PE=3;MAPQ=4	GT:GL:GQ:FT:RCL:RC:RCR:CN:DR:DV:RR:RV	0/0:0,-8.22794,-47.196:82:PASS:15215113:30850994:13451437:2:31:0:0:0
2	33141312	INV00000401	N	<INV>	.	LowQual	IMPRECISE;CIEND=-245,245;CIPOS=-245,245;SVTYPE=INV;SVMETHOD=EMBL.DELLYv0.6.7;CHR2=2;END=153476086;CT=5to5;INSLEN=0;PE=2;MAPQ=10	GT:GL:GQ:FT:RCL:RC:RCR:CN:DR:DV:RR:RV	0/0:0,-7.52897,-46.2418:75:PASS:17448915:62827174:33390010:2:31:1:0:0
2	33141312	INV00000397	N	<INV>	.	LowQual	IMPRECISE;CIEND=-198,198;CIPOS=-198,198;SVTYPE=INV;SVMETHOD=EMBL.DELLYv0.6.7;CHR2=2;END=218794545;CT=5to5;INSLEN=0;PE=3;MAPQ=2	GT:GL:GQ:FT:RCL:RC:RCR:CN:DR:DV:RR:RV	0/0:0,-6.43088,-169.801:64:PASS:17448915:99046519:12739895:7:29:1:0:0
2	33141313	INV00000405	N	<INV>	.	LowQual	IMPRECISE;CIEND=-410,410;CIPOS=-410,410;SVTYPE=INV;SVMETHOD=EMBL.DELLYv0.6.7;CHR2=2;END=196428092;CT=5to5;INSLEN=0;PE=2;MAPQ=10	GT:GL:GQ:FT:RCL:RC:RCR:CN:DR:DV:RR:RV	0/0:0,-2.01028,-51.4457:20:PASS:17448920:86730890:25055519:4:9:1:0:0
2	33141314	INV00000410	N	<INV>	.	LowQual	IMPRECISE;CIEND=-219,219;CIPOS=-219,219;SVTYPE=INV;SVMETHOD=EMBL.DELLYv0.6.7;CHR2=2;END=157505497;CT=5to5;INSLEN=0;PE=2;MAPQ=43	GT:GL:GQ:FT:RCL:RC:RCR:CN:DR:DV:RR:RV	0/0:0,-2.62737,-135.928:26:PASS:17448937:65065495:34446112:3:25:2:0:0
2	33141317	INV00000409	N	<INV>	.	LowQual	IMPRECISE;CIEND=-209,209;CIPOS=-209,209;SVTYPE=INV;SVMETHOD=EMBL.DELLYv0.6.7;CHR2=2;END=97193546;CT=5to5;INSLEN=0;PE=2;MAPQ=5	GT:GL:GQ:FT:RCL:RC:RCR:CN:DR:DV:RR:RV	0/0:0,-10.3367,-201.465:103:PASS:16887980:33308480:16371088:2:35:1:0:0
2	33141317	INV00000420	N	<INV>	.	LowQual	IMPRECISE;CIEND=-237,237;CIPOS=-237,237;SVTYPE=INV;SVMETHOD=EMBL.DELLYv0.6.7;CHR2=2;END=120107743;CT=5to5;INSLEN=0;PE=5;MAPQ=7	GT:GL:GQ:FT:RCL:RC:RCR:CN:DR:DV:RR:RV	0/0:0,-7.33655,-182.096:73:PASS:17449085:44827235:23677639:2:32:4:0:0
2	33141319	INV00000429	N	<INV>	.	LowQual	IMPRECISE;CIEND=-317,317;CIPOS=-317,317;SVTYPE=INV;SVMETHOD=EMBL.DELLYv0.6.7;CHR2=2;END=69472654;CT=5to5;INSLEN=0;PE=2;MAPQ=8	GT:GL:GQ:FT:RCL:RC:RCR:CN:DR:DV:RR:RV	0/0:0,-9.73576,-195.775:97:PASS:9679860:19985452:9664663:2:34:1:0:0
2	33141327	INV00000430	N	<INV>	.	LowQual	IMPRECISE;CIEND=-268,268;CIPOS=-268,268;SVTYPE=INV;SVMETHOD=EMBL.DELLYv0.6.7;CHR2=2;END=238506807;CT=5to5;INSLEN=0;PE=2;MAPQ=4	GT:GL:GQ:FT:RCL:RC:RCR:CN:DR:DV:RR:RV	0/0:0,-6.48837,-103.266:65:PASS:17450855:109522715:2261759:11:22:0:0:0
2	33141344	INV00000431	N	<INV>	.	LowQual	IMPRECISE;CIEND=-297,297;CIPOS=-297,297;SVTYPE=INV;SVMETHOD=EMBL.DELLYv0.6.7;CHR2=2;END=230707885;CT=5to5;INSLEN=0;PE=2;MAPQ=8	GT:GL:GQ:FT:RCL:RC:RCR:CN:DR:DV:RR:RV	0/0:0,-12.4451,-250.575:124:PASS:17456769:105473540:6305020:9:43:1:0:0
2	33141365	INV00000395	N	<INV>	.	LowQual	IMPRECISE;CIEND=-224,224;CIPOS=-224,224;SVTYPE=INV;SVMETHOD=EMBL.DELLYv0.6.7;CHR2=2;END=148264561;CT=3to3;INSLEN=0;PE=2;MAPQ=36	GT:GL:GQ:FT:RCL:RC:RCR:CN:DR:DV:RR:RV	0/0:0,-5.73139,-183.324:57:PASS:17460084:60025611:31890406:2:33:2:0:0
2	33141382	INV00000404	N	<INV>	.	LowQual	IMPRECISE;CIEND=-100,100;CIPOS=-100,100;SVTYPE=INV;SVMETHOD=EMBL.DELLYv0.6.7;CHR2=2;END=87656170;CT=3to3;INSLEN=0;PE=3;MAPQ=7	GT:GL:GQ:FT:RCL:RC:RCR:CN:DR:DV:RR:RV	0/0:0,-18.4087,-105.232:10000:PASS:14544440:29652827:12370502:2:80:2:0:0
2	33141392	INV00000399	N	<INV>	.	LowQual	IMPRECISE;CIEND=-332,332;CIPOS=-332,332;SVTYPE=INV;SVMETHOD=EMBL.DELLYv0.6.7;CHR2=2;END=74992359;CT=3to3;INSLEN=0;PE=2;MAPQ=9	GT:GL:GQ:FT:RCL:RC:RCR:CN:DR:DV:RR:RV	0/0:0,-14.1515,-293.158:142:PASS:11196642:22918634:9756833:2:49:1:0:0
2	33141392	INV00000408	N	<INV>	.	LowQual	IMPRECISE;CIEND=-203,203;CIPOS=-203,203;SVTYPE=INV;SVMETHOD=EMBL.DELLYv0.6.7;CHR2=2;END=99757345;CT=3to3;INSLEN=0;PE=11;MAPQ=8	GT:GL:GQ:FT:RCL:RC:RCR:CN:DR:DV:RR:RV	0/1:-5.35451,0,-197.57:54:PASS:17461066:34575713:17057432:2:37:10:0:0
2	33141401	INV00000393	N	<INV>	.	LowQual	IMPRECISE;CIEND=-352,352;CIPOS=-352,352;SVTYPE=INV;SVMETHOD=EMBL.DELLYv0.6.7;CHR2=2;END=109150706;CT=3to3;INSLEN=0;PE=3;MAPQ=4	GT:GL:GQ:FT:RCL:RC:RCR:CN:DR:DV:RR:RV	0/0:0,-6.72387,-124.564:67:PASS:17461211:39507223:19907595:2:23:1:0:0
2	33141401	INV00000398	N	<INV>	.	LowQual	IMPRECISE;CIEND=-398,398;CIPOS=-398,398;SVTYPE=INV;SVMETHOD=EMBL.DELLYv0.6.7;CHR2=2;END=160040292;CT=3to3;INSLEN=0;PE=2;MAPQ=11	GT:GL:GQ:FT:RCL:RC:RCR:CN:DR:DV:RR:RV	0/0:0,-10.8432,-237.633:108:PASS:17461211:66456819:35064742:3:40:2:0:0
2	33141411	INV00000383	N	<INV>	.	LowQual	IMPRECISE;CIEND=-388,388;CIPOS=-388,388;SVTYPE=INV;SVMETHOD=EMBL.DELLYv0.6.7;CHR2=2;END=79280765;CT=3to3;INSLEN=0;PE=2;MAPQ=22	GT:GL:GQ:FT:RCL:RC:RCR:CN:DR:DV:RR:RV	0/0:0,-6.76958,-136.097:68:PASS:12305415:25246211:10687111:2:31:2:0:0
2	33141422	INV00000421	N	<INV>	.	LowQual	IMPRECISE;CIEND=-377,377;CIPOS=-377,377;SVTYPE=INV;SVMETHOD=EMBL.DELLYv0.6.7;CHR2=2;END=128785388;CT=5to5;INSLEN=0;PE=2;MAPQ=3	GT:GL:GQ:FT:RCL:RC:RCR:CN:DR:DV:RR:RV	0/0:0,-8.42874,-163.2:84:PASS:17461347:49442421:26190314:2:28:0:0:0
2	33141422	INV00000423	N	<INV>	.	LowQual	IMPRECISE;CIEND=-186,186;CIPOS=-186,186;SVTYPE=INV;SVMETHOD=EMBL.DELLYv0.6.7;CHR2=2;END=240653753;CT=5to5;INSLEN=0;PE=3;MAPQ=3	GT:GL:GQ:FT:RCL:RC:RCR:CN:DR:DV:RR:RV	0/0:0,-5.42059,-112.726:54:PASS:17461347:110578579:1195403:12:19:1:0:0
2	33141440	INV00000425	N	<INV>	.	LowQual	IMPRECISE;CIEND=-245,245;CIPOS=-245,245;SVTYPE=INV;SVMETHOD=EMBL.DELLYv0.6.7;CHR2=2;END=91669858;CT=5to5;INSLEN=0;PE=2;MAPQ=16	GT:GL:GQ:FT:RCL:RC:RCR:CN:DR:DV:RR:RV	0/0:0,-24.1084,-342.102:10000:PASS:15553620:30941071:14327222:2:88:2:0:0
2	33141446	INV00000427	N	<INV>	.	LowQual	IMPRECISE;CIEND=-355,355;CIPOS=-355,355;SVTYPE=INV;SVMETHOD=EMBL.DELLYv0.6.7;CHR2=2;END=161304927;CT=5to5;INSLEN=0;PE=2;MAPQ=11	GT:GL:GQ:FT:RCL:RC:RCR:CN:DR:DV:RR:RV	0/0:0,-13.5877,-258.473:136:PASS:17461643:67172142:35381175:3:48:1:0:0
2	33141501	INV00000434	N	<INV>	.	LowQual	IMPRECISE;CIEND=-314,314;CIPOS=-314,314;SVTYPE=INV;SVMETHOD=EMBL.DELLYv0.6.7;CHR2=2;END=45207439;CT=5to5;INSLEN=0;PE=2;MAPQ=2	GT:GL:GQ:FT:RCL:RC:RCR:CN:DR:DV:RR:RV	0/0:0,-13.2449,-258.7:132:PASS:3241112:6616578:3261632:2:44:0:0:0
2	33141505	INV00000407	N	<INV>	.	LowQual	IMPRECISE;CIEND=-284,284;CIPOS=-284,284;SVTYPE=INV;SVMETHOD=EMBL.DELLYv0.6.7;CHR2=2;END=104515152;CT=3to3;INSLEN=0;PE=2;MAPQ=8	GT:GL:GQ:FT:RCL:RC:RCR:CN:DR:DV:RR:RV	0/0:0,-13.9502,-283.075:140:PASS:17463373:37091363:18450005:2:48:1:0:0
2	33141524	INV00000391	N	<INV>	.	LowQual	IMPRECISE;CIEND=-194,194;CIPOS=-194,194;SVTYPE=INV;SVMETHOD=EMBL.DELLYv0.6.7;CHR2=2;END=43279977;CT=3to3;INSLEN=0;PE=2;MAPQ=22	GT:GL:GQ:FT:RCL:RC:RCR:CN:DR:DV:RR:RV	0/0:0,-13.4535,-303.803:135:PASS:2740378:5570585:2734652:2:51:1:0:0
2	33141544	INV00000381	N	<INV>	.	LowQual	IMPRECISE;CIEND=-174,174;CIPOS=-174,174;SVTYPE=INV;SVMETHOD=EMBL.DELLYv0.6.7;CHR2=2;END=120972872;CT=3to3;INSLEN=0;PE=2;MAPQ=14	GT:GL:GQ:FT:RCL:RC:RCR:CN:DR:DV:RR:RV	0/0:0,-8.82942,-190.212:88:PASS:17464477:45286340:23911640:2:33:1:0:0
2	33141550	INV00000432	N	<INV>	.	LowQual	IMPRECISE;CIEND=-408,408;CIPOS=-408,408;SVTYPE=INV;SVMETHOD=EMBL.DELLYv0.6.7;CHR2=2;END=240943759;CT=3to3;INSLEN=0;PE=2;MAPQ=8	GT:GL:GQ:FT:RCL:RC:RCR:CN:DR:DV:RR:RV	0/0:0,-7.92986,-166.775:79:PASS:17464724:110704809:1065796:12:28:1:0:0
2	33141565	INV00000411	N	<INV>	.	LowQual	IMPRECISE;CIEND=-247,247;CIPOS=-247,247;SVTYPE=INV;SVMETHOD=EMBL.DELLYv0.6.7;CHR2=2;END=55176125;CT=3to3;INSLEN=0;PE=2;MAPQ=12	GT:GL:GQ:FT:RCL:RC:RCR:CN:DR:DV:RR:RV	0/0:0,-8.73391,-188.628:87:PASS:5924889:12033843:6125223:2:32:1:0:0
2	33141566	INV00000424	N	<INV>	.	LowQual	IMPRECISE;CIEND=-393,393;CIPOS=-393,393;SVTYPE=INV;SVMETHOD=EMBL.DELLYv0.6.7;CHR2=2;END=241277032;CT=5to5;INSLEN=0;PE=2;MAPQ=2	GT:GL:GQ:FT:RCL:RC:RCR:CN:DR:DV:RR:RV	0/0:0,-8.72926,-166.399:87:PASS:17465344:110871298:898687:12:29:0:0:0
2	33141587	INV00000386	N	<INV>	.	LowQual	IMPRECISE;CIEND=-196,196;CIPOS=-196,196;SVTYPE=INV;SVMETHOD=EMBL.DELLYv0.6.7;CHR2=2;END=36907606;CT=3to3;INSLEN=0;PE=2;MAPQ=8	GT:GL:GQ:FT:RCL:RC:RCR:CN:DR:DV:RR:RV	0/0:0,-12.4453,-256.075:124:PASS:1046331:2058693:1051890:2:43:1:0:0
2	33141601	INV00000394	N	<INV>	.	LowQual	IMPRECISE;CIEND=-201,201;CIPOS=-201,201;SVTYPE=INV;SVMETHOD=EMBL.DELLYv0.6.7;CHR2=2;END=183176505;CT=3to3;INSLEN=0;PE=2;MAPQ=12	GT:GL:GQ:FT:RCL:RC:RCR:CN:DR:DV:RR:RV	0/0:0,-12.4483,-266.393:124:PASS:17467362:79321753:32446214:3:45:2:0:0
2	33141608	INV00000390	N	<INV>	.	LowQual	IMPRECISE;CIEND=-193,193;CIPOS=-193,193;SVTYPE=INV;SVMETHOD=EMBL.DELLYv0.6.7;CHR2=2;END=40506798;CT=3to3;INSLEN=0;PE=2;MAPQ=20	GT:GL:GQ:FT:RCL:RC:RCR:CN:DR:DV:RR:RV	0/0:0,-12.1515,-285.163:122:PASS:2001875:4056694:1999728:2:48:2:0:0
2	33141637	INV00000387	N	<INV>	.	LowQual	IMPRECISE;CIEND=-211,211;CIPOS=-211,211;SVTYPE=INV;SVMETHOD=EMBL.DELLYv0.6.7;CHR2=2;END=92305818;CT=3to3;INSLEN=0;PE=3;MAPQ=8	GT:GL:GQ:FT:RCL:RC:RCR:CN:DR:DV:RR:RV	0/0:0,-18.4366,-94.8463:10000:PASS:15712176:31783113:13952933:2:83:2:0:0
2	33141637	INV00000403	N	<INV>	.	LowQual	IMPRECISE;CIEND=-165,165;CIPOS=-165,165;SVTYPE=INV;SVMETHOD=EMBL.DELLYv0.6.7;CHR2=2;END=177240423;CT=3to3;INSLEN=0;PE=2;MAPQ=17	GT:GL:GQ:FT:RCL:RC:RCR:CN:DR:DV:RR:RV	0/0:0,-11.244,-244.708:112:PASS:17469081:75963281:35802967:3:42:1:0:0
2	33141639	INV00000413	N	<INV>	.	LowQual	IMPRECISE;CIEND=-358,358;CIPOS=-358,358;SVTYPE=INV;SVMETHOD=EMBL.DELLYv0.6.7;CHR2=2;END=69979673;CT=3to3;INSLEN=0;PE=2;MAPQ=24	GT:GL:GQ:FT:RCL:RC:RCR:CN:DR:DV:RR:RV	0/0:0,-14.7559,-329.799:148:PASS:9834315:20246319:9613315:2:56:1:0:0
2	33141645	INV00000416	N	<INV>	.	LowQual	IMPRECISE;CIEND=-309,309;CIPOS=-309,309;SVTYPE=INV;SVMETHOD=EMBL.DELLYv0.6.7;CHR2=2;END=212904191;CT=3to3;INSLEN=0;PE=2;MAPQ=11	GT:GL:GQ:FT:RCL:RC:RCR:CN:DR:DV:RR:RV	0/0:0,-15.8597,-334.601:157:PASS:17469405:95770316:15995608:6:56:2:0:0
2	33141651	INV00000392	N	<INV>	.	LowQual	IMPRECISE;CIEND=-181,181;CIPOS=-181,181;SVTYPE=INV;SVMETHOD=EMBL.DELLYv0.6.7;CHR2=2;END=51247354;CT=3to3;INSLEN=0;PE=4;MAPQ=7	GT:GL:GQ:FT:RCL:RC:RCR:CN:DR:DV:RR:RV	0/0:0,-11.3503,-275.697:114:PASS:4868101:9875654:5009328:2:47:2:0:0
2	33141651	INV00000419	N	<INV>	.	LowQual	IMPRECISE;CIEND=-201,201;CIPOS=-201,201;SVTYPE=INV;SVMETHOD=EMBL.DELLYv0.6.7;CHR2=2;END=92308129;CT=3to3;INSLEN=0;PE=2;MAPQ=2	GT:GL:GQ:FT:RCL:RC:RCR:CN:DR:DV:RR:RV	0/0:0,-14.6902,-73.7273:147:PASS:15712783:31879138:13858008:2:61:0:0:0
2	33141651	INV00000389	N	<INV>	.	LowQual	IMPRECISE;CIEND=-166,166;CIPOS=-166,166;SVTYPE=INV;SVMETHOD=EMBL.DELLYv0.6.7;CHR2=2;END=199051395;CT=3to3;INSLEN=0;PE=2;MAPQ=28	GT:GL:GQ:FT:RCL:RC:RCR:CN:DR:DV:RR:RV	0/0:0,-15.2618,-350.301:154:PASS:17469688:88181370:23584271:4:59:1:0:0
2	33141653	INV00000417	N	<INV>	.	LowQual	IMPRECISE;CIEND=-131,131;CIPOS=-131,131;SVTYPE=INV;SVMETHOD=EMBL.DELLYv0.6.7;CHR2=2;END=70977181;CT=3to3;INSLEN=0;PE=2;MAPQ=7	GT:GL:GQ:FT:RCL:RC:RCR:CN:DR:DV:RR:RV	0/0:0,-12.8381,-254.388:128:PASS:10105048:20791064:9824966:2:44:1:0:0
2	33141654	INV00000412	N	<INV>	.	LowQual	IMPRECISE;CIEND=-139,139;CIPOS=-139,139;SVTYPE=INV;SVMETHOD=EMBL.DELLYv0.6.7;CHR2=2;END=108290282;CT=3to3;INSLEN=0;PE=2;MAPQ=13	GT:GL:GQ:FT:RCL:RC:RCR:CN:DR:DV:RR:RV	0/0:0,-9.83809,-214.722:98:PASS:17469828:39047568:19639221:2:36:1:0:0
2	33141654	INV00000415	N	<INV>	.	PASS	IMPRECISE;CIEND=-89,89;CIPOS=-89,89;SVTYPE=INV;SVMETHOD=EMBL.DELLYv0.6.7;CHR2=2;END=161959968;CT=3to3;INSLEN=0;PE=3;MAPQ=39	GT:GL:GQ:FT:RCL:RC:RCR:CN:DR:DV:RR:RV	0/0:0,-3.03912,-207.6:30:PASS:17469828:67530120:35557409:3:36:2:0:0
2	33141660	INV00000426	N	<INV>	.	LowQual	IMPRECISE;CIEND=-364,364;CIPOS=-364,364;SVTYPE=INV;SVMETHOD=EMBL.DELLYv0.6.7;CHR2=2;END=77424772;CT=3to3;INSLEN=0;PE=2;MAPQ=30	GT:GL:GQ:FT:RCL:RC:RCR:CN:DR:DV:RR:RV	0/0:0,-5.11378,-42.2765:51:PASS:11839296:24237373:10220511:2:40:2:0:0
2	33141661	INV00000418	N	<INV>	.	LowQual	IMPRECISE;CIEND=-300,300;CIPOS=-300,300;SVTYPE=INV;SVMETHOD=EMBL.DELLYv0.6.7;CHR2=2;END=36479083;CT=3to3;INSLEN=0;PE=2;MAPQ=8	GT:GL:GQ:FT:RCL:RC:RCR:CN:DR:DV:RR:RV	0/0:0,-8.91275,-46.4455:89:PASS:939098:1820100:934285:2:40:1:0:0
2	33141665	INV00000414	N	<INV>	.	LowQual	IMPRECISE;CIEND=-121,121;CIPOS=-121,121;SVTYPE=INV;SVMETHOD=EMBL.DELLYv0.6.7;CHR2=2;END=65663343;CT=3to3;INSLEN=0;PE=2;MAPQ=37	GT:GL:GQ:FT:RCL:RC:RCR:CN:DR:DV:RR:RV	0/0:0,-1.89493,-37.656:19:PASS:8736868:17864948:8776682:2:36:2:0:0
2	33141672	INV00000402	N	<INV>	.	LowQual	IMPRECISE;CIEND=-115,115;CIPOS=-115,115;SVTYPE=INV;SVMETHOD=EMBL.DELLYv0.6.7;CHR2=2;END=54946860;CT=3to3;INSLEN=0;PE=2;MAPQ=38	GT:GL:GQ:FT:RCL:RC:RCR:CN:DR:DV:RR:RV	0/0:0,-3.642,-35.1112:36:PASS:5868094:11900567:6063763:2:29:1:0:0
2	33141675	INV00000428	N	<INV>	.	LowQual	IMPRECISE;CIEND=-308,308;CIPOS=-308,308;SVTYPE=INV;SVMETHOD=EMBL.DELLYv0.6.7;CHR2=2;END=152138034;CT=3to3;INSLEN=0;PE=2;MAPQ=2	GT:GL:GQ:FT:RCL:RC:RCR:CN:DR:DV:RR:RV	0/0:0,-5.93461,-31.6099:59:PASS:17470389:62075731:32994380:2:24:0:0:0
2	33141685	INV00000422	N	<INV>	.	LowQual	IMPRECISE;CIEND=-344,344;CIPOS=-344,344;SVTYPE=INV;SVMETHOD=EMBL.DELLYv0.6.7;CHR2=2;END=83695710;CT=3to3;INSLEN=0;PE=2;MAPQ=8	GT:GL:GQ:FT:RCL:RC:RCR:CN:DR:DV:RR:RV	0/0:0,-3.69342,-23.7217:37:PASS:13492597:27605089:11797509:2:19:2:0:0
2	33141690	INV00000382	N	<INV>	.	LowQual	IMPRECISE;CIEND=-152,152;CIPOS=-152,152;SVTYPE=INV;SVMETHOD=EMBL.DELLYv0.6.7;CHR2=2;END=225780345;CT=3to3;INSLEN=0;PE=2;MAPQ=27	GT:GL:GQ:FT:RCL:RC:RCR:CN:DR:DV:RR:RV	0/0:0,-1.17232,-16.9567:12:LowQual:17470423:102759739:9005167:8:15:1:0:0
2	33141692	INV00000433	N	<INV>	.	LowQual	IMPRECISE;CIEND=-297,297;CIPOS=-297,297;SVTYPE=INV;SVMETHOD=EMBL.DELLYv0.6.7;CHR2=2;END=232178441;CT=3to3;INSLEN=0;PE=2;MAPQ=6	GT:GL:GQ:FT:RCL:RC:RCR:CN:DR:DV:RR:RV	0/0:0,-2.97476,-17.0849:30:PASS:17470423:106265262:5499644:9:14:1:0:0
2	33508130	INV00000435	N	<INV>	.	LowQual	IMPRECISE;CIEND=-223,223;CIPOS=-223,223;SVTYPE=INV;SVMETHOD=EMBL.DELLYv0.6.7;CHR2=2;END=33508551;CT=5to5;INSLEN=0;PE=2;MAPQ=60	GT:GL:GQ:FT:RCL:RC:RCR:CN:DR:DV:RR:RV	0/0:0,-3.64707,-226.497:36:PASS:107:214:100:2:47:2:0:0
2	34704421	INV00000436	N	<INV>	.	LowQual	IMPRECISE;CIEND=-427,427;CIPOS=-427,427;SVTYPE=INV;SVMETHOD=EMBL.DELLYv0.6.7;CHR2=2;END=231719705;CT=3to3;INSLEN=0;PE=2;MAPQ=25	GT:GL:GQ:FT:RCL:RC:RCR:CN:DR:DV:RR:RV	0/0:0,-12.1404,-265.934:121:PASS:18326973:105161178:5747178:9:50:2:0:0
2	34775547	INV00000437	N	<INV>	.	LowQual	IMPRECISE;CIEND=-395,395;CIPOS=-395,395;SVTYPE=INV;SVMETHOD=EMBL.DELLYv0.6.7;CHR2=2;END=226046744;CT=5to5;INSLEN=0;PE=2;MAPQ=11	GT:GL:GQ:FT:RCL:RC:RCR:CN:DR:DV:RR:RV	0/0:0,-4.72364,-121.872:47:PASS:18365235:102011941:8858153:7:21:2:0:0
2	35412366	INV00000438	N	<INV>	.	LowQual	IMPRECISE;CIEND=-413,413;CIPOS=-413,413;SVTYPE=INV;SVMETHOD=EMBL.DELLYv0.6.7;CHR2=2;END=223609229;CT=5to5;INSLEN=0;PE=2;MAPQ=30	GT:GL:GQ:FT:RCL:RC:RCR:CN:DR:DV:RR:RV	0/0:0,-11.1479,-250.3:111:PASS:18714913:100332945:10187471:7:46:1:0:0
2	35722860	INV00000439	N	<INV>	.	LowQual	IMPRECISE;CIEND=-95,95;CIPOS=-95,95;SVTYPE=INV;SVMETHOD=EMBL.DELLYv0.6.7;CHR2=2;END=35723104;CT=5to5;INSLEN=0;PE=2;MAPQ=60	GT:GL:GQ:FT:RCL:RC:RCR:CN:DR:DV:RR:RV	0/1:-4.73411,0,-340.734:47:PASS:68:139:85:2:60:4:0:0
2	36831944	INV00000440	N	<INV>	.	LowQual	IMPRECISE;CIEND=-418,418;CIPOS=-418,418;SVTYPE=INV;SVMETHOD=EMBL.DELLYv0.6.7;CHR2=2;END=220056248;CT=3to3;INSLEN=0;PE=2;MAPQ=11	GT:GL:GQ:FT:RCL:RC:RCR:CN:DR:DV:RR:RV	0/0:0,-1.55714,-35.5074:16:PASS:19482952:97663349:12089028:6:9:2:0:0
2	36832013	INV00000441	N	<INV>	.	LowQual	IMPRECISE;CIEND=-325,325;CIPOS=-325,325;SVTYPE=INV;SVMETHOD=EMBL.DELLYv0.6.7;CHR2=2;END=220056153;CT=5to5;INSLEN=0;PE=5;MAPQ=7	GT:GL:GQ:FT:RCL:RC:RCR:CN:DR:DV:RR:RV	1/1:-3.23866,-1.04381,0:10:LowQual:19482979:97663305:12089045:6:0:5:0:0
2	37926596	INV00000442	N	<INV>	.	LowQual	IMPRECISE;CIEND=-20,20;CIPOS=-20,20;SVTYPE=INV;SVMETHOD=EMBL.DELLYv0.6.7;CHR2=2;END=37926793;CT=5to5;INSLEN=0;PE=2;MAPQ=60	GT:GL:GQ:FT:RCL:RC:RCR:CN:DR:DV:RR:RV	0/0:0,-9.65354,-300:97:PASS:57:108:56:2:51:1:0:0
2	37950757	INV00000443	N	<INV>	.	LowQual	IMPRECISE;CIEND=-365,365;CIPOS=-365,365;SVTYPE=INV;SVMETHOD=EMBL.DELLYv0.6.7;CHR2=2;END=38365192;CT=3to3;INSLEN=0;PE=2;MAPQ=23	GT:GL:GQ:FT:RCL:RC:RCR:CN:DR:DV:RR:RV	0/0:0,-12.0812,-211.634:121:PASS:115701:240488:114766:2:47:1:0:0
2	41162884	INV00000444	N	<INV>	.	LowQual	IMPRECISE;CIEND=-30,30;CIPOS=-30,30;SVTYPE=INV;SVMETHOD=EMBL.DELLYv0.6.7;CHR2=2;END=41163246;CT=5to5;INSLEN=0;PE=2;MAPQ=60	GT:GL:GQ:FT:RCL:RC:RCR:CN:DR:DV:RR:RV	0/0:0,-12.3628,-353.2:124:PASS:94:198:102:2:60:1:0:0
2	44205922	INV00000445	N	<INV>	.	LowQual	IMPRECISE;CIEND=-216,216;CIPOS=-216,216;SVTYPE=INV;SVMETHOD=EMBL.DELLYv0.6.7;CHR2=2;END=44206091;CT=5to5;INSLEN=0;PE=2;MAPQ=60	GT:GL:GQ:FT:RCL:RC:RCR:CN:DR:DV:RR:RV	0/1:-0.441313,0,-300.843:5:LowQual:60:106:63:2:53:4:0:0
2	45448316	INV00000446	N	<INV>	.	PASS	IMPRECISE;CIEND=-145,145;CIPOS=-145,145;SVTYPE=INV;SVMETHOD=EMBL.DELLYv0.6.7;CHR2=2;END=45448843;CT=5to5;INSLEN=0;PE=15;MAPQ=60	GT:GL:GQ:FT:RCL:RC:RCR:CN:DR:DV:RR:RV	0/1:-70.4331,0,-280.433:10000:PASS:132:314:144:2:50:15:0:0
2	45448411	INV00000447	N	<INV>	.	PASS	IMPRECISE;CIEND=-50,50;CIPOS=-50,50;SVTYPE=INV;SVMETHOD=EMBL.DELLYv0.6.7;CHR2=2;END=45448831;CT=3to3;INSLEN=0;PE=15;MAPQ=60	GT:GL:GQ:FT:RCL:RC:RCR:CN:DR:DV:RR:RV	0/1:-141.32,0,-275.32:10000:PASS:152:226:107:2:50:28:0:0
2	47996010	INV00000448	N	<INV>	.	LowQual	IMPRECISE;CIEND=-411,411;CIPOS=-411,411;SVTYPE=INV;SVMETHOD=EMBL.DELLYv0.6.7;CHR2=2;END=166548397;CT=3to3;INSLEN=0;PE=2;MAPQ=12	GT:GL:GQ:FT:RCL:RC:RCR:CN:DR:DV:RR:RV	0/0:0,-1.20107,-37.1453:12:LowQual:25571213:61995045:32688317:2:10:2:0:0
2	48596549	INV00000449	N	<INV>	.	LowQual	IMPRECISE;CIEND=-214,214;CIPOS=-214,214;SVTYPE=INV;SVMETHOD=EMBL.DELLYv0.6.7;CHR2=2;END=48596774;CT=5to5;INSLEN=0;PE=2;MAPQ=60	GT:GL:GQ:FT:RCL:RC:RCR:CN:DR:DV:RR:RV	0/0:0,-0.84942,-256.411:9:LowQual:59:120:65:2:45:3:0:0
2	49290901	INV00000450	N	<INV>	.	LowQual	IMPRECISE;CIEND=-175,175;CIPOS=-175,175;SVTYPE=INV;SVMETHOD=EMBL.DELLYv0.6.7;CHR2=2;END=49291046;CT=5to5;INSLEN=0;PE=2;MAPQ=60	GT:GL:GQ:FT:RCL:RC:RCR:CN:DR:DV:RR:RV	0/1:-0.251609,0,-249.852:5:LowQual:43:78:53:2:44:3:0:0
2	49354921	INV00000451	N	<INV>	.	LowQual	IMPRECISE;CIEND=-288,288;CIPOS=-288,288;SVTYPE=INV;SVMETHOD=EMBL.DELLYv0.6.7;CHR2=2;END=222431752;CT=5to5;INSLEN=0;PE=5;MAPQ=4	GT:GL:GQ:FT:RCL:RC:RCR:CN:DR:DV:RR:RV	0/0:0,-12.2928,-224.239:123:PASS:26312670:92088127:10834532:5:44:2:0:0
2	50814199	INV00000453	N	<INV>	.	PASS	IMPRECISE;CIEND=-159,159;CIPOS=-159,159;SVTYPE=INV;SVMETHOD=EMBL.DELLYv0.6.7;CHR2=2;END=50816885;CT=5to5;INSLEN=0;PE=29;MAPQ=51	GT:GL:GQ:FT:RCL:RC:RCR:CN:DR:DV:RR:RV	0/1:-134.303,0,-17.656:10000:PASS:687:1405:675:2:14:29:0:0
2	50814546	INV00000452	N	<INV>	.	PASS	IMPRECISE;CIEND=-192,192;CIPOS=-192,192;SVTYPE=INV;SVMETHOD=EMBL.DELLYv0.6.7;CHR2=2;END=50816643;CT=3to3;INSLEN=0;PE=26;MAPQ=54	GT:GL:GQ:FT:RCL:RC:RCR:CN:DR:DV:RR:RV	0/1:-116.111,0,-62.5468:10000:PASS:653:1103:475:2:26:26:0:0
2	51665985	INV00000455	N	<INV>	.	PASS	IMPRECISE;CIEND=-191,191;CIPOS=-191,191;SVTYPE=INV;SVMETHOD=EMBL.DELLYv0.6.7;CHR2=2;END=51666131;CT=5to5;INSLEN=0;PE=16;MAPQ=60	GT:GL:GQ:FT:RCL:RC:RCR:CN:DR:DV:RR:RV	0/1:-167.071,0,-153.034:10000:PASS:36:100:43:3:32:32:0:0
2	51666006	INV00000454	N	<INV>	.	PASS	IMPRECISE;CIEND=-220,220;CIPOS=-220,220;SVTYPE=INV;SVMETHOD=EMBL.DELLYv0.6.7;CHR2=2;END=51666160;CT=3to3;INSLEN=0;PE=16;MAPQ=60	GT:GL:GQ:FT:RCL:RC:RCR:CN:DR:DV:RR:RV	0/1:-79.8821,0,-174.362:10000:PASS:41:92:61:2:35:18:0:0
2	51767962	INV00000456	N	<INV>	.	LowQual	IMPRECISE;CIEND=-376,376;CIPOS=-376,376;SVTYPE=INV;SVMETHOD=EMBL.DELLYv0.6.7;CHR2=2;END=51783990;CT=3to3;INSLEN=0;PE=2;MAPQ=6	GT:GL:GQ:FT:RCL:RC:RCR:CN:DR:DV:RR:RV	0/0:0,-12.6774,-227.157:127:PASS:4310:8807:4456:2:44:1:0:0
2	51768271	INV00000457	N	<INV>	.	LowQual	IMPRECISE;CIEND=-394,394;CIPOS=-394,394;SVTYPE=INV;SVMETHOD=EMBL.DELLYv0.6.7;CHR2=2;END=51783886;CT=5to5;INSLEN=0;PE=4;MAPQ=5	GT:GL:GQ:FT:RCL:RC:RCR:CN:DR:DV:RR:RV	0/0:0,-14.411,-217.211:144:PASS:4183:8600:4329:2:51:3:0:0
2	55056449	INV00000458	N	<INV>	.	LowQual	IMPRECISE;CIEND=-343,343;CIPOS=-343,343;SVTYPE=INV;SVMETHOD=EMBL.DELLYv0.6.7;CHR2=2;END=55056653;CT=5to5;INSLEN=0;PE=2;MAPQ=60	GT:GL:GQ:FT:RCL:RC:RCR:CN:DR:DV:RR:RV	0/0:0,-4.85766,-312:49:PASS:64:115:73:2:54:2:0:0
2	56057902	INV00000459	N	<INV>	.	LowQual	IMPRECISE;CIEND=-50,50;CIPOS=-50,50;SVTYPE=INV;SVMETHOD=EMBL.DELLYv0.6.7;CHR2=2;END=56060101;CT=5to5;INSLEN=0;PE=2;MAPQ=55	GT:GL:GQ:FT:RCL:RC:RCR:CN:DR:DV:RR:RV	0/0:0,-11.6116,-272.353:116:PASS:641:1219:618:2:56:1:0:0
2	56870596	INV00000460	N	<INV>	.	LowQual	IMPRECISE;CIEND=-230,230;CIPOS=-230,230;SVTYPE=INV;SVMETHOD=EMBL.DELLYv0.6.7;CHR2=2;END=56870833;CT=5to5;INSLEN=0;PE=2;MAPQ=60	GT:GL:GQ:FT:RCL:RC:RCR:CN:DR:DV:RR:RV	0/1:-1.55264,0,-244.153:16:PASS:63:120:46:2:43:3:0:0
2	57652980	INV00000461	N	<INV>	.	LowQual	IMPRECISE;CIEND=-250,250;CIPOS=-250,250;SVTYPE=INV;SVMETHOD=EMBL.DELLYv0.6.7;CHR2=2;END=57653085;CT=5to5;INSLEN=0;PE=2;MAPQ=60	GT:GL:GQ:FT:RCL:RC:RCR:CN:DR:DV:RR:RV	0/1:-0.84955,0,-261.25:9:LowQual:38:72:35:2:46:3:0:0
2	61670711	INV00000462	N	<INV>	.	LowQual	IMPRECISE;CIEND=-353,353;CIPOS=-353,353;SVTYPE=INV;SVMETHOD=EMBL.DELLYv0.6.7;CHR2=2;END=61670813;CT=5to5;INSLEN=0;PE=2;MAPQ=60	GT:GL:GQ:FT:RCL:RC:RCR:CN:DR:DV:RR:RV	0/1:-3.05168,0,-247.652:31:PASS:34:65:37:2:44:3:0:0
2	61700755	INV00000463	N	<INV>	.	PASS	IMPRECISE;CIEND=-121,121;CIPOS=-121,121;SVTYPE=INV;SVMETHOD=EMBL.DELLYv0.6.7;CHR2=2;END=61703459;CT=3to3;INSLEN=0;PE=18;MAPQ=60	GT:GL:GQ:FT:RCL:RC:RCR:CN:DR:DV:RR:RV	0/1:-81.7499,0,-175.246:10000:PASS:620:1384:689:2:36:17:0:0
2	61700767	INV00000464	N	<INV>	.	PASS	IMPRECISE;CIEND=-183,183;CIPOS=-183,183;SVTYPE=INV;SVMETHOD=EMBL.DELLYv0.6.7;CHR2=2;END=61703148;CT=5to5;INSLEN=0;PE=24;MAPQ=60	GT:GL:GQ:FT:RCL:RC:RCR:CN:DR:DV:RR:RV	0/1:-125.542,0,-178.337:10000:PASS:545:1158:675:2:37:24:0:0
2	62076262	INV00000465	N	<INV>	.	LowQual	IMPRECISE;CIEND=-342,342;CIPOS=-342,342;SVTYPE=INV;SVMETHOD=EMBL.DELLYv0.6.7;CHR2=2;END=104009138;CT=5to5;INSLEN=0;PE=2;MAPQ=9	GT:GL:GQ:FT:RCL:RC:RCR:CN:DR:DV:RR:RV	0/0:0,-6.30689,-85.0104:63:PASS:11476360:20944026:10596991:2:27:2:0:0
2	64166423	INV00000466	N	<INV>	.	LowQual	IMPRECISE;CIEND=-105,105;CIPOS=-105,105;SVTYPE=INV;SVMETHOD=EMBL.DELLYv0.6.7;CHR2=2;END=64166798;CT=5to5;INSLEN=0;PE=2;MAPQ=50	GT:GL:GQ:FT:RCL:RC:RCR:CN:DR:DV:RR:RV	0/0:0,-1.04736,-245.2:10:LowQual:81:234:126:2:43:3:0:0
2	64391251	INV00000467	N	<INV>	.	LowQual	IMPRECISE;CIEND=-404,404;CIPOS=-404,404;SVTYPE=INV;SVMETHOD=EMBL.DELLYv0.6.7;CHR2=2;END=210934514;CT=5to5;INSLEN=0;PE=2;MAPQ=11	GT:GL:GQ:FT:RCL:RC:RCR:CN:DR:DV:RR:RV	0/0:0,-10.7422,-232.601:107:PASS:34641067:77512623:17081639:3:39:2:0:0
2	64803155	INV00000468	N	<INV>	.	LowQual	IMPRECISE;CIEND=-288,288;CIPOS=-288,288;SVTYPE=INV;SVMETHOD=EMBL.DELLYv0.6.7;CHR2=2;END=242535938;CT=3to3;INSLEN=0;PE=4;MAPQ=4	GT:GL:GQ:FT:RCL:RC:RCR:CN:DR:DV:RR:RV	0/1:-0.196932,0,-9.43285:4:LowQual:34867462:94083013:284854:5:2:1:0:0
2	67026456	INV00000469	N	<INV>	.	LowQual	IMPRECISE;CIEND=-418,418;CIPOS=-418,418;SVTYPE=INV;SVMETHOD=EMBL.DELLYv0.6.7;CHR2=2;END=77409355;CT=3to3;INSLEN=0;PE=2;MAPQ=6	GT:GL:GQ:FT:RCL:RC:RCR:CN:DR:DV:RR:RV	0/0:0,-12.6453,-255.326:126:PASS:2870552:5625656:2780234:2:43:1:0:0
2	67040223	INV00000470	N	<INV>	.	LowQual	IMPRECISE;CIEND=-82,82;CIPOS=-82,82;SVTYPE=INV;SVMETHOD=EMBL.DELLYv0.6.7;CHR2=2;END=67040527;CT=5to5;INSLEN=0;PE=2;MAPQ=60	GT:GL:GQ:FT:RCL:RC:RCR:CN:DR:DV:RR:RV	0/0:0,-0.661775,-324.6:8:LowQual:85:194:96:2:57:3:0:0
2	70523603	INV00000473	N	<INV>	.	LowQual	IMPRECISE;CIEND=-198,198;CIPOS=-198,198;SVTYPE=INV;SVMETHOD=EMBL.DELLYv0.6.7;CHR2=2;END=179296141;CT=5to5;INSLEN=0;PE=13;MAPQ=7	GT:GL:GQ:FT:RCL:RC:RCR:CN:DR:DV:RR:RV	0/0:0,-9.07207,-336.183:91:PASS:29632841:56569289:29929054:2:58:12:0:0
2	70523612	INV00000471	N	<INV>	.	LowQual	IMPRECISE;CIEND=-218,218;CIPOS=-218,218;SVTYPE=INV;SVMETHOD=EMBL.DELLYv0.6.7;CHR2=2;END=179315142;CT=3to3;INSLEN=0;PE=9;MAPQ=12	GT:GL:GQ:FT:RCL:RC:RCR:CN:DR:DV:RR:RV	0/0:0,-6.35349,-258.631:64:PASS:29637463:56580677:29933543:2:45:7:0:0
2	70523612	INV00000472	N	<INV>	.	PASS	IMPRECISE;CIEND=-197,197;CIPOS=-197,197;SVTYPE=INV;SVMETHOD=EMBL.DELLYv0.6.7;CHR2=2;END=179315910;CT=3to3;INSLEN=0;PE=23;MAPQ=60	GT:GL:GQ:FT:RCL:RC:RCR:CN:DR:DV:RR:RV	0/1:-88.429,0,-253.724:10000:PASS:29637639:56581100:29933791:2:46:23:0:0
2	72635304	INV00000475	N	<INV>	.	LowQual	IMPRECISE;CIEND=-373,373;CIPOS=-373,373;SVTYPE=INV;SVMETHOD=EMBL.DELLYv0.6.7;CHR2=2;END=168662545;CT=5to5;INSLEN=0;PE=3;MAPQ=5	GT:GL:GQ:FT:RCL:RC:RCR:CN:DR:DV:RR:RV	0/0:0,-14.0012,-212.98:140:PASS:26232540:49587682:26659081:2:48:2:0:0
2	72635411	INV00000474	N	<INV>	.	LowQual	IMPRECISE;CIEND=-323,323;CIPOS=-323,323;SVTYPE=INV;SVMETHOD=EMBL.DELLYv0.6.7;CHR2=2;END=168662370;CT=3to3;INSLEN=0;PE=2;MAPQ=5	GT:GL:GQ:FT:RCL:RC:RCR:CN:DR:DV:RR:RV	0/0:0,-14.6329,-218.51:146:PASS:26232481:49587550:26658975:2:50:2:0:0
2	77419653	INV00000476	N	<INV>	.	LowQual	IMPRECISE;CIEND=-135,135;CIPOS=-135,135;SVTYPE=INV;SVMETHOD=EMBL.DELLYv0.6.7;CHR2=2;END=77419845;CT=5to5;INSLEN=0;PE=2;MAPQ=59	GT:GL:GQ:FT:RCL:RC:RCR:CN:DR:DV:RR:RV	0/0:0,-2.45457,-286.5:25:PASS:55:111:53:2:50:3:0:0
2	78556376	INV00000477	N	<INV>	.	LowQual	IMPRECISE;CIEND=-182,182;CIPOS=-182,182;SVTYPE=INV;SVMETHOD=EMBL.DELLYv0.6.7;CHR2=2;END=78556500;CT=5to5;INSLEN=0;PE=2;MAPQ=60	GT:GL:GQ:FT:RCL:RC:RCR:CN:DR:DV:RR:RV	0/1:-7.56294,0,-180.163:76:PASS:36:59:38:2:32:4:0:0
2	78711730	INV00000478	N	<INV>	.	LowQual	IMPRECISE;CIEND=-428,428;CIPOS=-428,428;SVTYPE=INV;SVMETHOD=EMBL.DELLYv0.6.7;CHR2=2;END=78720474;CT=3to3;INSLEN=0;PE=2;MAPQ=31	GT:GL:GQ:FT:RCL:RC:RCR:CN:DR:DV:RR:RV	0/0:0,-12.9065,-218.984:129:PASS:2504:4693:2328:2:55:2:0:0
2	79253954	INV00000479	N	<INV>	.	PASS	IMPRECISE;CIEND=-87,87;CIPOS=-87,87;SVTYPE=INV;SVMETHOD=EMBL.DELLYv0.6.7;CHR2=2;END=79385783;CT=3to3;INSLEN=0;PE=8;MAPQ=60	GT:GL:GQ:FT:RCL:RC:RCR:CN:DR:DV:RR:RV	0/1:-24.5476,0,-239.647:10000:PASS:34129:67522:34625:2:44:7:0:0
2	79254100	INV00000480	N	<INV>	.	PASS	IMPRECISE;CIEND=-233,233;CIPOS=-233,233;SVTYPE=INV;SVMETHOD=EMBL.DELLYv0.6.7;CHR2=2;END=79385653;CT=5to5;INSLEN=0;PE=3;MAPQ=56	GT:GL:GQ:FT:RCL:RC:RCR:CN:DR:DV:RR:RV	0/1:-7.74366,0,-127.871:77:PASS:34047:67402:34559:2:25:3:0:0
2	80306935	INV00000481	N	<INV>	.	LowQual	IMPRECISE;CIEND=-276,276;CIPOS=-276,276;SVTYPE=INV;SVMETHOD=EMBL.DELLYv0.6.7;CHR2=2;END=213729256;CT=5to5;INSLEN=0;PE=3;MAPQ=11	GT:GL:GQ:FT:RCL:RC:RCR:CN:DR:DV:RR:RV	0/0:0,-11.3459,-226.971:113:PASS:36230921:70466715:15520593:3:43:2:0:0
2	81761035	INV00000482	N	<INV>	.	LowQual	IMPRECISE;CIEND=-396,396;CIPOS=-396,396;SVTYPE=INV;SVMETHOD=EMBL.DELLYv0.6.7;CHR2=2;END=81762164;CT=3to3;INSLEN=0;PE=2;MAPQ=60	GT:GL:GQ:FT:RCL:RC:RCR:CN:DR:DV:RR:RV	0/0:0,-1.8279,-197.082:18:PASS:240:619:298:2:43:2:0:0
2	84835338	INV00000483	N	<INV>	.	LowQual	IMPRECISE;CIEND=-259,259;CIPOS=-259,259;SVTYPE=INV;SVMETHOD=EMBL.DELLYv0.6.7;CHR2=2;END=186963050;CT=3to3;INSLEN=0;PE=6;MAPQ=6	GT:GL:GQ:FT:RCL:RC:RCR:CN:DR:DV:RR:RV	0/0:0,-11.5442,-228.372:115:PASS:27889454:53189112:27831168:2:43:3:0:0
2	84835408	INV00000484	N	<INV>	.	LowQual	IMPRECISE;CIEND=-186,186;CIPOS=-186,186;SVTYPE=INV;SVMETHOD=EMBL.DELLYv0.6.7;CHR2=2;END=186962944;CT=5to5;INSLEN=0;PE=6;MAPQ=4	GT:GL:GQ:FT:RCL:RC:RCR:CN:DR:DV:RR:RV	0/0:0,-11.4019,-218.29:114:PASS:27889389:53189017:27831121:2:42:2:0:0
2	85159891	INV00000485	N	<INV>	.	LowQual	IMPRECISE;CIEND=-91,91;CIPOS=-91,91;SVTYPE=INV;SVMETHOD=EMBL.DELLYv0.6.7;CHR2=2;END=85160278;CT=5to5;INSLEN=0;PE=2;MAPQ=60	GT:GL:GQ:FT:RCL:RC:RCR:CN:DR:DV:RR:RV	0/0:0,-0.910695,-210.466:10:LowQual:69:183:125:2:41:2:0:0
2	87093303	INV00000486	N	<INV>	.	LowQual	IMPRECISE;CIEND=-275,275;CIPOS=-275,275;SVTYPE=INV;SVMETHOD=EMBL.DELLYv0.6.7;CHR2=2;END=107099084;CT=3to3;INSLEN=0;PE=2;MAPQ=9	GT:GL:GQ:FT:RCL:RC:RCR:CN:DR:DV:RR:RV	0/0:0,-10.1232,-168.138:101:PASS:5372648:8988897:4785251:2:37:2:0:0
2	87101994	INV00000487	N	<INV>	.	PASS	IMPRECISE;CIEND=-238,238;CIPOS=-238,238;SVTYPE=INV;SVMETHOD=EMBL.DELLYv0.6.7;CHR2=2;END=112634837;CT=5to5;INSLEN=0;PE=3;MAPQ=44	GT:GL:GQ:FT:RCL:RC:RCR:CN:DR:DV:RR:RV	0/1:-1.47923,0,-136.461:15:PASS:6872481:11395442:6798075:2:35:3:0:0
2	87102118	INV00000488	N	<INV>	.	LowQual	IMPRECISE;CIEND=-38,38;CIPOS=-38,38;SVTYPE=INV;SVMETHOD=EMBL.DELLYv0.6.7;CHR2=2;END=112634612;CT=3to3;INSLEN=0;PE=2;MAPQ=46	GT:GL:GQ:FT:RCL:RC:RCR:CN:DR:DV:RR:RV	0/0:0,-3.20786,-102.481:32:PASS:6872447:11395275:6797918:2:25:1:0:0
2	87141209	INV00000489	N	<INV>	.	LowQual	IMPRECISE;CIEND=-354,354;CIPOS=-354,354;SVTYPE=INV;SVMETHOD=EMBL.DELLYv0.6.7;CHR2=2;END=111334455;CT=5to5;INSLEN=0;PE=7;MAPQ=10	GT:GL:GQ:FT:RCL:RC:RCR:CN:DR:DV:RR:RV	0/1:-3.41755,0,-1.37394:14:LowQual:6513191:10785875:6326022:2:2:6:0:0
2	87141334	INV00000490	N	<INV>	.	LowQual	IMPRECISE;CIEND=-437,437;CIPOS=-437,437;SVTYPE=INV;SVMETHOD=EMBL.DELLYv0.6.7;CHR2=2;END=88125061;CT=5to5;INSLEN=0;PE=2;MAPQ=33	GT:GL:GQ:FT:RCL:RC:RCR:CN:DR:DV:RR:RV	0/0:0,-3.07587,-54.2514:31:PASS:252790:301235:220883:1:23:1:0:0
2	87449874	INV00000491	N	<INV>	.	PASS	IMPRECISE;CIEND=-291,291;CIPOS=-291,291;SVTYPE=INV;SVMETHOD=EMBL.DELLYv0.6.7;CHR2=2;END=112500656;CT=3to3;INSLEN=0;PE=3;MAPQ=32	GT:GL:GQ:FT:RCL:RC:RCR:CN:DR:DV:RR:RV	0/1:-0.115877,0,-168.26:4:LowQual:6654737:11245696:6660116:2:37:3:0:0
2	87457393	INV00000492	N	<INV>	.	LowQual	IMPRECISE;CIEND=-216,216;CIPOS=-216,216;SVTYPE=INV;SVMETHOD=EMBL.DELLYv0.6.7;CHR2=2;END=96524012;CT=5to5;INSLEN=0;PE=8;MAPQ=8	GT:GL:GQ:FT:RCL:RC:RCR:CN:DR:DV:RR:RV	0/0:0,-4.82357,-104.018:48:PASS:2343884:3387429:2336680:1:29:7:0:0
2	87457528	INV00000493	N	<INV>	.	LowQual	IMPRECISE;CIEND=-350,350;CIPOS=-350,350;SVTYPE=INV;SVMETHOD=EMBL.DELLYv0.6.7;CHR2=2;END=96523842;CT=3to3;INSLEN=0;PE=7;MAPQ=6	GT:GL:GQ:FT:RCL:RC:RCR:CN:DR:DV:RR:RV	0/0:0,-7.31671,-111.632:73:PASS:2343791:3387203:2336666:1:31:6:0:0
2	87484213	INV00000494	N	<INV>	.	LowQual	IMPRECISE;CIEND=-304,304;CIPOS=-304,304;SVTYPE=INV;SVMETHOD=EMBL.DELLYv0.6.7;CHR2=2;END=112362172;CT=5to5;INSLEN=0;PE=2;MAPQ=7	GT:GL:GQ:FT:RCL:RC:RCR:CN:DR:DV:RR:RV	0/0:0,-12.2748,-140.225:123:PASS:6602502:11165200:6608497:2:44:1:0:0
2	87575801	INV00000495	N	<INV>	.	LowQual	IMPRECISE;CIEND=-318,318;CIPOS=-318,318;SVTYPE=INV;SVMETHOD=EMBL.DELLYv0.6.7;CHR2=2;END=91759793;CT=5to5;INSLEN=0;PE=7;MAPQ=7	GT:GL:GQ:FT:RCL:RC:RCR:CN:DR:DV:RR:RV	0/0:0,-12.3323,-201.525:123:PASS:993661:1423324:1349190:1:60:6:0:0
2	87587054	INV00000496	N	<INV>	.	LowQual	IMPRECISE;CIEND=-145,145;CIPOS=-145,145;SVTYPE=INV;SVMETHOD=EMBL.DELLYv0.6.7;CHR2=2;END=91740013;CT=3to3;INSLEN=0;PE=3;MAPQ=8	GT:GL:GQ:FT:RCL:RC:RCR:CN:DR:DV:RR:RV	0/0:0,-33.3966,-430.245:10000:PASS:991114:1399437:1361815:1:122:2:0:0
2	87587161	INV00000497	N	<INV>	.	LowQual	IMPRECISE;CIEND=-218,218;CIPOS=-218,218;SVTYPE=INV;SVMETHOD=EMBL.DELLYv0.6.7;CHR2=2;END=91737540;CT=5to5;INSLEN=0;PE=5;MAPQ=6	GT:GL:GQ:FT:RCL:RC:RCR:CN:DR:DV:RR:RV	0/0:0,-47.0656,-587.544:10000:PASS:990527:1392691:1368480:1:162:3:0:0
2	87587367	INV00000498	N	<INV>	.	LowQual	IMPRECISE;CIEND=-395,395;CIPOS=-395,395;SVTYPE=INV;SVMETHOD=EMBL.DELLYv0.6.7;CHR2=2;END=91739807;CT=5to5;INSLEN=0;PE=2;MAPQ=33	GT:GL:GQ:FT:RCL:RC:RCR:CN:DR:DV:RR:RV	0/0:0,-89.7697,-1000:10000:PASS:991537:1398119:1362446:1:313:1:0:0
2	87591496	INV00000499	N	<INV>	.	LowQual	IMPRECISE;CIEND=-434,434;CIPOS=-434,434;SVTYPE=INV;SVMETHOD=EMBL.DELLYv0.6.7;CHR2=2;END=91739755;CT=5to5;INSLEN=0;PE=2;MAPQ=5	GT:GL:GQ:FT:RCL:RC:RCR:CN:DR:DV:RR:RV	0/0:0,-44.3743,-605.249:10000:PASS:991857:1394557:1362585:1:149:2:0:0
2	87592933	INV00000500	N	<INV>	.	LowQual	IMPRECISE;CIEND=-283,283;CIPOS=-283,283;SVTYPE=INV;SVMETHOD=EMBL.DELLYv0.6.7;CHR2=2;END=91738281;CT=5to5;INSLEN=0;PE=2;MAPQ=39	GT:GL:GQ:FT:RCL:RC:RCR:CN:DR:DV:RR:RV	0/0:0,-19.0066,-294.769:10000:PASS:991667:1389495:1366375:1:79:2:0:0
2	87593525	INV00000501	N	<INV>	.	LowQual	IMPRECISE;CIEND=-367,367;CIPOS=-367,367;SVTYPE=INV;SVMETHOD=EMBL.DELLYv0.6.7;CHR2=2;END=91739867;CT=3to3;INSLEN=0;PE=7;MAPQ=4	GT:GL:GQ:FT:RCL:RC:RCR:CN:DR:DV:RR:RV	0/0:0,-16.1678,-203.872:10000:PASS:992503:1392797:1362186:1:59:3:0:0
2	87623687	INV00000510	N	<INV>	.	LowQual	IMPRECISE;CIEND=-9,9;CIPOS=-9,9;SVTYPE=INV;SVMETHOD=EMBL.DELLYv0.6.7;CHR2=2;END=90481646;CT=5to5;INSLEN=0;PE=30;MAPQ=6	GT:GL:GQ:FT:RCL:RC:RCR:CN:DR:DV:RR:RV	0/0:0,-0.657555,-143.266:8:LowQual:662475:1251876:407160:2:55:16:0:0
2	87623691	INV00000508	N	<INV>	.	LowQual	IMPRECISE;CIEND=-149,149;CIPOS=-149,149;SVTYPE=INV;SVMETHOD=EMBL.DELLYv0.6.7;CHR2=2;END=90485105;CT=5to5;INSLEN=0;PE=6;MAPQ=14	GT:GL:GQ:FT:RCL:RC:RCR:CN:DR:DV:RR:RV	0/0:0,-8.60265,-152.426:86:PASS:663498:1263931:400429:2:55:5:0:0
2	87623736	INV00000506	N	<INV>	.	LowQual	IMPRECISE;CIEND=-116,116;CIPOS=-116,116;SVTYPE=INV;SVMETHOD=EMBL.DELLYv0.6.7;CHR2=2;END=90476815;CT=5to5;INSLEN=0;PE=3;MAPQ=6	GT:GL:GQ:FT:RCL:RC:RCR:CN:DR:DV:RR:RV	0/0:0,-24.2124,-246.949:10000:PASS:661306:1243002:409474:2:85:1:0:0
2	87623805	INV00000505	N	<INV>	.	LowQual	IMPRECISE;CIEND=-420,420;CIPOS=-420,420;SVTYPE=INV;SVMETHOD=EMBL.DELLYv0.6.7;CHR2=2;END=91706962;CT=5to5;INSLEN=0;PE=4;MAPQ=5	GT:GL:GQ:FT:RCL:RC:RCR:CN:DR:DV:RR:RV	0/0:0,-19.2133,-159.027:10000:PASS:981660:1349901:1384634:1:72:4:0:0
2	87623907	INV00000504	N	<INV>	.	LowQual	IMPRECISE;CIEND=-432,432;CIPOS=-432,432;SVTYPE=INV;SVMETHOD=EMBL.DELLYv0.6.7;CHR2=2;END=91707562;CT=5to5;INSLEN=0;PE=3;MAPQ=4	GT:GL:GQ:FT:RCL:RC:RCR:CN:DR:DV:RR:RV	0/0:0,-13.4138,-103.061:134:PASS:983521:1348506:1384227:1:56:1:0:0
2	87623918	INV00000502	N	<INV>	.	LowQual	IMPRECISE;CIEND=-406,406;CIPOS=-406,406;SVTYPE=INV;SVMETHOD=EMBL.DELLYv0.6.7;CHR2=2;END=91707054;CT=3to3;INSLEN=0;PE=4;MAPQ=7	GT:GL:GQ:FT:RCL:RC:RCR:CN:DR:DV:RR:RV	0/0:0,-10.583,-131.701:106:PASS:983519:1348185:1384417:1:42:4:0:0
2	87623993	INV00000509	N	<INV>	.	LowQual	IMPRECISE;CIEND=-322,322;CIPOS=-322,322;SVTYPE=INV;SVMETHOD=EMBL.DELLYv0.6.7;CHR2=2;END=91694632;CT=3to3;INSLEN=0;PE=23;MAPQ=4	GT:GL:GQ:FT:RCL:RC:RCR:CN:DR:DV:RR:RV	0/0:0,-40.7609,-611.64:10000:PASS:980676:1341440:1390581:1:174:9:0:0
2	87624036	INV00000511	N	<INV>	.	LowQual	IMPRECISE;CIEND=-72,72;CIPOS=-72,72;SVTYPE=INV;SVMETHOD=EMBL.DELLYv0.6.7;CHR2=2;END=90485489;CT=3to3;INSLEN=0;PE=81;MAPQ=9	GT:GL:GQ:FT:RCL:RC:RCR:CN:DR:DV:RR:RV	0/1:-53.0383,0,-91.8347:10000:PASS:666884:1262604:398677:2:45:68:0:0
2	87624044	INV00000507	N	<INV>	.	LowQual	IMPRECISE;CIEND=-189,189;CIPOS=-189,189;SVTYPE=INV;SVMETHOD=EMBL.DELLYv0.6.7;CHR2=2;END=90482344;CT=3to3;INSLEN=0;PE=4;MAPQ=6	GT:GL:GQ:FT:RCL:RC:RCR:CN:DR:DV:RR:RV	0/0:0,-116.766,-1000:10000:PASS:666057:1257379:398346:2:421:2:0:0
2	87624110	INV00000503	N	<INV>	.	LowQual	IMPRECISE;CIEND=-417,417;CIPOS=-417,417;SVTYPE=INV;SVMETHOD=EMBL.DELLYv0.6.7;CHR2=2;END=90481517;CT=3to3;INSLEN=0;PE=2;MAPQ=5	GT:GL:GQ:FT:RCL:RC:RCR:CN:DR:DV:RR:RV	0/0:0,-39.6171,-385.438:10000:PASS:666215:1247567:406919:2:139:1:0:0
2	87625445	INV00000512	N	<INV>	.	LowQual	IMPRECISE;CIEND=-62,62;CIPOS=-62,62;SVTYPE=INV;SVMETHOD=EMBL.DELLYv0.6.7;CHR2=2;END=90485078;CT=5to5;INSLEN=0;PE=5;MAPQ=4	GT:GL:GQ:FT:RCL:RC:RCR:CN:DR:DV:RR:RV	0/0:0,-46.0456,-450.955:10000:PASS:668499:1257340:399176:2:168:2:0:0
2	87625932	INV00000513	N	<INV>	.	LowQual	IMPRECISE;CIEND=-432,432;CIPOS=-432,432;SVTYPE=INV;SVMETHOD=EMBL.DELLYv0.6.7;CHR2=2;END=90482361;CT=3to3;INSLEN=0;PE=2;MAPQ=7	GT:GL:GQ:FT:RCL:RC:RCR:CN:DR:DV:RR:RV	0/0:0,-35.3017,-307.068:10000:PASS:669331:1252671:397840:2:126:1:0:0
2	87627438	INV00000514	N	<INV>	.	LowQual	IMPRECISE;CIEND=-419,419;CIPOS=-419,419;SVTYPE=INV;SVMETHOD=EMBL.DELLYv0.6.7;CHR2=2;END=90478616;CT=3to3;INSLEN=0;PE=2;MAPQ=8	GT:GL:GQ:FT:RCL:RC:RCR:CN:DR:DV:RR:RV	0/0:0,-19.2159,-283.416:10000:PASS:668131:1236702:406993:2:67:2:0:0
2	87628887	INV00000515	N	<INV>	.	PASS	IMPRECISE;CIEND=-74,74;CIPOS=-74,74;SVTYPE=INV;SVMETHOD=EMBL.DELLYv0.6.7;CHR2=2;END=91703781;CT=3to3;INSLEN=0;PE=17;MAPQ=46	GT:GL:GQ:FT:RCL:RC:RCR:CN:DR:DV:RR:RV	0/1:-46.4619,0,-149.045:10000:PASS:986305:1338872:1386137:1:43:16:0:0
2	87633681	INV00000516	N	<INV>	.	LowQual	IMPRECISE;CIEND=-182,182;CIPOS=-182,182;SVTYPE=INV;SVMETHOD=EMBL.DELLYv0.6.7;CHR2=2;END=90485129;CT=5to5;INSLEN=0;PE=36;MAPQ=7	GT:GL:GQ:FT:RCL:RC:RCR:CN:DR:DV:RR:RV	0/1:-11.4677,0,-77.8785:115:PASS:667276:1252128:395139:2:42:28:0:0
2	87634012	INV00000517	N	<INV>	.	LowQual	IMPRECISE;CIEND=-280,280;CIPOS=-280,280;SVTYPE=INV;SVMETHOD=EMBL.DELLYv0.6.7;CHR2=2;END=90477218;CT=3to3;INSLEN=0;PE=7;MAPQ=2	GT:GL:GQ:FT:RCL:RC:RCR:CN:DR:DV:RR:RV	0/0:0,-27.9787,-316.576:10000:PASS:665526:1231363:405101:2:100:0:0:0
2	87634012	INV00000518	N	<INV>	.	LowQual	IMPRECISE;CIEND=-432,432;CIPOS=-432,432;SVTYPE=INV;SVMETHOD=EMBL.DELLYv0.6.7;CHR2=2;END=91707058;CT=3to3;INSLEN=0;PE=4;MAPQ=1	GT:GL:GQ:FT:RCL:RC:RCR:CN:DR:DV:RR:RV	0/0:0,-11.9834,-132.341:120:PASS:985109:1338538:1384416:1:41:0:0:0
2	87634209	INV00000519	N	<INV>	.	LowQual	IMPRECISE;CIEND=-336,336;CIPOS=-336,336;SVTYPE=INV;SVMETHOD=EMBL.DELLYv0.6.7;CHR2=2;END=90485492;CT=3to3;INSLEN=0;PE=19;MAPQ=9	GT:GL:GQ:FT:RCL:RC:RCR:CN:DR:DV:RR:RV	0/1:-11.1226,0,-104.087:111:PASS:667708:1253563:392999:2:44:18:0:0
2	87641941	INV00000521	N	<INV>	.	LowQual	IMPRECISE;CIEND=-163,163;CIPOS=-163,163;SVTYPE=INV;SVMETHOD=EMBL.DELLYv0.6.7;CHR2=2;END=90481645;CT=5to5;INSLEN=0;PE=32;MAPQ=9	GT:GL:GQ:FT:RCL:RC:RCR:CN:DR:DV:RR:RV	0/0:0,-40.3896,-582.25:10000:PASS:662592:1237347:398851:2:239:27:0:0
2	87642134	INV00000523	N	<INV>	.	LowQual	IMPRECISE;CIEND=-411,411;CIPOS=-411,411;SVTYPE=INV;SVMETHOD=EMBL.DELLYv0.6.7;CHR2=2;END=90485229;CT=3to3;INSLEN=0;PE=4;MAPQ=9	GT:GL:GQ:FT:RCL:RC:RCR:CN:DR:DV:RR:RV	0/0:0,-59.2302,-498.777:10000:PASS:664718:1248737:390888:2:223:3:0:0
2	87642184	INV00000520	N	<INV>	.	LowQual	IMPRECISE;CIEND=-55,55;CIPOS=-55,55;SVTYPE=INV;SVMETHOD=EMBL.DELLYv0.6.7;CHR2=2;END=90485306;CT=5to5;INSLEN=0;PE=6;MAPQ=10	GT:GL:GQ:FT:RCL:RC:RCR:CN:DR:DV:RR:RV	0/0:0,-61.0405,-534.302:10000:PASS:664813:1248744:390868:2:223:2:0:0
2	87642209	INV00000522	N	<INV>	.	LowQual	IMPRECISE;CIEND=-134,134;CIPOS=-134,134;SVTYPE=INV;SVMETHOD=EMBL.DELLYv0.6.7;CHR2=2;END=90482458;CT=3to3;INSLEN=0;PE=66;MAPQ=13	GT:GL:GQ:FT:RCL:RC:RCR:CN:DR:DV:RR:RV	0/1:-20.3576,0,-370.95:10000:PASS:664032:1245556:390560:2:182:56:0:0
2	87643662	INV00000524	N	<INV>	.	LowQual	IMPRECISE;CIEND=-442,442;CIPOS=-442,442;SVTYPE=INV;SVMETHOD=EMBL.DELLYv0.6.7;CHR2=2;END=90475716;CT=3to3;INSLEN=0;PE=2;MAPQ=10	GT:GL:GQ:FT:RCL:RC:RCR:CN:DR:DV:RR:RV	0/0:0,-22.1485,-191.61:10000:PASS:663155:1224041:399158:2:81:1:0:0
2	87643964	INV00000525	N	<INV>	.	LowQual	IMPRECISE;CIEND=-265,265;CIPOS=-265,265;SVTYPE=INV;SVMETHOD=EMBL.DELLYv0.6.7;CHR2=2;END=91697872;CT=3to3;INSLEN=0;PE=2;MAPQ=19	GT:GL:GQ:FT:RCL:RC:RCR:CN:DR:DV:RR:RV	0/1:-1.40567,0,-5.54611:14:LowQual:980300:1328616:1388697:1:3:2:0:0
2	87644341	INV00000526	N	<INV>	.	LowQual	IMPRECISE;CIEND=-288,288;CIPOS=-288,288;SVTYPE=INV;SVMETHOD=EMBL.DELLYv0.6.7;CHR2=2;END=90482175;CT=5to5;INSLEN=0;PE=6;MAPQ=9	GT:GL:GQ:FT:RCL:RC:RCR:CN:DR:DV:RR:RV	0/0:0,-120.321,-944.658:10000:PASS:665170:1239885:391868:2:452:3:0:0
2	87644345	INV00000528	N	<INV>	.	LowQual	IMPRECISE;CIEND=-338,338;CIPOS=-338,338;SVTYPE=INV;SVMETHOD=EMBL.DELLYv0.6.7;CHR2=2;END=90481640;CT=5to5;INSLEN=0;PE=7;MAPQ=8	GT:GL:GQ:FT:RCL:RC:RCR:CN:DR:DV:RR:RV	0/0:0,-61.4819,-610.244:10000:PASS:665042:1233157:398356:2:236:7:0:0
2	87644476	INV00000527	N	<INV>	.	LowQual	IMPRECISE;CIEND=-209,209;CIPOS=-209,209;SVTYPE=INV;SVMETHOD=EMBL.DELLYv0.6.7;CHR2=2;END=90485084;CT=5to5;INSLEN=0;PE=3;MAPQ=11	GT:GL:GQ:FT:RCL:RC:RCR:CN:DR:DV:RR:RV	0/0:0,-46.0762,-458.286:10000:PASS:666360:1244658:390350:2:172:3:0:0
2	87644572	INV00000530	N	<INV>	.	LowQual	IMPRECISE;CIEND=-97,97;CIPOS=-97,97;SVTYPE=INV;SVMETHOD=EMBL.DELLYv0.6.7;CHR2=2;END=90482440;CT=3to3;INSLEN=0;PE=163;MAPQ=8	GT:GL:GQ:FT:RCL:RC:RCR:CN:DR:DV:RR:RV	0/1:-16.0835,0,-276.838:10000:PASS:666341:1241491:389168:2:198:131:0:0
2	87644723	INV00000529	N	<INV>	.	LowQual	IMPRECISE;CIEND=-137,137;CIPOS=-137,137;SVTYPE=INV;SVMETHOD=EMBL.DELLYv0.6.7;CHR2=2;END=90485490;CT=3to3;INSLEN=0;PE=22;MAPQ=6	GT:GL:GQ:FT:RCL:RC:RCR:CN:DR:DV:RR:RV	0/0:0,-0.364545,-105.346:5:LowQual:667227:1245993:388630:2:44:15:0:0
2	87645116	INV00000531	N	<INV>	.	PASS	IMPRECISE;CIEND=-349,349;CIPOS=-349,349;SVTYPE=INV;SVMETHOD=EMBL.DELLYv0.6.7;CHR2=2;END=90475442;CT=5to5;INSLEN=0;PE=4;MAPQ=33	GT:GL:GQ:FT:RCL:RC:RCR:CN:DR:DV:RR:RV	0/0:0,-2.92107,-131.582:29:PASS:664559:1220975:398767:2:48:4:0:0
2	87645392	INV00000532	N	<INV>	.	PASS	IMPRECISE;CIEND=-211,211;CIPOS=-211,211;SVTYPE=INV;SVMETHOD=EMBL.DELLYv0.6.7;CHR2=2;END=91696152;CT=3to3;INSLEN=0;PE=26;MAPQ=45	GT:GL:GQ:FT:RCL:RC:RCR:CN:DR:DV:RR:RV	0/1:-99.433,0,-11.7898:118:PASS:981347:1325346:1389395:1:9:25:0:0
2	87645934	INV00000535	N	<INV>	.	PASS	IMPRECISE;CIEND=-333,333;CIPOS=-333,333;SVTYPE=INV;SVMETHOD=EMBL.DELLYv0.6.7;CHR2=2;END=91696965;CT=5to5;INSLEN=0;PE=3;MAPQ=24	GT:GL:GQ:FT:RCL:RC:RCR:CN:DR:DV:RR:RV	0/0:0,-4.0301,-107.193:40:PASS:981573:1325298:1389029:1:37:3:0:0
2	87645999	INV00000534	N	<INV>	.	LowQual	IMPRECISE;CIEND=-352,352;CIPOS=-352,352;SVTYPE=INV;SVMETHOD=EMBL.DELLYv0.6.7;CHR2=2;END=91696822;CT=3to3;INSLEN=0;PE=2;MAPQ=9	GT:GL:GQ:FT:RCL:RC:RCR:CN:DR:DV:RR:RV	0/0:0,-8.71162,-88.2361:87:PASS:981529:1325128:1389144:1:32:1:0:0
2	87645999	INV00000533	N	<INV>	.	LowQual	IMPRECISE;CIEND=-349,349;CIPOS=-349,349;SVTYPE=INV;SVMETHOD=EMBL.DELLYv0.6.7;CHR2=2;END=91697435;CT=3to3;INSLEN=0;PE=2;MAPQ=10	GT:GL:GQ:FT:RCL:RC:RCR:CN:DR:DV:RR:RV	0/0:0,-6.41821,-49.206:64:PASS:981674:1325486:1388786:1:30:2:0:0
2	87647132	INV00000536	N	<INV>	.	LowQual	IMPRECISE;CIEND=-435,435;CIPOS=-435,435;SVTYPE=INV;SVMETHOD=EMBL.DELLYv0.6.7;CHR2=2;END=90485489;CT=3to3;INSLEN=0;PE=2;MAPQ=6	GT:GL:GQ:FT:RCL:RC:RCR:CN:DR:DV:RR:RV	0/0:0,-11.8927,-120.671:119:PASS:667221:1244100:387661:2:45:1:0:0
2	87648037	INV00000537	N	<INV>	.	LowQual	IMPRECISE;CIEND=-415,415;CIPOS=-415,415;SVTYPE=INV;SVMETHOD=EMBL.DELLYv0.6.7;CHR2=2;END=91706933;CT=5to5;INSLEN=0;PE=2;MAPQ=2	GT:GL:GQ:FT:RCL:RC:RCR:CN:DR:DV:RR:RV	0/0:0,-6.75862,-41.9339:68:PASS:983769:1328387:1384645:1:24:0:0:0
2	87651681	INV00000538	N	<INV>	.	LowQual	IMPRECISE;CIEND=-338,338;CIPOS=-338,338;SVTYPE=INV;SVMETHOD=EMBL.DELLYv0.6.7;CHR2=2;END=90485297;CT=5to5;INSLEN=0;PE=5;MAPQ=9	GT:GL:GQ:FT:RCL:RC:RCR:CN:DR:DV:RR:RV	0/0:0,-31.4234,-301.6:10000:PASS:664638:1241330:386938:2:119:4:0:0
2	87655434	INV00000541	N	<INV>	.	LowQual	IMPRECISE;CIEND=-111,111;CIPOS=-111,111;SVTYPE=INV;SVMETHOD=EMBL.DELLYv0.6.7;CHR2=2;END=90485282;CT=5to5;INSLEN=0;PE=3;MAPQ=1	GT:GL:GQ:FT:RCL:RC:RCR:CN:DR:DV:RR:RV	0/0:0,-18.4458,-161.978:10000:PASS:663507:1239430:385535:2:66:0:0:0
2	87655643	INV00000540	N	<INV>	.	LowQual	IMPRECISE;CIEND=-244,244;CIPOS=-244,244;SVTYPE=INV;SVMETHOD=EMBL.DELLYv0.6.7;CHR2=2;END=90476813;CT=5to5;INSLEN=0;PE=2;MAPQ=2	GT:GL:GQ:FT:RCL:RC:RCR:CN:DR:DV:RR:RV	0/0:0,-27.9906,-301.69:10000:PASS:661183:1217712:394269:2:98:0:0:0
2	87655791	INV00000542	N	<INV>	.	LowQual	IMPRECISE;CIEND=-430,430;CIPOS=-430,430;SVTYPE=INV;SVMETHOD=EMBL.DELLYv0.6.7;CHR2=2;END=87720575;CT=3to3;INSLEN=0;PE=2;MAPQ=12	GT:GL:GQ:FT:RCL:RC:RCR:CN:DR:DV:RR:RV	0/1:-0.000485025,0,-5.9785:3:LowQual:26256:2592:5820:0:6:2:0:0
2	87655914	INV00000544	N	<INV>	.	LowQual	IMPRECISE;CIEND=-264,264;CIPOS=-264,264;SVTYPE=INV;SVMETHOD=EMBL.DELLYv0.6.7;CHR2=2;END=90485489;CT=3to3;INSLEN=0;PE=18;MAPQ=9	GT:GL:GQ:FT:RCL:RC:RCR:CN:DR:DV:RR:RV	0/1:-7.09389,0,-105.462:71:PASS:664230:1239891:384024:2:45:14:0:0
2	87656035	INV00000539	N	<INV>	.	LowQual	IMPRECISE;CIEND=-370,370;CIPOS=-370,370;SVTYPE=INV;SVMETHOD=EMBL.DELLYv0.6.7;CHR2=2;END=90484264;CT=5to5;INSLEN=0;PE=2;MAPQ=3	GT:GL:GQ:FT:RCL:RC:RCR:CN:DR:DV:RR:RV	0/0:0,-11.5191,-97.6769:115:PASS:663993:1236953:384692:2:41:0:0:0
2	87656132	INV00000543	N	<INV>	.	LowQual	IMPRECISE;CIEND=-204,204;CIPOS=-204,204;SVTYPE=INV;SVMETHOD=EMBL.DELLYv0.6.7;CHR2=2;END=90481922;CT=5to5;INSLEN=0;PE=5;MAPQ=6	GT:GL:GQ:FT:RCL:RC:RCR:CN:DR:DV:RR:RV	0/0:0,-35.5458,-277.414:10000:PASS:663477:1228188:388961:2:147:3:0:0
2	87720006	INV00000545	N	<INV>	.	PASS	IMPRECISE;CIEND=-214,214;CIPOS=-214,214;SVTYPE=INV;SVMETHOD=EMBL.DELLYv0.6.7;CHR2=2;END=90477316;CT=3to3;INSLEN=0;PE=4;MAPQ=37	GT:GL:GQ:FT:RCL:RC:RCR:CN:DR:DV:RR:RV	1/1:-12.0856,-1.18972,0:12:LowQual:613201:1215357:367133:2:0:4:0:0
2	87855385	INV00000546	N	<INV>	.	LowQual	IMPRECISE;CIEND=-427,427;CIPOS=-427,427;SVTYPE=INV;SVMETHOD=EMBL.DELLYv0.6.7;CHR2=2;END=112152754;CT=5to5;INSLEN=0;PE=2;MAPQ=26	GT:GL:GQ:FT:RCL:RC:RCR:CN:DR:DV:RR:RV	0/1:-0.794531,0,-40.0884:9:LowQual:6383437:10942165:6416749:2:12:2:0:0
2	87857877	INV00000547	N	<INV>	.	LowQual	IMPRECISE;CIEND=-327,327;CIPOS=-327,327;SVTYPE=INV;SVMETHOD=EMBL.DELLYv0.6.7;CHR2=2;END=112150147;CT=5to5;INSLEN=0;PE=2;MAPQ=5	GT:GL:GQ:FT:RCL:RC:RCR:CN:DR:DV:RR:RV	0/0:0,-7.0485,-81.6509:70:PASS:6381201:10941107:6414403:2:25:2:0:0
2	87943392	INV00000548	N	<INV>	.	LowQual	IMPRECISE;CIEND=-40,40;CIPOS=-40,40;SVTYPE=INV;SVMETHOD=EMBL.DELLYv0.6.7;CHR2=2;END=112064743;CT=5to5;INSLEN=0;PE=2;MAPQ=10	GT:GL:GQ:FT:RCL:RC:RCR:CN:DR:DV:RR:RV	0/0:0,-11.8739,-170.075:119:PASS:6314724:10887590:6348833:2:42:1:0:0
2	88206983	INV00000549	N	<INV>	.	LowQual	IMPRECISE;CIEND=-310,310;CIPOS=-310,310;SVTYPE=INV;SVMETHOD=EMBL.DELLYv0.6.7;CHR2=2;END=168735410;CT=3to3;INSLEN=0;PE=6;MAPQ=13	GT:GL:GQ:FT:RCL:RC:RCR:CN:DR:DV:RR:RV	0/0:0,-4.7383,-201.056:47:PASS:21706540:41503860:22337646:2:36:5:0:0
2	89073307	INV00000550	N	<INV>	.	LowQual	IMPRECISE;CIEND=-418,418;CIPOS=-418,418;SVTYPE=INV;SVMETHOD=EMBL.DELLYv0.6.7;CHR2=2;END=96603866;CT=5to5;INSLEN=0;PE=2;MAPQ=33	GT:GL:GQ:FT:RCL:RC:RCR:CN:DR:DV:RR:RV	0/0:0,-21.4751,-412.679:10000:PASS:1722551:2756738:1924202:2:92:2:0:0
2	89073505	INV00000551	N	<INV>	.	PASS	IMPRECISE;CIEND=-180,180;CIPOS=-180,180;SVTYPE=INV;SVMETHOD=EMBL.DELLYv0.6.7;CHR2=2;END=96603566;CT=3to3;INSLEN=0;PE=10;MAPQ=36	GT:GL:GQ:FT:RCL:RC:RCR:CN:DR:DV:RR:RV	0/0:0,-8.68226,-512.625:87:PASS:1722981:2755808:1924210:2:144:10:0:0
2	89074109	INV00000552	N	<INV>	.	LowQual	IMPRECISE;CIEND=-413,413;CIPOS=-413,413;SVTYPE=INV;SVMETHOD=EMBL.DELLYv0.6.7;CHR2=2;END=96603171;CT=5to5;INSLEN=0;PE=4;MAPQ=8	GT:GL:GQ:FT:RCL:RC:RCR:CN:DR:DV:RR:RV	0/0:0,-38.5462,-573.734:10000:PASS:1723350:2753903:1924627:2:150:4:0:0
2	89074231	INV00000553	N	<INV>	.	LowQual	IMPRECISE;CIEND=-403,403;CIPOS=-403,403;SVTYPE=INV;SVMETHOD=EMBL.DELLYv0.6.7;CHR2=2;END=96602850;CT=3to3;INSLEN=0;PE=10;MAPQ=18	GT:GL:GQ:FT:RCL:RC:RCR:CN:DR:DV:RR:RV	0/0:0,-21.8205,-464.563:10000:PASS:1723391:2753136:1924801:2:126:10:0:0
2	89075017	INV00000554	N	<INV>	.	PASS	IMPRECISE;CIEND=-384,384;CIPOS=-384,384;SVTYPE=INV;SVMETHOD=EMBL.DELLYv0.6.7;CHR2=2;END=96602055;CT=3to3;INSLEN=0;PE=8;MAPQ=30	GT:GL:GQ:FT:RCL:RC:RCR:CN:DR:DV:RR:RV	0/0:0,-18.5484,-500.71:10000:PASS:1723748:2751046:1924750:2:133:8:0:0
2	89076304	INV00000555	N	<INV>	.	LowQual	IMPRECISE;CIEND=-409,409;CIPOS=-409,409;SVTYPE=INV;SVMETHOD=EMBL.DELLYv0.6.7;CHR2=2;END=96601244;CT=5to5;INSLEN=0;PE=2;MAPQ=7	GT:GL:GQ:FT:RCL:RC:RCR:CN:DR:DV:RR:RV	0/0:0,-26.3176,-294.115:10000:PASS:1723795:2748531:1925045:2:91:2:0:0
2	89080496	INV00000557	N	<INV>	.	LowQual	IMPRECISE;CIEND=-184,184;CIPOS=-184,184;SVTYPE=INV;SVMETHOD=EMBL.DELLYv0.6.7;CHR2=2;END=96596826;CT=5to5;INSLEN=0;PE=21;MAPQ=3	GT:GL:GQ:FT:RCL:RC:RCR:CN:DR:DV:RR:RV	0/0:0,-31.4566,-477.382:10000:PASS:1724277:2736667:1926967:1:113:5:0:0
2	89080656	INV00000556	N	<INV>	.	PASS	IMPRECISE;CIEND=-380,380;CIPOS=-380,380;SVTYPE=INV;SVMETHOD=EMBL.DELLYv0.6.7;CHR2=2;END=98178790;CT=3to3;INSLEN=0;PE=11;MAPQ=22	GT:GL:GQ:FT:RCL:RC:RCR:CN:DR:DV:RR:RV	0/0:0,-6.40807,-342.229:64:PASS:2160012:3492833:2406245:2:93:11:0:0
2	89081907	INV00000559	N	<INV>	.	LowQual	IMPRECISE;CIEND=-220,220;CIPOS=-220,220;SVTYPE=INV;SVMETHOD=EMBL.DELLYv0.6.7;CHR2=2;END=96595460;CT=3to3;INSLEN=0;PE=78;MAPQ=11	GT:GL:GQ:FT:RCL:RC:RCR:CN:DR:DV:RR:RV	0/1:-46.3798,0,-387.626:10000:PASS:1724808:2733152:1926724:1:88:78:0:0
2	89081915	INV00000558	N	<INV>	.	LowQual	IMPRECISE;CIEND=-210,210;CIPOS=-210,210;SVTYPE=INV;SVMETHOD=EMBL.DELLYv0.6.7;CHR2=2;END=98177672;CT=3to3;INSLEN=0;PE=74;MAPQ=6	GT:GL:GQ:FT:RCL:RC:RCR:CN:DR:DV:RR:RV	0/0:0,-5.53352,-398.949:55:PASS:2160467:3489560:2406641:2:86:68:0:0
2	89082403	INV00000560	N	<INV>	.	LowQual	IMPRECISE;CIEND=-204,204;CIPOS=-204,204;SVTYPE=INV;SVMETHOD=EMBL.DELLYv0.6.7;CHR2=2;END=96592978;CT=5to5;INSLEN=0;PE=10;MAPQ=8	GT:GL:GQ:FT:RCL:RC:RCR:CN:DR:DV:RR:RV	0/0:0,-12.8636,-317.503:129:PASS:1724107:2729224:1928042:1:61:8:0:0
2	89088513	INV00000562	N	<INV>	.	LowQual	IMPRECISE;CIEND=-328,328;CIPOS=-328,328;SVTYPE=INV;SVMETHOD=EMBL.DELLYv0.6.7;CHR2=2;END=98170652;CT=5to5;INSLEN=0;PE=14;MAPQ=3	GT:GL:GQ:FT:RCL:RC:RCR:CN:DR:DV:RR:RV	0/0:0,-16.8163,-342.498:10000:PASS:2158771:3478808:2404606:2:61:6:0:0
2	89088695	INV00000561	N	<INV>	.	LowQual	IMPRECISE;CIEND=-182,182;CIPOS=-182,182;SVTYPE=INV;SVMETHOD=EMBL.DELLYv0.6.7;CHR2=2;END=96527809;CT=3to3;INSLEN=0;PE=11;MAPQ=1	GT:GL:GQ:FT:RCL:RC:RCR:CN:DR:DV:RR:RV	0/0:0,-14.4445,-230.195:144:PASS:1707111:2693119:1904568:1:48:0:0:0
2	89161071	INV00000563	N	<INV>	.	LowQual	IMPRECISE;CIEND=-175,175;CIPOS=-175,175;SVTYPE=INV;SVMETHOD=EMBL.DELLYv0.6.7;CHR2=2;END=90044442;CT=3to3;INSLEN=0;PE=21;MAPQ=10	GT:GL:GQ:FT:RCL:RC:RCR:CN:DR:DV:RR:RV	0/1:-16.5763,0,-5.95964:60:PASS:231741:408213:216324:2:2:21:0:0
2	89161436	INV00000564	N	<INV>	.	LowQual	IMPRECISE;CIEND=-156,156;CIPOS=-156,156;SVTYPE=INV;SVMETHOD=EMBL.DELLYv0.6.7;CHR2=2;END=90044442;CT=5to5;INSLEN=0;PE=7;MAPQ=10	GT:GL:GQ:FT:RCL:RC:RCR:CN:DR:DV:RR:RV	0/1:-4.0897,0,-15.3002:41:PASS:231454:408201:216207:2:3:7:0:0
2	89253223	INV00000565	N	<INV>	.	PASS	IMPRECISE;CIEND=-253,253;CIPOS=-253,253;SVTYPE=INV;SVMETHOD=EMBL.DELLYv0.6.7;CHR2=2;END=90243918;CT=3to3;INSLEN=0;PE=6;MAPQ=28	GT:GL:GQ:FT:RCL:RC:RCR:CN:DR:DV:RR:RV	0/1:-5.38182,0,-66.7286:54:PASS:224577:484261:133357:3:15:5:0:0
2	89253361	INV00000566	N	<INV>	.	LowQual	IMPRECISE;CIEND=-264,264;CIPOS=-264,264;SVTYPE=INV;SVMETHOD=EMBL.DELLYv0.6.7;CHR2=2;END=90243798;CT=5to5;INSLEN=0;PE=4;MAPQ=17	GT:GL:GQ:FT:RCL:RC:RCR:CN:DR:DV:RR:RV	0/1:-1.68381,0,-61.2014:17:PASS:224467:484178:133432:3:13:3:0:0
2	89255000	INV00000567	N	<INV>	.	PASS	IMPRECISE;CIEND=-396,396;CIPOS=-396,396;SVTYPE=INV;SVMETHOD=EMBL.DELLYv0.6.7;CHR2=2;END=90114706;CT=3to3;INSLEN=0;PE=3;MAPQ=32	GT:GL:GQ:FT:RCL:RC:RCR:CN:DR:DV:RR:RV	0/1:-5.08952,0,-43.7855:51:PASS:190245:428883:188585:2:12:3:0:0
2	89255000	INV00000568	N	<INV>	.	PASS	IMPRECISE;CIEND=-341,341;CIPOS=-341,341;SVTYPE=INV;SVMETHOD=EMBL.DELLYv0.6.7;CHR2=2;END=90255386;CT=3to3;INSLEN=0;PE=8;MAPQ=23	GT:GL:GQ:FT:RCL:RC:RCR:CN:DR:DV:RR:RV	0/1:-9.1854,0,-42.7672:92:PASS:226289:489903:127565:3:12:7:0:0
2	89265438	INV00000569	N	<INV>	.	LowQual	IMPRECISE;CIEND=-424,424;CIPOS=-424,424;SVTYPE=INV;SVMETHOD=EMBL.DELLYv0.6.7;CHR2=2;END=90249526;CT=3to3;INSLEN=0;PE=2;MAPQ=23	GT:GL:GQ:FT:RCL:RC:RCR:CN:DR:DV:RR:RV	0/0:0,-0.244049,-34.037:4:LowQual:217445:486762:130296:3:8:1:0:0
2	89266834	INV00000571	N	<INV>	.	LowQual	IMPRECISE;CIEND=-437,437;CIPOS=-437,437;SVTYPE=INV;SVMETHOD=EMBL.DELLYv0.6.7;CHR2=2;END=90138428;CT=3to3;INSLEN=0;PE=2;MAPQ=12	GT:GL:GQ:FT:RCL:RC:RCR:CN:DR:DV:RR:RV	0/0:0,-0.00823736,-33.6566:3:LowQual:187664:439387:177581:2:6:2:0:0
2	89266834	INV00000570	N	<INV>	.	LowQual	IMPRECISE;CIEND=-413,413;CIPOS=-413,413;SVTYPE=INV;SVMETHOD=EMBL.DELLYv0.6.7;CHR2=2;END=90198028;CT=3to3;INSLEN=0;PE=2;MAPQ=7	GT:GL:GQ:FT:RCL:RC:RCR:CN:DR:DV:RR:RV	0/0:0,-1.00824,-34.7933:10:LowQual:202937:463328:153640:3:6:2:0:0
2	89292310	INV00000572	N	<INV>	.	LowQual	IMPRECISE;CIEND=-428,428;CIPOS=-428,428;SVTYPE=INV;SVMETHOD=EMBL.DELLYv0.6.7;CHR2=2;END=90259751;CT=3to3;INSLEN=0;PE=2;MAPQ=17	GT:GL:GQ:FT:RCL:RC:RCR:CN:DR:DV:RR:RV	0/0:0,-4.01886,-93.508:40:PASS:200361:490452:125437:3:18:1:0:0
2	89292631	INV00000573	N	<INV>	.	LowQual	IMPRECISE;CIEND=-433,433;CIPOS=-433,433;SVTYPE=INV;SVMETHOD=EMBL.DELLYv0.6.7;CHR2=2;END=90259608;CT=5to5;INSLEN=0;PE=2;MAPQ=8	GT:GL:GQ:FT:RCL:RC:RCR:CN:DR:DV:RR:RV	0/0:0,-3.65692,-72.1164:37:PASS:200125:490299:125530:3:14:1:0:0
2	89295659	INV00000574	N	<INV>	.	LowQual	IMPRECISE;CIEND=-350,350;CIPOS=-350,350;SVTYPE=INV;SVMETHOD=EMBL.DELLYv0.6.7;CHR2=2;END=90115985;CT=3to3;INSLEN=0;PE=2;MAPQ=7	GT:GL:GQ:FT:RCL:RC:RCR:CN:DR:DV:RR:RV	0/0:0,-5.8427,-93.1403:58:PASS:159962:427181:187655:2:22:2:0:0
2	89397336	INV00000575	N	<INV>	.	LowQual	IMPRECISE;CIEND=-414,414;CIPOS=-414,414;SVTYPE=INV;SVMETHOD=EMBL.DELLYv0.6.7;CHR2=2;END=90251561;CT=5to5;INSLEN=0;PE=4;MAPQ=6	GT:GL:GQ:FT:RCL:RC:RCR:CN:DR:DV:RR:RV	0/0:0,-7.01801,-89.9866:70:PASS:135473:464311:129286:4:28:4:0:0
2	89413112	INV00000576	N	<INV>	.	LowQual	IMPRECISE;CIEND=-184,184;CIPOS=-184,184;SVTYPE=INV;SVMETHOD=EMBL.DELLYv0.6.7;CHR2=2;END=90264032;CT=5to5;INSLEN=0;PE=7;MAPQ=8	GT:GL:GQ:FT:RCL:RC:RCR:CN:DR:DV:RR:RV	0/0:0,-7.24084,-152.869:72:PASS:129925:466870:123450:4:34:7:0:0
2	89416656	INV00000577	N	<INV>	.	LowQual	IMPRECISE;CIEND=-288,288;CIPOS=-288,288;SVTYPE=INV;SVMETHOD=EMBL.DELLYv0.6.7;CHR2=2;END=90249526;CT=3to3;INSLEN=0;PE=5;MAPQ=5	GT:GL:GQ:FT:RCL:RC:RCR:CN:DR:DV:RR:RV	0/0:0,-7.00596,-98.1271:70:PASS:124060:459236:130296:4:29:4:0:0
2	89563647	INV00000578	N	<INV>	.	LowQual	IMPRECISE;CIEND=-89,89;CIPOS=-89,89;SVTYPE=INV;SVMETHOD=EMBL.DELLYv0.6.7;CHR2=2;END=89957161;CT=5to5;INSLEN=0;PE=2;MAPQ=59	GT:GL:GQ:FT:RCL:RC:RCR:CN:DR:DV:RR:RV	0/0:0,-1.92508,-99.4983:19:PASS:43002:298039:88220:5:25:1:0:0
2	89830436	INV00000583	N	<INV>	.	LowQual	IMPRECISE;CIEND=-1,1;CIPOS=-1,1;SVTYPE=INV;SVMETHOD=EMBL.DELLYv0.6.7;CHR2=2;END=89848652;CT=5to5;INSLEN=0;PE=16;MAPQ=10	GT:GL:GQ:FT:RCL:RC:RCR:CN:DR:DV:RR:RV	0/1:-10.9846,0,-8.30034:83:PASS:0:35284:56494:1:2:13:0:0
2	89830457	INV00000581	N	<INV>	.	LowQual	IMPRECISE;CIEND=-148,148;CIPOS=-148,148;SVTYPE=INV;SVMETHOD=EMBL.DELLYv0.6.7;CHR2=2;END=89846660;CT=5to5;INSLEN=0;PE=4;MAPQ=9	GT:GL:GQ:FT:RCL:RC:RCR:CN:DR:DV:RR:RV	0/0:0,-0.88504,-26.6609:10:LowQual:0:32453:52974:1:6:2:0:0
2	89830836	INV00000579	N	<INV>	.	LowQual	IMPRECISE;CIEND=-362,362;CIPOS=-362,362;SVTYPE=INV;SVMETHOD=EMBL.DELLYv0.6.7;CHR2=2;END=89842409;CT=3to3;INSLEN=0;PE=4;MAPQ=7	GT:GL:GQ:FT:RCL:RC:RCR:CN:DR:DV:RR:RV	0/0:0,-36.0368,-676.202:10000:PASS:826:21246:12735:3:125:3:0:0
2	89830848	INV00000580	N	<INV>	.	LowQual	IMPRECISE;CIEND=-397,397;CIPOS=-397,397;SVTYPE=INV;SVMETHOD=EMBL.DELLYv0.6.7;CHR2=2;END=89848794;CT=3to3;INSLEN=0;PE=2;MAPQ=8	GT:GL:GQ:FT:RCL:RC:RCR:CN:DR:DV:RR:RV	0/0:0,-35.2881,-652.438:10000:PASS:840:35350:55593:1:120:1:0:0
2	89830852	INV00000582	N	<INV>	.	LowQual	IMPRECISE;CIEND=-153,153;CIPOS=-153,153;SVTYPE=INV;SVMETHOD=EMBL.DELLYv0.6.7;CHR2=2;END=89846949;CT=3to3;INSLEN=0;PE=6;MAPQ=9	GT:GL:GQ:FT:RCL:RC:RCR:CN:DR:DV:RR:RV	0/0:0,-31.9973,-668.153:10000:PASS:845:32524:52392:1:124:6:0:0
2	89831658	INV00000584	N	<INV>	.	LowQual	IMPRECISE;CIEND=-444,444;CIPOS=-444,444;SVTYPE=INV;SVMETHOD=EMBL.DELLYv0.6.7;CHR2=2;END=89845759;CT=3to3;INSLEN=0;PE=2;MAPQ=19	GT:GL:GQ:FT:RCL:RC:RCR:CN:DR:DV:RR:RV	0/0:0,-35.7955,-686.294:10000:PASS:1992:28292:30345:2:127:2:0:0
2	89831804	INV00000586	N	<INV>	.	LowQual	IMPRECISE;CIEND=-436,436;CIPOS=-436,436;SVTYPE=INV;SVMETHOD=EMBL.DELLYv0.6.7;CHR2=2;END=89845213;CT=5to5;INSLEN=0;PE=2;MAPQ=6	GT:GL:GQ:FT:RCL:RC:RCR:CN:DR:DV:RR:RV	0/0:0,-62.8613,-973.925:10000:PASS:2597:25686:22744:2:218:2:0:0
2	89831881	INV00000585	N	<INV>	.	LowQual	IMPRECISE;CIEND=-424,424;CIPOS=-424,424;SVTYPE=INV;SVMETHOD=EMBL.DELLYv0.6.7;CHR2=2;END=89844896;CT=3to3;INSLEN=0;PE=2;MAPQ=15	GT:GL:GQ:FT:RCL:RC:RCR:CN:DR:DV:RR:RV	0/0:0,-56.1479,-921.202:10000:PASS:2879:24703:21732:2:198:2:0:0
2	89834727	INV00000587	N	<INV>	.	LowQual	IMPRECISE;CIEND=-413,413;CIPOS=-413,413;SVTYPE=INV;SVMETHOD=EMBL.DELLYv0.6.7;CHR2=2;END=89849530;CT=5to5;INSLEN=0;PE=4;MAPQ=6	GT:GL:GQ:FT:RCL:RC:RCR:CN:DR:DV:RR:RV	0/0:0,-38.326,-726.592:10000:PASS:7386:30082:53118:1:135:3:0:0
2	89839810	INV00000588	N	<INV>	.	LowQual	IMPRECISE;CIEND=-450,450;CIPOS=-450,450;SVTYPE=INV;SVMETHOD=EMBL.DELLYv0.6.7;CHR2=2;END=89848743;CT=3to3;INSLEN=0;PE=2;MAPQ=2	GT:GL:GQ:FT:RCL:RC:RCR:CN:DR:DV:RR:RV	0/0:0,-37.9646,-695.733:10000:PASS:6754:19729:29714:1:128:0:0:0
2	89840512	INV00000589	N	<INV>	.	LowQual	IMPRECISE;CIEND=-140,140;CIPOS=-140,140;SVTYPE=INV;SVMETHOD=EMBL.DELLYv0.6.7;CHR2=2;END=89849103;CT=3to3;INSLEN=0;PE=2;MAPQ=10	GT:GL:GQ:FT:RCL:RC:RCR:CN:DR:DV:RR:RV	0/0:0,-38.3802,-725.389:10000:PASS:7095:19440:42391:1:132:1:0:0
2	89841207	INV00000590	N	<INV>	.	LowQual	IMPRECISE;CIEND=-442,442;CIPOS=-442,442;SVTYPE=INV;SVMETHOD=EMBL.DELLYv0.6.7;CHR2=2;END=89845267;CT=5to5;INSLEN=0;PE=2;MAPQ=8	GT:GL:GQ:FT:RCL:RC:RCR:CN:DR:DV:RR:RV	0/0:0,-53.1436,-944.526:10000:PASS:3430:10068:5293:2:182:2:0:0
2	89842162	INV00000591	N	<INV>	.	LowQual	IMPRECISE;CIEND=-153,153;CIPOS=-153,153;SVTYPE=INV;SVMETHOD=EMBL.DELLYv0.6.7;CHR2=2;END=92269994;CT=5to5;INSLEN=0;PE=16;MAPQ=10	GT:GL:GQ:FT:RCL:RC:RCR:CN:DR:DV:RR:RV	0/1:-4.35865,0,-47.2416:44:PASS:386431:1130667:855601:2:28:10:0:0
2	89843364	INV00000592	N	<INV>	.	LowQual	IMPRECISE;CIEND=-430,430;CIPOS=-430,430;SVTYPE=INV;SVMETHOD=EMBL.DELLYv0.6.7;CHR2=2;END=92269229;CT=5to5;INSLEN=0;PE=2;MAPQ=12	GT:GL:GQ:FT:RCL:RC:RCR:CN:DR:DV:RR:RV	0/0:0,-39.4796,-673.62:10000:PASS:388824:1120040:862636:2:140:2:0:0
2	89844293	INV00000593	N	<INV>	.	LowQual	IMPRECISE;CIEND=-383,383;CIPOS=-383,383;SVTYPE=INV;SVMETHOD=EMBL.DELLYv0.6.7;CHR2=2;END=92270192;CT=5to5;INSLEN=0;PE=2;MAPQ=8	GT:GL:GQ:FT:RCL:RC:RCR:CN:DR:DV:RR:RV	0/0:0,-56.11,-839.484:10000:PASS:390103:1125707:855218:2:194:1:0:0
2	89844670	INV00000594	N	<INV>	.	LowQual	IMPRECISE;CIEND=-53,53;CIPOS=-53,53;SVTYPE=INV;SVMETHOD=EMBL.DELLYv0.6.7;CHR2=2;END=92269713;CT=5to5;INSLEN=0;PE=2;MAPQ=8	GT:GL:GQ:FT:RCL:RC:RCR:CN:DR:DV:RR:RV	0/0:0,-43.1723,-541.516:10000:PASS:390727:1123690:856204:2:152:0:0:0
2	89844673	INV00000596	N	<INV>	.	LowQual	IMPRECISE;CIEND=-398,398;CIPOS=-398,398;SVTYPE=INV;SVMETHOD=EMBL.DELLYv0.6.7;CHR2=2;END=92268690;CT=5to5;INSLEN=0;PE=5;MAPQ=8	GT:GL:GQ:FT:RCL:RC:RCR:CN:DR:DV:RR:RV	0/0:0,-101.885,-1000:10000:PASS:390482:1113807:866082:2:357:3:0:0
2	89844781	INV00000595	N	<INV>	.	LowQual	IMPRECISE;CIEND=-430,430;CIPOS=-430,430;SVTYPE=INV;SVMETHOD=EMBL.DELLYv0.6.7;CHR2=2;END=92272374;CT=5to5;INSLEN=0;PE=2;MAPQ=4	GT:GL:GQ:FT:RCL:RC:RCR:CN:DR:DV:RR:RV	0/0:0,-40.2968,-643.858:10000:PASS:391921:1128738:850563:2:135:0:0:0
2	89845757	INV00000597	N	<INV>	.	LowQual	IMPRECISE;CIEND=-428,428;CIPOS=-428,428;SVTYPE=INV;SVMETHOD=EMBL.DELLYv0.6.7;CHR2=2;END=92268942;CT=3to3;INSLEN=0;PE=4;MAPQ=19	GT:GL:GQ:FT:RCL:RC:RCR:CN:DR:DV:RR:RV	0/0:0,-33.7035,-688.037:10000:PASS:393705:1111534:864399:2:127:3:0:0
2	89846038	INV00000598	N	<INV>	.	LowQual	IMPRECISE;CIEND=-81,81;CIPOS=-81,81;SVTYPE=INV;SVMETHOD=EMBL.DELLYv0.6.7;CHR2=2;END=92270373;CT=3to3;INSLEN=0;PE=3;MAPQ=3	GT:GL:GQ:FT:RCL:RC:RCR:CN:DR:DV:RR:RV	0/0:0,-52.4556,-634.968:10000:PASS:394417:1120939:854426:2:182:0:0:0
2	89846430	INV00000600	N	<INV>	.	LowQual	IMPRECISE;CIEND=-336,336;CIPOS=-336,336;SVTYPE=INV;SVMETHOD=EMBL.DELLYv0.6.7;CHR2=2;END=92271323;CT=5to5;INSLEN=0;PE=4;MAPQ=9	GT:GL:GQ:FT:RCL:RC:RCR:CN:DR:DV:RR:RV	0/0:0,-59.7838,-935.234:10000:PASS:395272:1121539:852913:2:211:2:0:0
2	89846776	INV00000599	N	<INV>	.	LowQual	IMPRECISE;CIEND=-30,30;CIPOS=-30,30;SVTYPE=INV;SVMETHOD=EMBL.DELLYv0.6.7;CHR2=2;END=92268403;CT=3to3;INSLEN=0;PE=2;MAPQ=17	GT:GL:GQ:FT:RCL:RC:RCR:CN:DR:DV:RR:RV	0/0:0,-53.4169,-866.233:10000:PASS:395490:1105639:867512:2:186:1:0:0
2	89846973	INV00000601	N	<INV>	.	LowQual	IMPRECISE;CIEND=-15,15;CIPOS=-15,15;SVTYPE=INV;SVMETHOD=EMBL.DELLYv0.6.7;CHR2=2;END=92269980;CT=3to3;INSLEN=0;PE=5;MAPQ=7	GT:GL:GQ:FT:RCL:RC:RCR:CN:DR:DV:RR:RV	0/0:0,-7.13375,-69.4422:71:PASS:396149:1117149:855612:2:31:2:0:0
2	89848677	INV00000602	N	<INV>	.	LowQual	IMPRECISE;CIEND=-15,15;CIPOS=-15,15;SVTYPE=INV;SVMETHOD=EMBL.DELLYv0.6.7;CHR2=2;END=92269468;CT=5to5;INSLEN=0;PE=2;MAPQ=5	GT:GL:GQ:FT:RCL:RC:RCR:CN:DR:DV:RR:RV	0/0:0,-39.5419,-727.969:10000:PASS:396504:1109156:861719:2:133:1:0:0
2	89849012	INV00000603	N	<INV>	.	LowQual	IMPRECISE;CIEND=-204,204;CIPOS=-204,204;SVTYPE=INV;SVMETHOD=EMBL.DELLYv0.6.7;CHR2=2;END=92270016;CT=3to3;INSLEN=0;PE=3;MAPQ=2	GT:GL:GQ:FT:RCL:RC:RCR:CN:DR:DV:RR:RV	0/0:0,-8.54076,-80.2075:85:PASS:397698:1113969:855596:2:38:1:0:0
2	89849040	INV00000604	N	<INV>	.	LowQual	IMPRECISE;CIEND=-430,430;CIPOS=-430,430;SVTYPE=INV;SVMETHOD=EMBL.DELLYv0.6.7;CHR2=2;END=92271396;CT=5to5;INSLEN=0;PE=2;MAPQ=10	GT:GL:GQ:FT:RCL:RC:RCR:CN:DR:DV:RR:RV	0/0:0,-46.1857,-800.131:10000:PASS:398104:1117032:852463:2:159:2:0:0
2	89851865	INV00000605	N	<INV>	.	LowQual	IMPRECISE;CIEND=-452,452;CIPOS=-452,452;SVTYPE=INV;SVMETHOD=EMBL.DELLYv0.6.7;CHR2=2;END=89875171;CT=5to5;INSLEN=0;PE=2;MAPQ=14	GT:GL:GQ:FT:RCL:RC:RCR:CN:DR:DV:RR:RV	0/0:0,-70.7933,-986.371:10000:PASS:34186:155324:59614:3:258:2:0:0
2	89852179	INV00000606	N	<INV>	.	LowQual	IMPRECISE;CIEND=-450,450;CIPOS=-450,450;SVTYPE=INV;SVMETHOD=EMBL.DELLYv0.6.7;CHR2=2;END=89877908;CT=5to5;INSLEN=0;PE=3;MAPQ=15	GT:GL:GQ:FT:RCL:RC:RCR:CN:DR:DV:RR:RV	0/0:0,-48.3799,-796.614:10000:PASS:37533:179554:37788:5:179:2:0:0
2	89852195	INV00000607	N	<INV>	.	LowQual	IMPRECISE;CIEND=-92,92;CIPOS=-92,92;SVTYPE=INV;SVMETHOD=EMBL.DELLYv0.6.7;CHR2=2;END=109815862;CT=5to5;INSLEN=0;PE=4;MAPQ=6	GT:GL:GQ:FT:RCL:RC:RCR:CN:DR:DV:RR:RV	0/0:0,-22.1688,-120.096:10000:PASS:4851437:9444546:4803834:2:95:1:0:0
2	89853165	INV00000610	N	<INV>	.	LowQual	IMPRECISE;CIEND=-15,15;CIPOS=-15,15;SVTYPE=INV;SVMETHOD=EMBL.DELLYv0.6.7;CHR2=2;END=89878365;CT=5to5;INSLEN=0;PE=6;MAPQ=2	GT:GL:GQ:FT:RCL:RC:RCR:CN:DR:DV:RR:RV	0/0:0,-127.708,-1000:10000:PASS:46789:169456:36506:4:493:0:0:0
2	89853167	INV00000608	N	<INV>	.	LowQual	IMPRECISE;CIEND=-133,133;CIPOS=-133,133;SVTYPE=INV;SVMETHOD=EMBL.DELLYv0.6.7;CHR2=2;END=109815902;CT=5to5;INSLEN=0;PE=2;MAPQ=7	GT:GL:GQ:FT:RCL:RC:RCR:CN:DR:DV:RR:RV	0/0:0,-42.4692,-214.735:10000:PASS:4861787:9433615:4803476:2:188:2:0:0
2	89853199	INV00000609	N	<INV>	.	LowQual	IMPRECISE;CIEND=-451,451;CIPOS=-451,451;SVTYPE=INV;SVMETHOD=EMBL.DELLYv0.6.7;CHR2=2;END=89876889;CT=5to5;INSLEN=0;PE=2;MAPQ=5	GT:GL:GQ:FT:RCL:RC:RCR:CN:DR:DV:RR:RV	0/0:0,-154.642,-1000:10000:PASS:46267:159510:43300:4:590:1:0:0
2	89853685	INV00000611	N	<INV>	.	LowQual	IMPRECISE;CIEND=-438,438;CIPOS=-438,438;SVTYPE=INV;SVMETHOD=EMBL.DELLYv0.6.7;CHR2=2;END=109816023;CT=3to3;INSLEN=0;PE=2;MAPQ=5	GT:GL:GQ:FT:RCL:RC:RCR:CN:DR:DV:RR:RV	0/0:0,-43.9794,-211.341:10000:PASS:4879195:9418096:4801217:2:197:1:0:0
2	89861294	INV00000612	N	<INV>	.	LowQual	IMPRECISE;CIEND=-436,436;CIPOS=-436,436;SVTYPE=INV;SVMETHOD=EMBL.DELLYv0.6.7;CHR2=2;END=89875938;CT=5to5;INSLEN=0;PE=2;MAPQ=3	GT:GL:GQ:FT:RCL:RC:RCR:CN:DR:DV:RR:RV	0/0:0,-42.5444,-659.016:10000:PASS:12906:122296:43046:4:149:1:0:0
2	89863192	INV00000613	N	<INV>	.	LowQual	IMPRECISE;CIEND=-428,428;CIPOS=-428,428;SVTYPE=INV;SVMETHOD=EMBL.DELLYv0.6.7;CHR2=2;END=89879868;CT=5to5;INSLEN=0;PE=2;MAPQ=4	GT:GL:GQ:FT:RCL:RC:RCR:CN:DR:DV:RR:RV	0/0:0,-18.7372,-349.572:10000:PASS:12875:153800:14993:11:63:0:0:0
2	89865209	INV00000618	N	<INV>	.	LowQual	IMPRECISE;CIEND=-102,102;CIPOS=-102,102;SVTYPE=INV;SVMETHOD=EMBL.DELLYv0.6.7;CHR2=2;END=89879675;CT=5to5;INSLEN=0;PE=5;MAPQ=2	GT:GL:GQ:FT:RCL:RC:RCR:CN:DR:DV:RR:RV	0/0:0,-64.5494,-604.902:10000:PASS:8263:150818:14805:13:240:0:0:0
2	89865285	INV00000617	N	<INV>	.	PASS	IMPRECISE;CIEND=-446,446;CIPOS=-446,446;SVTYPE=INV;SVMETHOD=EMBL.DELLYv0.6.7;CHR2=2;END=89875942;CT=5to5;INSLEN=0;PE=4;MAPQ=22	GT:GL:GQ:FT:RCL:RC:RCR:CN:DR:DV:RR:RV	0/0:0,-223.969,-1000:10000:PASS:7055:117186:40835:5:877:3:0:0
2	89865489	INV00000615	N	<INV>	.	LowQual	IMPRECISE;CIEND=-301,301;CIPOS=-301,301;SVTYPE=INV;SVMETHOD=EMBL.DELLYv0.6.7;CHR2=2;END=89879968;CT=3to3;INSLEN=0;PE=2;MAPQ=11	GT:GL:GQ:FT:RCL:RC:RCR:CN:DR:DV:RR:RV	0/0:0,-223.988,-1000:10000:PASS:12922:152983:8013:15:854:1:0:0
2	89865500	INV00000616	N	<INV>	.	LowQual	IMPRECISE;CIEND=-225,225;CIPOS=-225,225;SVTYPE=INV;SVMETHOD=EMBL.DELLYv0.6.7;CHR2=2;END=89875363;CT=3to3;INSLEN=0;PE=4;MAPQ=3	GT:GL:GQ:FT:RCL:RC:RCR:CN:DR:DV:RR:RV	0/0:0,-182.878,-1000:10000:PASS:9916:108017:45338:4:699:1:0:0
2	89865500	INV00000614	N	<INV>	.	LowQual	IMPRECISE;CIEND=-443,443;CIPOS=-443,443;SVTYPE=INV;SVMETHOD=EMBL.DELLYv0.6.7;CHR2=2;END=89878557;CT=3to3;INSLEN=0;PE=2;MAPQ=6	GT:GL:GQ:FT:RCL:RC:RCR:CN:DR:DV:RR:RV	0/0:0,-183.178,-1000:10000:PASS:12003:134325:24193:7:699:1:0:0
2	89867381	INV00000622	N	<INV>	.	LowQual	IMPRECISE;CIEND=-384,384;CIPOS=-384,384;SVTYPE=INV;SVMETHOD=EMBL.DELLYv0.6.7;CHR2=2;END=89879854;CT=5to5;INSLEN=0;PE=5;MAPQ=4	GT:GL:GQ:FT:RCL:RC:RCR:CN:DR:DV:RR:RV	0/0:0,-270.48,-1000:10000:PASS:15686:140229:12805:10:1009:1:0:0
2	89867381	INV00000621	N	<INV>	.	LowQual	IMPRECISE;CIEND=-228,228;CIPOS=-228,228;SVTYPE=INV;SVMETHOD=EMBL.DELLYv0.6.7;CHR2=2;END=109815953;CT=5to5;INSLEN=0;PE=6;MAPQ=3	GT:GL:GQ:FT:RCL:RC:RCR:CN:DR:DV:RR:RV	0/0:0,-56.8881,-296.654:10000:PASS:4897972:9386724:4798796:2:248:2:0:0
2	89867398	INV00000620	N	<INV>	.	LowQual	IMPRECISE;CIEND=-428,428;CIPOS=-428,428;SVTYPE=INV;SVMETHOD=EMBL.DELLYv0.6.7;CHR2=2;END=89874668;CT=5to5;INSLEN=0;PE=4;MAPQ=4	GT:GL:GQ:FT:RCL:RC:RCR:CN:DR:DV:RR:RV	0/0:0,-57.0461,-835.147:10000:PASS:13100:89230:32393:4:208:2:0:0
2	89867399	INV00000630	N	<INV>	.	LowQual	IMPRECISE;CIEND=-417,417;CIPOS=-417,417;SVTYPE=INV;SVMETHOD=EMBL.DELLYv0.6.7;CHR2=2;END=89875281;CT=5to5;INSLEN=0;PE=11;MAPQ=6	GT:GL:GQ:FT:RCL:RC:RCR:CN:DR:DV:RR:RV	0/0:0,-450.79,-1000:10000:PASS:13315:95201:38060:4:1725:7:0:0
2	89867403	INV00000631	N	<INV>	.	LowQual	IMPRECISE;CIEND=-221,221;CIPOS=-221,221;SVTYPE=INV;SVMETHOD=EMBL.DELLYv0.6.7;CHR2=2;END=89879092;CT=5to5;INSLEN=0;PE=19;MAPQ=6	GT:GL:GQ:FT:RCL:RC:RCR:CN:DR:DV:RR:RV	0/0:0,-128.597,-1000:10000:PASS:14715:130271:21313:7:524:12:0:0
2	89867415	INV00000623	N	<INV>	.	LowQual	IMPRECISE;CIEND=-436,436;CIPOS=-436,436;SVTYPE=INV;SVMETHOD=EMBL.DELLYv0.6.7;CHR2=2;END=89875939;CT=5to5;INSLEN=0;PE=2;MAPQ=13	GT:GL:GQ:FT:RCL:RC:RCR:CN:DR:DV:RR:RV	0/0:0,-258.321,-1000:10000:PASS:13782:106516:39749:4:994:2:0:0
2	89867424	INV00000619	N	<INV>	.	LowQual	IMPRECISE;CIEND=-27,27;CIPOS=-27,27;SVTYPE=INV;SVMETHOD=EMBL.DELLYv0.6.7;CHR2=2;END=89877435;CT=5to5;INSLEN=0;PE=2;MAPQ=4	GT:GL:GQ:FT:RCL:RC:RCR:CN:DR:DV:RR:RV	0/0:0,-197.179,-1000:10000:PASS:14767:116035:32112:5:740:0:0:0
2	89867523	INV00000625	N	<INV>	.	LowQual	IMPRECISE;CIEND=-451,451;CIPOS=-451,451;SVTYPE=INV;SVMETHOD=EMBL.DELLYv0.6.7;CHR2=2;END=89869951;CT=3to3;INSLEN=0;PE=2;MAPQ=6	GT:GL:GQ:FT:RCL:RC:RCR:CN:DR:DV:RR:RV	0/0:0,-403.14,-1000:10000:PASS:17156:43892:7564:4:1517:2:0:0
2	89867523	INV00000626	N	<INV>	.	LowQual	IMPRECISE;CIEND=-427,427;CIPOS=-427,427;SVTYPE=INV;SVMETHOD=EMBL.DELLYv0.6.7;CHR2=2;END=89874241;CT=3to3;INSLEN=0;PE=6;MAPQ=5	GT:GL:GQ:FT:RCL:RC:RCR:CN:DR:DV:RR:RV	0/0:0,-54.4147,-830.719:10000:PASS:25025:75968:31425:3:202:3:0:0
2	89867523	INV00000628	N	<INV>	.	LowQual	IMPRECISE;CIEND=-268,268;CIPOS=-268,268;SVTYPE=INV;SVMETHOD=EMBL.DELLYv0.6.7;CHR2=2;END=109816057;CT=3to3;INSLEN=0;PE=13;MAPQ=9	GT:GL:GQ:FT:RCL:RC:RCR:CN:DR:DV:RR:RV	0/0:0,-24.4986,-140.898:10000:PASS:4910223:9375898:4797325:2:162:8:0:0
2	89867527	INV00000629	N	<INV>	.	LowQual	IMPRECISE;CIEND=-431,431;CIPOS=-431,431;SVTYPE=INV;SVMETHOD=EMBL.DELLYv0.6.7;CHR2=2;END=89872403;CT=3to3;INSLEN=0;PE=9;MAPQ=10	GT:GL:GQ:FT:RCL:RC:RCR:CN:DR:DV:RR:RV	0/0:0,-201.711,-1000:10000:PASS:24157:67474:10421:4:786:8:0:0
2	89867531	INV00000624	N	<INV>	.	LowQual	IMPRECISE;CIEND=-37,37;CIPOS=-37,37;SVTYPE=INV;SVMETHOD=EMBL.DELLYv0.6.7;CHR2=2;END=89875393;CT=3to3;INSLEN=0;PE=9;MAPQ=7	GT:GL:GQ:FT:RCL:RC:RCR:CN:DR:DV:RR:RV	0/0:0,-343.275,-1000:10000:PASS:25504:89392:34033:3:1315:6:0:0
2	89867541	INV00000632	N	<INV>	.	LowQual	IMPRECISE;CIEND=-61,61;CIPOS=-61,61;SVTYPE=INV;SVMETHOD=EMBL.DELLYv0.6.7;CHR2=2;END=89879405;CT=3to3;INSLEN=0;PE=23;MAPQ=13	GT:GL:GQ:FT:RCL:RC:RCR:CN:DR:DV:RR:RV	0/0:0,-135.837,-1000:10000:PASS:26966:125839:13912:6:579:16:0:0
2	89867541	INV00000627	N	<INV>	.	LowQual	IMPRECISE;CIEND=-390,390;CIPOS=-390,390;SVTYPE=INV;SVMETHOD=EMBL.DELLYv0.6.7;CHR2=2;END=89879992;CT=3to3;INSLEN=0;PE=5;MAPQ=2	GT:GL:GQ:FT:RCL:RC:RCR:CN:DR:DV:RR:RV	0/0:0,-193.621,-1000:10000:PASS:27824:133951:6821:8:735:1:0:0
2	89867969	INV00000641	N	<INV>	.	LowQual	IMPRECISE;CIEND=-422,422;CIPOS=-422,422;SVTYPE=INV;SVMETHOD=EMBL.DELLYv0.6.7;CHR2=2;END=89875297;CT=5to5;INSLEN=0;PE=3;MAPQ=11	GT:GL:GQ:FT:RCL:RC:RCR:CN:DR:DV:RR:RV	0/0:0,-156.499,-1000:10000:PASS:26383:81592:34607:3:594:3:0:0
2	89867971	INV00000634	N	<INV>	.	LowQual	IMPRECISE;CIEND=-389,389;CIPOS=-389,389;SVTYPE=INV;SVMETHOD=EMBL.DELLYv0.6.7;CHR2=2;END=89875942;CT=5to5;INSLEN=0;PE=2;MAPQ=2	GT:GL:GQ:FT:RCL:RC:RCR:CN:DR:DV:RR:RV	0/0:0,-169.798,-1000:10000:PASS:26624:93070:36380:3:633:0:0:0
2	89867980	INV00000636	N	<INV>	.	LowQual	IMPRECISE;CIEND=-415,415;CIPOS=-415,415;SVTYPE=INV;SVMETHOD=EMBL.DELLYv0.6.7;CHR2=2;END=89878455;CT=5to5;INSLEN=0;PE=3;MAPQ=3	GT:GL:GQ:FT:RCL:RC:RCR:CN:DR:DV:RR:RV	0/0:0,-186.415,-1000:10000:PASS:27547:109034:27431:4:697:1:0:0
2	89868009	INV00000643	N	<INV>	.	LowQual	IMPRECISE;CIEND=-196,196;CIPOS=-196,196;SVTYPE=INV;SVMETHOD=EMBL.DELLYv0.6.7;CHR2=2;END=89879854;CT=5to5;INSLEN=0;PE=11;MAPQ=5	GT:GL:GQ:FT:RCL:RC:RCR:CN:DR:DV:RR:RV	0/0:0,-267.185,-1000:10000:PASS:28604:125796:12440:6:1009:6:0:0
2	89868100	INV00000638	N	<INV>	.	LowQual	IMPRECISE;CIEND=-428,428;CIPOS=-428,428;SVTYPE=INV;SVMETHOD=EMBL.DELLYv0.6.7;CHR2=2;END=89876038;CT=3to3;INSLEN=0;PE=6;MAPQ=4	GT:GL:GQ:FT:RCL:RC:RCR:CN:DR:DV:RR:RV	0/0:0,-122.273,-906.58:10000:PASS:34575:88342:36170:2:474:1:0:0
2	89868119	INV00000637	N	<INV>	.	LowQual	IMPRECISE;CIEND=-373,373;CIPOS=-373,373;SVTYPE=INV;SVMETHOD=EMBL.DELLYv0.6.7;CHR2=2;END=89879981;CT=3to3;INSLEN=0;PE=6;MAPQ=5	GT:GL:GQ:FT:RCL:RC:RCR:CN:DR:DV:RR:RV	0/0:0,-289.189,-1000:10000:PASS:36134:124321:6472:6:1095:4:0:0
2	89868135	INV00000635	N	<INV>	.	LowQual	IMPRECISE;CIEND=-360,360;CIPOS=-360,360;SVTYPE=INV;SVMETHOD=EMBL.DELLYv0.6.7;CHR2=2;END=89879284;CT=5to5;INSLEN=0;PE=2;MAPQ=6	GT:GL:GQ:FT:RCL:RC:RCR:CN:DR:DV:RR:RV	0/0:0,-374.638,-1000:10000:PASS:35969:111670:17818:4:1440:1:0:0
2	89868360	INV00000633	N	<INV>	.	LowQual	IMPRECISE;CIEND=-189,189;CIPOS=-189,189;SVTYPE=INV;SVMETHOD=EMBL.DELLYv0.6.7;CHR2=2;END=89875421;CT=3to3;INSLEN=0;PE=9;MAPQ=4	GT:GL:GQ:FT:RCL:RC:RCR:CN:DR:DV:RR:RV	0/0:0,-148.619,-1000:10000:PASS:39171:75027:27882:2:573:3:0:0
2	89868725	INV00000647	N	<INV>	.	LowQual	IMPRECISE;CIEND=-153,153;CIPOS=-153,153;SVTYPE=INV;SVMETHOD=EMBL.DELLYv0.6.7;CHR2=2;END=89875018;CT=5to5;INSLEN=0;PE=10;MAPQ=6	GT:GL:GQ:FT:RCL:RC:RCR:CN:DR:DV:RR:RV	0/0:0,-139.364,-1000:10000:PASS:34921:62594:30224:2:551:7:0:0
2	89868730	INV00000644	N	<INV>	.	LowQual	IMPRECISE;CIEND=-95,95;CIPOS=-95,95;SVTYPE=INV;SVMETHOD=EMBL.DELLYv0.6.7;CHR2=2;END=89878941;CT=5to5;INSLEN=0;PE=10;MAPQ=4	GT:GL:GQ:FT:RCL:RC:RCR:CN:DR:DV:RR:RV	0/0:0,-80.3379,-868.496:10000:PASS:41653:101249:20932:3:307:1:0:0
2	89868731	INV00000642	N	<INV>	.	LowQual	IMPRECISE;CIEND=-414,414;CIPOS=-414,414;SVTYPE=INV;SVMETHOD=EMBL.DELLYv0.6.7;CHR2=2;END=89876832;CT=5to5;INSLEN=0;PE=7;MAPQ=4	GT:GL:GQ:FT:RCL:RC:RCR:CN:DR:DV:RR:RV	0/0:0,-100.54,-1000:10000:PASS:40897:83295:35475:2:384:3:0:0
2	89868738	INV00000639	N	<INV>	.	LowQual	IMPRECISE;CIEND=-389,389;CIPOS=-389,389;SVTYPE=INV;SVMETHOD=EMBL.DELLYv0.6.7;CHR2=2;END=89879888;CT=5to5;INSLEN=0;PE=2;MAPQ=1	GT:GL:GQ:FT:RCL:RC:RCR:CN:DR:DV:RR:RV	0/0:0,-193.367,-1000:10000:PASS:42011:111999:11750:4:734:0:0:0
2	89868846	INV00000640	N	<INV>	.	LowQual	IMPRECISE;CIEND=-428,428;CIPOS=-428,428;SVTYPE=INV;SVMETHOD=EMBL.DELLYv0.6.7;CHR2=2;END=89877608;CT=3to3;INSLEN=0;PE=4;MAPQ=5	GT:GL:GQ:FT:RCL:RC:RCR:CN:DR:DV:RR:RV	0/0:0,-124.622,-1000:10000:PASS:51658:80591:28694:2:474:2:0:0
2	89868861	INV00000649	N	<INV>	.	LowQual	IMPRECISE;CIEND=-214,214;CIPOS=-214,214;SVTYPE=INV;SVMETHOD=EMBL.DELLYv0.6.7;CHR2=2;END=89879410;CT=3to3;INSLEN=0;PE=33;MAPQ=7	GT:GL:GQ:FT:RCL:RC:RCR:CN:DR:DV:RR:RV	0/0:0,-127.264,-1000:10000:PASS:52462:98974:13116:3:557:21:0:0
2	89868886	INV00000648	N	<INV>	.	LowQual	IMPRECISE;CIEND=-342,342;CIPOS=-342,342;SVTYPE=INV;SVMETHOD=EMBL.DELLYv0.6.7;CHR2=2;END=89879992;CT=3to3;INSLEN=0;PE=31;MAPQ=7	GT:GL:GQ:FT:RCL:RC:RCR:CN:DR:DV:RR:RV	0/0:0,-114.546,-1000:10000:PASS:52797:106885:6068:4:479:19:0:0
2	89868886	INV00000645	N	<INV>	.	LowQual	IMPRECISE;CIEND=-261,261;CIPOS=-261,261;SVTYPE=INV;SVMETHOD=EMBL.DELLYv0.6.7;CHR2=2;END=109816064;CT=3to3;INSLEN=0;PE=10;MAPQ=3	GT:GL:GQ:FT:RCL:RC:RCR:CN:DR:DV:RR:RV	0/0:0,-18.7013,-72.487:10000:PASS:4936229:9348771:4796914:2:101:4:0:0
2	89868976	INV00000646	N	<INV>	.	LowQual	IMPRECISE;CIEND=-188,188;CIPOS=-188,188;SVTYPE=INV;SVMETHOD=EMBL.DELLYv0.6.7;CHR2=2;END=89875406;CT=3to3;INSLEN=0;PE=7;MAPQ=1	GT:GL:GQ:FT:RCL:RC:RCR:CN:DR:DV:RR:RV	0/0:0,-86.0243,-957.797:10000:PASS:45293:62268:25927:2:329:4:0:0
2	89869301	INV00000650	N	<INV>	.	LowQual	IMPRECISE;CIEND=-431,431;CIPOS=-431,431;SVTYPE=INV;SVMETHOD=EMBL.DELLYv0.6.7;CHR2=2;END=89874530;CT=5to5;INSLEN=0;PE=2;MAPQ=7	GT:GL:GQ:FT:RCL:RC:RCR:CN:DR:DV:RR:RV	0/0:0,-39.6484,-644.793:10000:PASS:44815:48437:26016:1:142:2:0:0
2	89869303	INV00000655	N	<INV>	.	LowQual	IMPRECISE;CIEND=-3,3;CIPOS=-3,3;SVTYPE=INV;SVMETHOD=EMBL.DELLYv0.6.7;CHR2=2;END=89879879;CT=5to5;INSLEN=0;PE=5;MAPQ=2	GT:GL:GQ:FT:RCL:RC:RCR:CN:DR:DV:RR:RV	0/0:0,-40.7473,-652:10000:PASS:53308:99947:11496:3:143:0:0:0
2	89869431	INV00000651	N	<INV>	.	LowQual	IMPRECISE;CIEND=-102,102;CIPOS=-102,102;SVTYPE=INV;SVMETHOD=EMBL.DELLYv0.6.7;CHR2=2;END=89878460;CT=5to5;INSLEN=0;PE=8;MAPQ=5	GT:GL:GQ:FT:RCL:RC:RCR:CN:DR:DV:RR:RV	0/0:0,-59.4781,-882.623:10000:PASS:53517:81683:26557:2:213:1:0:0
2	89869744	INV00000653	N	<INV>	.	LowQual	IMPRECISE;CIEND=-428,428;CIPOS=-428,428;SVTYPE=INV;SVMETHOD=EMBL.DELLYv0.6.7;CHR2=2;END=89875282;CT=5to5;INSLEN=0;PE=4;MAPQ=6	GT:GL:GQ:FT:RCL:RC:RCR:CN:DR:DV:RR:RV	0/0:0,-366.217,-1000:10000:PASS:45325:52269:25838:1:1401:2:0:0
2	89869744	INV00000657	N	<INV>	.	LowQual	IMPRECISE;CIEND=-284,284;CIPOS=-284,284;SVTYPE=INV;SVMETHOD=EMBL.DELLYv0.6.7;CHR2=2;END=89875778;CT=5to5;INSLEN=0;PE=3;MAPQ=1	GT:GL:GQ:FT:RCL:RC:RCR:CN:DR:DV:RR:RV	0/0:0,-286.78,-1000:10000:PASS:47143:63000:23430:2:1090:0:0:0
2	89869745	INV00000652	N	<INV>	.	LowQual	IMPRECISE;CIEND=-54,54;CIPOS=-54,54;SVTYPE=INV;SVMETHOD=EMBL.DELLYv0.6.7;CHR2=2;END=89877065;CT=5to5;INSLEN=0;PE=4;MAPQ=4	GT:GL:GQ:FT:RCL:RC:RCR:CN:DR:DV:RR:RV	0/0:0,-109.051,-1000:10000:PASS:48074:71415:32710:2:400:1:0:0
2	89869747	INV00000659	N	<INV>	.	LowQual	IMPRECISE;CIEND=-16,16;CIPOS=-16,16;SVTYPE=INV;SVMETHOD=EMBL.DELLYv0.6.7;CHR2=2;END=109815786;CT=5to5;INSLEN=0;PE=5;MAPQ=6	GT:GL:GQ:FT:RCL:RC:RCR:CN:DR:DV:RR:RV	0/0:0,-3.95711,-23.1803:40:PASS:4938932:9342693:4798948:2:21:3:0:0
2	89869748	INV00000658	N	<INV>	.	LowQual	IMPRECISE;CIEND=-445,445;CIPOS=-445,445;SVTYPE=INV;SVMETHOD=EMBL.DELLYv0.6.7;CHR2=2;END=89877935;CT=5to5;INSLEN=0;PE=4;MAPQ=2	GT:GL:GQ:FT:RCL:RC:RCR:CN:DR:DV:RR:RV	0/0:0,-51.0769,-801.594:10000:PASS:48962:77653:27802:2:178:0:0:0
2	89869852	INV00000654	N	<INV>	.	LowQual	IMPRECISE;CIEND=-8,8;CIPOS=-8,8;SVTYPE=INV;SVMETHOD=EMBL.DELLYv0.6.7;CHR2=2;END=89877554;CT=3to3;INSLEN=0;PE=4;MAPQ=9	GT:GL:GQ:FT:RCL:RC:RCR:CN:DR:DV:RR:RV	0/0:0,-175.963,-1000:10000:PASS:57973:66639:28331:2:677:2:0:0
2	89870020	INV00000660	N	<INV>	.	LowQual	IMPRECISE;CIEND=-223,223;CIPOS=-223,223;SVTYPE=INV;SVMETHOD=EMBL.DELLYv0.6.7;CHR2=2;END=89878562;CT=3to3;INSLEN=0;PE=13;MAPQ=4	GT:GL:GQ:FT:RCL:RC:RCR:CN:DR:DV:RR:RV	0/0:0,-311.719,-1000:10000:PASS:62868:70499:21747:2:1214:6:0:0
2	89870113	INV00000656	N	<INV>	.	LowQual	IMPRECISE;CIEND=-179,179;CIPOS=-179,179;SVTYPE=INV;SVMETHOD=EMBL.DELLYv0.6.7;CHR2=2;END=89875353;CT=3to3;INSLEN=0;PE=3;MAPQ=5	GT:GL:GQ:FT:RCL:RC:RCR:CN:DR:DV:RR:RV	0/0:0,-121.629,-1000:10000:PASS:46726:42816:20002:1:468:3:0:0
2	89870701	INV00000661	N	<INV>	.	LowQual	IMPRECISE;CIEND=-267,267;CIPOS=-267,267;SVTYPE=INV;SVMETHOD=EMBL.DELLYv0.6.7;CHR2=2;END=109815786;CT=5to5;INSLEN=0;PE=2;MAPQ=8	GT:GL:GQ:FT:RCL:RC:RCR:CN:DR:DV:RR:RV	0/0:0,-4.45505,-24.0073:45:PASS:4956656:9324264:4798660:2:21:1:0:0
2	89871171	INV00000662	N	<INV>	.	LowQual	IMPRECISE;CIEND=-241,241;CIPOS=-241,241;SVTYPE=INV;SVMETHOD=EMBL.DELLYv0.6.7;CHR2=2;END=89876891;CT=5to5;INSLEN=0;PE=2;MAPQ=19	GT:GL:GQ:FT:RCL:RC:RCR:CN:DR:DV:RR:RV	0/0:0,-154.673,-1000:10000:PASS:37773:48842:26650:2:595:1:0:0
2	89871361	INV00000663	N	<INV>	.	LowQual	IMPRECISE;CIEND=-56,56;CIPOS=-56,56;SVTYPE=INV;SVMETHOD=EMBL.DELLYv0.6.7;CHR2=2;END=89874663;CT=5to5;INSLEN=0;PE=2;MAPQ=6	GT:GL:GQ:FT:RCL:RC:RCR:CN:DR:DV:RR:RV	0/0:0,-57.4759,-830.765:10000:PASS:23179:23244:21498:1:205:0:0:0
2	89871471	INV00000673	N	<INV>	.	LowQual	IMPRECISE;CIEND=-163,163;CIPOS=-163,163;SVTYPE=INV;SVMETHOD=EMBL.DELLYv0.6.7;CHR2=2;END=89875643;CT=3to3;INSLEN=0;PE=4;MAPQ=4	GT:GL:GQ:FT:RCL:RC:RCR:CN:DR:DV:RR:RV	0/0:0,-94.808,-1000:10000:PASS:26526:37812:14380:2:356:1:0:0
2	89871484	INV00000674	N	<INV>	.	LowQual	IMPRECISE;CIEND=-218,218;CIPOS=-218,218;SVTYPE=INV;SVMETHOD=EMBL.DELLYv0.6.7;CHR2=2;END=89878561;CT=3to3;INSLEN=0;PE=2;MAPQ=4	GT:GL:GQ:FT:RCL:RC:RCR:CN:DR:DV:RR:RV	0/0:0,-90.8131,-979.166:10000:PASS:54091:59845:20908:2:337:0:0:0
2	89871651	INV00000667	N	<INV>	.	LowQual	IMPRECISE;CIEND=-470,470;CIPOS=-470,470;SVTYPE=INV;SVMETHOD=EMBL.DELLYv0.6.7;CHR2=2;END=89879263;CT=3to3;INSLEN=0;PE=3;MAPQ=4	GT:GL:GQ:FT:RCL:RC:RCR:CN:DR:DV:RR:RV	0/0:0,-55.6982,-789.02:10000:PASS:54946:65344:15991:2:207:1:0:0
2	89871669	INV00000664	N	<INV>	.	LowQual	IMPRECISE;CIEND=-40,40;CIPOS=-40,40;SVTYPE=INV;SVMETHOD=EMBL.DELLYv0.6.7;CHR2=2;END=89879836;CT=5to5;INSLEN=0;PE=3;MAPQ=1	GT:GL:GQ:FT:RCL:RC:RCR:CN:DR:DV:RR:RV	0/0:0,-55.876,-802.167:10000:PASS:55916:71618:10570:2:203:0:0:0
2	89872042	INV00000677	N	<INV>	.	LowQual	IMPRECISE;CIEND=-234,234;CIPOS=-234,234;SVTYPE=INV;SVMETHOD=EMBL.DELLYv0.6.7;CHR2=2;END=89879065;CT=5to5;INSLEN=0;PE=17;MAPQ=2	GT:GL:GQ:FT:RCL:RC:RCR:CN:DR:DV:RR:RV	0/0:0,-109.736,-1000:10000:PASS:41974:60800:18744:2:432:8:0:0
2	89872047	INV00000678	N	<INV>	.	LowQual	IMPRECISE;CIEND=-224,224;CIPOS=-224,224;SVTYPE=INV;SVMETHOD=EMBL.DELLYv0.6.7;CHR2=2;END=89875092;CT=5to5;INSLEN=0;PE=19;MAPQ=3	GT:GL:GQ:FT:RCL:RC:RCR:CN:DR:DV:RR:RV	0/0:0,-103.019,-1000:10000:PASS:8842:21980:19748:2:412:9:0:0
2	89872068	INV00000668	N	<INV>	.	LowQual	IMPRECISE;CIEND=-373,373;CIPOS=-373,373;SVTYPE=INV;SVMETHOD=EMBL.DELLYv0.6.7;CHR2=2;END=89876823;CT=5to5;INSLEN=0;PE=5;MAPQ=15	GT:GL:GQ:FT:RCL:RC:RCR:CN:DR:DV:RR:RV	0/0:0,-81.1349,-986.618:10000:PASS:26762:42209:21505:2:317:4:0:0
2	89872070	INV00000671	N	<INV>	.	LowQual	IMPRECISE;CIEND=-316,316;CIPOS=-316,316;SVTYPE=INV;SVMETHOD=EMBL.DELLYv0.6.7;CHR2=2;END=109815856;CT=5to5;INSLEN=0;PE=8;MAPQ=4	GT:GL:GQ:FT:RCL:RC:RCR:CN:DR:DV:RR:RV	0/0:0,-19.2195,-113.088:10000:PASS:4963755:9316326:4798165:2:85:3:0:0
2	89872072	INV00000670	N	<INV>	.	LowQual	IMPRECISE;CIEND=-20,20;CIPOS=-20,20;SVTYPE=INV;SVMETHOD=EMBL.DELLYv0.6.7;CHR2=2;END=89875942;CT=5to5;INSLEN=0;PE=5;MAPQ=2	GT:GL:GQ:FT:RCL:RC:RCR:CN:DR:DV:RR:RV	0/0:0,-167.916,-1000:10000:PASS:11367:37257:13519:3:633:2:0:0
2	89872134	INV00000665	N	<INV>	.	LowQual	IMPRECISE;CIEND=-265,265;CIPOS=-265,265;SVTYPE=INV;SVMETHOD=EMBL.DELLYv0.6.7;CHR2=2;END=89879366;CT=3to3;INSLEN=0;PE=2;MAPQ=5	GT:GL:GQ:FT:RCL:RC:RCR:CN:DR:DV:RR:RV	0/0:0,-224.998,-1000:10000:PASS:46695:63524:11842:2:861:0:0:0
2	89872167	INV00000676	N	<INV>	.	LowQual	IMPRECISE;CIEND=-140,140;CIPOS=-140,140;SVTYPE=INV;SVMETHOD=EMBL.DELLYv0.6.7;CHR2=2;END=89875648;CT=3to3;INSLEN=0;PE=9;MAPQ=3	GT:GL:GQ:FT:RCL:RC:RCR:CN:DR:DV:RR:RV	0/0:0,-159.529,-1000:10000:PASS:16254:29219:10522:2:604:2:0:0
2	89872175	INV00000666	N	<INV>	.	LowQual	IMPRECISE;CIEND=-347,347;CIPOS=-347,347;SVTYPE=INV;SVMETHOD=EMBL.DELLYv0.6.7;CHR2=2;END=109816055;CT=3to3;INSLEN=0;PE=5;MAPQ=3	GT:GL:GQ:FT:RCL:RC:RCR:CN:DR:DV:RR:RV	0/0:0,-37.6568,-167.994:10000:PASS:4971001:9311367:4795975:2:178:2:0:0
2	89872211	INV00000675	N	<INV>	.	LowQual	IMPRECISE;CIEND=-360,360;CIPOS=-360,360;SVTYPE=INV;SVMETHOD=EMBL.DELLYv0.6.7;CHR2=2;END=89878564;CT=3to3;INSLEN=0;PE=13;MAPQ=5	GT:GL:GQ:FT:RCL:RC:RCR:CN:DR:DV:RR:RV	0/0:0,-335.467,-1000:10000:PASS:37652:50235:20482:2:1305:9:0:0
2	89872547	INV00000672	N	<INV>	.	LowQual	IMPRECISE;CIEND=-33,33;CIPOS=-33,33;SVTYPE=INV;SVMETHOD=EMBL.DELLYv0.6.7;CHR2=2;END=89879994;CT=3to3;INSLEN=0;PE=5;MAPQ=7	GT:GL:GQ:FT:RCL:RC:RCR:CN:DR:DV:RR:RV	0/0:0,-166.725,-1000:10000:PASS:44257:64181:3967:3:623:2:0:0
2	89872669	INV00000669	N	<INV>	.	LowQual	IMPRECISE;CIEND=-278,278;CIPOS=-278,278;SVTYPE=INV;SVMETHOD=EMBL.DELLYv0.6.7;CHR2=2;END=89878461;CT=5to5;INSLEN=0;PE=3;MAPQ=5	GT:GL:GQ:FT:RCL:RC:RCR:CN:DR:DV:RR:RV	0/0:0,-137.982,-1000:10000:PASS:39087:40568:24717:1:508:3:0:0
2	89873315	INV00000679	N	<INV>	.	LowQual	IMPRECISE;CIEND=-437,437;CIPOS=-437,437;SVTYPE=INV;SVMETHOD=EMBL.DELLYv0.6.7;CHR2=2;END=89878457;CT=5to5;INSLEN=0;PE=2;MAPQ=8	GT:GL:GQ:FT:RCL:RC:RCR:CN:DR:DV:RR:RV	0/0:0,-42.5087,-755.332:10000:PASS:24196:36764:24546:2:146:1:0:0
2	90430987	INV00000680	N	<INV>	.	LowQual	IMPRECISE;CIEND=-431,431;CIPOS=-431,431;SVTYPE=INV;SVMETHOD=EMBL.DELLYv0.6.7;CHR2=2;END=92248373;CT=3to3;INSLEN=0;PE=3;MAPQ=2	GT:GL:GQ:FT:RCL:RC:RCR:CN:DR:DV:RR:RV	0/0:0,-21.7887,-183.212:10000:PASS:497297:645127:888749:1:74:0:0:0
2	91737771	INV00000681	N	<INV>	.	LowQual	IMPRECISE;CIEND=-373,373;CIPOS=-373,373;SVTYPE=INV;SVMETHOD=EMBL.DELLYv0.6.7;CHR2=2;END=92179131;CT=5to5;INSLEN=0;PE=5;MAPQ=8	GT:GL:GQ:FT:RCL:RC:RCR:CN:DR:DV:RR:RV	0/0:0,-20.6493,-419.003:10000:PASS:95658:454640:913257:1:88:5:0:0
2	91739846	INV00000682	N	<INV>	.	LowQual	IMPRECISE;CIEND=-432,432;CIPOS=-432,432;SVTYPE=INV;SVMETHOD=EMBL.DELLYv0.6.7;CHR2=2;END=92179221;CT=3to3;INSLEN=0;PE=3;MAPQ=5	GT:GL:GQ:FT:RCL:RC:RCR:CN:DR:DV:RR:RV	0/0:0,-28.7102,-388.246:10000:PASS:101278:449171:913106:1:99:2:0:0
2	92261879	INV00000683	N	<INV>	.	LowQual	IMPRECISE;CIEND=-449,449;CIPOS=-449,449;SVTYPE=INV;SVMETHOD=EMBL.DELLYv0.6.7;CHR2=2;END=132767534;CT=5to5;INSLEN=0;PE=2;MAPQ=29	GT:GL:GQ:FT:RCL:RC:RCR:CN:DR:DV:RR:RV	0/0:0,-9.01934,-230.879:90:PASS:10146143:19875350:11201526:2:44:2:0:0
2	92263231	INV00000684	N	<INV>	.	LowQual	IMPRECISE;CIEND=-433,433;CIPOS=-433,433;SVTYPE=INV;SVMETHOD=EMBL.DELLYv0.6.7;CHR2=2;END=132767174;CT=5to5;INSLEN=0;PE=2;MAPQ=9	GT:GL:GQ:FT:RCL:RC:RCR:CN:DR:DV:RR:RV	0/0:0,-13.5409,-256.905:135:PASS:10146167:19874149:11201083:2:49:2:0:0
2	92267770	INV00000685	N	<INV>	.	LowQual	IMPRECISE;CIEND=-414,414;CIPOS=-414,414;SVTYPE=INV;SVMETHOD=EMBL.DELLYv0.6.7;CHR2=2;END=92271334;CT=5to5;INSLEN=0;PE=2;MAPQ=4	GT:GL:GQ:FT:RCL:RC:RCR:CN:DR:DV:RR:RV	0/0:0,-54.9016,-720.007:10000:PASS:2459:16236:3586:5:189:0:0:0
2	92281285	INV00000686	N	<INV>	.	LowQual	IMPRECISE;CIEND=-413,413;CIPOS=-413,413;SVTYPE=INV;SVMETHOD=EMBL.DELLYv0.6.7;CHR2=2;END=92296839;CT=5to5;INSLEN=0;PE=3;MAPQ=7	GT:GL:GQ:FT:RCL:RC:RCR:CN:DR:DV:RR:RV	0/0:0,-163.412,-1000:10000:PASS:7329:159689:43051:6:563:2:0:0
2	92306782	INV00000687	N	<INV>	.	LowQual	IMPRECISE;CIEND=-435,435;CIPOS=-435,435;SVTYPE=INV;SVMETHOD=EMBL.DELLYv0.6.7;CHR2=2;END=92315345;CT=5to5;INSLEN=0;PE=2;MAPQ=7	GT:GL:GQ:FT:RCL:RC:RCR:CN:DR:DV:RR:RV	0/0:0,-461.652,-1000:10000:PASS:85265:212139:179623:2:1727:2:0:0
2	96210718	INV00000688	N	<INV>	.	PASS	IMPRECISE;CIEND=-249,249;CIPOS=-249,249;SVTYPE=INV;SVMETHOD=EMBL.DELLYv0.6.7;CHR2=2;END=96211340;CT=5to5;INSLEN=0;PE=41;MAPQ=47	GT:GL:GQ:FT:RCL:RC:RCR:CN:DR:DV:RR:RV	0/1:-169.249,0,-36.4619:10000:PASS:192:454:164:3:10:41:0:0
2	96210947	INV00000689	N	<INV>	.	PASS	IMPRECISE;CIEND=-164,164;CIPOS=-164,164;SVTYPE=INV;SVMETHOD=EMBL.DELLYv0.6.7;CHR2=2;END=96211324;CT=3to3;INSLEN=0;PE=47;MAPQ=60	GT:GL:GQ:FT:RCL:RC:RCR:CN:DR:DV:RR:RV	0/1:-328.924,0,-28.9236:10000:PASS:214:195:85:1:10:66:0:0
2	96511906	INV00000690	N	<INV>	.	LowQual	IMPRECISE;CIEND=-415,415;CIPOS=-415,415;SVTYPE=INV;SVMETHOD=EMBL.DELLYv0.6.7;CHR2=2;END=114154465;CT=5to5;INSLEN=0;PE=3;MAPQ=8	GT:GL:GQ:FT:RCL:RC:RCR:CN:DR:DV:RR:RV	0/0:0,-18.5186,-407.693:10000:PASS:3265343:8708930:4694677:2:72:3:0:0
2	96512611	INV00000691	N	<INV>	.	LowQual	IMPRECISE;CIEND=-269,269;CIPOS=-269,269;SVTYPE=INV;SVMETHOD=EMBL.DELLYv0.6.7;CHR2=2;END=114151228;CT=3to3;INSLEN=0;PE=3;MAPQ=6	GT:GL:GQ:FT:RCL:RC:RCR:CN:DR:DV:RR:RV	0/0:0,-10.4162,-196.251:104:PASS:3265765:8707568:4692619:2:38:3:0:0
2	97788943	INV00000692	N	<INV>	.	PASS	IMPRECISE;CIEND=-30,30;CIPOS=-30,30;SVTYPE=INV;SVMETHOD=EMBL.DELLYv0.6.7;CHR2=2;END=98196671;CT=3to3;INSLEN=0;PE=6;MAPQ=38	GT:GL:GQ:FT:RCL:RC:RCR:CN:DR:DV:RR:RV	0/1:-4.47705,0,-191.439:45:PASS:103548:136592:96066:1:54:5:0:0
2	97789474	INV00000693	N	<INV>	.	PASS	IMPRECISE;CIEND=-211,211;CIPOS=-211,211;SVTYPE=INV;SVMETHOD=EMBL.DELLYv0.6.7;CHR2=2;END=98196221;CT=5to5;INSLEN=0;PE=16;MAPQ=43	GT:GL:GQ:FT:RCL:RC:RCR:CN:DR:DV:RR:RV	0/1:-48.1597,0,-177.438:10000:PASS:103216:136030:95885:1:45:16:0:0
2	97857930	INV00000694	N	<INV>	.	LowQual	IMPRECISE;CIEND=-311,311;CIPOS=-311,311;SVTYPE=INV;SVMETHOD=EMBL.DELLYv0.6.7;CHR2=2;END=98166775;CT=5to5;INSLEN=0;PE=8;MAPQ=5	GT:GL:GQ:FT:RCL:RC:RCR:CN:DR:DV:RR:RV	0/0:0,-11.3477,-152.909:113:PASS:90031:70791:73533:1:43:6:0:0
2	97860447	INV00000695	N	<INV>	.	PASS	IMPRECISE;CIEND=-203,203;CIPOS=-203,203;SVTYPE=INV;SVMETHOD=EMBL.DELLYv0.6.7;CHR2=2;END=98162411;CT=5to5;INSLEN=0;PE=19;MAPQ=25	GT:GL:GQ:FT:RCL:RC:RCR:CN:DR:DV:RR:RV	0/1:-28.1785,0,-6.46383:65:PASS:88066:66943:71783:1:3:18:0:0
2	97875282	INV00000696	N	<INV>	.	LowQual	IMPRECISE;CIEND=-208,208;CIPOS=-208,208;SVTYPE=INV;SVMETHOD=EMBL.DELLYv0.6.7;CHR2=2;END=98162428;CT=5to5;INSLEN=0;PE=6;MAPQ=6	GT:GL:GQ:FT:RCL:RC:RCR:CN:DR:DV:RR:RV	0/1:-2.48987,0,-13.5534:25:PASS:91369:52068:67757:1:4:6:0:0
2	97909826	INV00000697	N	<INV>	.	LowQual	IMPRECISE;CIEND=-414,414;CIPOS=-414,414;SVTYPE=INV;SVMETHOD=EMBL.DELLYv0.6.7;CHR2=2;END=98129685;CT=5to5;INSLEN=0;PE=2;MAPQ=4	GT:GL:GQ:FT:RCL:RC:RCR:CN:DR:DV:RR:RV	0/0:0,-18.6771,-198.812:10000:PASS:83617:25142:35708:0:63:0:0:0
2	97932381	INV00000698	N	<INV>	.	LowQual	IMPRECISE;CIEND=-390,390;CIPOS=-390,390;SVTYPE=INV;SVMETHOD=EMBL.DELLYv0.6.7;CHR2=2;END=98106953;CT=3to3;INSLEN=0;PE=2;MAPQ=12	GT:GL:GQ:FT:RCL:RC:RCR:CN:DR:DV:RR:RV	0/0:0,-0.951006,-29.844:10:LowQual:54878:18432:21219:0:8:2:0:0
2	100695620	INV00000700	N	<INV>	.	LowQual	IMPRECISE;CIEND=-369,369;CIPOS=-369,369;SVTYPE=INV;SVMETHOD=EMBL.DELLYv0.6.7;CHR2=2;END=133027790;CT=5to5;INSLEN=0;PE=3;MAPQ=6	GT:GL:GQ:FT:RCL:RC:RCR:CN:DR:DV:RR:RV	0/0:0,-14.5485,-284.154:145:PASS:7005457:16516284:8942451:2:52:2:0:0
2	100695709	INV00000699	N	<INV>	.	LowQual	IMPRECISE;CIEND=-233,233;CIPOS=-233,233;SVTYPE=INV;SVMETHOD=EMBL.DELLYv0.6.7;CHR2=2;END=133027533;CT=3to3;INSLEN=0;PE=4;MAPQ=11	GT:GL:GQ:FT:RCL:RC:RCR:CN:DR:DV:RR:RV	0/0:0,-9.94503,-235.908:99:PASS:7005327:16516012:8942403:2:41:3:0:0
2	101774536	INV00000701	N	<INV>	.	LowQual	IMPRECISE;CIEND=-55,55;CIPOS=-55,55;SVTYPE=INV;SVMETHOD=EMBL.DELLYv0.6.7;CHR2=2;END=101775319;CT=5to5;INSLEN=0;PE=2;MAPQ=60	GT:GL:GQ:FT:RCL:RC:RCR:CN:DR:DV:RR:RV	0/0:0,-8.75044,-280:88:PASS:202:411:213:2:48:1:0:0
2	102013497	INV00000702	N	<INV>	.	LowQual	IMPRECISE;CIEND=-195,195;CIPOS=-195,195;SVTYPE=INV;SVMETHOD=EMBL.DELLYv0.6.7;CHR2=2;END=102013710;CT=5to5;INSLEN=0;PE=2;MAPQ=60	GT:GL:GQ:FT:RCL:RC:RCR:CN:DR:DV:RR:RV	0/0:0,-4.2556,-294.001:43:PASS:69:133:55:2:51:3:0:0
2	103248569	INV00000703	N	<INV>	.	LowQual	IMPRECISE;CIEND=-429,429;CIPOS=-429,429;SVTYPE=INV;SVMETHOD=EMBL.DELLYv0.6.7;CHR2=2;END=168742457;CT=3to3;INSLEN=0;PE=2;MAPQ=7	GT:GL:GQ:FT:RCL:RC:RCR:CN:DR:DV:RR:RV	0/0:0,-10.3509,-190.209:104:PASS:15869530:34886752:18241224:2:36:1:0:0
2	105108047	INV00000704	N	<INV>	.	LowQual	IMPRECISE;CIEND=-347,347;CIPOS=-347,347;SVTYPE=INV;SVMETHOD=EMBL.DELLYv0.6.7;CHR2=2;END=105109569;CT=5to5;INSLEN=0;PE=2;MAPQ=60	GT:GL:GQ:FT:RCL:RC:RCR:CN:DR:DV:RR:RV	0/0:0,-2.74907,-266.499:27:PASS:405:872:368:2:47:2:0:0
2	106977042	INV00000705	N	<INV>	.	PASS	IMPRECISE;CIEND=-387,387;CIPOS=-387,387;SVTYPE=INV;SVMETHOD=EMBL.DELLYv0.6.7;CHR2=2;END=109816432;CT=5to5;INSLEN=0;PE=5;MAPQ=37	GT:GL:GQ:FT:RCL:RC:RCR:CN:DR:DV:RR:RV	0/1:-4.15785,0,-197.562:42:PASS:733457:1474386:390473:3:36:5:0:0
2	106977160	INV00000706	N	<INV>	.	PASS	IMPRECISE;CIEND=-196,196;CIPOS=-196,196;SVTYPE=INV;SVMETHOD=EMBL.DELLYv0.6.7;CHR2=2;END=109815771;CT=3to3;INSLEN=0;PE=26;MAPQ=37	GT:GL:GQ:FT:RCL:RC:RCR:CN:DR:DV:RR:RV	0/1:-68.2389,0,-14.2918:143:PASS:733272:1471390:393366:3:7:24:0:0
2	106984607	INV00000707	N	<INV>	.	PASS	IMPRECISE;CIEND=-328,328;CIPOS=-328,328;SVTYPE=INV;SVMETHOD=EMBL.DELLYv0.6.7;CHR2=2;END=112624241;CT=5to5;INSLEN=0;PE=4;MAPQ=24	GT:GL:GQ:FT:RCL:RC:RCR:CN:DR:DV:RR:RV	0/0:0,-6.44155,-168.444:64:PASS:1483220:2446864:1483154:2:44:4:0:0
2	107019503	INV00000708	N	<INV>	.	LowQual	IMPRECISE;CIEND=-335,335;CIPOS=-335,335;SVTYPE=INV;SVMETHOD=EMBL.DELLYv0.6.7;CHR2=2;END=109126381;CT=5to5;INSLEN=0;PE=2;MAPQ=2	GT:GL:GQ:FT:RCL:RC:RCR:CN:DR:DV:RR:RV	0/0:0,-11.1744,-147.134:112:PASS:538090:1096090:503096:2:39:0:0:0
2	107434831	INV00000709	N	<INV>	.	LowQual	IMPRECISE;CIEND=-456,456;CIPOS=-456,456;SVTYPE=INV;SVMETHOD=EMBL.DELLYv0.6.7;CHR2=2;END=169166589;CT=5to5;INSLEN=0;PE=2;MAPQ=12	GT:GL:GQ:FT:RCL:RC:RCR:CN:DR:DV:RR:RV	0/0:0,-11.7463,-256.354:117:PASS:14815656:32928158:17208476:2:43:2:0:0
2	108873415	INV00000710	N	<INV>	.	LowQual	IMPRECISE;CIEND=-321,321;CIPOS=-321,321;SVTYPE=INV;SVMETHOD=EMBL.DELLYv0.6.7;CHR2=2;END=108873585;CT=3to3;INSLEN=0;PE=2;MAPQ=60	GT:GL:GQ:FT:RCL:RC:RCR:CN:DR:DV:RR:RV	0/1:-11.1568,0,-215.357:112:PASS:42:75:64:1:38:4:0:0
2	109141892	INV00000711	N	<INV>	.	PASS	IMPRECISE;CIEND=-208,208;CIPOS=-208,208;SVTYPE=INV;SVMETHOD=EMBL.DELLYv0.6.7;CHR2=2;END=113110059;CT=5to5;INSLEN=0;PE=3;MAPQ=60	GT:GL:GQ:FT:RCL:RC:RCR:CN:DR:DV:RR:RV	0/1:-7.08206,0,-144.664:71:PASS:1048847:1593266:1026879:2:32:3:0:0
2	112888344	INV00000712	N	<INV>	.	LowQual	IMPRECISE;CIEND=-360,360;CIPOS=-360,360;SVTYPE=INV;SVMETHOD=EMBL.DELLYv0.6.7;CHR2=2;END=173722668;CT=3to3;INSLEN=0;PE=2;MAPQ=31	GT:GL:GQ:FT:RCL:RC:RCR:CN:DR:DV:RR:RV	0/0:0,-14.0581,-321.9:141:PASS:14024724:33078837:16945821:2:56:1:0:0
2	117708100	INV00000713	N	<INV>	.	LowQual	IMPRECISE;CIEND=-218,218;CIPOS=-218,218;SVTYPE=INV;SVMETHOD=EMBL.DELLYv0.6.7;CHR2=2;END=117708207;CT=3to3;INSLEN=0;PE=2;MAPQ=60	GT:GL:GQ:FT:RCL:RC:RCR:CN:DR:DV:RR:RV	0/1:-2.6722,0,-140.972:27:PASS:40:41:16:1:25:2:0:0
2	118885559	INV00000714	N	<INV>	.	LowQual	IMPRECISE;CIEND=-349,349;CIPOS=-349,349;SVTYPE=INV;SVMETHOD=EMBL.DELLYv0.6.7;CHR2=2;END=118886959;CT=3to3;INSLEN=0;PE=2;MAPQ=60	GT:GL:GQ:FT:RCL:RC:RCR:CN:DR:DV:RR:RV	0/0:0,-2.75045,-269.3:28:PASS:342:733:403:2:47:2:0:0
2	120067881	INV00000715	N	<INV>	.	LowQual	IMPRECISE;CIEND=-296,296;CIPOS=-296,296;SVTYPE=INV;SVMETHOD=EMBL.DELLYv0.6.7;CHR2=2;END=120068060;CT=5to5;INSLEN=0;PE=2;MAPQ=60	GT:GL:GQ:FT:RCL:RC:RCR:CN:DR:DV:RR:RV	0/1:-4.73822,0,-317.938:47:PASS:60:110:65:2:56:4:0:0
2	122236399	INV00000717	N	<INV>	.	PASS	IMPRECISE;CIEND=-212,212;CIPOS=-212,212;SVTYPE=INV;SVMETHOD=EMBL.DELLYv0.6.7;CHR2=2;END=235423390;CT=5to5;INSLEN=0;PE=8;MAPQ=23	GT:GL:GQ:FT:RCL:RC:RCR:CN:DR:DV:RR:RV	0/1:-6.84034,0,-54.8858:68:PASS:28063506:62017576:3829720:4:26:8:0:0
2	122236504	INV00000716	N	<INV>	.	LowQual	IMPRECISE;CIEND=-308,308;CIPOS=-308,308;SVTYPE=INV;SVMETHOD=EMBL.DELLYv0.6.7;CHR2=2;END=235423359;CT=3to3;INSLEN=0;PE=2;MAPQ=5	GT:GL:GQ:FT:RCL:RC:RCR:CN:DR:DV:RR:RV	0/0:0,-9.33956,-97.2686:93:PASS:28063521:62017426:3829736:4:34:1:0:0
2	122469691	INV00000718	N	<INV>	.	LowQual	IMPRECISE;CIEND=-356,356;CIPOS=-356,356;SVTYPE=INV;SVMETHOD=EMBL.DELLYv0.6.7;CHR2=2;END=122470465;CT=3to3;INSLEN=0;PE=2;MAPQ=60	GT:GL:GQ:FT:RCL:RC:RCR:CN:DR:DV:RR:RV	0/0:0,-7.56692,-366:76:PASS:236:429:218:2:63:2:0:0
2	123069594	INV00000719	N	<INV>	.	LowQual	IMPRECISE;CIEND=-308,308;CIPOS=-308,308;SVTYPE=INV;SVMETHOD=EMBL.DELLYv0.6.7;CHR2=2;END=123070228;CT=5to5;INSLEN=0;PE=2;MAPQ=41	GT:GL:GQ:FT:RCL:RC:RCR:CN:DR:DV:RR:RV	0/0:0,-8.05457,-297.6:81:PASS:192:361:153:2:51:2:0:0
2	125051757	INV00000720	N	<INV>	.	PASS	IMPRECISE;CIEND=-221,221;CIPOS=-221,221;SVTYPE=INV;SVMETHOD=EMBL.DELLYv0.6.7;CHR2=2;END=125053241;CT=3to3;INSLEN=0;PE=16;MAPQ=60	GT:GL:GQ:FT:RCL:RC:RCR:CN:DR:DV:RR:RV	0/1:-79.7444,0,-211.244:10000:PASS:437:840:393:2:38:16:0:0
2	125051760	INV00000721	N	<INV>	.	PASS	IMPRECISE;CIEND=-187,187;CIPOS=-187,187;SVTYPE=INV;SVMETHOD=EMBL.DELLYv0.6.7;CHR2=2;END=125052915;CT=5to5;INSLEN=0;PE=25;MAPQ=60	GT:GL:GQ:FT:RCL:RC:RCR:CN:DR:DV:RR:RV	0/1:-130.734,0,-213.234:10000:PASS:332:568:406:2:39:25:0:0
2	125267890	INV00000722	N	<INV>	.	LowQual	IMPRECISE;CIEND=-253,253;CIPOS=-253,253;SVTYPE=INV;SVMETHOD=EMBL.DELLYv0.6.7;CHR2=2;END=203701458;CT=3to3;INSLEN=0;PE=2;MAPQ=20	GT:GL:GQ:FT:RCL:RC:RCR:CN:DR:DV:RR:RV	0/0:0,-11.647,-231.068:116:PASS:18682251:43184320:20921761:2:45:2:0:0
2	129703742	INV00000723	N	<INV>	.	PASS	IMPRECISE;CIEND=-194,194;CIPOS=-194,194;SVTYPE=INV;SVMETHOD=EMBL.DELLYv0.6.7;CHR2=2;END=129722269;CT=3to3;INSLEN=0;PE=43;MAPQ=25	GT:GL:GQ:FT:RCL:RC:RCR:CN:DR:DV:RR:RV	0/1:-108.057,0,-3.05896:31:PASS:4902:9425:4460:2:3:39:0:0
2	130682100	INV00000724	N	<INV>	.	LowQual	IMPRECISE;CIEND=-465,465;CIPOS=-465,465;SVTYPE=INV;SVMETHOD=EMBL.DELLYv0.6.7;CHR2=2;END=203110099;CT=3to3;INSLEN=0;PE=4;MAPQ=5	GT:GL:GQ:FT:RCL:RC:RCR:CN:DR:DV:RR:RV	0/0:0,-9.63342,-163.791:96:PASS:18059514:40007087:19506764:2:34:3:0:0
2	130752886	INV00000725	N	<INV>	.	LowQual	IMPRECISE;CIEND=-389,389;CIPOS=-389,389;SVTYPE=INV;SVMETHOD=EMBL.DELLYv0.6.7;CHR2=2;END=132108270;CT=3to3;INSLEN=0;PE=3;MAPQ=10	GT:GL:GQ:FT:RCL:RC:RCR:CN:DR:DV:RR:RV	0/0:0,-13.4674,-238.105:135:PASS:347366:563905:365211:2:50:2:0:0
2	130818535	INV00000726	N	<INV>	.	LowQual	IMPRECISE;CIEND=-392,392;CIPOS=-392,392;SVTYPE=INV;SVMETHOD=EMBL.DELLYv0.6.7;CHR2=2;END=132032016;CT=3to3;INSLEN=0;PE=2;MAPQ=8	GT:GL:GQ:FT:RCL:RC:RCR:CN:DR:DV:RR:RV	0/0:0,-0.743527,-12.9123:8:LowQual:308645:496794:306773:2:5:1:0:0
2	130820342	INV00000727	N	<INV>	.	LowQual	IMPRECISE;CIEND=-373,373;CIPOS=-373,373;SVTYPE=INV;SVMETHOD=EMBL.DELLYv0.6.7;CHR2=2;END=132029742;CT=5to5;INSLEN=0;PE=2;MAPQ=4	GT:GL:GQ:FT:RCL:RC:RCR:CN:DR:DV:RR:RV	0/0:0,-2.83105,-23.9207:28:PASS:306943:496080:304928:2:10:0:0:0
2	130883878	INV00000728	N	<INV>	.	LowQual	IMPRECISE;CIEND=-412,412;CIPOS=-412,412;SVTYPE=INV;SVMETHOD=EMBL.DELLYv0.6.7;CHR2=2;END=131970229;CT=5to5;INSLEN=0;PE=2;MAPQ=10	GT:GL:GQ:FT:RCL:RC:RCR:CN:DR:DV:RR:RV	0/0:0,-7.7819,-82.3394:78:PASS:256091:462124:264497:2:31:2:0:0
2	130903004	INV00000729	N	<INV>	.	LowQual	IMPRECISE;CIEND=-382,382;CIPOS=-382,382;SVTYPE=INV;SVMETHOD=EMBL.DELLYv0.6.7;CHR2=2;END=132285347;CT=5to5;INSLEN=0;PE=2;MAPQ=37	GT:GL:GQ:FT:RCL:RC:RCR:CN:DR:DV:RR:RV	0/0:0,-5.54236,-191.498:55:PASS:332747:595256:404337:2:41:2:0:0
2	130924388	INV00000730	N	<INV>	.	PASS	IMPRECISE;CIEND=-359,359;CIPOS=-359,359;SVTYPE=INV;SVMETHOD=EMBL.DELLYv0.6.7;CHR2=2;END=132264762;CT=5to5;INSLEN=0;PE=7;MAPQ=51	GT:GL:GQ:FT:RCL:RC:RCR:CN:DR:DV:RR:RV	0/1:-19.8761,0,-197.246:10000:PASS:321075:575688:381803:2:45:7:0:0
2	130924565	INV00000731	N	<INV>	.	PASS	IMPRECISE;CIEND=-314,314;CIPOS=-314,314;SVTYPE=INV;SVMETHOD=EMBL.DELLYv0.6.7;CHR2=2;END=132264447;CT=3to3;INSLEN=0;PE=8;MAPQ=52	GT:GL:GQ:FT:RCL:RC:RCR:CN:DR:DV:RR:RV	0/1:-24.6515,0,-201.649:10000:PASS:320959:575435:381636:2:42:8:0:0
2	130927738	INV00000732	N	<INV>	.	PASS	IMPRECISE;CIEND=-329,329;CIPOS=-329,329;SVTYPE=INV;SVMETHOD=EMBL.DELLYv0.6.7;CHR2=2;END=132261286;CT=3to3;INSLEN=0;PE=13;MAPQ=41	GT:GL:GQ:FT:RCL:RC:RCR:CN:DR:DV:RR:RV	0/1:-36.8489,0,-196.247:10000:PASS:319253:572099:379729:2:40:13:0:0
2	130943008	INV00000733	N	<INV>	.	PASS	IMPRECISE;CIEND=-220,220;CIPOS=-220,220;SVTYPE=INV;SVMETHOD=EMBL.DELLYv0.6.7;CHR2=2;END=132246848;CT=3to3;INSLEN=0;PE=15;MAPQ=42	GT:GL:GQ:FT:RCL:RC:RCR:CN:DR:DV:RR:RV	0/1:-42.1821,0,-138.862:10000:PASS:309775:558317:369771:2:29:13:0:0
2	130943337	INV00000734	N	<INV>	.	PASS	IMPRECISE;CIEND=-314,314;CIPOS=-314,314;SVTYPE=INV;SVMETHOD=EMBL.DELLYv0.6.7;CHR2=2;END=132246522;CT=5to5;INSLEN=0;PE=5;MAPQ=57	GT:GL:GQ:FT:RCL:RC:RCR:CN:DR:DV:RR:RV	0/1:-20.5795,0,-79.9794:10000:PASS:309467:558085:369607:2:15:5:0:0
2	130944326	INV00000735	N	<INV>	.	PASS	IMPRECISE;CIEND=-241,241;CIPOS=-241,241;SVTYPE=INV;SVMETHOD=EMBL.DELLYv0.6.7;CHR2=2;END=132245382;CT=3to3;INSLEN=0;PE=3;MAPQ=44	GT:GL:GQ:FT:RCL:RC:RCR:CN:DR:DV:RR:RV	0/0:0,-3.25447,-237.198:33:PASS:308772:557107:368918:2:52:3:0:0
2	130976369	INV00000736	N	<INV>	.	LowQual	IMPRECISE;CIEND=-124,124;CIPOS=-124,124;SVTYPE=INV;SVMETHOD=EMBL.DELLYv0.6.7;CHR2=2;END=132213017;CT=3to3;INSLEN=0;PE=2;MAPQ=9	GT:GL:GQ:FT:RCL:RC:RCR:CN:DR:DV:RR:RV	0/0:0,-9.02476,-99.4482:90:PASS:290236:526110:345973:2:33:1:0:0
2	131037256	INV00000738	N	<INV>	.	PASS	IMPRECISE;CIEND=-156,156;CIPOS=-156,156;SVTYPE=INV;SVMETHOD=EMBL.DELLYv0.6.7;CHR2=2;END=132130217;CT=5to5;INSLEN=0;PE=31;MAPQ=60	GT:GL:GQ:FT:RCL:RC:RCR:CN:DR:DV:RR:RV	0/1:-144.327,0,-194.727:10000:PASS:254682:453719:279778:2:40:31:0:0
2	131037629	INV00000737	N	<INV>	.	PASS	IMPRECISE;CIEND=-264,264;CIPOS=-264,264;SVTYPE=INV;SVMETHOD=EMBL.DELLYv0.6.7;CHR2=2;END=132129941;CT=3to3;INSLEN=0;PE=12;MAPQ=40	GT:GL:GQ:FT:RCL:RC:RCR:CN:DR:DV:RR:RV	0/1:-36.6555,0,-161.152:10000:PASS:254517:453362:279615:2:35:12:0:0
2	131040765	INV00000739	N	<INV>	.	PASS	IMPRECISE;CIEND=-387,387;CIPOS=-387,387;SVTYPE=INV;SVMETHOD=EMBL.DELLYv0.6.7;CHR2=2;END=132126724;CT=3to3;INSLEN=0;PE=3;MAPQ=43	GT:GL:GQ:FT:RCL:RC:RCR:CN:DR:DV:RR:RV	0/1:-5.7361,0,-67.7764:57:PASS:253055:449984:277787:2:20:3:0:0
2	131185522	INV00000740	N	<INV>	.	LowQual	IMPRECISE;CIEND=-422,422;CIPOS=-422,422;SVTYPE=INV;SVMETHOD=EMBL.DELLYv0.6.7;CHR2=2;END=132057934;CT=5to5;INSLEN=0;PE=2;MAPQ=10	GT:GL:GQ:FT:RCL:RC:RCR:CN:DR:DV:RR:RV	0/0:0,-13.9351,-248.571:139:PASS:193623:345008:225458:2:52:2:0:0
2	131886577	INV00000741	N	<INV>	.	PASS	IMPRECISE;CIEND=-167,167;CIPOS=-167,167;SVTYPE=INV;SVMETHOD=EMBL.DELLYv0.6.7;CHR2=2;END=131887401;CT=5to5;INSLEN=0;PE=15;MAPQ=60	GT:GL:GQ:FT:RCL:RC:RCR:CN:DR:DV:RR:RV	0/1:-64.6609,0,-186.149:10000:PASS:218:476:211:2:37:15:0:0
2	131886725	INV00000742	N	<INV>	.	PASS	IMPRECISE;CIEND=-166,166;CIPOS=-166,166;SVTYPE=INV;SVMETHOD=EMBL.DELLYv0.6.7;CHR2=2;END=131887319;CT=3to3;INSLEN=0;PE=34;MAPQ=60	GT:GL:GQ:FT:RCL:RC:RCR:CN:DR:DV:RR:RV	0/1:-164.55,0,-136.837:10000:PASS:203:305:156:2:29:34:0:0
2	132528343	INV00000743	N	<INV>	.	LowQual	IMPRECISE;CIEND=-422,422;CIPOS=-422,422;SVTYPE=INV;SVMETHOD=EMBL.DELLYv0.6.7;CHR2=2;END=132549091;CT=3to3;INSLEN=0;PE=2;MAPQ=10	GT:GL:GQ:FT:RCL:RC:RCR:CN:DR:DV:RR:RV	0/0:0,-5.97868,-90.7943:60:PASS:2734:10599:4414:3:24:2:0:0
2	132528555	INV00000744	N	<INV>	.	PASS	IMPRECISE;CIEND=-126,126;CIPOS=-126,126;SVTYPE=INV;SVMETHOD=EMBL.DELLYv0.6.7;CHR2=2;END=132548959;CT=5to5;INSLEN=0;PE=10;MAPQ=28	GT:GL:GQ:FT:RCL:RC:RCR:CN:DR:DV:RR:RV	0/1:-11.7173,0,-151.161:117:PASS:2582:10411:4420:3:37:8:0:0
2	132534927	INV00000745	N	<INV>	.	PASS	IMPRECISE;CIEND=-222,222;CIPOS=-222,222;SVTYPE=INV;SVMETHOD=EMBL.DELLYv0.6.7;CHR2=2;END=132579354;CT=5to5;INSLEN=0;PE=22;MAPQ=22	GT:GL:GQ:FT:RCL:RC:RCR:CN:DR:DV:RR:RV	0/1:-36.378,0,-2.94743:29:PASS:8605:22247:10732:2:2:20:0:0
2	132976027	INV00000746	N	<INV>	.	LowQual	IMPRECISE;CIEND=-41,41;CIPOS=-41,41;SVTYPE=INV;SVMETHOD=EMBL.DELLYv0.6.7;CHR2=2;END=132976453;CT=3to3;INSLEN=0;PE=16;MAPQ=8	GT:GL:GQ:FT:RCL:RC:RCR:CN:DR:DV:RR:RV	0/0:0,-8.32696,-330.223:83:PASS:288:542:222:2:69:15:0:0
2	132976045	INV00000747	N	<INV>	.	LowQual	IMPRECISE;CIEND=-339,339;CIPOS=-339,339;SVTYPE=INV;SVMETHOD=EMBL.DELLYv0.6.7;CHR2=2;END=132976558;CT=5to5;INSLEN=0;PE=4;MAPQ=9	GT:GL:GQ:FT:RCL:RC:RCR:CN:DR:DV:RR:RV	0/0:0,-20.3248,-342.316:10000:PASS:346:602:302:2:84:4:0:0
2	133043343	INV00000748	N	<INV>	.	LowQual	IMPRECISE;CIEND=-417,417;CIPOS=-417,417;SVTYPE=INV;SVMETHOD=EMBL.DELLYv0.6.7;CHR2=2;END=162135284;CT=5to5;INSLEN=0;PE=4;MAPQ=6	GT:GL:GQ:FT:RCL:RC:RCR:CN:DR:DV:RR:RV	0/0:0,-24.2409,-422.659:10000:PASS:7643996:16031765:8027934:2:86:3:0:0
2	133690565	INV00000750	N	<INV>	.	PASS	IMPRECISE;CIEND=-360,360;CIPOS=-360,360;SVTYPE=INV;SVMETHOD=EMBL.DELLYv0.6.7;CHR2=2;END=133863857;CT=5to5;INSLEN=0;PE=5;MAPQ=31	GT:GL:GQ:FT:RCL:RC:RCR:CN:DR:DV:RR:RV	0/0:0,-0.94191,-192.84:10:LowQual:47294:94951:48163:2:39:5:0:0
2	133690698	INV00000749	N	<INV>	.	LowQual	IMPRECISE;CIEND=-421,421;CIPOS=-421,421;SVTYPE=INV;SVMETHOD=EMBL.DELLYv0.6.7;CHR2=2;END=133863546;CT=3to3;INSLEN=0;PE=2;MAPQ=29	GT:GL:GQ:FT:RCL:RC:RCR:CN:DR:DV:RR:RV	0/0:0,-8.11555,-244.269:81:PASS:47168:94770:47968:2:44:2:0:0
2	137817819	INV00000751	N	<INV>	.	LowQual	IMPRECISE;CIEND=-460,460;CIPOS=-460,460;SVTYPE=INV;SVMETHOD=EMBL.DELLYv0.6.7;CHR2=2;END=213370811;CT=5to5;INSLEN=0;PE=2;MAPQ=13	GT:GL:GQ:FT:RCL:RC:RCR:CN:DR:DV:RR:RV	0/0:0,-18.27,-393.881:10000:PASS:19510105:41807726:15726984:2:66:2:0:0
2	138507134	INV00000752	N	<INV>	.	LowQual	IMPRECISE;CIEND=-401,401;CIPOS=-401,401;SVTYPE=INV;SVMETHOD=EMBL.DELLYv0.6.7;CHR2=2;END=138507272;CT=5to5;INSLEN=0;PE=2;MAPQ=60	GT:GL:GQ:FT:RCL:RC:RCR:CN:DR:DV:RR:RV	0/0:0,-4.55594,-302.799:46:PASS:40:93:46:2:53:2:0:0
2	140686677	INV00000753	N	<INV>	.	LowQual	IMPRECISE;CIEND=-409,409;CIPOS=-409,409;SVTYPE=INV;SVMETHOD=EMBL.DELLYv0.6.7;CHR2=2;END=190188654;CT=3to3;INSLEN=0;PE=2;MAPQ=7	GT:GL:GQ:FT:RCL:RC:RCR:CN:DR:DV:RR:RV	0/0:0,-13.8555,-145.901:139:PASS:13222707:27413585:13732007:2:49:1:0:0
2	143800235	INV00000754	N	<INV>	.	LowQual	IMPRECISE;CIEND=-428,428;CIPOS=-428,428;SVTYPE=INV;SVMETHOD=EMBL.DELLYv0.6.7;CHR2=2;END=221502482;CT=3to3;INSLEN=0;PE=2;MAPQ=7	GT:GL:GQ:FT:RCL:RC:RCR:CN:DR:DV:RR:RV	0/0:0,-9.82197,-183.883:98:PASS:20196704:42913358:11335008:3:34:1:0:0
2	150296769	INV00000755	N	<INV>	.	LowQual	IMPRECISE;CIEND=-314,314;CIPOS=-314,314;SVTYPE=INV;SVMETHOD=EMBL.DELLYv0.6.7;CHR2=2;END=150297091;CT=5to5;INSLEN=0;PE=2;MAPQ=60	GT:GL:GQ:FT:RCL:RC:RCR:CN:DR:DV:RR:RV	0/0:0,-2.03855,-209.991:20:PASS:76:149:78:2:44:2:0:0
2	152607044	INV00000756	N	<INV>	.	PASS	IMPRECISE;CIEND=-284,284;CIPOS=-284,284;SVTYPE=INV;SVMETHOD=EMBL.DELLYv0.6.7;CHR2=2;END=152607270;CT=3to3;INSLEN=0;PE=3;MAPQ=20	GT:GL:GQ:FT:RCL:RC:RCR:CN:DR:DV:RR:RV	0/0:0,-8.64145,-225.502:86:PASS:65:109:53:2:42:2:0:0
2	152706598	INV00000757	N	<INV>	.	LowQual	IMPRECISE;CIEND=-267,267;CIPOS=-267,267;SVTYPE=INV;SVMETHOD=EMBL.DELLYv0.6.7;CHR2=2;END=238252217;CT=3to3;INSLEN=0;PE=2;MAPQ=27	GT:GL:GQ:FT:RCL:RC:RCR:CN:DR:DV:RR:RV	0/0:0,-7.44054,-214:74:PASS:22477117:46994650:2389921:4:40:2:0:0
2	153459920	INV00000758	N	<INV>	.	PASS	IMPRECISE;CIEND=-198,198;CIPOS=-198,198;SVTYPE=INV;SVMETHOD=EMBL.DELLYv0.6.7;CHR2=2;END=153461436;CT=3to3;INSLEN=0;PE=22;MAPQ=60	GT:GL:GQ:FT:RCL:RC:RCR:CN:DR:DV:RR:RV	0/1:-116.656,0,-113.056:10000:PASS:397:447:391:1:21:22:0:0
2	153461096	INV00000759	N	<INV>	.	PASS	IMPRECISE;CIEND=-173,173;CIPOS=-173,173;SVTYPE=INV;SVMETHOD=EMBL.DELLYv0.6.7;CHR2=2;END=153461447;CT=5to5;INSLEN=0;PE=18;MAPQ=60	GT:GL:GQ:FT:RCL:RC:RCR:CN:DR:DV:RR:RV	0/1:-94.0609,0,-108.561:10000:PASS:46:134:79:2:20:18:0:0
2	155155090	INV00000761	N	<INV>	.	PASS	IMPRECISE;CIEND=-280,280;CIPOS=-280,280;SVTYPE=INV;SVMETHOD=EMBL.DELLYv0.6.7;CHR2=2;END=155155432;CT=3to3;INSLEN=0;PE=16;MAPQ=60	GT:GL:GQ:FT:RCL:RC:RCR:CN:DR:DV:RR:RV	0/1:-64.8433,0,-106.371:10000:PASS:103:196:92:2:30:16:0:0
2	155155124	INV00000760	N	<INV>	.	PASS	IMPRECISE;CIEND=-284,284;CIPOS=-284,284;SVTYPE=INV;SVMETHOD=EMBL.DELLYv0.6.7;CHR2=2;END=155155234;CT=5to5;INSLEN=0;PE=13;MAPQ=56	GT:GL:GQ:FT:RCL:RC:RCR:CN:DR:DV:RR:RV	0/1:-91.7748,0,-71.1888:10000:PASS:25:66:37:2:21:22:0:0
2	157579254	INV00000762	N	<INV>	.	LowQual	IMPRECISE;CIEND=-387,387;CIPOS=-387,387;SVTYPE=INV;SVMETHOD=EMBL.DELLYv0.6.7;CHR2=2;END=165318594;CT=3to3;INSLEN=0;PE=2;MAPQ=10	GT:GL:GQ:FT:RCL:RC:RCR:CN:DR:DV:RR:RV	0/0:0,-9.81877,-148.027:98:PASS:2150552:4338330:2105550:2:35:1:0:0
2	157786884	INV00000763	N	<INV>	.	LowQual	IMPRECISE;CIEND=-349,349;CIPOS=-349,349;SVTYPE=INV;SVMETHOD=EMBL.DELLYv0.6.7;CHR2=2;END=157787114;CT=3to3;INSLEN=0;PE=2;MAPQ=53	GT:GL:GQ:FT:RCL:RC:RCR:CN:DR:DV:RR:RV	0/0:0,-2.74081,-231.897:27:PASS:59:120:87:2:41:2:0:0
2	159234622	INV00000764	N	<INV>	.	LowQual	IMPRECISE;CIEND=-462,462;CIPOS=-462,462;SVTYPE=INV;SVMETHOD=EMBL.DELLYv0.6.7;CHR2=2;END=170525097;CT=5to5;INSLEN=0;PE=2;MAPQ=4	GT:GL:GQ:FT:RCL:RC:RCR:CN:DR:DV:RR:RV	0/0:0,-16.8577,-336:10000:PASS:3145129:6253221:3121770:2:56:0:0:0
2	160475766	INV00000765	N	<INV>	.	LowQual	IMPRECISE;CIEND=-80,80;CIPOS=-80,80;SVTYPE=INV;SVMETHOD=EMBL.DELLYv0.6.7;CHR2=2;END=160475921;CT=5to5;INSLEN=0;PE=2;MAPQ=60	GT:GL:GQ:FT:RCL:RC:RCR:CN:DR:DV:RR:RV	0/1:-5.84887,0,-285.343:58:PASS:54:87:57:2:51:4:0:0
2	161282729	INV00000766	N	<INV>	.	PASS	IMPRECISE;CIEND=-323,323;CIPOS=-323,323;SVTYPE=INV;SVMETHOD=EMBL.DELLYv0.6.7;CHR2=2;END=228293016;CT=5to5;INSLEN=0;PE=3;MAPQ=33	GT:GL:GQ:FT:RCL:RC:RCR:CN:DR:DV:RR:RV	0/0:0,-0.306304,-159.074:5:LowQual:18250613:36989100:7624317:3:31:3:0:0
2	169577945	INV00000767	N	<INV>	.	PASS	IMPRECISE;CIEND=-294,294;CIPOS=-294,294;SVTYPE=INV;SVMETHOD=EMBL.DELLYv0.6.7;CHR2=2;END=169578126;CT=3to3;INSLEN=0;PE=10;MAPQ=60	GT:GL:GQ:FT:RCL:RC:RCR:CN:DR:DV:RR:RV	0/1:-43.5615,0,-212.847:10000:PASS:39:102:44:2:41:10:0:0
2	169578028	INV00000768	N	<INV>	.	PASS	IMPRECISE;CIEND=-119,119;CIPOS=-119,119;SVTYPE=INV;SVMETHOD=EMBL.DELLYv0.6.7;CHR2=2;END=169578129;CT=5to5;INSLEN=0;PE=11;MAPQ=60	GT:GL:GQ:FT:RCL:RC:RCR:CN:DR:DV:RR:RV	0/1:-116.562,0,-101.555:10000:PASS:28:56:25:2:22:22:0:0
2	170581337	INV00000769	N	<INV>	.	LowQual	IMPRECISE;CIEND=-219,219;CIPOS=-219,219;SVTYPE=INV;SVMETHOD=EMBL.DELLYv0.6.7;CHR2=2;END=170582456;CT=3to3;INSLEN=0;PE=2;MAPQ=60	GT:GL:GQ:FT:RCL:RC:RCR:CN:DR:DV:RR:RV	0/0:0,-6.35353,-289.7:64:PASS:312:600:336:2:50:2:0:0
2	170747222	INV00000770	N	<INV>	.	LowQual	IMPRECISE;CIEND=-433,433;CIPOS=-433,433;SVTYPE=INV;SVMETHOD=EMBL.DELLYv0.6.7;CHR2=2;END=213456020;CT=5to5;INSLEN=0;PE=2;MAPQ=14	GT:GL:GQ:FT:RCL:RC:RCR:CN:DR:DV:RR:RV	0/0:0,-8.63904,-207.835:86:PASS:11752596:23699592:11521427:2:36:2:0:0
2	172043718	INV00000771	N	<INV>	.	LowQual	IMPRECISE;CIEND=-372,372;CIPOS=-372,372;SVTYPE=INV;SVMETHOD=EMBL.DELLYv0.6.7;CHR2=2;END=210934514;CT=5to5;INSLEN=0;PE=2;MAPQ=26	GT:GL:GQ:FT:RCL:RC:RCR:CN:DR:DV:RR:RV	0/0:0,-8.3935,-223.75:84:PASS:10795961:21567668:10594736:2:43:2:0:0
2	172444688	INV00000772	N	<INV>	.	LowQual	IMPRECISE;CIEND=-345,345;CIPOS=-345,345;SVTYPE=INV;SVMETHOD=EMBL.DELLYv0.6.7;CHR2=2;END=200649830;CT=3to3;INSLEN=0;PE=2;MAPQ=25	GT:GL:GQ:FT:RCL:RC:RCR:CN:DR:DV:RR:RV	0/0:0,-9.84214,-232.601:98:PASS:7821513:15718930:7773464:2:40:1:0:0
2	173640454	INV00000773	N	<INV>	.	LowQual	IMPRECISE;CIEND=-214,214;CIPOS=-214,214;SVTYPE=INV;SVMETHOD=EMBL.DELLYv0.6.7;CHR2=2;END=173640713;CT=5to5;INSLEN=0;PE=2;MAPQ=60	GT:GL:GQ:FT:RCL:RC:RCR:CN:DR:DV:RR:RV	0/0:0,-2.45354,-280.8:25:PASS:75:140:62:2:49:3:0:0
2	180340239	INV00000774	N	<INV>	.	LowQual	IMPRECISE;CIEND=-327,327;CIPOS=-327,327;SVTYPE=INV;SVMETHOD=EMBL.DELLYv0.6.7;CHR2=2;END=180340458;CT=3to3;INSLEN=0;PE=2;MAPQ=43	GT:GL:GQ:FT:RCL:RC:RCR:CN:DR:DV:RR:RV	0/1:-6.99731,0,-143.661:70:PASS:57:124:70:2:36:6:0:0
2	180478573	INV00000775	N	<INV>	.	LowQual	IMPRECISE;CIEND=-500,500;CIPOS=-500,500;SVTYPE=INV;SVMETHOD=EMBL.DELLYv0.6.7;CHR2=2;END=196278433;CT=5to5;INSLEN=0;PE=3;MAPQ=10	GT:GL:GQ:FT:RCL:RC:RCR:CN:DR:DV:RR:RV	0/0:0,-11.0453,-249.874:110:PASS:4359052:8850483:4381853:2:42:2:0:0
2	181560623	INV00000776	N	<INV>	.	LowQual	IMPRECISE;CIEND=-108,108;CIPOS=-108,108;SVTYPE=INV;SVMETHOD=EMBL.DELLYv0.6.7;CHR2=2;END=181560812;CT=5to5;INSLEN=0;PE=2;MAPQ=60	GT:GL:GQ:FT:RCL:RC:RCR:CN:DR:DV:RR:RV	0/0:0,-8.44942,-276:84:PASS:49:107:66:2:47:1:0:0
2	184569179	INV00000777	N	<INV>	.	PASS	IMPRECISE;CIEND=-171,171;CIPOS=-171,171;SVTYPE=INV;SVMETHOD=EMBL.DELLYv0.6.7;CHR2=2;END=184572011;CT=3to3;INSLEN=0;PE=30;MAPQ=60	GT:GL:GQ:FT:RCL:RC:RCR:CN:DR:DV:RR:RV	0/1:-159.133,0,-192.032:10000:PASS:869:1734:746:2:36:30:0:0
2	184569776	INV00000778	N	<INV>	.	PASS	IMPRECISE;CIEND=-252,252;CIPOS=-252,252;SVTYPE=INV;SVMETHOD=EMBL.DELLYv0.6.7;CHR2=2;END=184571064;CT=5to5;INSLEN=0;PE=25;MAPQ=60	GT:GL:GQ:FT:RCL:RC:RCR:CN:DR:DV:RR:RV	0/1:-124.35,0,-127.65:10000:PASS:196:696:596:2:24:25:0:0
2	184588927	INV00000779	N	<INV>	.	PASS	IMPRECISE;CIEND=-125,125;CIPOS=-125,125;SVTYPE=INV;SVMETHOD=EMBL.DELLYv0.6.7;CHR2=2;END=184589110;CT=3to3;INSLEN=0;PE=3;MAPQ=53	GT:GL:GQ:FT:RCL:RC:RCR:CN:DR:DV:RR:RV	0/1:-14.4434,0,-277.443:144:PASS:45:110:40:3:49:6:0:0
2	189666240	INV00000780	N	<INV>	.	PASS	IMPRECISE;CIEND=-369,369;CIPOS=-369,369;SVTYPE=INV;SVMETHOD=EMBL.DELLYv0.6.7;CHR2=2;END=189666394;CT=5to5;INSLEN=0;PE=3;MAPQ=45	GT:GL:GQ:FT:RCL:RC:RCR:CN:DR:DV:RR:RV	0/1:-13.9737,0,-140.701:140:PASS:35:72:27:2:27:6:0:0
2	194258401	INV00000781	N	<INV>	.	LowQual	IMPRECISE;CIEND=-215,215;CIPOS=-215,215;SVTYPE=INV;SVMETHOD=EMBL.DELLYv0.6.7;CHR2=2;END=194258545;CT=5to5;INSLEN=0;PE=2;MAPQ=60	GT:GL:GQ:FT:RCL:RC:RCR:CN:DR:DV:RR:RV	0/1:-3.95058,0,-249.551:40:PASS:34:86:37:2:44:4:0:0
2	196630868	INV00000782	N	<INV>	.	LowQual	IMPRECISE;CIEND=-377,377;CIPOS=-377,377;SVTYPE=INV;SVMETHOD=EMBL.DELLYv0.6.7;CHR2=2;END=238252211;CT=3to3;INSLEN=0;PE=2;MAPQ=20	GT:GL:GQ:FT:RCL:RC:RCR:CN:DR:DV:RR:RV	0/0:0,-10.5168,-220.578:105:PASS:11628434:22553166:2389923:3:41:1:0:0
2	197627590	INV00000783	N	<INV>	.	LowQual	IMPRECISE;CIEND=-423,423;CIPOS=-423,423;SVTYPE=INV;SVMETHOD=EMBL.DELLYv0.6.7;CHR2=2;END=235587986;CT=3to3;INSLEN=0;PE=3;MAPQ=4	GT:GL:GQ:FT:RCL:RC:RCR:CN:DR:DV:RR:RV	0/0:0,-15.1577,-327.709:152:PASS:10634095:20634076:3746193:3:55:1:0:0
2	200114288	INV00000785	N	<INV>	.	PASS	IMPRECISE;CIEND=-345,345;CIPOS=-345,345;SVTYPE=INV;SVMETHOD=EMBL.DELLYv0.6.7;CHR2=2;END=204829811;CT=5to5;INSLEN=0;PE=4;MAPQ=20	GT:GL:GQ:FT:RCL:RC:RCR:CN:DR:DV:RR:RV	0/0:0,-0.63316,-62.8417:7:LowQual:1311071:2595242:1266811:2:24:4:0:0
2	200114410	INV00000784	N	<INV>	.	LowQual	IMPRECISE;CIEND=-401,401;CIPOS=-401,401;SVTYPE=INV;SVMETHOD=EMBL.DELLYv0.6.7;CHR2=2;END=204829481;CT=3to3;INSLEN=0;PE=2;MAPQ=24	GT:GL:GQ:FT:RCL:RC:RCR:CN:DR:DV:RR:RV	0/0:0,-7.57572,-128.885:76:PASS:1310914:2595120:1266569:2:35:2:0:0
2	203070858	INV00000786	N	<INV>	.	LowQual	IMPRECISE;CIEND=-276,276;CIPOS=-276,276;SVTYPE=INV;SVMETHOD=EMBL.DELLYv0.6.7;CHR2=2;END=210934513;CT=5to5;INSLEN=0;PE=6;MAPQ=8	GT:GL:GQ:FT:RCL:RC:RCR:CN:DR:DV:RR:RV	0/0:0,-4.52831,-132.428:45:PASS:2167140:4286507:2216591:2:24:4:0:0
2	203168217	INV00000787	N	<INV>	.	PASS	IMPRECISE;CIEND=-232,232;CIPOS=-232,232;SVTYPE=INV;SVMETHOD=EMBL.DELLYv0.6.7;CHR2=2;END=203168429;CT=5to5;INSLEN=0;PE=3;MAPQ=58	GT:GL:GQ:FT:RCL:RC:RCR:CN:DR:DV:RR:RV	0/1:-8.13411,0,-334.734:81:PASS:66:125:69:2:59:5:0:0
2	206721056	INV00000788	N	<INV>	.	LowQual	IMPRECISE;CIEND=-264,264;CIPOS=-264,264;SVTYPE=INV;SVMETHOD=EMBL.DELLYv0.6.7;CHR2=2;END=206721748;CT=5to5;INSLEN=0;PE=2;MAPQ=60	GT:GL:GQ:FT:RCL:RC:RCR:CN:DR:DV:RR:RV	0/0:0,-3.35251,-282:34:PASS:174:386:187:2:49:2:0:0
2	206936044	INV00000789	N	<INV>	.	LowQual	IMPRECISE;CIEND=-332,332;CIPOS=-332,332;SVTYPE=INV;SVMETHOD=EMBL.DELLYv0.6.7;CHR2=2;END=219080290;CT=3to3;INSLEN=0;PE=4;MAPQ=6	GT:GL:GQ:FT:RCL:RC:RCR:CN:DR:DV:RR:RV	0/0:0,-6.16576,-157.264:62:PASS:3320187:6671205:3247267:2:28:2:0:0
2	208510036	INV00000790	N	<INV>	.	PASS	IMPRECISE;CIEND=-220,220;CIPOS=-220,220;SVTYPE=INV;SVMETHOD=EMBL.DELLYv0.6.7;CHR2=2;END=208510178;CT=3to3;INSLEN=0;PE=16;MAPQ=51	GT:GL:GQ:FT:RCL:RC:RCR:CN:DR:DV:RR:RV	0/1:-62.221,0,-117.065:10000:PASS:32:80:32:3:23:16:0:0
2	208510078	INV00000791	N	<INV>	.	PASS	IMPRECISE;CIEND=-344,344;CIPOS=-344,344;SVTYPE=INV;SVMETHOD=EMBL.DELLYv0.6.7;CHR2=2;END=208510184;CT=5to5;INSLEN=0;PE=3;MAPQ=60	GT:GL:GQ:FT:RCL:RC:RCR:CN:DR:DV:RR:RV	0/1:-28.5354,0,-96.4743:10000:PASS:25:63:16:3:19:6:0:0
2	208871548	INV00000792	N	<INV>	.	LowQual	IMPRECISE;CIEND=-4,4;CIPOS=-4,4;SVTYPE=INV;SVMETHOD=EMBL.DELLYv0.6.7;CHR2=2;END=208871719;CT=5to5;INSLEN=0;PE=2;MAPQ=60	GT:GL:GQ:FT:RCL:RC:RCR:CN:DR:DV:RR:RV	0/0:0,-4.2556,-300:43:PASS:38:95:46:2:52:2:0:0
2	209823099	INV00000793	N	<INV>	.	LowQual	IMPRECISE;CIEND=-167,167;CIPOS=-167,167;SVTYPE=INV;SVMETHOD=EMBL.DELLYv0.6.7;CHR2=2;END=209823398;CT=5to5;INSLEN=0;PE=2;MAPQ=60	GT:GL:GQ:FT:RCL:RC:RCR:CN:DR:DV:RR:RV	0/1:-5.6372,0,-323.637:56:PASS:72:171:113:2:57:4:0:0
2	210934513	INV00000794	N	<INV>	.	LowQual	IMPRECISE;CIEND=-308,308;CIPOS=-308,308;SVTYPE=INV;SVMETHOD=EMBL.DELLYv0.6.7;CHR2=2;END=224760911;CT=5to5;INSLEN=0;PE=4;MAPQ=12	GT:GL:GQ:FT:RCL:RC:RCR:CN:DR:DV:RR:RV	0/0:0,-6.44241,-139.492:64:PASS:3761112:7522688:3787342:2:29:3:0:0
2	212013788	INV00000795	N	<INV>	.	LowQual	IMPRECISE;CIEND=-327,327;CIPOS=-327,327;SVTYPE=INV;SVMETHOD=EMBL.DELLYv0.6.7;CHR2=2;END=212013960;CT=5to5;INSLEN=0;PE=2;MAPQ=48	GT:GL:GQ:FT:RCL:RC:RCR:CN:DR:DV:RR:RV	0/0:0,-2.64942,-258.2:26:PASS:40:91:34:2:45:3:0:0
2	216473298	INV00000796	N	<INV>	.	LowQual	IMPRECISE;CIEND=-301,301;CIPOS=-301,301;SVTYPE=INV;SVMETHOD=EMBL.DELLYv0.6.7;CHR2=2;END=216473775;CT=3to3;INSLEN=0;PE=4;MAPQ=9	GT:GL:GQ:FT:RCL:RC:RCR:CN:DR:DV:RR:RV	0/0:0,-2.08476,-37.5118:21:PASS:111:148:138:1:12:3:0:0
2	217392673	INV00000797	N	<INV>	.	LowQual	IMPRECISE;CIEND=-171,171;CIPOS=-171,171;SVTYPE=INV;SVMETHOD=EMBL.DELLYv0.6.7;CHR2=2;END=217392975;CT=5to5;INSLEN=0;PE=2;MAPQ=60	GT:GL:GQ:FT:RCL:RC:RCR:CN:DR:DV:RR:RV	0/0:0,-0.362805,-330:5:LowQual:105:188:88:2:58:3:0:0
2	225292952	INV00000798	N	<INV>	.	PASS	IMPRECISE;CIEND=-253,253;CIPOS=-253,253;SVTYPE=INV;SVMETHOD=EMBL.DELLYv0.6.7;CHR2=2;END=225293083;CT=3to3;INSLEN=0;PE=9;MAPQ=60	GT:GL:GQ:FT:RCL:RC:RCR:CN:DR:DV:RR:RV	0/1:-41.0619,0,-154.462:10000:PASS:28:72:16:3:28:9:0:0
2	225292981	INV00000799	N	<INV>	.	PASS	IMPRECISE;CIEND=-95,95;CIPOS=-95,95;SVTYPE=INV;SVMETHOD=EMBL.DELLYv0.6.7;CHR2=2;END=225293969;CT=5to5;INSLEN=0;PE=10;MAPQ=60	GT:GL:GQ:FT:RCL:RC:RCR:CN:DR:DV:RR:RV	0/1:-46.7753,0,-82.7753:10000:PASS:280:277:208:1:15:9:0:0
2	231342890	INV00000800	N	<INV>	.	LowQual	IMPRECISE;CIEND=-123,123;CIPOS=-123,123;SVTYPE=INV;SVMETHOD=EMBL.DELLYv0.6.7;CHR2=2;END=231342991;CT=3to3;INSLEN=0;PE=2;MAPQ=60	GT:GL:GQ:FT:RCL:RC:RCR:CN:DR:DV:RR:RV	0/1:-11.3585,0,-211.757:114:PASS:28:53:29:2:38:4:0:0
2	234143558	INV00000801	N	<INV>	.	LowQual	IMPRECISE;CIEND=-216,216;CIPOS=-216,216;SVTYPE=INV;SVMETHOD=EMBL.DELLYv0.6.7;CHR2=2;END=234144171;CT=5to5;INSLEN=0;PE=2;MAPQ=60	GT:GL:GQ:FT:RCL:RC:RCR:CN:DR:DV:RR:RV	0/0:0,-5.9494,-264.801:59:PASS:183:333:160:2:46:2:0:0
2	242721026	INV00000802	N	<INV>	.	LowQual	IMPRECISE;CIEND=-136,136;CIPOS=-136,136;SVTYPE=INV;SVMETHOD=EMBL.DELLYv0.6.7;CHR2=2;END=242729375;CT=5to5;INSLEN=0;PE=18;MAPQ=8	GT:GL:GQ:FT:RCL:RC:RCR:CN:DR:DV:RR:RV	0/1:-5.25647,0,-167.847:53:PASS:2211:4890:2369:2:31:13:0:0
2	242722991	INV00000803	N	<INV>	.	LowQual	IMPRECISE;CIEND=-414,414;CIPOS=-414,414;SVTYPE=INV;SVMETHOD=EMBL.DELLYv0.6.7;CHR2=2;END=242729337;CT=3to3;INSLEN=0;PE=2;MAPQ=16	GT:GL:GQ:FT:RCL:RC:RCR:CN:DR:DV:RR:RV	0/0:0,-7.33393,-181.457:73:PASS:2031:3573:1789:2:31:2:0:0
3	622210	INV00000804	N	<INV>	.	PASS	IMPRECISE;CIEND=-286,286;CIPOS=-286,286;SVTYPE=INV;SVMETHOD=EMBL.DELLYv0.6.7;CHR2=3;END=853044;CT=3to3;INSLEN=0;PE=10;MAPQ=25	GT:GL:GQ:FT:RCL:RC:RCR:CN:DR:DV:RR:RV	0/1:-14.4128,0,-98.0292:144:PASS:65319:138091:62525:2:28:9:0:0
3	1162884	INV00000805	N	<INV>	.	LowQual	IMPRECISE;CIEND=-425,425;CIPOS=-425,425;SVTYPE=INV;SVMETHOD=EMBL.DELLYv0.6.7;CHR2=3;END=137155337;CT=3to3;INSLEN=0;PE=5;MAPQ=7	GT:GL:GQ:FT:RCL:RC:RCR:CN:DR:DV:RR:RV	0/0:0,-13.1648,-345.527:132:PASS:627142:72113385:33350699:4:59:4:0:0
3	1256082	INV00000807	N	<INV>	.	LowQual	IMPRECISE;CIEND=-335,335;CIPOS=-335,335;SVTYPE=INV;SVMETHOD=EMBL.DELLYv0.6.7;CHR2=3;END=75272267;CT=5to5;INSLEN=0;PE=3;MAPQ=3	GT:GL:GQ:FT:RCL:RC:RCR:CN:DR:DV:RR:RV	0/0:0,-15.0532,-303.495:151:PASS:678782:39748123:18782694:4:57:1:0:0
3	1256191	INV00000806	N	<INV>	.	LowQual	IMPRECISE;CIEND=-302,302;CIPOS=-302,302;SVTYPE=INV;SVMETHOD=EMBL.DELLYv0.6.7;CHR2=3;END=75272039;CT=3to3;INSLEN=0;PE=5;MAPQ=7	GT:GL:GQ:FT:RCL:RC:RCR:CN:DR:DV:RR:RV	0/0:0,-17.5638,-346.466:10000:PASS:678841:39747910:18782682:4:64:4:0:0
3	1474371	INV00000809	N	<INV>	.	LowQual	IMPRECISE;CIEND=-354,354;CIPOS=-354,354;SVTYPE=INV;SVMETHOD=EMBL.DELLYv0.6.7;CHR2=3;END=1666474;CT=5to5;INSLEN=0;PE=4;MAPQ=6	GT:GL:GQ:FT:RCL:RC:RCR:CN:DR:DV:RR:RV	0/0:0,-10.7877,-191.946:108:PASS:52411:105338:50628:2:39:2:0:0
3	1474500	INV00000808	N	<INV>	.	LowQual	IMPRECISE;CIEND=-273,273;CIPOS=-273,273;SVTYPE=INV;SVMETHOD=EMBL.DELLYv0.6.7;CHR2=3;END=1666230;CT=3to3;INSLEN=0;PE=2;MAPQ=6	GT:GL:GQ:FT:RCL:RC:RCR:CN:DR:DV:RR:RV	0/0:0,-13.5348,-223.512:135:PASS:52302:105163:50540:2:46:1:0:0
3	2465554	INV00000810	N	<INV>	.	PASS	IMPRECISE;CIEND=-85,85;CIPOS=-85,85;SVTYPE=INV;SVMETHOD=EMBL.DELLYv0.6.7;CHR2=3;END=2465954;CT=3to3;INSLEN=0;PE=11;MAPQ=36	GT:GL:GQ:FT:RCL:RC:RCR:CN:DR:DV:RR:RV	0/1:-17.1477,0,-261.308:10000:PASS:108:179:108:2:49:10:0:0
3	2788963	INV00000812	N	<INV>	.	LowQual	IMPRECISE;CIEND=-334,334;CIPOS=-334,334;SVTYPE=INV;SVMETHOD=EMBL.DELLYv0.6.7;CHR2=3;END=3671357;CT=5to5;INSLEN=0;PE=6;MAPQ=6	GT:GL:GQ:FT:RCL:RC:RCR:CN:DR:DV:RR:RV	0/0:0,-4.99139,-94.2485:50:PASS:242564:482976:234865:2:33:4:0:0
3	2789078	INV00000811	N	<INV>	.	PASS	IMPRECISE;CIEND=-357,357;CIPOS=-357,357;SVTYPE=INV;SVMETHOD=EMBL.DELLYv0.6.7;CHR2=3;END=3671062;CT=3to3;INSLEN=0;PE=3;MAPQ=24	GT:GL:GQ:FT:RCL:RC:RCR:CN:DR:DV:RR:RV	0/0:0,-4.29656,-154.966:43:PASS:242446:482819:234684:2:35:3:0:0
3	6208164	INV00000813	N	<INV>	.	LowQual	IMPRECISE;CIEND=-346,346;CIPOS=-346,346;SVTYPE=INV;SVMETHOD=EMBL.DELLYv0.6.7;CHR2=3;END=6208280;CT=5to5;INSLEN=0;PE=2;MAPQ=60	GT:GL:GQ:FT:RCL:RC:RCR:CN:DR:DV:RR:RV	0/0:0,-1.54839,-251.4:15:PASS:36:70:34:2:44:3:0:0
3	7617638	INV00000814	N	<INV>	.	LowQual	IMPRECISE;CIEND=-337,337;CIPOS=-337,337;SVTYPE=INV;SVMETHOD=EMBL.DELLYv0.6.7;CHR2=3;END=7617751;CT=5to5;INSLEN=0;PE=2;MAPQ=60	GT:GL:GQ:FT:RCL:RC:RCR:CN:DR:DV:RR:RV	0/1:-2.3547,0,-232.755:24:PASS:32:72:30:2:41:3:0:0
3	8949855	INV00000815	N	<INV>	.	LowQual	IMPRECISE;CIEND=-425,425;CIPOS=-425,425;SVTYPE=INV;SVMETHOD=EMBL.DELLYv0.6.7;CHR2=3;END=166719632;CT=3to3;INSLEN=0;PE=4;MAPQ=17	GT:GL:GQ:FT:RCL:RC:RCR:CN:DR:DV:RR:RV	0/0:0,-12.8618,-336.83:129:PASS:4854561:84143091:17093574:8:57:3:0:0
3	11133488	INV00000816	N	<INV>	.	LowQual	IMPRECISE;CIEND=-471,471;CIPOS=-471,471;SVTYPE=INV;SVMETHOD=EMBL.DELLYv0.6.7;CHR2=3;END=74801651;CT=5to5;INSLEN=0;PE=2;MAPQ=8	GT:GL:GQ:FT:RCL:RC:RCR:CN:DR:DV:RR:RV	0/0:0,-14.9556,-310.24:150:PASS:5991354:34184465:15936359:3:52:2:0:0
3	11669841	INV00000817	N	<INV>	.	LowQual	IMPRECISE;CIEND=-402,402;CIPOS=-402,402;SVTYPE=INV;SVMETHOD=EMBL.DELLYv0.6.7;CHR2=3;END=122652951;CT=5to5;INSLEN=0;PE=2;MAPQ=6	GT:GL:GQ:FT:RCL:RC:RCR:CN:DR:DV:RR:RV	0/0:0,-5.65201,-102.956:57:PASS:6271241:58730947:30335265:3:20:1:0:0
3	12110540	INV00000818	N	<INV>	.	LowQual	IMPRECISE;CIEND=-48,48;CIPOS=-48,48;SVTYPE=INV;SVMETHOD=EMBL.DELLYv0.6.7;CHR2=3;END=12110801;CT=3to3;INSLEN=0;PE=2;MAPQ=60	GT:GL:GQ:FT:RCL:RC:RCR:CN:DR:DV:RR:RV	0/0:0,-9.15146,-280.5:92:PASS:72:127:60:2:49:2:0:0
3	12459428	INV00000819	N	<INV>	.	LowQual	IMPRECISE;CIEND=-306,306;CIPOS=-306,306;SVTYPE=INV;SVMETHOD=EMBL.DELLYv0.6.7;CHR2=3;END=152705591;CT=3to3;INSLEN=0;PE=2;MAPQ=4	GT:GL:GQ:FT:RCL:RC:RCR:CN:DR:DV:RR:RV	0/0:0,-15.0391,-282.888:150:PASS:6696104:74596140:24798982:5:50:0:0:0
3	14222370	INV00000820	N	<INV>	.	LowQual	IMPRECISE;CIEND=-356,356;CIPOS=-356,356;SVTYPE=INV;SVMETHOD=EMBL.DELLYv0.6.7;CHR2=3;END=66664104;CT=3to3;INSLEN=0;PE=2;MAPQ=2	GT:GL:GQ:FT:RCL:RC:RCR:CN:DR:DV:RR:RV	0/0:0,-12.9441,-247.6:129:PASS:7596517:28182040:12978200:3:43:0:0:0
3	15394536	INV00000821	N	<INV>	.	LowQual	IMPRECISE;CIEND=-3,3;CIPOS=-3,3;SVTYPE=INV;SVMETHOD=EMBL.DELLYv0.6.7;CHR2=3;END=15395318;CT=5to5;INSLEN=0;PE=2;MAPQ=56	GT:GL:GQ:FT:RCL:RC:RCR:CN:DR:DV:RR:RV	0/0:0,-6.44118,-228.2:64:PASS:193:384:153:2:39:1:0:0
3	15779030	INV00000822	N	<INV>	.	LowQual	IMPRECISE;CIEND=-409,409;CIPOS=-409,409;SVTYPE=INV;SVMETHOD=EMBL.DELLYv0.6.7;CHR2=3;END=169371144;CT=5to5;INSLEN=0;PE=3;MAPQ=4	GT:GL:GQ:FT:RCL:RC:RCR:CN:DR:DV:RR:RV	0/0:0,-13.8474,-276:138:PASS:8426976:82054217:15610033:7:46:0:0:0
3	16292459	INV00000823	N	<INV>	.	LowQual	IMPRECISE;CIEND=-452,452;CIPOS=-452,452;SVTYPE=INV;SVMETHOD=EMBL.DELLYv0.6.7;CHR2=3;END=46809590;CT=5to5;INSLEN=0;PE=2;MAPQ=11	GT:GL:GQ:FT:RCL:RC:RCR:CN:DR:DV:RR:RV	0/0:0,-12.4484,-268.462:124:PASS:8157108:16574154:8121120:2:45:2:0:0
3	17545552	INV00000824	N	<INV>	.	PASS	IMPRECISE;CIEND=-428,428;CIPOS=-428,428;SVTYPE=INV;SVMETHOD=EMBL.DELLYv0.6.7;CHR2=3;END=17545722;CT=3to3;INSLEN=0;PE=3;MAPQ=38	GT:GL:GQ:FT:RCL:RC:RCR:CN:DR:DV:RR:RV	0/1:-17.3843,0,-45.5819:10000:PASS:48:91:21:3:12:6:0:0
3	18287501	INV00000825	N	<INV>	.	LowQual	IMPRECISE;CIEND=-472,472;CIPOS=-472,472;SVTYPE=INV;SVMETHOD=EMBL.DELLYv0.6.7;CHR2=3;END=97709661;CT=5to5;INSLEN=0;PE=2;MAPQ=6	GT:GL:GQ:FT:RCL:RC:RCR:CN:DR:DV:RR:RV	0/0:0,-16.5607,-341.051:10000:PASS:9835041:41247003:21800587:3:57:2:0:0
3	18995906	INV00000826	N	<INV>	.	LowQual	IMPRECISE;CIEND=-380,380;CIPOS=-380,380;SVTYPE=INV;SVMETHOD=EMBL.DELLYv0.6.7;CHR2=3;END=64682142;CT=5to5;INSLEN=0;PE=3;MAPQ=3	GT:GL:GQ:FT:RCL:RC:RCR:CN:DR:DV:RR:RV	0/0:0,-7.52769,-152.326:75:PASS:10224885:24563166:12285064:2:26:1:0:0
3	19342331	INV00000827	N	<INV>	.	LowQual	IMPRECISE;CIEND=-91,91;CIPOS=-91,91;SVTYPE=INV;SVMETHOD=EMBL.DELLYv0.6.7;CHR2=3;END=19342454;CT=5to5;INSLEN=0;PE=2;MAPQ=60	GT:GL:GQ:FT:RCL:RC:RCR:CN:DR:DV:RR:RV	0/1:-9.3547,0,-226.755:94:PASS:43:69:44:2:40:4:0:0
3	22739189	INV00000828	N	<INV>	.	LowQual	IMPRECISE;CIEND=-396,396;CIPOS=-396,396;SVTYPE=INV;SVMETHOD=EMBL.DELLYv0.6.7;CHR2=3;END=112915359;CT=3to3;INSLEN=0;PE=2;MAPQ=7	GT:GL:GQ:FT:RCL:RC:RCR:CN:DR:DV:RR:RV	0/0:0,-14.8491,-291.016:148:PASS:12277201:47286077:24655030:3:52:2:0:0
3	22751152	INV00000829	N	<INV>	.	PASS	IMPRECISE;CIEND=-154,154;CIPOS=-154,154;SVTYPE=INV;SVMETHOD=EMBL.DELLYv0.6.7;CHR2=3;END=22782602;CT=3to3;INSLEN=0;PE=18;MAPQ=23	GT:GL:GQ:FT:RCL:RC:RCR:CN:DR:DV:RR:RV	0/1:-29.8633,0,-138.277:10000:PASS:8804:17715:8603:2:35:17:0:0
3	22751315	INV00000830	N	<INV>	.	PASS	IMPRECISE;CIEND=-194,194;CIPOS=-194,194;SVTYPE=INV;SVMETHOD=EMBL.DELLYv0.6.7;CHR2=3;END=22782448;CT=5to5;INSLEN=0;PE=21;MAPQ=22	GT:GL:GQ:FT:RCL:RC:RCR:CN:DR:DV:RR:RV	0/1:-27.9534,0,-148.792:10000:PASS:8670:17535:8558:2:38:19:0:0
3	22975696	INV00000831	N	<INV>	.	LowQual	IMPRECISE;CIEND=-424,424;CIPOS=-424,424;SVTYPE=INV;SVMETHOD=EMBL.DELLYv0.6.7;CHR2=3;END=189395261;CT=3to3;INSLEN=0;PE=2;MAPQ=15	GT:GL:GQ:FT:RCL:RC:RCR:CN:DR:DV:RR:RV	0/0:0,-15.963,-352.741:10000:PASS:12409003:89013899:4668324:10:60:2:0:0
3	23828300	INV00000832	N	<INV>	.	LowQual	IMPRECISE;CIEND=-408,408;CIPOS=-408,408;SVTYPE=INV;SVMETHOD=EMBL.DELLYv0.6.7;CHR2=3;END=46809662;CT=3to3;INSLEN=0;PE=5;MAPQ=6	GT:GL:GQ:FT:RCL:RC:RCR:CN:DR:DV:RR:RV	0/0:0,-10.4463,-243.285:104:PASS:6259751:12400206:6079202:2:41:4:0:0
3	26960096	INV00000833	N	<INV>	.	LowQual	IMPRECISE;CIEND=-422,422;CIPOS=-422,422;SVTYPE=INV;SVMETHOD=EMBL.DELLYv0.6.7;CHR2=3;END=27035914;CT=3to3;INSLEN=0;PE=2;MAPQ=25	GT:GL:GQ:FT:RCL:RC:RCR:CN:DR:DV:RR:RV	0/0:0,-8.03909,-158.867:80:PASS:20649:41134:20142:2:35:2:0:0
3	26960483	INV00000834	N	<INV>	.	LowQual	IMPRECISE;CIEND=-364,364;CIPOS=-364,364;SVTYPE=INV;SVMETHOD=EMBL.DELLYv0.6.7;CHR2=3;END=27035790;CT=5to5;INSLEN=0;PE=3;MAPQ=7	GT:GL:GQ:FT:RCL:RC:RCR:CN:DR:DV:RR:RV	0/0:0,-10.6361,-173.889:106:PASS:20435:40949:20006:2:40:3:0:0
3	27992404	INV00000835	N	<INV>	.	LowQual	IMPRECISE;CIEND=-469,469;CIPOS=-469,469;SVTYPE=INV;SVMETHOD=EMBL.DELLYv0.6.7;CHR2=3;END=98999283;CT=5to5;INSLEN=0;PE=4;MAPQ=12	GT:GL:GQ:FT:RCL:RC:RCR:CN:DR:DV:RR:RV	0/0:0,-11.851,-288.455:119:PASS:15122846:36683484:19517739:2:50:4:0:0
3	27992465	INV00000836	N	<INV>	.	LowQual	IMPRECISE;CIEND=-467,467;CIPOS=-467,467;SVTYPE=INV;SVMETHOD=EMBL.DELLYv0.6.7;CHR2=3;END=140373103;CT=3to3;INSLEN=0;PE=2;MAPQ=4	GT:GL:GQ:FT:RCL:RC:RCR:CN:DR:DV:RR:RV	0/0:0,-14.4425,-283.793:144:PASS:15122904:59330680:30900498:3:48:0:0:0
3	29049121	INV00000837	N	<INV>	.	LowQual	IMPRECISE;CIEND=-399,399;CIPOS=-399,399;SVTYPE=INV;SVMETHOD=EMBL.DELLYv0.6.7;CHR2=3;END=71446151;CT=5to5;INSLEN=0;PE=2;MAPQ=20	GT:GL:GQ:FT:RCL:RC:RCR:CN:DR:DV:RR:RV	0/0:0,-9.26424,-138.434:93:PASS:11425838:22671034:10386438:2:42:2:0:0
3	30076062	INV00000839	N	<INV>	.	LowQual	IMPRECISE;CIEND=-245,245;CIPOS=-245,245;SVTYPE=INV;SVMETHOD=EMBL.DELLYv0.6.7;CHR2=3;END=113630576;CT=5to5;INSLEN=0;PE=2;MAPQ=14	GT:GL:GQ:FT:RCL:RC:RCR:CN:DR:DV:RR:RV	0/0:0,-6.35211,-134.155:64:PASS:16263974:43700134:22808036:2:29:2:0:0
3	30076144	INV00000838	N	<INV>	.	LowQual	IMPRECISE;CIEND=-314,314;CIPOS=-314,314;SVTYPE=INV;SVMETHOD=EMBL.DELLYv0.6.7;CHR2=3;END=113630492;CT=3to3;INSLEN=0;PE=3;MAPQ=19	GT:GL:GQ:FT:RCL:RC:RCR:CN:DR:DV:RR:RV	0/0:0,-3.22141,-134.506:32:PASS:16264009:43700058:22807968:2:27:3:0:0
3	31532883	INV00000840	N	<INV>	.	LowQual	IMPRECISE;CIEND=-390,390;CIPOS=-390,390;SVTYPE=INV;SVMETHOD=EMBL.DELLYv0.6.7;CHR2=3;END=142695178;CT=5to5;INSLEN=0;PE=2;MAPQ=2	GT:GL:GQ:FT:RCL:RC:RCR:CN:DR:DV:RR:RV	0/0:0,-14.7472,-276.997:147:PASS:17051226:58681867:30358133:2:49:0:0:0
3	31805921	INV00000841	N	<INV>	.	LowQual	IMPRECISE;CIEND=-88,88;CIPOS=-88,88;SVTYPE=INV;SVMETHOD=EMBL.DELLYv0.6.7;CHR2=3;END=31806187;CT=3to3;INSLEN=0;PE=2;MAPQ=60	GT:GL:GQ:FT:RCL:RC:RCR:CN:DR:DV:RR:RV	0/1:-1.44337,0,-295.443:14:LowQual:74:142:80:2:52:3:0:0
3	32134165	INV00000842	N	<INV>	.	LowQual	IMPRECISE;CIEND=-28,28;CIPOS=-28,28;SVTYPE=INV;SVMETHOD=EMBL.DELLYv0.6.7;CHR2=3;END=32135101;CT=5to5;INSLEN=0;PE=2;MAPQ=60	GT:GL:GQ:FT:RCL:RC:RCR:CN:DR:DV:RR:RV	0/0:0,-3.83521,-218.594:38:PASS:201:438:260:2:39:2:0:0
3	32579460	INV00000843	N	<INV>	.	LowQual	IMPRECISE;CIEND=-428,428;CIPOS=-428,428;SVTYPE=INV;SVMETHOD=EMBL.DELLYv0.6.7;CHR2=3;END=105701719;CT=3to3;INSLEN=0;PE=2;MAPQ=10	GT:GL:GQ:FT:RCL:RC:RCR:CN:DR:DV:RR:RV	0/0:0,-2.61236,-65.0458:26:PASS:17608049:37977396:19907815:2:11:1:0:0
3	32716328	INV00000844	N	<INV>	.	LowQual	IMPRECISE;CIEND=-382,382;CIPOS=-382,382;SVTYPE=INV;SVMETHOD=EMBL.DELLYv0.6.7;CHR2=3;END=154586971;CT=3to3;INSLEN=0;PE=3;MAPQ=10	GT:GL:GQ:FT:RCL:RC:RCR:CN:DR:DV:RR:RV	0/0:0,-0.213419,-52.8224:4:LowQual:17682839:64645137:23763250:3:11:3:0:0
3	32873192	INV00000845	N	<INV>	.	LowQual	IMPRECISE;CIEND=-415,415;CIPOS=-415,415;SVTYPE=INV;SVMETHOD=EMBL.DELLYv0.6.7;CHR2=3;END=48533625;CT=5to5;INSLEN=0;PE=2;MAPQ=10	GT:GL:GQ:FT:RCL:RC:RCR:CN:DR:DV:RR:RV	0/0:0,-0.305776,-13.9104:5:LowQual:4202003:8431486:4116131:2:4:2:0:0
3	32987079	INV00000846	N	<INV>	.	LowQual	IMPRECISE;CIEND=-288,288;CIPOS=-288,288;SVTYPE=INV;SVMETHOD=EMBL.DELLYv0.6.7;CHR2=3;END=57730460;CT=3to3;INSLEN=0;PE=5;MAPQ=12	GT:GL:GQ:FT:RCL:RC:RCR:CN:DR:DV:RR:RV	0/1:-1.48973,0,-30.8313:15:PASS:6713931:13234814:6576390:2:7:4:0:0
3	32987799	INV00000847	N	<INV>	.	LowQual	IMPRECISE;CIEND=-426,426;CIPOS=-426,426;SVTYPE=INV;SVMETHOD=EMBL.DELLYv0.6.7;CHR2=3;END=32989861;CT=5to5;INSLEN=0;PE=2;MAPQ=60	GT:GL:GQ:FT:RCL:RC:RCR:CN:DR:DV:RR:RV	0/0:0,-5.25654,-297.5:53:PASS:551:1139:521:2:53:2:0:0
3	33746099	INV00000848	N	<INV>	.	LowQual	IMPRECISE;CIEND=-319,319;CIPOS=-319,319;SVTYPE=INV;SVMETHOD=EMBL.DELLYv0.6.7;CHR2=3;END=49342752;CT=5to5;INSLEN=0;PE=2;MAPQ=14	GT:GL:GQ:FT:RCL:RC:RCR:CN:DR:DV:RR:RV	0/1:-1.25337,0,-7.43482:13:LowQual:4188354:8365499:4125247:2:3:2:0:0
3	34236819	INV00000849	N	<INV>	.	LowQual	IMPRECISE;CIEND=-361,361;CIPOS=-361,361;SVTYPE=INV;SVMETHOD=EMBL.DELLYv0.6.7;CHR2=3;END=34238437;CT=5to5;INSLEN=0;PE=2;MAPQ=60	GT:GL:GQ:FT:RCL:RC:RCR:CN:DR:DV:RR:RV	0/0:0,-2.44932,-259.2:24:PASS:450:781:464:2:46:2:0:0
3	34502776	INV00000850	N	<INV>	.	LowQual	IMPRECISE;CIEND=-149,149;CIPOS=-149,149;SVTYPE=INV;SVMETHOD=EMBL.DELLYv0.6.7;CHR2=3;END=34502921;CT=5to5;INSLEN=0;PE=2;MAPQ=60	GT:GL:GQ:FT:RCL:RC:RCR:CN:DR:DV:RR:RV	0/1:-2.13411,0,-340.734:21:PASS:42:98:46:2:60:4:0:0
3	34892004	INV00000852	N	<INV>	.	PASS	IMPRECISE;CIEND=-150,150;CIPOS=-150,150;SVTYPE=INV;SVMETHOD=EMBL.DELLYv0.6.7;CHR2=3;END=34892136;CT=5to5;INSLEN=0;PE=8;MAPQ=45	GT:GL:GQ:FT:RCL:RC:RCR:CN:DR:DV:RR:RV	0/1:-28.8617,0,-216.446:10000:PASS:33:97:33:3:44:10:0:0
3	34892024	INV00000851	N	<INV>	.	PASS	IMPRECISE;CIEND=-293,293;CIPOS=-293,293;SVTYPE=INV;SVMETHOD=EMBL.DELLYv0.6.7;CHR2=3;END=34892135;CT=3to3;INSLEN=0;PE=7;MAPQ=54	GT:GL:GQ:FT:RCL:RC:RCR:CN:DR:DV:RR:RV	0/1:-58.6616,0,-193.845:10000:PASS:30:84:30:3:40:14:0:0
3	37007962	INV00000853	N	<INV>	.	LowQual	IMPRECISE;CIEND=-330,330;CIPOS=-330,330;SVTYPE=INV;SVMETHOD=EMBL.DELLYv0.6.7;CHR2=3;END=37008757;CT=3to3;INSLEN=0;PE=2;MAPQ=60	GT:GL:GQ:FT:RCL:RC:RCR:CN:DR:DV:RR:RV	0/0:0,-0.643242,-228:7:LowQual:230:403:218:2:40:2:0:0
3	39288966	INV00000854	N	<INV>	.	LowQual	IMPRECISE;CIEND=-399,399;CIPOS=-399,399;SVTYPE=INV;SVMETHOD=EMBL.DELLYv0.6.7;CHR2=3;END=164278536;CT=3to3;INSLEN=0;PE=2;MAPQ=3	GT:GL:GQ:FT:RCL:RC:RCR:CN:DR:DV:RR:RV	0/0:0,-14.7504,-293.4:148:PASS:21250436:66414409:18426381:3:49:0:0:0
3	39288999	INV00000855	N	<INV>	.	LowQual	IMPRECISE;CIEND=-301,301;CIPOS=-301,301;SVTYPE=INV;SVMETHOD=EMBL.DELLYv0.6.7;CHR2=3;END=164278496;CT=5to5;INSLEN=0;PE=5;MAPQ=3	GT:GL:GQ:FT:RCL:RC:RCR:CN:DR:DV:RR:RV	0/0:0,-13.5463,-269.4:135:PASS:21250463:66414370:18426393:3:45:0:0:0
3	41347780	INV00000856	N	<INV>	.	LowQual	IMPRECISE;CIEND=-348,348;CIPOS=-348,348;SVTYPE=INV;SVMETHOD=EMBL.DELLYv0.6.7;CHR2=3;END=61420065;CT=5to5;INSLEN=0;PE=3;MAPQ=9	GT:GL:GQ:FT:RCL:RC:RCR:CN:DR:DV:RR:RV	0/0:0,-6.09227,-105.554:61:PASS:5429875:10698126:5316166:2:26:3:0:0
3	42023519	INV00000857	N	<INV>	.	LowQual	IMPRECISE;CIEND=-429,429;CIPOS=-429,429;SVTYPE=INV;SVMETHOD=EMBL.DELLYv0.6.7;CHR2=3;END=98912074;CT=3to3;INSLEN=0;PE=4;MAPQ=1	GT:GL:GQ:FT:RCL:RC:RCR:CN:DR:DV:RR:RV	0/0:0,-11.7402,-234:117:PASS:15465097:29027062:15717617:2:39:0:0:0
3	42071157	INV00000858	N	<INV>	.	LowQual	IMPRECISE;CIEND=-33,33;CIPOS=-33,33;SVTYPE=INV;SVMETHOD=EMBL.DELLYv0.6.7;CHR2=3;END=42071818;CT=5to5;INSLEN=0;PE=2;MAPQ=60	GT:GL:GQ:FT:RCL:RC:RCR:CN:DR:DV:RR:RV	0/0:0,-11.1356,-214.798:111:PASS:130:297:156:2:37:0:0:0
3	44740980	INV00000860	N	<INV>	.	PASS	IMPRECISE;CIEND=-138,138;CIPOS=-138,138;SVTYPE=INV;SVMETHOD=EMBL.DELLYv0.6.7;CHR2=3;END=44742255;CT=5to5;INSLEN=0;PE=41;MAPQ=53	GT:GL:GQ:FT:RCL:RC:RCR:CN:DR:DV:RR:RV	0/1:-177.856,0,-9.07753:91:PASS:301:676:312:2:4:39:0:0
3	44741024	INV00000859	N	<INV>	.	PASS	IMPRECISE;CIEND=-23,23;CIPOS=-23,23;SVTYPE=INV;SVMETHOD=EMBL.DELLYv0.6.7;CHR2=3;END=44742297;CT=3to3;INSLEN=0;PE=45;MAPQ=33	GT:GL:GQ:FT:RCL:RC:RCR:CN:DR:DV:RR:RV	0/1:-151.352,0,-6.95967:70:PASS:294:676:339:2:4:43:0:0
3	45174927	INV00000861	N	<INV>	.	LowQual	IMPRECISE;CIEND=-286,286;CIPOS=-286,286;SVTYPE=INV;SVMETHOD=EMBL.DELLYv0.6.7;CHR2=3;END=124331345;CT=3to3;INSLEN=0;PE=5;MAPQ=11	GT:GL:GQ:FT:RCL:RC:RCR:CN:DR:DV:RR:RV	0/1:-2.18769,0,-42.4734:22:PASS:21363064:41482277:21576934:2:8:4:0:0
3	45553969	INV00000862	N	<INV>	.	LowQual	IMPRECISE;CIEND=-159,159;CIPOS=-159,159;SVTYPE=INV;SVMETHOD=EMBL.DELLYv0.6.7;CHR2=3;END=45554178;CT=5to5;INSLEN=0;PE=2;MAPQ=60	GT:GL:GQ:FT:RCL:RC:RCR:CN:DR:DV:RR:RV	0/1:-4.13205,0,-351.132:41:PASS:59:138:67:2:62:4:0:0
3	46088419	INV00000864	N	<INV>	.	LowQual	IMPRECISE;CIEND=-327,327;CIPOS=-327,327;SVTYPE=INV;SVMETHOD=EMBL.DELLYv0.6.7;CHR2=3;END=46474402;CT=5to5;INSLEN=0;PE=4;MAPQ=4	GT:GL:GQ:FT:RCL:RC:RCR:CN:DR:DV:RR:RV	0/0:0,-15.2566,-316.722:154:PASS:104464:210814:102799:2:54:1:0:0
3	46088556	INV00000863	N	<INV>	.	LowQual	IMPRECISE;CIEND=-335,335;CIPOS=-335,335;SVTYPE=INV;SVMETHOD=EMBL.DELLYv0.6.7;CHR2=3;END=46474187;CT=3to3;INSLEN=0;PE=3;MAPQ=11	GT:GL:GQ:FT:RCL:RC:RCR:CN:DR:DV:RR:RV	0/0:0,-11.3213,-250.632:113:PASS:104433:210620:102630:2:44:2:0:0
3	47367537	INV00000865	N	<INV>	.	LowQual	IMPRECISE;CIEND=-5,5;CIPOS=-5,5;SVTYPE=INV;SVMETHOD=EMBL.DELLYv0.6.7;CHR2=3;END=47368136;CT=3to3;INSLEN=0;PE=2;MAPQ=60	GT:GL:GQ:FT:RCL:RC:RCR:CN:DR:DV:RR:RV	0/0:0,-8.75018,-279.2:88:PASS:159:252:127:2:48:1:0:0
3	48546014	INV00000866	N	<INV>	.	LowQual	IMPRECISE;CIEND=-214,214;CIPOS=-214,214;SVTYPE=INV;SVMETHOD=EMBL.DELLYv0.6.7;CHR2=3;END=48548166;CT=3to3;INSLEN=0;PE=2;MAPQ=59	GT:GL:GQ:FT:RCL:RC:RCR:CN:DR:DV:RR:RV	0/0:0,-3.44665,-246.798:34:PASS:513:1067:466:2:45:2:0:0
3	49239982	INV00000867	N	<INV>	.	LowQual	IMPRECISE;CIEND=-317,317;CIPOS=-317,317;SVTYPE=INV;SVMETHOD=EMBL.DELLYv0.6.7;CHR2=3;END=49441747;CT=3to3;INSLEN=0;PE=2;MAPQ=8	GT:GL:GQ:FT:RCL:RC:RCR:CN:DR:DV:RR:RV	0/0:0,-7.12697,-145.947:71:PASS:50098:105539:51289:2:27:2:0:0
3	49643559	INV00000869	N	<INV>	.	LowQual	IMPRECISE;CIEND=-325,325;CIPOS=-325,325;SVTYPE=INV;SVMETHOD=EMBL.DELLYv0.6.7;CHR2=3;END=159398515;CT=5to5;INSLEN=0;PE=7;MAPQ=4	GT:GL:GQ:FT:RCL:RC:RCR:CN:DR:DV:RR:RV	0/1:-0.335837,0,-97.9765:5:LowQual:26767987:58219809:21103430:2:21:2:0:0
3	49643669	INV00000868	N	<INV>	.	LowQual	IMPRECISE;CIEND=-387,387;CIPOS=-387,387;SVTYPE=INV;SVMETHOD=EMBL.DELLYv0.6.7;CHR2=3;END=159398494;CT=3to3;INSLEN=0;PE=2;MAPQ=18	GT:GL:GQ:FT:RCL:RC:RCR:CN:DR:DV:RR:RV	0/0:0,-4.76326,-109.048:48:PASS:26768037:58219741:21103448:2:21:1:0:0
3	50466996	INV00000870	N	<INV>	.	LowQual	IMPRECISE;CIEND=-354,354;CIPOS=-354,354;SVTYPE=INV;SVMETHOD=EMBL.DELLYv0.6.7;CHR2=3;END=184163743;CT=5to5;INSLEN=0;PE=4;MAPQ=7	GT:GL:GQ:FT:RCL:RC:RCR:CN:DR:DV:RR:RV	0/0:0,-10.2206,-196.693:102:PASS:27181171:71446040:7464015:4:39:2:0:0
3	50475641	INV00000871	N	<INV>	.	LowQual	IMPRECISE;CIEND=-18,18;CIPOS=-18,18;SVTYPE=INV;SVMETHOD=EMBL.DELLYv0.6.7;CHR2=3;END=50475808;CT=3to3;INSLEN=0;PE=2;MAPQ=60	GT:GL:GQ:FT:RCL:RC:RCR:CN:DR:DV:RR:RV	0/1:-0.863001,0,-194.462:10:LowQual:40:68:41:2:35:2:0:0
3	54920112	INV00000872	N	<INV>	.	LowQual	IMPRECISE;CIEND=-349,349;CIPOS=-349,349;SVTYPE=INV;SVMETHOD=EMBL.DELLYv0.6.7;CHR2=3;END=54920269;CT=5to5;INSLEN=0;PE=2;MAPQ=41	GT:GL:GQ:FT:RCL:RC:RCR:CN:DR:DV:RR:RV	0/0:0,-0.0494166,-247.501:3:LowQual:28:83:36:3:44:4:0:0
3	56732045	INV00000873	N	<INV>	.	LowQual	IMPRECISE;CIEND=-51,51;CIPOS=-51,51;SVTYPE=INV;SVMETHOD=EMBL.DELLYv0.6.7;CHR2=3;END=56732220;CT=3to3;INSLEN=0;PE=2;MAPQ=60	GT:GL:GQ:FT:RCL:RC:RCR:CN:DR:DV:RR:RV	0/0:0,-4.25546,-293.5:43:PASS:55:103:45:2:52:2:0:0
3	60518003	INV00000874	N	<INV>	.	LowQual	IMPRECISE;CIEND=-80,80;CIPOS=-80,80;SVTYPE=INV;SVMETHOD=EMBL.DELLYv0.6.7;CHR2=3;END=60518296;CT=5to5;INSLEN=0;PE=2;MAPQ=33	GT:GL:GQ:FT:RCL:RC:RCR:CN:DR:DV:RR:RV	0/0:0,-9.25354,-293.601:93:PASS:80:156:76:2:50:2:0:0
3	64244621	INV00000875	N	<INV>	.	LowQual	IMPRECISE;CIEND=-342,342;CIPOS=-342,342;SVTYPE=INV;SVMETHOD=EMBL.DELLYv0.6.7;CHR2=3;END=169431187;CT=5to5;INSLEN=0;PE=2;MAPQ=9	GT:GL:GQ:FT:RCL:RC:RCR:CN:DR:DV:RR:RV	0/0:0,-9.13444,-173.331:91:PASS:28298208:55952393:15578812:3:34:2:0:0
3	66787466	INV00000876	N	<INV>	.	LowQual	IMPRECISE;CIEND=-431,431;CIPOS=-431,431;SVTYPE=INV;SVMETHOD=EMBL.DELLYv0.6.7;CHR2=3;END=171554430;CT=5to5;INSLEN=0;PE=2;MAPQ=20	GT:GL:GQ:FT:RCL:RC:RCR:CN:DR:DV:RR:RV	0/0:0,-9.54387,-231.522:95:PASS:28153988:55849922:14396983:3:41:2:0:0
3	69073811	INV00000877	N	<INV>	.	LowQual	IMPRECISE;CIEND=-124,124;CIPOS=-124,124;SVTYPE=INV;SVMETHOD=EMBL.DELLYv0.6.7;CHR2=3;END=69073948;CT=5to5;INSLEN=0;PE=2;MAPQ=45	GT:GL:GQ:FT:RCL:RC:RCR:CN:DR:DV:RR:RV	0/0:0,-1.82413,-263.972:18:PASS:35:92:38:3:48:3:0:0
3	71642984	INV00000878	N	<INV>	.	LowQual	IMPRECISE;CIEND=-111,111;CIPOS=-111,111;SVTYPE=INV;SVMETHOD=EMBL.DELLYv0.6.7;CHR2=3;END=71643194;CT=5to5;INSLEN=0;PE=2;MAPQ=60	GT:GL:GQ:FT:RCL:RC:RCR:CN:DR:DV:RR:RV	0/1:-7.65508,0,-248.05:77:PASS:52:100:44:2:45:4:0:0
3	75560463	INV00000879	N	<INV>	.	PASS	IMPRECISE;CIEND=-383,383;CIPOS=-383,383;SVTYPE=INV;SVMETHOD=EMBL.DELLYv0.6.7;CHR2=3;END=125546862;CT=3to3;INSLEN=0;PE=4;MAPQ=49	GT:GL:GQ:FT:RCL:RC:RCR:CN:DR:DV:RR:RV	0/1:-6.91734,0,-190.259:69:PASS:13344486:25978170:13508796:2:36:4:0:0
3	75560681	INV00000880	N	<INV>	.	LowQual	IMPRECISE;CIEND=-422,422;CIPOS=-422,422;SVTYPE=INV;SVMETHOD=EMBL.DELLYv0.6.7;CHR2=3;END=125546753;CT=5to5;INSLEN=0;PE=2;MAPQ=49	GT:GL:GQ:FT:RCL:RC:RCR:CN:DR:DV:RR:RV	0/0:0,-5.25134,-266.2:53:PASS:13344403:25978002:13508851:2:48:2:0:0
3	75910367	INV00000881	N	<INV>	.	LowQual	IMPRECISE;CIEND=-433,433;CIPOS=-433,433;SVTYPE=INV;SVMETHOD=EMBL.DELLYv0.6.7;CHR2=3;END=81832441;CT=5to5;INSLEN=0;PE=2;MAPQ=8	GT:GL:GQ:FT:RCL:RC:RCR:CN:DR:DV:RR:RV	0/0:0,-14.2503,-239.797:143:PASS:1535161:3235670:1633978:2:50:2:0:0
3	78971626	INV00000882	N	<INV>	.	LowQual	IMPRECISE;CIEND=-286,286;CIPOS=-286,286;SVTYPE=INV;SVMETHOD=EMBL.DELLYv0.6.7;CHR2=3;END=109049193;CT=3to3;INSLEN=0;PE=2;MAPQ=13	GT:GL:GQ:FT:RCL:RC:RCR:CN:DR:DV:RR:RV	0/0:0,-13.3469,-288.937:133:PASS:7973914:15066916:8317852:2:51:2:0:0
3	80062869	INV00000883	N	<INV>	.	PASS	IMPRECISE;CIEND=-216,216;CIPOS=-216,216;SVTYPE=INV;SVMETHOD=EMBL.DELLYv0.6.7;CHR2=3;END=80065277;CT=3to3;INSLEN=0;PE=32;MAPQ=60	GT:GL:GQ:FT:RCL:RC:RCR:CN:DR:DV:RR:RV	0/1:-173.174,0,-9.16211:92:PASS:636:442:673:1:5:32:0:0
3	80064470	INV00000884	N	<INV>	.	PASS	IMPRECISE;CIEND=-198,198;CIPOS=-198,198;SVTYPE=INV;SVMETHOD=EMBL.DELLYv0.6.7;CHR2=3;END=80065102;CT=5to5;INSLEN=0;PE=27;MAPQ=60	GT:GL:GQ:FT:RCL:RC:RCR:CN:DR:DV:RR:RV	0/1:-152.97,0,-2.67014:27:PASS:0:279:251:2:2:27:0:0
3	83756718	INV00000885	N	<INV>	.	LowQual	IMPRECISE;CIEND=-416,416;CIPOS=-416,416;SVTYPE=INV;SVMETHOD=EMBL.DELLYv0.6.7;CHR2=3;END=127625435;CT=5to5;INSLEN=0;PE=2;MAPQ=7	GT:GL:GQ:FT:RCL:RC:RCR:CN:DR:DV:RR:RV	0/0:0,-9.43529,-197.192:94:PASS:11738759:22601358:11902023:2:34:2:0:0
3	84294429	INV00000886	N	<INV>	.	LowQual	IMPRECISE;CIEND=-437,437;CIPOS=-437,437;SVTYPE=INV;SVMETHOD=EMBL.DELLYv0.6.7;CHR2=3;END=84294607;CT=5to5;INSLEN=0;PE=2;MAPQ=60	GT:GL:GQ:FT:RCL:RC:RCR:CN:DR:DV:RR:RV	0/0:0,-5.15864,-316:52:PASS:54:115:54:2:55:2:0:0
3	86497261	INV00000887	N	<INV>	.	LowQual	IMPRECISE;CIEND=-130,130;CIPOS=-130,130;SVTYPE=INV;SVMETHOD=EMBL.DELLYv0.6.7;CHR2=3;END=86497427;CT=5to5;INSLEN=0;PE=2;MAPQ=60	GT:GL:GQ:FT:RCL:RC:RCR:CN:DR:DV:RR:RV	0/0:0,-2.05766,-303.2:21:PASS:50:115:53:2:53:3:0:0
3	88498909	INV00000888	N	<INV>	.	LowQual	IMPRECISE;CIEND=-307,307;CIPOS=-307,307;SVTYPE=INV;SVMETHOD=EMBL.DELLYv0.6.7;CHR2=3;END=132593574;CT=3to3;INSLEN=0;PE=2;MAPQ=11	GT:GL:GQ:FT:RCL:RC:RCR:CN:DR:DV:RR:RV	0/0:0,-4.0174,-89.3358:40:PASS:11943415:22677685:12067694:2:16:1:0:0
3	89883671	INV00000889	N	<INV>	.	LowQual	IMPRECISE;CIEND=-343,343;CIPOS=-343,343;SVTYPE=INV;SVMETHOD=EMBL.DELLYv0.6.7;CHR2=3;END=89931993;CT=5to5;INSLEN=0;PE=4;MAPQ=8	GT:GL:GQ:FT:RCL:RC:RCR:CN:DR:DV:RR:RV	0/0:0,-6.01909,-171.957:60:PASS:12901:24703:12997:2:34:2:0:0
3	97914975	INV00000890	N	<INV>	.	LowQual	IMPRECISE;CIEND=-216,216;CIPOS=-216,216;SVTYPE=INV;SVMETHOD=EMBL.DELLYv0.6.7;CHR2=3;END=172874455;CT=3to3;INSLEN=0;PE=2;MAPQ=5	GT:GL:GQ:FT:RCL:RC:RCR:CN:DR:DV:RR:RV	0/0:0,-6.82667,-132.33:68:PASS:18678000:41244773:13648393:3:24:2:0:0
3	98899153	INV00000892	N	<INV>	.	LowQual	IMPRECISE;CIEND=-402,402;CIPOS=-402,402;SVTYPE=INV;SVMETHOD=EMBL.DELLYv0.6.7;CHR2=3;END=190595470;CT=5to5;INSLEN=0;PE=2;MAPQ=2	GT:GL:GQ:FT:RCL:RC:RCR:CN:DR:DV:RR:RV	0/0:0,-3.90186,-52.2885:39:PASS:23206063:50343231:3998200:4:13:0:0:0
3	98899155	INV00000891	N	<INV>	.	LowQual	IMPRECISE;CIEND=-446,446;CIPOS=-446,446;SVTYPE=INV;SVMETHOD=EMBL.DELLYv0.6.7;CHR2=3;END=190595539;CT=3to3;INSLEN=0;PE=4;MAPQ=3	GT:GL:GQ:FT:RCL:RC:RCR:CN:DR:DV:RR:RV	0/0:0,-3.60289,-51.8141:36:PASS:23206083:50343259:3998172:4:13:1:0:0
3	99068134	INV00000893	N	<INV>	.	LowQual	IMPRECISE;CIEND=-85,85;CIPOS=-85,85;SVTYPE=INV;SVMETHOD=EMBL.DELLYv0.6.7;CHR2=3;END=99068359;CT=5to5;INSLEN=0;PE=2;MAPQ=60	GT:GL:GQ:FT:RCL:RC:RCR:CN:DR:DV:RR:RV	0/1:-3.85164,0,-247.952:39:PASS:56:117:65:2:44:3:0:0
3	109963254	INV00000894	N	<INV>	.	LowQual	IMPRECISE;CIEND=-195,195;CIPOS=-195,195;SVTYPE=INV;SVMETHOD=EMBL.DELLYv0.6.7;CHR2=3;END=109963438;CT=5to5;INSLEN=0;PE=2;MAPQ=60	GT:GL:GQ:FT:RCL:RC:RCR:CN:DR:DV:RR:RV	0/1:-3.55058,0,-255.551:36:PASS:54:106:52:2:45:3:0:0
3	109996920	INV00000895	N	<INV>	.	LowQual	IMPRECISE;CIEND=-413,413;CIPOS=-413,413;SVTYPE=INV;SVMETHOD=EMBL.DELLYv0.6.7;CHR2=3;END=109997089;CT=5to5;INSLEN=0;PE=2;MAPQ=14	GT:GL:GQ:FT:RCL:RC:RCR:CN:DR:DV:RR:RV	0/0:0,-11.649,-262.035:116:PASS:44:91:52:2:46:2:0:0
3	112435351	INV00000896	N	<INV>	.	LowQual	IMPRECISE;CIEND=-378,378;CIPOS=-378,378;SVTYPE=INV;SVMETHOD=EMBL.DELLYv0.6.7;CHR2=3;END=112436190;CT=5to5;INSLEN=0;PE=2;MAPQ=60	GT:GL:GQ:FT:RCL:RC:RCR:CN:DR:DV:RR:RV	0/0:0,-9.16279,-343.4:92:PASS:233:475:212:2:59:2:0:0
3	114062827	INV00000897	N	<INV>	.	LowQual	IMPRECISE;CIEND=-419,419;CIPOS=-419,419;SVTYPE=INV;SVMETHOD=EMBL.DELLYv0.6.7;CHR2=3;END=122652783;CT=3to3;INSLEN=0;PE=2;MAPQ=6	GT:GL:GQ:FT:RCL:RC:RCR:CN:DR:DV:RR:RV	0/0:0,-8.4305,-154.925:84:PASS:2385200:4794978:2262177:2:29:1:0:0
3	115622605	INV00000898	N	<INV>	.	LowQual	IMPRECISE;CIEND=-96,96;CIPOS=-96,96;SVTYPE=INV;SVMETHOD=EMBL.DELLYv0.6.7;CHR2=3;END=115622931;CT=3to3;INSLEN=0;PE=2;MAPQ=60	GT:GL:GQ:FT:RCL:RC:RCR:CN:DR:DV:RR:RV	0/0:0,-3.3731,-390:34:PASS:125:234:108:2:68:3:0:0
3	115777958	INV00000899	N	<INV>	.	LowQual	IMPRECISE;CIEND=-279,279;CIPOS=-279,279;SVTYPE=INV;SVMETHOD=EMBL.DELLYv0.6.7;CHR2=3;END=115778163;CT=5to5;INSLEN=0;PE=2;MAPQ=60	GT:GL:GQ:FT:RCL:RC:RCR:CN:DR:DV:RR:RV	0/1:-4.23925,0,-312.239:42:PASS:54:121:56:2:55:4:0:0
3	122091871	INV00000900	N	<INV>	.	LowQual	IMPRECISE;CIEND=-409,409;CIPOS=-409,409;SVTYPE=INV;SVMETHOD=EMBL.DELLYv0.6.7;CHR2=3;END=122092081;CT=3to3;INSLEN=0;PE=2;MAPQ=60	GT:GL:GQ:FT:RCL:RC:RCR:CN:DR:DV:RR:RV	0/1:-5.93822,0,-317.938:59:PASS:62:128:57:2:56:4:0:0
3	122466216	INV00000901	N	<INV>	.	LowQual	IMPRECISE;CIEND=-300,300;CIPOS=-300,300;SVTYPE=INV;SVMETHOD=EMBL.DELLYv0.6.7;CHR2=3;END=122499553;CT=3to3;INSLEN=0;PE=3;MAPQ=9	GT:GL:GQ:FT:RCL:RC:RCR:CN:DR:DV:RR:RV	0/0:0,-5.95788,-103.91:60:PASS:9389:18978:9037:2:30:3:0:0
3	123710575	INV00000902	N	<INV>	.	PASS	IMPRECISE;CIEND=-396,396;CIPOS=-396,396;SVTYPE=INV;SVMETHOD=EMBL.DELLYv0.6.7;CHR2=3;END=125688537;CT=5to5;INSLEN=0;PE=5;MAPQ=43	GT:GL:GQ:FT:RCL:RC:RCR:CN:DR:DV:RR:RV	0/1:-17.9506,0,-18.0877:10000:PASS:517537:1069963:506564:2:7:5:0:0
3	124833397	INV00000903	N	<INV>	.	LowQual	IMPRECISE;CIEND=-244,244;CIPOS=-244,244;SVTYPE=INV;SVMETHOD=EMBL.DELLYv0.6.7;CHR2=3;END=124834216;CT=3to3;INSLEN=0;PE=2;MAPQ=42	GT:GL:GQ:FT:RCL:RC:RCR:CN:DR:DV:RR:RV	0/0:0,-9.55017,-273.445:96:PASS:208:408:190:2:47:2:0:0
3	125488875	INV00000904	N	<INV>	.	LowQual	IMPRECISE;CIEND=-407,407;CIPOS=-407,407;SVTYPE=INV;SVMETHOD=EMBL.DELLYv0.6.7;CHR2=3;END=129718268;CT=3to3;INSLEN=0;PE=2;MAPQ=41	GT:GL:GQ:FT:RCL:RC:RCR:CN:DR:DV:RR:RV	0/0:0,-12.1746,-275.906:122:PASS:1143288:2186233:1159300:2:65:2:0:0
3	127121039	INV00000905	N	<INV>	.	LowQual	IMPRECISE;CIEND=-422,422;CIPOS=-422,422;SVTYPE=INV;SVMETHOD=EMBL.DELLYv0.6.7;CHR2=3;END=133510559;CT=5to5;INSLEN=0;PE=3;MAPQ=2	GT:GL:GQ:FT:RCL:RC:RCR:CN:DR:DV:RR:RV	0/0:0,-16.3555,-309.563:10000:PASS:1686744:3439181:1703055:2:55:1:0:0
3	128346635	INV00000906	N	<INV>	.	LowQual	IMPRECISE;CIEND=-369,369;CIPOS=-369,369;SVTYPE=INV;SVMETHOD=EMBL.DELLYv0.6.7;CHR2=3;END=128376226;CT=5to5;INSLEN=0;PE=2;MAPQ=60	GT:GL:GQ:FT:RCL:RC:RCR:CN:DR:DV:RR:RV	0/1:-7.40138,0,-6.69697:66:PASS:7208:16067:7338:2:2:2:0:0
3	128360746	INV00000907	N	<INV>	.	LowQual	IMPRECISE;CIEND=-90,90;CIPOS=-90,90;SVTYPE=INV;SVMETHOD=EMBL.DELLYv0.6.7;CHR2=3;END=128361147;CT=5to5;INSLEN=0;PE=2;MAPQ=60	GT:GL:GQ:FT:RCL:RC:RCR:CN:DR:DV:RR:RV	0/1:-0.45183,0,-237.252:6:LowQual:86:191:132:2:44:3:0:0
3	128607141	INV00000908	N	<INV>	.	LowQual	IMPRECISE;CIEND=-9,9;CIPOS=-9,9;SVTYPE=INV;SVMETHOD=EMBL.DELLYv0.6.7;CHR2=3;END=128607310;CT=5to5;INSLEN=0;PE=2;MAPQ=44	GT:GL:GQ:FT:RCL:RC:RCR:CN:DR:DV:RR:RV	0/0:0,-8.14633,-246.93:81:PASS:36:106:61:2:42:3:0:0
3	128665327	INV00000909	N	<INV>	.	LowQual	IMPRECISE;CIEND=-118,118;CIPOS=-118,118;SVTYPE=INV;SVMETHOD=EMBL.DELLYv0.6.7;CHR2=3;END=128665460;CT=5to5;INSLEN=0;PE=2;MAPQ=60	GT:GL:GQ:FT:RCL:RC:RCR:CN:DR:DV:RR:RV	0/1:-3.45676,0,-221.357:35:PASS:35:73:38:2:39:3:0:0
3	129411879	INV00000910	N	<INV>	.	LowQual	IMPRECISE;CIEND=-152,152;CIPOS=-152,152;SVTYPE=INV;SVMETHOD=EMBL.DELLYv0.6.7;CHR2=3;END=129412164;CT=5to5;INSLEN=0;PE=2;MAPQ=60	GT:GL:GQ:FT:RCL:RC:RCR:CN:DR:DV:RR:RV	0/0:0,-3.96423,-334.199:40:PASS:80:156:97:2:60:3:0:0
3	130816544	INV00000911	N	<INV>	.	PASS	IMPRECISE;CIEND=-327,327;CIPOS=-327,327;SVTYPE=INV;SVMETHOD=EMBL.DELLYv0.6.7;CHR2=3;END=130836420;CT=3to3;INSLEN=0;PE=6;MAPQ=36	GT:GL:GQ:FT:RCL:RC:RCR:CN:DR:DV:RR:RV	0/1:-7.7293,0,-125.052:77:PASS:5825:11561:5469:2:43:6:0:0
3	130816928	INV00000912	N	<INV>	.	LowQual	IMPRECISE;CIEND=-307,307;CIPOS=-307,307;SVTYPE=INV;SVMETHOD=EMBL.DELLYv0.6.7;CHR2=3;END=130836106;CT=5to5;INSLEN=0;PE=10;MAPQ=4	GT:GL:GQ:FT:RCL:RC:RCR:CN:DR:DV:RR:RV	0/0:0,-3.17736,-96.1543:32:PASS:5479:11175:5363:2:28:4:0:0
3	130836153	INV00000913	N	<INV>	.	PASS	IMPRECISE;CIEND=-289,289;CIPOS=-289,289;SVTYPE=INV;SVMETHOD=EMBL.DELLYv0.6.7;CHR2=3;END=160765542;CT=5to5;INSLEN=0;PE=10;MAPQ=25	GT:GL:GQ:FT:RCL:RC:RCR:CN:DR:DV:RR:RV	0/1:-1.09043,0,-332.479:11:LowQual:8089622:16430734:8274923:2:64:10:0:0
3	132443096	INV00000914	N	<INV>	.	LowQual	IMPRECISE;CIEND=-215,215;CIPOS=-215,215;SVTYPE=INV;SVMETHOD=EMBL.DELLYv0.6.7;CHR2=3;END=132444037;CT=3to3;INSLEN=0;PE=2;MAPQ=60	GT:GL:GQ:FT:RCL:RC:RCR:CN:DR:DV:RR:RV	0/0:0,-2.64624,-238.8:26:PASS:211:511:216:2:43:2:0:0
3	132848741	INV00000915	N	<INV>	.	PASS	IMPRECISE;CIEND=-301,301;CIPOS=-301,301;SVTYPE=INV;SVMETHOD=EMBL.DELLYv0.6.7;CHR2=3;END=132848866;CT=5to5;INSLEN=0;PE=7;MAPQ=44	GT:GL:GQ:FT:RCL:RC:RCR:CN:DR:DV:RR:RV	0/1:-49.6006,0,-63.6718:10000:PASS:49:73:49:1:15:14:0:0
3	138834325	INV00000916	N	<INV>	.	LowQual	IMPRECISE;CIEND=-426,426;CIPOS=-426,426;SVTYPE=INV;SVMETHOD=EMBL.DELLYv0.6.7;CHR2=3;END=187863964;CT=5to5;INSLEN=0;PE=4;MAPQ=5	GT:GL:GQ:FT:RCL:RC:RCR:CN:DR:DV:RR:RV	0/0:0,-5.30296,-106.78:53:PASS:13283489:26958574:5495676:3:21:2:0:0
3	141558369	INV00000917	N	<INV>	.	LowQual	IMPRECISE;CIEND=-148,148;CIPOS=-148,148;SVTYPE=INV;SVMETHOD=EMBL.DELLYv0.6.7;CHR2=3;END=141558890;CT=3to3;INSLEN=0;PE=2;MAPQ=59	GT:GL:GQ:FT:RCL:RC:RCR:CN:DR:DV:RR:RV	0/0:0,-3.14632,-246.4:31:PASS:114:276:136:2:43:2:0:0
3	142925968	INV00000918	N	<INV>	.	LowQual	IMPRECISE;CIEND=-116,116;CIPOS=-116,116;SVTYPE=INV;SVMETHOD=EMBL.DELLYv0.6.7;CHR2=3;END=142926216;CT=3to3;INSLEN=0;PE=2;MAPQ=60	GT:GL:GQ:FT:RCL:RC:RCR:CN:DR:DV:RR:RV	0/1:-3.65576,0,-224.556:37:PASS:61:120:70:2:40:3:0:0
3	148074413	INV00000919	N	<INV>	.	LowQual	IMPRECISE;CIEND=-305,305;CIPOS=-305,305;SVTYPE=INV;SVMETHOD=EMBL.DELLYv0.6.7;CHR2=3;END=148074556;CT=5to5;INSLEN=0;PE=2;MAPQ=60	GT:GL:GQ:FT:RCL:RC:RCR:CN:DR:DV:RR:RV	0/1:-3.55058,0,-255.551:36:PASS:36:81:48:2:45:3:0:0
3	148135837	INV00000920	N	<INV>	.	LowQual	IMPRECISE;CIEND=-397,397;CIPOS=-397,397;SVTYPE=INV;SVMETHOD=EMBL.DELLYv0.6.7;CHR2=3;END=176041548;CT=5to5;INSLEN=0;PE=2;MAPQ=9	GT:GL:GQ:FT:RCL:RC:RCR:CN:DR:DV:RR:RV	0/0:0,-14.5373,-204.341:145:PASS:7582031:15457433:7561650:2:52:1:0:0
3	148479130	INV00000921	N	<INV>	.	PASS	IMPRECISE;CIEND=-238,238;CIPOS=-238,238;SVTYPE=INV;SVMETHOD=EMBL.DELLYv0.6.7;CHR2=3;END=148499487;CT=3to3;INSLEN=0;PE=19;MAPQ=36	GT:GL:GQ:FT:RCL:RC:RCR:CN:DR:DV:RR:RV	0/1:-47.3368,0,-202.149:10000:PASS:5679:11496:5484:2:43:19:0:0
3	148479361	INV00000922	N	<INV>	.	PASS	IMPRECISE;CIEND=-236,236;CIPOS=-236,236;SVTYPE=INV;SVMETHOD=EMBL.DELLYv0.6.7;CHR2=3;END=148499194;CT=5to5;INSLEN=0;PE=18;MAPQ=27	GT:GL:GQ:FT:RCL:RC:RCR:CN:DR:DV:RR:RV	0/1:-39.2511,0,-133.597:10000:PASS:5427:11186:5404:2:31:17:0:0
3	149076261	INV00000923	N	<INV>	.	LowQual	IMPRECISE;CIEND=-298,298;CIPOS=-298,298;SVTYPE=INV;SVMETHOD=EMBL.DELLYv0.6.7;CHR2=3;END=149076368;CT=5to5;INSLEN=0;PE=2;MAPQ=60	GT:GL:GQ:FT:RCL:RC:RCR:CN:DR:DV:RR:RV	0/1:-4.7547,0,-232.755:48:PASS:36:54:39:1:41:3:0:0
3	149222287	INV00000924	N	<INV>	.	LowQual	IMPRECISE;CIEND=-129,129;CIPOS=-129,129;SVTYPE=INV;SVMETHOD=EMBL.DELLYv0.6.7;CHR2=3;END=149223517;CT=3to3;INSLEN=0;PE=2;MAPQ=60	GT:GL:GQ:FT:RCL:RC:RCR:CN:DR:DV:RR:RV	0/1:-1.46396,0,-187.464:15:PASS:289:564:341:2:33:2:0:0
3	151486891	INV00000925	N	<INV>	.	LowQual	IMPRECISE;CIEND=-390,390;CIPOS=-390,390;SVTYPE=INV;SVMETHOD=EMBL.DELLYv0.6.7;CHR2=3;END=151487072;CT=5to5;INSLEN=0;PE=2;MAPQ=60	GT:GL:GQ:FT:RCL:RC:RCR:CN:DR:DV:RR:RV	0/0:0,-3.35196,-278.099:34:PASS:73:91:41:2:49:2:0:0
3	151748834	INV00000927	N	<INV>	.	PASS	IMPRECISE;CIEND=-312,312;CIPOS=-312,312;SVTYPE=INV;SVMETHOD=EMBL.DELLYv0.6.7;CHR2=3;END=176444699;CT=5to5;INSLEN=0;PE=6;MAPQ=25	GT:GL:GQ:FT:RCL:RC:RCR:CN:DR:DV:RR:RV	0/1:-4.06705,0,-152.372:41:PASS:6803857:13674811:6678899:2:27:5:0:0
3	151748851	INV00000926	N	<INV>	.	LowQual	IMPRECISE;CIEND=-260,260;CIPOS=-260,260;SVTYPE=INV;SVMETHOD=EMBL.DELLYv0.6.7;CHR2=3;END=176444960;CT=3to3;INSLEN=0;PE=7;MAPQ=15	GT:GL:GQ:FT:RCL:RC:RCR:CN:DR:DV:RR:RV	0/1:-0.464992,0,-152.083:6:LowQual:6803919:13674996:6678914:2:27:7:0:0
3	153369894	INV00000928	N	<INV>	.	LowQual	IMPRECISE;CIEND=-279,279;CIPOS=-279,279;SVTYPE=INV;SVMETHOD=EMBL.DELLYv0.6.7;CHR2=3;END=186217182;CT=3to3;INSLEN=0;PE=2;MAPQ=7	GT:GL:GQ:FT:RCL:RC:RCR:CN:DR:DV:RR:RV	0/0:0,-14.052,-276.722:141:PASS:9031642:18062183:6371247:2:49:2:0:0
3	155531986	INV00000929	N	<INV>	.	LowQual	IMPRECISE;CIEND=-311,311;CIPOS=-311,311;SVTYPE=INV;SVMETHOD=EMBL.DELLYv0.6.7;CHR2=3;END=155663022;CT=5to5;INSLEN=0;PE=2;MAPQ=8	GT:GL:GQ:FT:RCL:RC:RCR:CN:DR:DV:RR:RV	0/0:0,-12.1992,-186.4:122:PASS:35580:71992:36314:2:46:2:0:0
3	157476816	INV00000930	N	<INV>	.	LowQual	IMPRECISE;CIEND=-268,268;CIPOS=-268,268;SVTYPE=INV;SVMETHOD=EMBL.DELLYv0.6.7;CHR2=3;END=197028192;CT=3to3;INSLEN=0;PE=2;MAPQ=10	GT:GL:GQ:FT:RCL:RC:RCR:CN:DR:DV:RR:RV	0/0:0,-13.2168,-249.977:132:PASS:10892704:21691577:471826:4:47:2:0:0
3	161354891	INV00000931	N	<INV>	.	PASS	IMPRECISE;CIEND=-309,309;CIPOS=-309,309;SVTYPE=INV;SVMETHOD=EMBL.DELLYv0.6.7;CHR2=3;END=161355040;CT=3to3;INSLEN=0;PE=8;MAPQ=60	GT:GL:GQ:FT:RCL:RC:RCR:CN:DR:DV:RR:RV	0/1:-81.5507,0,-170.051:10000:PASS:44:93:37:2:32:16:0:0
3	161354953	INV00000932	N	<INV>	.	PASS	IMPRECISE;CIEND=-184,184;CIPOS=-184,184;SVTYPE=INV;SVMETHOD=EMBL.DELLYv0.6.7;CHR2=3;END=161355060;CT=5to5;INSLEN=0;PE=7;MAPQ=60	GT:GL:GQ:FT:RCL:RC:RCR:CN:DR:DV:RR:RV	0/1:-36.7641,0,-145.964:10000:PASS:38:58:28:2:27:8:0:0
3	164810589	INV00000933	N	<INV>	.	PASS	IMPRECISE;CIEND=-257,257;CIPOS=-257,257;SVTYPE=INV;SVMETHOD=EMBL.DELLYv0.6.7;CHR2=3;END=164810718;CT=3to3;INSLEN=0;PE=3;MAPQ=57	GT:GL:GQ:FT:RCL:RC:RCR:CN:DR:DV:RR:RV	0/1:-19.3137,0,-53.5737:10000:PASS:26:33:24:1:13:6:0:0
3	164810618	INV00000934	N	<INV>	.	PASS	IMPRECISE;CIEND=-290,290;CIPOS=-290,290;SVTYPE=INV;SVMETHOD=EMBL.DELLYv0.6.7;CHR2=3;END=164810952;CT=5to5;INSLEN=0;PE=4;MAPQ=60	GT:GL:GQ:FT:RCL:RC:RCR:CN:DR:DV:RR:RV	0/1:-16.459,0,-94.5743:10000:PASS:84:85:73:1:21:4:0:0
3	168063036	INV00000935	N	<INV>	.	LowQual	IMPRECISE;CIEND=-406,406;CIPOS=-406,406;SVTYPE=INV;SVMETHOD=EMBL.DELLYv0.6.7;CHR2=3;END=168063163;CT=5to5;INSLEN=0;PE=2;MAPQ=54	GT:GL:GQ:FT:RCL:RC:RCR:CN:DR:DV:RR:RV	0/1:-5.87016,0,-144.87:59:PASS:28:61:31:2:26:3:0:0
3	172173328	INV00000937	N	<INV>	.	PASS	IMPRECISE;CIEND=-192,192;CIPOS=-192,192;SVTYPE=INV;SVMETHOD=EMBL.DELLYv0.6.7;CHR2=3;END=172173705;CT=5to5;INSLEN=0;PE=29;MAPQ=60	GT:GL:GQ:FT:RCL:RC:RCR:CN:DR:DV:RR:RV	0/1:-207.229,0,-165.229:10000:PASS:108:208:184:1:31:38:0:0
3	172173328	INV00000936	N	<INV>	.	PASS	IMPRECISE;CIEND=-254,254;CIPOS=-254,254;SVTYPE=INV;SVMETHOD=EMBL.DELLYv0.6.7;CHR2=3;END=172174027;CT=3to3;INSLEN=0;PE=31;MAPQ=60	GT:GL:GQ:FT:RCL:RC:RCR:CN:DR:DV:RR:RV	0/1:-166.836,0,-167.336:10000:PASS:191:529:200:3:31:31:0:0
3	173373511	INV00000938	N	<INV>	.	LowQual	IMPRECISE;CIEND=-72,72;CIPOS=-72,72;SVTYPE=INV;SVMETHOD=EMBL.DELLYv0.6.7;CHR2=3;END=173373690;CT=5to5;INSLEN=0;PE=2;MAPQ=43	GT:GL:GQ:FT:RCL:RC:RCR:CN:DR:DV:RR:RV	0/0:0,-7.1556,-296.303:72:PASS:52:93:53:2:51:3:0:0
3	174758348	INV00000939	N	<INV>	.	LowQual	IMPRECISE;CIEND=-261,261;CIPOS=-261,261;SVTYPE=INV;SVMETHOD=EMBL.DELLYv0.6.7;CHR2=3;END=174758572;CT=5to5;INSLEN=0;PE=2;MAPQ=60	GT:GL:GQ:FT:RCL:RC:RCR:CN:DR:DV:RR:RV	0/1:-1.04955,0,-261.25:10:LowQual:68:108:58:2:46:3:0:0
3	175540788	INV00000940	N	<INV>	.	LowQual	IMPRECISE;CIEND=-359,359;CIPOS=-359,359;SVTYPE=INV;SVMETHOD=EMBL.DELLYv0.6.7;CHR2=3;END=175543234;CT=5to5;INSLEN=0;PE=2;MAPQ=33	GT:GL:GQ:FT:RCL:RC:RCR:CN:DR:DV:RR:RV	0/0:0,-4.53804,-199.1:45:PASS:685:1307:665:2:35:2:0:0
3	176542291	INV00000941	N	<INV>	.	LowQual	IMPRECISE;CIEND=-246,246;CIPOS=-246,246;SVTYPE=INV;SVMETHOD=EMBL.DELLYv0.6.7;CHR2=3;END=182438255;CT=5to5;INSLEN=0;PE=4;MAPQ=9	GT:GL:GQ:FT:RCL:RC:RCR:CN:DR:DV:RR:RV	0/0:0,-3.40525,-66.1373:34:PASS:1617394:3248180:1560851:2:22:3:0:0
3	182552888	INV00000942	N	<INV>	.	PASS	IMPRECISE;CIEND=-226,226;CIPOS=-226,226;SVTYPE=INV;SVMETHOD=EMBL.DELLYv0.6.7;CHR2=3;END=182553016;CT=5to5;INSLEN=0;PE=3;MAPQ=58	GT:GL:GQ:FT:RCL:RC:RCR:CN:DR:DV:RR:RV	0/1:-13.2475,0,-260.647:132:PASS:42:65:40:2:46:5:0:0
3	183150114	INV00000943	N	<INV>	.	LowQual	IMPRECISE;CIEND=-414,414;CIPOS=-414,414;SVTYPE=INV;SVMETHOD=EMBL.DELLYv0.6.7;CHR2=3;END=183289319;CT=5to5;INSLEN=0;PE=3;MAPQ=1	GT:GL:GQ:FT:RCL:RC:RCR:CN:DR:DV:RR:RV	0/0:0,-2.40806,-39.9998:24:PASS:37856:73753:36326:2:8:0:0:0
3	185874928	INV00000944	N	<INV>	.	LowQual	IMPRECISE;CIEND=-126,126;CIPOS=-126,126;SVTYPE=INV;SVMETHOD=EMBL.DELLYv0.6.7;CHR2=3;END=185875218;CT=5to5;INSLEN=0;PE=2;MAPQ=60	GT:GL:GQ:FT:RCL:RC:RCR:CN:DR:DV:RR:RV	0/1:-2.92793,0,-374.928:29:PASS:101:210:92:2:66:4:0:0
3	188778324	INV00000945	N	<INV>	.	LowQual	IMPRECISE;CIEND=-200,200;CIPOS=-200,200;SVTYPE=INV;SVMETHOD=EMBL.DELLYv0.6.7;CHR2=3;END=188778523;CT=5to5;INSLEN=0;PE=2;MAPQ=60	GT:GL:GQ:FT:RCL:RC:RCR:CN:DR:DV:RR:RV	0/1:-4.13205,0,-352.132:41:PASS:58:129:77:2:62:4:0:0
3	189831605	INV00000946	N	<INV>	.	PASS	IMPRECISE;CIEND=-252,252;CIPOS=-252,252;SVTYPE=INV;SVMETHOD=EMBL.DELLYv0.6.7;CHR2=3;END=189832242;CT=5to5;INSLEN=0;PE=5;MAPQ=21	GT:GL:GQ:FT:RCL:RC:RCR:CN:DR:DV:RR:RV	0/0:0,-4.44749,-205.644:44:PASS:173:217:173:1:42:5:0:0
3	190375099	INV00000947	N	<INV>	.	LowQual	IMPRECISE;CIEND=-285,285;CIPOS=-285,285;SVTYPE=INV;SVMETHOD=EMBL.DELLYv0.6.7;CHR2=3;END=190375308;CT=5to5;INSLEN=0;PE=2;MAPQ=60	GT:GL:GQ:FT:RCL:RC:RCR:CN:DR:DV:RR:RV	0/0:0,-1.65354,-280:17:PASS:66:117:53:2:49:3:0:0
3	190696703	INV00000948	N	<INV>	.	LowQual	IMPRECISE;CIEND=-343,343;CIPOS=-343,343;SVTYPE=INV;SVMETHOD=EMBL.DELLYv0.6.7;CHR2=3;END=190999513;CT=5to5;INSLEN=0;PE=2;MAPQ=7	GT:GL:GQ:FT:RCL:RC:RCR:CN:DR:DV:RR:RV	0/0:0,-10.4333,-140.992:104:PASS:86051:173945:86611:2:36:1:0:0
3	195371829	INV00000949	N	<INV>	.	LowQual	IMPRECISE;CIEND=-402,402;CIPOS=-402,402;SVTYPE=INV;SVMETHOD=EMBL.DELLYv0.6.7;CHR2=3;END=197367847;CT=5to5;INSLEN=0;PE=4;MAPQ=9	GT:GL:GQ:FT:RCL:RC:RCR:CN:DR:DV:RR:RV	0/0:0,-18.2721,-312.218:10000:PASS:531835:1106531:293188:3:69:4:0:0
3	195373714	INV00000950	N	<INV>	.	LowQual	IMPRECISE;CIEND=-218,218;CIPOS=-218,218;SVTYPE=INV;SVMETHOD=EMBL.DELLYv0.6.7;CHR2=3;END=195727873;CT=5to5;INSLEN=0;PE=5;MAPQ=7	GT:GL:GQ:FT:RCL:RC:RCR:CN:DR:DV:RR:RV	0/0:0,-1.35939,-44.1869:14:LowQual:100050:216909:93233:2:12:5:0:0
3	195380670	INV00000951	N	<INV>	.	PASS	IMPRECISE;CIEND=-424,424;CIPOS=-424,424;SVTYPE=INV;SVMETHOD=EMBL.DELLYv0.6.7;CHR2=3;END=197359106;CT=5to5;INSLEN=0;PE=3;MAPQ=22	GT:GL:GQ:FT:RCL:RC:RCR:CN:DR:DV:RR:RV	0/0:0,-7.2689,-157.13:73:PASS:529323:1095056:297447:3:43:3:0:0
3	195409770	INV00000952	N	<INV>	.	PASS	IMPRECISE;CIEND=-399,399;CIPOS=-399,399;SVTYPE=INV;SVMETHOD=EMBL.DELLYv0.6.7;CHR2=3;END=195693247;CT=3to3;INSLEN=0;PE=4;MAPQ=45	GT:GL:GQ:FT:RCL:RC:RCR:CN:DR:DV:RR:RV	0/0:0,-7.57366,-403.185:76:PASS:87066:168496:81729:2:82:4:0:0
3	195413162	INV00000953	N	<INV>	.	LowQual	IMPRECISE;CIEND=-431,431;CIPOS=-431,431;SVTYPE=INV;SVMETHOD=EMBL.DELLYv0.6.7;CHR2=3;END=195689684;CT=3to3;INSLEN=0;PE=2;MAPQ=21	GT:GL:GQ:FT:RCL:RC:RCR:CN:DR:DV:RR:RV	0/0:0,-14.2195,-278.563:142:PASS:87245:162767:79962:2:60:2:0:0
3	195414433	INV00000954	N	<INV>	.	LowQual	IMPRECISE;CIEND=-351,351;CIPOS=-351,351;SVTYPE=INV;SVMETHOD=EMBL.DELLYv0.6.7;CHR2=3;END=195689161;CT=5to5;INSLEN=0;PE=5;MAPQ=10	GT:GL:GQ:FT:RCL:RC:RCR:CN:DR:DV:RR:RV	0/0:0,-9.12011,-181.873:91:PASS:87142:161387:79589:2:50:4:0:0
3	195415019	INV00000955	N	<INV>	.	LowQual	IMPRECISE;CIEND=-394,394;CIPOS=-394,394;SVTYPE=INV;SVMETHOD=EMBL.DELLYv0.6.7;CHR2=3;END=195687375;CT=3to3;INSLEN=0;PE=2;MAPQ=39	GT:GL:GQ:FT:RCL:RC:RCR:CN:DR:DV:RR:RV	0/0:0,-18.6946,-349.803:10000:PASS:86938:159753:79172:2:87:2:0:0
3	195417823	INV00000956	N	<INV>	.	LowQual	IMPRECISE;CIEND=-364,364;CIPOS=-364,364;SVTYPE=INV;SVMETHOD=EMBL.DELLYv0.6.7;CHR2=3;END=195683478;CT=3to3;INSLEN=0;PE=2;MAPQ=6	GT:GL:GQ:FT:RCL:RC:RCR:CN:DR:DV:RR:RV	0/0:0,-16.2567,-262.625:10000:PASS:85875:154742:78167:2:55:1:0:0
3	196708529	INV00000957	N	<INV>	.	LowQual	IMPRECISE;CIEND=-307,307;CIPOS=-307,307;SVTYPE=INV;SVMETHOD=EMBL.DELLYv0.6.7;CHR2=3;END=196708648;CT=5to5;INSLEN=0;PE=2;MAPQ=60	GT:GL:GQ:FT:RCL:RC:RCR:CN:DR:DV:RR:RV	0/1:-9.55058,0,-249.551:96:PASS:33:73:39:2:44:4:0:0
3	197003874	INV00000958	N	<INV>	.	LowQual	IMPRECISE;CIEND=-273,273;CIPOS=-273,273;SVTYPE=INV;SVMETHOD=EMBL.DELLYv0.6.7;CHR2=3;END=197004984;CT=3to3;INSLEN=0;PE=2;MAPQ=60	GT:GL:GQ:FT:RCL:RC:RCR:CN:DR:DV:RR:RV	0/0:0,-5.04288,-218.698:50:PASS:312:604:280:2:43:2:0:0
4	56438	INV00000959	N	<INV>	.	LowQual	IMPRECISE;CIEND=-211,211;CIPOS=-211,211;SVTYPE=INV;SVMETHOD=EMBL.DELLYv0.6.7;CHR2=4;END=294309;CT=5to5;INSLEN=0;PE=4;MAPQ=13	GT:GL:GQ:FT:RCL:RC:RCR:CN:DR:DV:RR:RV	0/0:0,-11.7232,-272.593:117:PASS:66469:154446:64162:2:50:2:0:0
4	58326	INV00000960	N	<INV>	.	LowQual	IMPRECISE;CIEND=-359,359;CIPOS=-359,359;SVTYPE=INV;SVMETHOD=EMBL.DELLYv0.6.7;CHR2=4;END=291419;CT=5to5;INSLEN=0;PE=4;MAPQ=18	GT:GL:GQ:FT:RCL:RC:RCR:CN:DR:DV:RR:RV	0/0:0,-10.0508,-261.162:101:PASS:70838:148405:62752:2:48:4:0:0
4	66685	INV00000961	N	<INV>	.	LowQual	IMPRECISE;CIEND=-310,310;CIPOS=-310,310;SVTYPE=INV;SVMETHOD=EMBL.DELLYv0.6.7;CHR2=4;END=66826;CT=5to5;INSLEN=0;PE=2;MAPQ=60	GT:GL:GQ:FT:RCL:RC:RCR:CN:DR:DV:RR:RV	0/0:0,-28.6595,-891.7:10000:PASS:149:297:175:2:152:3:0:0
4	288983	INV00000962	N	<INV>	.	LowQual	IMPRECISE;CIEND=-405,405;CIPOS=-405,405;SVTYPE=INV;SVMETHOD=EMBL.DELLYv0.6.7;CHR2=4;END=387664;CT=5to5;INSLEN=0;PE=3;MAPQ=17	GT:GL:GQ:FT:RCL:RC:RCR:CN:DR:DV:RR:RV	0/0:0,-14.1382,-342.412:141:PASS:28331:53869:26801:2:59:3:0:0
4	293024	INV00000963	N	<INV>	.	LowQual	IMPRECISE;CIEND=-415,415;CIPOS=-415,415;SVTYPE=INV;SVMETHOD=EMBL.DELLYv0.6.7;CHR2=4;END=334677;CT=3to3;INSLEN=0;PE=2;MAPQ=3	GT:GL:GQ:FT:RCL:RC:RCR:CN:DR:DV:RR:RV	0/0:0,-16.8336,-327.676:10000:PASS:11808:22276:11359:2:56:0:0:0
4	294464	INV00000964	N	<INV>	.	PASS	IMPRECISE;CIEND=-374,374;CIPOS=-374,374;SVTYPE=INV;SVMETHOD=EMBL.DELLYv0.6.7;CHR2=4;END=382959;CT=3to3;INSLEN=0;PE=4;MAPQ=23	GT:GL:GQ:FT:RCL:RC:RCR:CN:DR:DV:RR:RV	0/0:0,-8.328,-238.532:83:PASS:25160:48056:24134:2:48:4:0:0
4	2849401	INV00000965	N	<INV>	.	LowQual	IMPRECISE;CIEND=-468,468;CIPOS=-468,468;SVTYPE=INV;SVMETHOD=EMBL.DELLYv0.6.7;CHR2=4;END=95565680;CT=5to5;INSLEN=0;PE=3;MAPQ=5	GT:GL:GQ:FT:RCL:RC:RCR:CN:DR:DV:RR:RV	0/0:0,-12.9484,-268.262:129:PASS:1462651:49630212:25534870:4:45:2:0:0
4	3598723	INV00000966	N	<INV>	.	PASS	IMPRECISE;CIEND=-280,280;CIPOS=-280,280;SVTYPE=INV;SVMETHOD=EMBL.DELLYv0.6.7;CHR2=4;END=3627529;CT=5to5;INSLEN=0;PE=16;MAPQ=20	GT:GL:GQ:FT:RCL:RC:RCR:CN:DR:DV:RR:RV	0/1:-20.9445,0,-220.999:10000:PASS:14229:23227:10378:2:44:16:0:0
4	3935928	INV00000967	N	<INV>	.	LowQual	IMPRECISE;CIEND=-342,342;CIPOS=-342,342;SVTYPE=INV;SVMETHOD=EMBL.DELLYv0.6.7;CHR2=4;END=9713711;CT=5to5;INSLEN=0;PE=5;MAPQ=19	GT:GL:GQ:FT:RCL:RC:RCR:CN:DR:DV:RR:RV	0/0:0,-10.3648,-326.383:104:PASS:1440846:2757844:1538198:2:58:5:0:0
4	3995435	INV00000968	N	<INV>	.	LowQual	IMPRECISE;CIEND=-263,263;CIPOS=-263,263;SVTYPE=INV;SVMETHOD=EMBL.DELLYv0.6.7;CHR2=4;END=10491209;CT=3to3;INSLEN=0;PE=5;MAPQ=5	GT:GL:GQ:FT:RCL:RC:RCR:CN:DR:DV:RR:RV	0/0:0,-8.29926,-151.161:83:PASS:1611340:3125200:1751154:2:30:3:0:0
4	4004246	INV00000969	N	<INV>	.	LowQual	IMPRECISE;CIEND=-434,434;CIPOS=-434,434;SVTYPE=INV;SVMETHOD=EMBL.DELLYv0.6.7;CHR2=4;END=9643787;CT=3to3;INSLEN=0;PE=2;MAPQ=43	GT:GL:GQ:FT:RCL:RC:RCR:CN:DR:DV:RR:RV	0/0:0,-6.63314,-210.183:66:PASS:1405028:2688108:1497153:2:47:2:0:0
4	4041130	INV00000970	N	<INV>	.	LowQual	IMPRECISE;CIEND=-346,346;CIPOS=-346,346;SVTYPE=INV;SVMETHOD=EMBL.DELLYv0.6.7;CHR2=4;END=9068339;CT=3to3;INSLEN=0;PE=2;MAPQ=6	GT:GL:GQ:FT:RCL:RC:RCR:CN:DR:DV:RR:RV	0/0:0,-4.16895,-42.3781:42:PASS:1282724:2480236:1211159:2:15:1:0:0
4	5782535	INV00000971	N	<INV>	.	LowQual	IMPRECISE;CIEND=-124,124;CIPOS=-124,124;SVTYPE=INV;SVMETHOD=EMBL.DELLYv0.6.7;CHR2=4;END=5782672;CT=5to5;INSLEN=0;PE=2;MAPQ=60	GT:GL:GQ:FT:RCL:RC:RCR:CN:DR:DV:RR:RV	0/1:-4.14234,0,-294.442:41:PASS:26:87:43:3:52:4:0:0
4	8843975	INV00000972	N	<INV>	.	LowQual	IMPRECISE;CIEND=-336,336;CIPOS=-336,336;SVTYPE=INV;SVMETHOD=EMBL.DELLYv0.6.7;CHR2=4;END=186748482;CT=3to3;INSLEN=0;PE=2;MAPQ=17	GT:GL:GQ:FT:RCL:RC:RCR:CN:DR:DV:RR:RV	0/0:0,-6.76814,-154.92:68:PASS:4455522:96849412:2409462:28:29:2:0:0
4	11567510	INV00000973	N	<INV>	.	LowQual	IMPRECISE;CIEND=-222,222;CIPOS=-222,222;SVTYPE=INV;SVMETHOD=EMBL.DELLYv0.6.7;CHR2=4;END=11567619;CT=5to5;INSLEN=0;PE=7;MAPQ=10	GT:GL:GQ:FT:RCL:RC:RCR:CN:DR:DV:RR:RV	0/1:-22.2778,0,-25.4492:10000:PASS:11:53:25:3:13:12:0:0
4	11775918	INV00000974	N	<INV>	.	LowQual	IMPRECISE;CIEND=-134,134;CIPOS=-134,134;SVTYPE=INV;SVMETHOD=EMBL.DELLYv0.6.7;CHR2=4;END=11776175;CT=3to3;INSLEN=0;PE=2;MAPQ=60	GT:GL:GQ:FT:RCL:RC:RCR:CN:DR:DV:RR:RV	0/1:-1.14234,0,-301.142:11:LowQual:79:143:81:2:53:3:0:0
4	12650096	INV00000975	N	<INV>	.	PASS	IMPRECISE;CIEND=-337,337;CIPOS=-337,337;SVTYPE=INV;SVMETHOD=EMBL.DELLYv0.6.7;CHR2=4;END=12650246;CT=5to5;INSLEN=0;PE=4;MAPQ=29	GT:GL:GQ:FT:RCL:RC:RCR:CN:DR:DV:RR:RV	0/0:0,-12.167,-174.693:122:PASS:48:643:57:12:77:4:0:0
4	14924766	INV00000976	N	<INV>	.	LowQual	IMPRECISE;CIEND=-199,199;CIPOS=-199,199;SVTYPE=INV;SVMETHOD=EMBL.DELLYv0.6.7;CHR2=4;END=14925146;CT=3to3;INSLEN=0;PE=3;MAPQ=8	GT:GL:GQ:FT:RCL:RC:RCR:CN:DR:DV:RR:RV	0/0:0,-2.63387,-79.4682:26:PASS:74:146:52:2:19:6:0:0
4	17217074	INV00000977	N	<INV>	.	LowQual	IMPRECISE;CIEND=-412,412;CIPOS=-412,412;SVTYPE=INV;SVMETHOD=EMBL.DELLYv0.6.7;CHR2=4;END=92598666;CT=3to3;INSLEN=0;PE=3;MAPQ=10	GT:GL:GQ:FT:RCL:RC:RCR:CN:DR:DV:RR:RV	0/0:0,-14.3586,-317.478:144:PASS:8810520:40663396:20819422:3:54:3:0:0
4	17696282	INV00000978	N	<INV>	.	LowQual	IMPRECISE;CIEND=-292,292;CIPOS=-292,292;SVTYPE=INV;SVMETHOD=EMBL.DELLYv0.6.7;CHR2=4;END=76625616;CT=5to5;INSLEN=0;PE=4;MAPQ=5	GT:GL:GQ:FT:RCL:RC:RCR:CN:DR:DV:RR:RV	0/0:0,-2.69486,-52.2757:27:PASS:9063115:31595347:16264778:2:11:3:0:0
4	17942096	INV00000979	N	<INV>	.	LowQual	IMPRECISE;CIEND=-483,483;CIPOS=-483,483;SVTYPE=INV;SVMETHOD=EMBL.DELLYv0.6.7;CHR2=4;END=151410362;CT=3to3;INSLEN=0;PE=2;MAPQ=14	GT:GL:GQ:FT:RCL:RC:RCR:CN:DR:DV:RR:RV	0/0:0,-15.4907,-326.367:157:PASS:9197873:72689077:21827446:5:60:2:0:0
4	18176937	INV00000980	N	<INV>	.	PASS	IMPRECISE;CIEND=-388,388;CIPOS=-388,388;SVTYPE=INV;SVMETHOD=EMBL.DELLYv0.6.7;CHR2=4;END=18271663;CT=5to5;INSLEN=0;PE=5;MAPQ=55	GT:GL:GQ:FT:RCL:RC:RCR:CN:DR:DV:RR:RV	0/1:-10.265,0,-185.883:103:PASS:26085:50840:25753:2:36:5:0:0
4	18177105	INV00000981	N	<INV>	.	PASS	IMPRECISE;CIEND=-345,345;CIPOS=-345,345;SVTYPE=INV;SVMETHOD=EMBL.DELLYv0.6.7;CHR2=4;END=18271256;CT=3to3;INSLEN=0;PE=6;MAPQ=38	GT:GL:GQ:FT:RCL:RC:RCR:CN:DR:DV:RR:RV	0/1:-9.67925,0,-109.741:97:PASS:25973:50589:25476:2:28:6:0:0
4	18521193	INV00000982	N	<INV>	.	LowQual	IMPRECISE;CIEND=-140,140;CIPOS=-140,140;SVTYPE=INV;SVMETHOD=EMBL.DELLYv0.6.7;CHR2=4;END=18521469;CT=5to5;INSLEN=0;PE=2;MAPQ=60	GT:GL:GQ:FT:RCL:RC:RCR:CN:DR:DV:RR:RV	0/0:0,-0.356627,-295.8:5:LowQual:76:172:106:2:52:3:0:0
4	19079535	INV00000983	N	<INV>	.	LowQual	IMPRECISE;CIEND=-351,351;CIPOS=-351,351;SVTYPE=INV;SVMETHOD=EMBL.DELLYv0.6.7;CHR2=4;END=103834875;CT=3to3;INSLEN=0;PE=3;MAPQ=9	GT:GL:GQ:FT:RCL:RC:RCR:CN:DR:DV:RR:RV	0/0:0,-6.31594,-109.936:63:PASS:9820116:45826085:23356031:3:35:2:0:0
4	20473813	INV00000984	N	<INV>	.	LowQual	IMPRECISE;CIEND=-288,288;CIPOS=-288,288;SVTYPE=INV;SVMETHOD=EMBL.DELLYv0.6.7;CHR2=4;END=135877625;CT=3to3;INSLEN=0;PE=3;MAPQ=14	GT:GL:GQ:FT:RCL:RC:RCR:CN:DR:DV:RR:RV	0/0:0,-11.0457,-220.734:110:PASS:10567803:62755876:30390717:3:44:2:0:0
4	20473971	INV00000985	N	<INV>	.	LowQual	IMPRECISE;CIEND=-381,381;CIPOS=-381,381;SVTYPE=INV;SVMETHOD=EMBL.DELLYv0.6.7;CHR2=4;END=135877522;CT=5to5;INSLEN=0;PE=6;MAPQ=18	GT:GL:GQ:FT:RCL:RC:RCR:CN:DR:DV:RR:RV	0/0:0,-4.86923,-171.702:49:PASS:10567886:62755680:30390830:3:42:5:0:0
4	21787069	INV00000986	N	<INV>	.	LowQual	IMPRECISE;CIEND=-393,393;CIPOS=-393,393;SVTYPE=INV;SVMETHOD=EMBL.DELLYv0.6.7;CHR2=4;END=21787810;CT=5to5;INSLEN=0;PE=2;MAPQ=60	GT:GL:GQ:FT:RCL:RC:RCR:CN:DR:DV:RR:RV	0/0:0,-4.35148,-277.3:44:PASS:223:359:183:2:48:2:0:0
4	25071926	INV00000987	N	<INV>	.	LowQual	IMPRECISE;CIEND=-358,358;CIPOS=-358,358;SVTYPE=INV;SVMETHOD=EMBL.DELLYv0.6.7;CHR2=4;END=25072972;CT=3to3;INSLEN=0;PE=2;MAPQ=60	GT:GL:GQ:FT:RCL:RC:RCR:CN:DR:DV:RR:RV	0/0:0,-5.34377,-231.511:53:PASS:340:508:299:2:41:2:0:0
4	25549992	INV00000988	N	<INV>	.	LowQual	IMPRECISE;CIEND=-137,137;CIPOS=-137,137;SVTYPE=INV;SVMETHOD=EMBL.DELLYv0.6.7;CHR2=4;END=25550414;CT=5to5;INSLEN=0;PE=2;MAPQ=60	GT:GL:GQ:FT:RCL:RC:RCR:CN:DR:DV:RR:RV	0/1:-0.261634,0,-202.06:5:LowQual:116:217:87:2:37:2:0:0
4	26611594	INV00000989	N	<INV>	.	LowQual	IMPRECISE;CIEND=-52,52;CIPOS=-52,52;SVTYPE=INV;SVMETHOD=EMBL.DELLYv0.6.7;CHR2=4;END=26611893;CT=5to5;INSLEN=0;PE=2;MAPQ=60	GT:GL:GQ:FT:RCL:RC:RCR:CN:DR:DV:RR:RV	0/1:-1.34852,0,-266.949:13:LowQual:75:164:81:2:47:3:0:0
4	27030433	INV00000990	N	<INV>	.	LowQual	IMPRECISE;CIEND=-310,310;CIPOS=-310,310;SVTYPE=INV;SVMETHOD=EMBL.DELLYv0.6.7;CHR2=4;END=131346394;CT=3to3;INSLEN=0;PE=2;MAPQ=3	GT:GL:GQ:FT:RCL:RC:RCR:CN:DR:DV:RR:RV	0/0:0,-10.4816,-119.246:105:PASS:14076673:56796530:28682035:3:35:0:0:0
4	27644967	INV00000991	N	<INV>	.	LowQual	IMPRECISE;CIEND=-309,309;CIPOS=-309,309;SVTYPE=INV;SVMETHOD=EMBL.DELLYv0.6.7;CHR2=4;END=27645173;CT=5to5;INSLEN=0;PE=2;MAPQ=60	GT:GL:GQ:FT:RCL:RC:RCR:CN:DR:DV:RR:RV	0/0:0,-1.5427,-267.988:15:PASS:52:123:46:3:50:3:0:0
4	31205298	INV00000992	N	<INV>	.	LowQual	IMPRECISE;CIEND=-442,442;CIPOS=-442,442;SVTYPE=INV;SVMETHOD=EMBL.DELLYv0.6.7;CHR2=4;END=128338322;CT=5to5;INSLEN=0;PE=2;MAPQ=1	GT:GL:GQ:FT:RCL:RC:RCR:CN:DR:DV:RR:RV	0/0:0,-9.63294,-189.5:96:PASS:16354276:52863451:26791977:2:32:0:0:0
4	31683179	INV00000993	N	<INV>	.	LowQual	IMPRECISE;CIEND=-133,133;CIPOS=-133,133;SVTYPE=INV;SVMETHOD=EMBL.DELLYv0.6.7;CHR2=4;END=31683292;CT=3to3;INSLEN=0;PE=2;MAPQ=60	GT:GL:GQ:FT:RCL:RC:RCR:CN:DR:DV:RR:RV	0/1:-4.15676,0,-221.357:42:PASS:34:70:31:2:39:3:0:0
4	31948317	INV00000994	N	<INV>	.	LowQual	IMPRECISE;CIEND=-444,444;CIPOS=-444,444;SVTYPE=INV;SVMETHOD=EMBL.DELLYv0.6.7;CHR2=4;END=76184150;CT=5to5;INSLEN=0;PE=2;MAPQ=5	GT:GL:GQ:FT:RCL:RC:RCR:CN:DR:DV:RR:RV	0/0:0,-13.3439,-265.762:133:PASS:11898688:23666919:12160014:2:45:1:0:0
4	31956214	INV00000995	N	<INV>	.	LowQual	IMPRECISE;CIEND=-141,141;CIPOS=-141,141;SVTYPE=INV;SVMETHOD=EMBL.DELLYv0.6.7;CHR2=4;END=31956440;CT=5to5;INSLEN=0;PE=2;MAPQ=60	GT:GL:GQ:FT:RCL:RC:RCR:CN:DR:DV:RR:RV	0/0:0,-6.87127,-380.999:69:PASS:77:141:66:2:67:3:0:0
4	32219518	INV00000996	N	<INV>	.	LowQual	IMPRECISE;CIEND=-416,416;CIPOS=-416,416;SVTYPE=INV;SVMETHOD=EMBL.DELLYv0.6.7;CHR2=4;END=79170480;CT=5to5;INSLEN=0;PE=2;MAPQ=17	GT:GL:GQ:FT:RCL:RC:RCR:CN:DR:DV:RR:RV	0/0:0,-7.33382,-173.767:73:PASS:12478980:25154780:12923471:2:31:2:0:0
4	40136413	INV00000997	N	<INV>	.	LowQual	IMPRECISE;CIEND=-390,390;CIPOS=-390,390;SVTYPE=INV;SVMETHOD=EMBL.DELLYv0.6.7;CHR2=4;END=106245686;CT=3to3;INSLEN=0;PE=2;MAPQ=28	GT:GL:GQ:FT:RCL:RC:RCR:CN:DR:DV:RR:RV	0/0:0,-13.4555,-311.701:135:PASS:17664093:35721253:18185926:2:53:1:0:0
4	40136644	INV00000998	N	<INV>	.	LowQual	IMPRECISE;CIEND=-376,376;CIPOS=-376,376;SVTYPE=INV;SVMETHOD=EMBL.DELLYv0.6.7;CHR2=4;END=106245625;CT=5to5;INSLEN=0;PE=2;MAPQ=7	GT:GL:GQ:FT:RCL:RC:RCR:CN:DR:DV:RR:RV	0/0:0,-14.9534,-295.796:150:PASS:17664024:35721053:18185857:2:51:1:0:0
4	43070013	INV00000999	N	<INV>	.	LowQual	IMPRECISE;CIEND=-153,153;CIPOS=-153,153;SVTYPE=INV;SVMETHOD=EMBL.DELLYv0.6.7;CHR2=4;END=43070196;CT=3to3;INSLEN=0;PE=2;MAPQ=57	GT:GL:GQ:FT:RCL:RC:RCR:CN:DR:DV:RR:RV	0/1:-0.643372,0,-289.444:7:LowQual:56:109:55:2:51:4:0:0
4	45026787	INV00001000	N	<INV>	.	LowQual	IMPRECISE;CIEND=-435,435;CIPOS=-435,435;SVTYPE=INV;SVMETHOD=EMBL.DELLYv0.6.7;CHR2=4;END=135877557;CT=5to5;INSLEN=0;PE=2;MAPQ=4	GT:GL:GQ:FT:RCL:RC:RCR:CN:DR:DV:RR:RV	0/0:0,-10.4548,-58.3116:105:PASS:23981812:49341777:25070389:2:42:0:0:0
4	46406937	INV00001001	N	<INV>	.	LowQual	IMPRECISE;CIEND=-451,451;CIPOS=-451,451;SVTYPE=INV;SVMETHOD=EMBL.DELLYv0.6.7;CHR2=4;END=101790004;CT=5to5;INSLEN=0;PE=2;MAPQ=8	GT:GL:GQ:FT:RCL:RC:RCR:CN:DR:DV:RR:RV	0/0:0,-13.7939,-282.813:138:PASS:15113212:29757895:15359565:2:49:2:0:0
4	47517139	INV00001002	N	<INV>	.	LowQual	IMPRECISE;CIEND=-359,359;CIPOS=-359,359;SVTYPE=INV;SVMETHOD=EMBL.DELLYv0.6.7;CHR2=4;END=47518071;CT=3to3;INSLEN=0;PE=2;MAPQ=60	GT:GL:GQ:FT:RCL:RC:RCR:CN:DR:DV:RR:RV	0/0:0,-5.43903,-211.655:54:PASS:252:546:244:2:39:2:0:0
4	49034756	INV00001003	N	<INV>	.	LowQual	IMPRECISE;CIEND=-211,211;CIPOS=-211,211;SVTYPE=INV;SVMETHOD=EMBL.DELLYv0.6.7;CHR2=4;END=49034878;CT=3to3;INSLEN=0;PE=2;MAPQ=53	GT:GL:GQ:FT:RCL:RC:RCR:CN:DR:DV:RR:RV	0/1:-8.85779,0,-209.658:89:PASS:36:75:29:2:37:4:0:0
4	49093382	INV00001020	N	<INV>	.	LowQual	IMPRECISE;CIEND=-237,237;CIPOS=-237,237;SVTYPE=INV;SVMETHOD=EMBL.DELLYv0.6.7;CHR2=4;END=49635969;CT=5to5;INSLEN=0;PE=2;MAPQ=3	GT:GL:GQ:FT:RCL:RC:RCR:CN:DR:DV:RR:RV	0/0:0,-65.3672,-683.219:10000:PASS:150904:1234306:169059:8:241:0:0:0
4	49093394	INV00001040	N	<INV>	.	LowQual	IMPRECISE;CIEND=-441,441;CIPOS=-441,441;SVTYPE=INV;SVMETHOD=EMBL.DELLYv0.6.7;CHR2=4;END=49639478;CT=5to5;INSLEN=0;PE=2;MAPQ=6	GT:GL:GQ:FT:RCL:RC:RCR:CN:DR:DV:RR:RV	0/0:0,-81.1508,-819.39:10000:PASS:151857:1269409:133887:9:301:2:0:0
4	49093492	INV00001017	N	<INV>	.	LowQual	IMPRECISE;CIEND=-323,323;CIPOS=-323,323;SVTYPE=INV;SVMETHOD=EMBL.DELLYv0.6.7;CHR2=4;END=49644735;CT=3to3;INSLEN=0;PE=5;MAPQ=2	GT:GL:GQ:FT:RCL:RC:RCR:CN:DR:DV:RR:RV	0/0:0,-270.184,-1000:10000:PASS:155408:1309152:91877:11:965:0:0:0
4	49093971	INV00001032	N	<INV>	.	LowQual	IMPRECISE;CIEND=-441,441;CIPOS=-441,441;SVTYPE=INV;SVMETHOD=EMBL.DELLYv0.6.7;CHR2=4;END=49636468;CT=5to5;INSLEN=0;PE=2;MAPQ=3	GT:GL:GQ:FT:RCL:RC:RCR:CN:DR:DV:RR:RV	0/0:0,-175.353,-1000:10000:PASS:160146:1230349:163441:8:677:0:0:0
4	49094015	INV00001030	N	<INV>	.	LowQual	IMPRECISE;CIEND=-291,291;CIPOS=-291,291;SVTYPE=INV;SVMETHOD=EMBL.DELLYv0.6.7;CHR2=4;END=49636312;CT=3to3;INSLEN=0;PE=3;MAPQ=6	GT:GL:GQ:FT:RCL:RC:RCR:CN:DR:DV:RR:RV	0/0:0,-228.303,-1000:10000:PASS:161446:1227510:164890:8:903:3:0:0
4	49094031	INV00001031	N	<INV>	.	LowQual	IMPRECISE;CIEND=-367,367;CIPOS=-367,367;SVTYPE=INV;SVMETHOD=EMBL.DELLYv0.6.7;CHR2=4;END=49654428;CT=5to5;INSLEN=0;PE=3;MAPQ=3	GT:GL:GQ:FT:RCL:RC:RCR:CN:DR:DV:RR:RV	0/0:0,-172.419,-1000:10000:PASS:166536:1345581:46593:13:628:1:0:0
4	49094055	INV00001036	N	<INV>	.	LowQual	IMPRECISE;CIEND=-165,165;CIPOS=-165,165;SVTYPE=INV;SVMETHOD=EMBL.DELLYv0.6.7;CHR2=4;END=49639090;CT=5to5;INSLEN=0;PE=2;MAPQ=6	GT:GL:GQ:FT:RCL:RC:RCR:CN:DR:DV:RR:RV	0/0:0,-120.575,-1000:10000:PASS:162589:1251113:140808:8:445:1:0:0
4	49094062	INV00001011	N	<INV>	.	LowQual	IMPRECISE;CIEND=-30,30;CIPOS=-30,30;SVTYPE=INV;SVMETHOD=EMBL.DELLYv0.6.7;CHR2=4;END=49644634;CT=5to5;INSLEN=0;PE=11;MAPQ=8	GT:GL:GQ:FT:RCL:RC:RCR:CN:DR:DV:RR:RV	0/0:0,-340.878,-1000:10000:PASS:164037:1292570:99289:10:1319:9:0:0
4	49094141	INV00001037	N	<INV>	.	LowQual	IMPRECISE;CIEND=-443,443;CIPOS=-443,443;SVTYPE=INV;SVMETHOD=EMBL.DELLYv0.6.7;CHR2=4;END=49647259;CT=3to3;INSLEN=0;PE=2;MAPQ=4	GT:GL:GQ:FT:RCL:RC:RCR:CN:DR:DV:RR:RV	0/0:0,-78.0319,-724.136:10000:PASS:172305:1306880:77422:10:287:0:0:0
4	49094169	INV00001021	N	<INV>	.	LowQual	IMPRECISE;CIEND=-286,286;CIPOS=-286,286;SVTYPE=INV;SVMETHOD=EMBL.DELLYv0.6.7;CHR2=4;END=49641491;CT=3to3;INSLEN=0;PE=2;MAPQ=1	GT:GL:GQ:FT:RCL:RC:RCR:CN:DR:DV:RR:RV	0/0:0,-85.0265,-599.277:10000:PASS:171628:1266951:116492:9:339:0:0:0
4	49094173	INV00001023	N	<INV>	.	LowQual	IMPRECISE;CIEND=-389,389;CIPOS=-389,389;SVTYPE=INV;SVMETHOD=EMBL.DELLYv0.6.7;CHR2=4;END=49634820;CT=3to3;INSLEN=0;PE=5;MAPQ=5	GT:GL:GQ:FT:RCL:RC:RCR:CN:DR:DV:RR:RV	0/0:0,-416.898,-1000:10000:PASS:169865:1205663:177749:7:1622:4:0:0
4	49094174	INV00001044	N	<INV>	.	LowQual	IMPRECISE;CIEND=-185,185;CIPOS=-185,185;SVTYPE=INV;SVMETHOD=EMBL.DELLYv0.6.7;CHR2=4;END=49639444;CT=3to3;INSLEN=0;PE=2;MAPQ=9	GT:GL:GQ:FT:RCL:RC:RCR:CN:DR:DV:RR:RV	0/0:0,-164.172,-1000:10000:PASS:171103:1248942:134464:8:638:2:0:0
4	49094355	INV00001045	N	<INV>	.	LowQual	IMPRECISE;CIEND=-434,434;CIPOS=-434,434;SVTYPE=INV;SVMETHOD=EMBL.DELLYv0.6.7;CHR2=4;END=49641720;CT=5to5;INSLEN=0;PE=2;MAPQ=11	GT:GL:GQ:FT:RCL:RC:RCR:CN:DR:DV:RR:RV	0/0:0,-58.2755,-457.17:10000:PASS:173494:1265227:116265:9:233:1:0:0
4	49094355	INV00001016	N	<INV>	.	LowQual	IMPRECISE;CIEND=-356,356;CIPOS=-356,356;SVTYPE=INV;SVMETHOD=EMBL.DELLYv0.6.7;CHR2=4;END=49650668;CT=5to5;INSLEN=0;PE=4;MAPQ=3	GT:GL:GQ:FT:RCL:RC:RCR:CN:DR:DV:RR:RV	0/0:0,-42.1646,-417.126:10000:PASS:175955:1315921:65571:11:158:1:0:0
4	49094373	INV00001024	N	<INV>	.	LowQual	IMPRECISE;CIEND=-4,4;CIPOS=-4,4;SVTYPE=INV;SVMETHOD=EMBL.DELLYv0.6.7;CHR2=4;END=49652513;CT=5to5;INSLEN=0;PE=5;MAPQ=2	GT:GL:GQ:FT:RCL:RC:RCR:CN:DR:DV:RR:RV	0/0:0,-190.721,-1000:10000:PASS:176576:1321859:59488:11:730:0:0:0
4	49094375	INV00001028	N	<INV>	.	LowQual	IMPRECISE;CIEND=-47,47;CIPOS=-47,47;SVTYPE=INV;SVMETHOD=EMBL.DELLYv0.6.7;CHR2=4;END=49641085;CT=5to5;INSLEN=0;PE=2;MAPQ=2	GT:GL:GQ:FT:RCL:RC:RCR:CN:DR:DV:RR:RV	0/0:0,-220.785,-1000:10000:PASS:173449:1259830:121506:9:860:0:0:0
4	49094460	INV00001043	N	<INV>	.	LowQual	IMPRECISE;CIEND=-4,4;CIPOS=-4,4;SVTYPE=INV;SVMETHOD=EMBL.DELLYv0.6.7;CHR2=4;END=49659903;CT=3to3;INSLEN=0;PE=31;MAPQ=4	GT:GL:GQ:FT:RCL:RC:RCR:CN:DR:DV:RR:RV	0/0:0,-174.5,-1000:10000:PASS:182241:1376199:1320:15:699:15:0:0
4	49094490	INV00001007	N	<INV>	.	LowQual	IMPRECISE;CIEND=-66,66;CIPOS=-66,66;SVTYPE=INV;SVMETHOD=EMBL.DELLYv0.6.7;CHR2=4;END=49657479;CT=5to5;INSLEN=0;PE=3;MAPQ=5	GT:GL:GQ:FT:RCL:RC:RCR:CN:DR:DV:RR:RV	0/0:0,-60.9627,-795.998:10000:PASS:181816:1339815:37503:12:222:1:0:0
4	49094498	INV00001026	N	<INV>	.	LowQual	IMPRECISE;CIEND=-149,149;CIPOS=-149,149;SVTYPE=INV;SVMETHOD=EMBL.DELLYv0.6.7;CHR2=4;END=49647188;CT=5to5;INSLEN=0;PE=35;MAPQ=3	GT:GL:GQ:FT:RCL:RC:RCR:CN:DR:DV:RR:RV	0/0:0,-83.2343,-805.651:10000:PASS:178993:1297234:80045:10:334:20:0:0
4	49094761	INV00001018	N	<INV>	.	LowQual	IMPRECISE;CIEND=-354,354;CIPOS=-354,354;SVTYPE=INV;SVMETHOD=EMBL.DELLYv0.6.7;CHR2=4;END=49634618;CT=5to5;INSLEN=0;PE=2;MAPQ=5	GT:GL:GQ:FT:RCL:RC:RCR:CN:DR:DV:RR:RV	0/0:0,-178.108,-1000:10000:PASS:177867:1190199:184596:7:697:2:0:0
4	49094763	INV00001019	N	<INV>	.	LowQual	IMPRECISE;CIEND=-82,82;CIPOS=-82,82;SVTYPE=INV;SVMETHOD=EMBL.DELLYv0.6.7;CHR2=4;END=49637195;CT=5to5;INSLEN=0;PE=12;MAPQ=2	GT:GL:GQ:FT:RCL:RC:RCR:CN:DR:DV:RR:RV	0/0:0,-278.628,-1000:10000:PASS:178678:1216655:158120:7:1086:3:0:0
4	49094763	INV00001010	N	<INV>	.	LowQual	IMPRECISE;CIEND=-361,361;CIPOS=-361,361;SVTYPE=INV;SVMETHOD=EMBL.DELLYv0.6.7;CHR2=4;END=49642993;CT=5to5;INSLEN=0;PE=11;MAPQ=6	GT:GL:GQ:FT:RCL:RC:RCR:CN:DR:DV:RR:RV	0/0:0,-130.564,-1000:10000:PASS:180231:1266558:108217:9:503:7:0:0
4	49094763	INV00001041	N	<INV>	.	LowQual	IMPRECISE;CIEND=-76,76;CIPOS=-76,76;SVTYPE=INV;SVMETHOD=EMBL.DELLYv0.6.7;CHR2=4;END=49649533;CT=5to5;INSLEN=0;PE=10;MAPQ=4	GT:GL:GQ:FT:RCL:RC:RCR:CN:DR:DV:RR:RV	0/0:0,-95.735,-928.486:10000:PASS:181966:1304122:70653:10:339:0:0:0
4	49094763	INV00001042	N	<INV>	.	LowQual	IMPRECISE;CIEND=-320,320;CIPOS=-320,320;SVTYPE=INV;SVMETHOD=EMBL.DELLYv0.6.7;CHR2=4;END=49659522;CT=5to5;INSLEN=0;PE=27;MAPQ=8	GT:GL:GQ:FT:RCL:RC:RCR:CN:DR:DV:RR:RV	0/0:0,-321.956,-1000:10000:PASS:184678:1347922:26853:13:1248:18:0:0
4	49094766	INV00001015	N	<INV>	.	LowQual	IMPRECISE;CIEND=-413,413;CIPOS=-413,413;SVTYPE=INV;SVMETHOD=EMBL.DELLYv0.6.7;CHR2=4;END=49640407;CT=5to5;INSLEN=0;PE=3;MAPQ=4	GT:GL:GQ:FT:RCL:RC:RCR:CN:DR:DV:RR:RV	0/0:0,-47.5325,-483.943:10000:PASS:179571:1249686:125074:8:180:1:0:0
4	49094766	INV00001022	N	<INV>	.	LowQual	IMPRECISE;CIEND=-275,275;CIPOS=-275,275;SVTYPE=INV;SVMETHOD=EMBL.DELLYv0.6.7;CHR2=4;END=49646493;CT=5to5;INSLEN=0;PE=3;MAPQ=4	GT:GL:GQ:FT:RCL:RC:RCR:CN:DR:DV:RR:RV	0/0:0,-75.3111,-836.087:10000:PASS:181076:1290436:84324:10:280:1:0:0
4	49094774	INV00001012	N	<INV>	.	LowQual	IMPRECISE;CIEND=-275,275;CIPOS=-275,275;SVTYPE=INV;SVMETHOD=EMBL.DELLYv0.6.7;CHR2=4;END=49648571;CT=5to5;INSLEN=0;PE=2;MAPQ=4	GT:GL:GQ:FT:RCL:RC:RCR:CN:DR:DV:RR:RV	0/0:0,-22.2502,-194.566:10000:PASS:181762:1302300:72372:10:82:0:0:0
4	49094779	INV00001006	N	<INV>	.	LowQual	IMPRECISE;CIEND=-192,192;CIPOS=-192,192;SVTYPE=INV;SVMETHOD=EMBL.DELLYv0.6.7;CHR2=4;END=49639094;CT=5to5;INSLEN=0;PE=2;MAPQ=8	GT:GL:GQ:FT:RCL:RC:RCR:CN:DR:DV:RR:RV	0/0:0,-123.901,-1000:10000:PASS:179397:1233817:140785:8:460:2:0:0
4	49094858	INV00001004	N	<INV>	.	LowQual	IMPRECISE;CIEND=-349,349;CIPOS=-349,349;SVTYPE=INV;SVMETHOD=EMBL.DELLYv0.6.7;CHR2=4;END=49635031;CT=3to3;INSLEN=0;PE=2;MAPQ=2	GT:GL:GQ:FT:RCL:RC:RCR:CN:DR:DV:RR:RV	0/0:0,-95.9889,-814.316:10000:PASS:189605:1189006:174098:7:362:0:0:0
4	49094861	INV00001035	N	<INV>	.	LowQual	IMPRECISE;CIEND=-56,56;CIPOS=-56,56;SVTYPE=INV;SVMETHOD=EMBL.DELLYv0.6.7;CHR2=4;END=49648392;CT=3to3;INSLEN=0;PE=2;MAPQ=5	GT:GL:GQ:FT:RCL:RC:RCR:CN:DR:DV:RR:RV	0/0:0,-160.522,-1000:10000:PASS:193309:1290359:72634:10:615:0:0:0
4	49094869	INV00001005	N	<INV>	.	LowQual	IMPRECISE;CIEND=-429,429;CIPOS=-429,429;SVTYPE=INV;SVMETHOD=EMBL.DELLYv0.6.7;CHR2=4;END=49639220;CT=3to3;INSLEN=0;PE=2;MAPQ=12	GT:GL:GQ:FT:RCL:RC:RCR:CN:DR:DV:RR:RV	0/0:0,-249.919,-1000:10000:PASS:191188:1225862:136899:7:945:1:0:0
4	49094879	INV00001034	N	<INV>	.	LowQual	IMPRECISE;CIEND=-420,420;CIPOS=-420,420;SVTYPE=INV;SVMETHOD=EMBL.DELLYv0.6.7;CHR2=4;END=49649956;CT=3to3;INSLEN=0;PE=3;MAPQ=2	GT:GL:GQ:FT:RCL:RC:RCR:CN:DR:DV:RR:RV	0/0:0,-85.5204,-659.981:10000:PASS:194286:1294579:67905:10:329:0:0:0
4	49094880	INV00001013	N	<INV>	.	LowQual	IMPRECISE;CIEND=-436,436;CIPOS=-436,436;SVTYPE=INV;SVMETHOD=EMBL.DELLYv0.6.7;CHR2=4;END=49639725;CT=3to3;INSLEN=0;PE=2;MAPQ=4	GT:GL:GQ:FT:RCL:RC:RCR:CN:DR:DV:RR:RV	0/0:0,-238.128,-1000:10000:PASS:191632:1232340:130112:8:912:0:0:0
4	49094881	INV00001038	N	<INV>	.	LowQual	IMPRECISE;CIEND=-83,83;CIPOS=-83,83;SVTYPE=INV;SVMETHOD=EMBL.DELLYv0.6.7;CHR2=4;END=49647259;CT=3to3;INSLEN=0;PE=8;MAPQ=3	GT:GL:GQ:FT:RCL:RC:RCR:CN:DR:DV:RR:RV	0/0:0,-77.5329,-723.411:10000:PASS:193508:1285008:77422:9:287:1:0:0
4	49094884	INV00001008	N	<INV>	.	LowQual	IMPRECISE;CIEND=-442,442;CIPOS=-442,442;SVTYPE=INV;SVMETHOD=EMBL.DELLYv0.6.7;CHR2=4;END=49640222;CT=3to3;INSLEN=0;PE=4;MAPQ=14	GT:GL:GQ:FT:RCL:RC:RCR:CN:DR:DV:RR:RV	0/0:0,-87.9184,-766.013:10000:PASS:191867:1236796:125554:8:345:3:0:0
4	49094884	INV00001033	N	<INV>	.	LowQual	IMPRECISE;CIEND=-286,286;CIPOS=-286,286;SVTYPE=INV;SVMETHOD=EMBL.DELLYv0.6.7;CHR2=4;END=49641209;CT=3to3;INSLEN=0;PE=2;MAPQ=4	GT:GL:GQ:FT:RCL:RC:RCR:CN:DR:DV:RR:RV	0/0:0,-308.552,-1000:10000:PASS:192077:1243391:118959:8:1213:0:0:0
4	49094887	INV00001029	N	<INV>	.	LowQual	IMPRECISE;CIEND=-77,77;CIPOS=-77,77;SVTYPE=INV;SVMETHOD=EMBL.DELLYv0.6.7;CHR2=4;END=49637636;CT=3to3;INSLEN=0;PE=6;MAPQ=5	GT:GL:GQ:FT:RCL:RC:RCR:CN:DR:DV:RR:RV	0/0:0,-259.966,-1000:10000:PASS:191211:1219218:143042:7:1022:3:0:0
4	49094891	INV00001027	N	<INV>	.	LowQual	IMPRECISE;CIEND=-285,285;CIPOS=-285,285;SVTYPE=INV;SVMETHOD=EMBL.DELLYv0.6.7;CHR2=4;END=49642667;CT=3to3;INSLEN=0;PE=5;MAPQ=3	GT:GL:GQ:FT:RCL:RC:RCR:CN:DR:DV:RR:RV	0/0:0,-72.8751,-811.557:10000:PASS:192658:1252513:109622:8:267:1:0:0
4	49094894	INV00001009	N	<INV>	.	LowQual	IMPRECISE;CIEND=-160,160;CIPOS=-160,160;SVTYPE=INV;SVMETHOD=EMBL.DELLYv0.6.7;CHR2=4;END=49653543;CT=3to3;INSLEN=0;PE=6;MAPQ=5	GT:GL:GQ:FT:RCL:RC:RCR:CN:DR:DV:RR:RV	0/0:0,-112.217,-902.868:10000:PASS:195716:1312162:49897:11:428:3:0:0
4	49094896	INV00001039	N	<INV>	.	LowQual	IMPRECISE;CIEND=-4,4;CIPOS=-4,4;SVTYPE=INV;SVMETHOD=EMBL.DELLYv0.6.7;CHR2=4;END=49644737;CT=3to3;INSLEN=0;PE=8;MAPQ=7	GT:GL:GQ:FT:RCL:RC:RCR:CN:DR:DV:RR:RV	0/0:0,-491.462,-1000:10000:PASS:193282:1270190:91844:9:1875:3:0:0
4	49094898	INV00001025	N	<INV>	.	LowQual	IMPRECISE;CIEND=-132,132;CIPOS=-132,132;SVTYPE=INV;SVMETHOD=EMBL.DELLYv0.6.7;CHR2=4;END=49652640;CT=3to3;INSLEN=0;PE=6;MAPQ=5	GT:GL:GQ:FT:RCL:RC:RCR:CN:DR:DV:RR:RV	0/0:0,-271.646,-1000:10000:PASS:195523:1306161:55847:10:1065:5:0:0
4	49095099	INV00001014	N	<INV>	.	LowQual	IMPRECISE;CIEND=-403,403;CIPOS=-403,403;SVTYPE=INV;SVMETHOD=EMBL.DELLYv0.6.7;CHR2=4;END=49651215;CT=3to3;INSLEN=0;PE=3;MAPQ=5	GT:GL:GQ:FT:RCL:RC:RCR:CN:DR:DV:RR:RV	0/0:0,-36.5145,-458.26:10000:PASS:196900:1296822:63218:10:136:3:0:0
4	49096043	INV00001046	N	<INV>	.	LowQual	IMPRECISE;CIEND=-41,41;CIPOS=-41,41;SVTYPE=INV;SVMETHOD=EMBL.DELLYv0.6.7;CHR2=4;END=49659664;CT=3to3;INSLEN=0;PE=5;MAPQ=2	GT:GL:GQ:FT:RCL:RC:RCR:CN:DR:DV:RR:RV	0/0:0,-1.59421,-7.85885:16:PASS:204896:1346460:7161:13:9:1:0:0
4	49096554	INV00001057	N	<INV>	.	LowQual	IMPRECISE;CIEND=-335,335;CIPOS=-335,335;SVTYPE=INV;SVMETHOD=EMBL.DELLYv0.6.7;CHR2=4;END=49659557;CT=5to5;INSLEN=0;PE=5;MAPQ=4	GT:GL:GQ:FT:RCL:RC:RCR:CN:DR:DV:RR:RV	0/0:0,-95.882,-650.189:10000:PASS:205125:1326367:26570:11:380:2:0:0
4	49096557	INV00001051	N	<INV>	.	LowQual	IMPRECISE;CIEND=-91,91;CIPOS=-91,91;SVTYPE=INV;SVMETHOD=EMBL.DELLYv0.6.7;CHR2=4;END=49637162;CT=5to5;INSLEN=0;PE=2;MAPQ=5	GT:GL:GQ:FT:RCL:RC:RCR:CN:DR:DV:RR:RV	0/0:0,-98.7325,-667.595:10000:PASS:198955:1194539:158390:7:390:1:0:0
4	49096561	INV00001053	N	<INV>	.	LowQual	IMPRECISE;CIEND=-422,422;CIPOS=-422,422;SVTYPE=INV;SVMETHOD=EMBL.DELLYv0.6.7;CHR2=4;END=49639292;CT=5to5;INSLEN=0;PE=3;MAPQ=7	GT:GL:GQ:FT:RCL:RC:RCR:CN:DR:DV:RR:RV	0/0:0,-105.452,-713.512:10000:PASS:199544:1216159:136752:7:421:3:0:0
4	49096584	INV00001054	N	<INV>	.	LowQual	IMPRECISE;CIEND=-457,457;CIPOS=-457,457;SVTYPE=INV;SVMETHOD=EMBL.DELLYv0.6.7;CHR2=4;END=49657481;CT=5to5;INSLEN=0;PE=3;MAPQ=5	GT:GL:GQ:FT:RCL:RC:RCR:CN:DR:DV:RR:RV	0/0:0,-60.0266,-792.039:10000:PASS:204616:1315363:37496:11:219:2:0:0
4	49096588	INV00001048	N	<INV>	.	LowQual	IMPRECISE;CIEND=-104,104;CIPOS=-104,104;SVTYPE=INV;SVMETHOD=EMBL.DELLYv0.6.7;CHR2=4;END=49634693;CT=5to5;INSLEN=0;PE=2;MAPQ=17	GT:GL:GQ:FT:RCL:RC:RCR:CN:DR:DV:RR:RV	0/0:0,-130.511,-857.579:10000:PASS:198391:1170557:182269:6:517:0:0:0
4	49096678	INV00001058	N	<INV>	.	LowQual	IMPRECISE;CIEND=-336,336;CIPOS=-336,336;SVTYPE=INV;SVMETHOD=EMBL.DELLYv0.6.7;CHR2=4;END=49659726;CT=3to3;INSLEN=0;PE=32;MAPQ=6	GT:GL:GQ:FT:RCL:RC:RCR:CN:DR:DV:RR:RV	0/0:0,-194.377,-1000:10000:PASS:209110:1344821:4082:13:836:19:0:0
4	49096730	INV00001052	N	<INV>	.	LowQual	IMPRECISE;CIEND=-438,438;CIPOS=-438,438;SVTYPE=INV;SVMETHOD=EMBL.DELLYv0.6.7;CHR2=4;END=49634785;CT=3to3;INSLEN=0;PE=2;MAPQ=19	GT:GL:GQ:FT:RCL:RC:RCR:CN:DR:DV:RR:RV	0/0:0,-398.29,-1000:10000:PASS:202417:1170929:177797:6:1585:2:0:0
4	49096895	INV00001047	N	<INV>	.	LowQual	IMPRECISE;CIEND=-409,409;CIPOS=-409,409;SVTYPE=INV;SVMETHOD=EMBL.DELLYv0.6.7;CHR2=4;END=49641113;CT=5to5;INSLEN=0;PE=4;MAPQ=6	GT:GL:GQ:FT:RCL:RC:RCR:CN:DR:DV:RR:RV	0/0:0,-227.611,-1000:10000:PASS:204552:1226848:121299:8:884:2:0:0
4	49096900	INV00001055	N	<INV>	.	LowQual	IMPRECISE;CIEND=-443,443;CIPOS=-443,443;SVTYPE=INV;SVMETHOD=EMBL.DELLYv0.6.7;CHR2=4;END=49647188;CT=5to5;INSLEN=0;PE=3;MAPQ=3	GT:GL:GQ:FT:RCL:RC:RCR:CN:DR:DV:RR:RV	0/0:0,-89.5147,-815.235:10000:PASS:206285:1268079:80045:9:334:1:0:0
4	49096995	INV00001049	N	<INV>	.	LowQual	IMPRECISE;CIEND=-436,436;CIPOS=-436,436;SVTYPE=INV;SVMETHOD=EMBL.DELLYv0.6.7;CHR2=4;END=49636544;CT=3to3;INSLEN=0;PE=3;MAPQ=2	GT:GL:GQ:FT:RCL:RC:RCR:CN:DR:DV:RR:RV	0/0:0,-111.136,-751.495:10000:PASS:207141:1182273:161956:6:428:0:0:0
4	49096996	INV00001056	N	<INV>	.	LowQual	IMPRECISE;CIEND=-82,82;CIPOS=-82,82;SVTYPE=INV;SVMETHOD=EMBL.DELLYv0.6.7;CHR2=4;END=49637651;CT=3to3;INSLEN=0;PE=4;MAPQ=1	GT:GL:GQ:FT:RCL:RC:RCR:CN:DR:DV:RR:RV	0/0:0,-188.539,-1000:10000:PASS:207510:1201136:143010:7:734:0:0:0
4	49097040	INV00001050	N	<INV>	.	LowQual	IMPRECISE;CIEND=-425,425;CIPOS=-425,425;SVTYPE=INV;SVMETHOD=EMBL.DELLYv0.6.7;CHR2=4;END=49647260;CT=3to3;INSLEN=0;PE=4;MAPQ=4	GT:GL:GQ:FT:RCL:RC:RCR:CN:DR:DV:RR:RV	0/0:0,-76.5336,-720.471:10000:PASS:211040:1265879:77419:9:282:2:0:0
4	49098146	INV00001147	N	<INV>	.	LowQual	IMPRECISE;CIEND=-45,45;CIPOS=-45,45;SVTYPE=INV;SVMETHOD=EMBL.DELLYv0.6.7;CHR2=4;END=49659523;CT=5to5;INSLEN=0;PE=35;MAPQ=7	GT:GL:GQ:FT:RCL:RC:RCR:CN:DR:DV:RR:RV	0/0:0,-102.883,-973.895:10000:PASS:216167:1313673:26850:11:491:27:0:0
4	49098158	INV00001149	N	<INV>	.	LowQual	IMPRECISE;CIEND=-359,359;CIPOS=-359,359;SVTYPE=INV;SVMETHOD=EMBL.DELLYv0.6.7;CHR2=4;END=49658007;CT=5to5;INSLEN=0;PE=3;MAPQ=3	GT:GL:GQ:FT:RCL:RC:RCR:CN:DR:DV:RR:RV	0/0:0,-37.7751,-504.532:10000:PASS:215721:1306334:34174:10:135:1:0:0
4	49098174	INV00001079	N	<INV>	.	LowQual	IMPRECISE;CIEND=-400,400;CIPOS=-400,400;SVTYPE=INV;SVMETHOD=EMBL.DELLYv0.6.7;CHR2=4;END=49636177;CT=5to5;INSLEN=0;PE=2;MAPQ=11	GT:GL:GQ:FT:RCL:RC:RCR:CN:DR:DV:RR:RV	0/0:0,-167.095,-1000:10000:PASS:209870:1173229:167244:6:634:1:0:0
4	49098174	INV00001098	N	<INV>	.	LowQual	IMPRECISE;CIEND=-397,397;CIPOS=-397,397;SVTYPE=INV;SVMETHOD=EMBL.DELLYv0.6.7;CHR2=4;END=49648306;CT=5to5;INSLEN=0;PE=2;MAPQ=3	GT:GL:GQ:FT:RCL:RC:RCR:CN:DR:DV:RR:RV	0/0:0,-167.894,-1000:10000:PASS:213229:1265812:74661:9:634:0:0:0
4	49098176	INV00001151	N	<INV>	.	LowQual	IMPRECISE;CIEND=-142,142;CIPOS=-142,142;SVTYPE=INV;SVMETHOD=EMBL.DELLYv0.6.7;CHR2=4;END=49639292;CT=5to5;INSLEN=0;PE=5;MAPQ=6	GT:GL:GQ:FT:RCL:RC:RCR:CN:DR:DV:RR:RV	0/0:0,-171.742,-1000:10000:PASS:210715:1203712:136752:7:659:3:0:0
4	49098176	INV00001114	N	<INV>	.	LowQual	IMPRECISE;CIEND=-438,438;CIPOS=-438,438;SVTYPE=INV;SVMETHOD=EMBL.DELLYv0.6.7;CHR2=4;END=49641147;CT=5to5;INSLEN=0;PE=2;MAPQ=2	GT:GL:GQ:FT:RCL:RC:RCR:CN:DR:DV:RR:RV	0/0:0,-175.039,-1000:10000:PASS:211180:1219276:121188:7:659:0:0:0
4	49098183	INV00001140	N	<INV>	.	LowQual	IMPRECISE;CIEND=-248,248;CIPOS=-248,248;SVTYPE=INV;SVMETHOD=EMBL.DELLYv0.6.7;CHR2=4;END=49644641;CT=5to5;INSLEN=0;PE=2;MAPQ=15	GT:GL:GQ:FT:RCL:RC:RCR:CN:DR:DV:RR:RV	0/0:0,-183.323,-1000:10000:PASS:212178:1241210:99210:8:693:1:0:0
4	49098185	INV00001096	N	<INV>	.	LowQual	IMPRECISE;CIEND=-321,321;CIPOS=-321,321;SVTYPE=INV;SVMETHOD=EMBL.DELLYv0.6.7;CHR2=4;END=49652405;CT=5to5;INSLEN=0;PE=2;MAPQ=12	GT:GL:GQ:FT:RCL:RC:RCR:CN:DR:DV:RR:RV	0/0:0,-135.514,-964.2:10000:PASS:214359:1280385:60011:9:525:1:0:0
4	49098334	INV00001124	N	<INV>	.	LowQual	IMPRECISE;CIEND=-85,85;CIPOS=-85,85;SVTYPE=INV;SVMETHOD=EMBL.DELLYv0.6.7;CHR2=4;END=49641464;CT=3to3;INSLEN=0;PE=4;MAPQ=7	GT:GL:GQ:FT:RCL:RC:RCR:CN:DR:DV:RR:RV	0/0:0,-83.7192,-580.296:10000:PASS:216198:1218709:116698:7:343:3:0:0
4	49098484	INV00001077	N	<INV>	.	LowQual	IMPRECISE;CIEND=-203,203;CIPOS=-203,203;SVTYPE=INV;SVMETHOD=EMBL.DELLYv0.6.7;CHR2=4;END=49644970;CT=3to3;INSLEN=0;PE=3;MAPQ=4	GT:GL:GQ:FT:RCL:RC:RCR:CN:DR:DV:RR:RV	0/0:0,-113.716,-1000:10000:PASS:220053:1243085:89293:8:415:2:0:0
4	49098484	INV00001132	N	<INV>	.	LowQual	IMPRECISE;CIEND=-237,237;CIPOS=-237,237;SVTYPE=INV;SVMETHOD=EMBL.DELLYv0.6.7;CHR2=4;END=49650862;CT=3to3;INSLEN=0;PE=2;MAPQ=4	GT:GL:GQ:FT:RCL:RC:RCR:CN:DR:DV:RR:RV	0/0:0,-67.5009,-857.659:10000:PASS:221791:1268498:63880:9:235:0:0:0
4	49098501	INV00001116	N	<INV>	.	LowQual	IMPRECISE;CIEND=-233,233;CIPOS=-233,233;SVTYPE=INV;SVMETHOD=EMBL.DELLYv0.6.7;CHR2=4;END=49639227;CT=3to3;INSLEN=0;PE=7;MAPQ=3	GT:GL:GQ:FT:RCL:RC:RCR:CN:DR:DV:RR:RV	0/0:0,-160.785,-1000:10000:PASS:218688:1195364:136885:7:577:2:0:0
4	49098503	INV00001146	N	<INV>	.	LowQual	IMPRECISE;CIEND=-115,115;CIPOS=-115,115;SVTYPE=INV;SVMETHOD=EMBL.DELLYv0.6.7;CHR2=4;END=49659740;CT=3to3;INSLEN=0;PE=112;MAPQ=8	GT:GL:GQ:FT:RCL:RC:RCR:CN:DR:DV:RR:RV	0/0:0,-82.2564,-1000:10000:PASS:224192:1328726:3512:12:584:75:0:0
4	49098795	INV00001075	N	<INV>	.	LowQual	IMPRECISE;CIEND=-230,230;CIPOS=-230,230;SVTYPE=INV;SVMETHOD=EMBL.DELLYv0.6.7;CHR2=4;END=49652549;CT=5to5;INSLEN=0;PE=3;MAPQ=5	GT:GL:GQ:FT:RCL:RC:RCR:CN:DR:DV:RR:RV	0/0:0,-206.155,-1000:10000:PASS:223782:1271698:58865:9:791:2:0:0
4	49098806	INV00001078	N	<INV>	.	LowQual	IMPRECISE;CIEND=-70,70;CIPOS=-70,70;SVTYPE=INV;SVMETHOD=EMBL.DELLYv0.6.7;CHR2=4;END=49644634;CT=5to5;INSLEN=0;PE=3;MAPQ=6	GT:GL:GQ:FT:RCL:RC:RCR:CN:DR:DV:RR:RV	0/0:0,-345.971,-1000:10000:PASS:221708:1231080:99289:8:1319:2:0:0
4	49098815	INV00001130	N	<INV>	.	LowQual	IMPRECISE;CIEND=-395,395;CIPOS=-395,395;SVTYPE=INV;SVMETHOD=EMBL.DELLYv0.6.7;CHR2=4;END=49650713;CT=5to5;INSLEN=0;PE=2;MAPQ=6	GT:GL:GQ:FT:RCL:RC:RCR:CN:DR:DV:RR:RV	0/0:0,-46.4205,-532.572:10000:PASS:223702:1264791:65354:9:168:1:0:0
4	49098894	INV00001135	N	<INV>	.	LowQual	IMPRECISE;CIEND=-438,438;CIPOS=-438,438;SVTYPE=INV;SVMETHOD=EMBL.DELLYv0.6.7;CHR2=4;END=49649955;CT=3to3;INSLEN=0;PE=2;MAPQ=3	GT:GL:GQ:FT:RCL:RC:RCR:CN:DR:DV:RR:RV	0/0:0,-84.195,-653.761:10000:PASS:232801:1252853:67906:8:324:0:0:0
4	49098901	INV00001128	N	<INV>	.	LowQual	IMPRECISE;CIEND=-385,385;CIPOS=-385,385;SVTYPE=INV;SVMETHOD=EMBL.DELLYv0.6.7;CHR2=4;END=49639807;CT=3to3;INSLEN=0;PE=2;MAPQ=5	GT:GL:GQ:FT:RCL:RC:RCR:CN:DR:DV:RR:RV	0/0:0,-198.065,-1000:10000:PASS:230167:1191861:128761:7:756:1:0:0
4	49098905	INV00001143	N	<INV>	.	LowQual	IMPRECISE;CIEND=-438,438;CIPOS=-438,438;SVTYPE=INV;SVMETHOD=EMBL.DELLYv0.6.7;CHR2=4;END=49642667;CT=3to3;INSLEN=0;PE=2;MAPQ=9	GT:GL:GQ:FT:RCL:RC:RCR:CN:DR:DV:RR:RV	0/0:0,-72.8751,-811.557:10000:PASS:230884:1210969:109622:7:267:1:0:0
4	49098905	INV00001148	N	<INV>	.	LowQual	IMPRECISE;CIEND=-9,9;CIPOS=-9,9;SVTYPE=INV;SVMETHOD=EMBL.DELLYv0.6.7;CHR2=4;END=49657722;CT=3to3;INSLEN=0;PE=4;MAPQ=7	GT:GL:GQ:FT:RCL:RC:RCR:CN:DR:DV:RR:RV	0/0:0,-65.0656,-805.821:10000:PASS:234963:1284298:36293:9:237:0:0:0
4	49098906	INV00001115	N	<INV>	.	LowQual	IMPRECISE;CIEND=-397,397;CIPOS=-397,397;SVTYPE=INV;SVMETHOD=EMBL.DELLYv0.6.7;CHR2=4;END=49653519;CT=3to3;INSLEN=0;PE=3;MAPQ=2	GT:GL:GQ:FT:RCL:RC:RCR:CN:DR:DV:RR:RV	0/0:0,-122.606,-961.925:10000:PASS:233900:1270628:49951:9:467:0:0:0
4	49099069	INV00001138	N	<INV>	.	LowQual	IMPRECISE;CIEND=-183,183;CIPOS=-183,183;SVTYPE=INV;SVMETHOD=EMBL.DELLYv0.6.7;CHR2=4;END=49649847;CT=5to5;INSLEN=0;PE=17;MAPQ=2	GT:GL:GQ:FT:RCL:RC:RCR:CN:DR:DV:RR:RV	0/0:0,-59.1224,-548.515:10000:PASS:233971:1249842:69561:8:230:4:0:0
4	49099136	INV00001099	N	<INV>	.	LowQual	IMPRECISE;CIEND=-335,335;CIPOS=-335,335;SVTYPE=INV;SVMETHOD=EMBL.DELLYv0.6.7;CHR2=4;END=49647189;CT=5to5;INSLEN=0;PE=2;MAPQ=2	GT:GL:GQ:FT:RCL:RC:RCR:CN:DR:DV:RR:RV	0/0:0,-88.7846,-808.244:10000:PASS:233245:1239219:80040:8:331:0:0:0
4	49099141	INV00001131	N	<INV>	.	LowQual	IMPRECISE;CIEND=-215,215;CIPOS=-215,215;SVTYPE=INV;SVMETHOD=EMBL.DELLYv0.6.7;CHR2=4;END=49657628;CT=5to5;INSLEN=0;PE=7;MAPQ=5	GT:GL:GQ:FT:RCL:RC:RCR:CN:DR:DV:RR:RV	0/0:0,-61.0659,-849.288:10000:PASS:236119:1282696:36530:9:232:4:0:0
4	49099239	INV00001125	N	<INV>	.	LowQual	IMPRECISE;CIEND=-389,389;CIPOS=-389,389;SVTYPE=INV;SVMETHOD=EMBL.DELLYv0.6.7;CHR2=4;END=49639093;CT=5to5;INSLEN=0;PE=2;MAPQ=5	GT:GL:GQ:FT:RCL:RC:RCR:CN:DR:DV:RR:RV	0/0:0,-122.893,-1000:10000:PASS:234566:1174899:140788:6:455:2:0:0
4	49099272	INV00001144	N	<INV>	.	LowQual	IMPRECISE;CIEND=-15,15;CIPOS=-15,15;SVTYPE=INV;SVMETHOD=EMBL.DELLYv0.6.7;CHR2=4;END=49652541;CT=5to5;INSLEN=0;PE=7;MAPQ=6	GT:GL:GQ:FT:RCL:RC:RCR:CN:DR:DV:RR:RV	0/0:0,-204.248,-1000:10000:PASS:240462:1254562:58963:8:783:1:0:0
4	49099285	INV00001086	N	<INV>	.	LowQual	IMPRECISE;CIEND=-380,380;CIPOS=-380,380;SVTYPE=INV;SVMETHOD=EMBL.DELLYv0.6.7;CHR2=4;END=49639718;CT=5to5;INSLEN=0;PE=5;MAPQ=3	GT:GL:GQ:FT:RCL:RC:RCR:CN:DR:DV:RR:RV	0/0:0,-240.505,-1000:10000:PASS:237966:1182277:130177:6:923:0:0:0
4	49099286	INV00001123	N	<INV>	.	LowQual	IMPRECISE;CIEND=-37,37;CIPOS=-37,37;SVTYPE=INV;SVMETHOD=EMBL.DELLYv0.6.7;CHR2=4;END=49640997;CT=5to5;INSLEN=0;PE=7;MAPQ=3	GT:GL:GQ:FT:RCL:RC:RCR:CN:DR:DV:RR:RV	0/0:0,-147.267,-1000:10000:PASS:238456:1189093:123246:7:566:2:0:0
4	49099306	INV00001121	N	<INV>	.	LowQual	IMPRECISE;CIEND=-60,60;CIPOS=-60,60;SVTYPE=INV;SVMETHOD=EMBL.DELLYv0.6.7;CHR2=4;END=49634691;CT=5to5;INSLEN=0;PE=9;MAPQ=6	GT:GL:GQ:FT:RCL:RC:RCR:CN:DR:DV:RR:RV	0/0:0,-362.304,-1000:10000:PASS:239191:1127470:182408:5:1411:2:0:0
4	49099306	INV00001139	N	<INV>	.	LowQual	IMPRECISE;CIEND=-27,27;CIPOS=-27,27;SVTYPE=INV;SVMETHOD=EMBL.DELLYv0.6.7;CHR2=4;END=49636781;CT=5to5;INSLEN=0;PE=12;MAPQ=2	GT:GL:GQ:FT:RCL:RC:RCR:CN:DR:DV:RR:RV	0/0:0,-100.775,-714.268:10000:PASS:239720:1148604:161274:6:395:0:0:0
4	49099307	INV00001095	N	<INV>	.	LowQual	IMPRECISE;CIEND=-39,39;CIPOS=-39,39;SVTYPE=INV;SVMETHOD=EMBL.DELLYv0.6.7;CHR2=4;END=49636411;CT=3to3;INSLEN=0;PE=2;MAPQ=3	GT:GL:GQ:FT:RCL:RC:RCR:CN:DR:DV:RR:RV	0/0:0,-214.511,-1000:10000:PASS:239744:1146277:163489:6:837:0:0:0
4	49099308	INV00001103	N	<INV>	.	LowQual	IMPRECISE;CIEND=-65,65;CIPOS=-65,65;SVTYPE=INV;SVMETHOD=EMBL.DELLYv0.6.7;CHR2=4;END=49643822;CT=5to5;INSLEN=0;PE=3;MAPQ=7	GT:GL:GQ:FT:RCL:RC:RCR:CN:DR:DV:RR:RV	0/0:0,-46.1162,-498.045:10000:PASS:241814:1206295:103352:7:166:0:0:0
4	49099309	INV00001110	N	<INV>	.	LowQual	IMPRECISE;CIEND=-162,162;CIPOS=-162,162;SVTYPE=INV;SVMETHOD=EMBL.DELLYv0.6.7;CHR2=4;END=49650713;CT=5to5;INSLEN=0;PE=2;MAPQ=5	GT:GL:GQ:FT:RCL:RC:RCR:CN:DR:DV:RR:RV	0/0:0,-46.5205,-532.712:10000:PASS:243864:1244198:65354:8:168:1:0:0
4	49099384	INV00001108	N	<INV>	.	LowQual	IMPRECISE;CIEND=-87,87;CIPOS=-87,87;SVTYPE=INV;SVMETHOD=EMBL.DELLYv0.6.7;CHR2=4;END=49652637;CT=3to3;INSLEN=0;PE=9;MAPQ=2	GT:GL:GQ:FT:RCL:RC:RCR:CN:DR:DV:RR:RV	0/0:0,-272.966,-1000:10000:PASS:250244:1247820:55849:8:1065:4:0:0
4	49099389	INV00001070	N	<INV>	.	LowQual	IMPRECISE;CIEND=-428,428;CIPOS=-428,428;SVTYPE=INV;SVMETHOD=EMBL.DELLYv0.6.7;CHR2=4;END=49644972;CT=3to3;INSLEN=0;PE=4;MAPQ=7	GT:GL:GQ:FT:RCL:RC:RCR:CN:DR:DV:RR:RV	0/0:0,-111.963,-1000:10000:PASS:248130:1214340:89233:7:409:3:0:0
4	49099396	INV00001080	N	<INV>	.	LowQual	IMPRECISE;CIEND=-221,221;CIPOS=-221,221;SVTYPE=INV;SVMETHOD=EMBL.DELLYv0.6.7;CHR2=4;END=49650865;CT=3to3;INSLEN=0;PE=5;MAPQ=5	GT:GL:GQ:FT:RCL:RC:RCR:CN:DR:DV:RR:RV	0/0:0,-65.4112,-858.563:10000:PASS:249905:1239607:63876:8:236:4:0:0
4	49099426	INV00001137	N	<INV>	.	LowQual	IMPRECISE;CIEND=-68,68;CIPOS=-68,68;SVTYPE=INV;SVMETHOD=EMBL.DELLYv0.6.7;CHR2=4;END=49657952;CT=3to3;INSLEN=0;PE=23;MAPQ=6	GT:GL:GQ:FT:RCL:RC:RCR:CN:DR:DV:RR:RV	0/0:0,-27.9002,-369.359:10000:PASS:252040:1268878:34311:9:142:18:0:0
4	49099676	INV00001073	N	<INV>	.	LowQual	IMPRECISE;CIEND=-438,438;CIPOS=-438,438;SVTYPE=INV;SVMETHOD=EMBL.DELLYv0.6.7;CHR2=4;END=49643071;CT=5to5;INSLEN=0;PE=2;MAPQ=7	GT:GL:GQ:FT:RCL:RC:RCR:CN:DR:DV:RR:RV	0/0:0,-127.247,-1000:10000:PASS:248329:1194956:107725:7:481:2:0:0
4	49099677	INV00001118	N	<INV>	.	LowQual	IMPRECISE;CIEND=-310,310;CIPOS=-310,310;SVTYPE=INV;SVMETHOD=EMBL.DELLYv0.6.7;CHR2=4;END=49151653;CT=5to5;INSLEN=0;PE=2;MAPQ=5	GT:GL:GQ:FT:RCL:RC:RCR:CN:DR:DV:RR:RV	0/0:0,-123.131,-1000:10000:PASS:112606:707905:145714:5:467:1:0:0
4	49099677	INV00001126	N	<INV>	.	LowQual	IMPRECISE;CIEND=-436,436;CIPOS=-436,436;SVTYPE=INV;SVMETHOD=EMBL.DELLYv0.6.7;CHR2=4;END=49635415;CT=5to5;INSLEN=0;PE=2;MAPQ=1	GT:GL:GQ:FT:RCL:RC:RCR:CN:DR:DV:RR:RV	0/0:0,-94.448,-617.066:10000:PASS:246298:1129409:173258:5:371:0:0:0
4	49099677	INV00001141	N	<INV>	.	LowQual	IMPRECISE;CIEND=-421,421;CIPOS=-421,421;SVTYPE=INV;SVMETHOD=EMBL.DELLYv0.6.7;CHR2=4;END=49644633;CT=5to5;INSLEN=0;PE=13;MAPQ=3	GT:GL:GQ:FT:RCL:RC:RCR:CN:DR:DV:RR:RV	0/0:0,-119.734,-1000:10000:PASS:248715:1203378:99289:7:467:4:0:0
4	49099680	INV00001066	N	<INV>	.	LowQual	IMPRECISE;CIEND=-434,434;CIPOS=-434,434;SVTYPE=INV;SVMETHOD=EMBL.DELLYv0.6.7;CHR2=4;END=49645186;CT=5to5;INSLEN=0;PE=2;MAPQ=4	GT:GL:GQ:FT:RCL:RC:RCR:CN:DR:DV:RR:RV	0/0:0,-72.6181,-718.542:10000:PASS:248884:1214434:88210:7:268:0:0:0
4	49099776	INV00001133	N	<INV>	.	LowQual	IMPRECISE;CIEND=-440,440;CIPOS=-440,440;SVTYPE=INV;SVMETHOD=EMBL.DELLYv0.6.7;CHR2=4;END=49642667;CT=3to3;INSLEN=0;PE=2;MAPQ=7	GT:GL:GQ:FT:RCL:RC:RCR:CN:DR:DV:RR:RV	0/0:0,-72.7761,-811.321:10000:PASS:256184:1185031:109622:6:267:2:0:0
4	49099780	INV00001061	N	<INV>	.	LowQual	IMPRECISE;CIEND=-435,435;CIPOS=-435,435;SVTYPE=INV;SVMETHOD=EMBL.DELLYv0.6.7;CHR2=4;END=49644347;CT=3to3;INSLEN=0;PE=2;MAPQ=2	GT:GL:GQ:FT:RCL:RC:RCR:CN:DR:DV:RR:RV	0/0:0,-84.4374,-762.511:10000:PASS:256596:1194031:100613:7:317:0:0:0
4	49099781	INV00001122	N	<INV>	.	LowQual	IMPRECISE;CIEND=-39,39;CIPOS=-39,39;SVTYPE=INV;SVMETHOD=EMBL.DELLYv0.6.7;CHR2=4;END=49634972;CT=3to3;INSLEN=0;PE=7;MAPQ=2	GT:GL:GQ:FT:RCL:RC:RCR:CN:DR:DV:RR:RV	0/0:0,-181.188,-1000:10000:PASS:254139:1118906:175735:5:708:2:0:0
4	49099781	INV00001150	N	<INV>	.	LowQual	IMPRECISE;CIEND=-71,71;CIPOS=-71,71;SVTYPE=INV;SVMETHOD=EMBL.DELLYv0.6.7;CHR2=4;END=49637645;CT=3to3;INSLEN=0;PE=18;MAPQ=3	GT:GL:GQ:FT:RCL:RC:RCR:CN:DR:DV:RR:RV	0/0:0,-181.19,-1000:10000:PASS:254831:1151618:143023:6:708:4:0:0
4	49099784	INV00001059	N	<INV>	.	LowQual	IMPRECISE;CIEND=-35,35;CIPOS=-35,35;SVTYPE=INV;SVMETHOD=EMBL.DELLYv0.6.7;CHR2=4;END=49646899;CT=3to3;INSLEN=0;PE=2;MAPQ=3	GT:GL:GQ:FT:RCL:RC:RCR:CN:DR:DV:RR:RV	0/0:0,-135.892,-1000:10000:PASS:257274:1213315:81312:7:516:0:0:0
4	49099791	INV00001093	N	<INV>	.	LowQual	IMPRECISE;CIEND=-34,34;CIPOS=-34,34;SVTYPE=INV;SVMETHOD=EMBL.DELLYv0.6.7;CHR2=4;END=49649961;CT=3to3;INSLEN=0;PE=5;MAPQ=4	GT:GL:GQ:FT:RCL:RC:RCR:CN:DR:DV:RR:RV	0/0:0,-87.0622,-676.962:10000:PASS:258139:1226720:67893:8:338:2:0:0
4	49099792	INV00001100	N	<INV>	.	LowQual	IMPRECISE;CIEND=-423,423;CIPOS=-423,423;SVTYPE=INV;SVMETHOD=EMBL.DELLYv0.6.7;CHR2=4;END=49654497;CT=3to3;INSLEN=0;PE=5;MAPQ=6	GT:GL:GQ:FT:RCL:RC:RCR:CN:DR:DV:RR:RV	0/0:0,-157.388,-1000:10000:PASS:259481:1248693:45916:8:572:5:0:0
4	49099799	INV00001117	N	<INV>	.	LowQual	IMPRECISE;CIEND=-41,41;CIPOS=-41,41;SVTYPE=INV;SVMETHOD=EMBL.DELLYv0.6.7;CHR2=4;END=49641514;CT=3to3;INSLEN=0;PE=11;MAPQ=3	GT:GL:GQ:FT:RCL:RC:RCR:CN:DR:DV:RR:RV	0/0:0,-77.3021,-575.229:10000:PASS:255918:1178105:116474:6:331:5:0:0
4	49100158	INV00001107	N	<INV>	.	LowQual	IMPRECISE;CIEND=-53,53;CIPOS=-53,53;SVTYPE=INV;SVMETHOD=EMBL.DELLYv0.6.7;CHR2=4;END=49634613;CT=5to5;INSLEN=0;PE=14;MAPQ=6	GT:GL:GQ:FT:RCL:RC:RCR:CN:DR:DV:RR:RV	0/0:0,-158.231,-1000:10000:PASS:256630:1107169:184680:5:628:7:0:0
4	49100162	INV00001113	N	<INV>	.	LowQual	IMPRECISE;CIEND=-181,181;CIPOS=-181,181;SVTYPE=INV;SVMETHOD=EMBL.DELLYv0.6.7;CHR2=4;END=49641000;CT=5to5;INSLEN=0;PE=4;MAPQ=2	GT:GL:GQ:FT:RCL:RC:RCR:CN:DR:DV:RR:RV	0/0:0,-154.592,-1000:10000:PASS:258190:1168603:123239:6:597:1:0:0
4	49100188	INV00001094	N	<INV>	.	LowQual	IMPRECISE;CIEND=-442,442;CIPOS=-442,442;SVTYPE=INV;SVMETHOD=EMBL.DELLYv0.6.7;CHR2=4;END=49636219;CT=5to5;INSLEN=0;PE=2;MAPQ=3	GT:GL:GQ:FT:RCL:RC:RCR:CN:DR:DV:RR:RV	0/0:0,-214.89,-1000:10000:PASS:257203:1125099:166486:5:783:0:0:0
4	49100188	INV00001105	N	<INV>	.	LowQual	IMPRECISE;CIEND=-80,80;CIPOS=-80,80;SVTYPE=INV;SVMETHOD=EMBL.DELLYv0.6.7;CHR2=4;END=49637187;CT=5to5;INSLEN=0;PE=5;MAPQ=4	GT:GL:GQ:FT:RCL:RC:RCR:CN:DR:DV:RR:RV	0/0:0,-214.89,-1000:10000:PASS:257439:1133359:158226:5:783:0:0:0
4	49100193	INV00001120	N	<INV>	.	LowQual	IMPRECISE;CIEND=-52,52;CIPOS=-52,52;SVTYPE=INV;SVMETHOD=EMBL.DELLYv0.6.7;CHR2=4;END=49639696;CT=5to5;INSLEN=0;PE=3;MAPQ=2	GT:GL:GQ:FT:RCL:RC:RCR:CN:DR:DV:RR:RV	0/0:0,-218.578,-1000:10000:PASS:258261:1161152:130256:6:799:0:0:0
4	49100193	INV00001134	N	<INV>	.	LowQual	IMPRECISE;CIEND=-59,59;CIPOS=-59,59;SVTYPE=INV;SVMETHOD=EMBL.DELLYv0.6.7;CHR2=4;END=49646776;CT=5to5;INSLEN=0;PE=3;MAPQ=3	GT:GL:GQ:FT:RCL:RC:RCR:CN:DR:DV:RR:RV	0/0:0,-152.967,-1000:10000:PASS:260128:1209438:81970:7:584:0:0:0
4	49100193	INV00001064	N	<INV>	.	LowQual	IMPRECISE;CIEND=-220,220;CIPOS=-220,220;SVTYPE=INV;SVMETHOD=EMBL.DELLYv0.6.7;CHR2=4;END=49652545;CT=5to5;INSLEN=0;PE=2;MAPQ=7	GT:GL:GQ:FT:RCL:RC:RCR:CN:DR:DV:RR:RV	0/0:0,-206.028,-1000:10000:PASS:261768:1232488:58920:8:791:1:0:0
4	49100270	INV00001063	N	<INV>	.	LowQual	IMPRECISE;CIEND=-432,432;CIPOS=-432,432;SVTYPE=INV;SVMETHOD=EMBL.DELLYv0.6.7;CHR2=4;END=49643893;CT=3to3;INSLEN=0;PE=4;MAPQ=2	GT:GL:GQ:FT:RCL:RC:RCR:CN:DR:DV:RR:RV	0/0:0,-53.2261,-538.928:10000:PASS:265556:1182656:102566:6:192:0:0:0
4	49100273	INV00001092	N	<INV>	.	LowQual	IMPRECISE;CIEND=-413,413;CIPOS=-413,413;SVTYPE=INV;SVMETHOD=EMBL.DELLYv0.6.7;CHR2=4;END=49633523;CT=3to3;INSLEN=0;PE=5;MAPQ=5	GT:GL:GQ:FT:RCL:RC:RCR:CN:DR:DV:RR:RV	0/0:0,-38.545,-425.39:10000:PASS:262976:1097763:187422:5:146:3:0:0
4	49100273	INV00001072	N	<INV>	.	LowQual	IMPRECISE;CIEND=-432,432;CIPOS=-432,432;SVTYPE=INV;SVMETHOD=EMBL.DELLYv0.6.7;CHR2=4;END=49654560;CT=3to3;INSLEN=0;PE=5;MAPQ=2	GT:GL:GQ:FT:RCL:RC:RCR:CN:DR:DV:RR:RV	0/0:0,-92.1358,-966.108:10000:PASS:268499:1240116:45069:8:338:2:0:0
4	49100273	INV00001081	N	<INV>	.	LowQual	IMPRECISE;CIEND=-188,188;CIPOS=-188,188;SVTYPE=INV;SVMETHOD=EMBL.DELLYv0.6.7;CHR2=4;END=49655541;CT=3to3;INSLEN=0;PE=2;MAPQ=6	GT:GL:GQ:FT:RCL:RC:RCR:CN:DR:DV:RR:RV	0/0:0,-33.9278,-431.523:10000:PASS:268800:1242047:43138:8:126:1:0:0
4	49100298	INV00001067	N	<INV>	.	LowQual	IMPRECISE;CIEND=-361,361;CIPOS=-361,361;SVTYPE=INV;SVMETHOD=EMBL.DELLYv0.6.7;CHR2=4;END=49648471;CT=3to3;INSLEN=0;PE=3;MAPQ=2	GT:GL:GQ:FT:RCL:RC:RCR:CN:DR:DV:RR:RV	0/0:0,-46.3229,-352.204:10000:PASS:266973:1212469:72468:7:178:1:0:0
4	49100514	INV00001074	N	<INV>	.	LowQual	IMPRECISE;CIEND=-197,197;CIPOS=-197,197;SVTYPE=INV;SVMETHOD=EMBL.DELLYv0.6.7;CHR2=4;END=49634793;CT=3to3;INSLEN=0;PE=2;MAPQ=4	GT:GL:GQ:FT:RCL:RC:RCR:CN:DR:DV:RR:RV	0/0:0,-411.849,-1000:10000:PASS:266240:1104272:177773:5:1591:0:0:0
4	49100542	INV00001083	N	<INV>	.	LowQual	IMPRECISE;CIEND=-408,408;CIPOS=-408,408;SVTYPE=INV;SVMETHOD=EMBL.DELLYv0.6.7;CHR2=4;END=49650861;CT=3to3;INSLEN=0;PE=2;MAPQ=8	GT:GL:GQ:FT:RCL:RC:RCR:CN:DR:DV:RR:RV	0/0:0,-67.2519,-860.083:10000:PASS:270395:1218060:63884:7:236:1:0:0
4	49100556	INV00001111	N	<INV>	.	LowQual	IMPRECISE;CIEND=-230,230;CIPOS=-230,230;SVTYPE=INV;SVMETHOD=EMBL.DELLYv0.6.7;CHR2=4;END=49644633;CT=5to5;INSLEN=0;PE=5;MAPQ=5	GT:GL:GQ:FT:RCL:RC:RCR:CN:DR:DV:RR:RV	0/0:0,-340.083,-1000:10000:PASS:268902:1182546:99289:6:1298:3:0:0
4	49100585	INV00001087	N	<INV>	.	LowQual	IMPRECISE;CIEND=-184,184;CIPOS=-184,184;SVTYPE=INV;SVMETHOD=EMBL.DELLYv0.6.7;CHR2=4;END=49657197;CT=5to5;INSLEN=0;PE=9;MAPQ=2	GT:GL:GQ:FT:RCL:RC:RCR:CN:DR:DV:RR:RV	0/0:0,-50.6494,-702.432:10000:PASS:273034:1242950:38197:8:176:1:0:0
4	49100617	INV00001112	N	<INV>	.	LowQual	IMPRECISE;CIEND=-255,255;CIPOS=-255,255;SVTYPE=INV;SVMETHOD=EMBL.DELLYv0.6.7;CHR2=4;END=49656082;CT=5to5;INSLEN=0;PE=7;MAPQ=6	GT:GL:GQ:FT:RCL:RC:RCR:CN:DR:DV:RR:RV	0/0:0,-57.6809,-627.632:10000:PASS:274192:1238626:41017:8:240:6:0:0
4	49100670	INV00001091	N	<INV>	.	LowQual	IMPRECISE;CIEND=-286,286;CIPOS=-286,286;SVTYPE=INV;SVMETHOD=EMBL.DELLYv0.6.7;CHR2=4;END=49641491;CT=3to3;INSLEN=0;PE=3;MAPQ=4	GT:GL:GQ:FT:RCL:RC:RCR:CN:DR:DV:RR:RV	0/0:0,-84.6275,-598.674:10000:PASS:272783:1160495:116492:6:339:1:0:0
4	49100730	INV00001127	N	<INV>	.	LowQual	IMPRECISE;CIEND=-154,154;CIPOS=-154,154;SVTYPE=INV;SVMETHOD=EMBL.DELLYv0.6.7;CHR2=4;END=49644735;CT=3to3;INSLEN=0;PE=3;MAPQ=7	GT:GL:GQ:FT:RCL:RC:RCR:CN:DR:DV:RR:RV	0/0:0,-489.066,-1000:10000:PASS:275654:1183096:91877:6:1856:3:0:0
4	49100760	INV00001097	N	<INV>	.	LowQual	IMPRECISE;CIEND=-432,432;CIPOS=-432,432;SVTYPE=INV;SVMETHOD=EMBL.DELLYv0.6.7;CHR2=4;END=49649622;CT=5to5;INSLEN=0;PE=2;MAPQ=7	GT:GL:GQ:FT:RCL:RC:RCR:CN:DR:DV:RR:RV	0/0:0,-111.188,-1000:10000:PASS:277632:1203978:70243:7:398:1:0:0
4	49100881	INV00001106	N	<INV>	.	LowQual	IMPRECISE;CIEND=-77,77;CIPOS=-77,77;SVTYPE=INV;SVMETHOD=EMBL.DELLYv0.6.7;CHR2=4;END=49637651;CT=3to3;INSLEN=0;PE=8;MAPQ=5	GT:GL:GQ:FT:RCL:RC:RCR:CN:DR:DV:RR:RV	0/0:0,-186.645,-1000:10000:PASS:278246:1127407:143010:5:734:6:0:0
4	49100882	INV00001076	N	<INV>	.	LowQual	IMPRECISE;CIEND=-294,294;CIPOS=-294,294;SVTYPE=INV;SVMETHOD=EMBL.DELLYv0.6.7;CHR2=4;END=49647371;CT=3to3;INSLEN=0;PE=3;MAPQ=2	GT:GL:GQ:FT:RCL:RC:RCR:CN:DR:DV:RR:RV	0/0:0,-47.9783,-431.398:10000:PASS:280761:1193279:77127:7:175:0:0:0
4	49100991	INV00001101	N	<INV>	.	LowQual	IMPRECISE;CIEND=-141,141;CIPOS=-141,141;SVTYPE=INV;SVMETHOD=EMBL.DELLYv0.6.7;CHR2=4;END=49657308;CT=3to3;INSLEN=0;PE=2;MAPQ=23	GT:GL:GQ:FT:RCL:RC:RCR:CN:DR:DV:RR:RV	0/0:0,-59.7561,-836.636:10000:PASS:283812:1232225:37836:8:215:1:0:0
4	49101005	INV00001129	N	<INV>	.	LowQual	IMPRECISE;CIEND=-45,45;CIPOS=-45,45;SVTYPE=INV;SVMETHOD=EMBL.DELLYv0.6.7;CHR2=4;END=49659523;CT=5to5;INSLEN=0;PE=15;MAPQ=4	GT:GL:GQ:FT:RCL:RC:RCR:CN:DR:DV:RR:RV	0/0:0,-340.78,-1000:10000:PASS:284499:1243069:26850:8:1278:7:0:0
4	49101076	INV00001142	N	<INV>	.	LowQual	IMPRECISE;CIEND=-108,108;CIPOS=-108,108;SVTYPE=INV;SVMETHOD=EMBL.DELLYv0.6.7;CHR2=4;END=49650678;CT=5to5;INSLEN=0;PE=4;MAPQ=3	GT:GL:GQ:FT:RCL:RC:RCR:CN:DR:DV:RR:RV	0/0:0,-44.9777,-463.67:10000:PASS:283227:1203094:65552:7:167:1:0:0
4	49101271	INV00001119	N	<INV>	.	LowQual	IMPRECISE;CIEND=-28,28;CIPOS=-28,28;SVTYPE=INV;SVMETHOD=EMBL.DELLYv0.6.7;CHR2=4;END=49648816;CT=3to3;INSLEN=0;PE=2;MAPQ=9	GT:GL:GQ:FT:RCL:RC:RCR:CN:DR:DV:RR:RV	0/0:0,-10.6611,-107.623:107:PASS:288143:1190940:72157:7:37:0:0:0
4	49101308	INV00001136	N	<INV>	.	LowQual	IMPRECISE;CIEND=-260,260;CIPOS=-260,260;SVTYPE=INV;SVMETHOD=EMBL.DELLYv0.6.7;CHR2=4;END=49657952;CT=3to3;INSLEN=0;PE=2;MAPQ=2	GT:GL:GQ:FT:RCL:RC:RCR:CN:DR:DV:RR:RV	0/0:0,-39.0816,-384.235:10000:PASS:290798:1228674:34311:8:142:0:0:0
4	49101351	INV00001145	N	<INV>	.	LowQual	IMPRECISE;CIEND=-398,398;CIPOS=-398,398;SVTYPE=INV;SVMETHOD=EMBL.DELLYv0.6.7;CHR2=4;END=49644634;CT=5to5;INSLEN=0;PE=2;MAPQ=6	GT:GL:GQ:FT:RCL:RC:RCR:CN:DR:DV:RR:RV	0/0:0,-249.885,-1000:10000:PASS:287146:1163611:99289:6:962:1:0:0
4	49101492	INV00001062	N	<INV>	.	LowQual	IMPRECISE;CIEND=-260,260;CIPOS=-260,260;SVTYPE=INV;SVMETHOD=EMBL.DELLYv0.6.7;CHR2=4;END=49647402;CT=3to3;INSLEN=0;PE=3;MAPQ=1	GT:GL:GQ:FT:RCL:RC:RCR:CN:DR:DV:RR:RV	0/0:0,-41.0732,-347.117:10000:PASS:291061:1182572:77092:6:152:0:0:0
4	49101512	INV00001071	N	<INV>	.	PASS	IMPRECISE;CIEND=-408,408;CIPOS=-408,408;SVTYPE=INV;SVMETHOD=EMBL.DELLYv0.6.7;CHR2=4;END=49650190;CT=3to3;INSLEN=0;PE=4;MAPQ=21	GT:GL:GQ:FT:RCL:RC:RCR:CN:DR:DV:RR:RV	0/0:0,-79.9293,-774.815:10000:PASS:292715:1191888:66793:7:323:4:0:0
4	49101570	INV00001104	N	<INV>	.	LowQual	IMPRECISE;CIEND=-60,60;CIPOS=-60,60;SVTYPE=INV;SVMETHOD=EMBL.DELLYv0.6.7;CHR2=4;END=49638931;CT=5to5;INSLEN=0;PE=5;MAPQ=4	GT:GL:GQ:FT:RCL:RC:RCR:CN:DR:DV:RR:RV	0/0:0,-51.0365,-718.154:10000:PASS:290634:1116705:141149:5:177:0:0:0
4	49101591	INV00001089	N	<INV>	.	LowQual	IMPRECISE;CIEND=-406,406;CIPOS=-406,406;SVTYPE=INV;SVMETHOD=EMBL.DELLYv0.6.7;CHR2=4;END=49652634;CT=3to3;INSLEN=0;PE=2;MAPQ=4	GT:GL:GQ:FT:RCL:RC:RCR:CN:DR:DV:RR:RV	0/0:0,-272.184,-1000:10000:PASS:294481:1201648:55854:7:1054:0:0:0
4	49101898	INV00001084	N	<INV>	.	LowQual	IMPRECISE;CIEND=-51,51;CIPOS=-51,51;SVTYPE=INV;SVMETHOD=EMBL.DELLYv0.6.7;CHR2=4;END=49636551;CT=3to3;INSLEN=0;PE=2;MAPQ=5	GT:GL:GQ:FT:RCL:RC:RCR:CN:DR:DV:RR:RV	0/0:0,-100.558,-693.758:10000:PASS:296733:1088930:161933:5:389:0:0:0
4	49101947	INV00001065	N	<INV>	.	LowQual	IMPRECISE;CIEND=-382,382;CIPOS=-382,382;SVTYPE=INV;SVMETHOD=EMBL.DELLYv0.6.7;CHR2=4;END=49654575;CT=3to3;INSLEN=0;PE=12;MAPQ=5	GT:GL:GQ:FT:RCL:RC:RCR:CN:DR:DV:RR:RV	0/0:0,-65.9843,-774.139:10000:PASS:301726:1205447:45041:7:265:6:0:0
4	49102122	INV00001060	N	<INV>	.	LowQual	IMPRECISE;CIEND=-276,276;CIPOS=-276,276;SVTYPE=INV;SVMETHOD=EMBL.DELLYv0.6.7;CHR2=4;END=49641010;CT=5to5;INSLEN=0;PE=3;MAPQ=6	GT:GL:GQ:FT:RCL:RC:RCR:CN:DR:DV:RR:RV	0/0:0,-68.5192,-776.319:10000:PASS:298980:1126420:123192:5:245:2:0:0
4	49102215	INV00001102	N	<INV>	.	LowQual	IMPRECISE;CIEND=-444,444;CIPOS=-444,444;SVTYPE=INV;SVMETHOD=EMBL.DELLYv0.6.7;CHR2=4;END=49657952;CT=3to3;INSLEN=0;PE=3;MAPQ=9	GT:GL:GQ:FT:RCL:RC:RCR:CN:DR:DV:RR:RV	0/0:0,-37.4847,-381.965:10000:PASS:303988:1214680:34311:7:142:3:0:0
4	49102230	INV00001085	N	<INV>	.	PASS	IMPRECISE;CIEND=-28,28;CIPOS=-28,28;SVTYPE=INV;SVMETHOD=EMBL.DELLYv0.6.7;CHR2=4;END=49657862;CT=5to5;INSLEN=0;PE=4;MAPQ=22	GT:GL:GQ:FT:RCL:RC:RCR:CN:DR:DV:RR:RV	0/0:0,-57.6071,-594.369:10000:PASS:304069:1212977:35884:7:214:2:0:0
4	49102275	INV00001069	N	<INV>	.	LowQual	IMPRECISE;CIEND=-431,431;CIPOS=-431,431;SVTYPE=INV;SVMETHOD=EMBL.DELLYv0.6.7;CHR2=4;END=49652637;CT=3to3;INSLEN=0;PE=4;MAPQ=9	GT:GL:GQ:FT:RCL:RC:RCR:CN:DR:DV:RR:RV	0/0:0,-103.262,-1000:10000:PASS:302736:1192855:55849:7:380:3:0:0
4	49102309	INV00001082	N	<INV>	.	LowQual	IMPRECISE;CIEND=-430,430;CIPOS=-430,430;SVTYPE=INV;SVMETHOD=EMBL.DELLYv0.6.7;CHR2=4;END=49637535;CT=5to5;INSLEN=0;PE=2;MAPQ=7	GT:GL:GQ:FT:RCL:RC:RCR:CN:DR:DV:RR:RV	0/0:0,-105.106,-1000:10000:PASS:298915:1098512:150084:5:381:2:0:0
4	49102319	INV00001068	N	<INV>	.	LowQual	IMPRECISE;CIEND=-49,49;CIPOS=-49,49;SVTYPE=INV;SVMETHOD=EMBL.DELLYv0.6.7;CHR2=4;END=49650812;CT=3to3;INSLEN=0;PE=3;MAPQ=8	GT:GL:GQ:FT:RCL:RC:RCR:CN:DR:DV:RR:RV	0/0:0,-66.6303,-827.761:10000:PASS:302410:1184444:64121:6:236:1:0:0
4	49102351	INV00001088	N	<INV>	.	LowQual	IMPRECISE;CIEND=-306,306;CIPOS=-306,306;SVTYPE=INV;SVMETHOD=EMBL.DELLYv0.6.7;CHR2=4;END=49634786;CT=3to3;INSLEN=0;PE=2;MAPQ=7	GT:GL:GQ:FT:RCL:RC:RCR:CN:DR:DV:RR:RV	0/0:0,-96.9294,-1000:10000:PASS:298391:1070515:177794:4:351:1:0:0
4	49102724	INV00001090	N	<INV>	.	LowQual	IMPRECISE;CIEND=-437,437;CIPOS=-437,437;SVTYPE=INV;SVMETHOD=EMBL.DELLYv0.6.7;CHR2=4;END=49654164;CT=3to3;INSLEN=0;PE=2;MAPQ=2	GT:GL:GQ:FT:RCL:RC:RCR:CN:DR:DV:RR:RV	0/0:0,-43.4713,-407.204:10000:PASS:304832:1198645:48015:7:162:0:0:0
4	49102743	INV00001109	N	<INV>	.	LowQual	IMPRECISE;CIEND=-420,420;CIPOS=-420,420;SVTYPE=INV;SVMETHOD=EMBL.DELLYv0.6.7;CHR2=4;END=49639229;CT=3to3;INSLEN=0;PE=25;MAPQ=11	GT:GL:GQ:FT:RCL:RC:RCR:CN:DR:DV:RR:RV	0/0:0,-16.6874,-359.085:10000:PASS:301294:1109475:136876:5:149:20:0:0
4	49103104	INV00001153	N	<INV>	.	LowQual	IMPRECISE;CIEND=-343,343;CIPOS=-343,343;SVTYPE=INV;SVMETHOD=EMBL.DELLYv0.6.7;CHR2=4;END=49659525;CT=5to5;INSLEN=0;PE=12;MAPQ=4	GT:GL:GQ:FT:RCL:RC:RCR:CN:DR:DV:RR:RV	0/0:0,-64.3336,-506.405:10000:PASS:306831:1218965:26836:7:253:5:0:0
4	49103144	INV00001155	N	<INV>	.	LowQual	IMPRECISE;CIEND=-124,124;CIPOS=-124,124;SVTYPE=INV;SVMETHOD=EMBL.DELLYv0.6.7;CHR2=4;END=49644615;CT=5to5;INSLEN=0;PE=4;MAPQ=10	GT:GL:GQ:FT:RCL:RC:RCR:CN:DR:DV:RR:RV	0/0:0,-72.1173,-540.388:10000:PASS:302945:1146415:99328:6:282:2:0:0
4	49103213	INV00001152	N	<INV>	.	LowQual	IMPRECISE;CIEND=-23,23;CIPOS=-23,23;SVTYPE=INV;SVMETHOD=EMBL.DELLYv0.6.7;CHR2=4;END=49657306;CT=3to3;INSLEN=0;PE=2;MAPQ=19	GT:GL:GQ:FT:RCL:RC:RCR:CN:DR:DV:RR:RV	0/0:0,-62.1845,-837.561:10000:PASS:307329:1206763:37843:7:217:0:0:0
4	49103461	INV00001161	N	<INV>	.	LowQual	IMPRECISE;CIEND=-100,100;CIPOS=-100,100;SVTYPE=INV;SVMETHOD=EMBL.DELLYv0.6.7;CHR2=4;END=49634636;CT=5to5;INSLEN=0;PE=6;MAPQ=5	GT:GL:GQ:FT:RCL:RC:RCR:CN:DR:DV:RR:RV	0/0:0,-235.15,-1000:10000:PASS:302354:1059157:184248:4:919:3:0:0
4	49103575	INV00001159	N	<INV>	.	LowQual	IMPRECISE;CIEND=-377,377;CIPOS=-377,377;SVTYPE=INV;SVMETHOD=EMBL.DELLYv0.6.7;CHR2=4;END=49635570;CT=3to3;INSLEN=0;PE=3;MAPQ=4	GT:GL:GQ:FT:RCL:RC:RCR:CN:DR:DV:RR:RV	0/0:0,-147.033,-1000:10000:PASS:305268:1069511:171142:4:563:1:0:0
4	49103584	INV00001158	N	<INV>	.	LowQual	IMPRECISE;CIEND=-407,407;CIPOS=-407,407;SVTYPE=INV;SVMETHOD=EMBL.DELLYv0.6.7;CHR2=4;END=49640140;CT=3to3;INSLEN=0;PE=2;MAPQ=9	GT:GL:GQ:FT:RCL:RC:RCR:CN:DR:DV:RR:RV	0/0:0,-121.305,-1000:10000:PASS:306749:1114481:125990:5:457:2:0:0
4	49103604	INV00001160	N	<INV>	.	LowQual	IMPRECISE;CIEND=-434,434;CIPOS=-434,434;SVTYPE=INV;SVMETHOD=EMBL.DELLYv0.6.7;CHR2=4;END=49647586;CT=5to5;INSLEN=0;PE=2;MAPQ=3	GT:GL:GQ:FT:RCL:RC:RCR:CN:DR:DV:RR:RV	0/0:0,-43.0323,-339.373:10000:PASS:309327:1162993:76749:6:155:0:0:0
4	49103634	INV00001154	N	<INV>	.	LowQual	IMPRECISE;CIEND=-441,441;CIPOS=-441,441;SVTYPE=INV;SVMETHOD=EMBL.DELLYv0.6.7;CHR2=4;END=49643636;CT=3to3;INSLEN=0;PE=2;MAPQ=6	GT:GL:GQ:FT:RCL:RC:RCR:CN:DR:DV:RR:RV	0/0:0,-46.0933,-451.947:10000:PASS:309605:1134924:103647:5:166:1:0:0
4	49103635	INV00001157	N	<INV>	.	LowQual	IMPRECISE;CIEND=-55,55;CIPOS=-55,55;SVTYPE=INV;SVMETHOD=EMBL.DELLYv0.6.7;CHR2=4;END=49637634;CT=3to3;INSLEN=0;PE=3;MAPQ=4	GT:GL:GQ:FT:RCL:RC:RCR:CN:DR:DV:RR:RV	0/0:0,-268.086,-1000:10000:PASS:307847:1095506:143043:5:1048:0:0:0
4	49103697	INV00001156	N	<INV>	.	LowQual	IMPRECISE;CIEND=-366,366;CIPOS=-366,366;SVTYPE=INV;SVMETHOD=EMBL.DELLYv0.6.7;CHR2=4;END=49656190;CT=3to3;INSLEN=0;PE=2;MAPQ=3	GT:GL:GQ:FT:RCL:RC:RCR:CN:DR:DV:RR:RV	0/0:0,-72.5037,-890.728:10000:PASS:313338:1197337:40587:7:268:0:0:0
4	49104317	INV00001172	N	<INV>	.	LowQual	IMPRECISE;CIEND=-59,59;CIPOS=-59,59;SVTYPE=INV;SVMETHOD=EMBL.DELLYv0.6.7;CHR2=4;END=49643807;CT=5to5;INSLEN=0;PE=2;MAPQ=9	GT:GL:GQ:FT:RCL:RC:RCR:CN:DR:DV:RR:RV	0/0:0,-40.4597,-456.066:10000:PASS:314431:1129795:103370:5:147:1:0:0
4	49104404	INV00001266	N	<INV>	.	LowQual	IMPRECISE;CIEND=-94,94;CIPOS=-94,94;SVTYPE=INV;SVMETHOD=EMBL.DELLYv0.6.7;CHR2=4;END=49639734;CT=5to5;INSLEN=0;PE=2;MAPQ=8	GT:GL:GQ:FT:RCL:RC:RCR:CN:DR:DV:RR:RV	0/0:0,-234.41,-1000:10000:PASS:315889:1100457:130003:5:896:0:0:0
4	49104418	INV00001267	N	<INV>	.	LowQual	IMPRECISE;CIEND=-93,93;CIPOS=-93,93;SVTYPE=INV;SVMETHOD=EMBL.DELLYv0.6.7;CHR2=4;END=49659554;CT=5to5;INSLEN=0;PE=33;MAPQ=7	GT:GL:GQ:FT:RCL:RC:RCR:CN:DR:DV:RR:RV	0/0:0,-597.707,-1000:10000:PASS:321652:1203292:26619:7:2236:17:0:0
4	49104435	INV00001230	N	<INV>	.	LowQual	IMPRECISE;CIEND=-297,297;CIPOS=-297,297;SVTYPE=INV;SVMETHOD=EMBL.DELLYv0.6.7;CHR2=4;END=49635291;CT=5to5;INSLEN=0;PE=5;MAPQ=5	GT:GL:GQ:FT:RCL:RC:RCR:CN:DR:DV:RR:RV	0/0:0,-67.9443,-525.959:10000:PASS:316017:1055385:173766:4:261:5:0:0
4	49104519	INV00001181	N	<INV>	.	LowQual	IMPRECISE;CIEND=-97,97;CIPOS=-97,97;SVTYPE=INV;SVMETHOD=EMBL.DELLYv0.6.7;CHR2=4;END=49637188;CT=5to5;INSLEN=0;PE=7;MAPQ=5	GT:GL:GQ:FT:RCL:RC:RCR:CN:DR:DV:RR:RV	0/0:0,-301.681,-1000:10000:PASS:320740:1066669:158219:4:1174:2:0:0
4	49104520	INV00001260	N	<INV>	.	LowQual	IMPRECISE;CIEND=-163,163;CIPOS=-163,163;SVTYPE=INV;SVMETHOD=EMBL.DELLYv0.6.7;CHR2=4;END=49649871;CT=5to5;INSLEN=0;PE=4;MAPQ=2	GT:GL:GQ:FT:RCL:RC:RCR:CN:DR:DV:RR:RV	0/0:0,-75.1059,-651.938:10000:PASS:324114:1155306:69526:6:284:1:0:0
4	49104523	INV00001231	N	<INV>	.	LowQual	IMPRECISE;CIEND=-150,150;CIPOS=-150,150;SVTYPE=INV;SVMETHOD=EMBL.DELLYv0.6.7;CHR2=4;END=49642944;CT=5to5;INSLEN=0;PE=8;MAPQ=9	GT:GL:GQ:FT:RCL:RC:RCR:CN:DR:DV:RR:RV	0/0:0,-101.464,-1000:10000:PASS:322511:1115813:108894:5:382:5:0:0
4	49104537	INV00001262	N	<INV>	.	LowQual	IMPRECISE;CIEND=-164,164;CIPOS=-164,164;SVTYPE=INV;SVMETHOD=EMBL.DELLYv0.6.7;CHR2=4;END=49647188;CT=5to5;INSLEN=0;PE=16;MAPQ=4	GT:GL:GQ:FT:RCL:RC:RCR:CN:DR:DV:RR:RV	0/0:0,-88.6178,-813.84:10000:PASS:324203:1144093:80045:6:334:4:0:0
4	49104539	INV00001208	N	<INV>	.	LowQual	IMPRECISE;CIEND=-398,398;CIPOS=-398,398;SVTYPE=INV;SVMETHOD=EMBL.DELLYv0.6.7;CHR2=4;END=49639114;CT=5to5;INSLEN=0;PE=3;MAPQ=2	GT:GL:GQ:FT:RCL:RC:RCR:CN:DR:DV:RR:RV	0/0:0,-143.908,-1000:10000:PASS:322089:1083513:140502:5:533:0:0:0
4	49104550	INV00001226	N	<INV>	.	LowQual	IMPRECISE;CIEND=-159,159;CIPOS=-159,159;SVTYPE=INV;SVMETHOD=EMBL.DELLYv0.6.7;CHR2=4;END=49654403;CT=5to5;INSLEN=0;PE=2;MAPQ=3	GT:GL:GQ:FT:RCL:RC:RCR:CN:DR:DV:RR:RV	0/0:0,-180.798,-1000:10000:PASS:326770:1176607:46705:6:655:0:0:0
4	49104613	INV00001186	N	<INV>	.	LowQual	IMPRECISE;CIEND=-444,444;CIPOS=-444,444;SVTYPE=INV;SVMETHOD=EMBL.DELLYv0.6.7;CHR2=4;END=49633771;CT=3to3;INSLEN=0;PE=2;MAPQ=8	GT:GL:GQ:FT:RCL:RC:RCR:CN:DR:DV:RR:RV	0/0:0,-28.2649,-277.4:10000:PASS:332676:1025331:186612:4:109:2:0:0
4	49104625	INV00001259	N	<INV>	.	LowQual	IMPRECISE;CIEND=-433,433;CIPOS=-433,433;SVTYPE=INV;SVMETHOD=EMBL.DELLYv0.6.7;CHR2=4;END=49635932;CT=5to5;INSLEN=0;PE=3;MAPQ=3	GT:GL:GQ:FT:RCL:RC:RCR:CN:DR:DV:RR:RV	0/0:0,-110.375,-728.235:10000:PASS:335346:1040371:169469:4:427:0:0:0
4	49104638	INV00001188	N	<INV>	.	LowQual	IMPRECISE;CIEND=-61,61;CIPOS=-61,61;SVTYPE=INV;SVMETHOD=EMBL.DELLYv0.6.7;CHR2=4;END=49646790;CT=3to3;INSLEN=0;PE=2;MAPQ=11	GT:GL:GQ:FT:RCL:RC:RCR:CN:DR:DV:RR:RV	0/0:0,-145.603,-1000:10000:PASS:339908:1126377:81933:5:560:1:0:0
4	49104649	INV00001187	N	<INV>	.	LowQual	IMPRECISE;CIEND=-436,436;CIPOS=-436,436;SVTYPE=INV;SVMETHOD=EMBL.DELLYv0.6.7;CHR2=4;END=49648911;CT=5to5;INSLEN=0;PE=2;MAPQ=7	GT:GL:GQ:FT:RCL:RC:RCR:CN:DR:DV:RR:RV	0/0:0,-14.4815,-185.019:145:PASS:341566:1134988:72103:5:52:2:0:0
4	49104650	INV00001244	N	<INV>	.	LowQual	IMPRECISE;CIEND=-11,11;CIPOS=-11,11;SVTYPE=INV;SVMETHOD=EMBL.DELLYv0.6.7;CHR2=4;END=49639657;CT=3to3;INSLEN=0;PE=4;MAPQ=13	GT:GL:GQ:FT:RCL:RC:RCR:CN:DR:DV:RR:RV	0/0:0,-304.085,-1000:10000:PASS:339146:1076368:130629:5:1186:1:0:0
4	49104653	INV00001247	N	<INV>	.	LowQual	IMPRECISE;CIEND=-47,47;CIPOS=-47,47;SVTYPE=INV;SVMETHOD=EMBL.DELLYv0.6.7;CHR2=4;END=49642393;CT=3to3;INSLEN=0;PE=5;MAPQ=4	GT:GL:GQ:FT:RCL:RC:RCR:CN:DR:DV:RR:RV	0/0:0,-160.071,-1000:10000:PASS:340178:1094779:111980:5:616:2:0:0
4	49104653	INV00001239	N	<INV>	.	LowQual	IMPRECISE;CIEND=-237,237;CIPOS=-237,237;SVTYPE=INV;SVMETHOD=EMBL.DELLYv0.6.7;CHR2=4;END=49652849;CT=3to3;INSLEN=0;PE=3;MAPQ=3	GT:GL:GQ:FT:RCL:RC:RCR:CN:DR:DV:RR:RV	0/0:0,-76.2487,-491.848:10000:PASS:342848:1152520:54239:6:310:4:0:0
4	49104682	INV00001236	N	<INV>	.	PASS	IMPRECISE;CIEND=-415,415;CIPOS=-415,415;SVTYPE=INV;SVMETHOD=EMBL.DELLYv0.6.7;CHR2=4;END=49649285;CT=3to3;INSLEN=0;PE=4;MAPQ=30	GT:GL:GQ:FT:RCL:RC:RCR:CN:DR:DV:RR:RV	0/0:0,-35.068,-565.105:10000:PASS:343540:1133721:71440:5:158:4:0:0
4	49104695	INV00001238	N	<INV>	.	LowQual	IMPRECISE;CIEND=-146,146;CIPOS=-146,146;SVTYPE=INV;SVMETHOD=EMBL.DELLYv0.6.7;CHR2=4;END=49635007;CT=3to3;INSLEN=0;PE=5;MAPQ=3	GT:GL:GQ:FT:RCL:RC:RCR:CN:DR:DV:RR:RV	0/0:0,-108.704,-923.799:10000:PASS:340441:1030218:174219:4:416:3:0:0
4	49104708	INV00001265	N	<INV>	.	LowQual	IMPRECISE;CIEND=-101,101;CIPOS=-101,101;SVTYPE=INV;SVMETHOD=EMBL.DELLYv0.6.7;CHR2=4;END=49659995;CT=3to3;INSLEN=0;PE=20;MAPQ=7	GT:GL:GQ:FT:RCL:RC:RCR:CN:DR:DV:RR:RV	0/0:0,-63.1338,-639.822:10000:PASS:347403:1203243:812:7:289:11:0:0
4	49104752	INV00001190	N	<INV>	.	LowQual	IMPRECISE;CIEND=-43,43;CIPOS=-43,43;SVTYPE=INV;SVMETHOD=EMBL.DELLYv0.6.7;CHR2=4;END=49654298;CT=3to3;INSLEN=0;PE=3;MAPQ=1	GT:GL:GQ:FT:RCL:RC:RCR:CN:DR:DV:RR:RV	0/0:0,-98.9147,-839.135:10000:PASS:347687:1154643:47596:6:369:0:0:0
4	49104762	INV00001242	N	<INV>	.	LowQual	IMPRECISE;CIEND=-154,154;CIPOS=-154,154;SVTYPE=INV;SVMETHOD=EMBL.DELLYv0.6.7;CHR2=4;END=49638624;CT=3to3;INSLEN=0;PE=2;MAPQ=6	GT:GL:GQ:FT:RCL:RC:RCR:CN:DR:DV:RR:RV	0/0:0,-38.2582,-444.768:10000:PASS:343673:1060273:141832:4:135:2:0:0
4	49104767	INV00001235	N	<INV>	.	LowQual	IMPRECISE;CIEND=-465,465;CIPOS=-465,465;SVTYPE=INV;SVMETHOD=EMBL.DELLYv0.6.7;CHR2=4;END=49636412;CT=3to3;INSLEN=0;PE=3;MAPQ=2	GT:GL:GQ:FT:RCL:RC:RCR:CN:DR:DV:RR:RV	0/0:0,-214.607,-1000:10000:PASS:343155:1038572:163486:4:837:0:0:0
4	49104846	INV00001252	N	<INV>	.	LowQual	IMPRECISE;CIEND=-101,101;CIPOS=-101,101;SVTYPE=INV;SVMETHOD=EMBL.DELLYv0.6.7;CHR2=4;END=49656759;CT=5to5;INSLEN=0;PE=4;MAPQ=1	GT:GL:GQ:FT:RCL:RC:RCR:CN:DR:DV:RR:RV	0/0:0,-45.5786,-602.515:10000:PASS:349224:1161818:39489:6:159:0:0:0
4	49104911	INV00001268	N	<INV>	.	LowQual	IMPRECISE;CIEND=-54,54;CIPOS=-54,54;SVTYPE=INV;SVMETHOD=EMBL.DELLYv0.6.7;CHR2=4;END=49644735;CT=3to3;INSLEN=0;PE=31;MAPQ=9	GT:GL:GQ:FT:RCL:RC:RCR:CN:DR:DV:RR:RV	0/0:0,-378.216,-1000:10000:PASS:352010:1103473:91877:5:1557:21:0:0
4	49104911	INV00001250	N	<INV>	.	LowQual	IMPRECISE;CIEND=-67,67;CIPOS=-67,67;SVTYPE=INV;SVMETHOD=EMBL.DELLYv0.6.7;CHR2=4;END=49657952;CT=3to3;INSLEN=0;PE=3;MAPQ=4	GT:GL:GQ:FT:RCL:RC:RCR:CN:DR:DV:RR:RV	0/0:0,-39.0816,-384.235:10000:PASS:355460:1161039:34311:6:142:0:0:0
4	49104913	INV00001214	N	<INV>	.	LowQual	IMPRECISE;CIEND=-180,180;CIPOS=-180,180;SVTYPE=INV;SVMETHOD=EMBL.DELLYv0.6.7;CHR2=4;END=49649961;CT=3to3;INSLEN=0;PE=5;MAPQ=3	GT:GL:GQ:FT:RCL:RC:RCR:CN:DR:DV:RR:RV	0/0:0,-85.1642,-674.575:10000:PASS:353467:1127339:67893:5:338:4:0:0
4	49104921	INV00001227	N	<INV>	.	LowQual	IMPRECISE;CIEND=-11,11;CIPOS=-11,11;SVTYPE=INV;SVMETHOD=EMBL.DELLYv0.6.7;CHR2=4;END=49648353;CT=3to3;INSLEN=0;PE=2;MAPQ=6	GT:GL:GQ:FT:RCL:RC:RCR:CN:DR:DV:RR:RV	0/0:0,-169.727,-1000:10000:PASS:353340:1121585:73420:5:646:0:0:0
4	49104949	INV00001210	N	<INV>	.	LowQual	IMPRECISE;CIEND=-112,112;CIPOS=-112,112;SVTYPE=INV;SVMETHOD=EMBL.DELLYv0.6.7;CHR2=4;END=49647259;CT=3to3;INSLEN=0;PE=3;MAPQ=8	GT:GL:GQ:FT:RCL:RC:RCR:CN:DR:DV:RR:RV	0/0:0,-77.5329,-723.411:10000:PASS:353362:1117282:77422:5:287:1:0:0
4	49104958	INV00001168	N	<INV>	.	LowQual	IMPRECISE;CIEND=-70,70;CIPOS=-70,70;SVTYPE=INV;SVMETHOD=EMBL.DELLYv0.6.7;CHR2=4;END=49637652;CT=3to3;INSLEN=0;PE=16;MAPQ=4	GT:GL:GQ:FT:RCL:RC:RCR:CN:DR:DV:RR:RV	0/0:0,-182.607,-1000:10000:PASS:350742:1051638:143010:4:712:1:0:0
4	49105061	INV00001258	N	<INV>	.	LowQual	IMPRECISE;CIEND=-430,430;CIPOS=-430,430;SVTYPE=INV;SVMETHOD=EMBL.DELLYv0.6.7;CHR2=4;END=49653470;CT=5to5;INSLEN=0;PE=2;MAPQ=7	GT:GL:GQ:FT:RCL:RC:RCR:CN:DR:DV:RR:RV	0/0:0,-131.054,-998.533:10000:PASS:356399:1142050:51019:6:502:1:0:0
4	49105072	INV00001251	N	<INV>	.	LowQual	IMPRECISE;CIEND=-3,3;CIPOS=-3,3;SVTYPE=INV;SVMETHOD=EMBL.DELLYv0.6.7;CHR2=4;END=49656330;CT=3to3;INSLEN=0;PE=3;MAPQ=7	GT:GL:GQ:FT:RCL:RC:RCR:CN:DR:DV:RR:RV	0/0:0,-49.4898,-722.331:10000:PASS:357161:1152987:40028:6:178:1:0:0
4	49105243	INV00001189	N	<INV>	.	LowQual	IMPRECISE;CIEND=-380,380;CIPOS=-380,380;SVTYPE=INV;SVMETHOD=EMBL.DELLYv0.6.7;CHR2=4;END=49650665;CT=5to5;INSLEN=0;PE=3;MAPQ=5	GT:GL:GQ:FT:RCL:RC:RCR:CN:DR:DV:RR:RV	0/0:0,-39.4208,-403.53:10000:PASS:356344:1126736:65571:5:154:2:0:0
4	49105312	INV00001248	N	<INV>	.	LowQual	IMPRECISE;CIEND=-419,419;CIPOS=-419,419;SVTYPE=INV;SVMETHOD=EMBL.DELLYv0.6.7;CHR2=4;END=49637195;CT=5to5;INSLEN=0;PE=2;MAPQ=2	GT:GL:GQ:FT:RCL:RC:RCR:CN:DR:DV:RR:RV	0/0:0,-192.777,-1000:10000:PASS:354667:1032176:158120:4:710:0:0:0
4	49105317	INV00001211	N	<INV>	.	LowQual	IMPRECISE;CIEND=-37,37;CIPOS=-37,37;SVTYPE=INV;SVMETHOD=EMBL.DELLYv0.6.7;CHR2=4;END=49641235;CT=3to3;INSLEN=0;PE=3;MAPQ=4	GT:GL:GQ:FT:RCL:RC:RCR:CN:DR:DV:RR:RV	0/0:0,-195.437,-1000:10000:PASS:355858:1071335:118847:5:717:0:0:0
4	49105505	INV00001174	N	<INV>	.	LowQual	IMPRECISE;CIEND=-28,28;CIPOS=-28,28;SVTYPE=INV;SVMETHOD=EMBL.DELLYv0.6.7;CHR2=4;END=49634687;CT=5to5;INSLEN=0;PE=5;MAPQ=5	GT:GL:GQ:FT:RCL:RC:RCR:CN:DR:DV:RR:RV	0/0:0,-339.64,-1000:10000:PASS:361321:1000112:182698:4:1322:1:0:0
4	49105555	INV00001255	N	<INV>	.	LowQual	IMPRECISE;CIEND=-64,64;CIPOS=-64,64;SVTYPE=INV;SVMETHOD=EMBL.DELLYv0.6.7;CHR2=4;END=49644638;CT=5to5;INSLEN=0;PE=11;MAPQ=4	GT:GL:GQ:FT:RCL:RC:RCR:CN:DR:DV:RR:RV	0/0:0,-368.61,-1000:10000:PASS:364722:1082816:99248:5:1408:2:0:0
4	49105555	INV00001195	N	<INV>	.	LowQual	IMPRECISE;CIEND=-125,125;CIPOS=-125,125;SVTYPE=INV;SVMETHOD=EMBL.DELLYv0.6.7;CHR2=4;END=49649546;CT=5to5;INSLEN=0;PE=2;MAPQ=10	GT:GL:GQ:FT:RCL:RC:RCR:CN:DR:DV:RR:RV	0/0:0,-99.2498,-961.188:10000:PASS:366154:1111433:70631:5:351:0:0:0
4	49105557	INV00001245	N	<INV>	.	LowQual	IMPRECISE;CIEND=-61,61;CIPOS=-61,61;SVTYPE=INV;SVMETHOD=EMBL.DELLYv0.6.7;CHR2=4;END=49657479;CT=5to5;INSLEN=0;PE=5;MAPQ=2	GT:GL:GQ:FT:RCL:RC:RCR:CN:DR:DV:RR:RV	0/0:0,-61.1616,-796.333:10000:PASS:368082:1144509:37503:6:222:0:0:0
4	49105561	INV00001200	N	<INV>	.	LowQual	IMPRECISE;CIEND=-438,438;CIPOS=-438,438;SVTYPE=INV;SVMETHOD=EMBL.DELLYv0.6.7;CHR2=4;END=49642586;CT=5to5;INSLEN=0;PE=2;MAPQ=3	GT:GL:GQ:FT:RCL:RC:RCR:CN:DR:DV:RR:RV	0/0:0,-125.675,-1000:10000:PASS:364283:1070954:110951:5:472:0:0:0
4	49105570	INV00001216	N	<INV>	.	LowQual	IMPRECISE;CIEND=-110,110;CIPOS=-110,110;SVTYPE=INV;SVMETHOD=EMBL.DELLYv0.6.7;CHR2=4;END=49652268;CT=5to5;INSLEN=0;PE=3;MAPQ=2	GT:GL:GQ:FT:RCL:RC:RCR:CN:DR:DV:RR:RV	0/0:0,-47.5134,-480.635:10000:PASS:367243:1120386:61135:5:173:0:0:0
4	49105596	INV00001185	N	<INV>	.	LowQual	IMPRECISE;CIEND=-13,13;CIPOS=-13,13;SVTYPE=INV;SVMETHOD=EMBL.DELLYv0.6.7;CHR2=4;END=49655124;CT=5to5;INSLEN=0;PE=2;MAPQ=3	GT:GL:GQ:FT:RCL:RC:RCR:CN:DR:DV:RR:RV	0/0:0,-33.2731,-368.147:10000:PASS:369058:1136437:43983:6:122:0:0:0
4	49105625	INV00001228	N	<INV>	.	LowQual	IMPRECISE;CIEND=-166,166;CIPOS=-166,166;SVTYPE=INV;SVMETHOD=EMBL.DELLYv0.6.7;CHR2=4;END=49643820;CT=5to5;INSLEN=0;PE=3;MAPQ=9	GT:GL:GQ:FT:RCL:RC:RCR:CN:DR:DV:RR:RV	0/0:0,-43.6464,-488.519:10000:PASS:371148:1071955:103355:5:162:3:0:0
4	49105663	INV00001233	N	<INV>	.	LowQual	IMPRECISE;CIEND=-186,186;CIPOS=-186,186;SVTYPE=INV;SVMETHOD=EMBL.DELLYv0.6.7;CHR2=4;END=49647259;CT=3to3;INSLEN=0;PE=12;MAPQ=4	GT:GL:GQ:FT:RCL:RC:RCR:CN:DR:DV:RR:RV	0/0:0,-74.6391,-719.377:10000:PASS:374999:1095008:77422:5:287:7:0:0
4	49105675	INV00001225	N	<INV>	.	LowQual	IMPRECISE;CIEND=-103,103;CIPOS=-103,103;SVTYPE=INV;SVMETHOD=EMBL.DELLYv0.6.7;CHR2=4;END=49640155;CT=3to3;INSLEN=0;PE=3;MAPQ=3	GT:GL:GQ:FT:RCL:RC:RCR:CN:DR:DV:RR:RV	0/0:0,-124.053,-1000:10000:PASS:374129:1045580:125786:4:464:1:0:0
4	49105696	INV00001261	N	<INV>	.	LowQual	IMPRECISE;CIEND=-181,181;CIPOS=-181,181;SVTYPE=INV;SVMETHOD=EMBL.DELLYv0.6.7;CHR2=4;END=49654562;CT=3to3;INSLEN=0;PE=6;MAPQ=3	GT:GL:GQ:FT:RCL:RC:RCR:CN:DR:DV:RR:RV	0/0:0,-89.2653,-938.295:10000:PASS:378222:1125977:45067:5:325:1:0:0
4	49105704	INV00001240	N	<INV>	.	LowQual	IMPRECISE;CIEND=-146,146;CIPOS=-146,146;SVTYPE=INV;SVMETHOD=EMBL.DELLYv0.6.7;CHR2=4;END=49648471;CT=3to3;INSLEN=0;PE=2;MAPQ=4	GT:GL:GQ:FT:RCL:RC:RCR:CN:DR:DV:RR:RV	0/0:0,-46.5219,-352.539:10000:PASS:376711:1098566:72468:5:178:0:0:0
4	49105874	INV00001237	N	<INV>	.	LowQual	IMPRECISE;CIEND=-416,416;CIPOS=-416,416;SVTYPE=INV;SVMETHOD=EMBL.DELLYv0.6.7;CHR2=4;END=49637542;CT=5to5;INSLEN=0;PE=3;MAPQ=2	GT:GL:GQ:FT:RCL:RC:RCR:CN:DR:DV:RR:RV	0/0:0,-485.725,-1000:10000:PASS:373841:1020805:149970:4:1884:1:0:0
4	49105885	INV00001254	N	<INV>	.	LowQual	IMPRECISE;CIEND=-191,191;CIPOS=-191,191;SVTYPE=INV;SVMETHOD=EMBL.DELLYv0.6.7;CHR2=4;END=49639093;CT=5to5;INSLEN=0;PE=6;MAPQ=3	GT:GL:GQ:FT:RCL:RC:RCR:CN:DR:DV:RR:RV	0/0:0,-121.292,-1000:10000:PASS:374265:1029956:140788:4:455:1:0:0
4	49105901	INV00001213	N	<INV>	.	LowQual	IMPRECISE;CIEND=-283,283;CIPOS=-283,283;SVTYPE=INV;SVMETHOD=EMBL.DELLYv0.6.7;CHR2=4;END=49641010;CT=5to5;INSLEN=0;PE=4;MAPQ=3	GT:GL:GQ:FT:RCL:RC:RCR:CN:DR:DV:RR:RV	0/0:0,-168.042,-1000:10000:PASS:374899:1047462:123192:4:648:2:0:0
4	49105948	INV00001263	N	<INV>	.	LowQual	IMPRECISE;CIEND=-435,435;CIPOS=-435,435;SVTYPE=INV;SVMETHOD=EMBL.DELLYv0.6.7;CHR2=4;END=49642409;CT=3to3;INSLEN=0;PE=2;MAPQ=4	GT:GL:GQ:FT:RCL:RC:RCR:CN:DR:DV:RR:RV	0/0:0,-151.1,-1000:10000:PASS:378897:1055313:111627:4:575:0:0:0
4	49105973	INV00001183	N	<INV>	.	LowQual	IMPRECISE;CIEND=-5,5;CIPOS=-5,5;SVTYPE=INV;SVMETHOD=EMBL.DELLYv0.6.7;CHR2=4;END=49653056;CT=3to3;INSLEN=0;PE=9;MAPQ=16	GT:GL:GQ:FT:RCL:RC:RCR:CN:DR:DV:RR:RV	0/0:0,-26.5723,-202.671:10000:PASS:386066:1109163:53449:5:111:1:0:0
4	49105997	INV00001246	N	<INV>	.	LowQual	IMPRECISE;CIEND=-422,422;CIPOS=-422,422;SVTYPE=INV;SVMETHOD=EMBL.DELLYv0.6.7;CHR2=4;END=49643144;CT=3to3;INSLEN=0;PE=4;MAPQ=9	GT:GL:GQ:FT:RCL:RC:RCR:CN:DR:DV:RR:RV	0/0:0,-198.851,-1000:10000:PASS:383566:1057700:104734:4:764:2:0:0
4	49105997	INV00001166	N	<INV>	.	LowQual	IMPRECISE;CIEND=-445,445;CIPOS=-445,445;SVTYPE=INV;SVMETHOD=EMBL.DELLYv0.6.7;CHR2=4;END=49649962;CT=3to3;INSLEN=0;PE=2;MAPQ=8	GT:GL:GQ:FT:RCL:RC:RCR:CN:DR:DV:RR:RV	0/0:0,-88.0571,-684.681:10000:PASS:385496:1094544:67890:5:340:1:0:0
4	49105999	INV00001212	N	<INV>	.	LowQual	IMPRECISE;CIEND=-165,165;CIPOS=-165,165;SVTYPE=INV;SVMETHOD=EMBL.DELLYv0.6.7;CHR2=4;END=49634797;CT=3to3;INSLEN=0;PE=6;MAPQ=8	GT:GL:GQ:FT:RCL:RC:RCR:CN:DR:DV:RR:RV	0/0:0,-254.724,-1000:10000:PASS:381359:984655:177772:4:978:4:0:0
4	49106056	INV00001256	N	<INV>	.	LowQual	IMPRECISE;CIEND=-368,368;CIPOS=-368,368;SVTYPE=INV;SVMETHOD=EMBL.DELLYv0.6.7;CHR2=4;END=49650822;CT=3to3;INSLEN=0;PE=4;MAPQ=5	GT:GL:GQ:FT:RCL:RC:RCR:CN:DR:DV:RR:RV	0/0:0,-64.0185,-821.373:10000:PASS:387061:1097104:63980:5:227:4:0:0
4	49106085	INV00001164	N	<INV>	.	LowQual	IMPRECISE;CIEND=-353,353;CIPOS=-353,353;SVTYPE=INV;SVMETHOD=EMBL.DELLYv0.6.7;CHR2=4;END=49657952;CT=3to3;INSLEN=0;PE=4;MAPQ=3	GT:GL:GQ:FT:RCL:RC:RCR:CN:DR:DV:RR:RV	0/0:0,-38.2837,-383.036:10000:PASS:388799:1126731:34311:5:142:2:0:0
4	49106402	INV00001194	N	<INV>	.	LowQual	IMPRECISE;CIEND=-107,107;CIPOS=-107,107;SVTYPE=INV;SVMETHOD=EMBL.DELLYv0.6.7;CHR2=4;END=49637531;CT=5to5;INSLEN=0;PE=6;MAPQ=4	GT:GL:GQ:FT:RCL:RC:RCR:CN:DR:DV:RR:RV	0/0:0,-119.461,-888.764:10000:PASS:384705:1009361:150113:4:461:2:0:0
4	49106431	INV00001222	N	<INV>	.	LowQual	IMPRECISE;CIEND=-425,425;CIPOS=-425,425;SVTYPE=INV;SVMETHOD=EMBL.DELLYv0.6.7;CHR2=4;END=49636217;CT=5to5;INSLEN=0;PE=3;MAPQ=4	GT:GL:GQ:FT:RCL:RC:RCR:CN:DR:DV:RR:RV	0/0:0,-138.207,-1000:10000:PASS:384793:992522:166499:4:526:1:0:0
4	49106479	INV00001179	N	<INV>	.	LowQual	IMPRECISE;CIEND=-157,157;CIPOS=-157,157;SVTYPE=INV;SVMETHOD=EMBL.DELLYv0.6.7;CHR2=4;END=49649616;CT=3to3;INSLEN=0;PE=2;MAPQ=6	GT:GL:GQ:FT:RCL:RC:RCR:CN:DR:DV:RR:RV	0/0:0,-111.479,-1000:10000:PASS:389812:1087332:70262:5:399:1:0:0
4	49106529	INV00001175	N	<INV>	.	LowQual	IMPRECISE;CIEND=-13,13;CIPOS=-13,13;SVTYPE=INV;SVMETHOD=EMBL.DELLYv0.6.7;CHR2=4;END=49633524;CT=3to3;INSLEN=0;PE=3;MAPQ=3	GT:GL:GQ:FT:RCL:RC:RCR:CN:DR:DV:RR:RV	0/0:0,-38.0554,-415.316:10000:PASS:387575:967967:187420:3:145:1:0:0
4	49106535	INV00001198	N	<INV>	.	LowQual	IMPRECISE;CIEND=-201,201;CIPOS=-201,201;SVTYPE=INV;SVMETHOD=EMBL.DELLYv0.6.7;CHR2=4;END=49644659;CT=5to5;INSLEN=0;PE=2;MAPQ=20	GT:GL:GQ:FT:RCL:RC:RCR:CN:DR:DV:RR:RV	0/0:0,-329.768,-1000:10000:PASS:390615:1056607:98750:4:1212:1:0:0
4	49106540	INV00001217	N	<INV>	.	LowQual	IMPRECISE;CIEND=-425,425;CIPOS=-425,425;SVTYPE=INV;SVMETHOD=EMBL.DELLYv0.6.7;CHR2=4;END=49655193;CT=3to3;INSLEN=0;PE=2;MAPQ=3	GT:GL:GQ:FT:RCL:RC:RCR:CN:DR:DV:RR:RV	0/0:0,-45.9241,-464.851:10000:PASS:393431:1111716:43619:5:168:0:0:0
4	49106551	INV00001167	N	<INV>	.	LowQual	IMPRECISE;CIEND=-152,152;CIPOS=-152,152;SVTYPE=INV;SVMETHOD=EMBL.DELLYv0.6.7;CHR2=4;END=49644969;CT=3to3;INSLEN=0;PE=7;MAPQ=7	GT:GL:GQ:FT:RCL:RC:RCR:CN:DR:DV:RR:RV	0/0:0,-112.405,-1000:10000:PASS:390799:1065939:89310:4:421:6:0:0
4	49106559	INV00001170	N	<INV>	.	LowQual	IMPRECISE;CIEND=-416,416;CIPOS=-416,416;SVTYPE=INV;SVMETHOD=EMBL.DELLYv0.6.7;CHR2=4;END=49654561;CT=3to3;INSLEN=0;PE=2;MAPQ=6	GT:GL:GQ:FT:RCL:RC:RCR:CN:DR:DV:RR:RV	0/0:0,-90.4818,-953.53:10000:PASS:393441:1110134:45068:5:331:2:0:0
4	49106703	INV00001205	N	<INV>	.	LowQual	IMPRECISE;CIEND=-206,206;CIPOS=-206,206;SVTYPE=INV;SVMETHOD=EMBL.DELLYv0.6.7;CHR2=4;END=49652873;CT=3to3;INSLEN=0;PE=3;MAPQ=7	GT:GL:GQ:FT:RCL:RC:RCR:CN:DR:DV:RR:RV	0/0:0,-71.7766,-461.545:10000:PASS:393530:1100475:54181:5:295:3:0:0
4	49106878	INV00001177	N	<INV>	.	LowQual	IMPRECISE;CIEND=-100,100;CIPOS=-100,100;SVTYPE=INV;SVMETHOD=EMBL.DELLYv0.6.7;CHR2=4;END=49634792;CT=3to3;INSLEN=0;PE=2;MAPQ=18	GT:GL:GQ:FT:RCL:RC:RCR:CN:DR:DV:RR:RV	0/0:0,-61.0938,-709.768:10000:PASS:390784:974467:177775:3:225:1:0:0
4	49106894	INV00001203	N	<INV>	.	LowQual	IMPRECISE;CIEND=-59,59;CIPOS=-59,59;SVTYPE=INV;SVMETHOD=EMBL.DELLYv0.6.7;CHR2=4;END=49637236;CT=3to3;INSLEN=0;PE=6;MAPQ=4	GT:GL:GQ:FT:RCL:RC:RCR:CN:DR:DV:RR:RV	0/0:0,-59.9988,-700.895:10000:PASS:391497:997212:155004:4:244:8:0:0
4	49107187	INV00001229	N	<INV>	.	LowQual	IMPRECISE;CIEND=-5,5;CIPOS=-5,5;SVTYPE=INV;SVMETHOD=EMBL.DELLYv0.6.7;CHR2=4;END=49640076;CT=5to5;INSLEN=0;PE=4;MAPQ=10	GT:GL:GQ:FT:RCL:RC:RCR:CN:DR:DV:RR:RV	0/0:0,-88.6507,-741.538:10000:PASS:393071:1023488:127676:4:343:2:0:0
4	49107208	INV00001241	N	<INV>	.	LowQual	IMPRECISE;CIEND=-235,235;CIPOS=-235,235;SVTYPE=INV;SVMETHOD=EMBL.DELLYv0.6.7;CHR2=4;END=49648297;CT=5to5;INSLEN=0;PE=18;MAPQ=6	GT:GL:GQ:FT:RCL:RC:RCR:CN:DR:DV:RR:RV	0/0:0,-88.0703,-745.819:10000:PASS:395494:1076150:74740:5:352:11:0:0
4	49107277	INV00001264	N	<INV>	.	LowQual	IMPRECISE;CIEND=-119,119;CIPOS=-119,119;SVTYPE=INV;SVMETHOD=EMBL.DELLYv0.6.7;CHR2=4;END=49642943;CT=5to5;INSLEN=0;PE=19;MAPQ=16	GT:GL:GQ:FT:RCL:RC:RCR:CN:DR:DV:RR:RV	0/0:0,-91.3119,-996.952:10000:PASS:394616:1041411:108897:4:378:9:0:0
4	49107379	INV00001180	N	<INV>	.	LowQual	IMPRECISE;CIEND=-18,18;CIPOS=-18,18;SVTYPE=INV;SVMETHOD=EMBL.DELLYv0.6.7;CHR2=4;END=49643818;CT=5to5;INSLEN=0;PE=27;MAPQ=8	GT:GL:GQ:FT:RCL:RC:RCR:CN:DR:DV:RR:RV	0/0:0,-27.7492,-456.368:10000:PASS:395410:1046317:103356:4:152:19:0:0
4	49107392	INV00001193	N	<INV>	.	LowQual	IMPRECISE;CIEND=-116,116;CIPOS=-116,116;SVTYPE=INV;SVMETHOD=EMBL.DELLYv0.6.7;CHR2=4;END=49655438;CT=5to5;INSLEN=0;PE=3;MAPQ=6	GT:GL:GQ:FT:RCL:RC:RCR:CN:DR:DV:RR:RV	0/0:0,-26.3761,-346.802:10000:PASS:398664:1106244:43379:5:96:1:0:0
4	49107400	INV00001249	N	<INV>	.	LowQual	IMPRECISE;CIEND=-65,65;CIPOS=-65,65;SVTYPE=INV;SVMETHOD=EMBL.DELLYv0.6.7;CHR2=4;END=49637133;CT=5to5;INSLEN=0;PE=4;MAPQ=6	GT:GL:GQ:FT:RCL:RC:RCR:CN:DR:DV:RR:RV	0/0:0,-266.654,-1000:10000:PASS:393630:991129:158469:4:1002:2:0:0
4	49107401	INV00001219	N	<INV>	.	LowQual	IMPRECISE;CIEND=-190,190;CIPOS=-190,190;SVTYPE=INV;SVMETHOD=EMBL.DELLYv0.6.7;CHR2=4;END=49634639;CT=5to5;INSLEN=0;PE=6;MAPQ=4	GT:GL:GQ:FT:RCL:RC:RCR:CN:DR:DV:RR:RV	0/0:0,-242.267,-1000:10000:PASS:392898:965379:184216:3:949:2:0:0
4	49107406	INV00001224	N	<INV>	.	LowQual	IMPRECISE;CIEND=-219,219;CIPOS=-219,219;SVTYPE=INV;SVMETHOD=EMBL.DELLYv0.6.7;CHR2=4;END=49649618;CT=5to5;INSLEN=0;PE=5;MAPQ=7	GT:GL:GQ:FT:RCL:RC:RCR:CN:DR:DV:RR:RV	0/0:0,-109.227,-1000:10000:PASS:397017:1079318:70258:5:397:4:0:0
4	49107408	INV00001207	N	<INV>	.	LowQual	IMPRECISE;CIEND=-431,431;CIPOS=-431,431;SVTYPE=INV;SVMETHOD=EMBL.DELLYv0.6.7;CHR2=4;END=49649141;CT=5to5;INSLEN=0;PE=2;MAPQ=23	GT:GL:GQ:FT:RCL:RC:RCR:CN:DR:DV:RR:RV	0/0:0,-29.774,-368.062:10000:PASS:396886:1077771:71793:5:110:1:0:0
4	49107419	INV00001234	N	<INV>	.	LowQual	IMPRECISE;CIEND=-296,296;CIPOS=-296,296;SVTYPE=INV;SVMETHOD=EMBL.DELLYv0.6.7;CHR2=4;END=49641117;CT=5to5;INSLEN=0;PE=2;MAPQ=3	GT:GL:GQ:FT:RCL:RC:RCR:CN:DR:DV:RR:RV	0/0:0,-232.946,-1000:10000:PASS:394961:1028122:121286:4:899:0:0:0
4	49107495	INV00001209	N	<INV>	.	LowQual	IMPRECISE;CIEND=-192,192;CIPOS=-192,192;SVTYPE=INV;SVMETHOD=EMBL.DELLYv0.6.7;CHR2=4;END=49636411;CT=3to3;INSLEN=0;PE=3;MAPQ=2	GT:GL:GQ:FT:RCL:RC:RCR:CN:DR:DV:RR:RV	0/0:0,-214.511,-1000:10000:PASS:399798:979673:163489:3:837:0:0:0
4	49107503	INV00001192	N	<INV>	.	LowQual	IMPRECISE;CIEND=-98,98;CIPOS=-98,98;SVTYPE=INV;SVMETHOD=EMBL.DELLYv0.6.7;CHR2=4;END=49637636;CT=3to3;INSLEN=0;PE=5;MAPQ=10	GT:GL:GQ:FT:RCL:RC:RCR:CN:DR:DV:RR:RV	0/0:0,-258.366,-1000:10000:PASS:400171:1000073:143042:4:1022:3:0:0
4	49107503	INV00001220	N	<INV>	.	LowQual	IMPRECISE;CIEND=-13,13;CIPOS=-13,13;SVTYPE=INV;SVMETHOD=EMBL.DELLYv0.6.7;CHR2=4;END=49647259;CT=3to3;INSLEN=0;PE=6;MAPQ=4	GT:GL:GQ:FT:RCL:RC:RCR:CN:DR:DV:RR:RV	0/0:0,-78.0319,-724.136:10000:PASS:402768:1065693:77422:4:287:0:0:0
4	49107503	INV00001257	N	<INV>	.	LowQual	IMPRECISE;CIEND=-305,305;CIPOS=-305,305;SVTYPE=INV;SVMETHOD=EMBL.DELLYv0.6.7;CHR2=4;END=49654575;CT=3to3;INSLEN=0;PE=7;MAPQ=3	GT:GL:GQ:FT:RCL:RC:RCR:CN:DR:DV:RR:RV	0/0:0,-71.3812,-780.452:10000:PASS:404846:1098074:45041:5:265:3:0:0
4	49107506	INV00001191	N	<INV>	.	LowQual	IMPRECISE;CIEND=-100,100;CIPOS=-100,100;SVTYPE=INV;SVMETHOD=EMBL.DELLYv0.6.7;CHR2=4;END=49644735;CT=3to3;INSLEN=0;PE=5;MAPQ=3	GT:GL:GQ:FT:RCL:RC:RCR:CN:DR:DV:RR:RV	0/0:0,-511.16,-1000:10000:PASS:402133:1051231:91877:4:1845:0:0:0
4	49107517	INV00001223	N	<INV>	.	LowQual	IMPRECISE;CIEND=-26,26;CIPOS=-26,26;SVTYPE=INV;SVMETHOD=EMBL.DELLYv0.6.7;CHR2=4;END=49641492;CT=3to3;INSLEN=0;PE=4;MAPQ=3	GT:GL:GQ:FT:RCL:RC:RCR:CN:DR:DV:RR:RV	0/0:0,-83.3809,-589.51:10000:PASS:401333:1026567:116492:4:335:1:0:0
4	49107678	INV00001184	N	<INV>	.	LowQual	IMPRECISE;CIEND=-319,319;CIPOS=-319,319;SVTYPE=INV;SVMETHOD=EMBL.DELLYv0.6.7;CHR2=4;END=49657867;CT=5to5;INSLEN=0;PE=3;MAPQ=6	GT:GL:GQ:FT:RCL:RC:RCR:CN:DR:DV:RR:RV	0/0:0,-53.608,-563.267:10000:PASS:407537:1105340:35756:5:198:3:0:0
4	49107708	INV00001206	N	<INV>	.	LowQual	IMPRECISE;CIEND=-429,429;CIPOS=-429,429;SVTYPE=INV;SVMETHOD=EMBL.DELLYv0.6.7;CHR2=4;END=49635375;CT=5to5;INSLEN=0;PE=2;MAPQ=9	GT:GL:GQ:FT:RCL:RC:RCR:CN:DR:DV:RR:RV	0/0:0,-73.7533,-522.777:10000:PASS:401482:967572:173396:3:289:2:0:0
4	49107782	INV00001232	N	<INV>	.	LowQual	IMPRECISE;CIEND=-165,165;CIPOS=-165,165;SVTYPE=INV;SVMETHOD=EMBL.DELLYv0.6.7;CHR2=4;END=49650864;CT=3to3;INSLEN=0;PE=9;MAPQ=6	GT:GL:GQ:FT:RCL:RC:RCR:CN:DR:DV:RR:RV	0/0:0,-62.0023,-859.13:10000:PASS:410005:1072748:63878:5:238:7:0:0
4	49107807	INV00001243	N	<INV>	.	LowQual	IMPRECISE;CIEND=-136,136;CIPOS=-136,136;SVTYPE=INV;SVMETHOD=EMBL.DELLYv0.6.7;CHR2=4;END=49653489;CT=3to3;INSLEN=0;PE=2;MAPQ=3	GT:GL:GQ:FT:RCL:RC:RCR:CN:DR:DV:RR:RV	0/0:0,-135.553,-1000:10000:PASS:411153:1085705:50518:5:516:0:0:0
4	49107808	INV00001253	N	<INV>	.	LowQual	IMPRECISE;CIEND=-64,64;CIPOS=-64,64;SVTYPE=INV;SVMETHOD=EMBL.DELLYv0.6.7;CHR2=4;END=49652882;CT=3to3;INSLEN=0;PE=8;MAPQ=7	GT:GL:GQ:FT:RCL:RC:RCR:CN:DR:DV:RR:RV	0/0:0,-67.4412,-448.46:10000:PASS:411036:1082022:54180:5:291:6:0:0
4	49107817	INV00001199	N	<INV>	.	LowQual	IMPRECISE;CIEND=-424,424;CIPOS=-424,424;SVTYPE=INV;SVMETHOD=EMBL.DELLYv0.6.7;CHR2=4;END=49657311;CT=3to3;INSLEN=0;PE=5;MAPQ=17	GT:GL:GQ:FT:RCL:RC:RCR:CN:DR:DV:RR:RV	0/0:0,-54.7583,-827.756:10000:PASS:412355:1098223:37827:5:214:4:0:0
4	49107858	INV00001163	N	<INV>	.	LowQual	IMPRECISE;CIEND=-8,8;CIPOS=-8,8;SVTYPE=INV;SVMETHOD=EMBL.DELLYv0.6.7;CHR2=4;END=49642831;CT=3to3;INSLEN=0;PE=4;MAPQ=4	GT:GL:GQ:FT:RCL:RC:RCR:CN:DR:DV:RR:RV	0/0:0,-93.7626,-946.436:10000:PASS:409230:1026160:109093:4:341:1:0:0
4	49107878	INV00001202	N	<INV>	.	LowQual	IMPRECISE;CIEND=-57,57;CIPOS=-57,57;SVTYPE=INV;SVMETHOD=EMBL.DELLYv0.6.7;CHR2=4;END=49634801;CT=3to3;INSLEN=0;PE=7;MAPQ=5	GT:GL:GQ:FT:RCL:RC:RCR:CN:DR:DV:RR:RV	0/0:0,-511.225,-1000:10000:PASS:406967:957347:177769:3:1863:4:0:0
4	49107883	INV00001176	N	<INV>	.	LowQual	IMPRECISE;CIEND=-320,320;CIPOS=-320,320;SVTYPE=INV;SVMETHOD=EMBL.DELLYv0.6.7;CHR2=4;END=49657952;CT=3to3;INSLEN=0;PE=19;MAPQ=6	GT:GL:GQ:FT:RCL:RC:RCR:CN:DR:DV:RR:RV	0/0:0,-29.1961,-371.176:10000:PASS:413410:1100786:34311:5:142:14:0:0
4	49107995	INV00001169	N	<INV>	.	LowQual	IMPRECISE;CIEND=0,0;CIPOS=0,0;SVTYPE=INV;SVMETHOD=EMBL.DELLYv0.6.7;CHR2=4;END=49659524;CT=5to5;INSLEN=0;PE=33;MAPQ=5	GT:GL:GQ:FT:RCL:RC:RCR:CN:DR:DV:RR:RV	0/0:0,-347.705,-1000:10000:PASS:414765:1107152:26845:5:1362:29:0:0
4	49108159	INV00001221	N	<INV>	.	LowQual	IMPRECISE;CIEND=-250,250;CIPOS=-250,250;SVTYPE=INV;SVMETHOD=EMBL.DELLYv0.6.7;CHR2=4;END=49641165;CT=5to5;INSLEN=0;PE=2;MAPQ=6	GT:GL:GQ:FT:RCL:RC:RCR:CN:DR:DV:RR:RV	0/0:0,-236.076,-1000:10000:PASS:413224:1010241:120291:4:917:1:0:0
4	49108160	INV00001182	N	<INV>	.	LowQual	IMPRECISE;CIEND=-109,109;CIPOS=-109,109;SVTYPE=INV;SVMETHOD=EMBL.DELLYv0.6.7;CHR2=4;END=49634636;CT=5to5;INSLEN=0;PE=5;MAPQ=3	GT:GL:GQ:FT:RCL:RC:RCR:CN:DR:DV:RR:RV	0/0:0,-235.948,-1000:10000:PASS:411268:946258:184248:3:919:1:0:0
4	49108164	INV00001197	N	<INV>	.	LowQual	IMPRECISE;CIEND=-167,167;CIPOS=-167,167;SVTYPE=INV;SVMETHOD=EMBL.DELLYv0.6.7;CHR2=4;END=49643821;CT=5to5;INSLEN=0;PE=2;MAPQ=4	GT:GL:GQ:FT:RCL:RC:RCR:CN:DR:DV:RR:RV	0/0:0,-45.5346,-494.466:10000:PASS:414148:1027002:103354:4:164:0:0:0
4	49108245	INV00001162	N	<INV>	.	LowQual	IMPRECISE;CIEND=-2,2;CIPOS=-2,2;SVTYPE=INV;SVMETHOD=EMBL.DELLYv0.6.7;CHR2=4;END=49649597;CT=3to3;INSLEN=0;PE=2;MAPQ=4	GT:GL:GQ:FT:RCL:RC:RCR:CN:DR:DV:RR:RV	0/0:0,-114.111,-1000:10000:PASS:419834:1055776:70317:4:409:0:0:0
4	49108438	INV00001204	N	<INV>	.	LowQual	IMPRECISE;CIEND=-126,126;CIPOS=-126,126;SVTYPE=INV;SVMETHOD=EMBL.DELLYv0.6.7;CHR2=4;END=49657850;CT=5to5;INSLEN=0;PE=3;MAPQ=5	GT:GL:GQ:FT:RCL:RC:RCR:CN:DR:DV:RR:RV	0/0:0,-61.3948,-629.98:10000:PASS:423275:1088824:36006:5:229:2:0:0
4	49108444	INV00001218	N	<INV>	.	LowQual	IMPRECISE;CIEND=-159,159;CIPOS=-159,159;SVTYPE=INV;SVMETHOD=EMBL.DELLYv0.6.7;CHR2=4;END=49639782;CT=5to5;INSLEN=0;PE=3;MAPQ=7	GT:GL:GQ:FT:RCL:RC:RCR:CN:DR:DV:RR:RV	0/0:0,-214.251,-1000:10000:PASS:418444:995703:128949:4:831:3:0:0
4	49108529	INV00001173	N	<INV>	.	LowQual	IMPRECISE;CIEND=-154,154;CIPOS=-154,154;SVTYPE=INV;SVMETHOD=EMBL.DELLYv0.6.7;CHR2=4;END=49654562;CT=3to3;INSLEN=0;PE=3;MAPQ=6	GT:GL:GQ:FT:RCL:RC:RCR:CN:DR:DV:RR:RV	0/0:0,-88.1663,-936.877:10000:PASS:426030:1076008:45067:5:325:2:0:0
4	49108536	INV00001178	N	<INV>	.	LowQual	IMPRECISE;CIEND=-312,312;CIPOS=-312,312;SVTYPE=INV;SVMETHOD=EMBL.DELLYv0.6.7;CHR2=4;END=49639798;CT=3to3;INSLEN=0;PE=2;MAPQ=6	GT:GL:GQ:FT:RCL:RC:RCR:CN:DR:DV:RR:RV	0/0:0,-152.193,-1000:10000:PASS:421980:992223:128835:4:592:1:0:0
4	49108536	INV00001165	N	<INV>	.	LowQual	IMPRECISE;CIEND=-117,117;CIPOS=-117,117;SVTYPE=INV;SVMETHOD=EMBL.DELLYv0.6.7;CHR2=4;END=49657902;CT=3to3;INSLEN=0;PE=3;MAPQ=6	GT:GL:GQ:FT:RCL:RC:RCR:CN:DR:DV:RR:RV	0/0:0,-49.5831,-489.192:10000:PASS:426972:1085645:35413:5:181:1:0:0
4	49108537	INV00001196	N	<INV>	.	LowQual	IMPRECISE;CIEND=-452,452;CIPOS=-452,452;SVTYPE=INV;SVMETHOD=EMBL.DELLYv0.6.7;CHR2=4;END=49640425;CT=3to3;INSLEN=0;PE=3;MAPQ=2	GT:GL:GQ:FT:RCL:RC:RCR:CN:DR:DV:RR:RV	0/0:0,-42.368,-445.306:10000:PASS:422139:996148:124907:4:157:0:0:0
4	49108538	INV00001171	N	<INV>	.	LowQual	IMPRECISE;CIEND=-433,433;CIPOS=-433,433;SVTYPE=INV;SVMETHOD=EMBL.DELLYv0.6.7;CHR2=4;END=49652636;CT=3to3;INSLEN=0;PE=3;MAPQ=4	GT:GL:GQ:FT:RCL:RC:RCR:CN:DR:DV:RR:RV	0/0:0,-151.039,-1000:10000:PASS:425420:1065205:55850:4:587:1:0:0
4	49108868	INV00001215	N	<INV>	.	LowQual	IMPRECISE;CIEND=-63,63;CIPOS=-63,63;SVTYPE=INV;SVMETHOD=EMBL.DELLYv0.6.7;CHR2=4;END=49641002;CT=5to5;INSLEN=0;PE=2;MAPQ=3	GT:GL:GQ:FT:RCL:RC:RCR:CN:DR:DV:RR:RV	0/0:0,-83.5091,-716.694:10000:PASS:423205:996652:123228:4:306:0:0:0
4	49108967	INV00001201	N	<INV>	.	LowQual	IMPRECISE;CIEND=-322,322;CIPOS=-322,322;SVTYPE=INV;SVMETHOD=EMBL.DELLYv0.6.7;CHR2=4;END=49644980;CT=3to3;INSLEN=0;PE=2;MAPQ=4	GT:GL:GQ:FT:RCL:RC:RCR:CN:DR:DV:RR:RV	0/0:0,-88.7463,-747.91:10000:PASS:425581:1029505:89011:4:327:0:0:0
4	49109378	INV00001296	N	<INV>	.	LowQual	IMPRECISE;CIEND=-370,370;CIPOS=-370,370;SVTYPE=INV;SVMETHOD=EMBL.DELLYv0.6.7;CHR2=4;END=49644645;CT=5to5;INSLEN=0;PE=6;MAPQ=2	GT:GL:GQ:FT:RCL:RC:RCR:CN:DR:DV:RR:RV	0/0:0,-416.577,-1000:10000:PASS:429126:1015453:99123:4:1590:0:0:0
4	49109394	INV00001301	N	<INV>	.	LowQual	IMPRECISE;CIEND=-88,88;CIPOS=-88,88;SVTYPE=INV;SVMETHOD=EMBL.DELLYv0.6.7;CHR2=4;END=49634791;CT=5to5;INSLEN=0;PE=8;MAPQ=6	GT:GL:GQ:FT:RCL:RC:RCR:CN:DR:DV:RR:RV	0/0:0,-559.795,-1000:10000:PASS:426491:936555:177777:3:2175:1:0:0
4	49109423	INV00001306	N	<INV>	.	LowQual	IMPRECISE;CIEND=-54,54;CIPOS=-54,54;SVTYPE=INV;SVMETHOD=EMBL.DELLYv0.6.7;CHR2=4;END=49637543;CT=5to5;INSLEN=0;PE=3;MAPQ=4	GT:GL:GQ:FT:RCL:RC:RCR:CN:DR:DV:RR:RV	0/0:0,-475.983,-1000:10000:PASS:428457:963173:149912:3:1845:1:0:0
4	49109493	INV00001289	N	<INV>	.	LowQual	IMPRECISE;CIEND=-418,418;CIPOS=-418,418;SVTYPE=INV;SVMETHOD=EMBL.DELLYv0.6.7;CHR2=4;END=49650756;CT=3to3;INSLEN=0;PE=2;MAPQ=8	GT:GL:GQ:FT:RCL:RC:RCR:CN:DR:DV:RR:RV	0/0:0,-53.411,-625.15:10000:PASS:436530:1043851:64872:4:193:2:0:0
4	49109496	INV00001271	N	<INV>	.	LowQual	IMPRECISE;CIEND=-93,93;CIPOS=-93,93;SVTYPE=INV;SVMETHOD=EMBL.DELLYv0.6.7;CHR2=4;END=49637637;CT=3to3;INSLEN=0;PE=3;MAPQ=9	GT:GL:GQ:FT:RCL:RC:RCR:CN:DR:DV:RR:RV	0/0:0,-257.844,-1000:10000:PASS:432842:965624:143041:3:1013:2:0:0
4	49109508	INV00001274	N	<INV>	.	LowQual	IMPRECISE;CIEND=-401,401;CIPOS=-401,401;SVTYPE=INV;SVMETHOD=EMBL.DELLYv0.6.7;CHR2=4;END=49640180;CT=3to3;INSLEN=0;PE=2;MAPQ=17	GT:GL:GQ:FT:RCL:RC:RCR:CN:DR:DV:RR:RV	0/0:0,-125.522,-1000:10000:PASS:433810:982788:125664:4:478:1:0:0
4	49109750	INV00001305	N	<INV>	.	LowQual	IMPRECISE;CIEND=-97,97;CIPOS=-97,97;SVTYPE=INV;SVMETHOD=EMBL.DELLYv0.6.7;CHR2=4;END=49659525;CT=5to5;INSLEN=0;PE=13;MAPQ=4	GT:GL:GQ:FT:RCL:RC:RCR:CN:DR:DV:RR:RV	0/0:0,-380.626,-1000:10000:PASS:443279:1077315:26836:5:1405:4:0:0
4	49109810	INV00001309	N	<INV>	.	LowQual	IMPRECISE;CIEND=-33,33;CIPOS=-33,33;SVTYPE=INV;SVMETHOD=EMBL.DELLYv0.6.7;CHR2=4;END=49640980;CT=5to5;INSLEN=0;PE=3;MAPQ=2	GT:GL:GQ:FT:RCL:RC:RCR:CN:DR:DV:RR:RV	0/0:0,-126.089,-936.196:10000:PASS:440717:978186:123323:3:478:0:0:0
4	49109811	INV00001310	N	<INV>	.	LowQual	IMPRECISE;CIEND=-409,409;CIPOS=-409,409;SVTYPE=INV;SVMETHOD=EMBL.DELLYv0.6.7;CHR2=4;END=49650062;CT=5to5;INSLEN=0;PE=4;MAPQ=18	GT:GL:GQ:FT:RCL:RC:RCR:CN:DR:DV:RR:RV	0/0:0,-103.125,-844.92:10000:PASS:443316:1033775:67703:4:416:4:0:0
4	49109816	INV00001288	N	<INV>	.	LowQual	IMPRECISE;CIEND=-425,425;CIPOS=-425,425;SVTYPE=INV;SVMETHOD=EMBL.DELLYv0.6.7;CHR2=4;END=49657838;CT=5to5;INSLEN=0;PE=2;MAPQ=4	GT:GL:GQ:FT:RCL:RC:RCR:CN:DR:DV:RR:RV	0/0:0,-63.8269,-666.285:10000:PASS:445545:1065348:36030:4:235:0:0:0
4	49109861	INV00001297	N	<INV>	.	LowQual	IMPRECISE;CIEND=-8,8;CIPOS=-8,8;SVTYPE=INV;SVMETHOD=EMBL.DELLYv0.6.7;CHR2=4;END=49642665;CT=5to5;INSLEN=0;PE=2;MAPQ=4	GT:GL:GQ:FT:RCL:RC:RCR:CN:DR:DV:RR:RV	0/0:0,-73.5383,-809.418:10000:PASS:442769:990266:109641:4:270:1:0:0
4	49109862	INV00001293	N	<INV>	.	LowQual	IMPRECISE;CIEND=-1,1;CIPOS=-1,1;SVTYPE=INV;SVMETHOD=EMBL.DELLYv0.6.7;CHR2=4;END=49655168;CT=5to5;INSLEN=0;PE=2;MAPQ=7	GT:GL:GQ:FT:RCL:RC:RCR:CN:DR:DV:RR:RV	0/0:0,-46.0837,-462.103:10000:PASS:446253:1056034:43834:4:171:1:0:0
4	49109958	INV00001291	N	<INV>	.	LowQual	IMPRECISE;CIEND=-393,393;CIPOS=-393,393;SVTYPE=INV;SVMETHOD=EMBL.DELLYv0.6.7;CHR2=4;END=49642677;CT=3to3;INSLEN=0;PE=6;MAPQ=7	GT:GL:GQ:FT:RCL:RC:RCR:CN:DR:DV:RR:RV	0/0:0,-69.1497,-803.47:10000:PASS:444903:988151:109545:4:257:5:0:0
4	49110125	INV00001303	N	<INV>	.	LowQual	IMPRECISE;CIEND=-45,45;CIPOS=-45,45;SVTYPE=INV;SVMETHOD=EMBL.DELLYv0.6.7;CHR2=4;END=49644597;CT=5to5;INSLEN=0;PE=15;MAPQ=3	GT:GL:GQ:FT:RCL:RC:RCR:CN:DR:DV:RR:RV	0/0:0,-224.92,-1000:10000:PASS:448539:995154:99351:4:879:5:0:0
4	49110257	INV00001286	N	<INV>	.	LowQual	IMPRECISE;CIEND=-44,44;CIPOS=-44,44;SVTYPE=INV;SVMETHOD=EMBL.DELLYv0.6.7;CHR2=4;END=49634694;CT=5to5;INSLEN=0;PE=7;MAPQ=2	GT:GL:GQ:FT:RCL:RC:RCR:CN:DR:DV:RR:RV	0/0:0,-372.943,-1000:10000:PASS:448017:909784:182231:3:1453:1:0:0
4	49110258	INV00001277	N	<INV>	.	LowQual	IMPRECISE;CIEND=-147,147;CIPOS=-147,147;SVTYPE=INV;SVMETHOD=EMBL.DELLYv0.6.7;CHR2=4;END=49650687;CT=5to5;INSLEN=0;PE=4;MAPQ=6	GT:GL:GQ:FT:RCL:RC:RCR:CN:DR:DV:RR:RV	0/0:0,-45.0982,-483.955:10000:PASS:452620:1026468:65525:4:171:3:0:0
4	49110260	INV00001269	N	<INV>	.	LowQual	IMPRECISE;CIEND=-318,318;CIPOS=-318,318;SVTYPE=INV;SVMETHOD=EMBL.DELLYv0.6.7;CHR2=4;END=49647713;CT=5to5;INSLEN=0;PE=2;MAPQ=3	GT:GL:GQ:FT:RCL:RC:RCR:CN:DR:DV:RR:RV	0/0:0,-60.9911,-546.565:10000:PASS:451896:1015565:76354:4:220:0:0:0
4	49110260	INV00001270	N	<INV>	.	LowQual	IMPRECISE;CIEND=-427,427;CIPOS=-427,427;SVTYPE=INV;SVMETHOD=EMBL.DELLYv0.6.7;CHR2=4;END=49648287;CT=5to5;INSLEN=0;PE=2;MAPQ=5	GT:GL:GQ:FT:RCL:RC:RCR:CN:DR:DV:RR:RV	0/0:0,-176.79,-1000:10000:PASS:452040:1017102:74817:4:679:2:0:0
4	49110292	INV00001273	N	<INV>	.	LowQual	IMPRECISE;CIEND=-98,98;CIPOS=-98,98;SVTYPE=INV;SVMETHOD=EMBL.DELLYv0.6.7;CHR2=4;END=49649533;CT=5to5;INSLEN=0;PE=2;MAPQ=12	GT:GL:GQ:FT:RCL:RC:RCR:CN:DR:DV:RR:RV	0/0:0,-95.735,-928.486:10000:PASS:454838:1018814:70653:4:339:0:0:0
4	49110297	INV00001282	N	<INV>	.	LowQual	IMPRECISE;CIEND=-288,288;CIPOS=-288,288;SVTYPE=INV;SVMETHOD=EMBL.DELLYv0.6.7;CHR2=4;END=49639088;CT=5to5;INSLEN=0;PE=5;MAPQ=2	GT:GL:GQ:FT:RCL:RC:RCR:CN:DR:DV:RR:RV	0/0:0,-113.821,-1000:10000:PASS:452088:948342:140816:3:423:2:0:0
4	49110307	INV00001294	N	<INV>	.	LowQual	IMPRECISE;CIEND=-293,293;CIPOS=-293,293;SVTYPE=INV;SVMETHOD=EMBL.DELLYv0.6.7;CHR2=4;END=49637516;CT=5to5;INSLEN=0;PE=5;MAPQ=3	GT:GL:GQ:FT:RCL:RC:RCR:CN:DR:DV:RR:RV	0/0:0,-540.727,-1000:10000:PASS:452548:937948:150324:3:2089:1:0:0
4	49110337	INV00001302	N	<INV>	.	LowQual	IMPRECISE;CIEND=-110,110;CIPOS=-110,110;SVTYPE=INV;SVMETHOD=EMBL.DELLYv0.6.7;CHR2=4;END=49646644;CT=5to5;INSLEN=0;PE=3;MAPQ=1	GT:GL:GQ:FT:RCL:RC:RCR:CN:DR:DV:RR:RV	0/0:0,-105.958,-985.941:10000:PASS:458468:1001100:83881:4:405:0:0:0
4	49110339	INV00001272	N	<INV>	.	LowQual	IMPRECISE;CIEND=-416,416;CIPOS=-416,416;SVTYPE=INV;SVMETHOD=EMBL.DELLYv0.6.7;CHR2=4;END=49645147;CT=5to5;INSLEN=0;PE=2;MAPQ=7	GT:GL:GQ:FT:RCL:RC:RCR:CN:DR:DV:RR:RV	0/0:0,-62.9311,-650.488:10000:PASS:458140:996427:88446:4:232:1:0:0
4	49110447	INV00001295	N	<INV>	.	LowQual	IMPRECISE;CIEND=-435,435;CIPOS=-435,435;SVTYPE=INV;SVMETHOD=EMBL.DELLYv0.6.7;CHR2=4;END=49653435;CT=5to5;INSLEN=0;PE=2;MAPQ=10	GT:GL:GQ:FT:RCL:RC:RCR:CN:DR:DV:RR:RV	0/0:0,-133.207,-966.11:10000:PASS:470181:1023295:51729:4:522:2:0:0
4	49110460	INV00001279	N	<INV>	.	LowQual	IMPRECISE;CIEND=-431,431;CIPOS=-431,431;SVTYPE=INV;SVMETHOD=EMBL.DELLYv0.6.7;CHR2=4;END=49657199;CT=5to5;INSLEN=0;PE=2;MAPQ=3	GT:GL:GQ:FT:RCL:RC:RCR:CN:DR:DV:RR:RV	0/0:0,-51.1853,-712.203:10000:PASS:473056:1034922:38189:4:177:0:0:0
4	49110462	INV00001284	N	<INV>	.	LowQual	IMPRECISE;CIEND=-111,111;CIPOS=-111,111;SVTYPE=INV;SVMETHOD=EMBL.DELLYv0.6.7;CHR2=4;END=49648425;CT=3to3;INSLEN=0;PE=3;MAPQ=5	GT:GL:GQ:FT:RCL:RC:RCR:CN:DR:DV:RR:RV	0/0:0,-88.7777,-618.534:10000:PASS:471130:1000178:72550:4:342:2:0:0
4	49110486	INV00001307	N	<INV>	.	LowQual	IMPRECISE;CIEND=-121,121;CIPOS=-121,121;SVTYPE=INV;SVMETHOD=EMBL.DELLYv0.6.7;CHR2=4;END=49639207;CT=3to3;INSLEN=0;PE=3;MAPQ=5	GT:GL:GQ:FT:RCL:RC:RCR:CN:DR:DV:RR:RV	0/0:0,-237.475,-1000:10000:PASS:471542:932649:136930:3:895:2:0:0
4	49110488	INV00001283	N	<INV>	.	LowQual	IMPRECISE;CIEND=-279,279;CIPOS=-279,279;SVTYPE=INV;SVMETHOD=EMBL.DELLYv0.6.7;CHR2=4;END=49652979;CT=3to3;INSLEN=0;PE=2;MAPQ=2	GT:GL:GQ:FT:RCL:RC:RCR:CN:DR:DV:RR:RV	0/0:0,-43.7271,-279.845:10000:PASS:475639:1015510:53879:4:177:0:0:0
4	49110504	INV00001300	N	<INV>	.	LowQual	IMPRECISE;CIEND=-23,23;CIPOS=-23,23;SVTYPE=INV;SVMETHOD=EMBL.DELLYv0.6.7;CHR2=4;END=49656311;CT=3to3;INSLEN=0;PE=6;MAPQ=6	GT:GL:GQ:FT:RCL:RC:RCR:CN:DR:DV:RR:RV	0/0:0,-51.7292,-763.804:10000:PASS:478611:1027187:40097:4:189:2:0:0
4	49110536	INV00001298	N	<INV>	.	LowQual	IMPRECISE;CIEND=-208,208;CIPOS=-208,208;SVTYPE=INV;SVMETHOD=EMBL.DELLYv0.6.7;CHR2=4;END=49657532;CT=3to3;INSLEN=0;PE=3;MAPQ=10	GT:GL:GQ:FT:RCL:RC:RCR:CN:DR:DV:RR:RV	0/0:0,-61.5955,-889.132:10000:PASS:481919:1027581:36695:4:229:3:0:0
4	49110544	INV00001292	N	<INV>	.	LowQual	IMPRECISE;CIEND=-144,144;CIPOS=-144,144;SVTYPE=INV;SVMETHOD=EMBL.DELLYv0.6.7;CHR2=4;END=49634727;CT=3to3;INSLEN=0;PE=5;MAPQ=2	GT:GL:GQ:FT:RCL:RC:RCR:CN:DR:DV:RR:RV	0/0:0,-434.236,-1000:10000:PASS:475866:882627:181282:3:1689:1:0:0
4	49110546	INV00001299	N	<INV>	.	LowQual	IMPRECISE;CIEND=-306,306;CIPOS=-306,306;SVTYPE=INV;SVMETHOD=EMBL.DELLYv0.6.7;CHR2=4;END=49653543;CT=3to3;INSLEN=0;PE=2;MAPQ=2	GT:GL:GQ:FT:RCL:RC:RCR:CN:DR:DV:RR:RV	0/0:0,-112.814,-903.873:10000:PASS:481332:1013910:49897:4:428:0:0:0
4	49110547	INV00001278	N	<INV>	.	LowQual	IMPRECISE;CIEND=-120,120;CIPOS=-120,120;SVTYPE=INV;SVMETHOD=EMBL.DELLYv0.6.7;CHR2=4;END=49649961;CT=3to3;INSLEN=0;PE=8;MAPQ=6	GT:GL:GQ:FT:RCL:RC:RCR:CN:DR:DV:RR:RV	0/0:0,-85.5653,-674.963:10000:PASS:480418:995867:67893:4:338:5:0:0
4	49110550	INV00001304	N	<INV>	.	LowQual	IMPRECISE;CIEND=-77,77;CIPOS=-77,77;SVTYPE=INV;SVMETHOD=EMBL.DELLYv0.6.7;CHR2=4;END=49637646;CT=3to3;INSLEN=0;PE=15;MAPQ=3	GT:GL:GQ:FT:RCL:RC:RCR:CN:DR:DV:RR:RV	0/0:0,-210.301,-1000:10000:PASS:477011:920608:143016:3:831:6:0:0
4	49110568	INV00001308	N	<INV>	.	LowQual	IMPRECISE;CIEND=-81,81;CIPOS=-81,81;SVTYPE=INV;SVMETHOD=EMBL.DELLYv0.6.7;CHR2=4;END=49659751;CT=3to3;INSLEN=0;PE=30;MAPQ=6	GT:GL:GQ:FT:RCL:RC:RCR:CN:DR:DV:RR:RV	0/0:0,-625.502,-1000:10000:PASS:483994:1059430:3385:4:2332:18:0:0
4	49110609	INV00001281	N	<INV>	.	LowQual	IMPRECISE;CIEND=-454,454;CIPOS=-454,454;SVTYPE=INV;SVMETHOD=EMBL.DELLYv0.6.7;CHR2=4;END=49640608;CT=3to3;INSLEN=0;PE=5;MAPQ=7	GT:GL:GQ:FT:RCL:RC:RCR:CN:DR:DV:RR:RV	0/0:0,-38.4722,-452.558:10000:PASS:480130:936972:124305:3:142:5:0:0
4	49110719	INV00001290	N	<INV>	.	LowQual	IMPRECISE;CIEND=-214,214;CIPOS=-214,214;SVTYPE=INV;SVMETHOD=EMBL.DELLYv0.6.7;CHR2=4;END=49641201;CT=3to3;INSLEN=0;PE=2;MAPQ=5	GT:GL:GQ:FT:RCL:RC:RCR:CN:DR:DV:RR:RV	0/0:0,-294.828,-1000:10000:PASS:483485:939014:118987:3:1158:1:0:0
4	49110757	INV00001287	N	<INV>	.	LowQual	IMPRECISE;CIEND=-30,30;CIPOS=-30,30;SVTYPE=INV;SVMETHOD=EMBL.DELLYv0.6.7;CHR2=4;END=49644990;CT=3to3;INSLEN=0;PE=17;MAPQ=7	GT:GL:GQ:FT:RCL:RC:RCR:CN:DR:DV:RR:RV	0/0:0,-95.3967,-1000:10000:PASS:486301:967397:88883:3:383:10:0:0
4	49110812	INV00001280	N	<INV>	.	LowQual	IMPRECISE;CIEND=-107,107;CIPOS=-107,107;SVTYPE=INV;SVMETHOD=EMBL.DELLYv0.6.7;CHR2=4;END=49640135;CT=3to3;INSLEN=0;PE=2;MAPQ=2	GT:GL:GQ:FT:RCL:RC:RCR:CN:DR:DV:RR:RV	0/0:0,-122.214,-1000:10000:PASS:487674:927272:126158:3:457:0:0:0
4	49110813	INV00001285	N	<INV>	.	LowQual	IMPRECISE;CIEND=-286,286;CIPOS=-286,286;SVTYPE=INV;SVMETHOD=EMBL.DELLYv0.6.7;CHR2=4;END=49650865;CT=3to3;INSLEN=0;PE=15;MAPQ=13	GT:GL:GQ:FT:RCL:RC:RCR:CN:DR:DV:RR:RV	0/0:0,-52.8215,-843.133:10000:PASS:490791:989546:63876:4:236:14:0:0
4	49110827	INV00001276	N	<INV>	.	LowQual	IMPRECISE;CIEND=-291,291;CIPOS=-291,291;SVTYPE=INV;SVMETHOD=EMBL.DELLYv0.6.7;CHR2=4;END=49635541;CT=3to3;INSLEN=0;PE=3;MAPQ=3	GT:GL:GQ:FT:RCL:RC:RCR:CN:DR:DV:RR:RV	0/0:0,-147.723,-1000:10000:PASS:486500:882087:171179:3:567:1:0:0
4	49110833	INV00001275	N	<INV>	.	LowQual	IMPRECISE;CIEND=-161,161;CIPOS=-161,161;SVTYPE=INV;SVMETHOD=EMBL.DELLYv0.6.7;CHR2=4;END=49643893;CT=3to3;INSLEN=0;PE=3;MAPQ=4	GT:GL:GQ:FT:RCL:RC:RCR:CN:DR:DV:RR:RV	0/0:0,-52.7272,-538.203:10000:PASS:488969:950635:102566:3:192:1:0:0
4	49111454	INV00001311	N	<INV>	.	LowQual	IMPRECISE;CIEND=-67,67;CIPOS=-67,67;SVTYPE=INV;SVMETHOD=EMBL.DELLYv0.6.7;CHR2=4;END=49650716;CT=5to5;INSLEN=0;PE=2;MAPQ=19	GT:GL:GQ:FT:RCL:RC:RCR:CN:DR:DV:RR:RV	0/0:0,-45.1873,-538.319:10000:PASS:496383:981947:65332:3:168:1:0:0
4	49111496	INV00001322	N	<INV>	.	LowQual	IMPRECISE;CIEND=-104,104;CIPOS=-104,104;SVTYPE=INV;SVMETHOD=EMBL.DELLYv0.6.7;CHR2=4;END=49640076;CT=5to5;INSLEN=0;PE=5;MAPQ=4	GT:GL:GQ:FT:RCL:RC:RCR:CN:DR:DV:RR:RV	0/0:0,-132.349,-1000:10000:PASS:493287:919552:127676:3:496:0:0:0
4	49111501	INV00001378	N	<INV>	.	LowQual	IMPRECISE;CIEND=-404,404;CIPOS=-404,404;SVTYPE=INV;SVMETHOD=EMBL.DELLYv0.6.7;CHR2=4;END=49652517;CT=5to5;INSLEN=0;PE=3;MAPQ=6	GT:GL:GQ:FT:RCL:RC:RCR:CN:DR:DV:RR:RV	0/0:0,-193.033,-1000:10000:PASS:496875:987787:59423:4:743:3:0:0
4	49111503	INV00001342	N	<INV>	.	LowQual	IMPRECISE;CIEND=-433,433;CIPOS=-433,433;SVTYPE=INV;SVMETHOD=EMBL.DELLYv0.6.7;CHR2=4;END=49114735;CT=5to5;INSLEN=0;PE=2;MAPQ=17	GT:GL:GQ:FT:RCL:RC:RCR:CN:DR:DV:RR:RV	0/0:0,-520.894,-1000:10000:PASS:51866:80793:11090:3:2026:1:0:0
4	49111504	INV00001375	N	<INV>	.	LowQual	IMPRECISE;CIEND=-70,70;CIPOS=-70,70;SVTYPE=INV;SVMETHOD=EMBL.DELLYv0.6.7;CHR2=4;END=49644454;CT=5to5;INSLEN=0;PE=10;MAPQ=4	GT:GL:GQ:FT:RCL:RC:RCR:CN:DR:DV:RR:RV	0/0:0,-116.637,-996.824:10000:PASS:494513:946763:100431:3:443:3:0:0
4	49111504	INV00001349	N	<INV>	.	LowQual	IMPRECISE;CIEND=-225,225;CIPOS=-225,225;SVTYPE=INV;SVMETHOD=EMBL.DELLYv0.6.7;CHR2=4;END=49647188;CT=5to5;INSLEN=0;PE=7;MAPQ=6	GT:GL:GQ:FT:RCL:RC:RCR:CN:DR:DV:RR:RV	0/0:0,-87.4178,-812.373:10000:PASS:495378:967149:80045:3:334:4:0:0
4	49111510	INV00001381	N	<INV>	.	LowQual	IMPRECISE;CIEND=-234,234;CIPOS=-234,234;SVTYPE=INV;SVMETHOD=EMBL.DELLYv0.6.7;CHR2=4;END=49637509;CT=5to5;INSLEN=0;PE=5;MAPQ=3	GT:GL:GQ:FT:RCL:RC:RCR:CN:DR:DV:RR:RV	0/0:0,-536.035,-1000:10000:PASS:492591:896791:150370:3:2067:2:0:0
4	49111524	INV00001370	N	<INV>	.	LowQual	IMPRECISE;CIEND=-221,221;CIPOS=-221,221;SVTYPE=INV;SVMETHOD=EMBL.DELLYv0.6.7;CHR2=4;END=49639054;CT=5to5;INSLEN=0;PE=2;MAPQ=3	GT:GL:GQ:FT:RCL:RC:RCR:CN:DR:DV:RR:RV	0/0:0,-78.2513,-829.556:10000:PASS:493473:905846:140880:3:287:0:0:0
4	49111611	INV00001356	N	<INV>	.	LowQual	IMPRECISE;CIEND=-41,41;CIPOS=-41,41;SVTYPE=INV;SVMETHOD=EMBL.DELLYv0.6.7;CHR2=4;END=49648305;CT=5to5;INSLEN=0;PE=2;MAPQ=5	GT:GL:GQ:FT:RCL:RC:RCR:CN:DR:DV:RR:RV	0/0:0,-196.476,-1000:10000:PASS:503019:965127:74670:3:754:1:0:0
4	49111700	INV00001355	N	<INV>	.	LowQual	IMPRECISE;CIEND=-145,145;CIPOS=-145,145;SVTYPE=INV;SVMETHOD=EMBL.DELLYv0.6.7;CHR2=4;END=49636467;CT=5to5;INSLEN=0;PE=2;MAPQ=6	GT:GL:GQ:FT:RCL:RC:RCR:CN:DR:DV:RR:RV	0/0:0,-175.16,-1000:10000:PASS:500668:875214:163442:3:678:1:0:0
4	49111700	INV00001360	N	<INV>	.	LowQual	IMPRECISE;CIEND=-223,223;CIPOS=-223,223;SVTYPE=INV;SVMETHOD=EMBL.DELLYv0.6.7;CHR2=4;END=49642955;CT=5to5;INSLEN=0;PE=2;MAPQ=6	GT:GL:GQ:FT:RCL:RC:RCR:CN:DR:DV:RR:RV	0/0:0,-109.194,-1000:10000:PASS:502488:929783:108873:3:403:1:0:0
4	49111700	INV00001332	N	<INV>	.	LowQual	IMPRECISE;CIEND=-288,288;CIPOS=-288,288;SVTYPE=INV;SVMETHOD=EMBL.DELLYv0.6.7;CHR2=4;END=49655585;CT=5to5;INSLEN=0;PE=4;MAPQ=2	GT:GL:GQ:FT:RCL:RC:RCR:CN:DR:DV:RR:RV	0/0:0,-34.7493,-416.972:10000:PASS:506096:995547:43109:4:133:2:0:0
4	49111701	INV00001368	N	<INV>	.	LowQual	IMPRECISE;CIEND=-435,435;CIPOS=-435,435;SVTYPE=INV;SVMETHOD=EMBL.DELLYv0.6.7;CHR2=4;END=49634709;CT=5to5;INSLEN=0;PE=2;MAPQ=3	GT:GL:GQ:FT:RCL:RC:RCR:CN:DR:DV:RR:RV	0/0:0,-397.216,-1000:10000:PASS:500163:856874:181738:3:1545:0:0:0
4	49111729	INV00001364	N	<INV>	.	LowQual	IMPRECISE;CIEND=-195,195;CIPOS=-195,195;SVTYPE=INV;SVMETHOD=EMBL.DELLYv0.6.7;CHR2=4;END=49653379;CT=5to5;INSLEN=0;PE=4;MAPQ=5	GT:GL:GQ:FT:RCL:RC:RCR:CN:DR:DV:RR:RV	0/0:0,-91.4845,-652.894:10000:PASS:506782:984531:52825:4:368:2:0:0
4	49111802	INV00001365	N	<INV>	.	LowQual	IMPRECISE;CIEND=-255,255;CIPOS=-255,255;SVTYPE=INV;SVMETHOD=EMBL.DELLYv0.6.7;CHR2=4;END=49639365;CT=3to3;INSLEN=0;PE=4;MAPQ=6	GT:GL:GQ:FT:RCL:RC:RCR:CN:DR:DV:RR:RV	0/0:0,-231.081,-1000:10000:PASS:515057:890065:134921:3:889:3:0:0
4	49111811	INV00001373	N	<INV>	.	LowQual	IMPRECISE;CIEND=-432,432;CIPOS=-432,432;SVTYPE=INV;SVMETHOD=EMBL.DELLYv0.6.7;CHR2=4;END=49649962;CT=3to3;INSLEN=0;PE=2;MAPQ=7	GT:GL:GQ:FT:RCL:RC:RCR:CN:DR:DV:RR:RV	0/0:0,-88.1571,-684.803:10000:PASS:518255:956976:67890:3:340:1:0:0
4	49111819	INV00001345	N	<INV>	.	LowQual	IMPRECISE;CIEND=-423,423;CIPOS=-423,423;SVTYPE=INV;SVMETHOD=EMBL.DELLYv0.6.7;CHR2=4;END=49646746;CT=3to3;INSLEN=0;PE=2;MAPQ=23	GT:GL:GQ:FT:RCL:RC:RCR:CN:DR:DV:RR:RV	0/0:0,-148.302,-1000:10000:PASS:517459:942636:82041:3:571:2:0:0
4	49111823	INV00001354	N	<INV>	.	LowQual	IMPRECISE;CIEND=-200,200;CIPOS=-200,200;SVTYPE=INV;SVMETHOD=EMBL.DELLYv0.6.7;CHR2=4;END=49642669;CT=3to3;INSLEN=0;PE=3;MAPQ=4	GT:GL:GQ:FT:RCL:RC:RCR:CN:DR:DV:RR:RV	0/0:0,-73.2411,-816.167:10000:PASS:516329:915022:109614:3:266:0:0:0
4	49111824	INV00001351	N	<INV>	.	LowQual	IMPRECISE;CIEND=-434,434;CIPOS=-434,434;SVTYPE=INV;SVMETHOD=EMBL.DELLYv0.6.7;CHR2=4;END=49636534;CT=3to3;INSLEN=0;PE=2;MAPQ=5	GT:GL:GQ:FT:RCL:RC:RCR:CN:DR:DV:RR:RV	0/0:0,-120.036,-790.522:10000:PASS:514606:862634:161994:3:464:1:0:0
4	49111824	INV00001380	N	<INV>	.	LowQual	IMPRECISE;CIEND=-191,191;CIPOS=-191,191;SVTYPE=INV;SVMETHOD=EMBL.DELLYv0.6.7;CHR2=4;END=49654497;CT=3to3;INSLEN=0;PE=2;MAPQ=5	GT:GL:GQ:FT:RCL:RC:RCR:CN:DR:DV:RR:RV	0/0:0,-158.584,-1000:10000:PASS:519788:978712:45916:3:572:1:0:0
4	49111824	INV00001357	N	<INV>	.	LowQual	IMPRECISE;CIEND=-438,438;CIPOS=-438,438;SVTYPE=INV;SVMETHOD=EMBL.DELLYv0.6.7;CHR2=4;END=49655508;CT=3to3;INSLEN=0;PE=2;MAPQ=3	GT:GL:GQ:FT:RCL:RC:RCR:CN:DR:DV:RR:RV	0/0:0,-25.0814,-358.09:10000:PASS:520017:981434:43194:3:89:0:0:0
4	49111825	INV00001371	N	<INV>	.	LowQual	IMPRECISE;CIEND=-194,194;CIPOS=-194,194;SVTYPE=INV;SVMETHOD=EMBL.DELLYv0.6.7;CHR2=4;END=49643893;CT=3to3;INSLEN=0;PE=3;MAPQ=5	GT:GL:GQ:FT:RCL:RC:RCR:CN:DR:DV:RR:RV	0/0:0,-52.6292,-537.924:10000:PASS:516690:922056:102566:3:192:3:0:0
4	49111828	INV00001382	N	<INV>	.	LowQual	IMPRECISE;CIEND=-90,90;CIPOS=-90,90;SVTYPE=INV;SVMETHOD=EMBL.DELLYv0.6.7;CHR2=4;END=49633859;CT=3to3;INSLEN=0;PE=4;MAPQ=2	GT:GL:GQ:FT:RCL:RC:RCR:CN:DR:DV:RR:RV	0/0:0,-23.7517,-239.36:10000:PASS:513755:838067:186542:2:89:0:0:0
4	49111894	INV00001369	N	<INV>	.	LowQual	IMPRECISE;CIEND=-374,374;CIPOS=-374,374;SVTYPE=INV;SVMETHOD=EMBL.DELLYv0.6.7;CHR2=4;END=49650067;CT=5to5;INSLEN=0;PE=2;MAPQ=7	GT:GL:GQ:FT:RCL:RC:RCR:CN:DR:DV:RR:RV	0/0:0,-108.824,-855.115:10000:PASS:519056:956326:67697:3:417:2:0:0
4	49111983	INV00001376	N	<INV>	.	LowQual	IMPRECISE;CIEND=-33,33;CIPOS=-33,33;SVTYPE=INV;SVMETHOD=EMBL.DELLYv0.6.7;CHR2=4;END=49644740;CT=3to3;INSLEN=0;PE=12;MAPQ=3	GT:GL:GQ:FT:RCL:RC:RCR:CN:DR:DV:RR:RV	0/0:0,-496.221,-1000:10000:PASS:521476:928145:91792:3:1894:3:0:0
4	49112062	INV00001343	N	<INV>	.	LowQual	IMPRECISE;CIEND=0,0;CIPOS=0,0;SVTYPE=INV;SVMETHOD=EMBL.DELLYv0.6.7;CHR2=4;END=49650762;CT=3to3;INSLEN=0;PE=2;MAPQ=18	GT:GL:GQ:FT:RCL:RC:RCR:CN:DR:DV:RR:RV	0/0:0,-57.1472,-672.01:10000:PASS:526587:951768:64777:3:205:1:0:0
4	49112173	INV00001363	N	<INV>	.	LowQual	IMPRECISE;CIEND=-27,27;CIPOS=-27,27;SVTYPE=INV;SVMETHOD=EMBL.DELLYv0.6.7;CHR2=4;END=49637639;CT=3to3;INSLEN=0;PE=18;MAPQ=4	GT:GL:GQ:FT:RCL:RC:RCR:CN:DR:DV:RR:RV	0/0:0,-251.009,-1000:10000:PASS:525638:870580:143032:3:992:5:0:0
4	49112372	INV00001379	N	<INV>	.	LowQual	IMPRECISE;CIEND=-12,12;CIPOS=-12,12;SVTYPE=INV;SVMETHOD=EMBL.DELLYv0.6.7;CHR2=4;END=49659522;CT=5to5;INSLEN=0;PE=51;MAPQ=6	GT:GL:GQ:FT:RCL:RC:RCR:CN:DR:DV:RR:RV	0/0:0,-205.602,-1000:10000:PASS:534161:984274:26853:4:807:28:0:0
4	49112377	INV00001331	N	<INV>	.	LowQual	IMPRECISE;CIEND=-13,13;CIPOS=-13,13;SVTYPE=INV;SVMETHOD=EMBL.DELLYv0.6.7;CHR2=4;END=49657614;CT=5to5;INSLEN=0;PE=6;MAPQ=5	GT:GL:GQ:FT:RCL:RC:RCR:CN:DR:DV:RR:RV	0/0:0,-62.8016,-876:10000:PASS:533688:974510:36554:3:236:3:0:0
4	49112382	INV00001347	N	<INV>	.	LowQual	IMPRECISE;CIEND=-331,331;CIPOS=-331,331;SVTYPE=INV;SVMETHOD=EMBL.DELLYv0.6.7;CHR2=4;END=49641381;CT=5to5;INSLEN=0;PE=3;MAPQ=1	GT:GL:GQ:FT:RCL:RC:RCR:CN:DR:DV:RR:RV	0/0:0,-194.352,-1000:10000:PASS:529083:893199:117848:3:787:1:0:0
4	49112436	INV00001366	N	<INV>	.	LowQual	IMPRECISE;CIEND=-444,444;CIPOS=-444,444;SVTYPE=INV;SVMETHOD=EMBL.DELLYv0.6.7;CHR2=4;END=49646392;CT=5to5;INSLEN=0;PE=3;MAPQ=4	GT:GL:GQ:FT:RCL:RC:RCR:CN:DR:DV:RR:RV	0/0:0,-51.3652,-705.445:10000:PASS:532041:924625:84826:3:179:1:0:0
4	49112520	INV00001372	N	<INV>	.	LowQual	IMPRECISE;CIEND=-13,13;CIPOS=-13,13;SVTYPE=INV;SVMETHOD=EMBL.DELLYv0.6.7;CHR2=4;END=49642073;CT=5to5;INSLEN=0;PE=4;MAPQ=6	GT:GL:GQ:FT:RCL:RC:RCR:CN:DR:DV:RR:RV	0/0:0,-91.4707,-786.241:10000:PASS:533380:891873:114956:3:343:3:0:0
4	49112520	INV00001374	N	<INV>	.	LowQual	IMPRECISE;CIEND=-90,90;CIPOS=-90,90;SVTYPE=INV;SVMETHOD=EMBL.DELLYv0.6.7;CHR2=4;END=49654084;CT=5to5;INSLEN=0;PE=4;MAPQ=9	GT:GL:GQ:FT:RCL:RC:RCR:CN:DR:DV:RR:RV	0/0:0,-55.6755,-489.256:10000:PASS:536875:958547:48282:3:215:1:0:0
4	49112600	INV00001317	N	<INV>	.	LowQual	IMPRECISE;CIEND=-49,49;CIPOS=-49,49;SVTYPE=INV;SVMETHOD=EMBL.DELLYv0.6.7;CHR2=4;END=49652278;CT=5to5;INSLEN=0;PE=6;MAPQ=3	GT:GL:GQ:FT:RCL:RC:RCR:CN:DR:DV:RR:RV	0/0:0,-49.5999,-488.338:10000:PASS:537966:944073:61068:3:184:2:0:0
4	49112647	INV00001330	N	<INV>	.	LowQual	IMPRECISE;CIEND=-227,227;CIPOS=-227,227;SVTYPE=INV;SVMETHOD=EMBL.DELLYv0.6.7;CHR2=4;END=49643821;CT=5to5;INSLEN=0;PE=4;MAPQ=3	GT:GL:GQ:FT:RCL:RC:RCR:CN:DR:DV:RR:RV	0/0:0,-44.9356,-493.624:10000:PASS:535941:901312:103354:3:164:1:0:0
4	49112653	INV00001312	N	<INV>	.	LowQual	IMPRECISE;CIEND=-43,43;CIPOS=-43,43;SVTYPE=INV;SVMETHOD=EMBL.DELLYv0.6.7;CHR2=4;END=49634578;CT=5to5;INSLEN=0;PE=7;MAPQ=6	GT:GL:GQ:FT:RCL:RC:RCR:CN:DR:DV:RR:RV	0/0:0,-115.187,-909.771:10000:PASS:533180:819683:184954:2:447:1:0:0
4	49112655	INV00001326	N	<INV>	.	LowQual	IMPRECISE;CIEND=-316,316;CIPOS=-316,316;SVTYPE=INV;SVMETHOD=EMBL.DELLYv0.6.7;CHR2=4;END=49656104;CT=5to5;INSLEN=0;PE=12;MAPQ=8	GT:GL:GQ:FT:RCL:RC:RCR:CN:DR:DV:RR:RV	0/0:0,-59.498,-677.973:10000:PASS:539494:963658:40962:3:244:9:0:0
4	49112690	INV00001318	N	<INV>	.	LowQual	IMPRECISE;CIEND=-70,70;CIPOS=-70,70;SVTYPE=INV;SVMETHOD=EMBL.DELLYv0.6.7;CHR2=4;END=49637174;CT=5to5;INSLEN=0;PE=9;MAPQ=4	GT:GL:GQ:FT:RCL:RC:RCR:CN:DR:DV:RR:RV	0/0:0,-302.427,-1000:10000:PASS:534995:845271:158345:2:1179:3:0:0
4	49112692	INV00001325	N	<INV>	.	LowQual	IMPRECISE;CIEND=-17,17;CIPOS=-17,17;SVTYPE=INV;SVMETHOD=EMBL.DELLYv0.6.7;CHR2=4;END=49640022;CT=5to5;INSLEN=0;PE=11;MAPQ=9	GT:GL:GQ:FT:RCL:RC:RCR:CN:DR:DV:RR:RV	0/0:0,-119.501,-1000:10000:PASS:535948:875691:127849:3:457:4:0:0
4	49112692	INV00001367	N	<INV>	.	LowQual	IMPRECISE;CIEND=-224,224;CIPOS=-224,224;SVTYPE=INV;SVMETHOD=EMBL.DELLYv0.6.7;CHR2=4;END=49644640;CT=5to5;INSLEN=0;PE=6;MAPQ=4	GT:GL:GQ:FT:RCL:RC:RCR:CN:DR:DV:RR:RV	0/0:0,-385.31,-1000:10000:PASS:537271:904310:99230:3:1471:2:0:0
4	49112692	INV00001321	N	<INV>	.	LowQual	IMPRECISE;CIEND=-371,371;CIPOS=-371,371;SVTYPE=INV;SVMETHOD=EMBL.DELLYv0.6.7;CHR2=4;END=49647122;CT=5to5;INSLEN=0;PE=3;MAPQ=11	GT:GL:GQ:FT:RCL:RC:RCR:CN:DR:DV:RR:RV	0/0:0,-79.0763,-745.66:10000:PASS:537946:923174:80366:3:302:3:0:0
4	49112721	INV00001352	N	<INV>	.	LowQual	IMPRECISE;CIEND=-441,441;CIPOS=-441,441;SVTYPE=INV;SVMETHOD=EMBL.DELLYv0.6.7;CHR2=4;END=49643071;CT=5to5;INSLEN=0;PE=2;MAPQ=10	GT:GL:GQ:FT:RCL:RC:RCR:CN:DR:DV:RR:RV	0/0:0,-209.348,-1000:10000:PASS:538807:893799:107725:3:798:2:0:0
4	49112780	INV00001353	N	<INV>	.	LowQual	IMPRECISE;CIEND=-382,382;CIPOS=-382,382;SVTYPE=INV;SVMETHOD=EMBL.DELLYv0.6.7;CHR2=4;END=49121065;CT=3to3;INSLEN=0;PE=2;MAPQ=1	GT:GL:GQ:FT:RCL:RC:RCR:CN:DR:DV:RR:RV	0/0:0,-1000,-1000:10000:PASS:126990:93130:75498:1:4509:0:0:0
4	49112790	INV00001323	N	<INV>	.	LowQual	IMPRECISE;CIEND=-202,202;CIPOS=-202,202;SVTYPE=INV;SVMETHOD=EMBL.DELLYv0.6.7;CHR2=4;END=49656370;CT=3to3;INSLEN=0;PE=5;MAPQ=5	GT:GL:GQ:FT:RCL:RC:RCR:CN:DR:DV:RR:RV	0/0:0,-38.2324,-573.553:10000:PASS:552021:952101:39957:3:138:3:0:0
4	49112799	INV00001359	N	<INV>	.	LowQual	IMPRECISE;CIEND=-421,421;CIPOS=-421,421;SVTYPE=INV;SVMETHOD=EMBL.DELLYv0.6.7;CHR2=4;END=49638346;CT=3to3;INSLEN=0;PE=4;MAPQ=3	GT:GL:GQ:FT:RCL:RC:RCR:CN:DR:DV:RR:RV	0/0:0,-24.6936,-279.923:10000:PASS:549410:847294:142180:2:89:2:0:0
4	49112805	INV00001362	N	<INV>	.	LowQual	IMPRECISE;CIEND=-437,437;CIPOS=-437,437;SVTYPE=INV;SVMETHOD=EMBL.DELLYv0.6.7;CHR2=4;END=49649872;CT=5to5;INSLEN=0;PE=2;MAPQ=2	GT:GL:GQ:FT:RCL:RC:RCR:CN:DR:DV:RR:RV	0/0:0,-74.7175,-648.629:10000:PASS:553656:919006:69525:3:280:0:0:0
4	49112818	INV00001346	N	<INV>	.	LowQual	IMPRECISE;CIEND=-247,247;CIPOS=-247,247;SVTYPE=INV;SVMETHOD=EMBL.DELLYv0.6.7;CHR2=4;END=49650150;CT=3to3;INSLEN=0;PE=2;MAPQ=21	GT:GL:GQ:FT:RCL:RC:RCR:CN:DR:DV:RR:RV	0/0:0,-98.8513,-866.168:10000:PASS:555271:919874:67137:3:375:1:0:0
4	49112819	INV00001339	N	<INV>	.	LowQual	IMPRECISE;CIEND=-390,390;CIPOS=-390,390;SVTYPE=INV;SVMETHOD=EMBL.DELLYv0.6.7;CHR2=4;END=49648428;CT=3to3;INSLEN=0;PE=5;MAPQ=5	GT:GL:GQ:FT:RCL:RC:RCR:CN:DR:DV:RR:RV	0/0:0,-78.5987,-555.676:10000:PASS:554814:914368:72534:3:308:5:0:0
4	49112823	INV00001350	N	<INV>	.	LowQual	IMPRECISE;CIEND=-276,276;CIPOS=-276,276;SVTYPE=INV;SVMETHOD=EMBL.DELLYv0.6.7;CHR2=4;END=49639863;CT=3to3;INSLEN=0;PE=3;MAPQ=3	GT:GL:GQ:FT:RCL:RC:RCR:CN:DR:DV:RR:RV	0/0:0,-151.166,-1000:10000:PASS:552624:858400:128309:3:571:1:0:0
4	49112839	INV00001361	N	<INV>	.	PASS	IMPRECISE;CIEND=-94,94;CIPOS=-94,94;SVTYPE=INV;SVMETHOD=EMBL.DELLYv0.6.7;CHR2=4;END=49657953;CT=3to3;INSLEN=0;PE=16;MAPQ=26	GT:GL:GQ:FT:RCL:RC:RCR:CN:DR:DV:RR:RV	0/0:0,-13.993,-356.278:140:PASS:558288:951926:34311:3:142:11:0:0
4	49112841	INV00001340	N	<INV>	.	LowQual	IMPRECISE;CIEND=-200,200;CIPOS=-200,200;SVTYPE=INV;SVMETHOD=EMBL.DELLYv0.6.7;CHR2=4;END=49634983;CT=3to3;INSLEN=0;PE=11;MAPQ=7	GT:GL:GQ:FT:RCL:RC:RCR:CN:DR:DV:RR:RV	0/0:0,-136.447,-1000:10000:PASS:551559:810722:175488:2:539:6:0:0
4	49112841	INV00001344	N	<INV>	.	LowQual	IMPRECISE;CIEND=-365,365;CIPOS=-365,365;SVTYPE=INV;SVMETHOD=EMBL.DELLYv0.6.7;CHR2=4;END=49652634;CT=3to3;INSLEN=0;PE=3;MAPQ=6	GT:GL:GQ:FT:RCL:RC:RCR:CN:DR:DV:RR:RV	0/0:0,-269.588,-1000:10000:PASS:556795:930356:55854:3:1054:3:0:0
4	49112841	INV00001358	N	<INV>	.	PASS	IMPRECISE;CIEND=-431,431;CIPOS=-431,431;SVTYPE=INV;SVMETHOD=EMBL.DELLYv0.6.7;CHR2=4;END=49653482;CT=3to3;INSLEN=0;PE=4;MAPQ=21	GT:GL:GQ:FT:RCL:RC:RCR:CN:DR:DV:RR:RV	0/0:0,-135.907,-1000:10000:PASS:557033:935483:50727:3:532:4:0:0
4	49112841	INV00001334	N	<INV>	.	LowQual	IMPRECISE;CIEND=-245,245;CIPOS=-245,245;SVTYPE=INV;SVMETHOD=EMBL.DELLYv0.6.7;CHR2=4;END=49654497;CT=3to3;INSLEN=0;PE=3;MAPQ=6	GT:GL:GQ:FT:RCL:RC:RCR:CN:DR:DV:RR:RV	0/0:0,-157.485,-1000:10000:PASS:557346:940294:45916:3:572:2:0:0
4	49112852	INV00001377	N	<INV>	.	LowQual	IMPRECISE;CIEND=-37,37;CIPOS=-37,37;SVTYPE=INV;SVMETHOD=EMBL.DELLYv0.6.7;CHR2=4;END=49660009;CT=3to3;INSLEN=0;PE=52;MAPQ=6	GT:GL:GQ:FT:RCL:RC:RCR:CN:DR:DV:RR:RV	0/0:0,-41.995,-556.678:10000:PASS:559015:985265:732:4:258:24:0:0
4	49112865	INV00001341	N	<INV>	.	LowQual	IMPRECISE;CIEND=-35,35;CIPOS=-35,35;SVTYPE=INV;SVMETHOD=EMBL.DELLYv0.6.7;CHR2=4;END=49637571;CT=3to3;INSLEN=0;PE=8;MAPQ=6	GT:GL:GQ:FT:RCL:RC:RCR:CN:DR:DV:RR:RV	0/0:0,-322.922,-1000:10000:PASS:552927:837405:148230:2:1272:7:0:0
4	49112868	INV00001337	N	<INV>	.	LowQual	IMPRECISE;CIEND=-52,52;CIPOS=-52,52;SVTYPE=INV;SVMETHOD=EMBL.DELLYv0.6.7;CHR2=4;END=49643893;CT=3to3;INSLEN=0;PE=4;MAPQ=10	GT:GL:GQ:FT:RCL:RC:RCR:CN:DR:DV:RR:RV	0/0:0,-51.1282,-536.283:10000:PASS:554840:883038:102566:3:192:2:0:0
4	49112907	INV00001333	N	<INV>	.	LowQual	IMPRECISE;CIEND=-332,332;CIPOS=-332,332;SVTYPE=INV;SVMETHOD=EMBL.DELLYv0.6.7;CHR2=4;END=49647259;CT=3to3;INSLEN=0;PE=7;MAPQ=6	GT:GL:GQ:FT:RCL:RC:RCR:CN:DR:DV:RR:RV	0/0:0,-76.136,-721.435:10000:PASS:556056:907870:77422:3:287:4:0:0
4	49112985	INV00001348	N	<INV>	.	LowQual	IMPRECISE;CIEND=-39,39;CIPOS=-39,39;SVTYPE=INV;SVMETHOD=EMBL.DELLYv0.6.7;CHR2=4;END=49642667;CT=3to3;INSLEN=0;PE=5;MAPQ=2	GT:GL:GQ:FT:RCL:RC:RCR:CN:DR:DV:RR:RV	0/0:0,-73.4741,-812.399:10000:PASS:555876:874462:109622:3:267:0:0:0
4	49112999	INV00001316	N	<INV>	.	LowQual	IMPRECISE;CIEND=-66,66;CIPOS=-66,66;SVTYPE=INV;SVMETHOD=EMBL.DELLYv0.6.7;CHR2=4;END=49645006;CT=3to3;INSLEN=0;PE=3;MAPQ=4	GT:GL:GQ:FT:RCL:RC:RCR:CN:DR:DV:RR:RV	0/0:0,-109.357,-1000:10000:PASS:556626:895210:88804:3:397:1:0:0
4	49113136	INV00001314	N	<INV>	.	LowQual	IMPRECISE;CIEND=-434,434;CIPOS=-434,434;SVTYPE=INV;SVMETHOD=EMBL.DELLYv0.6.7;CHR2=4;END=49646478;CT=5to5;INSLEN=0;PE=2;MAPQ=9	GT:GL:GQ:FT:RCL:RC:RCR:CN:DR:DV:RR:RV	0/0:0,-46.7804,-470.861:10000:PASS:557556:899013:84365:3:172:1:0:0
4	49113161	INV00001319	N	<INV>	.	LowQual	IMPRECISE;CIEND=-434,434;CIPOS=-434,434;SVTYPE=INV;SVMETHOD=EMBL.DELLYv0.6.7;CHR2=4;END=49650766;CT=5to5;INSLEN=0;PE=2;MAPQ=7	GT:GL:GQ:FT:RCL:RC:RCR:CN:DR:DV:RR:RV	0/0:0,-35.8456,-371.705:10000:PASS:558779:918684:64672:3:132:1:0:0
4	49113409	INV00001320	N	<INV>	.	LowQual	IMPRECISE;CIEND=-118,118;CIPOS=-118,118;SVTYPE=INV;SVMETHOD=EMBL.DELLYv0.6.7;CHR2=4;END=49656757;CT=5to5;INSLEN=0;PE=3;MAPQ=2	GT:GL:GQ:FT:RCL:RC:RCR:CN:DR:DV:RR:RV	0/0:0,-44.9796,-601.673:10000:PASS:561267:942948:39493:3:159:1:0:0
4	49113410	INV00001327	N	<INV>	.	LowQual	IMPRECISE;CIEND=-423,423;CIPOS=-423,423;SVTYPE=INV;SVMETHOD=EMBL.DELLYv0.6.7;CHR2=4;END=49635617;CT=5to5;INSLEN=0;PE=2;MAPQ=23	GT:GL:GQ:FT:RCL:RC:RCR:CN:DR:DV:RR:RV	0/0:0,-73.6355,-813.459:10000:PASS:555008:811328:171096:2:270:1:0:0
4	49113410	INV00001313	N	<INV>	.	LowQual	IMPRECISE;CIEND=-24,24;CIPOS=-24,24;SVTYPE=INV;SVMETHOD=EMBL.DELLYv0.6.7;CHR2=4;END=49653910;CT=5to5;INSLEN=0;PE=2;MAPQ=7	GT:GL:GQ:FT:RCL:RC:RCR:CN:DR:DV:RR:RV	0/0:0,-47.1964,-389.215:10000:PASS:560440:933442:48982:3:176:0:0:0
4	49113411	INV00001324	N	<INV>	.	LowQual	IMPRECISE;CIEND=-126,126;CIPOS=-126,126;SVTYPE=INV;SVMETHOD=EMBL.DELLYv0.6.7;CHR2=4;END=49641981;CT=5to5;INSLEN=0;PE=6;MAPQ=15	GT:GL:GQ:FT:RCL:RC:RCR:CN:DR:DV:RR:RV	0/0:0,-69.9403,-805.728:10000:PASS:557025:867268:115153:3:270:6:0:0
4	49113511	INV00001335	N	<INV>	.	LowQual	IMPRECISE;CIEND=-228,228;CIPOS=-228,228;SVTYPE=INV;SVMETHOD=EMBL.DELLYv0.6.7;CHR2=4;END=49644964;CT=3to3;INSLEN=0;PE=2;MAPQ=5	GT:GL:GQ:FT:RCL:RC:RCR:CN:DR:DV:RR:RV	0/0:0,-106.362,-1000:10000:PASS:558421:892394:89373:3:376:1:0:0
4	49113512	INV00001338	N	<INV>	.	LowQual	IMPRECISE;CIEND=-270,270;CIPOS=-270,270;SVTYPE=INV;SVMETHOD=EMBL.DELLYv0.6.7;CHR2=4;END=49658096;CT=3to3;INSLEN=0;PE=2;MAPQ=6	GT:GL:GQ:FT:RCL:RC:RCR:CN:DR:DV:RR:RV	0/0:0,-58.3374,-914.418:10000:PASS:562212:947818:33942:3:202:2:0:0
4	49113724	INV00001328	N	<INV>	.	LowQual	IMPRECISE;CIEND=-410,410;CIPOS=-410,410;SVTYPE=INV;SVMETHOD=EMBL.DELLYv0.6.7;CHR2=4;END=49636836;CT=3to3;INSLEN=0;PE=3;MAPQ=4	GT:GL:GQ:FT:RCL:RC:RCR:CN:DR:DV:RR:RV	0/0:0,-50.1553,-425.515:10000:PASS:556668:820798:160062:2:192:1:0:0
4	49113741	INV00001329	N	<INV>	.	LowQual	IMPRECISE;CIEND=-8,8;CIPOS=-8,8;SVTYPE=INV;SVMETHOD=EMBL.DELLYv0.6.7;CHR2=4;END=49649633;CT=3to3;INSLEN=0;PE=3;MAPQ=4	GT:GL:GQ:FT:RCL:RC:RCR:CN:DR:DV:RR:RV	0/0:0,-83.1956,-846.296:10000:PASS:560526:910579:70206:3:291:0:0:0
4	49113817	INV00001315	N	<INV>	.	LowQual	IMPRECISE;CIEND=-126,126;CIPOS=-126,126;SVTYPE=INV;SVMETHOD=EMBL.DELLYv0.6.7;CHR2=4;END=49640182;CT=3to3;INSLEN=0;PE=2;MAPQ=7	GT:GL:GQ:FT:RCL:RC:RCR:CN:DR:DV:RR:RV	0/0:0,-54.2788,-620.441:10000:PASS:557981:854842:125654:3:192:2:0:0
4	49113820	INV00001336	N	<INV>	.	LowQual	IMPRECISE;CIEND=-376,376;CIPOS=-376,376;SVTYPE=INV;SVMETHOD=EMBL.DELLYv0.6.7;CHR2=4;END=49653557;CT=3to3;INSLEN=0;PE=2;MAPQ=2	GT:GL:GQ:FT:RCL:RC:RCR:CN:DR:DV:RR:RV	0/0:0,-54.5762,-620.379:10000:PASS:561915:930619:49875:3:191:0:0:0
4	49114238	INV00001407	N	<INV>	.	LowQual	IMPRECISE;CIEND=-15,15;CIPOS=-15,15;SVTYPE=INV;SVMETHOD=EMBL.DELLYv0.6.7;CHR2=4;END=49657601;CT=5to5;INSLEN=0;PE=13;MAPQ=4	GT:GL:GQ:FT:RCL:RC:RCR:CN:DR:DV:RR:RV	0/0:0,-56.5877,-627.433:10000:PASS:563474:943171:36574:3:208:2:0:0
4	49114327	INV00001418	N	<INV>	.	LowQual	IMPRECISE;CIEND=-267,267;CIPOS=-267,267;SVTYPE=INV;SVMETHOD=EMBL.DELLYv0.6.7;CHR2=4;END=49649882;CT=5to5;INSLEN=0;PE=3;MAPQ=4	GT:GL:GQ:FT:RCL:RC:RCR:CN:DR:DV:RR:RV	0/0:0,-69.643,-618.299:10000:PASS:562396:909025:69475:3:261:1:0:0
4	49114371	INV00001401	N	<INV>	.	LowQual	IMPRECISE;CIEND=-419,419;CIPOS=-419,419;SVTYPE=INV;SVMETHOD=EMBL.DELLYv0.6.7;CHR2=4;END=49648287;CT=5to5;INSLEN=0;PE=4;MAPQ=4	GT:GL:GQ:FT:RCL:RC:RCR:CN:DR:DV:RR:RV	0/0:0,-177.188,-1000:10000:PASS:562795:902794:74817:3:679:0:0:0
4	49114371	INV00001420	N	<INV>	.	LowQual	IMPRECISE;CIEND=-34,34;CIPOS=-34,34;SVTYPE=INV;SVMETHOD=EMBL.DELLYv0.6.7;CHR2=4;END=49659521;CT=5to5;INSLEN=0;PE=217;MAPQ=3	GT:GL:GQ:FT:RCL:RC:RCR:CN:DR:DV:RR:RV	0/0:0,-288.034,-1000:10000:PASS:566061:950751:26860:3:1126:76:0:0
4	49114373	INV00001400	N	<INV>	.	LowQual	IMPRECISE;CIEND=-222,222;CIPOS=-222,222;SVTYPE=INV;SVMETHOD=EMBL.DELLYv0.6.7;CHR2=4;END=49643821;CT=5to5;INSLEN=0;PE=2;MAPQ=5	GT:GL:GQ:FT:RCL:RC:RCR:CN:DR:DV:RR:RV	0/0:0,-45.3356,-494.131:10000:PASS:561560:874207:103354:3:164:1:0:0
4	49114374	INV00001411	N	<INV>	.	LowQual	IMPRECISE;CIEND=-16,16;CIPOS=-16,16;SVTYPE=INV;SVMETHOD=EMBL.DELLYv0.6.7;CHR2=4;END=49634578;CT=5to5;INSLEN=0;PE=4;MAPQ=5	GT:GL:GQ:FT:RCL:RC:RCR:CN:DR:DV:RR:RV	0/0:0,-115.886,-910.725:10000:PASS:558801:792575:184954:2:447:0:0:0
4	49114374	INV00001403	N	<INV>	.	LowQual	IMPRECISE;CIEND=-159,159;CIPOS=-159,159;SVTYPE=INV;SVMETHOD=EMBL.DELLYv0.6.7;CHR2=4;END=49637506;CT=5to5;INSLEN=0;PE=6;MAPQ=2	GT:GL:GQ:FT:RCL:RC:RCR:CN:DR:DV:RR:RV	0/0:0,-341.869,-1000:10000:PASS:559609:827147:150382:2:1212:0:0:0
4	49114374	INV00001412	N	<INV>	.	LowQual	IMPRECISE;CIEND=-359,359;CIPOS=-359,359;SVTYPE=INV;SVMETHOD=EMBL.DELLYv0.6.7;CHR2=4;END=49639092;CT=5to5;INSLEN=0;PE=3;MAPQ=3	GT:GL:GQ:FT:RCL:RC:RCR:CN:DR:DV:RR:RV	0/0:0,-122.739,-1000:10000:PASS:560080:836735:140794:2:453:0:0:0
4	49114374	INV00001416	N	<INV>	.	LowQual	IMPRECISE;CIEND=-92,92;CIPOS=-92,92;SVTYPE=INV;SVMETHOD=EMBL.DELLYv0.6.7;CHR2=4;END=49641395;CT=5to5;INSLEN=0;PE=5;MAPQ=4	GT:GL:GQ:FT:RCL:RC:RCR:CN:DR:DV:RR:RV	0/0:0,-175.398,-1000:10000:PASS:560802:859725:117804:3:709:0:0:0
4	49114374	INV00001413	N	<INV>	.	LowQual	IMPRECISE;CIEND=-120,120;CIPOS=-120,120;SVTYPE=INV;SVMETHOD=EMBL.DELLYv0.6.7;CHR2=4;END=49644614;CT=5to5;INSLEN=0;PE=3;MAPQ=2	GT:GL:GQ:FT:RCL:RC:RCR:CN:DR:DV:RR:RV	0/0:0,-251.037,-1000:10000:PASS:561834:878201:99328:3:962:0:0:0
4	49114385	INV00001415	N	<INV>	.	LowQual	IMPRECISE;CIEND=-37,37;CIPOS=-37,37;SVTYPE=INV;SVMETHOD=EMBL.DELLYv0.6.7;CHR2=4;END=49636217;CT=5to5;INSLEN=0;PE=3;MAPQ=1	GT:GL:GQ:FT:RCL:RC:RCR:CN:DR:DV:RR:RV	0/0:0,-220.698,-1000:10000:PASS:559502:810766:166499:2:864:1:0:0
4	49114476	INV00001419	N	<INV>	.	LowQual	IMPRECISE;CIEND=-426,426;CIPOS=-426,426;SVTYPE=INV;SVMETHOD=EMBL.DELLYv0.6.7;CHR2=4;END=49657312;CT=3to3;INSLEN=0;PE=5;MAPQ=5	GT:GL:GQ:FT:RCL:RC:RCR:CN:DR:DV:RR:RV	0/0:0,-60.5574,-836.221:10000:PASS:570539:934583:37826:3:214:3:0:0
4	49114535	INV00001398	N	<INV>	.	LowQual	IMPRECISE;CIEND=-240,240;CIPOS=-240,240;SVTYPE=INV;SVMETHOD=EMBL.DELLYv0.6.7;CHR2=4;END=49656235;CT=3to3;INSLEN=0;PE=31;MAPQ=8	GT:GL:GQ:FT:RCL:RC:RCR:CN:DR:DV:RR:RV	0/0:0,-49.3894,-884.484:10000:PASS:570693:931345:40522:3:256:25:0:0
4	49114540	INV00001417	N	<INV>	.	LowQual	IMPRECISE;CIEND=-88,88;CIPOS=-88,88;SVTYPE=INV;SVMETHOD=EMBL.DELLYv0.6.7;CHR2=4;END=49660007;CT=3to3;INSLEN=0;PE=40;MAPQ=4	GT:GL:GQ:FT:RCL:RC:RCR:CN:DR:DV:RR:RV	0/0:0,-62.6341,-596.683:10000:PASS:571840:971067:762:3:266:12:0:0
4	49114648	INV00001406	N	<INV>	.	LowQual	IMPRECISE;CIEND=-383,383;CIPOS=-383,383;SVTYPE=INV;SVMETHOD=EMBL.DELLYv0.6.7;CHR2=4;END=49635368;CT=5to5;INSLEN=0;PE=2;MAPQ=4	GT:GL:GQ:FT:RCL:RC:RCR:CN:DR:DV:RR:RV	0/0:0,-69.2888,-493.613:10000:PASS:565154:797758:173411:2:268:0:0:0
4	49114648	INV00001404	N	<INV>	.	LowQual	IMPRECISE;CIEND=-414,414;CIPOS=-414,414;SVTYPE=INV;SVMETHOD=EMBL.DELLYv0.6.7;CHR2=4;END=49650708;CT=5to5;INSLEN=0;PE=7;MAPQ=5	GT:GL:GQ:FT:RCL:RC:RCR:CN:DR:DV:RR:RV	0/0:0,-47.1584,-538.636:10000:PASS:569694:905732:65437:3:173:4:0:0
4	49114736	INV00001391	N	<INV>	.	LowQual	IMPRECISE;CIEND=-458,458;CIPOS=-458,458;SVTYPE=INV;SVMETHOD=EMBL.DELLYv0.6.7;CHR2=4;END=49633651;CT=5to5;INSLEN=0;PE=2;MAPQ=12	GT:GL:GQ:FT:RCL:RC:RCR:CN:DR:DV:RR:RV	0/0:0,-31.8865,-377.621:10000:PASS:569295:779042:187331:2:124:2:0:0
4	49114754	INV00001405	N	<INV>	.	LowQual	IMPRECISE;CIEND=-159,159;CIPOS=-159,159;SVTYPE=INV;SVMETHOD=EMBL.DELLYv0.6.7;CHR2=4;END=49643901;CT=3to3;INSLEN=0;PE=8;MAPQ=4	GT:GL:GQ:FT:RCL:RC:RCR:CN:DR:DV:RR:RV	0/0:0,-59.152,-575.783:10000:PASS:572854:863377:102552:3:218:3:0:0
4	49114769	INV00001384	N	<INV>	.	LowQual	IMPRECISE;CIEND=-3,3;CIPOS=-3,3;SVTYPE=INV;SVMETHOD=EMBL.DELLYv0.6.7;CHR2=4;END=49639393;CT=3to3;INSLEN=0;PE=12;MAPQ=5	GT:GL:GQ:FT:RCL:RC:RCR:CN:DR:DV:RR:RV	0/0:0,-215.656,-1000:10000:PASS:572295:830283:134776:2:835:7:0:0
4	49114802	INV00001395	N	<INV>	.	LowQual	IMPRECISE;CIEND=-277,277;CIPOS=-277,277;SVTYPE=INV;SVMETHOD=EMBL.DELLYv0.6.7;CHR2=4;END=49654561;CT=3to3;INSLEN=0;PE=3;MAPQ=9	GT:GL:GQ:FT:RCL:RC:RCR:CN:DR:DV:RR:RV	0/0:0,-89.6818,-952.543:10000:PASS:579151:917555:45068:3:331:2:0:0
4	49114809	INV00001421	N	<INV>	.	LowQual	IMPRECISE;CIEND=-53,53;CIPOS=-53,53;SVTYPE=INV;SVMETHOD=EMBL.DELLYv0.6.7;CHR2=4;END=49642831;CT=3to3;INSLEN=0;PE=2;MAPQ=2	GT:GL:GQ:FT:RCL:RC:RCR:CN:DR:DV:RR:RV	0/0:0,-94.0616,-946.91:10000:PASS:576041:853239:109093:2:341:0:0:0
4	49114830	INV00001393	N	<INV>	.	LowQual	IMPRECISE;CIEND=-123,123;CIPOS=-123,123;SVTYPE=INV;SVMETHOD=EMBL.DELLYv0.6.7;CHR2=4;END=49652871;CT=3to3;INSLEN=0;PE=2;MAPQ=7	GT:GL:GQ:FT:RCL:RC:RCR:CN:DR:DV:RR:RV	0/0:0,-73.2835,-462.381:10000:PASS:579521:907595:54181:3:294:0:0:0
4	49114832	INV00001414	N	<INV>	.	LowQual	IMPRECISE;CIEND=-81,81;CIPOS=-81,81;SVTYPE=INV;SVMETHOD=EMBL.DELLYv0.6.7;CHR2=4;END=49637628;CT=3to3;INSLEN=0;PE=5;MAPQ=2	GT:GL:GQ:FT:RCL:RC:RCR:CN:DR:DV:RR:RV	0/0:0,-270.8,-1000:10000:PASS:575048:818698:143050:2:1061:1:0:0
4	49114832	INV00001386	N	<INV>	.	LowQual	IMPRECISE;CIEND=-358,358;CIPOS=-358,358;SVTYPE=INV;SVMETHOD=EMBL.DELLYv0.6.7;CHR2=4;END=49641491;CT=3to3;INSLEN=0;PE=3;MAPQ=5	GT:GL:GQ:FT:RCL:RC:RCR:CN:DR:DV:RR:RV	0/0:0,-83.9296,-597.653:10000:PASS:576177:845256:116492:2:339:3:0:0
4	49114833	INV00001409	N	<INV>	.	LowQual	IMPRECISE;CIEND=-115,115;CIPOS=-115,115;SVTYPE=INV;SVMETHOD=EMBL.DELLYv0.6.7;CHR2=4;END=49658099;CT=3to3;INSLEN=0;PE=3;MAPQ=6	GT:GL:GQ:FT:RCL:RC:RCR:CN:DR:DV:RR:RV	0/0:0,-59.4394,-926.453:10000:PASS:581112:927794:33935:3:205:1:0:0
4	49114835	INV00001388	N	<INV>	.	LowQual	IMPRECISE;CIEND=-92,92;CIPOS=-92,92;SVTYPE=INV;SVMETHOD=EMBL.DELLYv0.6.7;CHR2=4;END=49635036;CT=3to3;INSLEN=0;PE=5;MAPQ=2	GT:GL:GQ:FT:RCL:RC:RCR:CN:DR:DV:RR:RV	0/0:0,-94.8815,-794.513:10000:PASS:574289:787619:174081:2:358:0:0:0
4	49114847	INV00001399	N	<INV>	.	LowQual	IMPRECISE;CIEND=-428,428;CIPOS=-428,428;SVTYPE=INV;SVMETHOD=EMBL.DELLYv0.6.7;CHR2=4;END=49647259;CT=3to3;INSLEN=0;PE=2;MAPQ=1	GT:GL:GQ:FT:RCL:RC:RCR:CN:DR:DV:RR:RV	0/0:0,-78.0319,-724.136:10000:PASS:578142:884126:77422:3:287:0:0:0
4	49115067	INV00001383	N	<INV>	.	LowQual	IMPRECISE;CIEND=-146,146;CIPOS=-146,146;SVTYPE=INV;SVMETHOD=EMBL.DELLYv0.6.7;CHR2=4;END=49151548;CT=3to3;INSLEN=0;PE=2;MAPQ=3	GT:GL:GQ:FT:RCL:RC:RCR:CN:DR:DV:RR:RV	0/0:0,-64.0427,-624.503:10000:PASS:387653:363753:142194:1:233:0:0:0
4	49115067	INV00001396	N	<INV>	.	LowQual	IMPRECISE;CIEND=-386,386;CIPOS=-386,386;SVTYPE=INV;SVMETHOD=EMBL.DELLYv0.6.7;CHR2=4;END=49156621;CT=3to3;INSLEN=0;PE=6;MAPQ=3	GT:GL:GQ:FT:RCL:RC:RCR:CN:DR:DV:RR:RV	0/0:0,-63.8438,-624.168:10000:PASS:421217:471190:40317:2:233:1:0:0
4	49115105	INV00001408	N	<INV>	.	LowQual	IMPRECISE;CIEND=-167,167;CIPOS=-167,167;SVTYPE=INV;SVMETHOD=EMBL.DELLYv0.6.7;CHR2=4;END=49645246;CT=3to3;INSLEN=0;PE=2;MAPQ=6	GT:GL:GQ:FT:RCL:RC:RCR:CN:DR:DV:RR:RV	0/0:0,-51.0098,-539.342:10000:PASS:578516:872853:87511:3:187:1:0:0
4	49115270	INV00001389	N	<INV>	.	LowQual	IMPRECISE;CIEND=-402,402;CIPOS=-402,402;SVTYPE=INV;SVMETHOD=EMBL.DELLYv0.6.7;CHR2=4;END=49647564;CT=5to5;INSLEN=0;PE=6;MAPQ=6	GT:GL:GQ:FT:RCL:RC:RCR:CN:DR:DV:RR:RV	0/0:0,-34.6873,-288.393:10000:PASS:579293:883354:76800:3:144:4:0:0
4	49115306	INV00001390	N	<INV>	.	LowQual	IMPRECISE;CIEND=-443,443;CIPOS=-443,443;SVTYPE=INV;SVMETHOD=EMBL.DELLYv0.6.7;CHR2=4;END=49643821;CT=5to5;INSLEN=0;PE=4;MAPQ=2	GT:GL:GQ:FT:RCL:RC:RCR:CN:DR:DV:RR:RV	0/0:0,-45.5346,-494.466:10000:PASS:578145:856704:103354:3:164:0:0:0
4	49115306	INV00001397	N	<INV>	.	LowQual	IMPRECISE;CIEND=-116,116;CIPOS=-116,116;SVTYPE=INV;SVMETHOD=EMBL.DELLYv0.6.7;CHR2=4;END=49653377;CT=5to5;INSLEN=0;PE=11;MAPQ=3	GT:GL:GQ:FT:RCL:RC:RCR:CN:DR:DV:RR:RV	0/0:0,-85.3704,-616.626:10000:PASS:580993:907233:52825:3:346:3:0:0
4	49115363	INV00001387	N	<INV>	.	LowQual	IMPRECISE;CIEND=-155,155;CIPOS=-155,155;SVTYPE=INV;SVMETHOD=EMBL.DELLYv0.6.7;CHR2=4;END=49649793;CT=3to3;INSLEN=0;PE=2;MAPQ=4	GT:GL:GQ:FT:RCL:RC:RCR:CN:DR:DV:RR:RV	0/0:0,-71.0482,-579.772:10000:PASS:581364:888991:69604:3:268:0:0:0
4	49115429	INV00001410	N	<INV>	.	LowQual	IMPRECISE;CIEND=-377,377;CIPOS=-377,377;SVTYPE=INV;SVMETHOD=EMBL.DELLYv0.6.7;CHR2=4;END=49653539;CT=3to3;INSLEN=0;PE=3;MAPQ=8	GT:GL:GQ:FT:RCL:RC:RCR:CN:DR:DV:RR:RV	0/0:0,-114.771,-926.261:10000:PASS:582747:908332:49901:3:440:3:0:0
4	49115568	INV00001394	N	<INV>	.	LowQual	IMPRECISE;CIEND=-241,241;CIPOS=-241,241;SVTYPE=INV;SVMETHOD=EMBL.DELLYv0.6.7;CHR2=4;END=49640076;CT=5to5;INSLEN=0;PE=2;MAPQ=11	GT:GL:GQ:FT:RCL:RC:RCR:CN:DR:DV:RR:RV	0/0:0,-116.592,-1000:10000:PASS:579301:829891:127676:2:434:2:0:0
4	49115620	INV00001385	N	<INV>	.	LowQual	IMPRECISE;CIEND=-414,414;CIPOS=-414,414;SVTYPE=INV;SVMETHOD=EMBL.DELLYv0.6.7;CHR2=4;END=49642982;CT=5to5;INSLEN=0;PE=2;MAPQ=4	GT:GL:GQ:FT:RCL:RC:RCR:CN:DR:DV:RR:RV	0/0:0,-98.9684,-892.693:10000:PASS:580319:848676:108671:2:364:0:0:0
4	49115672	INV00001392	N	<INV>	.	LowQual	IMPRECISE;CIEND=-420,420;CIPOS=-420,420;SVTYPE=INV;SVMETHOD=EMBL.DELLYv0.6.7;CHR2=4;END=49654936;CT=5to5;INSLEN=0;PE=2;MAPQ=20	GT:GL:GQ:FT:RCL:RC:RCR:CN:DR:DV:RR:RV	0/0:0,-39.582,-469.333:10000:PASS:584108:912751:44305:3:154:2:0:0
4	49115812	INV00001428	N	<INV>	.	LowQual	IMPRECISE;CIEND=-9,9;CIPOS=-9,9;SVTYPE=INV;SVMETHOD=EMBL.DELLYv0.6.7;CHR2=4;END=49636786;CT=5to5;INSLEN=0;PE=3;MAPQ=2	GT:GL:GQ:FT:RCL:RC:RCR:CN:DR:DV:RR:RV	0/0:0,-77.8634,-760.567:10000:PASS:579108:795294:161240:2:288:0:0:0
4	49115824	INV00001402	N	<INV>	.	LowQual	IMPRECISE;CIEND=-9,9;CIPOS=-9,9;SVTYPE=INV;SVMETHOD=EMBL.DELLYv0.6.7;CHR2=4;END=49635494;CT=3to3;INSLEN=0;PE=5;MAPQ=4	GT:GL:GQ:FT:RCL:RC:RCR:CN:DR:DV:RR:RV	0/0:0,-79.3831,-771.679:10000:PASS:578936:785053:171281:2:300:1:0:0
4	49115992	INV00001438	N	<INV>	.	LowQual	IMPRECISE;CIEND=-418,418;CIPOS=-418,418;SVTYPE=INV;SVMETHOD=EMBL.DELLYv0.6.7;CHR2=4;END=49659608;CT=5to5;INSLEN=0;PE=4;MAPQ=3	GT:GL:GQ:FT:RCL:RC:RCR:CN:DR:DV:RR:RV	0/0:0,-52.3503,-527.754:10000:PASS:586328:935636:20291:3:191:0:0:0
4	49116106	INV00001429	N	<INV>	.	LowQual	IMPRECISE;CIEND=-392,392;CIPOS=-392,392;SVTYPE=INV;SVMETHOD=EMBL.DELLYv0.6.7;CHR2=4;END=49658320;CT=3to3;INSLEN=0;PE=4;MAPQ=18	GT:GL:GQ:FT:RCL:RC:RCR:CN:DR:DV:RR:RV	0/0:0,-23.6814,-348.307:10000:PASS:586125:922507:33097:3:100:3:0:0
4	49116329	INV00001434	N	<INV>	.	LowQual	IMPRECISE;CIEND=-394,394;CIPOS=-394,394;SVTYPE=INV;SVMETHOD=EMBL.DELLYv0.6.7;CHR2=4;END=49639098;CT=5to5;INSLEN=0;PE=3;MAPQ=5	GT:GL:GQ:FT:RCL:RC:RCR:CN:DR:DV:RR:RV	0/0:0,-41.0494,-390.814:10000:PASS:580499:814560:140776:2:159:2:0:0
4	49116408	INV00001431	N	<INV>	.	LowQual	IMPRECISE;CIEND=-105,105;CIPOS=-105,105;SVTYPE=INV;SVMETHOD=EMBL.DELLYv0.6.7;CHR2=4;END=49634696;CT=5to5;INSLEN=0;PE=2;MAPQ=15	GT:GL:GQ:FT:RCL:RC:RCR:CN:DR:DV:RR:RV	0/0:0,-69.1051,-598.04:10000:PASS:579344:773114:182148:2:270:1:0:0
4	49116443	INV00001435	N	<INV>	.	LowQual	IMPRECISE;CIEND=-362,362;CIPOS=-362,362;SVTYPE=INV;SVMETHOD=EMBL.DELLYv0.6.7;CHR2=4;END=49650635;CT=5to5;INSLEN=0;PE=2;MAPQ=16	GT:GL:GQ:FT:RCL:RC:RCR:CN:DR:DV:RR:RV	0/0:0,-27.2992,-233.459:10000:PASS:584469:889240:65596:3:111:2:0:0
4	49116446	INV00001432	N	<INV>	.	LowQual	IMPRECISE;CIEND=-401,401;CIPOS=-401,401;SVTYPE=INV;SVMETHOD=EMBL.DELLYv0.6.7;CHR2=4;END=49657645;CT=5to5;INSLEN=0;PE=3;MAPQ=8	GT:GL:GQ:FT:RCL:RC:RCR:CN:DR:DV:RR:RV	0/0:0,-63.5278,-884.623:10000:PASS:586474:918291:36505:3:239:3:0:0
4	49116457	INV00001440	N	<INV>	.	LowQual	IMPRECISE;CIEND=-165,165;CIPOS=-165,165;SVTYPE=INV;SVMETHOD=EMBL.DELLYv0.6.7;CHR2=4;END=49654860;CT=3to3;INSLEN=0;PE=2;MAPQ=12	GT:GL:GQ:FT:RCL:RC:RCR:CN:DR:DV:RR:RV	0/0:0,-46.7899,-579.497:10000:PASS:585994:910056:44436:3:172:2:0:0
4	49116472	INV00001437	N	<INV>	.	LowQual	IMPRECISE;CIEND=-376,376;CIPOS=-376,376;SVTYPE=INV;SVMETHOD=EMBL.DELLYv0.6.7;CHR2=4;END=49647389;CT=3to3;INSLEN=0;PE=3;MAPQ=5	GT:GL:GQ:FT:RCL:RC:RCR:CN:DR:DV:RR:RV	0/0:0,-42.3898,-370.856:10000:PASS:584064:877048:77107:3:157:2:0:0
4	49116936	INV00001425	N	<INV>	.	LowQual	IMPRECISE;CIEND=-57,57;CIPOS=-57,57;SVTYPE=INV;SVMETHOD=EMBL.DELLYv0.6.7;CHR2=4;END=49659902;CT=3to3;INSLEN=0;PE=3;MAPQ=8	GT:GL:GQ:FT:RCL:RC:RCR:CN:DR:DV:RR:RV	0/0:0,-30.9837,-360.968:10000:PASS:590007:950165:1323:3:112:0:0:0
4	49116942	INV00001436	N	<INV>	.	LowQual	IMPRECISE;CIEND=-8,8;CIPOS=-8,8;SVTYPE=INV;SVMETHOD=EMBL.DELLYv0.6.7;CHR2=4;END=49658913;CT=3to3;INSLEN=0;PE=6;MAPQ=9	GT:GL:GQ:FT:RCL:RC:RCR:CN:DR:DV:RR:RV	0/0:0,-27.7794,-346.427:10000:PASS:589727:920352:31132:3:109:2:0:0
4	49117027	INV00001430	N	<INV>	.	LowQual	IMPRECISE;CIEND=-63,63;CIPOS=-63,63;SVTYPE=INV;SVMETHOD=EMBL.DELLYv0.6.7;CHR2=4;END=49659120;CT=5to5;INSLEN=0;PE=13;MAPQ=3	GT:GL:GQ:FT:RCL:RC:RCR:CN:DR:DV:RR:RV	0/0:0,-23.8249,-384.51:10000:PASS:589796:920873:30529:3:105:6:0:0
4	49117191	INV00001439	N	<INV>	.	LowQual	IMPRECISE;CIEND=-337,337;CIPOS=-337,337;SVTYPE=INV;SVMETHOD=EMBL.DELLYv0.6.7;CHR2=4;END=49644615;CT=5to5;INSLEN=0;PE=7;MAPQ=4	GT:GL:GQ:FT:RCL:RC:RCR:CN:DR:DV:RR:RV	0/0:0,-46.1684,-589.223:10000:PASS:585588:851847:99328:2:164:3:0:0
4	49117313	INV00001426	N	<INV>	.	LowQual	IMPRECISE;CIEND=-401,401;CIPOS=-401,401;SVTYPE=INV;SVMETHOD=EMBL.DELLYv0.6.7;CHR2=4;END=49642418;CT=3to3;INSLEN=0;PE=4;MAPQ=5	GT:GL:GQ:FT:RCL:RC:RCR:CN:DR:DV:RR:RV	0/0:0,-71.4429,-704.401:10000:PASS:585521:839053:111392:2:262:2:0:0
4	49117315	INV00001433	N	<INV>	.	LowQual	IMPRECISE;CIEND=-392,392;CIPOS=-392,392;SVTYPE=INV;SVMETHOD=EMBL.DELLYv0.6.7;CHR2=4;END=49650870;CT=3to3;INSLEN=0;PE=3;MAPQ=6	GT:GL:GQ:FT:RCL:RC:RCR:CN:DR:DV:RR:RV	0/0:0,-68.5471,-873.719:10000:PASS:588107:886572:63868:3:241:2:0:0
4	49117316	INV00001424	N	<INV>	.	LowQual	IMPRECISE;CIEND=-419,419;CIPOS=-419,419;SVTYPE=INV;SVMETHOD=EMBL.DELLYv0.6.7;CHR2=4;END=49652513;CT=5to5;INSLEN=0;PE=2;MAPQ=2	GT:GL:GQ:FT:RCL:RC:RCR:CN:DR:DV:RR:RV	0/0:0,-74.0237,-722.146:10000:PASS:588649:890950:59488:3:270:0:0:0
4	49117318	INV00001422	N	<INV>	.	LowQual	IMPRECISE;CIEND=-371,371;CIPOS=-371,371;SVTYPE=INV;SVMETHOD=EMBL.DELLYv0.6.7;CHR2=4;END=49636883;CT=3to3;INSLEN=0;PE=3;MAPQ=4	GT:GL:GQ:FT:RCL:RC:RCR:CN:DR:DV:RR:RV	0/0:0,-67.6341,-573.08:10000:PASS:584001:791255:159181:2:259:1:0:0
4	49117318	INV00001441	N	<INV>	.	LowQual	IMPRECISE;CIEND=-49,49;CIPOS=-49,49;SVTYPE=INV;SVMETHOD=EMBL.DELLYv0.6.7;CHR2=4;END=49644766;CT=3to3;INSLEN=0;PE=10;MAPQ=5	GT:GL:GQ:FT:RCL:RC:RCR:CN:DR:DV:RR:RV	0/0:0,-68.6359,-724.752:10000:PASS:586282:859190:91246:3:274:5:0:0
4	49117334	INV00001427	N	<INV>	.	LowQual	IMPRECISE;CIEND=-197,197;CIPOS=-197,197;SVTYPE=INV;SVMETHOD=EMBL.DELLYv0.6.7;CHR2=4;END=49637193;CT=5to5;INSLEN=0;PE=3;MAPQ=4	GT:GL:GQ:FT:RCL:RC:RCR:CN:DR:DV:RR:RV	0/0:0,-77.464,-773.426:10000:PASS:584125:792233:158158:2:290:2:0:0
4	49117592	INV00001423	N	<INV>	.	LowQual	IMPRECISE;CIEND=-429,429;CIPOS=-429,429;SVTYPE=INV;SVMETHOD=EMBL.DELLYv0.6.7;CHR2=4;END=49654457;CT=5to5;INSLEN=0;PE=2;MAPQ=18	GT:GL:GQ:FT:RCL:RC:RCR:CN:DR:DV:RR:RV	0/0:0,-33.2085,-405.02:10000:PASS:589722:903274:46424:3:126:2:0:0
4	49118345	INV00001442	N	<INV>	.	LowQual	IMPRECISE;CIEND=-432,432;CIPOS=-432,432;SVTYPE=INV;SVMETHOD=EMBL.DELLYv0.6.7;CHR2=4;END=49637159;CT=5to5;INSLEN=0;PE=2;MAPQ=18	GT:GL:GQ:FT:RCL:RC:RCR:CN:DR:DV:RR:RV	0/0:0,-19.6531,-274.879:10000:PASS:584805:790423:158397:2:83:2:0:0
4	49118629	INV00001495	N	<INV>	.	LowQual	IMPRECISE;CIEND=-131,131;CIPOS=-131,131;SVTYPE=INV;SVMETHOD=EMBL.DELLYv0.6.7;CHR2=4;END=49647517;CT=5to5;INSLEN=0;PE=3;MAPQ=5	GT:GL:GQ:FT:RCL:RC:RCR:CN:DR:DV:RR:RV	0/0:0,-36.2088,-292.199:10000:PASS:588657:870831:76892:3:134:2:0:0
4	49118632	INV00001458	N	<INV>	.	LowQual	IMPRECISE;CIEND=-192,192;CIPOS=-192,192;SVTYPE=INV;SVMETHOD=EMBL.DELLYv0.6.7;CHR2=4;END=49635628;CT=5to5;INSLEN=0;PE=3;MAPQ=5	GT:GL:GQ:FT:RCL:RC:RCR:CN:DR:DV:RR:RV	0/0:0,-139.74,-1000:10000:PASS:585278:776623:171092:2:507:2:0:0
4	49118642	INV00001447	N	<INV>	.	LowQual	IMPRECISE;CIEND=-44,44;CIPOS=-44,44;SVTYPE=INV;SVMETHOD=EMBL.DELLYv0.6.7;CHR2=4;END=49659540;CT=5to5;INSLEN=0;PE=21;MAPQ=8	GT:GL:GQ:FT:RCL:RC:RCR:CN:DR:DV:RR:RV	0/0:0,-141.871,-1000:10000:PASS:592250:920929:26742:3:515:1:0:0
4	49118661	INV00001476	N	<INV>	.	LowQual	IMPRECISE;CIEND=-362,362;CIPOS=-362,362;SVTYPE=INV;SVMETHOD=EMBL.DELLYv0.6.7;CHR2=4;END=49656751;CT=5to5;INSLEN=0;PE=2;MAPQ=23	GT:GL:GQ:FT:RCL:RC:RCR:CN:DR:DV:RR:RV	0/0:0,-42.8026,-590.743:10000:PASS:591665:907975:39505:3:156:1:0:0
4	49118683	INV00001505	N	<INV>	.	LowQual	IMPRECISE;CIEND=-156,156;CIPOS=-156,156;SVTYPE=INV;SVMETHOD=EMBL.DELLYv0.6.7;CHR2=4;END=49653177;CT=5to5;INSLEN=0;PE=2;MAPQ=4	GT:GL:GQ:FT:RCL:RC:RCR:CN:DR:DV:RR:RV	0/0:0,-51.2843,-456.282:10000:PASS:590892:893782:53291:3:196:0:0:0
4	49118690	INV00001513	N	<INV>	.	LowQual	IMPRECISE;CIEND=-23,23;CIPOS=-23,23;SVTYPE=INV;SVMETHOD=EMBL.DELLYv0.6.7;CHR2=4;END=49640126;CT=5to5;INSLEN=0;PE=4;MAPQ=7	GT:GL:GQ:FT:RCL:RC:RCR:CN:DR:DV:RR:RV	0/0:0,-120.311,-1000:10000:PASS:587210:820212:126777:2:454:3:0:0
4	49118739	INV00001461	N	<INV>	.	LowQual	IMPRECISE;CIEND=-365,365;CIPOS=-365,365;SVTYPE=INV;SVMETHOD=EMBL.DELLYv0.6.7;CHR2=4;END=49656327;CT=3to3;INSLEN=0;PE=6;MAPQ=9	GT:GL:GQ:FT:RCL:RC:RCR:CN:DR:DV:RR:RV	0/0:0,-46.9714,-731.971:10000:PASS:592416:906468:40051:3:181:5:0:0
4	49118744	INV00001480	N	<INV>	.	LowQual	IMPRECISE;CIEND=-416,416;CIPOS=-416,416;SVTYPE=INV;SVMETHOD=EMBL.DELLYv0.6.7;CHR2=4;END=49636148;CT=3to3;INSLEN=0;PE=2;MAPQ=12	GT:GL:GQ:FT:RCL:RC:RCR:CN:DR:DV:RR:RV	0/0:0,-158.525,-1000:10000:PASS:586563:779131:167343:2:588:1:0:0
4	49118748	INV00001469	N	<INV>	.	LowQual	IMPRECISE;CIEND=-412,412;CIPOS=-412,412;SVTYPE=INV;SVMETHOD=EMBL.DELLYv0.6.7;CHR2=4;END=49643742;CT=3to3;INSLEN=0;PE=4;MAPQ=5	GT:GL:GQ:FT:RCL:RC:RCR:CN:DR:DV:RR:RV	0/0:0,-36.4762,-360.626:10000:PASS:588701:842991:103455:2:135:2:0:0
4	49118784	INV00001452	N	<INV>	.	LowQual	IMPRECISE;CIEND=-329,329;CIPOS=-329,329;SVTYPE=INV;SVMETHOD=EMBL.DELLYv0.6.7;CHR2=4;END=49635507;CT=3to3;INSLEN=0;PE=3;MAPQ=5	GT:GL:GQ:FT:RCL:RC:RCR:CN:DR:DV:RR:RV	0/0:0,-150.846,-1000:10000:PASS:586547:775027:171252:2:596:2:0:0
4	49118845	INV00001520	N	<INV>	.	LowQual	IMPRECISE;CIEND=-120,120;CIPOS=-120,120;SVTYPE=INV;SVMETHOD=EMBL.DELLYv0.6.7;CHR2=4;END=49641758;CT=5to5;INSLEN=0;PE=4;MAPQ=4	GT:GL:GQ:FT:RCL:RC:RCR:CN:DR:DV:RR:RV	0/0:0,-44.8284,-376.773:10000:PASS:588655:829709:116159:2:175:1:0:0
4	49118856	INV00001525	N	<INV>	.	LowQual	IMPRECISE;CIEND=-359,359;CIPOS=-359,359;SVTYPE=INV;SVMETHOD=EMBL.DELLYv0.6.7;CHR2=4;END=49636725;CT=5to5;INSLEN=0;PE=3;MAPQ=6	GT:GL:GQ:FT:RCL:RC:RCR:CN:DR:DV:RR:RV	0/0:0,-126.768,-949.494:10000:PASS:587370:784229:161494:2:494:2:0:0
4	49118923	INV00001490	N	<INV>	.	LowQual	IMPRECISE;CIEND=-410,410;CIPOS=-410,410;SVTYPE=INV;SVMETHOD=EMBL.DELLYv0.6.7;CHR2=4;END=49639579;CT=5to5;INSLEN=0;PE=2;MAPQ=13	GT:GL:GQ:FT:RCL:RC:RCR:CN:DR:DV:RR:RV	0/0:0,-223.562,-1000:10000:PASS:588496:811847:133490:2:872:1:0:0
4	49119006	INV00001456	N	<INV>	.	LowQual	IMPRECISE;CIEND=-397,397;CIPOS=-397,397;SVTYPE=INV;SVMETHOD=EMBL.DELLYv0.6.7;CHR2=4;END=49652367;CT=3to3;INSLEN=0;PE=2;MAPQ=5	GT:GL:GQ:FT:RCL:RC:RCR:CN:DR:DV:RR:RV	0/0:0,-123.183,-905.957:10000:PASS:593917:883465:60039:3:476:1:0:0
4	49119086	INV00001497	N	<INV>	.	LowQual	IMPRECISE;CIEND=-118,118;CIPOS=-118,118;SVTYPE=INV;SVMETHOD=EMBL.DELLYv0.6.7;CHR2=4;END=49649979;CT=3to3;INSLEN=0;PE=3;MAPQ=7	GT:GL:GQ:FT:RCL:RC:RCR:CN:DR:DV:RR:RV	0/0:0,-78.0855,-763.214:10000:PASS:593544:875310:67845:3:290:2:0:0
4	49119179	INV00001472	N	<INV>	.	LowQual	IMPRECISE;CIEND=-172,172;CIPOS=-172,172;SVTYPE=INV;SVMETHOD=EMBL.DELLYv0.6.7;CHR2=4;END=49646746;CT=3to3;INSLEN=0;PE=3;MAPQ=2	GT:GL:GQ:FT:RCL:RC:RCR:CN:DR:DV:RR:RV	0/0:0,-72.8684,-765.225:10000:PASS:592637:860919:82041:3:260:1:0:0
4	49119328	INV00001503	N	<INV>	.	LowQual	IMPRECISE;CIEND=-391,391;CIPOS=-391,391;SVTYPE=INV;SVMETHOD=EMBL.DELLYv0.6.7;CHR2=4;END=49641834;CT=3to3;INSLEN=0;PE=2;MAPQ=23	GT:GL:GQ:FT:RCL:RC:RCR:CN:DR:DV:RR:RV	0/0:0,-38.7075,-474.663:10000:PASS:591631:827039:115464:2:141:1:0:0
4	49119397	INV00001487	N	<INV>	.	LowQual	IMPRECISE;CIEND=-59,59;CIPOS=-59,59;SVTYPE=INV;SVMETHOD=EMBL.DELLYv0.6.7;CHR2=4;END=49637596;CT=3to3;INSLEN=0;PE=3;MAPQ=1	GT:GL:GQ:FT:RCL:RC:RCR:CN:DR:DV:RR:RV	0/0:0,-40.7885,-487.943:10000:PASS:590551:797615:144728:2:149:1:0:0
4	49119627	INV00001519	N	<INV>	.	LowQual	IMPRECISE;CIEND=-391,391;CIPOS=-391,391;SVTYPE=INV;SVMETHOD=EMBL.DELLYv0.6.7;CHR2=4;END=49636723;CT=5to5;INSLEN=0;PE=2;MAPQ=4	GT:GL:GQ:FT:RCL:RC:RCR:CN:DR:DV:RR:RV	0/0:0,-120.916,-978.237:10000:PASS:590827:780155:161498:2:465:0:0:0
4	49119627	INV00001455	N	<INV>	.	LowQual	IMPRECISE;CIEND=-384,384;CIPOS=-384,384;SVTYPE=INV;SVMETHOD=EMBL.DELLYv0.6.7;CHR2=4;END=49641763;CT=5to5;INSLEN=0;PE=2;MAPQ=5	GT:GL:GQ:FT:RCL:RC:RCR:CN:DR:DV:RR:RV	0/0:0,-33.6822,-318.115:10000:PASS:592200:825546:116107:2:127:1:0:0
4	49119627	INV00001475	N	<INV>	.	LowQual	IMPRECISE;CIEND=-431,431;CIPOS=-431,431;SVTYPE=INV;SVMETHOD=EMBL.DELLYv0.6.7;CHR2=4;END=49647118;CT=5to5;INSLEN=0;PE=3;MAPQ=7	GT:GL:GQ:FT:RCL:RC:RCR:CN:DR:DV:RR:RV	0/0:0,-79.5296,-748.796:10000:PASS:593681:861283:80370:3:302:3:0:0
4	49119692	INV00001457	N	<INV>	.	LowQual	IMPRECISE;CIEND=-110,110;CIPOS=-110,110;SVTYPE=INV;SVMETHOD=EMBL.DELLYv0.6.7;CHR2=4;END=49644306;CT=5to5;INSLEN=0;PE=2;MAPQ=8	GT:GL:GQ:FT:RCL:RC:RCR:CN:DR:DV:RR:RV	0/0:0,-79.0932,-720.859:10000:PASS:593224:840285:101018:2:299:1:0:0
4	49119693	INV00001471	N	<INV>	.	LowQual	IMPRECISE;CIEND=-197,197;CIPOS=-197,197;SVTYPE=INV;SVMETHOD=EMBL.DELLYv0.6.7;CHR2=4;END=49639805;CT=5to5;INSLEN=0;PE=2;MAPQ=5	GT:GL:GQ:FT:RCL:RC:RCR:CN:DR:DV:RR:RV	0/0:0,-183.6,-1000:10000:PASS:591926:812532:128768:2:716:1:0:0
4	49119765	INV00001510	N	<INV>	.	LowQual	IMPRECISE;CIEND=-389,389;CIPOS=-389,389;SVTYPE=INV;SVMETHOD=EMBL.DELLYv0.6.7;CHR2=4;END=49634781;CT=3to3;INSLEN=0;PE=3;MAPQ=4	GT:GL:GQ:FT:RCL:RC:RCR:CN:DR:DV:RR:RV	0/0:0,-167.315,-1000:10000:PASS:592512:761350:177806:2:643:0:0:0
4	49119926	INV00001511	N	<INV>	.	LowQual	IMPRECISE;CIEND=-29,29;CIPOS=-29,29;SVTYPE=INV;SVMETHOD=EMBL.DELLYv0.6.7;CHR2=4;END=49658505;CT=5to5;INSLEN=0;PE=3;MAPQ=8	GT:GL:GQ:FT:RCL:RC:RCR:CN:DR:DV:RR:RV	0/0:0,-95.8549,-1000:10000:PASS:599703:906379:32395:3:329:1:0:0
4	49120047	INV00001491	N	<INV>	.	LowQual	IMPRECISE;CIEND=-425,425;CIPOS=-425,425;SVTYPE=INV;SVMETHOD=EMBL.DELLYv0.6.7;CHR2=4;END=49641826;CT=3to3;INSLEN=0;PE=2;MAPQ=26	GT:GL:GQ:FT:RCL:RC:RCR:CN:DR:DV:RR:RV	0/0:0,-37.6121,-535.531:10000:PASS:595300:822733:115473:2:141:2:0:0
4	49120081	INV00001494	N	<INV>	.	PASS	IMPRECISE;CIEND=-86,86;CIPOS=-86,86;SVTYPE=INV;SVMETHOD=EMBL.DELLYv0.6.7;CHR2=4;END=49644735;CT=3to3;INSLEN=0;PE=5;MAPQ=20	GT:GL:GQ:FT:RCL:RC:RCR:CN:DR:DV:RR:RV	0/0:0,-31.8142,-529.646:10000:PASS:596418:846024:91877:2:133:4:0:0
4	49120115	INV00001501	N	<INV>	.	LowQual	IMPRECISE;CIEND=-86,86;CIPOS=-86,86;SVTYPE=INV;SVMETHOD=EMBL.DELLYv0.6.7;CHR2=4;END=49635524;CT=3to3;INSLEN=0;PE=6;MAPQ=8	GT:GL:GQ:FT:RCL:RC:RCR:CN:DR:DV:RR:RV	0/0:0,-34.5178,-538.855:10000:PASS:593797:766572:171202:2:136:3:0:0
4	49120117	INV00001517	N	<INV>	.	LowQual	IMPRECISE;CIEND=-433,433;CIPOS=-433,433;SVTYPE=INV;SVMETHOD=EMBL.DELLYv0.6.7;CHR2=4;END=49647208;CT=3to3;INSLEN=0;PE=2;MAPQ=5	GT:GL:GQ:FT:RCL:RC:RCR:CN:DR:DV:RR:RV	0/0:0,-40.8069,-571.724:10000:PASS:597227:857795:79976:3:143:1:0:0
4	49120527	INV00001507	N	<INV>	.	LowQual	IMPRECISE;CIEND=-324,324;CIPOS=-324,324;SVTYPE=INV;SVMETHOD=EMBL.DELLYv0.6.7;CHR2=4;END=49656745;CT=5to5;INSLEN=0;PE=3;MAPQ=3	GT:GL:GQ:FT:RCL:RC:RCR:CN:DR:DV:RR:RV	0/0:0,-44.6036,-596.716:10000:PASS:602662:895185:39521:3:157:1:0:0
[truncated: 1,681,003 more chars]
