# Supplementary material for: Discovery of large genomic inversions using long range information
Source: BMC Genomics. 2017 Jan 10;18:65. doi: 10.1186/s12864-016-3444-1 (PMC5223412; doi:10.1186/s12864-016-3444-1)
Supplement: Additional file 2: — Call sets. Call sets generated by Valor, DELLY, LUMPY, and GASVPro using both real data and simulations. (ZIP 72710 kb) [file 12864_2016_3444_MOESM2_ESM.zip › supplementary/NA12877/delly_NA12877_platinum.bed]

1	10440	249239907	249229467	PASS
1	10449	249239260	249228811	LowQual
1	1584536	233312649	231728113	LowQual
1	1647773	21287597	19639824	LowQual
1	1647932	228422164	226774232	LowQual
1	1944278	1945446	1168	LowQual
1	2332666	2776102	443436	LowQual
1	4449490	4449605	115	LowQual
1	5734310	62390934	56656624	LowQual
1	6064851	6066784	1933	LowQual
1	6065500	6066383	883	LowQual
1	6364244	231007849	224643605	PASS
1	6365003	8972374	2607371	LowQual
1	6515304	17019813	10504509	PASS
1	6515422	17019579	10504157	PASS
1	6618865	6619784	919	PASS
1	6619031	6619683	652	PASS
1	6733320	231007800	224274480	LowQual
1	7026974	7027336	362	LowQual
1	8045751	8047055	1304	LowQual
1	9684036	36517088	26833052	LowQual
1	9786476	59862096	50075620	LowQual
1	10247960	186826384	176578424	LowQual
1	10630912	56544214	45913302	LowQual
1	11101807	114467369	103365562	LowQual
1	11101812	114467305	103365493	LowQual
1	12718143	242995121	230276978	LowQual
1	12737562	217887831	205150269	LowQual
1	12737576	217888068	205150492	LowQual
1	12891537	13736743	845206	LowQual
1	12895181	12909382	14201	LowQual
1	12909376	12950026	40650	LowQual
1	12988900	13378453	389553	LowQual
1	13007795	13736746	728951	LowQual
1	13173747	13736738	562991	LowQual
1	13796725	40483001	26686276	LowQual
1	15436942	245961699	230524757	LowQual
1	15437037	245961776	230524739	LowQual
1	16623146	200658272	184035126	LowQual
1	16830274	17236272	405998	PASS
1	16831912	17234961	403049	LowQual
1	16832023	17234780	402757	LowQual
1	16833695	145382201	128548506	LowQual
1	16834124	17229189	395065	LowQual
1	16834210	145381398	128547188	LowQual
1	16834417	145381299	128546882	LowQual
1	16835506	17226879	391373	LowQual
1	16839756	17223462	383706	LowQual
1	16840010	17223325	383315	PASS
1	16849979	17234570	384591	LowQual
1	16857046	17203883	346837	LowQual
1	16871569	17054559	182990	LowQual
1	16885168	146471525	129586357	LowQual
1	16950049	17275542	325493	LowQual
1	17003813	17054667	50854	LowQual
1	17007431	17185864	178433	LowQual
1	17051740	234912187	217860447	PASS
1	17183074	144879606	127696532	LowQual
1	17185930	145382579	128196649	LowQual
1	17213416	143667810	126454394	LowQual
1	17216858	149229911	132013053	PASS
1	17218375	149228118	132009743	PASS
1	17225485	149220648	131995163	PASS
1	17225612	149220767	131995155	PASS
1	17226877	149218547	131991670	LowQual
1	17229124	149217400	131988276	LowQual
1	17229884	149216621	131986737	PASS
1	17229972	149216269	131986297	PASS
1	17231409	149215752	131984343	PASS
1	17234148	147855618	130621470	LowQual
1	17235177	116517092	99281915	LowQual
1	17236159	149213966	131977807	LowQual
1	17236291	147852815	130616524	LowQual
1	19308499	236610407	217301908	PASS
1	19351608	19353074	1466	LowQual
1	21496393	113542289	92045896	LowQual
1	21700996	21701195	199	LowQual
1	21701113	21701213	100	PASS
1	21734200	21734642	442	LowQual
1	21754029	21807065	53036	PASS
1	21754411	21806570	52159	PASS
1	21790548	149110752	127320204	LowQual
1	21790653	120391849	98601196	LowQual
1	21790780	120391537	98600757	LowQual
1	21816661	231007791	209191130	LowQual
1	22298395	87158867	64860472	LowQual
1	24210837	32068804	7857967	LowQual
1	25610211	25736311	126100	PASS
1	25613746	25614292	546	PASS
1	25614292	25732077	117785	PASS
1	25908890	26950825	1041935	LowQual
1	25908961	26950708	1041747	PASS
1	27357009	79152211	51795202	LowQual
1	27412945	167026139	139613194	LowQual
1	27412983	154686748	127273765	LowQual
1	28011395	205334028	177322633	LowQual
1	28246550	28247483	933	LowQual
1	28701931	43174815	14472884	LowQual
1	29720840	30878819	1157979	PASS
1	29878069	31129389	1251320	PASS
1	30228941	30834490	605549	LowQual
1	30229044	30834177	605133	LowQual
1	30569405	30569516	111	PASS
1	30680755	231007796	200327041	LowQual
1	30878513	30878819	306	PASS
1	30910487	105446524	74536037	LowQual
1	31971542	31971649	107	PASS
1	32060910	95197065	63136155	LowQual
1	32061033	95196792	63135759	PASS
1	32600096	32600660	564	LowQual
1	33204101	226240579	193036478	LowQual
1	33974107	64882565	30908458	LowQual
1	34456691	142538220	108081529	LowQual
1	35267828	54976290	19708462	PASS
1	35268049	54976340	19708291	PASS
1	35622362	44629267	9006905	LowQual
1	36733204	36734643	1439	PASS
1	36733588	36734507	919	PASS
1	37259427	203573094	166313667	PASS
1	38364642	38365407	765	LowQual
1	39295877	39296475	598	LowQual
1	39411515	57635729	18224214	LowQual
1	39762368	99002224	59239856	LowQual
1	39762521	99002144	59239623	LowQual
1	39975509	40242057	266548	PASS
1	40472556	40475156	2600	PASS
1	40472694	40474988	2294	PASS
1	40474042	40476040	1998	PASS
1	40761256	40763696	2440	LowQual
1	41797838	180843785	139045947	LowQual
1	43174814	180287546	137112732	LowQual
1	43587784	43588323	539	LowQual
1	44059298	44059887	589	PASS
1	44059956	117245435	73185479	LowQual
1	44621162	44623105	1943	LowQual
1	45414396	45414546	150	LowQual
1	46803934	46805034	1100	LowQual
1	47395082	47615141	220059	PASS
1	52864329	52865005	676	LowQual
1	53422017	53422627	610	LowQual
1	55023567	177467858	122444291	LowQual
1	56131947	165789505	109657558	LowQual
1	57709703	57709907	204	LowQual
1	58405006	58405186	180	LowQual
1	59156254	59156429	175	LowQual
1	61243055	94322631	33079576	LowQual
1	63866032	142599605	78733573	LowQual
1	64838823	64855327	16504	LowQual
1	64839570	64854697	15127	LowQual
1	64882561	182709533	117826972	PASS
1	65605908	111902814	46296906	LowQual
1	66518639	66518879	240	LowQual
1	68097157	83202497	15105340	LowQual
1	68802927	68804646	1719	LowQual
1	72393768	175201178	102807410	LowQual
1	72910137	72911684	1547	LowQual
1	72910423	72911584	1161	LowQual
1	73594980	160661623	87066643	LowQual
1	76951161	77205127	253966	LowQual
1	76951511	77204768	253257	LowQual
1	77832664	77833664	1000	PASS
1	80794931	106505930	25710999	LowQual
1	80861750	80874375	12625	LowQual
1	81660352	81661559	1207	PASS
1	81660357	81661371	1014	PASS
1	82134521	82135567	1046	LowQual
1	82221986	82222225	239	LowQual
1	84808482	177973527	93165045	LowQual
1	86398709	179575378	93176669	LowQual
1	86809934	89719730	2909796	PASS
1	86810127	89719543	2909416	PASS
1	87451201	192192169	104740968	LowQual
1	90556908	90557101	193	LowQual
1	91924806	91924953	147	LowQual
1	93262210	93262357	147	PASS
1	93262268	93262456	188	PASS
1	94322622	184203175	89880553	LowQual
1	95125712	174404782	79279070	LowQual
1	99974316	163468883	63494567	LowQual
1	101978992	224247222	122268230	LowQual
1	102018576	102018685	109	PASS
1	102293448	202609946	100316498	LowQual
1	102293685	202609866	100316181	LowQual
1	102516744	102516888	144	LowQual
1	102892281	102970241	77960	PASS
1	102892533	102970100	77567	PASS
1	104480856	247132851	142651995	LowQual
1	106938069	106938381	312	LowQual
1	111106983	181869116	70762133	LowQual
1	113206349	167175291	53968942	LowQual
1	113542329	155523706	41981377	LowQual
1	113959092	220134257	106175165	LowQual
1	113959097	220134144	106175047	LowQual
1	114038617	114038839	222	LowQual
1	114645955	114654427	8472	PASS
1	114646032	114654312	8280	PASS
1	116689611	119721533	3031922	LowQual
1	119868768	232715940	112847172	LowQual
1	120391406	145289111	24897705	PASS
1	120557661	145263747	24706086	LowQual
1	120603086	145218366	24615280	LowQual
1	120675944	145142613	24466669	LowQual
1	120690692	145183431	24492739	LowQual
1	120763495	143988560	23225065	LowQual
1	121138067	148854860	27716793	PASS
1	121138359	148855307	27716948	PASS
1	121142523	148850592	27708069	LowQual
1	121142578	148849957	27707379	LowQual
1	121142903	148848608	27705705	LowQual
1	121143087	148850068	27706981	LowQual
1	121143092	148849193	27706101	LowQual
1	121485057	121485377	320	PASS
1	121485230	219920683	98435453	LowQual
1	142538928	142967328	428400	LowQual
1	142543712	143544526	1000814	LowQual
1	142544576	143543783	999207	LowQual
1	142546038	143540679	994641	LowQual
1	142546155	143540476	994321	LowQual
1	142552370	143534279	981909	LowQual
1	142569722	143516681	946959	LowQual
1	142589793	143496973	907180	LowQual
1	142590730	143495639	904909	LowQual
1	142599622	142909994	310372	LowQual
1	142602458	142907257	304799	LowQual
1	142615152	143471262	856110	LowQual
1	142647576	142801970	154394	LowQual
1	142668268	143165054	496786	LowQual
1	142668457	143163728	495271	LowQual
1	143161438	143426777	265339	LowQual
1	143163708	143164937	1229	LowQual
1	143164843	143165038	195	LowQual
1	143920796	206130900	62210104	LowQual
1	143979023	206072766	62093743	PASS
1	144145991	148341389	4195398	LowQual
1	144470062	149239951	4769889	LowQual
1	144526672	149203659	4676987	PASS
1	144603846	146578366	1974520	LowQual
1	144814196	148344396	3530200	LowQual
1	144862787	149051178	4188391	LowQual
1	144862989	149051072	4188083	PASS
1	145109010	148183900	3074890	LowQual
1	145382577	146556438	1173861	LowQual
1	145833119	147394568	1561449	PASS
1	146701617	146818873	117256	LowQual
1	146702271	146818254	115983	LowQual
1	147392601	147392825	224	LowQual
1	147501360	147740953	239593	LowQual
1	147752832	147775584	22752	PASS
1	148176166	149576648	1400482	LowQual
1	149406538	149845642	439104	LowQual
1	150565639	150566589	950	LowQual
1	150904023	231007835	80103812	LowQual
1	150994917	150996486	1569	LowQual
1	151840238	203531069	51690831	LowQual
1	151842195	151843534	1339	LowQual
1	153981870	153981988	118	LowQual
1	154274993	154275841	848	LowQual
1	156133419	156134861	1442	LowQual
1	157198329	157434190	235861	PASS
1	157339046	157466626	127580	LowQual
1	157348357	157458038	109681	PASS
1	157348486	157457751	109265	PASS
1	157887241	157887842	601	PASS
1	157887455	157887665	210	PASS
1	159304334	159305703	1369	LowQual
1	159428684	159494908	66224	PASS
1	160011496	160011610	114	LowQual
1	160339125	193108464	32769339	LowQual
1	162558931	180625618	18066687	LowQual
1	163540234	163540380	146	LowQual
1	165552412	165552875	463	PASS
1	165552484	165552835	351	PASS
1	166676211	170251289	3575078	LowQual
1	168186185	182274316	14088131	PASS
1	174312160	232869246	58557086	LowQual
1	175200571	175201938	1367	PASS
1	175200803	175201754	951	LowQual
1	178994387	244057550	65063163	LowQual
1	180370051	180370213	162	LowQual
1	183428263	183429062	799	LowQual
1	184576890	194638630	10061740	LowQual
1	185963184	187106944	1143760	LowQual
1	186826156	186826405	249	PASS
1	187464829	187466728	1899	PASS
1	187466476	187466730	254	PASS
1	189660090	189660242	152	LowQual
1	192799169	193043298	244129	PASS
1	192799457	193043077	243620	LowQual
1	192970819	231007804	38036985	LowQual
1	194830501	194830713	212	LowQual
1	195111976	195113676	1700	LowQual
1	195112304	211625432	16513128	LowQual
1	198545394	198545822	428	LowQual
1	202808318	202808931	613	LowQual
1	205178631	205178813	182	PASS
1	205178633	205178775	142	PASS
1	205562685	210559576	4996891	LowQual
1	207074681	207074908	227	LowQual
1	207292322	207292430	108	PASS
1	207292347	207293215	868	PASS
1	211578023	211630465	52442	LowQual
1	212898188	224537728	11639540	LowQual
1	212898397	224537617	11639220	LowQual
1	212913922	212914063	141	LowQual
1	219704771	219704875	104	LowQual
1	220583954	220584164	210	LowQual
1	220676373	220676512	139	LowQual
1	223029245	223029353	108	LowQual
1	223634659	223634910	251	LowQual
1	229551593	237097737	7546144	LowQual
1	231739040	237809359	6070319	LowQual
1	236127832	237449900	1322068	LowQual
1	236127937	237449861	1321924	LowQual
1	237566050	237566208	158	PASS
1	237566104	237566205	101	PASS
1	238625343	238625590	247	LowQual
1	239091631	239092101	470	LowQual
1	246798195	247453873	655678	LowQual
1	246798394	247453792	655398	LowQual
1	247287203	247337161	49958	LowQual
1	247291164	247333741	42577	PASS
1	247291289	247333876	42587	PASS
1	248603448	248815296	211848	PASS
1	248606883	248811848	204965	LowQual
1	248606995	248811681	204686	LowQual
1	248607865	248810906	203041	PASS
2	679339	33141460	32462121	LowQual
2	992260	36081558	35089298	LowQual
2	1217870	62958026	61740156	LowQual
2	1444644	1444859	215	LowQual
2	3191469	33141297	29949828	LowQual
2	3889017	185124049	181235032	LowQual
2	4154555	33141665	28987110	LowQual
2	5144053	8015565	2871512	LowQual
2	6639045	147041145	140402100	LowQual
2	7446854	151852025	144405171	LowQual
2	8978521	35819244	26840723	LowQual
2	9877730	33141297	23263567	LowQual
2	10190507	10191150	643	LowQual
2	10539487	129098905	118559418	LowQual
2	10836540	61808137	50971597	LowQual
2	10845099	232506398	221661299	LowQual
2	10946888	113477526	102530638	LowQual
2	11172655	33141398	21968743	LowQual
2	11520746	24739583	13218837	LowQual
2	12015111	33141371	21126260	LowQual
2	12015122	33141532	21126410	LowQual
2	12498191	12498431	240	LowQual
2	14209719	33141556	18931837	LowQual
2	14249732	14249941	209	LowQual
2	14929059	14988855	59796	LowQual
2	15442917	196142791	180699874	LowQual
2	15668837	162623764	146954927	LowQual
2	16406393	16407765	1372	PASS
2	18649060	33141589	14492529	LowQual
2	21204350	110351206	89146856	LowQual
2	21290558	25985731	4695173	LowQual
2	21668375	33141674	11473299	LowQual
2	22009599	22009709	110	LowQual
2	24626187	33141309	8515122	LowQual
2	25275413	25276810	1397	LowQual
2	25503406	33141311	7637905	LowQual
2	25815624	33141412	7325788	LowQual
2	26396315	33141374	6745059	LowQual
2	26699739	33141509	6441770	LowQual
2	27691606	242676495	214984889	LowQual
2	27922786	206935941	179013155	LowQual
2	28470911	34704410	6233499	LowQual
2	28656255	33141372	4485117	LowQual
2	32046230	241221519	209175289	LowQual
2	33091875	38706978	5615103	LowQual
2	33091901	215765788	182673887	LowQual
2	33091907	37388518	4296611	LowQual
2	33091919	102630185	69538266	LowQual
2	33091930	227986410	194894480	LowQual
2	33091939	105563697	72471758	LowQual
2	33091956	79863568	46771612	LowQual
2	33091959	228280391	195188432	LowQual
2	33091961	223045383	189953422	LowQual
2	33092042	101041428	67949386	LowQual
2	33141297	127818858	94677561	LowQual
2	33141303	57706069	24564766	LowQual
2	33141308	195041460	161900152	LowQual
2	33141309	167641368	134500059	LowQual
2	33141312	70995596	37854284	LowQual
2	33141312	90450347	57309035	LowQual
2	33141312	153476086	120334774	LowQual
2	33141312	218794545	185653233	LowQual
2	33141313	196428092	163286779	LowQual
2	33141314	157505497	124364183	LowQual
2	33141317	97193546	64052229	LowQual
2	33141317	120107743	86966426	LowQual
2	33141319	69472654	36331335	LowQual
2	33141327	238506807	205365480	LowQual
2	33141344	230707885	197566541	LowQual
2	33141365	148264561	115123196	LowQual
2	33141382	87656170	54514788	LowQual
2	33141392	74992359	41850967	LowQual
2	33141392	99757345	66615953	LowQual
2	33141401	109150706	76009305	LowQual
2	33141401	160040292	126898891	LowQual
2	33141411	79280765	46139354	LowQual
2	33141422	128785388	95643966	LowQual
2	33141422	240653753	207512331	LowQual
2	33141440	91669858	58528418	LowQual
2	33141446	161304927	128163481	LowQual
2	33141501	45207439	12065938	LowQual
2	33141505	104515152	71373647	LowQual
2	33141524	43279977	10138453	LowQual
2	33141544	120972872	87831328	LowQual
2	33141550	240943759	207802209	LowQual
2	33141565	55176125	22034560	LowQual
2	33141566	241277032	208135466	LowQual
2	33141587	36907606	3766019	LowQual
2	33141601	183176505	150034904	LowQual
2	33141608	40506798	7365190	LowQual
2	33141637	92305818	59164181	LowQual
2	33141637	177240423	144098786	LowQual
2	33141639	69979673	36838034	LowQual
2	33141645	212904191	179762546	LowQual
2	33141651	51247354	18105703	LowQual
2	33141651	92308129	59166478	LowQual
2	33141651	199051395	165909744	LowQual
2	33141653	70977181	37835528	LowQual
2	33141654	108290282	75148628	LowQual
2	33141654	161959968	128818314	PASS
2	33141660	77424772	44283112	LowQual
2	33141661	36479083	3337422	LowQual
2	33141665	65663343	32521678	LowQual
2	33141672	54946860	21805188	LowQual
2	33141675	152138034	118996359	LowQual
2	33141685	83695710	50554025	LowQual
2	33141690	225780345	192638655	LowQual
2	33141692	232178441	199036749	LowQual
2	33508130	33508551	421	LowQual
2	34704421	231719705	197015284	LowQual
2	34775547	226046744	191271197	LowQual
2	35412366	223609229	188196863	LowQual
2	35722860	35723104	244	LowQual
2	36831944	220056248	183224304	LowQual
2	36832013	220056153	183224140	LowQual
2	37926596	37926793	197	LowQual
2	37950757	38365192	414435	LowQual
2	41162884	41163246	362	LowQual
2	44205922	44206091	169	LowQual
2	45448316	45448843	527	PASS
2	45448411	45448831	420	PASS
2	47996010	166548397	118552387	LowQual
2	48596549	48596774	225	LowQual
2	49290901	49291046	145	LowQual
2	49354921	222431752	173076831	LowQual
2	50814199	50816885	2686	PASS
2	50814546	50816643	2097	PASS
2	51665985	51666131	146	PASS
2	51666006	51666160	154	PASS
2	51767962	51783990	16028	LowQual
2	51768271	51783886	15615	LowQual
2	55056449	55056653	204	LowQual
2	56057902	56060101	2199	LowQual
2	56870596	56870833	237	LowQual
2	57652980	57653085	105	LowQual
2	61670711	61670813	102	LowQual
2	61700755	61703459	2704	PASS
2	61700767	61703148	2381	PASS
2	62076262	104009138	41932876	LowQual
2	64166423	64166798	375	LowQual
2	64391251	210934514	146543263	LowQual
2	64803155	242535938	177732783	LowQual
2	67026456	77409355	10382899	LowQual
2	67040223	67040527	304	LowQual
2	70523603	179296141	108772538	LowQual
2	70523612	179315142	108791530	LowQual
2	70523612	179315910	108792298	PASS
2	72635304	168662545	96027241	LowQual
2	72635411	168662370	96026959	LowQual
2	77419653	77419845	192	LowQual
2	78556376	78556500	124	LowQual
2	78711730	78720474	8744	LowQual
2	79253954	79385783	131829	PASS
2	79254100	79385653	131553	PASS
2	80306935	213729256	133422321	LowQual
2	81761035	81762164	1129	LowQual
2	84835338	186963050	102127712	LowQual
2	84835408	186962944	102127536	LowQual
2	85159891	85160278	387	LowQual
2	87093303	107099084	20005781	LowQual
2	87101994	112634837	25532843	PASS
2	87102118	112634612	25532494	LowQual
2	87141209	111334455	24193246	LowQual
2	87141334	88125061	983727	LowQual
2	87449874	112500656	25050782	PASS
2	87457393	96524012	9066619	LowQual
2	87457528	96523842	9066314	LowQual
2	87484213	112362172	24877959	LowQual
2	87575801	91759793	4183992	LowQual
2	87587054	91740013	4152959	LowQual
2	87587161	91737540	4150379	LowQual
2	87587367	91739807	4152440	LowQual
2	87591496	91739755	4148259	LowQual
2	87592933	91738281	4145348	LowQual
2	87593525	91739867	4146342	LowQual
2	87623687	90481646	2857959	LowQual
2	87623691	90485105	2861414	LowQual
2	87623736	90476815	2853079	LowQual
2	87623805	91706962	4083157	LowQual
2	87623907	91707562	4083655	LowQual
2	87623918	91707054	4083136	LowQual
2	87623993	91694632	4070639	LowQual
2	87624036	90485489	2861453	LowQual
2	87624044	90482344	2858300	LowQual
2	87624110	90481517	2857407	LowQual
2	87625445	90485078	2859633	LowQual
2	87625932	90482361	2856429	LowQual
2	87627438	90478616	2851178	LowQual
2	87628887	91703781	4074894	PASS
2	87633681	90485129	2851448	LowQual
2	87634012	90477218	2843206	LowQual
2	87634012	91707058	4073046	LowQual
2	87634209	90485492	2851283	LowQual
2	87641941	90481645	2839704	LowQual
2	87642134	90485229	2843095	LowQual
2	87642184	90485306	2843122	LowQual
2	87642209	90482458	2840249	LowQual
2	87643662	90475716	2832054	LowQual
2	87643964	91697872	4053908	LowQual
2	87644341	90482175	2837834	LowQual
2	87644345	90481640	2837295	LowQual
2	87644476	90485084	2840608	LowQual
2	87644572	90482440	2837868	LowQual
2	87644723	90485490	2840767	LowQual
2	87645116	90475442	2830326	PASS
2	87645392	91696152	4050760	PASS
2	87645934	91696965	4051031	PASS
2	87645999	91696822	4050823	LowQual
2	87645999	91697435	4051436	LowQual
2	87647132	90485489	2838357	LowQual
2	87648037	91706933	4058896	LowQual
2	87651681	90485297	2833616	LowQual
2	87655434	90485282	2829848	LowQual
2	87655643	90476813	2821170	LowQual
2	87655791	87720575	64784	LowQual
2	87655914	90485489	2829575	LowQual
2	87656035	90484264	2828229	LowQual
2	87656132	90481922	2825790	LowQual
2	87720006	90477316	2757310	PASS
2	87855385	112152754	24297369	LowQual
2	87857877	112150147	24292270	LowQual
2	87943392	112064743	24121351	LowQual
2	88206983	168735410	80528427	LowQual
2	89073307	96603866	7530559	LowQual
2	89073505	96603566	7530061	PASS
2	89074109	96603171	7529062	LowQual
2	89074231	96602850	7528619	LowQual
2	89075017	96602055	7527038	PASS
2	89076304	96601244	7524940	LowQual
2	89080496	96596826	7516330	LowQual
2	89080656	98178790	9098134	PASS
2	89081907	96595460	7513553	LowQual
2	89081915	98177672	9095757	LowQual
2	89082403	96592978	7510575	LowQual
2	89088513	98170652	9082139	LowQual
2	89088695	96527809	7439114	LowQual
2	89161071	90044442	883371	LowQual
2	89161436	90044442	883006	LowQual
2	89253223	90243918	990695	PASS
2	89253361	90243798	990437	LowQual
2	89255000	90114706	859706	PASS
2	89255000	90255386	1000386	PASS
2	89265438	90249526	984088	LowQual
2	89266834	90138428	871594	LowQual
2	89266834	90198028	931194	LowQual
2	89292310	90259751	967441	LowQual
2	89292631	90259608	966977	LowQual
2	89295659	90115985	820326	LowQual
2	89397336	90251561	854225	LowQual
2	89413112	90264032	850920	LowQual
2	89416656	90249526	832870	LowQual
2	89563647	89957161	393514	LowQual
2	89830436	89848652	18216	LowQual
2	89830457	89846660	16203	LowQual
2	89830836	89842409	11573	LowQual
2	89830848	89848794	17946	LowQual
2	89830852	89846949	16097	LowQual
2	89831658	89845759	14101	LowQual
2	89831804	89845213	13409	LowQual
2	89831881	89844896	13015	LowQual
2	89834727	89849530	14803	LowQual
2	89839810	89848743	8933	LowQual
2	89840512	89849103	8591	LowQual
2	89841207	89845267	4060	LowQual
2	89842162	92269994	2427832	LowQual
2	89843364	92269229	2425865	LowQual
2	89844293	92270192	2425899	LowQual
2	89844670	92269713	2425043	LowQual
2	89844673	92268690	2424017	LowQual
2	89844781	92272374	2427593	LowQual
2	89845757	92268942	2423185	LowQual
2	89846038	92270373	2424335	LowQual
2	89846430	92271323	2424893	LowQual
2	89846776	92268403	2421627	LowQual
2	89846973	92269980	2423007	LowQual
2	89848677	92269468	2420791	LowQual
2	89849012	92270016	2421004	LowQual
2	89849040	92271396	2422356	LowQual
2	89851865	89875171	23306	LowQual
2	89852179	89877908	25729	LowQual
2	89852195	109815862	19963667	LowQual
2	89853165	89878365	25200	LowQual
2	89853167	109815902	19962735	LowQual
2	89853199	89876889	23690	LowQual
2	89853685	109816023	19962338	LowQual
2	89861294	89875938	14644	LowQual
2	89863192	89879868	16676	LowQual
2	89865209	89879675	14466	LowQual
2	89865285	89875942	10657	PASS
2	89865489	89879968	14479	LowQual
2	89865500	89875363	9863	LowQual
2	89865500	89878557	13057	LowQual
2	89867381	89879854	12473	LowQual
2	89867381	109815953	19948572	LowQual
2	89867398	89874668	7270	LowQual
2	89867399	89875281	7882	LowQual
2	89867403	89879092	11689	LowQual
2	89867415	89875939	8524	LowQual
2	89867424	89877435	10011	LowQual
2	89867523	89869951	2428	LowQual
2	89867523	89874241	6718	LowQual
2	89867523	109816057	19948534	LowQual
2	89867527	89872403	4876	LowQual
2	89867531	89875393	7862	LowQual
2	89867541	89879405	11864	LowQual
2	89867541	89879992	12451	LowQual
2	89867969	89875297	7328	LowQual
2	89867971	89875942	7971	LowQual
2	89867980	89878455	10475	LowQual
2	89868009	89879854	11845	LowQual
2	89868100	89876038	7938	LowQual
2	89868119	89879981	11862	LowQual
2	89868135	89879284	11149	LowQual
2	89868360	89875421	7061	LowQual
2	89868725	89875018	6293	LowQual
2	89868730	89878941	10211	LowQual
2	89868731	89876832	8101	LowQual
2	89868738	89879888	11150	LowQual
2	89868846	89877608	8762	LowQual
2	89868861	89879410	10549	LowQual
2	89868886	89879992	11106	LowQual
2	89868886	109816064	19947178	LowQual
2	89868976	89875406	6430	LowQual
2	89869301	89874530	5229	LowQual
2	89869303	89879879	10576	LowQual
2	89869431	89878460	9029	LowQual
2	89869744	89875282	5538	LowQual
2	89869744	89875778	6034	LowQual
2	89869745	89877065	7320	LowQual
2	89869747	109815786	19946039	LowQual
2	89869748	89877935	8187	LowQual
2	89869852	89877554	7702	LowQual
2	89870020	89878562	8542	LowQual
2	89870113	89875353	5240	LowQual
2	89870701	109815786	19945085	LowQual
2	89871171	89876891	5720	LowQual
2	89871361	89874663	3302	LowQual
2	89871471	89875643	4172	LowQual
2	89871484	89878561	7077	LowQual
2	89871651	89879263	7612	LowQual
2	89871669	89879836	8167	LowQual
2	89872042	89879065	7023	LowQual
2	89872047	89875092	3045	LowQual
2	89872068	89876823	4755	LowQual
2	89872070	109815856	19943786	LowQual
2	89872072	89875942	3870	LowQual
2	89872134	89879366	7232	LowQual
2	89872167	89875648	3481	LowQual
2	89872175	109816055	19943880	LowQual
2	89872211	89878564	6353	LowQual
2	89872547	89879994	7447	LowQual
2	89872669	89878461	5792	LowQual
2	89873315	89878457	5142	LowQual
2	90430987	92248373	1817386	LowQual
2	91737771	92179131	441360	LowQual
2	91739846	92179221	439375	LowQual
2	92261879	132767534	40505655	LowQual
2	92263231	132767174	40503943	LowQual
2	92267770	92271334	3564	LowQual
2	92281285	92296839	15554	LowQual
2	92306782	92315345	8563	LowQual
2	96210718	96211340	622	PASS
2	96210947	96211324	377	PASS
2	96511906	114154465	17642559	LowQual
2	96512611	114151228	17638617	LowQual
2	97788943	98196671	407728	PASS
2	97789474	98196221	406747	PASS
2	97857930	98166775	308845	LowQual
2	97860447	98162411	301964	PASS
2	97875282	98162428	287146	LowQual
2	97909826	98129685	219859	LowQual
2	97932381	98106953	174572	LowQual
2	100695620	133027790	32332170	LowQual
2	100695709	133027533	32331824	LowQual
2	101774536	101775319	783	LowQual
2	102013497	102013710	213	LowQual
2	103248569	168742457	65493888	LowQual
2	105108047	105109569	1522	LowQual
2	106977042	109816432	2839390	PASS
2	106977160	109815771	2838611	PASS
2	106984607	112624241	5639634	PASS
2	107019503	109126381	2106878	LowQual
2	107434831	169166589	61731758	LowQual
2	108873415	108873585	170	LowQual
2	109141892	113110059	3968167	PASS
2	112888344	173722668	60834324	LowQual
2	117708100	117708207	107	LowQual
2	118885559	118886959	1400	LowQual
2	120067881	120068060	179	LowQual
2	122236399	235423390	113186991	PASS
2	122236504	235423359	113186855	LowQual
2	122469691	122470465	774	LowQual
2	123069594	123070228	634	LowQual
2	125051757	125053241	1484	PASS
2	125051760	125052915	1155	PASS
2	125267890	203701458	78433568	LowQual
2	129703742	129722269	18527	PASS
2	130682100	203110099	72427999	LowQual
2	130752886	132108270	1355384	LowQual
2	130818535	132032016	1213481	LowQual
2	130820342	132029742	1209400	LowQual
2	130883878	131970229	1086351	LowQual
2	130903004	132285347	1382343	LowQual
2	130924388	132264762	1340374	PASS
2	130924565	132264447	1339882	PASS
2	130927738	132261286	1333548	PASS
2	130943008	132246848	1303840	PASS
2	130943337	132246522	1303185	PASS
2	130944326	132245382	1301056	PASS
2	130976369	132213017	1236648	LowQual
2	131037256	132130217	1092961	PASS
2	131037629	132129941	1092312	PASS
2	131040765	132126724	1085959	PASS
2	131185522	132057934	872412	LowQual
2	131886577	131887401	824	PASS
2	131886725	131887319	594	PASS
2	132528343	132549091	20748	LowQual
2	132528555	132548959	20404	PASS
2	132534927	132579354	44427	PASS
2	132976027	132976453	426	LowQual
2	132976045	132976558	513	LowQual
2	133043343	162135284	29091941	LowQual
2	133690565	133863857	173292	PASS
2	133690698	133863546	172848	LowQual
2	137817819	213370811	75552992	LowQual
2	138507134	138507272	138	LowQual
2	140686677	190188654	49501977	LowQual
2	143800235	221502482	77702247	LowQual
2	150296769	150297091	322	LowQual
2	152607044	152607270	226	PASS
2	152706598	238252217	85545619	LowQual
2	153459920	153461436	1516	PASS
2	153461096	153461447	351	PASS
2	155155090	155155432	342	PASS
2	155155124	155155234	110	PASS
2	157579254	165318594	7739340	LowQual
2	157786884	157787114	230	LowQual
2	159234622	170525097	11290475	LowQual
2	160475766	160475921	155	LowQual
2	161282729	228293016	67010287	PASS
2	169577945	169578126	181	PASS
2	169578028	169578129	101	PASS
2	170581337	170582456	1119	LowQual
2	170747222	213456020	42708798	LowQual
2	172043718	210934514	38890796	LowQual
2	172444688	200649830	28205142	LowQual
2	173640454	173640713	259	LowQual
2	180340239	180340458	219	LowQual
2	180478573	196278433	15799860	LowQual
2	181560623	181560812	189	LowQual
2	184569179	184572011	2832	PASS
2	184569776	184571064	1288	PASS
2	184588927	184589110	183	PASS
2	189666240	189666394	154	PASS
2	194258401	194258545	144	LowQual
2	196630868	238252211	41621343	LowQual
2	197627590	235587986	37960396	LowQual
2	200114288	204829811	4715523	PASS
2	200114410	204829481	4715071	LowQual
2	203070858	210934513	7863655	LowQual
2	203168217	203168429	212	PASS
2	206721056	206721748	692	LowQual
2	206936044	219080290	12144246	LowQual
2	208510036	208510178	142	PASS
2	208510078	208510184	106	PASS
2	208871548	208871719	171	LowQual
2	209823099	209823398	299	LowQual
2	210934513	224760911	13826398	LowQual
2	212013788	212013960	172	LowQual
2	216473298	216473775	477	LowQual
2	217392673	217392975	302	LowQual
2	225292952	225293083	131	PASS
2	225292981	225293969	988	PASS
2	231342890	231342991	101	LowQual
2	234143558	234144171	613	LowQual
2	242721026	242729375	8349	LowQual
2	242722991	242729337	6346	LowQual
3	622210	853044	230834	PASS
3	1162884	137155337	135992453	LowQual
3	1256082	75272267	74016185	LowQual
3	1256191	75272039	74015848	LowQual
3	1474371	1666474	192103	LowQual
3	1474500	1666230	191730	LowQual
3	2465554	2465954	400	PASS
3	2788963	3671357	882394	LowQual
3	2789078	3671062	881984	PASS
3	6208164	6208280	116	LowQual
3	7617638	7617751	113	LowQual
3	8949855	166719632	157769777	LowQual
3	11133488	74801651	63668163	LowQual
3	11669841	122652951	110983110	LowQual
3	12110540	12110801	261	LowQual
3	12459428	152705591	140246163	LowQual
3	14222370	66664104	52441734	LowQual
3	15394536	15395318	782	LowQual
3	15779030	169371144	153592114	LowQual
3	16292459	46809590	30517131	LowQual
3	17545552	17545722	170	PASS
3	18287501	97709661	79422160	LowQual
3	18995906	64682142	45686236	LowQual
3	19342331	19342454	123	LowQual
3	22739189	112915359	90176170	LowQual
3	22751152	22782602	31450	PASS
3	22751315	22782448	31133	PASS
3	22975696	189395261	166419565	LowQual
3	23828300	46809662	22981362	LowQual
3	26960096	27035914	75818	LowQual
3	26960483	27035790	75307	LowQual
3	27992404	98999283	71006879	LowQual
3	27992465	140373103	112380638	LowQual
3	29049121	71446151	42397030	LowQual
3	30076062	113630576	83554514	LowQual
3	30076144	113630492	83554348	LowQual
3	31532883	142695178	111162295	LowQual
3	31805921	31806187	266	LowQual
3	32134165	32135101	936	LowQual
3	32579460	105701719	73122259	LowQual
3	32716328	154586971	121870643	LowQual
3	32873192	48533625	15660433	LowQual
3	32987079	57730460	24743381	LowQual
3	32987799	32989861	2062	LowQual
3	33746099	49342752	15596653	LowQual
3	34236819	34238437	1618	LowQual
3	34502776	34502921	145	LowQual
3	34892004	34892136	132	PASS
3	34892024	34892135	111	PASS
3	37007962	37008757	795	LowQual
3	39288966	164278536	124989570	LowQual
3	39288999	164278496	124989497	LowQual
3	41347780	61420065	20072285	LowQual
3	42023519	98912074	56888555	LowQual
3	42071157	42071818	661	LowQual
3	44740980	44742255	1275	PASS
3	44741024	44742297	1273	PASS
3	45174927	124331345	79156418	LowQual
3	45553969	45554178	209	LowQual
3	46088419	46474402	385983	LowQual
3	46088556	46474187	385631	LowQual
3	47367537	47368136	599	LowQual
3	48546014	48548166	2152	LowQual
3	49239982	49441747	201765	LowQual
3	49643559	159398515	109754956	LowQual
3	49643669	159398494	109754825	LowQual
3	50466996	184163743	133696747	LowQual
3	50475641	50475808	167	LowQual
3	54920112	54920269	157	LowQual
3	56732045	56732220	175	LowQual
3	60518003	60518296	293	LowQual
3	64244621	169431187	105186566	LowQual
3	66787466	171554430	104766964	LowQual
3	69073811	69073948	137	LowQual
3	71642984	71643194	210	LowQual
3	75560463	125546862	49986399	PASS
3	75560681	125546753	49986072	LowQual
3	75910367	81832441	5922074	LowQual
3	78971626	109049193	30077567	LowQual
3	80062869	80065277	2408	PASS
3	80064470	80065102	632	PASS
3	83756718	127625435	43868717	LowQual
3	84294429	84294607	178	LowQual
3	86497261	86497427	166	LowQual
3	88498909	132593574	44094665	LowQual
3	89883671	89931993	48322	LowQual
3	97914975	172874455	74959480	LowQual
3	98899153	190595470	91696317	LowQual
3	98899155	190595539	91696384	LowQual
3	99068134	99068359	225	LowQual
3	109963254	109963438	184	LowQual
3	109996920	109997089	169	LowQual
3	112435351	112436190	839	LowQual
3	114062827	122652783	8589956	LowQual
3	115622605	115622931	326	LowQual
3	115777958	115778163	205	LowQual
3	122091871	122092081	210	LowQual
3	122466216	122499553	33337	LowQual
3	123710575	125688537	1977962	PASS
3	124833397	124834216	819	LowQual
3	125488875	129718268	4229393	LowQual
3	127121039	133510559	6389520	LowQual
3	128346635	128376226	29591	LowQual
3	128360746	128361147	401	LowQual
3	128607141	128607310	169	LowQual
3	128665327	128665460	133	LowQual
3	129411879	129412164	285	LowQual
3	130816544	130836420	19876	PASS
3	130816928	130836106	19178	LowQual
3	130836153	160765542	29929389	PASS
3	132443096	132444037	941	LowQual
3	132848741	132848866	125	PASS
3	138834325	187863964	49029639	LowQual
3	141558369	141558890	521	LowQual
3	142925968	142926216	248	LowQual
3	148074413	148074556	143	LowQual
3	148135837	176041548	27905711	LowQual
3	148479130	148499487	20357	PASS
3	148479361	148499194	19833	PASS
3	149076261	149076368	107	LowQual
3	149222287	149223517	1230	LowQual
3	151486891	151487072	181	LowQual
3	151748834	176444699	24695865	PASS
3	151748851	176444960	24696109	LowQual
3	153369894	186217182	32847288	LowQual
3	155531986	155663022	131036	LowQual
3	157476816	197028192	39551376	LowQual
3	161354891	161355040	149	PASS
3	161354953	161355060	107	PASS
3	164810589	164810718	129	PASS
3	164810618	164810952	334	PASS
3	168063036	168063163	127	LowQual
3	172173328	172173705	377	PASS
3	172173328	172174027	699	PASS
3	173373511	173373690	179	LowQual
3	174758348	174758572	224	LowQual
3	175540788	175543234	2446	LowQual
3	176542291	182438255	5895964	LowQual
3	182552888	182553016	128	PASS
3	183150114	183289319	139205	LowQual
3	185874928	185875218	290	LowQual
3	188778324	188778523	199	LowQual
3	189831605	189832242	637	PASS
3	190375099	190375308	209	LowQual
3	190696703	190999513	302810	LowQual
3	195371829	197367847	1996018	LowQual
3	195373714	195727873	354159	LowQual
3	195380670	197359106	1978436	PASS
3	195409770	195693247	283477	PASS
3	195413162	195689684	276522	LowQual
3	195414433	195689161	274728	LowQual
3	195415019	195687375	272356	LowQual
3	195417823	195683478	265655	LowQual
3	196708529	196708648	119	LowQual
3	197003874	197004984	1110	LowQual
4	56438	294309	237871	LowQual
4	58326	291419	233093	LowQual
4	66685	66826	141	LowQual
4	288983	387664	98681	LowQual
4	293024	334677	41653	LowQual
4	294464	382959	88495	PASS
4	2849401	95565680	92716279	LowQual
4	3598723	3627529	28806	PASS
4	3935928	9713711	5777783	LowQual
4	3995435	10491209	6495774	LowQual
4	4004246	9643787	5639541	LowQual
4	4041130	9068339	5027209	LowQual
4	5782535	5782672	137	LowQual
4	8843975	186748482	177904507	LowQual
4	11567510	11567619	109	LowQual
4	11775918	11776175	257	LowQual
4	12650096	12650246	150	PASS
4	14924766	14925146	380	LowQual
4	17217074	92598666	75381592	LowQual
4	17696282	76625616	58929334	LowQual
4	17942096	151410362	133468266	LowQual
4	18176937	18271663	94726	PASS
4	18177105	18271256	94151	PASS
4	18521193	18521469	276	LowQual
4	19079535	103834875	84755340	LowQual
4	20473813	135877625	115403812	LowQual
4	20473971	135877522	115403551	LowQual
4	21787069	21787810	741	LowQual
4	25071926	25072972	1046	LowQual
4	25549992	25550414	422	LowQual
4	26611594	26611893	299	LowQual
4	27030433	131346394	104315961	LowQual
4	27644967	27645173	206	LowQual
4	31205298	128338322	97133024	LowQual
4	31683179	31683292	113	LowQual
4	31948317	76184150	44235833	LowQual
4	31956214	31956440	226	LowQual
4	32219518	79170480	46950962	LowQual
4	40136413	106245686	66109273	LowQual
4	40136644	106245625	66108981	LowQual
4	43070013	43070196	183	LowQual
4	45026787	135877557	90850770	LowQual
4	46406937	101790004	55383067	LowQual
4	47517139	47518071	932	LowQual
4	49034756	49034878	122	LowQual
4	49093382	49635969	542587	LowQual
4	49093394	49639478	546084	LowQual
4	49093492	49644735	551243	LowQual
4	49093971	49636468	542497	LowQual
4	49094015	49636312	542297	LowQual
4	49094031	49654428	560397	LowQual
4	49094055	49639090	545035	LowQual
4	49094062	49644634	550572	LowQual
4	49094141	49647259	553118	LowQual
4	49094169	49641491	547322	LowQual
4	49094173	49634820	540647	LowQual
4	49094174	49639444	545270	LowQual
4	49094355	49641720	547365	LowQual
4	49094355	49650668	556313	LowQual
4	49094373	49652513	558140	LowQual
4	49094375	49641085	546710	LowQual
4	49094460	49659903	565443	LowQual
4	49094490	49657479	562989	LowQual
4	49094498	49647188	552690	LowQual
4	49094761	49634618	539857	LowQual
4	49094763	49637195	542432	LowQual
4	49094763	49642993	548230	LowQual
4	49094763	49649533	554770	LowQual
4	49094763	49659522	564759	LowQual
4	49094766	49640407	545641	LowQual
4	49094766	49646493	551727	LowQual
4	49094774	49648571	553797	LowQual
4	49094779	49639094	544315	LowQual
4	49094858	49635031	540173	LowQual
4	49094861	49648392	553531	LowQual
4	49094869	49639220	544351	LowQual
4	49094879	49649956	555077	LowQual
4	49094880	49639725	544845	LowQual
4	49094881	49647259	552378	LowQual
4	49094884	49640222	545338	LowQual
4	49094884	49641209	546325	LowQual
4	49094887	49637636	542749	LowQual
4	49094891	49642667	547776	LowQual
4	49094894	49653543	558649	LowQual
4	49094896	49644737	549841	LowQual
4	49094898	49652640	557742	LowQual
4	49095099	49651215	556116	LowQual
4	49096043	49659664	563621	LowQual
4	49096554	49659557	563003	LowQual
4	49096557	49637162	540605	LowQual
4	49096561	49639292	542731	LowQual
4	49096584	49657481	560897	LowQual
4	49096588	49634693	538105	LowQual
4	49096678	49659726	563048	LowQual
4	49096730	49634785	538055	LowQual
4	49096895	49641113	544218	LowQual
4	49096900	49647188	550288	LowQual
4	49096995	49636544	539549	LowQual
4	49096996	49637651	540655	LowQual
4	49097040	49647260	550220	LowQual
4	49098146	49659523	561377	LowQual
4	49098158	49658007	559849	LowQual
4	49098174	49636177	538003	LowQual
4	49098174	49648306	550132	LowQual
4	49098176	49639292	541116	LowQual
4	49098176	49641147	542971	LowQual
4	49098183	49644641	546458	LowQual
4	49098185	49652405	554220	LowQual
4	49098334	49641464	543130	LowQual
4	49098484	49644970	546486	LowQual
4	49098484	49650862	552378	LowQual
4	49098501	49639227	540726	LowQual
4	49098503	49659740	561237	LowQual
4	49098795	49652549	553754	LowQual
4	49098806	49644634	545828	LowQual
4	49098815	49650713	551898	LowQual
4	49098894	49649955	551061	LowQual
4	49098901	49639807	540906	LowQual
4	49098905	49642667	543762	LowQual
4	49098905	49657722	558817	LowQual
4	49098906	49653519	554613	LowQual
4	49099069	49649847	550778	LowQual
4	49099136	49647189	548053	LowQual
4	49099141	49657628	558487	LowQual
4	49099239	49639093	539854	LowQual
4	49099272	49652541	553269	LowQual
4	49099285	49639718	540433	LowQual
4	49099286	49640997	541711	LowQual
4	49099306	49634691	535385	LowQual
4	49099306	49636781	537475	LowQual
4	49099307	49636411	537104	LowQual
4	49099308	49643822	544514	LowQual
4	49099309	49650713	551404	LowQual
4	49099384	49652637	553253	LowQual
4	49099389	49644972	545583	LowQual
4	49099396	49650865	551469	LowQual
4	49099426	49657952	558526	LowQual
4	49099676	49643071	543395	LowQual
4	49099677	49151653	51976	LowQual
4	49099677	49635415	535738	LowQual
4	49099677	49644633	544956	LowQual
4	49099680	49645186	545506	LowQual
4	49099776	49642667	542891	LowQual
4	49099780	49644347	544567	LowQual
4	49099781	49634972	535191	LowQual
4	49099781	49637645	537864	LowQual
4	49099784	49646899	547115	LowQual
4	49099791	49649961	550170	LowQual
4	49099792	49654497	554705	LowQual
4	49099799	49641514	541715	LowQual
4	49100158	49634613	534455	LowQual
4	49100162	49641000	540838	LowQual
4	49100188	49636219	536031	LowQual
4	49100188	49637187	536999	LowQual
4	49100193	49639696	539503	LowQual
4	49100193	49646776	546583	LowQual
4	49100193	49652545	552352	LowQual
4	49100270	49643893	543623	LowQual
4	49100273	49633523	533250	LowQual
4	49100273	49654560	554287	LowQual
4	49100273	49655541	555268	LowQual
4	49100298	49648471	548173	LowQual
4	49100514	49634793	534279	LowQual
4	49100542	49650861	550319	LowQual
4	49100556	49644633	544077	LowQual
4	49100585	49657197	556612	LowQual
4	49100617	49656082	555465	LowQual
4	49100670	49641491	540821	LowQual
4	49100730	49644735	544005	LowQual
4	49100760	49649622	548862	LowQual
4	49100881	49637651	536770	LowQual
4	49100882	49647371	546489	LowQual
4	49100991	49657308	556317	LowQual
4	49101005	49659523	558518	LowQual
4	49101076	49650678	549602	LowQual
4	49101271	49648816	547545	LowQual
4	49101308	49657952	556644	LowQual
4	49101351	49644634	543283	LowQual
4	49101492	49647402	545910	LowQual
4	49101512	49650190	548678	PASS
4	49101570	49638931	537361	LowQual
4	49101591	49652634	551043	LowQual
4	49101898	49636551	534653	LowQual
4	49101947	49654575	552628	LowQual
4	49102122	49641010	538888	LowQual
4	49102215	49657952	555737	LowQual
4	49102230	49657862	555632	PASS
4	49102275	49652637	550362	LowQual
4	49102309	49637535	535226	LowQual
4	49102319	49650812	548493	LowQual
4	49102351	49634786	532435	LowQual
4	49102724	49654164	551440	LowQual
4	49102743	49639229	536486	LowQual
4	49103104	49659525	556421	LowQual
4	49103144	49644615	541471	LowQual
4	49103213	49657306	554093	LowQual
4	49103461	49634636	531175	LowQual
4	49103575	49635570	531995	LowQual
4	49103584	49640140	536556	LowQual
4	49103604	49647586	543982	LowQual
4	49103634	49643636	540002	LowQual
4	49103635	49637634	533999	LowQual
4	49103697	49656190	552493	LowQual
4	49104317	49643807	539490	LowQual
4	49104404	49639734	535330	LowQual
4	49104418	49659554	555136	LowQual
4	49104435	49635291	530856	LowQual
4	49104519	49637188	532669	LowQual
4	49104520	49649871	545351	LowQual
4	49104523	49642944	538421	LowQual
4	49104537	49647188	542651	LowQual
4	49104539	49639114	534575	LowQual
4	49104550	49654403	549853	LowQual
4	49104613	49633771	529158	LowQual
4	49104625	49635932	531307	LowQual
4	49104638	49646790	542152	LowQual
4	49104649	49648911	544262	LowQual
4	49104650	49639657	535007	LowQual
4	49104653	49642393	537740	LowQual
4	49104653	49652849	548196	LowQual
4	49104682	49649285	544603	PASS
4	49104695	49635007	530312	LowQual
4	49104708	49659995	555287	LowQual
4	49104752	49654298	549546	LowQual
4	49104762	49638624	533862	LowQual
4	49104767	49636412	531645	LowQual
4	49104846	49656759	551913	LowQual
4	49104911	49644735	539824	LowQual
4	49104911	49657952	553041	LowQual
4	49104913	49649961	545048	LowQual
4	49104921	49648353	543432	LowQual
4	49104949	49647259	542310	LowQual
4	49104958	49637652	532694	LowQual
4	49105061	49653470	548409	LowQual
4	49105072	49656330	551258	LowQual
4	49105243	49650665	545422	LowQual
4	49105312	49637195	531883	LowQual
4	49105317	49641235	535918	LowQual
4	49105505	49634687	529182	LowQual
4	49105555	49644638	539083	LowQual
4	49105555	49649546	543991	LowQual
4	49105557	49657479	551922	LowQual
4	49105561	49642586	537025	LowQual
4	49105570	49652268	546698	LowQual
4	49105596	49655124	549528	LowQual
4	49105625	49643820	538195	LowQual
4	49105663	49647259	541596	LowQual
4	49105675	49640155	534480	LowQual
4	49105696	49654562	548866	LowQual
4	49105704	49648471	542767	LowQual
4	49105874	49637542	531668	LowQual
4	49105885	49639093	533208	LowQual
4	49105901	49641010	535109	LowQual
4	49105948	49642409	536461	LowQual
4	49105973	49653056	547083	LowQual
4	49105997	49643144	537147	LowQual
4	49105997	49649962	543965	LowQual
4	49105999	49634797	528798	LowQual
4	49106056	49650822	544766	LowQual
4	49106085	49657952	551867	LowQual
4	49106402	49637531	531129	LowQual
4	49106431	49636217	529786	LowQual
4	49106479	49649616	543137	LowQual
4	49106529	49633524	526995	LowQual
4	49106535	49644659	538124	LowQual
4	49106540	49655193	548653	LowQual
4	49106551	49644969	538418	LowQual
4	49106559	49654561	548002	LowQual
4	49106703	49652873	546170	LowQual
4	49106878	49634792	527914	LowQual
4	49106894	49637236	530342	LowQual
4	49107187	49640076	532889	LowQual
4	49107208	49648297	541089	LowQual
4	49107277	49642943	535666	LowQual
4	49107379	49643818	536439	LowQual
4	49107392	49655438	548046	LowQual
4	49107400	49637133	529733	LowQual
4	49107401	49634639	527238	LowQual
4	49107406	49649618	542212	LowQual
4	49107408	49649141	541733	LowQual
4	49107419	49641117	533698	LowQual
4	49107495	49636411	528916	LowQual
4	49107503	49637636	530133	LowQual
4	49107503	49647259	539756	LowQual
4	49107503	49654575	547072	LowQual
4	49107506	49644735	537229	LowQual
4	49107517	49641492	533975	LowQual
4	49107678	49657867	550189	LowQual
4	49107708	49635375	527667	LowQual
4	49107782	49650864	543082	LowQual
4	49107807	49653489	545682	LowQual
4	49107808	49652882	545074	LowQual
4	49107817	49657311	549494	LowQual
4	49107858	49642831	534973	LowQual
4	49107878	49634801	526923	LowQual
4	49107883	49657952	550069	LowQual
4	49107995	49659524	551529	LowQual
4	49108159	49641165	533006	LowQual
4	49108160	49634636	526476	LowQual
4	49108164	49643821	535657	LowQual
4	49108245	49649597	541352	LowQual
4	49108438	49657850	549412	LowQual
4	49108444	49639782	531338	LowQual
4	49108529	49654562	546033	LowQual
4	49108536	49639798	531262	LowQual
4	49108536	49657902	549366	LowQual
4	49108537	49640425	531888	LowQual
4	49108538	49652636	544098	LowQual
4	49108868	49641002	532134	LowQual
4	49108967	49644980	536013	LowQual
4	49109378	49644645	535267	LowQual
4	49109394	49634791	525397	LowQual
4	49109423	49637543	528120	LowQual
4	49109493	49650756	541263	LowQual
4	49109496	49637637	528141	LowQual
4	49109508	49640180	530672	LowQual
4	49109750	49659525	549775	LowQual
4	49109810	49640980	531170	LowQual
4	49109811	49650062	540251	LowQual
4	49109816	49657838	548022	LowQual
4	49109861	49642665	532804	LowQual
4	49109862	49655168	545306	LowQual
4	49109958	49642677	532719	LowQual
4	49110125	49644597	534472	LowQual
4	49110257	49634694	524437	LowQual
4	49110258	49650687	540429	LowQual
4	49110260	49647713	537453	LowQual
4	49110260	49648287	538027	LowQual
4	49110292	49649533	539241	LowQual
4	49110297	49639088	528791	LowQual
4	49110307	49637516	527209	LowQual
4	49110337	49646644	536307	LowQual
4	49110339	49645147	534808	LowQual
4	49110447	49653435	542988	LowQual
4	49110460	49657199	546739	LowQual
4	49110462	49648425	537963	LowQual
4	49110486	49639207	528721	LowQual
4	49110488	49652979	542491	LowQual
4	49110504	49656311	545807	LowQual
4	49110536	49657532	546996	LowQual
4	49110544	49634727	524183	LowQual
4	49110546	49653543	542997	LowQual
4	49110547	49649961	539414	LowQual
4	49110550	49637646	527096	LowQual
4	49110568	49659751	549183	LowQual
4	49110609	49640608	529999	LowQual
4	49110719	49641201	530482	LowQual
4	49110757	49644990	534233	LowQual
4	49110812	49640135	529323	LowQual
4	49110813	49650865	540052	LowQual
4	49110827	49635541	524714	LowQual
4	49110833	49643893	533060	LowQual
4	49111454	49650716	539262	LowQual
4	49111496	49640076	528580	LowQual
4	49111501	49652517	541016	LowQual
4	49111503	49114735	3232	LowQual
4	49111504	49644454	532950	LowQual
4	49111504	49647188	535684	LowQual
4	49111510	49637509	525999	LowQual
4	49111524	49639054	527530	LowQual
4	49111611	49648305	536694	LowQual
4	49111700	49636467	524767	LowQual
4	49111700	49642955	531255	LowQual
4	49111700	49655585	543885	LowQual
4	49111701	49634709	523008	LowQual
4	49111729	49653379	541650	LowQual
4	49111802	49639365	527563	LowQual
4	49111811	49649962	538151	LowQual
4	49111819	49646746	534927	LowQual
4	49111823	49642669	530846	LowQual
4	49111824	49636534	524710	LowQual
4	49111824	49654497	542673	LowQual
4	49111824	49655508	543684	LowQual
4	49111825	49643893	532068	LowQual
4	49111828	49633859	522031	LowQual
4	49111894	49650067	538173	LowQual
4	49111983	49644740	532757	LowQual
4	49112062	49650762	538700	LowQual
4	49112173	49637639	525466	LowQual
4	49112372	49659522	547150	LowQual
4	49112377	49657614	545237	LowQual
4	49112382	49641381	528999	LowQual
4	49112436	49646392	533956	LowQual
4	49112520	49642073	529553	LowQual
4	49112520	49654084	541564	LowQual
4	49112600	49652278	539678	LowQual
4	49112647	49643821	531174	LowQual
4	49112653	49634578	521925	LowQual
4	49112655	49656104	543449	LowQual
4	49112690	49637174	524484	LowQual
4	49112692	49640022	527330	LowQual
4	49112692	49644640	531948	LowQual
4	49112692	49647122	534430	LowQual
4	49112721	49643071	530350	LowQual
4	49112780	49121065	8285	LowQual
4	49112790	49656370	543580	LowQual
4	49112799	49638346	525547	LowQual
4	49112805	49649872	537067	LowQual
4	49112818	49650150	537332	LowQual
4	49112819	49648428	535609	LowQual
4	49112823	49639863	527040	LowQual
4	49112839	49657953	545114	PASS
4	49112841	49634983	522142	LowQual
4	49112841	49652634	539793	LowQual
4	49112841	49653482	540641	PASS
4	49112841	49654497	541656	LowQual
4	49112852	49660009	547157	LowQual
4	49112865	49637571	524706	LowQual
4	49112868	49643893	531025	LowQual
4	49112907	49647259	534352	LowQual
4	49112985	49642667	529682	LowQual
4	49112999	49645006	532007	LowQual
4	49113136	49646478	533342	LowQual
4	49113161	49650766	537605	LowQual
4	49113409	49656757	543348	LowQual
4	49113410	49635617	522207	LowQual
4	49113410	49653910	540500	LowQual
4	49113411	49641981	528570	LowQual
4	49113511	49644964	531453	LowQual
4	49113512	49658096	544584	LowQual
4	49113724	49636836	523112	LowQual
4	49113741	49649633	535892	LowQual
4	49113817	49640182	526365	LowQual
4	49113820	49653557	539737	LowQual
4	49114238	49657601	543363	LowQual
4	49114327	49649882	535555	LowQual
4	49114371	49648287	533916	LowQual
4	49114371	49659521	545150	LowQual
4	49114373	49643821	529448	LowQual
4	49114374	49634578	520204	LowQual
4	49114374	49637506	523132	LowQual
4	49114374	49639092	524718	LowQual
4	49114374	49641395	527021	LowQual
4	49114374	49644614	530240	LowQual
4	49114385	49636217	521832	LowQual
4	49114476	49657312	542836	LowQual
4	49114535	49656235	541700	LowQual
4	49114540	49660007	545467	LowQual
4	49114648	49635368	520720	LowQual
4	49114648	49650708	536060	LowQual
4	49114736	49633651	518915	LowQual
4	49114754	49643901	529147	LowQual
4	49114769	49639393	524624	LowQual
4	49114802	49654561	539759	LowQual
4	49114809	49642831	528022	LowQual
4	49114830	49652871	538041	LowQual
4	49114832	49637628	522796	LowQual
4	49114832	49641491	526659	LowQual
4	49114833	49658099	543266	LowQual
4	49114835	49635036	520201	LowQual
4	49114847	49647259	532412	LowQual
4	49115067	49151548	36481	LowQual
4	49115067	49156621	41554	LowQual
4	49115105	49645246	530141	LowQual
4	49115270	49647564	532294	LowQual
4	49115306	49643821	528515	LowQual
4	49115306	49653377	538071	LowQual
4	49115363	49649793	534430	LowQual
4	49115429	49653539	538110	LowQual
4	49115568	49640076	524508	LowQual
4	49115620	49642982	527362	LowQual
4	49115672	49654936	539264	LowQual
4	49115812	49636786	520974	LowQual
4	49115824	49635494	519670	LowQual
4	49115992	49659608	543616	LowQual
4	49116106	49658320	542214	LowQual
4	49116329	49639098	522769	LowQual
4	49116408	49634696	518288	LowQual
4	49116443	49650635	534192	LowQual
4	49116446	49657645	541199	LowQual
4	49116457	49654860	538403	LowQual
4	49116472	49647389	530917	LowQual
4	49116936	49659902	542966	LowQual
4	49116942	49658913	541971	LowQual
4	49117027	49659120	542093	LowQual
4	49117191	49644615	527424	LowQual
4	49117313	49642418	525105	LowQual
4	49117315	49650870	533555	LowQual
4	49117316	49652513	535197	LowQual
4	49117318	49636883	519565	LowQual
4	49117318	49644766	527448	LowQual
4	49117334	49637193	519859	LowQual
4	49117592	49654457	536865	LowQual
4	49118345	49637159	518814	LowQual
4	49118629	49647517	528888	LowQual
4	49118632	49635628	516996	LowQual
4	49118642	49659540	540898	LowQual
4	49118661	49656751	538090	LowQual
4	49118683	49653177	534494	LowQual
4	49118690	49640126	521436	LowQual
4	49118739	49656327	537588	LowQual
4	49118744	49636148	517404	LowQual
4	49118748	49643742	524994	LowQual
4	49118784	49635507	516723	LowQual
4	49118845	49641758	522913	LowQual
4	49118856	49636725	517869	LowQual
4	49118923	49639579	520656	LowQual
4	49119006	49652367	533361	LowQual
4	49119086	49649979	530893	LowQual
4	49119179	49646746	527567	LowQual
4	49119328	49641834	522506	LowQual
4	49119397	49637596	518199	LowQual
4	49119627	49636723	517096	LowQual
4	49119627	49641763	522136	LowQual
4	49119627	49647118	527491	LowQual
4	49119692	49644306	524614	LowQual
4	49119693	49639805	520112	LowQual
4	49119765	49634781	515016	LowQual
4	49119926	49658505	538579	LowQual
4	49120047	49641826	521779	LowQual
4	49120081	49644735	524654	PASS
4	49120115	49635524	515409	LowQual
4	49120117	49647208	527091	LowQual
4	49120527	49656745	536218	LowQual
4	49120540	49645284	524744	LowQual
4	49120581	49654311	533730	LowQual
4	49120582	49635492	514910	LowQual
4	49120586	49637181	516595	LowQual
4	49120624	49640017	519393	LowQual
4	49120639	49647125	526486	LowQual
4	49120842	49642370	521528	LowQual
4	49120852	49652233	531381	LowQual
4	49120853	49659545	538692	LowQual
4	49120894	49657481	536587	LowQual
4	49120901	49655802	534901	LowQual
4	49120918	49639689	518771	LowQual
4	49120931	49636210	515279	LowQual
4	49120991	49649872	528881	LowQual
4	49121006	49653545	532539	LowQual
4	49121013	49650835	529822	LowQual
4	49121015	49643136	522121	LowQual
4	49121023	49658311	537288	LowQual
4	49121030	49637652	516622	LowQual
4	49121030	49659998	538968	LowQual
4	49121061	49654698	533637	LowQual
4	49121083	49648806	527723	LowQual
4	49121204	49647259	526055	LowQual
4	49121212	49645357	524145	LowQual
4	49121332	49634636	513304	LowQual
4	49121339	49644615	523276	LowQual
4	49121383	49643741	522358	LowQual
4	49121400	49634791	513391	LowQual
4	49121406	49641213	519807	LowQual
4	49121454	49636935	515481	LowQual
4	49121457	49638330	516873	LowQual
4	49121542	49638259	516717	LowQual
4	49121564	49652496	530932	LowQual
4	49121570	49639143	517573	LowQual
4	49121584	49657711	536127	PASS
4	49121940	49641102	519162	LowQual
4	49122035	49644735	522700	LowQual
4	49122035	49647259	525224	LowQual
4	49122066	49634872	512806	LowQual
4	49122135	49638261	516126	LowQual
4	49122149	49650057	527908	LowQual
4	49122155	49648305	526150	LowQual
4	49122179	49650665	528486	LowQual
4	49122202	49653226	531024	LowQual
4	49122217	49657982	535765	LowQual
4	49122262	49642666	520404	LowQual
4	49122366	49640608	518242	LowQual
4	49122374	49656326	533952	LowQual
4	49122448	49659523	537075	LowQual
4	49122453	49647285	524832	LowQual
4	49122601	49635932	513331	LowQual
4	49122622	49644810	522188	LowQual
4	49122692	49641453	518761	LowQual
4	49122697	49639374	516677	LowQual
4	49122879	49650583	527704	LowQual
4	49122891	49648471	525580	LowQual
4	49122919	49641384	518465	LowQual
4	49122927	49649722	526795	LowQual
4	49122929	49654319	531390	PASS
4	49122935	49642941	520006	LowQual
4	49122984	49652540	529556	LowQual
4	49123028	49636768	513740	LowQual
4	49123129	49639075	515946	LowQual
4	49123192	49649557	526365	LowQual
4	49123207	49642666	519459	LowQual
4	49123214	49654033	530819	LowQual
4	49123241	49650871	527630	LowQual
4	49123250	49657296	534046	LowQual
4	49123884	49654426	530542	LowQual
4	49124003	49658573	534570	LowQual
4	49124175	49653610	529435	LowQual
4	49124893	49637474	512581	LowQual
4	49125132	49649531	524399	LowQual
4	49125184	49636769	511585	LowQual
4	49125278	49637327	512049	LowQual
4	49125286	49654577	529291	LowQual
4	49125304	49659565	534261	LowQual
4	49125409	49635570	510161	LowQual
4	49125410	49649524	524114	LowQual
4	49125434	49645008	519574	LowQual
4	49125434	49659938	534504	LowQual
4	49125445	49643157	517712	LowQual
4	49125447	49647259	521812	LowQual
4	49125656	49637186	511530	LowQual
4	49125674	49644615	518941	LowQual
4	49125741	49638610	512869	LowQual
4	49125868	49657959	532091	LowQual
4	49125957	49659664	533707	LowQual
4	49125967	49653059	527092	LowQual
4	49127836	49659771	531935	LowQual
4	49127844	49653386	525542	LowQual
4	49127859	49656757	528898	LowQual
4	49127970	49635521	507551	LowQual
4	49128323	49647041	518718	LowQual
4	49128326	49649415	521089	LowQual
4	49128729	49659664	530935	LowQual
4	49128733	49637616	508883	LowQual
4	49128743	49654568	525825	LowQual
4	49128747	49650049	521302	LowQual
4	49128815	49653392	524577	LowQual
4	49128879	49643511	514632	LowQual
4	49130296	49640186	509890	LowQual
4	49130321	49659889	529568	LowQual
4	49130425	49658080	527655	LowQual
4	49131202	49637192	505990	LowQual
4	49131965	49634577	502612	LowQual
4	49131967	49637186	505219	LowQual
4	49131967	49642952	510985	LowQual
4	49131974	49653433	521459	LowQual
4	49132061	49644744	512683	LowQual
4	49132101	49647188	515087	LowQual
4	49132244	49659890	527646	LowQual
4	49132248	49658301	526053	LowQual
4	49132557	49654559	522002	LowQual
4	49132565	49637292	504727	LowQual
4	49133667	49654466	520799	LowQual
4	49133685	49657094	523409	LowQual
4	49133691	49637193	503502	LowQual
4	49133705	49634331	500626	LowQual
4	49133705	49641131	507426	LowQual
4	49133705	49644456	510751	LowQual
4	49133738	49658163	524425	LowQual
4	49133770	49643157	509387	LowQual
4	49133774	49637624	503850	LowQual
4	49133821	49657303	523482	LowQual
4	49133822	49654873	521051	LowQual
4	49133822	49659752	525930	LowQual
4	49133826	49658679	524853	LowQual
4	49133828	49640234	506406	LowQual
4	49133848	49647581	513733	LowQual
4	49134247	49654462	520215	LowQual
4	49134477	49634629	500152	LowQual
4	49134537	49643392	508855	LowQual
4	49134540	49642631	508091	LowQual
4	49134632	49644993	510361	LowQual
4	49134943	49653407	518464	LowQual
4	49134967	49647595	512628	LowQual
4	49135028	49659721	524693	LowQual
4	49135061	49635342	500281	LowQual
4	49135648	49655374	519726	LowQual
4	49135674	49654463	518789	LowQual
4	49135768	49643112	507344	LowQual
4	49135774	49658016	522242	LowQual
4	49136445	49644609	508164	LowQual
4	49136536	49659662	523126	LowQual
4	49136550	49642705	506155	LowQual
4	49136725	49634620	497895	LowQual
4	49138055	49655447	517392	LowQual
4	49138204	49659664	521460	LowQual
4	49138222	49646478	508256	LowQual
4	49138254	49658113	519859	LowQual
4	49138435	49653884	515449	LowQual
4	49138451	49656764	518313	LowQual
4	49138569	49654471	515902	LowQual
4	49138573	49640190	501617	LowQual
4	49138771	49657838	519067	LowQual
4	49139169	49658805	519636	LowQual
4	49139188	49644650	505462	LowQual
4	49139195	49639586	500391	LowQual
4	49139195	49641066	501871	LowQual
4	49139201	49652541	513340	LowQual
4	49139201	49655448	516247	LowQual
4	49139209	49647189	507980	LowQual
4	49139210	49642295	503085	LowQual
4	49139220	49653451	514231	LowQual
4	49139224	49635932	496708	LowQual
4	49139318	49640817	501499	LowQual
4	49139319	49639976	500657	LowQual
4	49139320	49634785	495465	LowQual
4	49139320	49647259	507939	LowQual
4	49139322	49643019	503697	LowQual
4	49139326	49644203	504877	LowQual
4	49139330	49654699	515369	LowQual
4	49139332	49653801	514469	LowQual
4	49139335	49637621	498286	LowQual
4	49139345	49659698	520353	LowQual
4	49139590	49650869	511279	LowQual
4	49139595	49642227	502632	LowQual
4	49139607	49657197	517590	LowQual
4	49139795	49642091	502296	PASS
4	49139804	49648257	508453	PASS
4	49139810	49643050	503240	LowQual
4	49139814	49658175	518361	LowQual
4	49139814	49659585	519771	LowQual
4	49139834	49635392	495558	LowQual
4	49139917	49636131	496214	LowQual
4	49139920	49647402	507482	LowQual
4	49140047	49637192	497145	LowQual
4	49140067	49647188	507121	LowQual
4	49140245	49639675	499430	LowQual
4	49140247	49636871	496624	LowQual
4	49140249	49637646	497397	PASS
4	49140249	49652775	512526	LowQual
4	49140249	49660065	519816	LowQual
4	49140253	49641201	500948	LowQual
4	49140270	49653820	513550	LowQual
4	49140969	49642967	501998	LowQual
4	49141083	49659662	518579	LowQual
4	49141543	49653442	511899	LowQual
4	49141607	49647111	505504	LowQual
4	49141657	49635701	494044	LowQual
4	49141657	49642954	501297	LowQual
4	49141657	49645150	503493	LowQual
4	49141658	49634578	492920	LowQual
4	49141658	49644629	502971	LowQual
4	49141661	49649876	508215	LowQual
4	49141667	49654260	512593	LowQual
4	49141677	49639062	497385	LowQual
4	49141678	49657481	515803	LowQual
4	49141700	49639728	498028	LowQual
4	49141705	49659525	517820	LowQual
4	49141792	49647259	505467	LowQual
4	49141808	49636403	494595	LowQual
4	49141817	49642227	500410	LowQual
4	49141818	49644739	502921	LowQual
4	49141832	49657952	516120	LowQual
4	49141833	49650871	509038	LowQual
4	49141833	49653543	511710	LowQual
4	49141833	49659616	517783	LowQual
4	49141840	49637585	495745	LowQual
4	49142301	49654449	512148	LowQual
4	49142302	49642107	499805	LowQual
4	49142303	49658576	516273	LowQual
4	49142321	49642975	500654	LowQual
4	49142321	49656867	514546	LowQual
4	49142416	49658484	516068	LowQual
4	49142530	49649847	507317	LowQual
4	49142534	49634900	492366	LowQual
4	49142534	49637185	494651	LowQual
4	49142536	49644437	501901	LowQual
4	49142536	49647189	504653	LowQual
4	49142536	49651217	508681	LowQual
4	49142536	49652290	509754	LowQual
4	49142536	49653386	510850	LowQual
4	49142603	49659827	517224	PASS
4	49142610	49644166	501556	LowQual
4	49142610	49644761	502151	LowQual
4	49142610	49648372	505762	LowQual
4	49142610	49652881	510271	LowQual
4	49142614	49653795	511181	LowQual
4	49142650	49643157	500507	LowQual
4	49142775	49635505	492730	LowQual
4	49142804	49647137	504333	PASS
4	49142813	49636481	493668	LowQual
4	49142895	49639853	496958	LowQual
4	49142914	49637651	494737	LowQual
4	49142931	49636029	493098	LowQual
4	49142992	49649961	506969	LowQual
4	49143004	49657714	514710	LowQual
4	49143412	49637191	493779	LowQual
4	49143735	49640077	496342	LowQual
4	49143757	49644641	500884	LowQual
4	49144095	49635949	491854	LowQual
4	49144095	49641065	496970	LowQual
4	49144095	49659120	515025	LowQual
4	49144096	49649872	505776	LowQual
4	49144097	49655448	511351	LowQual
4	49144098	49647189	503091	LowQual
4	49144141	49657812	513671	LowQual
4	49144176	49650755	506579	LowQual
4	49144177	49649950	505773	LowQual
4	49144194	49652030	507836	LowQual
4	49144196	49647259	503063	LowQual
4	49144266	49637628	493362	LowQual
4	49144269	49643940	499671	LowQual
4	49144271	49639223	494952	LowQual
4	49144291	49659666	515375	LowQual
4	49144529	49656980	512451	LowQual
4	49144749	49642022	497273	LowQual
4	49145180	49659948	514768	LowQual
4	49145187	49649803	504616	LowQual
4	49145211	49647288	502077	LowQual
4	49145328	49635365	490037	LowQual
4	49145483	49643306	497823	LowQual
4	49145638	49653386	507748	LowQual
4	49145638	49659557	513919	LowQual
4	49145647	49656758	511111	LowQual
4	49145731	49634801	489070	LowQual
4	49145733	49649950	504217	LowQual
4	49145778	49637579	491801	LowQual
4	49146084	49654585	508501	LowQual
4	49146095	49657950	511855	LowQual
4	49146199	49636731	490532	LowQual
4	49146202	49637505	491303	LowQual
4	49146301	49649949	503648	LowQual
4	49146302	49659913	513611	LowQual
4	49146325	49656857	510532	PASS
4	49146451	49647259	500808	LowQual
4	49146612	49647189	500577	LowQual
4	49146640	49659562	512922	LowQual
4	49146692	49644634	497942	LowQual
4	49146694	49639446	492752	LowQual
4	49146715	49650852	504137	LowQual
4	49146718	49644730	498012	LowQual
4	49146724	49652586	505862	LowQual
4	49146797	49643153	496356	LowQual
4	49147019	49657855	510836	LowQual
4	49147086	49637651	490565	LowQual
4	49147304	49639722	492418	LowQual
4	49147304	49644634	497330	LowQual
4	49147324	49652249	504925	LowQual
4	49147390	49659116	511726	LowQual
4	49147400	49634667	487267	LowQual
4	49147450	49644970	497520	LowQual
4	49147575	49642154	494579	LowQual
4	49147579	49652640	505061	LowQual
4	49147599	49650862	503263	LowQual
4	49147607	49657962	510355	LowQual
4	49147739	49659896	512157	LowQual
4	49147916	49647713	499797	LowQual
4	49147997	49647406	499409	LowQual
4	49148101	49656756	508655	LowQual
4	49148120	49637634	489514	LowQual
4	49148127	49653379	505252	LowQual
4	49148215	49653489	505274	LowQual
4	49148400	49650278	501878	LowQual
4	49148410	49637506	489096	LowQual
4	49148516	49643105	494589	LowQual
4	49148530	49654566	506036	LowQual
4	49149035	49657478	508443	LowQual
4	49149262	49636767	487505	LowQual
4	49149284	49649374	500090	LowQual
4	49149285	49659530	510245	LowQual
4	49149288	49644611	495323	LowQual
4	49149290	49640997	491707	LowQual
4	49149290	49649870	500580	LowQual
4	49149304	49653392	504088	LowQual
4	49149307	49650678	501371	LowQual
4	49149309	49639575	490266	LowQual
4	49149310	49651249	501939	LowQual
4	49149312	49647188	497876	LowQual
4	49149313	49643041	493728	LowQual
4	49149324	49633454	484130	LowQual
4	49149428	49644991	495563	LowQual
4	49149446	49639227	489781	LowQual
4	49149491	49657952	508461	LowQual
4	49149500	49647260	497760	LowQual
4	49149530	49652833	503303	LowQual
4	49149533	49636421	486888	LowQual
4	49149537	49659902	510365	LowQual
4	49149554	49635011	485457	LowQual
4	49149755	49634688	484933	LowQual
4	49149774	49658143	508369	LowQual
4	49150161	49647287	497126	LowQual
4	49150217	49658259	508042	LowQual
4	49150280	49654568	504288	LowQual
4	49150282	49656422	506140	LowQual
4	49150285	49653563	503278	LowQual
4	49150492	49635382	484890	LowQual
4	49150590	49636738	486148	LowQual
4	49150805	49636895	486090	LowQual
4	49150811	49648811	498000	LowQual
4	49150820	49649574	498754	LowQual
4	49151156	49647111	495955	LowQual
4	49151173	49633421	482248	LowQual
4	49151173	49649847	498674	LowQual
4	49151173	49654263	503090	LowQual
4	49151182	49659525	508343	LowQual
4	49151251	49151829	578	LowQual
4	49151344	49657832	506488	LowQual
4	49151356	49655140	503784	LowQual
4	49151366	49642988	491622	LowQual
4	49151392	49634577	483185	LowQual
4	49151392	49636781	485389	LowQual
4	49151392	49644634	493242	LowQual
4	49151393	49641102	489709	LowQual
4	49151410	49652496	501086	LowQual
4	49151414	49648302	496888	LowQual
4	49151420	49639572	488152	LowQual
4	49151529	49638608	487079	LowQual
4	49151550	49643818	492268	LowQual
4	49151550	49644743	493193	LowQual
4	49151689	49635040	483351	LowQual
4	49151809	49636539	484730	LowQual
4	49151811	49659923	508112	LowQual
4	49151814	49645671	493857	LowQual
4	49151841	49656032	504191	LowQual
4	49151848	49643166	491318	LowQual
4	49151850	49641218	489368	LowQual
4	49151851	49652339	500488	LowQual
4	49151855	49649962	498107	LowQual
4	49151867	49654497	502630	LowQual
4	49151869	49647259	495390	LowQual
4	49151870	49637653	485783	LowQual
4	49152419	49634613	482194	LowQual
4	49152419	49636230	483811	LowQual
4	49152458	49647098	494640	LowQual
4	49152462	49652541	500079	LowQual
4	49152492	49640082	487590	LowQual
4	49152544	49649294	496750	LowQual
4	49152553	49654717	502164	LowQual
4	49152571	49644746	492175	LowQual
4	49152610	49652637	500027	LowQual
4	49152617	49639809	487192	LowQual
4	49152617	49646710	494093	LowQual
4	49152621	49641455	488834	LowQual
4	49152673	49642103	489430	LowQual
4	49152777	49657953	505176	LowQual
4	49152959	49646376	493417	LowQual
4	49152982	49659176	506194	LowQual
4	49152991	49657683	504692	LowQual
4	49153056	49637647	484591	LowQual
4	49153063	49643019	489956	LowQual
4	49153081	49653880	500799	LowQual
4	49153093	49659266	506173	LowQual
4	49153302	49647580	494278	LowQual
4	49153672	49649644	495972	LowQual
4	49153673	49643553	489880	LowQual
4	49153775	49648838	495063	LowQual
4	49153889	49659533	505644	LowQual
4	49153943	49637125	483182	LowQual
4	49153964	49654596	500632	LowQual
4	49154050	49637636	483586	LowQual
4	49154050	49653577	499527	LowQual
4	49154094	49640267	486173	LowQual
4	49154139	49656742	502603	LowQual
4	49154298	49635729	481431	LowQual
4	49154419	49643087	488668	LowQual
4	49154429	49659962	505533	LowQual
4	49154519	49654309	499790	LowQual
4	49154560	49642970	488410	LowQual
4	49154592	49647394	492802	LowQual
4	49154624	49644985	490361	LowQual
4	49154624	49659297	504673	LowQual
4	49154923	49641828	486905	LowQual
4	49155060	49641311	486251	LowQual
4	49155134	49639687	484553	LowQual
4	49155194	49649849	494655	LowQual
4	49155197	49639088	483891	LowQual
4	49155197	49644294	489097	LowQual
4	49155197	49652511	497314	LowQual
4	49155198	49635661	480463	LowQual
4	49155200	49653432	498232	LowQual
4	49155203	49634619	479416	LowQual
4	49155204	49636325	481121	LowQual
4	49155211	49648292	493081	LowQual
4	49155296	49659896	504600	LowQual
4	49155300	49654497	499197	LowQual
4	49155446	49659563	504117	LowQual
4	49155447	49650687	495240	LowQual
4	49155526	49640075	484549	LowQual
4	49155528	49649961	494433	LowQual
4	49155625	49643145	487520	LowQual
4	49155635	49634402	478767	LowQual
4	49155649	49657549	501900	LowQual
4	49155672	49635368	479696	PASS
4	49155709	49644738	489029	LowQual
4	49155723	49647259	491536	LowQual
4	49155771	49655802	500031	LowQual
4	49155832	49635735	479903	LowQual
4	49155903	49642604	486701	LowQual
4	49156074	49639810	483736	LowQual
4	49156191	49655670	499479	LowQual
4	49156195	49647188	490993	LowQual
4	49156202	49633978	477776	LowQual
4	49156218	49644518	488300	LowQual
4	49156339	49639562	483223	LowQual
4	49156406	49657390	500984	LowQual
4	49156414	49659523	503109	LowQual
4	49156418	49634687	478269	LowQual
4	49156439	49653004	496565	LowQual
4	49156446	49637146	480700	LowQual
4	49156459	49640999	484540	LowQual
4	49156471	49635995	479524	LowQual
4	49156559	49649603	493044	LowQual
4	49156565	49640489	483924	LowQual
4	49156569	49641513	484944	LowQual
4	49156569	49648408	491839	LowQual
4	49156572	49647259	490687	LowQual
4	49156584	49652636	496052	LowQual
4	49156598	49637304	480706	LowQual
4	49156625	49636613	479988	LowQual
4	49156635	49646341	489706	LowQual
4	49156641	49643124	486483	LowQual
4	49156649	49657952	501303	LowQual
4	49156695	49644969	488274	LowQual
4	49156707	49659902	503195	LowQual
4	49156712	49650823	494111	LowQual
4	49156793	49634785	477992	LowQual
4	49157178	49637544	480366	LowQual
4	49157341	49659117	501776	LowQual
4	49157417	49651804	494387	LowQual
4	49157552	49654499	496947	LowQual
4	49157565	49659208	501643	LowQual
4	49157585	49633783	476198	LowQual
4	49157828	49639227	481399	LowQual
4	49157876	49646435	488559	LowQual
4	49158088	49651125	493037	LowQual
4	49158113	49639128	481015	LowQual
4	49158288	49653370	495082	LowQual
4	49158443	49644643	486200	LowQual
4	49158446	49635380	476934	LowQual
4	49158461	49657481	499020	LowQual
4	49158498	49654255	495757	LowQual
4	49158548	49653719	495171	LowQual
4	49158550	49637651	479101	LowQual
4	49158553	49641201	482648	LowQual
4	49158553	49659660	501107	LowQual
4	49158662	49641386	482724	LowQual
4	49218986	49577544	358558	LowQual
4	49230856	49568783	337927	LowQual
4	49292438	49314616	22178	PASS
4	49294379	49324769	30390	LowQual
4	49296233	49311163	14930	LowQual
4	49302260	49323372	21112	LowQual
4	52892237	131346390	78454153	LowQual
4	55933341	140408885	84475544	LowQual
4	56092668	56092813	145	LowQual
4	57560499	190684377	133123878	LowQual
4	59143596	178489616	119346020	LowQual
4	61021398	61023888	2490	LowQual
4	61970074	62002048	31974	PASS
4	61970239	62001847	31608	PASS
4	63419364	156878482	93459118	LowQual
4	64715579	64715701	122	PASS
4	64871842	64872013	171	LowQual
4	65719566	65721074	1508	LowQual
4	65868484	129498203	63629719	LowQual
4	66104291	66104429	138	LowQual
4	66661978	66663679	1701	LowQual
4	68999432	190064392	121064960	LowQual
4	69749570	69992247	242677	PASS
4	69750033	69991721	241688	PASS
4	70039782	70180424	140642	PASS
4	70039951	70180294	140343	LowQual
4	70086191	70140460	54269	LowQual
4	70086249	70249404	163155	LowQual
4	70087211	70136542	49331	PASS
[truncated: 5,652 more rows]
