# Supplementary material for: Discovery of large genomic inversions using long range information
Source: BMC Genomics. 2017 Jan 10;18:65. doi: 10.1186/s12864-016-3444-1 (PMC5223412; doi:10.1186/s12864-016-3444-1)
Supplement: Additional file 2: — Call sets. Call sets generated by Valor, DELLY, LUMPY, and GASVPro using both real data and simulations. (ZIP 72710 kb) [file 12864_2016_3444_MOESM2_ESM.zip › supplementary/simulation/varsim2/valor.xls]

chr1	12879674	12879701	13165802	13165883	38	17	Q5	++38	--17
chr1	16879364	16877415	17007255	17007028	32	17	Q11	++33	--17
chr1	16885918	16885952	17215877	17215945	77	49	Q4	++77	--49
chr1	25591677	25591802	25682669	25682712	43	22	Q10	++46	--23
chr1	40020122	40020119	40233095	40233178	40	40	Q16	++40	--40
chr1	53374724	53371945	53564414	53562680	5	4	Q2	++5	--4
chr1	144327956	144324247	149678934	149679099	5	5	Q18	++5	--5
chr1	144506997	144503252	149293492	149293601	24	15	Q53	++24	--15
chr1	149387978	149387229	149835800	149834510	5	7	Q2	++11	--0
chr1	149772126	149772125	149853429	149853593	53	24	Q4	++53	--24
chr1	240103336	240103335	240159618	240159783	5	58	Q2	++5	--58
chr1	245576245	245576246	245936422	245936506	48	36	Q16	++48	--36
chr1	248574131	248574349	248804833	248805552	25	11	Q2	++25	--11
chr1	248596809	248596851	248784749	248784749	39	38	Q4	++39	--38
chr2	14521862	14520231	14570210	14566485	6	5	Q1	++6	--5
chr2	87002244	87002325	87285649	87285619	61	62	Q110	++60	--62
chr2	87593135	87593703	91720911	91723320	1	1	Q1	++1	--1
chr2	89095114	89093462	89183926	89184034	70	113	Q54	++70	--113
chr2	89185672	89185669	89459236	89456823	45	40	Q5	++45	--40
chr2	96061273	96061272	96310827	96310885	41	29	Q4	++41	--29
chr2	97865009	97865021	98197332	98197338	25	92	Q12	++28	--92
chr2	110703277	110703276	110846192	110846287	2	5	Q4	++2	--5
chr2	110846192	110846192	111000880	111001400	1	2	Q4	++1	--2
chr2	111040254	111040336	111183011	111183498	3	5	Q2	++3	--5
chr2	130882736	130882737	132265489	132265489	86	74	Q72	++86	--74
chr2	137665723	137665754	139992912	139993117	60	28	Q18	++60	--28
chr2	153628416	153624918	153864939	153862088	4	7	Q1	++4	--7
chr2	155438049	155438073	155691847	155691849	56	128	Q78	++56	--128
chr3	10701168	10698961	10789960	10787070	5	5	Q1	++5	--5
chr3	12152601	12152601	12901237	12903346	103	47	Q70	++108	--92
chr3	28353108	28353107	28438094	28438140	130	81	Q104	++130	--81
chr3	30538281	30538286	30900529	30900626	80	133	Q88	++80	--133
chr3	107684458	107684491	107740157	107740356	61	42	Q6	++62	--42
chr3	162511986	162510501	162628561	162626319	1	3	Q1	++1	--3
chr3	168852436	168852433	178006883	178006901	97	94	Q99	++97	--94
chr3	195360642	195361214	197393513	197391578	1	5	Q5	++10	--8
chr4	49252803	49252815	49322108	49322399	28	27	Q4	++31	--27
chr4	49493358	49493448	49591448	49591647	7	53	Q18	++7	--53
chr4	75672047	75672294	79557232	79557257	63	8	Q6	++63	--8
chr4	171316318	171316362	171614214	171614239	49	16	Q8	++49	--16
chr5	1660077	1660077	1754996	1755048	97	88	Q56	++97	--88
chr5	18907625	18907624	26650687	26650724	36	42	Q12	++36	--42
chr5	85988573	85985004	86184735	86181573	7	11	Q1	++7	--11
chr5	175347612	175347625	177385033	177385032	72	68	Q16	++72	--68
chr5	179024621	179022768	179081284	179082684	89	14	Q45	++124	--131
chr5	180532600	180532600	180598069	180598223	38	80	Q15	++38	--80
chr6	72048334	72048354	72315812	72315950	124	115	Q132	++124	--115
chr6	81154666	81154708	81277350	81277349	130	68	Q63	++130	--68
chr6	114946882	114946949	115683350	115683457	53	41	Q3	++53	--41
chr6	142192678	142192725	142253347	142253507	62	54	Q2	++61	--54
chr6	167590864	167590897	167832830	167832967	79	57	Q36	++78	--57
chr7	1951158	1948699	2070739	2068472	1	5	Q1	++7	--7
chr7	21882736	21882743	27849874	27849978	57	63	Q30	++57	--63
chr7	48898941	48898939	48991662	48991795	26	38	Q20	++26	--38
chr7	54266994	54266994	54370062	54370098	9	33	Q2	++8	--33
chr7	54302722	54302732	54410443	54410442	15	8	Q1	++15	--8
chr7	62726416	62722819	62911815	62912697	26	23	Q16	++26	--32
chr7	64584313	64583851	65019709	65020117	3	1	Q3	++3	--0
chr7	64601063	64601557	65037223	65037290	2	26	Q2	++23	--26
chr7	64609518	64609533	64985604	64987912	1	1	Q4	++0	--1
chr7	64615082	64614939	64973870	64974927	1	1	Q1	++0	--0
chr7	64659556	64660218	64997974	64998103	1	1	Q1	++1	--3
chr7	64998096	64998103	65169908	65169965	17	16	Q6	++17	--16
chr7	70381352	70381377	70438816	70438840	123	101	Q4	++123	--101
chr7	74220731	74220744	74518213	74518417	22	17	Q5	++22	--18
chr7	111215382	111213040	111261856	111259653	1	5	Q1	++1	--5
chr7	121597253	121597269	121817896	121817908	36	39	Q3	++36	--39
chr7	143857717	143857868	144055352	144055552	14	19	Q16	++18	--19
chr8	2173311	2171987	2343492	2341129	12	56	Q4	++12	--55
chr8	2183308	2183325	2372678	2372694	42	26	Q20	++42	--26
chr8	48178016	48178034	48229828	48229921	13	36	Q1	++13	--36
chr8	55257103	55257103	55432578	55432651	49	86	Q10	++49	--86
chr8	126706654	126706706	129733834	129733891	69	108	Q27	++69	--52
chr8	126739036	126737634	129745106	129741354	50	56	Q19	++42	--56
chr9	45553503	45549997	46606732	46606847	1	6	Q3	++5	--6
chr9	69159155	69159163	70920588	70920669	32	16	Q6	++32	--16
chr9	80024541	80024541	80097702	80097468	68	74	Q48	++68	--74
chr9	117662236	117662396	123567673	123567721	91	120	Q121	++116	--120
chr9	126700014	126700015	126751685	126751895	48	93	Q6	++95	--97
chr10	4972659	4971471	5070579	5069069	26	17	Q10	++26	--21
chr10	6190337	6190335	7425152	7425173	114	110	Q110	++114	--110
chr10	46896741	46896739	48107823	48107949	4	9	Q2	++4	--9
chr10	48107823	48107949	49086491	49086489	4	8	Q2	++4	--8
chr10	89063284	89063283	89160262	89160285	11	6	Q2	++11	--6
chr10	124639780	124639786	124713021	124713070	192	89	Q120	++192	--89
chr11	7457111	7457465	9758152	9758213	46	84	Q56	++95	--84
chr11	50090454	50090669	50380977	50380976	38	77	Q87	++54	--77
chr11	65392637	65389877	65468597	65466910	1	2	Q2	++5	--2
chr11	89544799	89544960	89812959	89812956	24	16	Q12	++28	--16
chr12	9402043	9402103	9599153	9599356	29	32	Q24	++29	--32
chr12	9446558	9446555	9625243	9625275	57	33	Q24	++57	--33
chr12	17892768	17892150	18002587	18002787	82	68	Q49	++82	--68
chr12	27281052	27279635	27794162	27791949	2	3	Q1	++2	--3
chr12	75527342	75525003	75636406	75634512	1	3	Q1	++1	--3
chr12	92094412	92094478	99033213	99033267	13	25	Q2	++13	--25
chr12	111289591	111289606	111369574	111369677	40	96	Q20	++40	--96
chr13	25578695	25577740	26643400	26643712	99	73	Q52	++112	--73
chr13	43032366	43031577	43086250	43085330	40	41	Q8	++76	--68
chr13	64263452	64263557	64330888	64331014	68	85	Q20	++71	--85
chr13	95630836	95630858	99154278	99154418	121	82	Q84	++121	--82
chr13	100940248	100940305	101514162	101514194	60	58	Q30	++60	--58
chr13	114538887	114538914	114608776	114608853	42	46	Q6	++42	--46
chr14	19144447	19144549	19541429	19542234	5	21	Q55	++5	--21
chr14	19393096	19393288	19826952	19827056	3	18	Q2	++5	--18
chr14	19434278	19434278	20092222	20092398	53	64	Q25	++53	--64
chr14	34971694	34971697	35027652	35026989	31	36	Q6	++75	--116
chr14	106217020	106217100	106314431	106315073	73	116	Q50	++76	--116
chr15	22763699	22763855	28786353	28787567	1	8	Q16	++2	--8
chr15	24060338	24060508	24131694	24131772	77	127	Q66	++98	--127
chr15	30405823	30406723	30709195	30710224	1	4	Q4	++4	--5
chr15	30841057	30842332	32738355	32734646	8	1	Q1	++0	--2
chr15	32716588	32714158	32882540	32882323	16	29	Q14	++16	--29
chr15	34185077	34184619	34245595	34245452	94	70	Q35	++94	--70
chr15	34654676	34652557	34803897	34800697	6	2	Q1	++6	--2
chr15	45114393	45114393	45413783	45413829	82	164	Q70	++82	--164
chr15	50388449	50385283	50543664	50541690	4	1	Q1	++4	--1
chr15	57586612	57586722	61697271	61697490	41	25	Q8	++47	--25
chr15	74364269	74366701	75569096	75568484	5	1	Q1	++8	--11
chr15	75370401	75370397	75416214	75416233	19	23	Q1	++19	--23
chr15	82983448	82984663	83183877	83181447	1	1	Q5	++2	--0
chr15	84897216	84894051	84957691	84958599	18	6	Q12	++22	--12
chr15	84957664	84957737	85776042	85776752	7	5	Q8	++6	--5
chr16	1244342	1244406	1301857	1301872	32	61	Q2	++63	--61
chr16	14819144	14817653	15420939	15421015	2	6	Q4	++2	--6
chr16	14972774	14972812	15121457	15121477	36	59	Q25	++36	--59
chr16	15121445	15121457	16371211	16372109	10	12	Q25	++10	--12
chr16	20477174	20477182	20529307	20529337	110	45	Q4	++110	--45
chr16	21556591	21556592	22710012	22710071	71	96	Q105	++134	--96
chr16	32153833	32152034	32835119	32835119	32	8	Q8	++31	--8
chr16	32835034	32835119	33096478	33097614	16	3	Q4	++16	--3
chr16	33919359	33915798	33983401	33986001	58	62	Q60	++161	--102
chr16	34358466	34358531	34752697	34752772	109	131	Q63	++109	--131
chr16	55758122	55758123	55863782	55863985	77	93	Q35	++77	--93
chr16	62080263	62080260	63196519	63196581	33	10	Q4	++33	--10
chr16	75202653	75202699	75256316	75256485	71	55	Q1	++91	--93
chr17	2927333	2927356	3144499	3144497	29	32	Q12	++29	--30
chr17	2963276	2963511	3108696	3108693	28	28	Q6	++43	--28
chr17	8915182	8915497	9582088	9582164	14	25	Q2	++17	--25
chr17	15407135	15407161	18702106	18702105	117	106	Q16	++117	--106
chr17	28333463	28331938	28401332	28398992	1	9	Q1	++4	--9
chr17	34814331	34814327	36296991	36297165	27	21	Q3	++27	--21
chr17	41400951	41401160	41466773	41466772	1	130	Q30	++28	--130
chr17	43462720	43459707	43659904	43656482	4	1	Q1	++4	--1
chr17	58095330	58091914	58185523	58188457	63	7	Q5	++70	--91
chr18	6926148	6926146	6977364	6977451	146	63	Q3	++146	--63
chr19	15786058	15786058	15888458	15888458	86	78	Q21	++86	--78
chr19	20800871	20800893	20882938	20883070	27	70	Q35	++73	--70
chr19	21795901	21795898	22243497	22243544	103	173	Q128	++103	--173
chr19	23283941	23283986	23442355	23442320	7	35	Q3	++8	--35
chr19	35065258	35065307	35158661	35158680	110	111	Q143	++110	--111
chr19	39221126	39221228	39281080	39281247	97	81	Q28	++109	--81
chr19	58309023	58309022	58392533	58392802	39	43	Q28	++39	--43
chr20	11045624	11045623	12959938	12960119	69	39	Q20	++69	--39
chr20	25755502	25754111	26101235	26101118	69	55	Q48	++103	--55
chr21	10981576	10981741	11170390	11170402	50	9	Q7	++59	--9
chr21	15348361	15347454	15443041	15440566	138	89	Q63	++138	--89
chr21	42344799	42344799	42552482	42552539	101	111	Q42	++101	--111
chr21	45970525	45969893	46048384	46048312	44	5	Q7	++44	--5
chr21	46011394	46010619	46059153	46057841	2	5	Q1	++2	--5
chr22	16299170	16299168	16679086	16679115	45	21	Q55	++45	--21
chr22	18677062	18675191	21488014	21485430	1	2	Q9	++1	--2
chr22	18689415	18691048	21510693	21507483	1	1	Q3	++0	--1
chr22	18697344	18697759	21474046	21476305	2	1	Q2	++2	--0
chr22	18828377	18828843	21449698	21449693	1	10	Q4	++1	--10
chr22	18841831	18841992	20679665	20680903	15	3	Q3	++17	--3
chr22	21449698	21449693	21630120	21630144	16	35	Q4	++16	--35
chr22	21474046	21474890	21690021	21690379	2	1	Q4	++4	--0
chr22	21488840	21486373	21660298	21662329	2	1	Q1	++3	--1
chr22	21510834	21507268	21670798	21672309	3	2	Q12	++2	--1
chr22	21526433	21525288	21645448	21645014	2	1	Q6	++13	--15
