# Supplementary material for: Discovery of large genomic inversions using long range information
Source: BMC Genomics. 2017 Jan 10;18:65. doi: 10.1186/s12864-016-3444-1 (PMC5223412; doi:10.1186/s12864-016-3444-1)
Supplement: Additional file 2: — Call sets. Call sets generated by Valor, DELLY, LUMPY, and GASVPro using both real data and simulations. (ZIP 72710 kb) [file 12864_2016_3444_MOESM2_ESM.zip › supplementary/simulation/varsim2/lumpy.vcf]

1	844267	844270	1	846329	846335	1	1.08956e-98	-	+	TYPE:DUPLICATION	IDS:0,46	STRANDS:-+,46	MAX:1:844270;1:846333	95:1:844270-844270;1:846333-846333
1	1296283	1296285	1	1296333	1296346	2	7.83183e-11	+	-	TYPE:DELETION	IDS:0,24	STRANDS:+-,24	MAX:1:1296285;1:1296346	95:1:1296285-1296285;1:1296346-1296346
1	1418106	1418125	1	1509029	1509033	3	9.59978e-128	+	-	TYPE:DELETION	IDS:0,61	STRANDS:+-,61	MAX:1:1418115;1:1509032	95:1:1418115-1418115;1:1509032-1509032
1	1526261	1526654	1	1573753	1574004	4	0.002331	+	-	TYPE:DELETION	IDS:0,20	STRANDS:+-,20	MAX:1:1526268;1:1574004	95:1:1526268-1526441;1:1574004-1574004
1	2053598	2054162	1	2055573	2056102	5	1.11813e-35	-	+	TYPE:DUPLICATION	IDS:0,12	STRANDS:-+,12	MAX:1:2053977;1:2055584	95:1:2053484-2054047;1:2055584-2055920
1	2162112	2162709	1	2163180	2163903	6	1.40766e-27	+	+	TYPE:INVERSION	IDS:0,9	STRANDS:++,9	MAX:1:2162117;1:2163191	95:1:2162117-2162518;1:2163191-2163587
1	2162115	2162118	1	2163143	2163146	7	0	+	-	TYPE:DELETION	IDS:0,173	STRANDS:+-,173	MAX:1:2162118;1:2163145	95:1:2162118-2162118;1:2163145-2163145
1	2222570	2223299	1	2289360	2290039	8	4.39253e-14	+	+	TYPE:INVERSION	IDS:0,4	STRANDS:++,4	MAX:1:2222581;1:2289371	95:1:2222581-2223010;1:2289371-2289796
1	2222580	2222582	1	2289313	2289331	9	1.0581e-181	+	-	TYPE:DELETION	IDS:0,82	STRANDS:+-,82	MAX:1:2222582;1:2289331	95:1:2222582-2222582;1:2289331-2289331
1	2334576	2334577	1	2335832	2335835	10	0	-	+	TYPE:DUPLICATION	IDS:0,183	STRANDS:-+,183	MAX:1:2334577;1:2335834	95:1:2334577-2334578;1:2335834-2335834
1	2371908	2372169	1	2374126	2374341	11	0.00307692	+	-	TYPE:DELETION	IDS:0,68	STRANDS:+-,68	MAX:1:2371919;1:2374337	95:1:2371917-2371963;1:2374261-2374337
1	2454275	2454362	1	2454277	2454373	12	9.07286e-13	+	-	TYPE:DELETION	IDS:0,5	STRANDS:+-,5	MAX:1:2454277;1:2454278	95:1:2454267-2454353;1:2454278-2454360
1	2443737	2444207	1	2485408	2485884	13	8.97944e-52	+	+	TYPE:INVERSION	IDS:0,18	STRANDS:++,18	MAX:1:2443748;1:2485419	95:1:2443748-2444030;1:2485419-2485720
1	2445969	2445974	1	2485430	2485434	14	0.047619	-	-	TYPE:INVERSION	IDS:0,106	STRANDS:++,15;--,91	MAX:1:2445973;1:2485433	95:1:2445973-2445973;1:2485433-2485433
1	2443848	2443998	1	2497290	2497407	15	6.5228e-204	-	+	TYPE:DUPLICATION	IDS:0,74	STRANDS:-+,74	MAX:1:2443997;1:2497300	95:1:2443965-2443997;1:2497299-2497320
1	2485423	2485443	1	2497292	2497305	16	7.2688e-178	-	-	TYPE:INVERSION	IDS:0,68	STRANDS:--,68	MAX:1:2485433;1:2497300	95:1:2485433-2485433;1:2497300-2497300
1	2499125	2499127	1	2526659	2526675	17	0	-	-	TYPE:INVERSION	IDS:0,200	STRANDS:++,161;--,39	MAX:1:2499127;1:2526675	95:1:2499127-2499127;1:2526675-2526675
1	4227450	4227470	1	4300802	4300806	18	1.28441e-170	+	-	TYPE:DELETION	IDS:0,74	STRANDS:+-,74	MAX:1:4227460;1:4300805	95:1:4227460-4227460;1:4300805-4300805
1	4364410	4364431	1	4364458	4364478	19	1.04199e-05	+	-	TYPE:DELETION	IDS:0,10	STRANDS:+-,10	MAX:1:4364421;1:4364478	95:1:4364421-4364421;1:4364478-4364478
1	5892306	5892308	1	5892415	5892418	20	1.56637e-10	-	+	TYPE:DUPLICATION	IDS:0,24	STRANDS:-+,24	MAX:1:5892308;1:5892417	95:1:5892308-5892308;1:5892417-5892417
1	6161062	6161787	1	6196895	6197564	21	8.81008e-17	+	+	TYPE:INVERSION	IDS:0,5	STRANDS:++,5	MAX:1:6161073;1:6196906	95:1:6161073-6161493;1:6196906-6197324
1	6161071	6161075	1	6196865	6196869	22	0	+	-	TYPE:DELETION	IDS:0,161	STRANDS:+-,161	MAX:1:6161074;1:6196868	95:1:6161074-6161074;1:6196868-6196868
1	6210170	6210181	1	6210538	6210549	23	0.000106551	+	-	TYPE:DELETION	IDS:0,7	STRANDS:+-,7	MAX:1:6210177;1:6210544	95:1:6210177-6210177;1:6210544-6210544
1	6258134	6258863	1	6330053	6330773	24	2.80812e-30	+	+	TYPE:INVERSION	IDS:0,10	STRANDS:++,10	MAX:1:6258145;1:6330773	95:1:6258145-6258543;1:6330773-6330773
1	6258138	6258156	1	6330004	6330008	25	0	+	-	TYPE:DELETION	IDS:0,149	STRANDS:+-,149	MAX:1:6258146;1:6330007	95:1:6258146-6258146;1:6330007-6330007
1	6517239	6517260	1	6517272	6517294	26	5.71307e-08	+	-	TYPE:DELETION	IDS:0,17	STRANDS:+-,17	MAX:1:6517250;1:6517294	95:1:6517250-6517250;1:6517294-6517294
1	7706077	7706088	1	7706397	7706407	27	1.68908e-24	+	-	TYPE:DELETION	IDS:0,14	STRANDS:+-,14	MAX:1:7706084;1:7706403	95:1:7706084-7706084;1:7706403-7706403
1	7706155	7706171	1	7706522	7706528	28	0.0555556	-	+	TYPE:DUPLICATION	IDS:0,13	STRANDS:-+,13	MAX:1:7706161;1:7706526	95:1:7706161-7706161;1:7706526-7706526
1	7706524	7706555	1	7706525	7706567	29	5.33348e-21	+	-	TYPE:DELETION	IDS:0,10	STRANDS:+-,10	MAX:1:7706525;1:7706567	95:1:7706515-7706545;1:7706567-7706567
1	8182396	8182616	1	8190744	8190885	30	7.58614e-198	+	-	TYPE:DELETION	IDS:0,72	STRANDS:+-,72	MAX:1:8182404;1:8190885	95:1:8182404-8182446;1:8190885-8190885
1	8822358	8822367	1	8916510	8916518	31	2.22241e-194	+	-	TYPE:DELETION	IDS:0,77	STRANDS:+-,77	MAX:1:8822363;1:8916516	95:1:8822363-8822363;1:8916516-8916516
1	11467145	11467871	1	11473447	11474072	32	3.53151e-22	+	+	TYPE:INVERSION	IDS:0,7	STRANDS:++,7	MAX:1:11467156;1:11473457	95:1:11467156-11467564;1:11473457-11473862
1	11467149	11467164	1	11473412	11473414	33	0	+	-	TYPE:DELETION	IDS:0,162	STRANDS:+-,162	MAX:1:11467157;1:11473414	95:1:11467157-11467157;1:11473414-11473414
1	11928888	11929492	1	11986656	11987377	34	7.07018e-25	+	+	TYPE:INVERSION	IDS:0,8	STRANDS:++,8	MAX:1:11928893;1:11986667	95:1:11928893-11929297;1:11986667-11987065
1	11928888	11928899	1	11986607	11986627	35	0	+	-	TYPE:DELETION	IDS:0,148	STRANDS:+-,148	MAX:1:11928894;1:11986627	95:1:11928894-11928894;1:11986627-11986627
1	12810298	12810570	1	12842967	12843264	36	4.67041e-68	-	+	TYPE:DUPLICATION	IDS:0,24	STRANDS:-+,24	MAX:1:12810567;1:12842978	95:1:12810474-12810567;1:12842976-12843025
1	12897976	12898471	1	12920400	12920847	37	4.0557e-41	-	+	TYPE:DUPLICATION	IDS:0,14	STRANDS:-+,14	MAX:1:12898322;1:12920411	95:1:12897858-12898352;1:12920411-12920664
1	12879228	12879733	1	13165623	13166138	38	8.59736e-25	-	-	TYPE:INVERSION	IDS:0,8	STRANDS:--,8	MAX:1:12879676;1:13166138	95:1:12879415-12879716;1:13166138-13166138
1	13982028	13982035	1	13982060	13982078	39	1.82508e-06	+	-	TYPE:DELETION	IDS:0,10	STRANDS:+-,10	MAX:1:13982033;1:13982078	95:1:13982033-13982033;1:13982078-13982078
1	14376598	14376608	1	14376758	14376760	40	0.000130558	-	+	TYPE:DUPLICATION	IDS:0,7	STRANDS:-+,7	MAX:1:14376604;1:14376759	95:1:14376604-14376604;1:14376758-14376759
1	15326502	15327194	1	15327665	15328382	41	4.42464e-14	+	+	TYPE:INVERSION	IDS:0,4	STRANDS:++,4	MAX:1:15326512;1:15327676	95:1:15326512-15326941;1:15327676-15328100
1	15326509	15326515	1	15327626	15327632	42	3.07853e-163	+	-	TYPE:DELETION	IDS:0,69	STRANDS:+-,69	MAX:1:15326513;1:15327630	95:1:15326513-15326513;1:15327630-15327630
1	15532117	15532846	1	15569744	15570383	43	1.76047e-19	+	+	TYPE:INVERSION	IDS:0,6	STRANDS:++,6	MAX:1:15532128;1:15569755	95:1:15532128-15532542;1:15569755-15570165
1	15532123	15532134	1	15569704	15569721	44	0	+	-	TYPE:DELETION	IDS:0,172	STRANDS:+-,172	MAX:1:15532129;1:15569721	95:1:15532129-15532129;1:15569721-15569721
1	15782018	15782239	1	15801285	15801496	45	0.00347222	+	-	TYPE:DELETION	IDS:0,41	STRANDS:+-,41	MAX:1:15782029;1:15801485	95:1:15782028-15782087;1:15801426-15801485
1	17209319	17209607	1	17251991	17252169	46	0.00334448	+	-	TYPE:DELETION	IDS:0,70	STRANDS:+-,70	MAX:1:17209330;1:17252164	95:1:17209329-17209378;1:17252109-17252164
1	16357366	16357759	1	16379051	16379330	47	1.66726e-73	+	-	TYPE:DELETION	IDS:0,26	STRANDS:+-,26	MAX:1:16357374;1:16379319	95:1:16357374-16357579;1:16379169-16379320
1	16816256	16816262	1	16832587	16832609	48	4.96539e-239	+	-	TYPE:DELETION	IDS:0,97	STRANDS:+-,97	MAX:1:16816260;1:16832609	95:1:16816260-16816260;1:16832609-16832609
1	17018412	17018430	1	17053933	17053952	49	4.05353e-168	-	+	TYPE:DUPLICATION	IDS:0,73	STRANDS:-+,73	MAX:1:17018420;1:17053952	95:1:17018420-17018420;1:17053952-17053952
1	16885949	16885955	1	17215865	17215886	50	9.44224e-292	-	-	TYPE:INVERSION	IDS:0,114	STRANDS:++,43;--,71	MAX:1:16885953;1:17215876	95:1:16885953-16885953;1:17215876-17215876
1	17657037	17657045	1	17657073	17657082	51	4.83996e-05	+	-	TYPE:DELETION	IDS:0,9	STRANDS:+-,9	MAX:1:17657042;1:17657078	95:1:17657042-17657042;1:17657078-17657078
1	17693982	17693983	1	17693983	17693993	52	0.0119331	+	-	TYPE:DELETION	IDS:0,4	STRANDS:+-,4	MAX:1:17693983;1:17693984	95:1:17693983-17693983;1:17693984-17693984
1	17861776	17861777	1	17877077	17877079	53	0	-	-	TYPE:INVERSION	IDS:0,313	STRANDS:++,154;--,159	MAX:1:17861777;1:17877078	95:1:17861777-17861777;1:17877078-17877078
1	19929563	19930233	1	19946848	19947565	54	8.62607e-17	-	+	TYPE:DUPLICATION	IDS:0,5	STRANDS:-+,5	MAX:1:19929991;1:19946859	95:1:19929510-19930179;1:19946859-19947270
1	19930227	19930228	1	19946809	19946811	55	0	-	-	TYPE:INVERSION	IDS:0,324	STRANDS:++,152;--,172	MAX:1:19930228;1:19946810	95:1:19930228-19930228;1:19946810-19946810
1	2212533	2212788	1	21536715	21537101	56	0.00220264	+	-	TYPE:DELETION	IDS:0,47	STRANDS:+-,47	MAX:1:2212544;1:21537092	95:1:2212542-2212644;1:21536881-21537097
1	21521160	21521167	1	21539902	21539915	57	0	-	-	TYPE:INVERSION	IDS:0,141	STRANDS:++,60;--,81	MAX:1:21521166;1:21539915	95:1:21521166-21521166;1:21539915-21539915
1	21787736	21787751	1	21787802	21787816	58	9.41555e-06	+	-	TYPE:DELETION	IDS:0,6	STRANDS:+-,6	MAX:1:21787745;1:21787809	95:1:21787745-21787745;1:21787809-21787809
1	21754435	21754449	1	21806340	21806354	59	3.51993e-65	-	-	TYPE:INVERSION	IDS:0,26	STRANDS:++,14;--,12	MAX:1:21754442;1:21806350	95:1:21754442-21754444;1:21806349-21806350
1	22309520	22309527	1	22339454	22339468	60	9.28318e-51	+	-	TYPE:DELETION	IDS:0,26	STRANDS:+-,26	MAX:1:22309525;1:22339468	95:1:22309525-22309525;1:22339468-22339468
1	23736130	23736291	1	23737717	23737862	61	1.19116e-181	+	-	TYPE:DELETION	IDS:0,66	STRANDS:+-,66	MAX:1:23736135;1:23737855	95:1:23736135-23736175;1:23737825-23737855
1	24200139	24200151	1	24201276	24201282	62	1.57876e-178	+	-	TYPE:DELETION	IDS:0,73	STRANDS:+-,73	MAX:1:24200145;1:24201280	95:1:24200145-24200145;1:24201280-24201280
1	24986868	24986886	1	25039862	25039868	63	3.16962e-190	+	-	TYPE:DELETION	IDS:0,79	STRANDS:+-,79	MAX:1:24986876;1:25039866	95:1:24986876-24986876;1:25039866-25039866
1	25696433	25696563	1	25754143	25754316	64	5.27944e-66	-	+	TYPE:DUPLICATION	IDS:0,23	STRANDS:-+,23	MAX:1:25696553;1:25754153	95:1:25696516-25696555;1:25754152-25754190
1	26459565	26459569	1	26464002	26464020	65	0	-	+	TYPE:DUPLICATION	IDS:0,160	STRANDS:-+,160	MAX:1:26459569;1:26464020	95:1:26459569-26459569;1:26464020-26464020
1	26608830	26608850	1	26608881	26608884	66	8.00953e-10	+	-	TYPE:DELETION	IDS:0,21	STRANDS:+-,21	MAX:1:26608841;1:26608883	95:1:26608841-26608841;1:26608883-26608883
1	26670832	26670847	1	26672070	26672090	67	0	+	-	TYPE:DELETION	IDS:0,151	STRANDS:+-,151	MAX:1:26670840;1:26672090	95:1:26670840-26670840;1:26672090-26672090
1	26924468	26924478	1	26973352	26973366	68	2.54201e-126	+	+	TYPE:INVERSION	IDS:0,50	STRANDS:++,50	MAX:1:26924473;1:26973360	95:1:26924472-26924473;1:26973360-26973360
1	26929178	26929490	1	26973412	26973775	69	0.00227273	+	+	TYPE:INVERSION	IDS:0,36	STRANDS:++,36	MAX:1:26929189;1:26973423	95:1:26929188-26929321;1:26973422-26973616
1	27652801	27652820	1	27931690	27931708	70	1.67316e-137	+	-	TYPE:DELETION	IDS:0,55	STRANDS:+-,55	MAX:1:27652810;1:27931708	95:1:27652810-27652810;1:27931708-27931708
1	28178754	28179340	1	28181402	28182040	71	1.97552e-19	+	-	TYPE:DELETION	IDS:0,6	STRANDS:+-,6	MAX:1:28178765;1:28182040	95:1:28178765-28179111;1:28182040-28182040
1	28957463	28957636	1	28960715	28960921	72	1.03145e-182	+	-	TYPE:DELETION	IDS:0,66	STRANDS:+-,66	MAX:1:28957472;1:28960921	95:1:28957472-28957502;1:28960921-28960921
1	29470309	29470330	1	29478028	29478041	73	5.46568e-151	-	+	TYPE:DUPLICATION	IDS:0,68	STRANDS:-+,68	MAX:1:29470320;1:29478041	95:1:29470320-29470320;1:29478041-29478041
1	29542634	29542635	1	29670238	29670242	74	0.047619	-	+	TYPE:DUPLICATION	IDS:0,179	STRANDS:-+,179	MAX:1:29542635;1:29670241	95:1:29542635-29542636;1:29670241-29670241
1	30307665	30307673	1	30307677	30307686	75	4.83996e-05	+	-	TYPE:DELETION	IDS:0,9	STRANDS:+-,9	MAX:1:30307670;1:30307682	95:1:30307670-30307670;1:30307682-30307682
1	30706323	30706344	1	30741653	30741658	76	6.01508e-216	-	+	TYPE:DUPLICATION	IDS:0,93	STRANDS:-+,93	MAX:1:30706334;1:30741656	95:1:30706334-30706334;1:30741656-30741656
1	31122392	31122776	1	31124210	31124734	77	0.00144509	+	-	TYPE:DELETION	IDS:0,8	STRANDS:+-,8	MAX:1:31122403;1:31124734	95:1:31122402-31122583;1:31124734-31124734
1	31167548	31168277	1	31238531	31239244	78	8.87385e-17	+	+	TYPE:INVERSION	IDS:0,5	STRANDS:++,5	MAX:1:31167559;1:31238542	95:1:31167559-31167979;1:31238542-31238952
1	31167551	31167570	1	31238482	31238503	79	0	+	-	TYPE:DELETION	IDS:0,164	STRANDS:+-,164	MAX:1:31167560;1:31238503	95:1:31167560-31167560;1:31238503-31238503
1	31621407	31622043	1	31625423	31626140	80	1.76516e-19	+	+	TYPE:INVERSION	IDS:0,6	STRANDS:++,6	MAX:1:31621413;1:31625434	95:1:31621413-31621827;1:31625434-31625844
1	31621405	31621424	1	31625384	31625390	81	4.53328e-188	+	-	TYPE:DELETION	IDS:0,79	STRANDS:+-,79	MAX:1:31621414;1:31625388	95:1:31621414-31621414;1:31625388-31625388
1	31558255	31558261	1	31665387	31665393	82	5.56383e-203	+	-	TYPE:DELETION	IDS:0,82	STRANDS:+-,82	MAX:1:31558259;1:31665391	95:1:31558259-31558259;1:31665391-31665391
1	43938230	43938704	1	43941638	43942200	83	1.38801e-35	+	+	TYPE:INVERSION	IDS:0,12	STRANDS:++,12	MAX:1:43938241;1:43941649	95:1:43938241-43938502;1:43941649-43942027
1	53968401	53969124	1	53968658	53969163	84	9.47045e-17	+	-	TYPE:DELETION	IDS:0,5	STRANDS:+-,5	MAX:1:53968412;1:53969163	95:1:53968412-53968828;1:53969163-53969163
1	31682370	31682381	1	32466325	32466342	85	1.01761e-212	-	+	TYPE:DUPLICATION	IDS:0,82	STRANDS:-+,82	MAX:1:31682378;1:32466342	95:1:31682378-31682378;1:32466342-32466342
1	33350171	33350899	1	33369659	33370336	86	4.40537e-14	+	+	TYPE:INVERSION	IDS:0,4	STRANDS:++,4	MAX:1:33350182;1:33369670	95:1:33350182-33350611;1:33369670-33370095
1	33350179	33350182	1	33369625	33369629	87	0	+	-	TYPE:DELETION	IDS:0,154	STRANDS:+-,154	MAX:1:33350182;1:33369628	95:1:33350182-33350182;1:33369628-33369628
1	33465164	33465170	1	33465191	33465211	88	4.48578e-06	+	-	TYPE:DELETION	IDS:0,11	STRANDS:+-,11	MAX:1:33465168;1:33465211	95:1:33465168-33465168;1:33465211-33465211
1	33898080	33898096	1	33899092	33899105	89	3.70442e-200	+	-	TYPE:DELETION	IDS:0,74	STRANDS:+-,74	MAX:1:33898086;1:33899103	95:1:33898085-33898089;1:33899099-33899103
1	36421537	36421541	1	36454008	36454026	90	0	+	-	TYPE:DELETION	IDS:0,164	STRANDS:+-,164	MAX:1:36421540;1:36454026	95:1:36421540-36421540;1:36454026-36454026
1	36733051	36733069	1	36734605	36734626	91	1.35532e-182	+	-	TYPE:DELETION	IDS:0,72	STRANDS:+-,72	MAX:1:36733059;1:36734626	95:1:36733059-36733059;1:36734626-36734626
1	37114056	37114065	1	37114061	37114073	92	0.001022	+	-	TYPE:DELETION	IDS:0,5	STRANDS:+-,5	MAX:1:37114061;1:37114066	95:1:37114061-37114061;1:37114066-37114066
1	37846078	37846219	1	37847456	37847639	93	0.00343643	+	-	TYPE:DELETION	IDS:0,56	STRANDS:+-,56	MAX:1:37846089;1:37847635	95:1:37846088-37846119;1:37847583-37847635
1	39490582	39490594	1	39490615	39490628	94	5.80823e-05	+	-	TYPE:DELETION	IDS:0,6	STRANDS:+-,6	MAX:1:39490589;1:39490622	95:1:39490589-39490590;1:39490622-39490622
1	39945742	39945763	1	40233094	40233116	95	1.10809e-40	+	+	TYPE:INVERSION	IDS:0,17	STRANDS:++,17	MAX:1:39945753;1:40233116	95:1:39945752-39945754;1:40233116-40233116
1	40020054	40020130	1	40233007	40233518	96	8.94985e-46	-	-	TYPE:INVERSION	IDS:0,16	STRANDS:++,13;--,3	MAX:1:40020065;1:40233309	95:1:40020065-40020119;1:40233217-40233385
1	40433145	40433151	1	40433625	40433647	97	0.047619	-	+	TYPE:DUPLICATION	IDS:0,14	STRANDS:-+,14	MAX:1:40433149;1:40433647	95:1:40433149-40433149;1:40433647-40433647
1	40433189	40433589	1	40433657	40434320	98	1.2302e-13	+	+	TYPE:INVERSION	IDS:0,4	STRANDS:++,4	MAX:1:40433191;1:40433668	95:1:40433191-40433567;1:40433668-40434080
1	40433184	40433197	1	40433634	40433639	99	6.3668e-10	+	-	TYPE:DELETION	IDS:0,12	STRANDS:+-,12	MAX:1:40433192;1:40433636	95:1:40433192-40433192;1:40433636-40433636
1	40552347	40552366	1	40553628	40553650	100	2.99266e-160	+	-	TYPE:DELETION	IDS:0,68	STRANDS:+-,68	MAX:1:40552356;1:40553650	95:1:40552356-40552356;1:40553650-40553650
1	41804060	41804077	1	41805652	41805669	101	2.42443e-234	+	-	TYPE:DELETION	IDS:0,94	STRANDS:+-,94	MAX:1:41804067;1:41805669	95:1:41804067-41804067;1:41805669-41805669
1	43535114	43535121	1	43579907	43579929	102	1.28398e-140	+	-	TYPE:DELETION	IDS:0,60	STRANDS:+-,60	MAX:1:43535119;1:43579929	95:1:43535119-43535119;1:43579929-43579929
1	43938548	43938962	1	43940970	43941526	103	5.27801e-41	-	-	TYPE:INVERSION	IDS:0,14	STRANDS:--,14	MAX:1:43938907;1:43941526	95:1:43938665-43938952;1:43941526-43941526
1	44058667	44059356	1	44061862	44062541	104	4.25407e-14	-	+	TYPE:DUPLICATION	IDS:0,4	STRANDS:-+,4	MAX:1:44059114;1:44061873	95:1:44058621-44059309;1:44061873-44062294
1	44059348	44059349	1	44061823	44061825	105	0.0714286	-	-	TYPE:INVERSION	IDS:0,350	STRANDS:++,179;--,171	MAX:1:44059349;1:44061824	95:1:44059349-44059349;1:44061824-44061824
1	47440994	47441005	1	47444411	47444422	106	4.24414e-99	+	-	TYPE:DELETION	IDS:0,40	STRANDS:+-,40	MAX:1:47441000;1:47444419	95:1:47441000-47441000;1:47444419-47444419
1	47650105	47650126	1	47650174	47650196	107	5.71307e-08	+	-	TYPE:DELETION	IDS:0,17	STRANDS:+-,17	MAX:1:47650116;1:47650196	95:1:47650116-47650116;1:47650196-47650196
1	47713883	47713901	1	47730081	47730086	108	0	-	+	TYPE:DUPLICATION	IDS:0,160	STRANDS:-+,160	MAX:1:47713891;1:47730084	95:1:47713891-47713891;1:47730084-47730084
1	48549660	48549681	1	49249599	49249613	109	0	-	+	TYPE:DUPLICATION	IDS:0,153	STRANDS:-+,153	MAX:1:48549671;1:49249613	95:1:48549671-48549671;1:49249613-49249613
1	53371912	53371917	1	53564579	53564597	110	3.05085e-230	-	+	TYPE:DUPLICATION	IDS:0,92	STRANDS:-+,92	MAX:1:53371917;1:53564597	95:1:53371917-53371917;1:53564597-53564597
1	53564895	53564910	1	53565242	53565264	111	0.000574846	+	-	TYPE:DELETION	IDS:0,5	STRANDS:+-,5	MAX:1:53564904;1:53565264	95:1:53564903-53564904;1:53565264-53565264
1	53564882	53564900	1	53565307	53565326	112	0.00327208	-	+	TYPE:DUPLICATION	IDS:0,4	STRANDS:-+,4	MAX:1:53564892;1:53565317	95:1:53564892-53564892;1:53565317-53565317
1	53555780	53555783	1	53567711	53567732	113	0.047619	-	+	TYPE:DUPLICATION	IDS:0,70	STRANDS:-+,70	MAX:1:53555782;1:53567732	95:1:53555782-53555782;1:53567732-53567732
1	53968277	53968309	1	53968278	53968321	114	4.68769e-09	+	-	TYPE:DELETION	IDS:0,4	STRANDS:+-,4	MAX:1:53968278;1:53968321	95:1:53968268-53968299;1:53968321-53968321
1	53968304	53968314	1	53968689	53968700	115	0.000261117	-	+	TYPE:DUPLICATION	IDS:0,7	STRANDS:-+,7	MAX:1:53968310;1:53968695	95:1:53968310-53968310;1:53968695-53968695
1	54356862	54356883	1	54356899	54356921	116	0.000112419	+	-	TYPE:DELETION	IDS:0,8	STRANDS:+-,8	MAX:1:54356873;1:54356921	95:1:54356873-54356873;1:54356921-54356921
1	55864307	55864308	1	55864320	55864340	117	1.69435e-08	+	-	TYPE:DELETION	IDS:0,8	STRANDS:+-,8	MAX:1:55864308;1:55864340	95:1:55864308-55864308;1:55864340-55864340
1	55728751	55728755	1	56084829	56084833	118	5.18778e-195	+	-	TYPE:DELETION	IDS:0,82	STRANDS:+-,82	MAX:1:55728754;1:56084832	95:1:55728754-55728754;1:56084832-56084832
1	56831109	56831838	1	56834985	56835704	119	7.04989e-25	+	+	TYPE:INVERSION	IDS:0,8	STRANDS:++,8	MAX:1:56831120;1:56834996	95:1:56831120-56831525;1:56834996-56835394
1	56831118	56831121	1	56834951	56834955	120	0	+	-	TYPE:DELETION	IDS:0,158	STRANDS:+-,158	MAX:1:56831121;1:56834954	95:1:56831121-56831121;1:56834954-56834954
1	57319455	57319474	1	57351135	57351156	121	1.15587e-200	+	-	TYPE:DELETION	IDS:0,84	STRANDS:+-,84	MAX:1:57319464;1:57351156	95:1:57319464-57319464;1:57351156-57351156
1	57546997	57547000	1	57550691	57550711	122	0.047619	-	+	TYPE:DUPLICATION	IDS:0,89	STRANDS:-+,89	MAX:1:57547000;1:57550711	95:1:57547000-57547000;1:57550711-57550711
1	33476412	33476665	1	59096262	59096482	123	0.00239234	+	-	TYPE:DELETION	IDS:0,30	STRANDS:+-,30	MAX:1:33476423;1:59096471	95:1:33476421-33476472;1:59096360-59096472
1	59739608	59739609	1	59739627	59739647	124	0.0526316	+	-	TYPE:DELETION	IDS:0,16	STRANDS:+-,16	MAX:1:59739609;1:59739647	95:1:59739609-59739609;1:59739647-59739647
1	60087112	60087130	1	60087139	60087158	125	0.00327208	+	-	TYPE:DELETION	IDS:0,4	STRANDS:+-,4	MAX:1:60087122;1:60087149	95:1:60087122-60087122;1:60087149-60087149
1	60106309	60106314	1	60107321	60107328	126	1.52116e-175	-	+	TYPE:DUPLICATION	IDS:0,72	STRANDS:-+,72	MAX:1:60106313;1:60107325	95:1:60106313-60106313;1:60107325-60107325
1	62598820	62598825	1	62598880	62598902	127	1.92268e-08	+	-	TYPE:DELETION	IDS:0,13	STRANDS:+-,13	MAX:1:62598824;1:62598902	95:1:62598824-62598824;1:62598902-62598902
1	64394316	64395000	1	64428761	64429437	128	4.42153e-14	+	+	TYPE:INVERSION	IDS:0,4	STRANDS:++,4	MAX:1:64394325;1:64428772	95:1:64394325-64394754;1:64428772-64429196
1	64394323	64394326	1	64428721	64428725	129	0	+	-	TYPE:DELETION	IDS:0,155	STRANDS:+-,155	MAX:1:64394326;1:64428724	95:1:64394326-64394326;1:64428724-64428724
1	50944934	50945445	1	65484186	65484697	130	1.46109e-81	+	+	TYPE:INVERSION	IDS:0,29	STRANDS:++,29	MAX:1:50944937;1:65484188	95:1:50944937-50945304;1:65484188-65484555
1	66466609	66466627	1	66466626	66466645	131	0.00327208	+	-	TYPE:DELETION	IDS:0,4	STRANDS:+-,4	MAX:1:66466619;1:66466636	95:1:66466619-66466619;1:66466636-66466636
1	66986371	66986377	1	66988582	66988590	132	0.0526316	-	+	TYPE:DUPLICATION	IDS:0,88	STRANDS:-+,88	MAX:1:66986376;1:66988586	95:1:66986376-66986376;1:66988586-66988586
1	69358819	69358835	1	69358868	69358886	133	1.13443e-08	+	-	TYPE:DELETION	IDS:0,15	STRANDS:+-,15	MAX:1:69358828;1:69358886	95:1:69358828-69358828;1:69358886-69358886
1	70357491	70358220	1	70359365	70360019	134	8.8865e-17	+	+	TYPE:INVERSION	IDS:0,5	STRANDS:++,5	MAX:1:70357502;1:70359376	95:1:70357502-70357922;1:70359376-70359789
1	70357496	70357510	1	70359322	70359339	135	0	+	-	TYPE:DELETION	IDS:0,139	STRANDS:+-,139	MAX:1:70357503;1:70359339	95:1:70357503-70357503;1:70359339-70359339
1	16386323	16387024	1	72036678	72036919	136	5.51416e-103	+	-	TYPE:DELETION	IDS:0,37	STRANDS:+-,37	MAX:1:16386334;1:72036919	95:1:16386334-16386688;1:72036919-72036919
1	72394081	72394631	1	74754628	74755173	137	1.86025e-46	+	-	TYPE:DELETION	IDS:0,16	STRANDS:+-,16	MAX:1:72394085;1:74754967	95:1:72394085-72394467;1:74754503-74755047
1	76585481	76585493	1	76585525	76585528	138	0.047619	+	-	TYPE:DELETION	IDS:0,21	STRANDS:+-,21	MAX:1:76585488;1:76585527	95:1:76585488-76585488;1:76585527-76585527
1	77570532	77570542	1	77570577	77570588	139	0.000261117	+	-	TYPE:DELETION	IDS:0,7	STRANDS:+-,7	MAX:1:77570538;1:77570583	95:1:77570538-77570538;1:77570583-77570583
1	3084157	3084615	1	77941155	77941653	140	9.45324e-98	-	+	TYPE:DUPLICATION	IDS:0,35	STRANDS:-+,35	MAX:1:3084470;1:77941159	95:1:3084306-3084605;1:77941159-77941516
1	965328	965861	1	78527416	78527952	141	2.15452e-38	-	+	TYPE:DUPLICATION	IDS:0,13	STRANDS:-+,13	MAX:1:965664;1:78527427	95:1:965173-965705;1:78527427-78527776
1	78960355	78960363	1	78964790	78964798	142	0	+	-	TYPE:DELETION	IDS:0,164	STRANDS:+-,164	MAX:1:78960359;1:78964796	95:1:78960359-78960359;1:78964796-78964796
1	79835062	79835068	1	79873155	79873162	143	2.02611e-206	+	-	TYPE:DELETION	IDS:0,83	STRANDS:+-,83	MAX:1:79835066;1:79873160	95:1:79835066-79835066;1:79873160-79873160
1	80221866	80221867	1	80222956	80222968	144	0	-	+	TYPE:DUPLICATION	IDS:0,159	STRANDS:-+,159	MAX:1:80221867;1:80222968	95:1:80221867-80221868;1:80222968-80222968
1	80298693	80298708	1	80300083	80300086	145	0.047619	-	+	TYPE:DUPLICATION	IDS:0,175	STRANDS:-+,175	MAX:1:80298699;1:80300085	95:1:80298699-80298699;1:80300085-80300085
1	81404787	81404804	1	81412730	81412750	146	2.11098e-43	+	-	TYPE:DELETION	IDS:0,16	STRANDS:+-,16	MAX:1:81404794;1:81412750	95:1:81404792-81404796;1:81412750-81412750
1	81422525	81422533	1	81424422	81424444	147	2.4674e-186	+	-	TYPE:DELETION	IDS:0,75	STRANDS:+-,75	MAX:1:81422530;1:81424444	95:1:81422530-81422530;1:81424444-81424444
1	81658957	81659638	1	81661592	81662297	148	4.36374e-14	-	+	TYPE:DUPLICATION	IDS:0,4	STRANDS:-+,4	MAX:1:81659378;1:81661603	95:1:81658914-81659594;1:81661603-81662016
1	81659631	81659632	1	81661548	81661550	149	0	-	-	TYPE:INVERSION	IDS:0,324	STRANDS:++,159;--,165	MAX:1:81659632;1:81661549	95:1:81659632-81659632;1:81661549-81661549
1	82078872	82079552	1	82081905	82082583	150	4.34483e-14	-	+	TYPE:DUPLICATION	IDS:0,4	STRANDS:-+,4	MAX:1:82079307;1:82081916	95:1:82078828-82079507;1:82081916-82082342
1	82079535	82079555	1	82081862	82081882	151	0	-	-	TYPE:INVERSION	IDS:0,183	STRANDS:++,92;--,91	MAX:1:82079546;1:82081882	95:1:82079546-82079546;1:82081882-82081882
1	83743563	83744095	1	83747819	83748449	152	9.7658e-17	-	+	TYPE:DUPLICATION	IDS:0,5	STRANDS:-+,5	MAX:1:83743951;1:83747830	95:1:83743481-83744012;1:83747830-83748207
1	2598498	2598499	1	84493186	84493188	153	0.047619	+	-	TYPE:DELETION	IDS:0,62	STRANDS:+-,62	MAX:1:2598499;1:84493187	95:1:2598499-2598499;1:84493187-84493187
1	84712019	84712034	1	84715839	84715843	154	0	+	-	TYPE:DELETION	IDS:0,172	STRANDS:+-,172	MAX:1:84712026;1:84715842	95:1:84712026-84712026;1:84715842-84715842
1	85131280	85131286	1	85131291	85131301	155	0.0666667	+	-	TYPE:DELETION	IDS:0,7	STRANDS:+-,7	MAX:1:85131283;1:85131296	95:1:85131283-85131283;1:85131296-85131296
1	85980405	85980406	1	86005524	86005541	156	0.0526316	-	+	TYPE:DUPLICATION	IDS:0,173	STRANDS:-+,173	MAX:1:85980406;1:86005541	95:1:85980406-85980407;1:86005541-86005541
1	86400848	86400854	1	86404519	86404541	157	5.28842e-198	+	-	TYPE:DELETION	IDS:0,80	STRANDS:+-,80	MAX:1:86400852;1:86404541	95:1:86400852-86400852;1:86404541-86404541
1	89313202	89313217	1	89313228	89313247	158	9.39153e-05	+	-	TYPE:DELETION	IDS:0,4	STRANDS:+-,4	MAX:1:89313211;1:89313238	95:1:89313210-89313211;1:89313238-89313239
1	89798959	89798978	1	89812206	89812211	159	6.28804e-217	-	+	TYPE:DUPLICATION	IDS:0,93	STRANDS:-+,93	MAX:1:89798968;1:89812209	95:1:89798968-89798968;1:89812209-89812209
1	92128567	92128585	1	92132603	92132614	160	0	-	-	TYPE:INVERSION	IDS:0,177	STRANDS:++,114;--,63	MAX:1:92128575;1:92132609	95:1:92128575-92128575;1:92132609-92132609
1	92215723	92215724	1	92598702	92598709	161	0	-	+	TYPE:DUPLICATION	IDS:0,166	STRANDS:-+,166	MAX:1:92215724;1:92598709	95:1:92215724-92215724;1:92598709-92598709
1	95155258	95155268	1	95155287	95155298	162	0.000261117	+	-	TYPE:DELETION	IDS:0,7	STRANDS:+-,7	MAX:1:95155264;1:95155293	95:1:95155264-95155264;1:95155293-95155293
1	96541176	96541177	1	96725479	96725493	163	0.0555556	-	+	TYPE:DUPLICATION	IDS:0,178	STRANDS:-+,178	MAX:1:96541177;1:96725493	95:1:96541177-96541178;1:96725493-96725493
1	96989381	96989387	1	96990748	96990754	164	1.5979e-205	+	-	TYPE:DELETION	IDS:0,84	STRANDS:+-,84	MAX:1:96989385;1:96990752	95:1:96989385-96989385;1:96990752-96990752
1	100359466	100359657	1	100498324	100498475	165	2.45167e-141	-	+	TYPE:DUPLICATION	IDS:0,51	STRANDS:-+,51	MAX:1:100359654;1:100498335	95:1:100359601-100359654;1:100498333-100498370
1	101695346	101695506	1	101697617	101697812	166	4.54034e-157	+	-	TYPE:DELETION	IDS:0,57	STRANDS:+-,57	MAX:1:101695351;1:101697801	95:1:101695351-101695395;1:101697772-101697802
1	101677727	101677735	1	101702534	101702556	167	8.52288e-216	+	-	TYPE:DELETION	IDS:0,84	STRANDS:+-,84	MAX:1:101677731;1:101702556	95:1:101677731-101677731;1:101702556-101702556
1	101979694	101979698	1	101987216	101987231	168	0	+	-	TYPE:DELETION	IDS:0,153	STRANDS:+-,153	MAX:1:101979697;1:101987231	95:1:101979697-101979697;1:101987231-101987231
1	102657968	102658652	1	102850015	102850726	169	4.44351e-14	+	+	TYPE:INVERSION	IDS:0,4	STRANDS:++,4	MAX:1:102657977;1:102850026	95:1:102657977-102658406;1:102850026-102850447
1	102657975	102657978	1	102849974	102849978	170	0	+	-	TYPE:DELETION	IDS:0,161	STRANDS:+-,161	MAX:1:102657978;1:102849977	95:1:102657978-102657978;1:102849977-102849977
1	104103681	104103685	1	104113229	104113249	171	3.10242e-184	-	+	TYPE:DUPLICATION	IDS:0,76	STRANDS:-+,76	MAX:1:104103685;1:104113249	95:1:104103685-104103685;1:104113249-104113249
1	104752315	104752333	1	104752365	104752384	172	0.00327208	+	-	TYPE:DELETION	IDS:0,4	STRANDS:+-,4	MAX:1:104752325;1:104752375	95:1:104752325-104752325;1:104752375-104752375
1	105254914	105254917	1	105256292	105256306	173	5.18119e-272	-	+	TYPE:DUPLICATION	IDS:0,111	STRANDS:-+,111	MAX:1:105254917;1:105256306	95:1:105254917-105254917;1:105256306-105256306
1	105386442	105386462	1	105392478	105392487	174	6.66722e-179	+	-	TYPE:DELETION	IDS:0,71	STRANDS:+-,71	MAX:1:105386452;1:105392484	95:1:105386452-105386452;1:105392484-105392484
1	105866002	105866008	1	105867471	105867477	175	2.64376e-208	+	-	TYPE:DELETION	IDS:0,85	STRANDS:+-,85	MAX:1:105866006;1:105867475	95:1:105866006-105866006;1:105867475-105867475
1	105850075	105850247	1	106013185	106013345	176	9.30301e-158	-	+	TYPE:DUPLICATION	IDS:0,57	STRANDS:-+,57	MAX:1:105850239;1:106013193	95:1:105850200-105850240;1:106013193-106013232
1	106015961	106015975	1	106023394	106023410	177	1.79254e-197	+	-	TYPE:DELETION	IDS:0,74	STRANDS:+-,74	MAX:1:106015965;1:106023405	95:1:106015964-106015966;1:106023404-106023405
1	106673516	106673523	1	106673561	106673570	178	5.23318e-08	+	-	TYPE:DELETION	IDS:0,11	STRANDS:+-,11	MAX:1:106673521;1:106673566	95:1:106673521-106673521;1:106673566-106673566
1	107152900	107153480	1	107259595	107260305	179	5.68561e-33	+	+	TYPE:INVERSION	IDS:0,11	STRANDS:++,11	MAX:1:107152905;1:107260305	95:1:107152905-107153299;1:107260305-107260305
1	107152899	107152912	1	107259554	107259558	180	0	+	-	TYPE:DELETION	IDS:0,146	STRANDS:+-,146	MAX:1:107152906;1:107259557	95:1:107152906-107152906;1:107259557-107259557
1	109416213	109416232	1	109417671	109417689	181	1.69922e-204	-	+	TYPE:DUPLICATION	IDS:0,83	STRANDS:-+,83	MAX:1:109416222;1:109417689	95:1:109416222-109416222;1:109417689-109417689
1	109573218	109573947	1	109575212	109575892	182	4.40236e-14	+	+	TYPE:INVERSION	IDS:0,4	STRANDS:++,4	MAX:1:109573229;1:109575223	95:1:109573229-109573658;1:109575223-109575648
1	109573226	109573232	1	109575175	109575181	183	7.33642e-141	+	-	TYPE:DELETION	IDS:0,60	STRANDS:+-,60	MAX:1:109573230;1:109575179	95:1:109573230-109573230;1:109575179-109575179
1	110220814	110221202	1	110239425	110240128	184	4.11228e-22	-	+	TYPE:DUPLICATION	IDS:0,7	STRANDS:-+,7	MAX:1:110221132;1:110240128	95:1:110220933-110221192;1:110240128-110240128
1	110220508	110221041	1	110238766	110239303	185	1.06847e-16	+	-	TYPE:DELETION	IDS:0,5	STRANDS:+-,5	MAX:1:110220516;1:110239303	95:1:110220516-110220837;1:110239303-110239303
1	110222193	110222674	1	110240911	110241237	186	5.16044e-71	-	+	TYPE:DUPLICATION	IDS:0,25	STRANDS:-+,25	MAX:1:110222523;1:110240922	95:1:110222343-110222666;1:110240921-110241088
1	111295662	111295683	1	111307917	111307923	187	1.54832e-225	-	+	TYPE:DUPLICATION	IDS:0,93	STRANDS:-+,93	MAX:1:111295673;1:111307921	95:1:111295673-111295673;1:111307921-111307921
1	111359789	111360516	1	111379017	111379727	188	1.77485e-19	+	+	TYPE:INVERSION	IDS:0,6	STRANDS:++,6	MAX:1:111359800;1:111379727	95:1:111359800-111360214;1:111379727-111379727
1	111359798	111359801	1	111378975	111378977	189	0	+	-	TYPE:DELETION	IDS:0,156	STRANDS:+-,156	MAX:1:111359801;1:111378977	95:1:111359801-111359801;1:111378977-111378977
1	111690154	111690175	1	111690183	111690205	190	0.00140873	+	-	TYPE:DELETION	IDS:0,5	STRANDS:+-,5	MAX:1:111690165;1:111690205	95:1:111690165-111690165;1:111690205-111690205
1	111858515	111858533	1	111858546	111858565	191	0.00327208	+	-	TYPE:DELETION	IDS:0,4	STRANDS:+-,4	MAX:1:111858525;1:111858556	95:1:111858525-111858525;1:111858556-111858556
1	112074369	112075098	1	112075450	112076133	192	4.38715e-14	+	+	TYPE:INVERSION	IDS:0,4	STRANDS:++,4	MAX:1:112074380;1:112075461	95:1:112074380-112074809;1:112075461-112075886
1	112074375	112074386	1	112075409	112075427	193	2.00936e-231	+	-	TYPE:DELETION	IDS:0,96	STRANDS:+-,96	MAX:1:112074381;1:112075427	95:1:112074381-112074381;1:112075427-112075427
1	112691881	112691895	1	112704679	112704701	194	7.67726e-211	+	-	TYPE:DELETION	IDS:0,85	STRANDS:+-,85	MAX:1:112691888;1:112704701	95:1:112691888-112691888;1:112704701-112704701
1	30243694	30244283	1	113958877	113959515	195	8.86489e-17	-	+	TYPE:DUPLICATION	IDS:0,5	STRANDS:-+,5	MAX:1:30244044;1:113958888	95:1:30243577-30244165;1:113958888-113959284
1	115727937	115727956	1	116069028	116069046	196	6.6812e-237	-	+	TYPE:DUPLICATION	IDS:0,95	STRANDS:-+,95	MAX:1:115727946;1:116069046	95:1:115727946-115727946;1:116069046-116069046
1	115733480	115733495	1	116108852	116108864	197	9.21156e-223	-	+	TYPE:DUPLICATION	IDS:0,85	STRANDS:-+,85	MAX:1:115733491;1:116108858	95:1:115733490-115733491;1:116108858-116108858
1	116196115	116196426	1	116196733	116197239	198	4.20422e-24	+	+	TYPE:INVERSION	IDS:0,8	STRANDS:++,8	MAX:1:116196117;1:116196744	95:1:116196117-116196411;1:116196744-116197024
1	75746109	75746821	1	117270001	117270315	199	3.7131e-57	+	-	TYPE:DELETION	IDS:0,20	STRANDS:+-,20	MAX:1:75746120;1:117270296	95:1:75746120-75746489;1:117270103-117270305
1	117979427	117979438	1	118150057	118150061	200	0.047619	-	+	TYPE:DUPLICATION	IDS:0,92	STRANDS:-+,92	MAX:1:117979428;1:118150060	95:1:117979428-117979428;1:118150060-118150060
1	118831944	118831962	1	118831961	118831980	201	0.00327208	+	-	TYPE:DELETION	IDS:0,4	STRANDS:+-,4	MAX:1:118831954;1:118831971	95:1:118831954-118831954;1:118831971-118831971
1	52797489	52797855	1	119553253	119553356	202	1.65753e-132	+	-	TYPE:DELETION	IDS:0,48	STRANDS:+-,48	MAX:1:52797494;1:119553345	95:1:52797494-52797706;1:119553304-119553347
1	120096454	120096457	1	120126982	120127001	203	4.62212e-118	-	+	TYPE:DUPLICATION	IDS:0,54	STRANDS:-+,54	MAX:1:120096457;1:120127001	95:1:120096457-120096457;1:120127001-120127001
1	120016684	120016705	1	120214570	120214583	204	8.28255e-198	-	+	TYPE:DUPLICATION	IDS:0,89	STRANDS:-+,89	MAX:1:120016695;1:120214583	95:1:120016695-120016695;1:120214583-120214583
1	231471797	231471809	1	231473246	231473251	205	8.50958e-206	+	-	TYPE:DELETION	IDS:0,85	STRANDS:+-,85	MAX:1:231471803;1:231473249	95:1:231471803-231471803;1:231473249-231473249
1	222374089	222374107	1	222380490	222380511	206	0	+	-	TYPE:DELETION	IDS:0,177	STRANDS:+-,177	MAX:1:222374097;1:222380511	95:1:222374097-222374097;1:222380511-222380511
1	228338926	228339655	1	228359811	228360533	207	4.40543e-14	+	+	TYPE:INVERSION	IDS:0,4	STRANDS:++,4	MAX:1:228338937;1:228360533	95:1:228338937-228339366;1:228360533-228360533
1	198473419	198473881	1	242859742	242860310	208	0.00141243	+	-	TYPE:DELETION	IDS:0,12	STRANDS:+-,12	MAX:1:198473430;1:242860074	95:1:198473430-198473685;1:242859610-242860177
1	142538901	142539171	1	142540147	142540344	209	5.39236e-33	+	-	TYPE:DELETION	IDS:0,11	STRANDS:+-,11	MAX:1:142538912;1:142540344	95:1:142538911-142539005;1:142540344-142540344
1	143280304	143280514	1	143281695	143281982	210	1.07094e-48	-	-	TYPE:INVERSION	IDS:0,17	STRANDS:++,11;--,6	MAX:1:143280347;1:143281764	95:1:143280315-143280496;1:143281705-143281906
1	149773018	149773316	1	149853095	149853407	211	5.03469e-41	-	+	TYPE:DUPLICATION	IDS:0,14	STRANDS:-+,14	MAX:1:149773306;1:149853106	95:1:149773178-149773308;1:149853105-149853245
1	149821629	149821648	1	149853096	149853118	212	0.047619	-	-	TYPE:INVERSION	IDS:0,45	STRANDS:--,45	MAX:1:149821638;1:149853118	95:1:149821638-149821638;1:149853118-149853118
1	149771966	149772401	1	149853573	149853604	213	1.87064e-119	-	-	TYPE:INVERSION	IDS:0,43	STRANDS:++,23;--,20	MAX:1:149772161;1:149853584	95:1:149772060-149772268;1:149853583-149853594
1	151109450	151109469	1	151239908	151239929	214	2.13536e-204	+	-	TYPE:DELETION	IDS:0,86	STRANDS:+-,86	MAX:1:151109459;1:151239929	95:1:151109459-151109459;1:151239929-151239929
1	151339191	151339196	1	151413176	151413182	215	1.11017e-168	-	+	TYPE:DUPLICATION	IDS:0,73	STRANDS:-+,73	MAX:1:151339195;1:151413180	95:1:151339195-151339195;1:151413180-151413180
1	151783685	151783706	1	151801947	151801954	216	1.93671e-192	-	+	TYPE:DUPLICATION	IDS:0,79	STRANDS:-+,79	MAX:1:151783696;1:151801951	95:1:151783696-151783696;1:151801951-151801951
1	152233358	152234087	1	152276876	152277465	217	1.35952e-27	-	+	TYPE:DUPLICATION	IDS:0,9	STRANDS:-+,9	MAX:1:152233838;1:152276887	95:1:152233676-152234077;1:152276887-152277274
1	152234075	152234076	1	152276822	152276843	218	1.13577e-198	-	-	TYPE:INVERSION	IDS:0,92	STRANDS:++,22;--,70	MAX:1:152234076;1:152276843	95:1:152234076-152234077;1:152276843-152276843
1	152484123	152484133	1	152488420	152488430	219	2.20724e-174	+	-	TYPE:DELETION	IDS:0,68	STRANDS:+-,68	MAX:1:152484128;1:152488427	95:1:152484128-152484128;1:152488427-152488427
1	153215769	153215783	1	153217095	153217108	220	0	+	-	TYPE:DELETION	IDS:0,152	STRANDS:+-,152	MAX:1:153215773;1:153217106	95:1:153215772-153215775;1:153217102-153217106
1	153303063	153303065	1	153341172	153341189	221	0	-	-	TYPE:INVERSION	IDS:0,183	STRANDS:++,97;--,86	MAX:1:153303065;1:153341189	95:1:153303065-153303065;1:153341189-153341189
1	153742538	153742550	1	153742561	153742574	222	0.000606501	+	-	TYPE:DELETION	IDS:0,6	STRANDS:+-,6	MAX:1:153742545;1:153742568	95:1:153742545-153742545;1:153742568-153742568
1	154511041	154511158	1	154512838	154512989	223	0.00390625	+	-	TYPE:DELETION	IDS:0,83	STRANDS:+-,83	MAX:1:154511046;1:154512983	95:1:154511046-154511069;1:154512945-154512983
1	155558185	155558198	1	155785825	155785842	224	2.15196e-119	-	+	TYPE:DUPLICATION	IDS:0,44	STRANDS:-+,44	MAX:1:155558196;1:155785842	95:1:155558193-155558196;1:155785842-155785842
1	156526730	156527414	1	156528956	156529636	225	4.40303e-14	+	+	TYPE:INVERSION	IDS:0,4	STRANDS:++,4	MAX:1:156526739;1:156528967	95:1:156526739-156527168;1:156528967-156529394
1	156526731	156526750	1	156528916	156528933	226	0	+	-	TYPE:DELETION	IDS:0,165	STRANDS:+-,165	MAX:1:156526740;1:156528933	95:1:156526740-156526740;1:156528933-156528933
1	156555814	156555820	1	156567491	156567497	227	5.91873e-207	+	-	TYPE:DELETION	IDS:0,84	STRANDS:+-,84	MAX:1:156555818;1:156567495	95:1:156555818-156555818;1:156567495-156567495
1	157711987	157711991	1	157713722	157713741	228	0	-	-	TYPE:INVERSION	IDS:0,168	STRANDS:++,98;--,70	MAX:1:157711991;1:157713741	95:1:157711991-157711991;1:157713741-157713741
1	157885907	157886533	1	157888451	157889173	229	3.44397e-22	-	+	TYPE:DUPLICATION	IDS:0,7	STRANDS:-+,7	MAX:1:157886296;1:157889173	95:1:157885815-157886440;1:157889173-157889173
1	157886528	157886529	1	157888416	157888418	230	0.0625	-	-	TYPE:INVERSION	IDS:0,342	STRANDS:++,177;--,165	MAX:1:157886529;1:157888417	95:1:157886529-157886529;1:157888417-157888417
1	158443671	158443689	1	158443763	158443783	231	0.000332011	+	-	TYPE:DELETION	IDS:0,4	STRANDS:+-,4	MAX:1:158443681;1:158443783	95:1:158443680-158443681;1:158443783-158443783
1	158118775	158118793	1	158484276	158484297	232	9.01535e-179	-	+	TYPE:DUPLICATION	IDS:0,77	STRANDS:-+,77	MAX:1:158118786;1:158484297	95:1:158118786-158118786;1:158484297-158484297
1	158674645	158674663	1	158674670	158674689	233	0.00327208	+	-	TYPE:DELETION	IDS:0,4	STRANDS:+-,4	MAX:1:158674655;1:158674680	95:1:158674655-158674655;1:158674680-158674680
1	158711518	158712126	1	158713016	158713626	234	7.08391e-25	+	+	TYPE:INVERSION	IDS:0,8	STRANDS:++,8	MAX:1:158711523;1:158713027	95:1:158711523-158711928;1:158713027-158713422
1	158711522	158711524	1	158712974	158712978	235	0	+	-	TYPE:DELETION	IDS:0,154	STRANDS:+-,154	MAX:1:158711524;1:158712977	95:1:158711524-158711524;1:158712977-158712977
1	158867526	158867540	1	158869969	158869975	236	4.13526e-148	+	-	TYPE:DELETION	IDS:0,64	STRANDS:+-,64	MAX:1:158867534;1:158869973	95:1:158867534-158867534;1:158869973-158869973
1	160690544	160691158	1	160693477	160694193	237	7.05283e-25	+	+	TYPE:INVERSION	IDS:0,8	STRANDS:++,8	MAX:1:160690550;1:160694193	95:1:160690550-160690955;1:160694193-160694193
1	160690548	160690551	1	160693437	160693439	238	0	+	-	TYPE:DELETION	IDS:0,175	STRANDS:+-,175	MAX:1:160690551;1:160693439	95:1:160690551-160690551;1:160693439-160693439
1	160935087	160935212	1	160939599	160939685	239	0.00444444	+	-	TYPE:DELETION	IDS:0,103	STRANDS:+-,103	MAX:1:160935098;1:160939685	95:1:160935095-160935123;1:160939685-160939685
1	161406105	161406322	1	161624314	161624695	240	1.14325e-89	-	+	TYPE:DUPLICATION	IDS:0,32	STRANDS:-+,32	MAX:1:161406312;1:161624325	95:1:161406185-161406313;1:161624325-161624541
1	161463350	161463582	1	161639478	161639905	241	3.89932e-84	-	+	TYPE:DUPLICATION	IDS:0,30	STRANDS:-+,30	MAX:1:161463572;1:161639489	95:1:161463441-161463573;1:161639489-161639763
1	164540820	164540838	1	164540852	164540871	242	0.000545885	+	-	TYPE:DELETION	IDS:0,4	STRANDS:+-,4	MAX:1:164540830;1:164540862	95:1:164540829-164540830;1:164540862-164540862
1	53566284	53566982	1	165317244	165317953	243	1.27038e-135	-	+	TYPE:DUPLICATION	IDS:0,49	STRANDS:-+,49	MAX:1:53566747;1:165317255	95:1:53566256-53566953;1:165317255-165317604
1	3713762	3714244	1	165552130	165552845	244	6.09039e-141	-	-	TYPE:INVERSION	IDS:0,51	STRANDS:--,51	MAX:1:3714024;1:165552845	95:1:3713892-3714244;1:165552845-165552845
1	166180427	166180431	1	166196984	166196989	245	2.15724e-45	-	+	TYPE:DUPLICATION	IDS:0,30	STRANDS:-+,30	MAX:1:166180430;1:166196987	95:1:166180430-166180430;1:166196987-166196987
1	167601917	167601927	1	167601945	167601956	246	0.000261117	+	-	TYPE:DELETION	IDS:0,7	STRANDS:+-,7	MAX:1:167601923;1:167601951	95:1:167601923-167601923;1:167601951-167601951
1	48402276	48402774	1	168418745	168419267	247	6.70161e-90	-	+	TYPE:DUPLICATION	IDS:0,32	STRANDS:-+,32	MAX:1:48402579;1:168419267	95:1:48402091-48402588;1:168419267-168419267
1	172511959	172511978	1	172545820	172545842	248	9.66699e-219	+	-	TYPE:DELETION	IDS:0,89	STRANDS:+-,89	MAX:1:172511968;1:172545842	95:1:172511968-172511968;1:172545842-172545842
1	172685023	172685694	1	172724776	172725434	249	8.62701e-17	-	+	TYPE:DUPLICATION	IDS:0,5	STRANDS:-+,5	MAX:1:172685449;1:172724787	95:1:172684973-172685643;1:172724787-172725198
1	172685686	172685689	1	172724731	172724749	250	0	-	-	TYPE:INVERSION	IDS:0,183	STRANDS:++,82;--,101	MAX:1:172685688;1:172724749	95:1:172685688-172685689;1:172724749-172724749
1	175200204	175200218	1	175202070	175202074	251	0.047619	-	-	TYPE:INVERSION	IDS:0,163	STRANDS:++,93;--,70	MAX:1:175200211;1:175202073	95:1:175200211-175200211;1:175202073-175202073
1	175576379	175576382	1	175776723	175776744	252	5.08088e-199	-	+	TYPE:DUPLICATION	IDS:0,84	STRANDS:-+,84	MAX:1:175576382;1:175776744	95:1:175576382-175576382;1:175776744-175776744
1	176386157	176386158	1	176569209	176569213	253	0	-	+	TYPE:DUPLICATION	IDS:0,153	STRANDS:-+,153	MAX:1:176386158;1:176569212	95:1:176386158-176386159;1:176569212-176569212
1	177323292	177323300	1	177323308	177323328	254	2.20904e-08	+	-	TYPE:DELETION	IDS:0,11	STRANDS:+-,11	MAX:1:177323298;1:177323328	95:1:177323298-177323298;1:177323328-177323328
1	177614388	177614389	1	177614416	177614428	255	1.07885e-07	-	-	TYPE:INVERSION	IDS:0,6	STRANDS:++,4;--,2	MAX:1:177614389;1:177614428	95:1:177614389-177614390;1:177614428-177614428
1	152278781	152278802	1	178820367	178820382	256	3.45786e-21	-	+	TYPE:DUPLICATION	IDS:0,15	STRANDS:-+,15	MAX:1:152278792;1:178820382	95:1:152278792-152278792;1:178820382-178820382
1	179391364	179391382	1	179391398	179391415	257	0.00163732	+	-	TYPE:DELETION	IDS:0,4	STRANDS:+-,4	MAX:1:179391374;1:179391406	95:1:179391374-179391374;1:179391405-179391409
1	179819801	179819820	1	179820239	179820254	258	6.23987e-11	-	+	TYPE:DUPLICATION	IDS:0,22	STRANDS:-+,22	MAX:1:179819810;1:179820254	95:1:179819810-179819810;1:179820254-179820254
1	179819849	179820207	1	179820294	179820921	259	5.65832e-16	+	+	TYPE:INVERSION	IDS:0,5	STRANDS:++,5	MAX:1:179819851;1:179820305	95:1:179819851-179820189;1:179820305-179820685
1	179819849	179819853	1	179820244	179820249	260	4.91901e-11	+	-	TYPE:DELETION	IDS:0,19	STRANDS:+-,19	MAX:1:179819852;1:179820247	95:1:179819852-179819852;1:179820247-179820247
1	180683763	180683969	1	180685302	180685412	261	6.57305e-216	+	-	TYPE:DELETION	IDS:0,78	STRANDS:+-,78	MAX:1:180683774;1:180685401	95:1:180683771-180683794;1:180685383-180685403
1	181131711	181131726	1	181133267	181133286	262	0.047619	-	+	TYPE:DUPLICATION	IDS:0,80	STRANDS:-+,80	MAX:1:181131718;1:181133286	95:1:181131718-181131718;1:181133286-181133286
1	27486991	27487009	1	182896216	182896238	263	2.59597e-11	-	-	TYPE:INVERSION	IDS:0,7	STRANDS:--,7	MAX:1:27487001;1:182896238	95:1:27487001-27487001;1:182896238-182896238
1	183125648	183125886	1	183127329	183127436	264	0	-	+	TYPE:DUPLICATION	IDS:0,141	STRANDS:-+,141	MAX:1:183125876;1:183127340	95:1:183125843-183125876;1:183127339-183127359
1	184720217	184720231	1	184720255	184720272	265	1.64292e-10	+	-	TYPE:DELETION	IDS:0,19	STRANDS:+-,19	MAX:1:184720225;1:184720272	95:1:184720225-184720225;1:184720272-184720272
1	186641045	186641788	1	186642891	186643574	266	4.30876e-14	+	+	TYPE:INVERSION	IDS:0,4	STRANDS:++,4	MAX:1:186641056;1:186642902	95:1:186641056-186641485;1:186642902-186643328
1	186641054	186641057	1	186642844	186642866	267	0	+	-	TYPE:DELETION	IDS:0,143	STRANDS:+-,143	MAX:1:186641057;1:186642866	95:1:186641057-186641057;1:186642866-186642866
1	187464826	187464828	1	187466483	187466486	268	0	-	-	TYPE:INVERSION	IDS:0,179	STRANDS:++,84;--,95	MAX:1:187464828;1:187466485	95:1:187464828-187464828;1:187466485-187466485
1	187464908	187464911	1	187467374	187467377	269	0	-	-	TYPE:INVERSION	IDS:0,154	STRANDS:++,90;--,64	MAX:1:187464911;1:187467376	95:1:187464911-187464911;1:187467376-187467376
1	187566420	187567149	1	187588534	187589217	270	4.38646e-14	+	+	TYPE:INVERSION	IDS:0,4	STRANDS:++,4	MAX:1:187566431;1:187588545	95:1:187566431-187566860;1:187588545-187588973
1	187566428	187566434	1	187588498	187588516	271	5.39232e-204	+	-	TYPE:DELETION	IDS:0,83	STRANDS:+-,83	MAX:1:187566432;1:187588516	95:1:187566432-187566432;1:187588516-187588516
1	188430536	188430540	1	188450797	188450814	272	0	-	-	TYPE:INVERSION	IDS:0,165	STRANDS:++,91;--,74	MAX:1:188430539;1:188450814	95:1:188430539-188430540;1:188450814-188450814
1	189147177	189147178	1	189325734	189325750	273	0	-	+	TYPE:DUPLICATION	IDS:0,179	STRANDS:-+,179	MAX:1:189147178;1:189325750	95:1:189147178-189147179;1:189325750-189325750
1	189970390	189970410	1	189984900	189984922	274	1.67567e-190	+	-	TYPE:DELETION	IDS:0,80	STRANDS:+-,80	MAX:1:189970400;1:189984922	95:1:189970400-189970400;1:189984922-189984922
1	190337532	190338275	1	190443419	190444103	275	4.32057e-14	+	+	TYPE:INVERSION	IDS:0,4	STRANDS:++,4	MAX:1:190337543;1:190443430	95:1:190337543-190337972;1:190443430-190443856
1	190337537	190337550	1	190443380	190443402	276	7.65491e-175	+	-	TYPE:DELETION	IDS:0,72	STRANDS:+-,72	MAX:1:190337544;1:190443402	95:1:190337544-190337544;1:190443402-190443402
1	193028425	193028439	1	193028458	193028476	277	3.04525e-11	+	-	TYPE:DELETION	IDS:0,21	STRANDS:+-,21	MAX:1:193028433;1:193028476	95:1:193028433-193028433;1:193028476-193028476
1	194229622	194230001	1	194231544	194231792	278	3.34221e-54	+	-	TYPE:DELETION	IDS:0,19	STRANDS:+-,19	MAX:1:194229633;1:194231784	95:1:194229633-194229738;1:194231704-194231785
1	194349546	194349561	1	194351586	194351590	279	0.0625	-	+	TYPE:DUPLICATION	IDS:0,116	STRANDS:-+,116	MAX:1:194349552;1:194351589	95:1:194349552-194349552;1:194351589-194351589
1	109025898	109026520	1	194449920	194450418	280	0.00140647	+	-	TYPE:DELETION	IDS:0,35	STRANDS:+-,35	MAX:1:109025909;1:194450211	95:1:109025909-109026220;1:194449718-194450215
1	194637490	194637511	1	194639432	194639438	281	0	-	-	TYPE:INVERSION	IDS:0,166	STRANDS:++,89;--,77	MAX:1:194637501;1:194639436	95:1:194637501-194637501;1:194639436-194639436
1	194550932	194550941	1	194652643	194652665	282	2.91523e-189	+	-	TYPE:DELETION	IDS:0,74	STRANDS:+-,74	MAX:1:194550937;1:194652665	95:1:194550937-194550937;1:194652665-194652665
1	194802135	194802864	1	194808816	194809525	283	5.65505e-33	+	+	TYPE:INVERSION	IDS:0,11	STRANDS:++,11	MAX:1:194802146;1:194808827	95:1:194802146-194802541;1:194808827-194809211
1	194802144	194802147	1	194808771	194808788	284	0	+	-	TYPE:DELETION	IDS:0,166	STRANDS:+-,166	MAX:1:194802147;1:194808788	95:1:194802147-194802147;1:194808788-194808788
1	195053208	195053936	1	195746004	195746644	285	1.77311e-19	+	+	TYPE:INVERSION	IDS:0,6	STRANDS:++,6	MAX:1:195053219;1:195746015	95:1:195053219-195053633;1:195746015-195746421
1	195053217	195053220	1	195745965	195745968	286	0	+	-	TYPE:DELETION	IDS:0,161	STRANDS:+-,161	MAX:1:195053220;1:195745967	95:1:195053220-195053220;1:195745967-195745967
1	196144469	196144481	1	196144496	196144501	287	1.52318e-06	+	-	TYPE:DELETION	IDS:0,7	STRANDS:+-,7	MAX:1:196144477;1:196144497	95:1:196144476-196144477;1:196144497-196144498
1	196659523	196659544	1	196659550	196659572	288	0.00140873	+	-	TYPE:DELETION	IDS:0,5	STRANDS:+-,5	MAX:1:196659534;1:196659572	95:1:196659534-196659534;1:196659572-196659572
1	196710755	196711400	1	196717031	196717654	289	1.80311e-19	+	+	TYPE:INVERSION	IDS:0,6	STRANDS:++,6	MAX:1:196710762;1:196717042	95:1:196710762-196711176;1:196717042-196717435
1	196710753	196710771	1	196716970	196716974	290	1.77012e-223	+	-	TYPE:DELETION	IDS:0,94	STRANDS:+-,94	MAX:1:196710763;1:196716973	95:1:196710763-196710763;1:196716973-196716973
1	196735623	196735636	1	196743914	196743935	291	1.96789e-64	+	-	TYPE:DELETION	IDS:0,24	STRANDS:+-,24	MAX:1:196735626;1:196743925	95:1:196735616-196735628;1:196743922-196743928
1	197500527	197501154	1	197503287	197503906	292	3.52515e-22	+	+	TYPE:INVERSION	IDS:0,7	STRANDS:++,7	MAX:1:197500533;1:197503298	95:1:197500533-197500942;1:197503298-197503701
1	197500528	197500540	1	197503249	197503253	293	0	+	-	TYPE:DELETION	IDS:0,161	STRANDS:+-,161	MAX:1:197500534;1:197503252	95:1:197500534-197500534;1:197503252-197503252
1	197756780	197756795	1	197758001	197758005	294	0	-	-	TYPE:INVERSION	IDS:0,166	STRANDS:++,93;--,73	MAX:1:197756787;1:197758004	95:1:197756787-197756787;1:197758004-197758004
1	197747362	197748042	1	197768846	197769526	295	4.35206e-14	-	+	TYPE:DUPLICATION	IDS:0,4	STRANDS:-+,4	MAX:1:197747797;1:197768857	95:1:197747318-197747997;1:197768857-197769280
1	197748026	197748046	1	197768802	197768823	296	0	-	-	TYPE:INVERSION	IDS:0,169	STRANDS:++,79;--,90	MAX:1:197748036;1:197768823	95:1:197748036-197748036;1:197768823-197768823
1	198629161	198629179	1	198629175	198629194	297	0.00327208	+	-	TYPE:DELETION	IDS:0,4	STRANDS:+-,4	MAX:1:198629171;1:198629185	95:1:198629171-198629171;1:198629185-198629185
1	199570788	199570809	1	199570802	199570824	298	2.08375e-05	+	-	TYPE:DELETION	IDS:0,10	STRANDS:+-,10	MAX:1:199570799;1:199570824	95:1:199570799-199570799;1:199570824-199570824
1	200090215	200090218	1	200108534	200108556	299	2.12884e-197	+	-	TYPE:DELETION	IDS:0,87	STRANDS:+-,87	MAX:1:200090218;1:200108556	95:1:200090218-200090218;1:200108556-200108556
1	200225089	200225110	1	200225519	200225527	300	3.469e-64	-	-	TYPE:INVERSION	IDS:0,35	STRANDS:++,20;--,15	MAX:1:200225100;1:200225520	95:1:200225100-200225100;1:200225520-200225520
1	200255504	200255523	1	200259096	200259100	301	0.047619	-	+	TYPE:DUPLICATION	IDS:0,147	STRANDS:-+,147	MAX:1:200255513;1:200259099	95:1:200255513-200255513;1:200259099-200259099
1	201001142	201001147	1	201001185	201001207	302	4.66831e-08	+	-	TYPE:DELETION	IDS:0,13	STRANDS:+-,13	MAX:1:201001146;1:201001207	95:1:201001146-201001146;1:201001207-201001207
1	80223023	80223638	1	201226637	201227215	303	2.33877e-154	+	-	TYPE:DELETION	IDS:0,56	STRANDS:+-,56	MAX:1:80223030;1:201227215	95:1:80223030-80223363;1:201227215-201227215
1	202502005	202502021	1	202502032	202502054	304	9.6292e-05	+	-	TYPE:DELETION	IDS:0,5	STRANDS:+-,5	MAX:1:202502015;1:202502054	95:1:202502014-202502015;1:202502054-202502054
1	202643502	202643520	1	202668553	202668575	305	0.047619	-	-	TYPE:INVERSION	IDS:0,158	STRANDS:++,71;--,87	MAX:1:202643510;1:202668575	95:1:202643510-202643510;1:202668575-202668575
1	94999995	95000373	1	202738478	202739006	306	1.79785e-181	-	+	TYPE:DUPLICATION	IDS:0,66	STRANDS:-+,66	MAX:1:95000338;1:202739006	95:1:95000148-95000373;1:202739006-202739006
1	203469192	203469213	1	203469338	203469360	307	4.5591e-09	-	+	TYPE:DUPLICATION	IDS:0,20	STRANDS:-+,20	MAX:1:203469203;1:203469360	95:1:203469203-203469203;1:203469360-203469360
1	204237825	204237845	1	204237868	204237890	308	1.49632e-07	+	-	TYPE:DELETION	IDS:0,14	STRANDS:+-,14	MAX:1:204237835;1:204237890	95:1:204237835-204237835;1:204237890-204237890
1	204439976	204440621	1	204441068	204441714	309	1.76691e-19	+	+	TYPE:INVERSION	IDS:0,6	STRANDS:++,6	MAX:1:204439983;1:204441079	95:1:204439983-204440397;1:204441079-204441488
1	204439973	204439989	1	204441032	204441036	310	2.52617e-303	+	-	TYPE:DELETION	IDS:0,127	STRANDS:+-,127	MAX:1:204439984;1:204441035	95:1:204439984-204439984;1:204441035-204441035
1	206280945	206281272	1	206282542	206282764	311	0.00253165	+	-	TYPE:DELETION	IDS:0,46	STRANDS:+-,46	MAX:1:206280950;1:206282764	95:1:206280949-206281112;1:206282764-206282764
1	207097007	207097458	1	207097207	207097787	312	0.00138122	+	-	TYPE:DELETION	IDS:0,11	STRANDS:+-,11	MAX:1:207097018;1:207097558	95:1:207097018-207097268;1:207097069-207097648
1	207097667	207097679	1	207098083	207098105	313	0.047623	+	-	TYPE:DELETION	IDS:0,5	STRANDS:+-,5	MAX:1:207097675;1:207098105	95:1:207097674-207097675;1:207098105-207098105
1	207542013	207542149	1	207545448	207545584	314	6.60806e-189	+	-	TYPE:DELETION	IDS:0,68	STRANDS:+-,68	MAX:1:207542021;1:207545573	95:1:207542021-207542045;1:207545545-207545574
1	207675755	207675763	1	207848797	207848806	315	8.71206e-140	+	-	TYPE:DELETION	IDS:0,56	STRANDS:+-,56	MAX:1:207675759;1:207848803	95:1:207675759-207675759;1:207848803-207848803
1	207817180	207817190	1	207924065	207924079	316	2.80608e-139	+	-	TYPE:DELETION	IDS:0,55	STRANDS:+-,55	MAX:1:207817185;1:207924071	95:1:207817185-207817185;1:207924071-207924072
1	208774128	208774131	1	208818082	208818104	317	0	-	-	TYPE:INVERSION	IDS:0,154	STRANDS:++,67;--,87	MAX:1:208774131;1:208818104	95:1:208774131-208774131;1:208818104-208818104
1	210077017	210077025	1	210086231	210086252	318	6.13965e-167	+	-	TYPE:DELETION	IDS:0,67	STRANDS:+-,67	MAX:1:210077022;1:210086242	95:1:210077022-210077022;1:210086242-210086242
1	32649369	32649728	1	210295636	210296188	319	2.23047e-46	-	+	TYPE:DUPLICATION	IDS:0,16	STRANDS:-+,16	MAX:1:32649716;1:210295640	95:1:32649481-32649719;1:210295640-210296023
1	210722491	210722509	1	210724831	210724851	320	5.81611e-196	+	-	TYPE:DELETION	IDS:0,81	STRANDS:+-,81	MAX:1:210722500;1:210724851	95:1:210722500-210722500;1:210724851-210724851
1	212471143	212471149	1	212472600	212472622	321	9.08543e-146	+	-	TYPE:DELETION	IDS:0,61	STRANDS:+-,61	MAX:1:212471147;1:212472622	95:1:212471147-212471147;1:212472622-212472622
1	212697548	212697568	1	212697565	212697578	322	0.000247489	+	-	TYPE:DELETION	IDS:0,6	STRANDS:+-,6	MAX:1:212697559;1:212697572	95:1:212697559-212697559;1:212697572-212697572
1	212699974	212699978	1	212703674	212703694	323	7.4965e-186	+	-	TYPE:DELETION	IDS:0,79	STRANDS:+-,79	MAX:1:212699977;1:212703694	95:1:212699977-212699977;1:212703694-212703694
1	23404358	23404379	1	214610133	214610155	324	1.48822e-21	+	-	TYPE:DELETION	IDS:0,15	STRANDS:+-,15	MAX:1:23404369;1:214610155	95:1:23404369-23404369;1:214610155-214610155
1	214732953	214732964	1	214732981	214732992	325	1.78483e-05	+	-	TYPE:DELETION	IDS:0,7	STRANDS:+-,7	MAX:1:214732960;1:214732987	95:1:214732960-214732960;1:214732987-214732987
1	29835937	29836324	1	216085873	216086425	326	2.01756e-46	-	+	TYPE:DUPLICATION	IDS:0,16	STRANDS:-+,16	MAX:1:29836263;1:216085878	95:1:29836049-29836314;1:216085878-216086259
1	203808832	203809315	1	216185477	216186207	327	1.1493e-89	-	+	TYPE:DUPLICATION	IDS:0,32	STRANDS:-+,32	MAX:1:203809130;1:216186207	95:1:203808654-203809136;1:216186207-216186207
1	222143868	222143926	1	222147426	222147614	328	1.11678e-91	-	-	TYPE:INVERSION	IDS:0,33	STRANDS:++,10;--,23	MAX:1:222143916;1:222147614	95:1:222143880-222143917;1:222147614-222147614
1	222549397	222549416	1	222551284	222551288	329	0	+	-	TYPE:DELETION	IDS:0,154	STRANDS:+-,154	MAX:1:222549406;1:222551287	95:1:222549406-222549406;1:222551287-222551287
1	223536026	223536029	1	223538656	223538677	330	7.73969e-226	-	+	TYPE:DUPLICATION	IDS:0,95	STRANDS:-+,95	MAX:1:223536029;1:223538677	95:1:223536029-223536029;1:223538677-223538677
1	223823307	223823421	1	223824464	223824531	331	0.0070922	+	-	TYPE:DELETION	IDS:0,127	STRANDS:+-,127	MAX:1:223823318;1:223824531	95:1:223823317-223823329;1:223824531-223824531
1	225087920	225087923	1	225253267	225253282	332	0	-	+	TYPE:DUPLICATION	IDS:0,151	STRANDS:-+,151	MAX:1:225087923;1:225253282	95:1:225087923-225087923;1:225253282-225253282
1	225665691	225665692	1	225691417	225691421	333	0	-	+	TYPE:DUPLICATION	IDS:0,165	STRANDS:-+,165	MAX:1:225665692;1:225691420	95:1:225665692-225665693;1:225691420-225691420
1	225991433	225991446	1	225991458	225991475	334	3.17623e-07	+	-	TYPE:DELETION	IDS:0,9	STRANDS:+-,9	MAX:1:225991441;1:225991475	95:1:225991441-225991441;1:225991475-225991475
1	226810511	226810519	1	226810612	226810621	335	5.88732e-08	-	+	TYPE:DUPLICATION	IDS:0,11	STRANDS:-+,11	MAX:1:226810516;1:226810618	95:1:226810516-226810516;1:226810618-226810618
1	45795353	45795923	1	227014206	227014887	336	4.99329e-14	+	+	TYPE:INVERSION	IDS:0,4	STRANDS:++,4	MAX:1:45795364;1:227014216	95:1:45795364-45795703;1:227014216-227014644
1	227225849	227225859	1	227225898	227225909	337	0.000261117	+	-	TYPE:DELETION	IDS:0,7	STRANDS:+-,7	MAX:1:227225855;1:227225904	95:1:227225855-227225855;1:227225904-227225904
1	227445104	227445833	1	227449201	227449854	338	1.76047e-19	+	+	TYPE:INVERSION	IDS:0,6	STRANDS:++,6	MAX:1:227445115;1:227449212	95:1:227445115-227445529;1:227449212-227449622
1	227445108	227445124	1	227449165	227449169	339	0	+	-	TYPE:DELETION	IDS:0,149	STRANDS:+-,149	MAX:1:227445116;1:227449168	95:1:227445116-227445116;1:227449168-227449168
1	227506032	227506053	1	227506074	227506084	340	5.62093e-05	+	-	TYPE:DELETION	IDS:0,8	STRANDS:+-,8	MAX:1:227506043;1:227506079	95:1:227506043-227506043;1:227506079-227506079
1	227654354	227654905	1	227683986	227684685	341	1.52505e-27	+	+	TYPE:INVERSION	IDS:0,9	STRANDS:++,9	MAX:1:227654365;1:227684685	95:1:227654365-227654714;1:227684685-227684685
1	227653304	227654031	1	227683999	227684680	342	4.54885e-14	+	+	TYPE:INVERSION	IDS:0,4	STRANDS:++,4	MAX:1:227653315;1:227684010	95:1:227653315-227653743;1:227684010-227684417
1	228045744	228045748	1	228103768	228103790	343	4.61586e-172	+	-	TYPE:DELETION	IDS:0,75	STRANDS:+-,75	MAX:1:228045747;1:228103790	95:1:228045747-228045747;1:228103790-228103790
1	228338928	228338948	1	228359771	228359775	344	3.69252e-215	+	-	TYPE:DELETION	IDS:0,89	STRANDS:+-,89	MAX:1:228338938;1:228359774	95:1:228338938-228338938;1:228359774-228359774
1	228475838	228475856	1	228480327	228480346	345	0.00140377	-	+	TYPE:DUPLICATION	IDS:0,4	STRANDS:-+,4	MAX:1:228475848;1:228480346	95:1:228475848-228475849;1:228480346-228480346
1	228681189	228681195	1	228731672	228731680	346	0.0588235	-	+	TYPE:DUPLICATION	IDS:0,80	STRANDS:-+,80	MAX:1:228681194;1:228731677	95:1:228681194-228681194;1:228731677-228731677
1	228965222	228965228	1	228965240	228965260	347	4.48578e-06	+	-	TYPE:DELETION	IDS:0,11	STRANDS:+-,11	MAX:1:228965226;1:228965260	95:1:228965226-228965226;1:228965260-228965260
1	230422024	230422036	1	230423477	230423481	348	1.90573e-189	+	-	TYPE:DELETION	IDS:0,79	STRANDS:+-,79	MAX:1:230422030;1:230423480	95:1:230422030-230422030;1:230423480-230423480
1	232458572	232459301	1	232460274	232461001	349	1.75438e-19	+	+	TYPE:INVERSION	IDS:0,6	STRANDS:++,6	MAX:1:232458583;1:232460285	95:1:232458583-232458997;1:232460285-232460694
1	232458578	232458590	1	232460227	232460248	350	0	+	-	TYPE:DELETION	IDS:0,176	STRANDS:+-,176	MAX:1:232458584;1:232460238	95:1:232458584-232458584;1:232460238-232460238
1	233275830	233275847	1	233275862	233275880	351	4.83915e-08	+	-	TYPE:DELETION	IDS:0,10	STRANDS:+-,10	MAX:1:233275840;1:233275880	95:1:233275840-233275840;1:233275880-233275880
1	163684214	163684681	1	236349622	236350320	352	7.02541e-214	-	+	TYPE:DUPLICATION	IDS:0,78	STRANDS:-+,78	MAX:1:163684475;1:236350320	95:1:163684346-163684671;1:236350320-236350320
1	94289382	94289399	1	236959639	236959660	353	3.3488e-152	+	-	TYPE:DELETION	IDS:0,59	STRANDS:+-,59	MAX:1:94289392;1:236959660	95:1:94289392-94289392;1:236959660-236959660
1	237543672	237543675	1	237543703	237543706	354	1.81111e-12	+	-	TYPE:DELETION	IDS:0,24	STRANDS:+-,24	MAX:1:237543675;1:237543705	95:1:237543675-237543675;1:237543705-237543705
1	238690934	238690941	1	238701335	238701357	355	1.01653e-232	+	-	TYPE:DELETION	IDS:0,92	STRANDS:+-,92	MAX:1:238690938;1:238701357	95:1:238690938-238690938;1:238701357-238701357
1	197500176	197500519	1	240138757	240139060	356	4.45284e-122	-	+	TYPE:DUPLICATION	IDS:0,44	STRANDS:-+,44	MAX:1:197500519;1:240138764	95:1:197500388-197500520;1:240138764-240138934
1	240103332	240103335	1	240159680	240159697	357	0	-	-	TYPE:INVERSION	IDS:0,170	STRANDS:++,81;--,89	MAX:1:240103335;1:240159697	95:1:240103335-240103335;1:240159697-240159697
1	241139147	241139150	1	241164664	241164676	358	3.72182e-207	-	+	TYPE:DUPLICATION	IDS:0,88	STRANDS:-+,88	MAX:1:241139150;1:241164676	95:1:241139150-241139150;1:241164676-241164676
1	241669460	241669481	1	241671890	241671912	359	7.30508e-10	+	-	TYPE:DELETION	IDS:0,9	STRANDS:+-,9	MAX:1:241669471;1:241671912	95:1:241669471-241669471;1:241671912-241671912
1	241669458	241669479	1	241671945	241671966	360	3.30936e-15	-	+	TYPE:DUPLICATION	IDS:0,17	STRANDS:-+,17	MAX:1:241669469;1:241671966	95:1:241669469-241669469;1:241671966-241671966
1	242146937	242147574	1	242252144	242252771	361	1.784e-19	+	+	TYPE:INVERSION	IDS:0,6	STRANDS:++,6	MAX:1:242146943;1:242252155	95:1:242146943-242147358;1:242252155-242252555
1	242146941	242146944	1	242252093	242252097	362	0	+	-	TYPE:DELETION	IDS:0,158	STRANDS:+-,158	MAX:1:242146944;1:242252096	95:1:242146944-242146944;1:242252096-242252096
1	242919331	242919344	1	242919338	242919354	363	0.00203123	+	-	TYPE:DELETION	IDS:0,4	STRANDS:+-,4	MAX:1:242919338;1:242919345	95:1:242919338-242919338;1:242919345-242919345
1	242958142	242958147	1	242959678	242959682	364	2.96439e-323	+	-	TYPE:DELETION	IDS:0,131	STRANDS:+-,131	MAX:1:242958146;1:242959681	95:1:242958146-242958146;1:242959681-242959681
1	243126897	243127223	1	243129339	243129529	365	5.86038e-60	+	-	TYPE:DELETION	IDS:0,21	STRANDS:+-,21	MAX:1:243126908;1:243129518	95:1:243126906-243127053;1:243129434-243129520
1	243747419	243748077	1	243792081	243792737	366	8.85161e-17	+	+	TYPE:INVERSION	IDS:0,5	STRANDS:++,5	MAX:1:243747427;1:243792092	95:1:243747427-243747847;1:243792092-243792507
1	243747422	243747433	1	243792041	243792045	367	6.44262e-321	+	-	TYPE:DELETION	IDS:0,139	STRANDS:+-,139	MAX:1:243747428;1:243792044	95:1:243747428-243747428;1:243792044-243792044
1	222193891	222194515	1	244784484	244785214	368	4.49982e-14	-	+	TYPE:DUPLICATION	IDS:0,4	STRANDS:-+,4	MAX:1:222194331;1:244785214	95:1:222193838-222194461;1:244785214-244785214
1	244797939	244797940	1	244854818	244854822	369	0	-	+	TYPE:DUPLICATION	IDS:0,174	STRANDS:-+,174	MAX:1:244797940;1:244854821	95:1:244797940-244797941;1:244854821-244854821
1	165317250	165317768	1	245858679	245859131	370	6.05015e-60	+	-	TYPE:DELETION	IDS:0,21	STRANDS:+-,21	MAX:1:165317255;1:245859131	95:1:165317255-165317616;1:245859131-245859131
1	245576239	245576252	1	245936503	245936507	371	0	-	-	TYPE:INVERSION	IDS:0,145	STRANDS:++,73;--,72	MAX:1:245576246;1:245936506	95:1:245576246-245576246;1:245936506-245936506
1	246286911	246287041	1	246288194	246288399	372	0.00387597	+	-	TYPE:DELETION	IDS:0,122	STRANDS:+-,122	MAX:1:246286922;1:246288388	95:1:246286922-246286952;1:246288358-246288388
1	246647433	246647688	1	246648310	246648573	373	0.00255754	+	-	TYPE:DELETION	IDS:0,32	STRANDS:+-,32	MAX:1:246647444;1:246648573	95:1:246647443-246647550;1:246648573-246648573
1	160954507	160955053	1	246683602	246684265	374	9.00871e-17	-	+	TYPE:DUPLICATION	IDS:0,5	STRANDS:-+,5	MAX:1:160954838;1:246683612	95:1:160954374-160954919;1:246683612-246684031
1	247098575	247098596	1	247162648	247162669	375	1.14294e-204	-	+	TYPE:DUPLICATION	IDS:0,86	STRANDS:-+,86	MAX:1:247098586;1:247162669	95:1:247098586-247098586;1:247162669-247162669
1	247290843	247291006	1	247335530	247335627	376	2.48842e-246	-	-	TYPE:INVERSION	IDS:0,90	STRANDS:--,90	MAX:1:247291004;1:247335627	95:1:247290952-247291004;1:247335627-247335627
1	1224836	1225249	1	247609739	247610134	377	8.36221e-36	-	+	TYPE:DUPLICATION	IDS:0,12	STRANDS:-+,12	MAX:1:1225179;1:247609750	95:1:1224957-1225239;1:247609749-247609918
1	247850470	247850485	1	247856490	247856512	378	9.68024e-188	+	-	TYPE:DELETION	IDS:0,70	STRANDS:+-,70	MAX:1:247850475;1:247856512	95:1:247850475-247850476;1:247856512-247856512
1	248254044	248254055	1	248444185	248444198	379	5.75502e-100	+	-	TYPE:DELETION	IDS:0,41	STRANDS:+-,41	MAX:1:248254049;1:248444192	95:1:248254049-248254049;1:248444192-248444192
1	248596849	248596855	1	248784746	248784751	380	2.81098e-83	-	-	TYPE:INVERSION	IDS:0,40	STRANDS:++,23;--,17	MAX:1:248596854;1:248784749	95:1:248596854-248596854;1:248784749-248784749
1	248574145	248574164	1	248805536	248805556	381	3.46591e-72	+	+	TYPE:INVERSION	IDS:0,31	STRANDS:++,31	MAX:1:248574154;1:248805556	95:1:248574154-248574154;1:248805556-248805556
1	248784727	248785362	1	248821592	248822139	382	4.93463e-14	+	-	TYPE:DELETION	IDS:0,4	STRANDS:+-,4	MAX:1:248784738;1:248821943	95:1:248784738-248785119;1:248821479-248822025
2	148513	148534	2	148538	148558	383	0.00071215	+	-	TYPE:DELETION	IDS:0,5	STRANDS:+-,5	MAX:2:148524;2:148547	95:2:148524-148524;2:148547-148548
2	306302	306307	2	309041	309058	384	1.99888e-122	-	+	TYPE:DUPLICATION	IDS:0,55	STRANDS:-+,55	MAX:2:306306;2:309052	95:2:306306-306306;2:309052-309052
2	307522	307533	2	309793	309798	385	3.41511e-44	+	-	TYPE:DELETION	IDS:0,27	STRANDS:+-,27	MAX:2:307528;2:309796	95:2:307528-307528;2:309796-309796
2	449437	449453	2	450797	450803	386	1.57495e-186	+	-	TYPE:DELETION	IDS:0,77	STRANDS:+-,77	MAX:2:449443;2:450801	95:2:449443-449443;2:450801-450801
2	354229	354250	2	839550	839565	387	1.0007e-239	-	+	TYPE:DUPLICATION	IDS:0,100	STRANDS:-+,100	MAX:2:354240;2:839557	95:2:354240-354240;2:839557-839557
2	1525519	1526174	2	1528654	1529315	388	8.89515e-17	+	+	TYPE:INVERSION	IDS:0,5	STRANDS:++,5	MAX:2:1525527;2:1528665	95:2:1525527-1525947;2:1528665-1529081
2	1525523	1525532	2	1528607	1528628	389	1.39907e-236	+	-	TYPE:DELETION	IDS:0,102	STRANDS:+-,102	MAX:2:1525528;2:1528618	95:2:1525528-1525528;2:1528618-1528618
2	1534081	1534097	2	1536091	1536099	390	6.43585e-160	+	-	TYPE:DELETION	IDS:0,63	STRANDS:+-,63	MAX:2:1534088;2:1536097	95:2:1534088-1534088;2:1536097-1536097
2	1528742	1529357	2	1539173	1539746	391	1.98532e-19	+	-	TYPE:DELETION	IDS:0,6	STRANDS:+-,6	MAX:2:1528753;2:1539597	95:2:1528753-1529135;2:1539133-1539705
2	1525516	1525916	2	1539144	1539451	392	3.99889e-154	+	-	TYPE:DELETION	IDS:0,56	STRANDS:+-,56	MAX:2:1525527;2:1539440	95:2:1525527-1525654;2:1539355-1539442
2	1661819	1661820	2	1661834	1661847	393	0.047619	+	-	TYPE:DELETION	IDS:0,6	STRANDS:+-,6	MAX:2:1661820;2:1661841	95:2:1661820-1661820;2:1661841-1661841
2	2215992	2216003	2	2216019	2216037	394	2.28728e-05	+	-	TYPE:DELETION	IDS:0,7	STRANDS:+-,7	MAX:2:2215999;2:2216037	95:2:2215999-2215999;2:2216037-2216037
2	3498878	3498883	2	3519735	3519742	395	0.047619	-	+	TYPE:DUPLICATION	IDS:0,64	STRANDS:-+,64	MAX:2:3498882;2:3519739	95:2:3498882-3498882;2:3519739-3519739
2	3674953	3674971	2	3675126	3675145	396	0.00327208	-	+	TYPE:DUPLICATION	IDS:0,4	STRANDS:-+,4	MAX:2:3674963;2:3675136	95:2:3674963-3674963;2:3675136-3675136
2	4597053	4597680	2	4638450	4639072	397	3.50989e-22	+	+	TYPE:INVERSION	IDS:0,7	STRANDS:++,7	MAX:2:4597059;2:4638460	95:2:4597059-4597468;2:4638460-4638865
2	4597057	4597060	2	4638411	4638413	398	0	+	-	TYPE:DELETION	IDS:0,170	STRANDS:+-,170	MAX:2:4597060;2:4638413	95:2:4597060-4597060;2:4638413-4638413
2	4724932	4724939	2	4724963	4724982	399	1.00964e-08	+	-	TYPE:DELETION	IDS:0,12	STRANDS:+-,12	MAX:2:4724937;2:4724982	95:2:4724937-4724937;2:4724982-4724982
2	5364528	5365212	2	5370571	5371252	400	4.41843e-14	+	+	TYPE:INVERSION	IDS:0,4	STRANDS:++,4	MAX:2:5364537;2:5370582	95:2:5364537-5364966;2:5370582-5371007
2	5364535	5364538	2	5370526	5370547	401	0	+	-	TYPE:DELETION	IDS:0,134	STRANDS:+-,134	MAX:2:5364538;2:5370547	95:2:5364538-5364538;2:5370547-5370547
2	5449853	5449874	2	5500299	5500303	402	0	-	+	TYPE:DUPLICATION	IDS:0,182	STRANDS:-+,182	MAX:2:5449864;2:5500302	95:2:5449864-5449864;2:5500302-5500302
2	2909833	2910391	2	7629183	7629576	403	4.11964e-249	-	+	TYPE:DUPLICATION	IDS:0,91	STRANDS:-+,91	MAX:2:2910247;2:7629187	95:2:2909754-2910311;2:7629187-7629427
2	14194647	14194648	2	14303637	14303639	404	0	+	-	TYPE:DELETION	IDS:0,186	STRANDS:+-,186	MAX:2:14194648;2:14303638	95:2:14194648-14194648;2:14303638-14303638
2	10151511	10151673	2	10153301	10153641	405	4.46622e-176	-	+	TYPE:DUPLICATION	IDS:0,64	STRANDS:-+,64	MAX:2:10151663;2:10153312	95:2:10151591-10151664;2:10153312-10153513
2	10151364	10151463	2	10153736	10153852	406	0.003861	+	-	TYPE:DELETION	IDS:0,89	STRANDS:+-,89	MAX:2:10151375;2:10153852	95:2:10151372-10151391;2:10153852-10153852
2	10551905	10551920	2	10557824	10557838	407	3.46528e-177	+	-	TYPE:DELETION	IDS:0,67	STRANDS:+-,67	MAX:2:10551910;2:10557835	95:2:10551910-10551911;2:10557834-10557835
2	11758217	11758218	2	11758360	11758363	408	1.50277e-21	-	+	TYPE:DUPLICATION	IDS:0,48	STRANDS:-+,48	MAX:2:11758218;2:11758363	95:2:11758218-11758218;2:11758363-11758363
2	14194643	14195219	2	14303678	14304247	409	1.13397e-35	+	+	TYPE:INVERSION	IDS:0,12	STRANDS:++,12	MAX:2:14194647;2:14303687	95:2:14194647-14195039;2:14303687-14304072
2	14353901	14353919	2	14381247	14381262	410	1.18087e-170	-	+	TYPE:DUPLICATION	IDS:0,75	STRANDS:-+,75	MAX:2:14353909;2:14381262	95:2:14353909-14353909;2:14381262-14381262
2	14521872	14522450	2	14567133	14567701	411	5.70783e-33	+	+	TYPE:INVERSION	IDS:0,11	STRANDS:++,11	MAX:2:14521876;2:14567144	95:2:14521876-14522271;2:14567144-14567519
2	14521869	14521887	2	14567070	14567092	412	4.76159e-282	+	-	TYPE:DELETION	IDS:0,122	STRANDS:+-,122	MAX:2:14521877;2:14567092	95:2:14521877-14521877;2:14567092-14567092
2	14567648	14568377	2	14605824	14606484	413	8.8165e-17	+	+	TYPE:INVERSION	IDS:0,5	STRANDS:++,5	MAX:2:14567659;2:14605835	95:2:14567659-14568080;2:14605835-14606251
2	14567650	14567670	2	14605780	14605784	414	9.87173e-203	+	-	TYPE:DELETION	IDS:0,88	STRANDS:+-,88	MAX:2:14567660;2:14605783	95:2:14567660-14567660;2:14605783-14605783
2	14969873	14969892	2	14971038	14971042	415	0	+	-	TYPE:DELETION	IDS:0,159	STRANDS:+-,159	MAX:2:14969882;2:14971041	95:2:14969882-14969882;2:14971041-14971041
2	10152030	10152364	2	31342426	31342967	416	0.00146413	+	-	TYPE:DELETION	IDS:0,25	STRANDS:+-,25	MAX:2:10152041;2:31342967	95:2:10152040-10152201;2:31342967-31342967
2	17061719	17061740	2	17067523	17067531	417	7.06346e-203	-	+	TYPE:DUPLICATION	IDS:0,81	STRANDS:-+,81	MAX:2:17061730;2:17067527	95:2:17061730-17061730;2:17067527-17067527
2	17585489	17585501	2	17590523	17590527	418	0	+	-	TYPE:DELETION	IDS:0,160	STRANDS:+-,160	MAX:2:17585495;2:17590526	95:2:17585495-17585495;2:17590526-17590526
2	18118893	18118906	2	18120005	18120011	419	7.23308e-167	+	-	TYPE:DELETION	IDS:0,70	STRANDS:+-,70	MAX:2:18118900;2:18120009	95:2:18118900-18118900;2:18120009-18120009
2	18308847	18309454	2	18311462	18312070	420	7.03407e-25	+	+	TYPE:INVERSION	IDS:0,8	STRANDS:++,8	MAX:2:18308852;2:18311473	95:2:18308852-18309257;2:18311473-18311872
2	18308842	18308854	2	18311421	18311425	421	0	+	-	TYPE:DELETION	IDS:0,152	STRANDS:+-,152	MAX:2:18308853;2:18311424	95:2:18308853-18308853;2:18311424-18311424
2	23014949	23014967	2	23095223	23095232	422	0.047619	-	+	TYPE:DUPLICATION	IDS:0,73	STRANDS:-+,73	MAX:2:23014958;2:23095228	95:2:23014958-23014958;2:23095228-23095228
2	24487542	24487544	2	24487625	24487638	423	6.66281e-15	-	+	TYPE:DUPLICATION	IDS:0,31	STRANDS:-+,31	MAX:2:24487544;2:24487638	95:2:24487544-24487544;2:24487638-24487638
2	24640627	24640643	2	24640928	24640931	424	0.0588235	-	+	TYPE:DUPLICATION	IDS:0,100	STRANDS:-+,100	MAX:2:24640633;2:24640930	95:2:24640633-24640633;2:24640930-24640930
2	25316909	25316916	2	25330854	25330861	425	0	-	-	TYPE:INVERSION	IDS:0,301	STRANDS:++,158;--,143	MAX:2:25316913;2:25330858	95:2:25316913-25316913;2:25330858-25330858
2	27470044	27470065	2	27470073	27470095	426	0.000112419	+	-	TYPE:DELETION	IDS:0,8	STRANDS:+-,8	MAX:2:27470055;2:27470095	95:2:27470055-27470055;2:27470095-27470095
2	31719469	31719478	2	31727599	31727608	427	9.73403e-311	+	-	TYPE:DELETION	IDS:0,118	STRANDS:+-,118	MAX:2:31719473;2:31727606	95:2:31719473-31719473;2:31727606-31727606
2	41973144	41973147	2	41975844	41975858	428	0	+	-	TYPE:DELETION	IDS:0,163	STRANDS:+-,163	MAX:2:41973147;2:41975858	95:2:41973147-41973147;2:41975858-41975858
2	47001821	47001958	2	47005939	47006124	429	0.0042735	+	-	TYPE:DELETION	IDS:0,63	STRANDS:+-,63	MAX:2:47001832;2:47006120	95:2:47001830-47001858;2:47006072-47006120
2	51946159	51946162	2	52068503	52068507	430	0	+	-	TYPE:DELETION	IDS:0,142	STRANDS:+-,142	MAX:2:51946162;2:52068506	95:2:51946162-51946162;2:52068506-52068506
2	32697899	32697920	2	33331546	33331549	431	0	-	+	TYPE:DUPLICATION	IDS:0,186	STRANDS:-+,186	MAX:2:32697910;2:33331548	95:2:32697910-32697910;2:33331548-33331548
2	33595129	33595147	2	33595157	33595176	432	0.00327208	+	-	TYPE:DELETION	IDS:0,4	STRANDS:+-,4	MAX:2:33595139;2:33595167	95:2:33595139-33595139;2:33595167-33595167
2	34164577	34164588	2	34164609	34164620	433	5.51208e-05	+	-	TYPE:DELETION	IDS:0,7	STRANDS:+-,7	MAX:2:34164584;2:34164615	95:2:34164584-34164584;2:34164615-34164615
2	34523649	34524276	2	34525745	34526465	434	3.52866e-22	+	+	TYPE:INVERSION	IDS:0,7	STRANDS:++,7	MAX:2:34523655;2:34526465	95:2:34523655-34524064;2:34526465-34526465
2	34523653	34523656	2	34525701	34525718	435	0	+	-	TYPE:DELETION	IDS:0,186	STRANDS:+-,186	MAX:2:34523656;2:34525718	95:2:34523656-34523656;2:34525718-34525718
2	34554038	34554041	2	34650737	34650741	436	0.05	-	+	TYPE:DUPLICATION	IDS:0,154	STRANDS:-+,154	MAX:2:34554041;2:34650740	95:2:34554041-34554041;2:34650740-34650740
2	34797634	34797643	2	34801547	34801564	437	1.85376e-201	+	-	TYPE:DELETION	IDS:0,82	STRANDS:+-,82	MAX:2:34797639;2:34801564	95:2:34797639-34797639;2:34801564-34801564
2	36243442	36243460	2	36590656	36590660	438	0	-	+	TYPE:DUPLICATION	IDS:0,176	STRANDS:-+,176	MAX:2:36243451;2:36590659	95:2:36243451-36243451;2:36590659-36590659
2	40358517	40359178	2	40371132	40371796	439	8.8201e-17	+	+	TYPE:INVERSION	IDS:0,5	STRANDS:++,5	MAX:2:40358524;2:40371143	95:2:40358524-40358945;2:40371143-40371554
2	40358515	40358535	2	40371091	40371095	440	0	+	-	TYPE:DELETION	IDS:0,158	STRANDS:+-,158	MAX:2:40358525;2:40371094	95:2:40358525-40358525;2:40371094-40371094
2	23803623	23804096	2	40446395	40446958	441	6.42313e-90	+	-	TYPE:DELETION	IDS:0,32	STRANDS:+-,32	MAX:2:23803634;2:40446958	95:2:23803634-23803959;2:40446958-40446958
2	40805417	40805436	2	40848545	40848551	442	9.01468e-199	+	-	TYPE:DELETION	IDS:0,82	STRANDS:+-,82	MAX:2:40805426;2:40848549	95:2:40805426-40805426;2:40848549-40848549
2	40989057	40989061	2	41075130	41075134	443	5.92533e-156	+	-	TYPE:DELETION	IDS:0,70	STRANDS:+-,70	MAX:2:40989060;2:41075133	95:2:40989060-40989060;2:41075133-41075133
2	41525087	41525105	2	41525117	41525136	444	0.00327208	+	-	TYPE:DELETION	IDS:0,4	STRANDS:+-,4	MAX:2:41525097;2:41525127	95:2:41525097-41525097;2:41525127-41525127
2	41775965	41775982	2	41781262	41781269	445	0	+	-	TYPE:DELETION	IDS:0,140	STRANDS:+-,140	MAX:2:41775972;2:41781267	95:2:41775972-41775972;2:41781267-41781267
2	41973135	41973864	2	41975885	41976609	446	4.3993e-14	+	+	TYPE:INVERSION	IDS:0,4	STRANDS:++,4	MAX:2:41973146;2:41976609	95:2:41973146-41973575;2:41976609-41976609
2	44467030	44467048	2	44468815	44468834	447	0.00327208	+	-	TYPE:DELETION	IDS:0,4	STRANDS:+-,4	MAX:2:44467040;2:44468825	95:2:44467040-44467040;2:44468825-44468825
2	44467409	44467429	2	44468537	44468559	448	2.86855e-194	+	-	TYPE:DELETION	IDS:0,81	STRANDS:+-,81	MAX:2:44467419;2:44468559	95:2:44467419-44467419;2:44468559-44468559
2	44544551	44545280	2	44546337	44546995	449	8.59712e-17	-	+	TYPE:DUPLICATION	IDS:0,5	STRANDS:-+,5	MAX:2:44545031;2:44546346	95:2:44544849-44545270;2:44546346-44546764
2	44545268	44545270	2	44546297	44546301	450	0.0555556	-	-	TYPE:INVERSION	IDS:0,164	STRANDS:++,82;--,82	MAX:2:44545270;2:44546300	95:2:44545270-44545270;2:44546300-44546300
2	44504117	44504138	2	44566865	44566881	451	4.14335e-179	-	+	TYPE:DUPLICATION	IDS:0,82	STRANDS:-+,82	MAX:2:44504128;2:44566881	95:2:44504128-44504128;2:44566881-44566881
2	45411939	45411951	2	45958243	45958257	452	3.49638e-198	-	+	TYPE:DUPLICATION	IDS:0,76	STRANDS:-+,76	MAX:2:45411948;2:45958249	95:2:45411948-45411948;2:45958249-45958249
2	46945251	46945262	2	46946673	46946677	453	1.23516e-322	+	-	TYPE:DELETION	IDS:0,130	STRANDS:+-,130	MAX:2:46945256;2:46946676	95:2:46945256-46945256;2:46946676-46946676
2	47138782	47138792	2	47140781	47140789	454	2.06626e-190	+	-	TYPE:DELETION	IDS:0,75	STRANDS:+-,75	MAX:2:47138788;2:47140786	95:2:47138788-47138788;2:47140786-47140786
2	47805227	47805956	2	47809399	47810125	455	8.78591e-17	+	+	TYPE:INVERSION	IDS:0,5	STRANDS:++,5	MAX:2:47805238;2:47810125	95:2:47805238-47805659;2:47810125-47810125
2	47805236	47805240	2	47809352	47809373	456	1.96633e-233	+	-	TYPE:DELETION	IDS:0,99	STRANDS:+-,99	MAX:2:47805239;2:47809362	95:2:47805239-47805239;2:47809362-47809362
2	48744411	48745048	2	48746849	48747487	457	1.76021e-19	+	+	TYPE:INVERSION	IDS:0,6	STRANDS:++,6	MAX:2:48744417;2:48746860	95:2:48744417-48744831;2:48746860-48747270
2	48744415	48744418	2	48746805	48746822	458	0	+	-	TYPE:DELETION	IDS:0,149	STRANDS:+-,149	MAX:2:48744418;2:48746822	95:2:48744418-48744418;2:48746822-48746822
2	48851170	48851184	2	48857934	48857942	459	2.50775e-225	+	-	TYPE:DELETION	IDS:0,87	STRANDS:+-,87	MAX:2:48851176;2:48857940	95:2:48851176-48851176;2:48857940-48857940
2	49533855	49534539	2	49539316	49540032	460	4.42777e-14	+	+	TYPE:INVERSION	IDS:0,4	STRANDS:++,4	MAX:2:49533864;2:49540032	95:2:49533864-49534293;2:49540032-49540032
2	49533860	49533868	2	49539277	49539283	461	6.78621e-163	+	-	TYPE:DELETION	IDS:0,70	STRANDS:+-,70	MAX:2:49533865;2:49539281	95:2:49533865-49533865;2:49539281-49539281
2	49588649	49589307	2	49695484	49696217	462	8.63925e-17	+	+	TYPE:INVERSION	IDS:0,5	STRANDS:++,5	MAX:2:49588656;2:49695495	95:2:49588656-49589077;2:49695495-49695911
2	49588651	49588662	2	49695447	49695454	463	3.31813e-192	+	-	TYPE:DELETION	IDS:0,80	STRANDS:+-,80	MAX:2:49588657;2:49695452	95:2:49588657-49588657;2:49695452-49695452
2	49758664	49758684	2	49862129	49862133	464	1.18695e-185	+	-	TYPE:DELETION	IDS:0,80	STRANDS:+-,80	MAX:2:49758674;2:49862132	95:2:49758674-49758674;2:49862132-49862132
2	50325976	50325997	2	50325993	50326015	465	0.000112419	+	-	TYPE:DELETION	IDS:0,8	STRANDS:+-,8	MAX:2:50325987;2:50326015	95:2:50325987-50325987;2:50326015-50326015
2	50765915	50765927	2	50765940	50765953	466	0.000621663	+	-	TYPE:DELETION	IDS:0,6	STRANDS:+-,6	MAX:2:50765922;2:50765947	95:2:50765922-50765922;2:50765947-50765947
2	50813805	50814534	2	50816533	50817188	467	8.66423e-17	-	+	TYPE:DUPLICATION	IDS:0,5	STRANDS:-+,5	MAX:2:50814285;2:50816544	95:2:50814103-50814524;2:50816544-50816956
2	50814518	50814534	2	50816495	50816500	468	0	-	-	TYPE:INVERSION	IDS:0,130	STRANDS:++,52;--,78	MAX:2:50814524;2:50816498	95:2:50814524-50814524;2:50816498-50816498
2	51155611	51155623	2	51155654	51155661	469	1.03729e-07	+	-	TYPE:DELETION	IDS:0,11	STRANDS:+-,11	MAX:2:51155618;2:51155658	95:2:51155618-51155618;2:51155658-51155658
2	51183185	51183189	2	51185676	51185680	470	6.70733e-189	+	-	TYPE:DELETION	IDS:0,79	STRANDS:+-,79	MAX:2:51183188;2:51185679	95:2:51183188-51183188;2:51185679-51185679
2	51946155	51946776	2	52068542	52069153	471	7.07678e-25	+	+	TYPE:INVERSION	IDS:0,8	STRANDS:++,8	MAX:2:51946161;2:52068551	95:2:51946161-51946565;2:52068551-52068951
2	52414716	52414728	2	52549464	52549482	472	8.69968e-222	+	-	TYPE:DELETION	IDS:0,89	STRANDS:+-,89	MAX:2:52414722;2:52549482	95:2:52414722-52414722;2:52549482-52549482
2	53898815	53898836	2	53898847	53898869	473	0.00140873	+	-	TYPE:DELETION	IDS:0,5	STRANDS:+-,5	MAX:2:53898826;2:53898869	95:2:53898826-53898826;2:53898869-53898869
2	54565507	54566185	2	54567427	54568150	474	4.40983e-14	+	+	TYPE:INVERSION	IDS:0,4	STRANDS:++,4	MAX:2:54565516;2:54567438	95:2:54565516-54565944;2:54567438-54567863
2	54565512	54565520	2	54567376	54567397	475	1.20385e-188	+	-	TYPE:DELETION	IDS:0,76	STRANDS:+-,76	MAX:2:54565517;2:54567397	95:2:54565517-54565517;2:54567397-54567397
2	55129760	55129764	2	55161504	55161526	476	0	-	-	TYPE:INVERSION	IDS:0,163	STRANDS:++,84;--,79	MAX:2:55129763;2:55161526	95:2:55129763-55129763;2:55161526-55161526
2	62604562	62604569	2	62652721	62652730	477	2.62088e-256	-	+	TYPE:DUPLICATION	IDS:0,99	STRANDS:-+,99	MAX:2:62604568;2:62652725	95:2:62604568-62604568;2:62652725-62652725
2	62654560	62655289	2	62656839	62657563	478	8.63191e-17	-	+	TYPE:DUPLICATION	IDS:0,5	STRANDS:-+,5	MAX:2:62655040;2:62657563	95:2:62654858-62655279;2:62657563-62657563
2	62655276	62655279	2	62656799	62656803	479	0	-	-	TYPE:INVERSION	IDS:0,185	STRANDS:++,85;--,100	MAX:2:62655279;2:62656802	95:2:62655279-62655279;2:62656802-62656802
2	62844263	62844278	2	62866182	62866198	480	5.52267e-247	-	-	TYPE:INVERSION	IDS:0,90	STRANDS:++,45;--,45	MAX:2:62844268;2:62866193	95:2:62844268-62844269;2:62866192-62866193
2	85980594	85980598	2	85983110	85983132	481	0.047619	-	+	TYPE:DUPLICATION	IDS:0,81	STRANDS:-+,81	MAX:2:85980598;2:85983132	95:2:85980598-85980598;2:85983132-85983132
2	89832308	89832324	2	89833311	89833313	482	1.70531e-202	+	-	TYPE:DELETION	IDS:0,75	STRANDS:+-,75	MAX:2:89832314;2:89833313	95:2:89832313-89832315;2:89833313-89833313
2	91775686	91775700	2	91782897	91782906	483	0	-	-	TYPE:INVERSION	IDS:0,129	STRANDS:++,87;--,42	MAX:2:91775691;2:91782903	95:2:91775691-91775692;2:91782903-91782903
2	106142347	106142351	2	106152228	106152250	484	0	+	-	TYPE:DELETION	IDS:0,164	STRANDS:+-,164	MAX:2:106142350;2:106152250	95:2:106142350-106142350;2:106152250-106152250
2	116974601	116974603	2	116981870	116981889	485	0	-	-	TYPE:INVERSION	IDS:0,162	STRANDS:++,76;--,86	MAX:2:116974603;2:116981889	95:2:116974603-116974603;2:116981889-116981889
2	116978293	116978297	2	116982058	116982075	486	0	-	-	TYPE:INVERSION	IDS:0,163	STRANDS:++,85;--,78	MAX:2:116978296;2:116982075	95:2:116978296-116978296;2:116982075-116982075
2	126368585	126368599	2	126370179	126370183	487	0	+	-	TYPE:DELETION	IDS:0,158	STRANDS:+-,158	MAX:2:126368592;2:126370182	95:2:126368592-126368592;2:126370182-126370182
2	64407232	64407242	2	64407251	64407267	488	4.47599e-10	+	-	TYPE:DELETION	IDS:0,9	STRANDS:+-,9	MAX:2:64407237;2:64407267	95:2:64407237-64407239;2:64407267-64407267
2	64851433	64851454	2	64851470	64851492	489	0.000112419	+	-	TYPE:DELETION	IDS:0,8	STRANDS:+-,8	MAX:2:64851444;2:64851492	95:2:64851444-64851444;2:64851492-64851492
2	66505595	66506222	2	66507533	66508249	490	3.52961e-22	+	+	TYPE:INVERSION	IDS:0,7	STRANDS:++,7	MAX:2:66505601;2:66508249	95:2:66505601-66506010;2:66508249-66508249
2	66505593	66505612	2	66507479	66507501	491	0	+	-	TYPE:DELETION	IDS:0,164	STRANDS:+-,164	MAX:2:66505602;2:66507501	95:2:66505602-66505602;2:66507501-66507501
2	70439263	70439284	2	70439927	70439946	492	1.11606e-22	-	+	TYPE:DUPLICATION	IDS:0,19	STRANDS:-+,19	MAX:2:70439274;2:70439946	95:2:70439274-70439274;2:70439946-70439946
2	70439315	70439900	2	70439968	70440630	493	5.07598e-14	+	+	TYPE:INVERSION	IDS:0,4	STRANDS:++,4	MAX:2:70439319;2:70439979	95:2:70439319-70439748;2:70439979-70440385
2	70439309	70439330	2	70439926	70439947	494	0.000115229	+	-	TYPE:DELETION	IDS:0,8	STRANDS:+-,8	MAX:2:70439320;2:70439947	95:2:70439320-70439320;2:70439947-70439947
2	71043453	71044090	2	71056134	71056769	495	1.7541e-19	+	+	TYPE:INVERSION	IDS:0,6	STRANDS:++,6	MAX:2:71043459;2:71056145	95:2:71043459-71043873;2:71056145-71056551
2	71043454	71043466	2	71056091	71056107	496	0	+	-	TYPE:DELETION	IDS:0,167	STRANDS:+-,167	MAX:2:71043460;2:71056107	95:2:71043460-71043460;2:71056107-71056107
2	71251131	71251589	2	71276992	71277503	497	0.0015083	+	-	TYPE:DELETION	IDS:0,11	STRANDS:+-,11	MAX:2:71251142;2:71277503	95:2:71251142-71251407;2:71277503-71277503
2	75820988	75821004	2	75889564	75889571	498	1.64205e-246	-	+	TYPE:DUPLICATION	IDS:0,98	STRANDS:-+,98	MAX:2:75820994;2:75889568	95:2:75820994-75820994;2:75889568-75889568
2	22706290	22706311	2	76557149	76557162	499	1.45616e-61	+	-	TYPE:DELETION	IDS:0,34	STRANDS:+-,34	MAX:2:22706301;2:76557162	95:2:22706301-22706301;2:76557162-76557162
2	77186034	77186038	2	77188296	77188316	500	1.0459e-215	+	-	TYPE:DELETION	IDS:0,91	STRANDS:+-,91	MAX:2:77186037;2:77188316	95:2:77186037-77186037;2:77188316-77188316
2	77251558	77251576	2	77251600	77251611	501	0.00163604	+	-	TYPE:DELETION	IDS:0,4	STRANDS:+-,4	MAX:2:77251568;2:77251601	95:2:77251568-77251568;2:77251601-77251602
2	60534733	60535393	2	77771421	77771961	502	7.79387e-17	-	+	TYPE:DUPLICATION	IDS:0,5	STRANDS:-+,5	MAX:2:60535149;2:77771432	95:2:60534679-60535338;2:77771432-77771722
2	78385507	78385519	2	78385522	78385535	503	0.000606501	+	-	TYPE:DELETION	IDS:0,6	STRANDS:+-,6	MAX:2:78385514;2:78385529	95:2:78385514-78385514;2:78385529-78385529
2	79076638	79077307	2	79081222	79081831	504	7.36604e-25	+	+	TYPE:INVERSION	IDS:0,8	STRANDS:++,8	MAX:2:79076649;2:79081233	95:2:79076649-79077024;2:79081233-79081629
2	79076575	79076577	2	79081176	79081193	505	0.0625	+	-	TYPE:DELETION	IDS:0,168	STRANDS:+-,168	MAX:2:79076576;2:79081187	95:2:79076576-79076576;2:79081187-79081187
2	1519539	1519984	2	81158471	81159098	506	0.00133246	+	-	TYPE:DELETION	IDS:0,6	STRANDS:+-,6	MAX:2:1519550;2:81158857	95:2:1519549-1519790;2:81158374-81159000
2	81237912	81237924	2	81237919	81237930	507	1.1898e-05	+	-	TYPE:DELETION	IDS:0,8	STRANDS:+-,8	MAX:2:81237919;2:81237925	95:2:81237919-81237919;2:81237925-81237925
2	85543100	85543120	2	85570811	85570821	508	5.62598e-110	-	-	TYPE:INVERSION	IDS:0,42	STRANDS:++,22;--,20	MAX:2:85543110;2:85570816	95:2:85543110-85543110;2:85570807-85570816
2	85542434	85542451	2	85572430	85572434	509	0.047619	-	-	TYPE:INVERSION	IDS:0,149	STRANDS:++,82;--,67	MAX:2:85542441;2:85572433	95:2:85542441-85542441;2:85572433-85572433
2	85724604	85724612	2	85763410	85763432	510	0	-	-	TYPE:INVERSION	IDS:0,142	STRANDS:++,69;--,73	MAX:2:85724610;2:85763432	95:2:85724609-85724610;2:85763432-85763432
2	57394109	57394729	2	88315904	88316531	511	3.4127e-22	-	+	TYPE:DUPLICATION	IDS:0,7	STRANDS:-+,7	MAX:2:57394491;2:88315910	95:2:57394007-57394626;2:88315910-88316319
2	88315859	88315880	2	88315903	88315924	512	0.000115229	+	-	TYPE:DELETION	IDS:0,8	STRANDS:+-,8	MAX:2:88315870;2:88315924	95:2:88315870-88315870;2:88315924-88315924
2	89095107	89095120	2	89184028	89184041	513	inf	-	-	TYPE:INVERSION	IDS:0,214	STRANDS:++,133;--,81	MAX:2:89095114;2:89184041	95:2:89095114-89095114;2:89184041-89184041
2	89185663	89185674	2	89459229	89459239	514	0.000189575	-	-	TYPE:INVERSION	IDS:0,49	STRANDS:++,41;--,8	MAX:2:89185669;2:89459235	95:2:89185669-89185669;2:89459235-89459235
2	89475140	89475769	2	89544164	89544823	515	4.39335e-14	-	+	TYPE:DUPLICATION	IDS:0,4	STRANDS:-+,4	MAX:2:89475543;2:89544175	95:2:89475050-89475678;2:89544175-89544580
2	89854231	89854353	2	89856354	89856454	516	0	+	-	TYPE:DELETION	IDS:0,141	STRANDS:+-,141	MAX:2:89854242;2:89856446	95:2:89854239-89854268;2:89856429-89856447
2	89877663	89877677	2	89878890	89878908	517	0	+	-	TYPE:DELETION	IDS:0,159	STRANDS:+-,159	MAX:2:89877667;2:89878908	95:2:89877666-89877669;2:89878908-89878908
2	90000532	90000846	2	90044470	90044843	518	1.04026e-32	+	-	TYPE:DELETION	IDS:0,11	STRANDS:+-,11	MAX:2:90000543;2:90044832	95:2:90000542-90000681;2:90044674-90044832
2	90121886	90122433	2	90200616	90201153	519	0.00145138	+	-	TYPE:DELETION	IDS:0,11	STRANDS:+-,11	MAX:2:90121897;2:90201153	95:2:90121897-90122219;2:90201153-90201153
2	91701706	91701818	2	91756875	91757129	520	6.24826e-90	-	+	TYPE:DUPLICATION	IDS:0,32	STRANDS:-+,32	MAX:2:91701808;2:91756880	95:2:91701761-91701810;2:91756880-91756978
2	92061271	92061562	2	92064553	92064900	521	1.21979e-62	-	+	TYPE:DUPLICATION	IDS:0,22	STRANDS:-+,22	MAX:2:92061551;2:92064564	95:2:92061390-92061553;2:92064563-92064740
2	95537227	95537230	2	95542565	95542569	522	0	-	+	TYPE:DUPLICATION	IDS:0,150	STRANDS:-+,150	MAX:2:95537230;2:95542568	95:2:95537230-95537230;2:95542568-95542568
2	96061263	96061279	2	96310880	96310890	523	2.83908e-193	-	-	TYPE:INVERSION	IDS:0,74	STRANDS:++,41;--,33	MAX:2:96061272;2:96310885	95:2:96061272-96061272;2:96310885-96310885
2	96150947	96150968	2	96671990	96672012	524	2.55007e-62	-	+	TYPE:DUPLICATION	IDS:0,38	STRANDS:-+,38	MAX:2:96150958;2:96672012	95:2:96150958-96150958;2:96672012-96672012
2	96426792	96426807	2	96687769	96687885	525	inf	-	-	TYPE:INVERSION	IDS:0,66	STRANDS:++,32;--,34	MAX:2:96426798;2:96687837	95:2:96426796-96426801;2:96687787-96687874
2	97018739	97018745	2	97019097	97019104	526	8.97116e-06	-	+	TYPE:DUPLICATION	IDS:0,11	STRANDS:-+,11	MAX:2:97018743;2:97019101	95:2:97018743-97018743;2:97019101-97019101
2	97018772	97018777	2	97019098	97019103	527	2.10274e-09	+	-	TYPE:DELETION	IDS:0,17	STRANDS:+-,17	MAX:2:97018776;2:97019101	95:2:97018776-97018776;2:97019101-97019101
2	97505999	97506003	2	97507876	97507882	528	0.0555556	-	+	TYPE:DUPLICATION	IDS:0,21	STRANDS:-+,21	MAX:2:97506002;2:97507880	95:2:97506002-97506002;2:97507880-97507880
2	97506051	97506616	2	97507915	97508466	529	2.31248e-38	+	+	TYPE:INVERSION	IDS:0,13	STRANDS:++,13	MAX:2:97506055;2:97507926	95:2:97506055-97506445;2:97507926-97508294
2	97506053	97506057	2	97507877	97507882	530	2.45965e-08	+	-	TYPE:DELETION	IDS:0,18	STRANDS:+-,18	MAX:2:97506056;2:97507880	95:2:97506056-97506056;2:97507880-97507880
2	97846214	97846406	2	97853686	97853866	531	5.14343e-168	+	-	TYPE:DELETION	IDS:0,61	STRANDS:+-,61	MAX:2:97846225;2:97853856	95:2:97846224-97846285;2:97853803-97853858
2	97862414	97862426	2	97871117	97871139	532	6.26887e-130	+	-	TYPE:DELETION	IDS:0,48	STRANDS:+-,48	MAX:2:97862418;2:97871139	95:2:97862408-97862419;2:97871139-97871139
2	98164377	98164380	2	98166874	98166879	533	9.09228e-43	-	+	TYPE:DUPLICATION	IDS:0,26	STRANDS:-+,26	MAX:2:98164380;2:98166877	95:2:98164380-98164380;2:98166877-98166877
2	97865013	97865526	2	98197088	98197537	534	1.46317e-35	+	+	TYPE:INVERSION	IDS:0,12	STRANDS:++,12	MAX:2:97865024;2:98197099	95:2:97865024-97865332;2:98197099-98197344
2	2038559	2039150	2	98333900	98334546	535	1.75243e-19	-	+	TYPE:DUPLICATION	IDS:0,6	STRANDS:-+,6	MAX:2:2038911;2:98333907	95:2:2038444-2039034;2:98333907-98334321
2	99621236	99621261	2	99638533	99638549	536	0	-	-	TYPE:INVERSION	IDS:0,132	STRANDS:++,69;--,63	MAX:2:99621251;2:99638544	95:2:99621240-99621252;2:99638542-99638545
2	99918829	99918846	2	99922832	99922837	537	2.89713e-276	-	-	TYPE:INVERSION	IDS:0,122	STRANDS:++,72;--,50	MAX:2:99918838;2:99922834	95:2:99918838-99918839;2:99922834-99922834
2	100103525	100103543	2	100105019	100105021	538	1.36992e-191	-	+	TYPE:DUPLICATION	IDS:0,81	STRANDS:-+,81	MAX:2:100103533;2:100105021	95:2:100103533-100103533;2:100105021-100105021
2	100103712	100103726	2	100105011	100105023	539	9.9532e-191	+	-	TYPE:DELETION	IDS:0,73	STRANDS:+-,73	MAX:2:100103718;2:100105020	95:2:100103717-100103718;2:100105020-100105020
2	100947548	100947569	2	100947576	100947598	540	0.00140873	+	-	TYPE:DELETION	IDS:0,5	STRANDS:+-,5	MAX:2:100947559;2:100947598	95:2:100947559-100947559;2:100947598-100947598
2	105444453	105444456	2	105493128	105493134	541	5.32915e-207	-	+	TYPE:DUPLICATION	IDS:0,87	STRANDS:-+,87	MAX:2:105444456;2:105493132	95:2:105444456-105444456;2:105493132-105493132
2	106142342	106142999	2	106152268	106152926	542	8.78455e-17	+	+	TYPE:INVERSION	IDS:0,5	STRANDS:++,5	MAX:2:106142349;2:106152278	95:2:106142349-106142770;2:106152278-106152696
2	106383291	106383999	2	106399614	106400296	543	4.34485e-14	-	+	TYPE:DUPLICATION	IDS:0,4	STRANDS:-+,4	MAX:2:106383750;2:106399625	95:2:106383550-106383983;2:106399625-106400050
2	106383983	106383999	2	106399573	106399577	544	0.047619	-	-	TYPE:INVERSION	IDS:0,164	STRANDS:++,80;--,84	MAX:2:106383989;2:106399576	95:2:106383989-106383989;2:106399576-106399576
2	106594996	106595017	2	106595031	106595053	545	2.08375e-05	+	-	TYPE:DELETION	IDS:0,10	STRANDS:+-,10	MAX:2:106595007;2:106595053	95:2:106595007-106595007;2:106595053-106595053
2	109393759	109393769	2	109393801	109393812	546	0.000261117	+	-	TYPE:DELETION	IDS:0,7	STRANDS:+-,7	MAX:2:109393765;2:109393807	95:2:109393765-109393765;2:109393807-109393807
2	109582699	109583428	2	109586473	109587150	547	4.38949e-14	+	+	TYPE:INVERSION	IDS:0,4	STRANDS:++,4	MAX:2:109582710;2:109586484	95:2:109582710-109583139;2:109586484-109586903
2	109582705	109582716	2	109586433	109586437	548	0	+	-	TYPE:DELETION	IDS:0,171	STRANDS:+-,171	MAX:2:109582711;2:109586436	95:2:109582711-109582711;2:109586436-109586436
2	109929089	109929097	2	109933386	109933405	549	9.59808e-166	+	-	TYPE:DELETION	IDS:0,67	STRANDS:+-,67	MAX:2:109929094;2:109933405	95:2:109929094-109929094;2:109933405-109933405
2	110919313	110919328	2	110983048	110983051	550	0.0526316	-	+	TYPE:DUPLICATION	IDS:0,98	STRANDS:-+,98	MAX:2:110919320;2:110983050	95:2:110919320-110919320;2:110983050-110983050
2	111875614	111875634	2	111881543	111881549	551	6.98247e-201	-	+	TYPE:DUPLICATION	IDS:0,89	STRANDS:-+,89	MAX:2:111875625;2:111881547	95:2:111875625-111875625;2:111881547-111881547
2	111980848	111981409	2	111981835	111982317	552	7.25916e-36	+	-	TYPE:DELETION	IDS:0,12	STRANDS:+-,12	MAX:2:111980859;2:111982273	95:2:111980859-111981158;2:111982037-111982307
2	113435169	113435174	2	113435197	113435219	553	8.27772e-09	+	-	TYPE:DELETION	IDS:0,14	STRANDS:+-,14	MAX:2:113435173;2:113435219	95:2:113435173-113435173;2:113435219-113435219
2	3441086	3441364	2	113993253	113993584	554	0.00194175	+	-	TYPE:DELETION	IDS:0,22	STRANDS:+-,22	MAX:2:3441097;2:113993584	95:2:3441096-3441213;2:113993584-113993584
2	114358308	114358885	2	114361268	114361659	555	2.5699e-73	+	+	TYPE:INVERSION	IDS:0,26	STRANDS:++,26	MAX:2:114358319;2:114361278	95:2:114358319-114358576;2:114361278-114361480
2	114527108	114527837	2	114531367	114531972	556	7.09592e-25	+	+	TYPE:INVERSION	IDS:0,8	STRANDS:++,8	MAX:2:114527119;2:114531378	95:2:114527119-114527524;2:114531378-114531774
2	114527117	114527120	2	114531326	114531330	557	0	+	-	TYPE:DELETION	IDS:0,160	STRANDS:+-,160	MAX:2:114527120;2:114531329	95:2:114527120-114527120;2:114531329-114531329
2	111973172	111973638	2	115254922	115255428	558	5.72452e-87	-	+	TYPE:DUPLICATION	IDS:0,31	STRANDS:-+,31	MAX:2:111973457;2:115254924	95:2:111973302-111973628;2:115254924-115255290
2	117792011	117792014	2	117796278	117796300	559	0.047619	-	-	TYPE:INVERSION	IDS:0,179	STRANDS:++,88;--,91	MAX:2:117792014;2:117796300	95:2:117792014-117792014;2:117796300-117796300
2	75386781	75387350	2	117801353	117801940	560	2.85299e-30	-	+	TYPE:DUPLICATION	IDS:0,10	STRANDS:-+,10	MAX:2:75387163;2:117801358	95:2:75386682-75387250;2:117801358-117801755
2	43129589	43129607	2	119830924	119830941	561	6.53759e-06	+	-	TYPE:DELETION	IDS:0,5	STRANDS:+-,5	MAX:2:43129599;2:119830934	95:2:43129599-43129599;2:119830934-119830934
2	120417283	120417297	2	120418374	120418396	562	0	+	-	TYPE:DELETION	IDS:0,141	STRANDS:+-,141	MAX:2:120417287;2:120418396	95:2:120417286-120417288;2:120418396-120418396
2	121488961	121488980	2	121509528	121509531	563	0	-	+	TYPE:DUPLICATION	IDS:0,181	STRANDS:-+,181	MAX:2:121488972;2:121509530	95:2:121488972-121488972;2:121509530-121509530
2	121680841	121680857	2	121680851	121680864	564	0.000141181	+	-	TYPE:DELETION	IDS:0,6	STRANDS:+-,6	MAX:2:121680850;2:121680858	95:2:121680850-121680850;2:121680858-121680858
2	123476764	123476780	2	123482501	123482505	565	0	-	-	TYPE:INVERSION	IDS:0,167	STRANDS:++,82;--,85	MAX:2:123476773;2:123482504	95:2:123476773-123476773;2:123482504-123482504
2	123466588	123466591	2	123492469	123492485	566	0	-	-	TYPE:INVERSION	IDS:0,181	STRANDS:++,82;--,99	MAX:2:123466590;2:123492485	95:2:123466590-123466590;2:123492485-123492485
2	124330315	124330951	2	124336444	124337080	567	1.76144e-19	+	+	TYPE:INVERSION	IDS:0,6	STRANDS:++,6	MAX:2:124330321;2:124336455	95:2:124330321-124330735;2:124336455-124336864
2	124330313	124330331	2	124336406	124336413	568	1.19419e-193	+	-	TYPE:DELETION	IDS:0,80	STRANDS:+-,80	MAX:2:124330322;2:124336410	95:2:124330322-124330322;2:124336410-124336410
2	124970424	124970440	2	124970473	124970486	569	4.14566e-05	+	-	TYPE:DELETION	IDS:0,6	STRANDS:+-,6	MAX:2:124970433;2:124970480	95:2:124970433-124970433;2:124970480-124970480
2	125052381	125052950	2	125054471	125055178	570	1.07339e-35	-	+	TYPE:DUPLICATION	IDS:0,12	STRANDS:-+,12	MAX:2:125052710;2:125054482	95:2:125052231-125052799;2:125054482-125054863
2	125052948	125052949	2	125054428	125054430	571	0	-	-	TYPE:INVERSION	IDS:0,314	STRANDS:++,160;--,154	MAX:2:125052949;2:125054429	95:2:125052949-125052949;2:125054429-125054429
2	84045047	84045723	2	125274104	125274798	572	4.4337e-14	+	-	TYPE:DELETION	IDS:0,4	STRANDS:+-,4	MAX:2:84045058;2:125274550	95:2:84045058-84045482;2:125274074-125274767
2	126191386	126191389	2	126191432	126191435	573	7.96597e-13	+	-	TYPE:DELETION	IDS:0,25	STRANDS:+-,25	MAX:2:126191389;2:126191434	95:2:126191389-126191389;2:126191434-126191434
2	126368583	126369244	2	126370214	126370874	574	8.85811e-17	+	+	TYPE:INVERSION	IDS:0,5	STRANDS:++,5	MAX:2:126368591;2:126370225	95:2:126368591-126369011;2:126370225-126370639
2	126378309	126378313	2	126382746	126382764	575	6.47554e-158	-	+	TYPE:DUPLICATION	IDS:0,67	STRANDS:-+,67	MAX:2:126378313;2:126382764	95:2:126378313-126378313;2:126382764-126382764
2	127674759	127675414	2	127677281	127677945	576	8.87296e-17	+	+	TYPE:INVERSION	IDS:0,5	STRANDS:++,5	MAX:2:127674767;2:127677292	95:2:127674767-127675187;2:127677292-127677709
2	127674761	127674774	2	127677231	127677253	577	1.82956e-199	+	-	TYPE:DELETION	IDS:0,80	STRANDS:+-,80	MAX:2:127674768;2:127677253	95:2:127674768-127674768;2:127677253-127677253
2	127797104	127797833	2	127851734	127852391	578	8.86128e-17	+	+	TYPE:INVERSION	IDS:0,5	STRANDS:++,5	MAX:2:127797115;2:127851745	95:2:127797115-127797535;2:127851745-127852156
2	127797113	127797117	2	127851692	127851696	579	9.32092e-201	+	-	TYPE:DELETION	IDS:0,89	STRANDS:+-,89	MAX:2:127797116;2:127851695	95:2:127797116-127797116;2:127851695-127851695
2	188678969	188678973	2	188793229	188793248	580	0	+	-	TYPE:DELETION	IDS:0,157	STRANDS:+-,157	MAX:2:188678972;2:188793248	95:2:188678972-188678972;2:188793248-188793248
2	211973586	211973607	2	212041394	212041414	581	1.61624e-200	-	+	TYPE:DUPLICATION	IDS:0,86	STRANDS:-+,86	MAX:2:211973597;2:212041414	95:2:211973597-211973597;2:212041414-212041414
2	220052323	220052894	2	220052942	220053660	582	4.18149e-22	+	+	TYPE:INVERSION	IDS:0,7	STRANDS:++,7	MAX:2:220052327;2:220053660	95:2:220052327-220052735;2:220053660-220053660
2	230731385	230731405	2	230899756	230899776	583	1.77466e-185	-	+	TYPE:DUPLICATION	IDS:0,72	STRANDS:-+,72	MAX:2:230731396;2:230899776	95:2:230731396-230731396;2:230899776-230899776
2	235714342	235714999	2	235716357	235717014	584	8.8152e-17	+	+	TYPE:INVERSION	IDS:0,5	STRANDS:++,5	MAX:2:235714349;2:235716368	95:2:235714349-235714770;2:235716368-235716784
2	238451398	238451552	2	238452907	238453120	585	3.75584e-74	+	-	TYPE:DELETION	IDS:0,26	STRANDS:+-,26	MAX:2:238451409;2:238453110	95:2:238451407-238451444;2:238453051-238453112
2	128595097	128595109	2	128595136	128595149	586	0.000606501	+	-	TYPE:DELETION	IDS:0,6	STRANDS:+-,6	MAX:2:128595104;2:128595143	95:2:128595104-128595104;2:128595143-128595143
2	128914059	128914668	2	128927574	128928291	587	6.84948e-25	-	+	TYPE:DUPLICATION	IDS:0,8	STRANDS:-+,8	MAX:2:128914427;2:128927585	95:2:128913951-128914559;2:128927585-128927983
2	128914665	128914668	2	128927530	128927547	588	0	-	-	TYPE:INVERSION	IDS:0,363	STRANDS:++,198;--,165	MAX:2:128914668;2:128927547	95:2:128914668-128914668;2:128927547-128927547
2	128933325	128933346	2	128933353	128933375	589	8.45058e-10	+	-	TYPE:DELETION	IDS:0,22	STRANDS:+-,22	MAX:2:128933336;2:128933375	95:2:128933336-128933336;2:128933375-128933375
2	129545966	129545980	2	129545967	129545992	590	1.56105e-08	+	-	TYPE:DELETION	IDS:0,4	STRANDS:+-,4	MAX:2:129545967;2:129545992	95:2:129545957-129545970;2:129545992-129545992
2	129585370	129585388	2	129585401	129585420	591	0.00327208	+	-	TYPE:DELETION	IDS:0,4	STRANDS:+-,4	MAX:2:129585380;2:129585411	95:2:129585380-129585380;2:129585411-129585411
2	129638452	129638464	2	129646232	129646240	592	5.32018e-153	+	-	TYPE:DELETION	IDS:0,62	STRANDS:+-,62	MAX:2:129638458;2:129646237	95:2:129638458-129638458;2:129646237-129646237
2	129684317	129685046	2	129686129	129686770	593	1.71091e-19	-	+	TYPE:DUPLICATION	IDS:0,6	STRANDS:-+,6	MAX:2:129684797;2:129686139	95:2:129684621-129685036;2:129686139-129686550
2	129685034	129685036	2	129686088	129686106	594	0	-	-	TYPE:INVERSION	IDS:0,166	STRANDS:++,81;--,85	MAX:2:129685036;2:129686106	95:2:129685036-129685036;2:129686106-129686106
2	130063747	130064476	2	130068091	130068812	595	8.8165e-17	+	+	TYPE:INVERSION	IDS:0,5	STRANDS:++,5	MAX:2:130063758;2:130068102	95:2:130063758-130064179;2:130068102-130068515
2	130063756	130063759	2	130068052	130068054	596	0	+	-	TYPE:DELETION	IDS:0,155	STRANDS:+-,155	MAX:2:130063759;2:130068054	95:2:130063759-130063759;2:130068054-130068054
2	130249171	130249807	2	130255050	130255683	597	1.76268e-19	+	+	TYPE:INVERSION	IDS:0,6	STRANDS:++,6	MAX:2:130249177;2:130255061	95:2:130249177-130249591;2:130255061-130255468
2	130249170	130249188	2	130255000	130255022	598	8.62292e-196	+	-	TYPE:DELETION	IDS:0,82	STRANDS:+-,82	MAX:2:130249178;2:130255022	95:2:130249178-130249178;2:130255022-130255022
2	130777599	130777791	2	130788867	130789046	599	0	+	-	TYPE:DELETION	IDS:0,119	STRANDS:+-,119	MAX:2:130777610;2:130789035	95:2:130777609-130777632;2:130789016-130789036
2	132401214	132401235	2	132401252	132401274	600	0.00140873	+	-	TYPE:DELETION	IDS:0,5	STRANDS:+-,5	MAX:2:132401225;2:132401274	95:2:132401225-132401225;2:132401274-132401274
2	132998818	132998981	2	133002130	133002298	601	0.003861	+	-	TYPE:DELETION	IDS:0,61	STRANDS:+-,61	MAX:2:132998829;2:133002291	95:2:132998828-132998851;2:133002245-133002291
2	132994984	132995173	2	133003708	133003837	602	6.30126e-179	-	+	TYPE:DUPLICATION	IDS:0,65	STRANDS:-+,65	MAX:2:132995167;2:133003719	95:2:132995111-132995168;2:133003716-133003742
2	133011781	133011954	2	133039117	133039413	603	1.81735e-230	-	+	TYPE:DUPLICATION	IDS:0,84	STRANDS:-+,84	MAX:2:133011944;2:133039413	95:2:133011907-133011945;2:133039413-133039413
2	133039408	133039773	2	133045239	133045579	604	0.00220751	+	-	TYPE:DELETION	IDS:0,34	STRANDS:+-,34	MAX:2:133039419;2:133045579	95:2:133039418-133039533;2:133045579-133045579
2	133613910	133613926	2	133613953	133613958	605	9.07043e-09	+	-	TYPE:DELETION	IDS:0,16	STRANDS:+-,16	MAX:2:133613919;2:133613956	95:2:133613919-133613919;2:133613956-133613956
2	4786738	4787295	2	134890718	134891264	606	1.33755e-27	-	+	TYPE:DUPLICATION	IDS:0,9	STRANDS:-+,9	MAX:2:4787083;2:134890729	95:2:4786590-4787146;2:134890729-134891064
2	134966708	134967437	2	134970145	134970863	607	8.83506e-17	+	+	TYPE:INVERSION	IDS:0,5	STRANDS:++,5	MAX:2:134966719;2:134970863	95:2:134966719-134967140;2:134970863-134970863
2	134966710	134966730	2	134970099	134970105	608	7.70505e-188	+	-	TYPE:DELETION	IDS:0,81	STRANDS:+-,81	MAX:2:134966720;2:134970103	95:2:134966720-134966720;2:134970103-134970103
2	138999763	138999780	2	139017353	139017358	609	0	-	-	TYPE:INVERSION	IDS:0,139	STRANDS:++,76;--,63	MAX:2:138999772;2:139017356	95:2:138999772-138999773;2:139017356-139017357
2	139658563	139658578	2	139660124	139660146	610	1.97088e-206	+	-	TYPE:DELETION	IDS:0,82	STRANDS:+-,82	MAX:2:139658570;2:139660146	95:2:139658570-139658570;2:139660146-139660146
2	139987572	139987593	2	139987737	139987759	611	2.08375e-05	-	+	TYPE:DUPLICATION	IDS:0,10	STRANDS:-+,10	MAX:2:139987583;2:139987759	95:2:139987583-139987583;2:139987759-139987759
2	137665752	137665756	2	139993099	139993103	612	0	-	-	TYPE:INVERSION	IDS:0,164	STRANDS:++,78;--,86	MAX:2:137665755;2:139993101	95:2:137665754-137665755;2:139993101-139993102
2	142187263	142187267	2	142239259	142239279	613	1.1439e-211	-	+	TYPE:DUPLICATION	IDS:0,85	STRANDS:-+,85	MAX:2:142187267;2:142239268	95:2:142187267-142187267;2:142239268-142239268
2	142591873	142591881	2	142591906	142591915	614	8.47827e-06	+	-	TYPE:DELETION	IDS:0,9	STRANDS:+-,9	MAX:2:142591878;2:142591911	95:2:142591878-142591878;2:142591911-142591911
2	142652217	142652225	2	142652235	142652244	615	4.83996e-05	+	-	TYPE:DELETION	IDS:0,9	STRANDS:+-,9	MAX:2:142652222;2:142652240	95:2:142652222-142652222;2:142652240-142652240
2	143389496	143389516	2	143390537	143390554	616	1.10096e-267	-	-	TYPE:INVERSION	IDS:0,108	STRANDS:++,42;--,66	MAX:2:143389506;2:143390548	95:2:143389506-143389507;2:143390543-143390548
2	146010419	146010422	2	146185586	146185601	617	0	-	+	TYPE:DUPLICATION	IDS:0,177	STRANDS:-+,177	MAX:2:146010422;2:146185601	95:2:146010422-146010422;2:146185601-146185601
2	146752156	146752164	2	146857560	146857568	618	1.96027e-208	+	-	TYPE:DELETION	IDS:0,81	STRANDS:+-,81	MAX:2:146752160;2:146857566	95:2:146752160-146752160;2:146857566-146857566
2	146862678	146862685	2	146876843	146876863	619	5.94844e-210	+	-	TYPE:DELETION	IDS:0,85	STRANDS:+-,85	MAX:2:146862683;2:146876863	95:2:146862683-146862683;2:146876863-146876863
2	1641325	1641780	2	147761748	147762264	620	0.00141243	+	-	TYPE:DELETION	IDS:0,25	STRANDS:+-,25	MAX:2:1641336;2:147762030	95:2:1641336-1641622;2:147761566-147762081
2	40481667	40482322	2	149532574	149533236	621	0.00136612	+	-	TYPE:DELETION	IDS:0,5	STRANDS:+-,5	MAX:2:40481678;2:149533236	95:2:40481678-40482093;2:149533236-149533236
2	150311338	150311355	2	150448009	150448012	622	0.05	-	+	TYPE:DUPLICATION	IDS:0,191	STRANDS:-+,191	MAX:2:150311345;2:150448011	95:2:150311345-150311345;2:150448011-150448011
2	151774635	151774648	2	151776212	151776226	623	0	+	-	TYPE:DELETION	IDS:0,146	STRANDS:+-,146	MAX:2:151774642;2:151776226	95:2:151774642-151774642;2:151776226-151776226
2	152716619	152716636	2	153183639	153183658	624	0.047619	-	+	TYPE:DUPLICATION	IDS:0,80	STRANDS:-+,80	MAX:2:152716626;2:153183658	95:2:152716626-152716626;2:153183658-153183658
2	153456655	153457384	2	153461431	153462090	625	8.70186e-17	-	+	TYPE:DUPLICATION	IDS:0,5	STRANDS:-+,5	MAX:2:153457135;2:153461442	95:2:153456954-153457374;2:153461442-153461855
2	153457364	153457384	2	153461390	153461393	626	0	-	-	TYPE:INVERSION	IDS:0,159	STRANDS:++,78;--,81	MAX:2:153457374;2:153461392	95:2:153457374-153457374;2:153461392-153461392
2	153624911	153624927	2	153863349	153863368	627	0.047619	-	+	TYPE:DUPLICATION	IDS:0,155	STRANDS:-+,155	MAX:2:153624918;2:153863357	95:2:153624918-153624918;2:153863357-153863357
2	154895962	154895983	2	154898519	154898539	628	1.67628e-207	-	+	TYPE:DUPLICATION	IDS:0,87	STRANDS:-+,87	MAX:2:154895973;2:154898539	95:2:154895973-154895973;2:154898539-154898539
2	154893596	154893606	2	154899570	154899579	629	2.01327e-191	-	+	TYPE:DUPLICATION	IDS:0,75	STRANDS:-+,75	MAX:2:154893603;2:154899574	95:2:154893603-154893603;2:154899574-154899574
2	155437477	155438075	2	155691886	155692480	630	1.35865e-27	-	+	TYPE:DUPLICATION	IDS:0,9	STRANDS:-+,9	MAX:2:155437834;2:155691897	95:2:155437355-155437952;2:155691897-155692291
2	155438072	155438073	2	155691849	155691851	631	0	-	-	TYPE:INVERSION	IDS:0,347	STRANDS:++,178;--,169	MAX:2:155438073;2:155691850	95:2:155438073-155438073;2:155691850-155691850
2	84424540	84424541	2	156188304	156188306	632	3.6989e-33	-	+	TYPE:DUPLICATION	IDS:0,85	STRANDS:-+,85	MAX:2:84424541;2:156188305	95:2:84424541-84424541;2:156188305-156188305
2	160272449	160273069	2	160274059	160274682	633	3.55629e-22	+	+	TYPE:INVERSION	IDS:0,7	STRANDS:++,7	MAX:2:160272455;2:160274068	95:2:160272455-160272863;2:160274068-160274472
2	160272449	160272462	2	160274015	160274033	634	0	+	-	TYPE:DELETION	IDS:0,160	STRANDS:+-,160	MAX:2:160272456;2:160274033	95:2:160272456-160272456;2:160274033-160274033
2	162332187	162332202	2	162334034	162334056	635	2.56522e-247	+	-	TYPE:DELETION	IDS:0,92	STRANDS:+-,92	MAX:2:162332192;2:162334056	95:2:162332191-162332193;2:162334056-162334056
2	162468680	162469409	2	162474743	162475372	636	1.77292e-19	+	+	TYPE:INVERSION	IDS:0,6	STRANDS:++,6	MAX:2:162468691;2:162474754	95:2:162468691-162469105;2:162474754-162475152
2	162468689	162468692	2	162474682	162474702	637	0	+	-	TYPE:DELETION	IDS:0,183	STRANDS:+-,183	MAX:2:162468692;2:162474702	95:2:162468692-162468692;2:162474702-162474702
2	164642961	164642979	2	164645006	164645028	638	1.10344e-226	+	-	TYPE:DELETION	IDS:0,90	STRANDS:+-,90	MAX:2:164642969;2:164645028	95:2:164642969-164642969;2:164645028-164645028
2	165352396	165352413	2	165419004	165419010	639	2.84527e-174	+	-	TYPE:DELETION	IDS:0,72	STRANDS:+-,72	MAX:2:165352404;2:165419008	95:2:165352404-165352404;2:165419008-165419008
2	165814738	165814743	2	165875411	165875418	640	0.047619	-	+	TYPE:DUPLICATION	IDS:0,83	STRANDS:-+,83	MAX:2:165814742;2:165875415	95:2:165814742-165814742;2:165875415-165875415
2	166885716	166885719	2	167168461	167168466	641	5.76547e-267	-	+	TYPE:DUPLICATION	IDS:0,112	STRANDS:-+,112	MAX:2:166885719;2:167168464	95:2:166885719-166885719;2:167168464-167168464
2	167995582	167995603	2	167995617	167995624	642	8.31429e-07	+	-	TYPE:DELETION	IDS:0,13	STRANDS:+-,13	MAX:2:167995593;2:167995621	95:2:167995593-167995593;2:167995621-167995621
2	170641046	170641691	2	170645493	170646136	643	1.75828e-19	+	+	TYPE:INVERSION	IDS:0,6	STRANDS:++,6	MAX:2:170641054;2:170645501	95:2:170641054-170641467;2:170645501-170645914
2	170641049	170641061	2	170645455	170645475	644	0	+	-	TYPE:DELETION	IDS:0,129	STRANDS:+-,129	MAX:2:170641055;2:170645475	95:2:170641055-170641055;2:170645475-170645475
2	173509632	173509653	2	173509668	173509690	645	0.00140873	+	-	TYPE:DELETION	IDS:0,5	STRANDS:+-,5	MAX:2:173509643;2:173509690	95:2:173509643-173509643;2:173509690-173509690
2	174533873	174534602	2	174535896	174536532	646	1.78964e-19	+	-	TYPE:DELETION	IDS:0,6	STRANDS:+-,6	MAX:2:174533884;2:174536313	95:2:174533884-174534298;2:174535835-174536470
2	174533874	174533892	2	174536579	174536594	647	0	-	-	TYPE:INVERSION	IDS:0,198	STRANDS:++,85;--,113	MAX:2:174533885;2:174536594	95:2:174533885-174533885;2:174536594-174536594
2	175353873	175354602	2	175389316	175390038	648	8.6094e-17	-	+	TYPE:DUPLICATION	IDS:0,5	STRANDS:-+,5	MAX:2:175354353;2:175390038	95:2:175354171-175354592;2:175390038-175390038
2	175354581	175354602	2	175389276	175389280	649	0	-	-	TYPE:INVERSION	IDS:0,151	STRANDS:++,73;--,78	MAX:2:175354592;2:175389279	95:2:175354592-175354592;2:175389279-175389279
2	175388457	175388460	2	175393115	175393132	650	0	-	-	TYPE:INVERSION	IDS:0,170	STRANDS:++,89;--,81	MAX:2:175388460;2:175393132	95:2:175388460-175388460;2:175393132-175393132
2	175789047	175789057	2	175843469	175843481	651	9.75345e-177	-	+	TYPE:DUPLICATION	IDS:0,69	STRANDS:-+,69	MAX:2:175789055;2:175843475	95:2:175789055-175789055;2:175843475-175843475
2	176102673	176102687	2	176106294	176106307	652	8.64382e-195	+	-	TYPE:DELETION	IDS:0,72	STRANDS:+-,72	MAX:2:176102677;2:176106304	95:2:176102676-176102679;2:176106301-176106304
2	176205241	176205247	2	176208138	176208160	653	9.07015e-198	+	-	TYPE:DELETION	IDS:0,80	STRANDS:+-,80	MAX:2:176205245;2:176208160	95:2:176205245-176205245;2:176208160-176208160
2	176346637	176346649	2	176352778	176352794	654	0	+	-	TYPE:DELETION	IDS:0,162	STRANDS:+-,162	MAX:2:176346643;2:176352794	95:2:176346643-176346643;2:176352794-176352794
2	176749772	176749783	2	176893547	176893554	655	1.01152e-199	+	-	TYPE:DELETION	IDS:0,76	STRANDS:+-,76	MAX:2:176749777;2:176893551	95:2:176749777-176749777;2:176893550-176893551
2	179896385	179896389	2	179965402	179965424	656	9.30612e-197	+	-	TYPE:DELETION	IDS:0,83	STRANDS:+-,83	MAX:2:179896388;2:179965424	95:2:179896388-179896388;2:179965424-179965424
2	180408621	180408622	2	180416048	180416050	657	0.05	-	-	TYPE:INVERSION	IDS:0,321	STRANDS:++,177;--,144	MAX:2:180408622;2:180416049	95:2:180408622-180408622;2:180416049-180416049
2	181695112	181695133	2	181704762	181704768	658	8.69991e-73	-	+	TYPE:DUPLICATION	IDS:0,40	STRANDS:-+,40	MAX:2:181695123;2:181704766	95:2:181695123-181695123;2:181704766-181704766
2	182506036	182506054	2	182506055	182506074	659	0.00327208	+	-	TYPE:DELETION	IDS:0,4	STRANDS:+-,4	MAX:2:182506046;2:182506065	95:2:182506046-182506046;2:182506065-182506065
2	183208633	183208651	2	183208667	183208683	660	0.0016374	+	-	TYPE:DELETION	IDS:0,4	STRANDS:+-,4	MAX:2:183208643;2:183208673	95:2:183208643-183208643;2:183208673-183208674
2	184079406	184080135	2	184119989	184120625	661	1.76294e-19	+	+	TYPE:INVERSION	IDS:0,6	STRANDS:++,6	MAX:2:184079417;2:184120000	95:2:184079417-184079831;2:184120000-184120408
2	184079415	184079418	2	184119953	184119957	662	0	+	-	TYPE:DELETION	IDS:0,167	STRANDS:+-,167	MAX:2:184079418;2:184119956	95:2:184079418-184079418;2:184119956-184119956
2	184152218	184152239	2	184152254	184152276	663	4.5591e-09	+	-	TYPE:DELETION	IDS:0,20	STRANDS:+-,20	MAX:2:184152229;2:184152276	95:2:184152229-184152229;2:184152276-184152276
2	184414438	184414443	2	184414471	184414493	664	1.25773e-07	+	-	TYPE:DELETION	IDS:0,15	STRANDS:+-,15	MAX:2:184414442;2:184414493	95:2:184414442-184414442;2:184414493-184414493
2	184569190	184569204	2	184571031	184571035	665	0.0526316	-	-	TYPE:INVERSION	IDS:0,280	STRANDS:++,176;--,104	MAX:2:184569197;2:184571034	95:2:184569197-184569197;2:184571034-184571034
2	184568760	184569207	2	184604622	184604996	666	1.98208e-119	-	+	TYPE:DUPLICATION	IDS:0,43	STRANDS:-+,43	MAX:2:184569147;2:184604627	95:2:184568951-184569197;2:184604627-184604836
2	184570578	184571307	2	184604664	184605317	667	8.65965e-17	-	+	TYPE:DUPLICATION	IDS:0,5	STRANDS:-+,5	MAX:2:184571058;2:184604675	95:2:184570877-184571297;2:184604675-184605089
2	184571295	184571298	2	184604618	184604637	668	0	-	-	TYPE:INVERSION	IDS:0,150	STRANDS:++,55;--,95	MAX:2:184571298;2:184604637	95:2:184571297-184571298;2:184604637-184604637
2	185467463	185467483	2	185467499	185467519	669	0.000130114	+	-	TYPE:DELETION	IDS:0,6	STRANDS:+-,6	MAX:2:185467474;2:185467519	95:2:185467474-185467474;2:185467519-185467519
2	186326457	186326475	2	186327512	186327516	670	0	+	-	TYPE:DELETION	IDS:0,159	STRANDS:+-,159	MAX:2:186326465;2:186327515	95:2:186326465-186326465;2:186327515-186327515
2	188179425	188180105	2	188180203	188180929	671	4.327e-14	-	+	TYPE:DUPLICATION	IDS:0,4	STRANDS:-+,4	MAX:2:188179860;2:188180929	95:2:188179381-188180060;2:188180929-188180929
2	188180125	188180143	2	188180161	188180180	672	0.00327208	+	-	TYPE:DELETION	IDS:0,4	STRANDS:+-,4	MAX:2:188180135;2:188180171	95:2:188180135-188180135;2:188180171-188180171
2	188180097	188180098	2	188180174	188180182	673	6.94242e-25	-	-	TYPE:INVERSION	IDS:0,18	STRANDS:++,2;--,16	MAX:2:188180098;2:188180182	95:2:188180098-188180098;2:188180182-188180182
2	188491859	188491862	2	188500919	188500939	674	1.71622e-136	+	-	TYPE:DELETION	IDS:0,65	STRANDS:+-,65	MAX:2:188491862;2:188500939	95:2:188491862-188491862;2:188500939-188500939
2	189856903	189856917	2	189856922	189856941	675	0.0476405	+	-	TYPE:DELETION	IDS:0,4	STRANDS:+-,4	MAX:2:189856912;2:189856932	95:2:189856911-189856912;2:189856932-189856932
2	192559409	192559417	2	192559721	192559735	676	2.41998e-05	+	-	TYPE:DELETION	IDS:0,9	STRANDS:+-,9	MAX:2:192559414;2:192559735	95:2:192559414-192559414;2:192559735-192559735
2	193544218	193544237	2	193580154	193580174	677	0	-	+	TYPE:DUPLICATION	IDS:0,188	STRANDS:-+,188	MAX:2:193544229;2:193580174	95:2:193544229-193544229;2:193580174-193580174
2	194174270	194174284	2	194187325	194187347	678	0.0476283	-	-	TYPE:INVERSION	IDS:0,5	STRANDS:--,5	MAX:2:194174276;2:194187347	95:2:194174276-194174277;2:194187347-194187347
2	194174252	194174268	2	194187355	194187377	679	9.6292e-05	+	+	TYPE:INVERSION	IDS:0,5	STRANDS:++,5	MAX:2:194174262;2:194187377	95:2:194174261-194174262;2:194187377-194187377
2	194689483	194690212	2	194698832	194699484	680	8.87385e-17	+	+	TYPE:INVERSION	IDS:0,5	STRANDS:++,5	MAX:2:194689494;2:194698843	95:2:194689494-194689914;2:194698843-194699257
2	194689494	194689495	2	194698792	194698796	681	3.40058e-254	+	-	TYPE:DELETION	IDS:0,110	STRANDS:+-,110	MAX:2:194689495;2:194698795	95:2:194689495-194689495;2:194698795-194698795
2	31808691	31808692	2	195329311	195329328	682	2.32863e-107	-	+	TYPE:DUPLICATION	IDS:0,57	STRANDS:-+,57	MAX:2:31808692;2:195329328	95:2:31808692-31808693;2:195329328-195329328
2	195979361	195979379	2	195984435	195984451	683	0	-	-	TYPE:INVERSION	IDS:0,280	STRANDS:++,152;--,128	MAX:2:195979371;2:195984451	95:2:195979371-195979371;2:195984451-195984451
2	196171892	196171897	2	196173188	196173192	684	3.43369e-182	+	-	TYPE:DELETION	IDS:0,78	STRANDS:+-,78	MAX:2:196171896;2:196173191	95:2:196171896-196171896;2:196173191-196173191
2	196316945	196316950	2	196316986	196317001	685	1.07473e-08	+	-	TYPE:DELETION	IDS:0,15	STRANDS:+-,15	MAX:2:196316949;2:196317001	95:2:196316949-196316949;2:196317001-196317001
2	33091999	33092017	2	199758709	199758728	686	0.00327208	-	-	TYPE:INVERSION	IDS:0,4	STRANDS:--,4	MAX:2:33092009;2:199758719	95:2:33092009-33092009;2:199758719-199758719
2	201135375	201135391	2	201180696	201180711	687	1.24092e-143	+	-	TYPE:DELETION	IDS:0,55	STRANDS:+-,55	MAX:2:201135381;2:201180707	95:2:201135380-201135382;2:201180706-201180707
2	3700683	3701099	2	202147434	202147884	688	0.00162338	+	-	TYPE:DELETION	IDS:0,12	STRANDS:+-,12	MAX:2:3700694;2:202147884	95:2:3700693-3700919;2:202147884-202147884
2	202793516	202793520	2	202806634	202806638	689	0	+	-	TYPE:DELETION	IDS:0,165	STRANDS:+-,165	MAX:2:202793519;2:202806637	95:2:202793519-202793519;2:202806637-202806637
2	203295006	203295013	2	203314127	203314144	690	9.47597e-149	+	-	TYPE:DELETION	IDS:0,61	STRANDS:+-,61	MAX:2:203295011;2:203314144	95:2:203295011-203295011;2:203314144-203314144
2	203295232	203295706	2	203314529	203314894	691	3.03976e-19	+	+	TYPE:INVERSION	IDS:0,6	STRANDS:++,6	MAX:2:203295243;2:203314540	95:2:203295243-203295473;2:203314539-203314662
2	203295233	203295253	2	203314482	203314501	692	1.49632e-07	+	-	TYPE:DELETION	IDS:0,14	STRANDS:+-,14	MAX:2:203295244;2:203314501	95:2:203295244-203295244;2:203314501-203314501
2	203899792	203900419	2	203902087	203902706	693	3.56394e-22	+	+	TYPE:INVERSION	IDS:0,7	STRANDS:++,7	MAX:2:203899798;2:203902098	95:2:203899798-203900207;2:203902098-203902494
2	203899790	203899809	2	203902043	203902045	694	0	+	-	TYPE:DELETION	IDS:0,165	STRANDS:+-,165	MAX:2:203899799;2:203902045	95:2:203899799-203899799;2:203902045-203902045
2	206128072	206128075	2	206129798	206129803	695	0	-	+	TYPE:DUPLICATION	IDS:0,184	STRANDS:-+,184	MAX:2:206128075;2:206129801	95:2:206128075-206128075;2:206129801-206129801
2	206164266	206164271	2	206164307	206164326	696	3.81604e-12	+	-	TYPE:DELETION	IDS:0,18	STRANDS:+-,18	MAX:2:206164270;2:206164326	95:2:206164270-206164270;2:206164326-206164326
2	206283086	206283106	2	206671311	206671328	697	0	-	+	TYPE:DUPLICATION	IDS:0,164	STRANDS:-+,164	MAX:2:206283096;2:206671328	95:2:206283096-206283096;2:206671328-206671328
2	206823301	206824030	2	206885625	206886258	698	1.778e-19	+	+	TYPE:INVERSION	IDS:0,6	STRANDS:++,6	MAX:2:206823312;2:206885636	95:2:206823312-206823726;2:206885636-206886039
2	206823310	206823314	2	206885576	206885580	699	3.04979e-171	+	-	TYPE:DELETION	IDS:0,77	STRANDS:+-,77	MAX:2:206823313;2:206885579	95:2:206823313-206823313;2:206885579-206885579
2	207239166	207239172	2	207240352	207240374	700	1.52151e-189	+	-	TYPE:DELETION	IDS:0,75	STRANDS:+-,75	MAX:2:207239170;2:207240374	95:2:207239170-207239170;2:207240374-207240374
2	207524708	207524729	2	207524742	207524752	701	5.62093e-05	+	-	TYPE:DELETION	IDS:0,8	STRANDS:+-,8	MAX:2:207524719;2:207524747	95:2:207524719-207524719;2:207524747-207524747
2	208350582	208350585	2	208359476	208359480	702	0.047619	-	+	TYPE:DUPLICATION	IDS:0,168	STRANDS:-+,168	MAX:2:208350585;2:208359479	95:2:208350585-208350585;2:208359479-208359479
2	208374260	208374273	2	208376144	208376157	703	0	+	-	TYPE:DELETION	IDS:0,167	STRANDS:+-,167	MAX:2:208374263;2:208376155	95:2:208374262-208374264;2:208376154-208376155
2	209208590	209208606	2	209208628	209208650	704	9.6292e-05	+	-	TYPE:DELETION	IDS:0,5	STRANDS:+-,5	MAX:2:209208600;2:209208650	95:2:209208599-209208600;2:209208650-209208650
2	212163227	212163228	2	212331384	212331405	705	0	-	+	TYPE:DUPLICATION	IDS:0,179	STRANDS:-+,179	MAX:2:212163228;2:212331405	95:2:212163228-212163229;2:212331405-212331405
2	213311304	213311314	2	213311342	213311353	706	0.000261117	+	-	TYPE:DELETION	IDS:0,7	STRANDS:+-,7	MAX:2:213311310;2:213311348	95:2:213311310-213311310;2:213311348-213311348
2	213631013	213631029	2	213643798	213643802	707	0	+	-	TYPE:DELETION	IDS:0,158	STRANDS:+-,158	MAX:2:213631020;2:213643801	95:2:213631020-213631020;2:213643801-213643801
2	214126471	214127098	2	214280087	214280707	708	3.5411e-22	+	+	TYPE:INVERSION	IDS:0,7	STRANDS:++,7	MAX:2:214126477;2:214280098	95:2:214126477-214126886;2:214280098-214280499
2	214126472	214126484	2	214280047	214280049	709	0	+	-	TYPE:DELETION	IDS:0,164	STRANDS:+-,164	MAX:2:214126478;2:214280049	95:2:214126478-214126478;2:214280049-214280049
2	214655745	214655756	2	214655778	214655789	710	5.51208e-05	+	-	TYPE:DELETION	IDS:0,7	STRANDS:+-,7	MAX:2:214655752;2:214655784	95:2:214655752-214655752;2:214655784-214655784
2	215728770	215728779	2	215730812	215730821	711	2.50202e-205	+	-	TYPE:DELETION	IDS:0,80	STRANDS:+-,80	MAX:2:215728775;2:215730819	95:2:215728775-215728775;2:215730819-215730819
2	217275438	217276167	2	217289550	217290240	712	4.4209e-14	+	+	TYPE:INVERSION	IDS:0,4	STRANDS:++,4	MAX:2:217275449;2:217289561	95:2:217275449-217275878;2:217289561-217289986
2	217275441	217275460	2	217289503	217289525	713	2.48514e-287	+	-	TYPE:DELETION	IDS:0,121	STRANDS:+-,121	MAX:2:217275450;2:217289525	95:2:217275450-217275450;2:217289525-217289525
2	218464574	218464575	2	218641551	218641572	714	2.72395e-232	-	+	TYPE:DUPLICATION	IDS:0,104	STRANDS:-+,104	MAX:2:218464575;2:218641572	95:2:218464575-218464576;2:218641572-218641572
2	219967010	219967739	2	219968582	219969233	715	8.89285e-17	+	+	TYPE:INVERSION	IDS:0,5	STRANDS:++,5	MAX:2:219967021;2:219968593	95:2:219967021-219967441;2:219968593-219969004
2	219967020	219967022	2	219968534	219968554	716	0	+	-	TYPE:DELETION	IDS:0,159	STRANDS:+-,159	MAX:2:219967022;2:219968554	95:2:219967022-219967022;2:219968554-219968554
2	220052317	220052338	2	220052884	220052905	717	0	+	-	TYPE:DELETION	IDS:0,173	STRANDS:+-,173	MAX:2:220052328;2:220052905	95:2:220052328-220052328;2:220052905-220052905
2	220053059	220053078	2	220054282	220054297	718	0.047619	-	+	TYPE:DUPLICATION	IDS:0,64	STRANDS:-+,64	MAX:2:220053070;2:220054297	95:2:220053067-220053071;2:220054297-220054297
2	220052099	220052115	2	220054321	220054333	719	3.67867e-242	-	+	TYPE:DUPLICATION	IDS:0,101	STRANDS:-+,101	MAX:2:220052106;2:220054328	95:2:220052106-220052106;2:220054328-220054328
2	220050976	220051404	2	220056487	220056838	720	3.56454e-141	-	+	TYPE:DUPLICATION	IDS:0,51	STRANDS:-+,51	MAX:2:220051259;2:220056498	95:2:220051107-220051402;2:220056498-220056706
2	220052316	220052697	2	220055873	220056195	721	0.00242131	+	-	TYPE:DELETION	IDS:0,130	STRANDS:+-,130	MAX:2:220052327;2:220056195	95:2:220052326-220052471;2:220056195-220056195
2	220053156	220053481	2	220056158	220056292	722	4.41604e-276	+	-	TYPE:DELETION	IDS:0,101	STRANDS:+-,101	MAX:2:220053167;2:220056292	95:2:220053167-220053371;2:220056292-220056292
2	221131062	221131083	2	221131081	221131103	723	2.08375e-05	+	-	TYPE:DELETION	IDS:0,10	STRANDS:+-,10	MAX:2:221131073;2:221131103	95:2:221131073-221131073;2:221131103-221131103
2	221246040	221246058	2	221246075	221246095	724	0.00168146	+	-	TYPE:DELETION	IDS:0,4	STRANDS:+-,4	MAX:2:221246050;2:221246095	95:2:221246050-221246050;2:221246095-221246095
2	221263112	221263133	2	221263138	221263154	725	0.000704452	+	-	TYPE:DELETION	IDS:0,5	STRANDS:+-,5	MAX:2:221263123;2:221263145	95:2:221263123-221263123;2:221263145-221263146
2	221447079	221447683	2	221537425	221538020	726	1.4085e-27	+	+	TYPE:INVERSION	IDS:0,9	STRANDS:++,9	MAX:2:221447084;2:221537435	95:2:221447084-221447485;2:221537435-221537830
2	221447080	221447090	2	221537377	221537399	727	0	+	-	TYPE:DELETION	IDS:0,143	STRANDS:+-,143	MAX:2:221447085;2:221537399	95:2:221447085-221447085;2:221537399-221537399
2	221849664	221850378	2	221873423	221874084	728	8.61305e-17	-	+	TYPE:DUPLICATION	IDS:0,5	STRANDS:-+,5	MAX:2:221850129;2:221873434	95:2:221849941-221850364;2:221873434-221873850
2	221850361	221850374	2	221873379	221873393	729	0.0625	-	-	TYPE:INVERSION	IDS:0,184	STRANDS:++,94;--,90	MAX:2:221850368;2:221873393	95:2:221850368-221850368;2:221873393-221873393
2	222566905	222567634	2	222569306	222569997	730	4.30769e-14	-	+	TYPE:DUPLICATION	IDS:0,4	STRANDS:-+,4	MAX:2:222567385;2:222569317	95:2:222567195-222567624;2:222569317-222569740
2	222567621	222567624	2	222569259	222569279	731	0	-	-	TYPE:INVERSION	IDS:0,147	STRANDS:++,78;--,69	MAX:2:222567624;2:222569279	95:2:222567624-222567624;2:222569279-222569279
2	223457390	223457396	2	223457430	223457437	732	8.97116e-06	+	-	TYPE:DELETION	IDS:0,11	STRANDS:+-,11	MAX:2:223457394;2:223457434	95:2:223457394-223457394;2:223457434-223457434
2	223759819	223760476	2	223763724	223764377	733	8.80288e-17	+	+	TYPE:INVERSION	IDS:0,5	STRANDS:++,5	MAX:2:223759826;2:223763735	95:2:223759826-223760247;2:223763735-223764147
2	223759819	223759834	2	223763681	223763683	734	0	+	-	TYPE:DELETION	IDS:0,154	STRANDS:+-,154	MAX:2:223759827;2:223763683	95:2:223759827-223759827;2:223763683-223763683
2	224355124	224355129	2	224497804	224497811	735	4.98381e-190	-	+	TYPE:DUPLICATION	IDS:0,79	STRANDS:-+,79	MAX:2:224355128;2:224497808	95:2:224355128-224355128;2:224497808-224497808
2	225292687	225292690	2	225293801	225293805	736	0	-	-	TYPE:INVERSION	IDS:0,189	STRANDS:++,96;--,93	MAX:2:225292690;2:225293804	95:2:225292690-225292690;2:225293804-225293804
2	225378295	225379024	2	225379794	225380518	737	4.3993e-14	+	+	TYPE:INVERSION	IDS:0,4	STRANDS:++,4	MAX:2:225378306;2:225380518	95:2:225378306-225378735;2:225380518-225380518
2	225378304	225378307	2	225379756	225379773	738	0	+	-	TYPE:DELETION	IDS:0,174	STRANDS:+-,174	MAX:2:225378307;2:225379773	95:2:225378307-225378307;2:225379773-225379773
2	226136106	226136763	2	226137396	226138115	739	8.82138e-17	+	+	TYPE:INVERSION	IDS:0,5	STRANDS:++,5	MAX:2:226136113;2:226137407	95:2:226136113-226136534;2:226137407-226137823
2	226136112	226136114	2	226137357	226137372	740	0	+	-	TYPE:DELETION	IDS:0,157	STRANDS:+-,157	MAX:2:226136114;2:226137372	95:2:226136114-226136114;2:226137372-226137372
2	226996504	226997162	2	227002550	227003217	741	8.76636e-17	+	+	TYPE:INVERSION	IDS:0,5	STRANDS:++,5	MAX:2:226996512;2:227002561	95:2:226996512-226996932;2:227002561-227002978
2	226996510	226996513	2	227002502	227002524	742	0	+	-	TYPE:DELETION	IDS:0,161	STRANDS:+-,161	MAX:2:226996513;2:227002524	95:2:226996513-226996513;2:227002524-227002524
2	199135766	199136323	2	228468459	228469058	743	0.00137174	+	-	TYPE:DELETION	IDS:0,9	STRANDS:+-,9	MAX:2:199135777;2:228468816	95:2:199135777-199136089;2:228468337-228468935
2	221345725	221346158	2	228469096	228469577	744	1.47034e-135	-	+	TYPE:DUPLICATION	IDS:0,49	STRANDS:-+,49	MAX:2:221345993;2:228469098	95:2:221345842-221346148;2:228469098-228469452
2	228462983	228463604	2	228531194	228531755	745	1.6766e-19	-	+	TYPE:DUPLICATION	IDS:0,6	STRANDS:-+,6	MAX:2:228463355;2:228531205	95:2:228462887-228463507;2:228531205-228531533
2	228463688	228464299	2	228531457	228531938	746	8.17159e-25	+	-	TYPE:DELETION	IDS:0,8	STRANDS:+-,8	MAX:2:228463699;2:228531881	95:2:228463699-228464099;2:228531622-228531927
2	228808683	228809412	2	228812333	228812970	747	1.75559e-19	+	+	TYPE:INVERSION	IDS:0,6	STRANDS:++,6	MAX:2:228808694;2:228812342	95:2:228808694-228809108;2:228812342-228812753
2	228808692	228808696	2	228812288	228812308	748	4.57744e-179	+	-	TYPE:DELETION	IDS:0,79	STRANDS:+-,79	MAX:2:228808695;2:228812308	95:2:228808695-228808695;2:228812308-228812308
2	202148490	202148804	2	229089017	229089273	749	0.0025	+	-	TYPE:DELETION	IDS:0,12	STRANDS:+-,12	MAX:2:202148498;2:229089262	95:2:202148496-202148647;2:229089112-229089263
2	230959525	230959533	2	231008976	231008987	750	0.047619	-	+	TYPE:DUPLICATION	IDS:0,74	STRANDS:-+,74	MAX:2:230959531;2:231008982	95:2:230959531-230959531;2:231008982-231008982
2	231562667	231562670	2	231785379	231785384	751	7.62219e-188	-	+	TYPE:DUPLICATION	IDS:0,82	STRANDS:-+,82	MAX:2:231562670;2:231785382	95:2:231562670-231562670;2:231785382-231785382
2	158337692	158338107	2	232337726	232338285	752	4.95176e-41	-	+	TYPE:DUPLICATION	IDS:0,14	STRANDS:-+,14	MAX:2:158337994;2:232337737	95:2:158337804-158338097;2:232337737-232338119
2	209466069	209466709	2	232541482	232542120	753	1.71182e-19	-	+	TYPE:DUPLICATION	IDS:0,6	STRANDS:-+,6	MAX:2:209466476;2:232541488	95:2:209465987-209466626;2:232541488-232541902
2	209466697	209467321	2	232540831	232541451	754	3.52074e-22	+	-	TYPE:DELETION	IDS:0,7	STRANDS:+-,7	MAX:2:209466704;2:232541209	95:2:209466704-209467111;2:232540730-232541349
2	232593754	232593774	2	232593772	232593793	755	1.01318e-05	+	-	TYPE:DELETION	IDS:0,9	STRANDS:+-,9	MAX:2:232593765;2:232593782	95:2:232593765-232593765;2:232593782-232593782
2	233188925	233189175	2	233298666	233298798	756	0.003663	+	-	TYPE:DELETION	IDS:0,39	STRANDS:+-,39	MAX:2:233188936;2:233298798	95:2:233188935-233188985;2:233298798-233298798
2	234441666	234441686	2	234486525	234486542	757	7.25228e-171	-	+	TYPE:DUPLICATION	IDS:0,64	STRANDS:-+,64	MAX:2:234441677;2:234486542	95:2:234441676-234441677;2:234486542-234486542
2	234435262	234435282	2	234486524	234486543	758	2.32244e-172	-	+	TYPE:DUPLICATION	IDS:0,69	STRANDS:-+,69	MAX:2:234435273;2:234486543	95:2:234435273-234435273;2:234486543-234486543
2	234471103	234471537	2	234486110	234486575	759	7.24122e-33	-	-	TYPE:INVERSION	IDS:0,11	STRANDS:--,11	MAX:2:234471510;2:234486575	95:2:234471262-234471527;2:234486575-234486575
2	234471316	234471337	2	234514155	234514169	760	1.74836e-222	-	+	TYPE:DUPLICATION	IDS:0,83	STRANDS:-+,83	MAX:2:234471327;2:234514159	95:2:234471326-234471327;2:234514158-234514160
2	234486139	234486582	2	234513981	234514391	761	2.2112e-46	-	-	TYPE:INVERSION	IDS:0,16	STRANDS:--,16	MAX:2:234486442;2:234514326	95:2:234486259-234486572;2:234514093-234514380
2	234631497	234631509	2	234633974	234633980	762	9.78562e-188	+	-	TYPE:DELETION	IDS:0,76	STRANDS:+-,76	MAX:2:234631503;2:234633978	95:2:234631503-234631503;2:234633978-234633978
2	235714341	235714358	2	235716319	235716323	763	0	+	-	TYPE:DELETION	IDS:0,145	STRANDS:+-,145	MAX:2:235714350;2:235716322	95:2:235714350-235714350;2:235716322-235716322
2	236762377	236762385	2	236762403	236762412	764	4.83996e-05	+	-	TYPE:DELETION	IDS:0,9	STRANDS:+-,9	MAX:2:236762382;2:236762408	95:2:236762382-236762382;2:236762408-236762408
2	237708483	237708487	2	237714182	237714186	765	5.63443e-201	+	-	TYPE:DELETION	IDS:0,85	STRANDS:+-,85	MAX:2:237708486;2:237714185	95:2:237708486-237708486;2:237714185-237714185
2	237769564	237769568	2	237770732	237770747	766	3.12599e-205	+	-	TYPE:DELETION	IDS:0,86	STRANDS:+-,86	MAX:2:237769567;2:237770742	95:2:237769567-237769567;2:237770742-237770742
2	238295351	238295368	2	238296764	238296786	767	0.0476191	-	+	TYPE:DUPLICATION	IDS:0,14	STRANDS:-+,14	MAX:2:238295358;2:238296786	95:2:238295358-238295358;2:238296786-238296786
2	238295382	238295403	2	238296764	238296786	768	0.000112419	+	-	TYPE:DELETION	IDS:0,8	STRANDS:+-,8	MAX:2:238295393;2:238296786	95:2:238295393-238295393;2:238296786-238296786
2	3308406	3309058	2	238506115	238506738	769	4.48417e-17	+	-	TYPE:DELETION	IDS:0,5	STRANDS:+-,5	MAX:2:3308417;2:238506560	95:2:3308417-3308826;2:238506082-238506704
2	138500020	138500475	2	239500328	239500610	770	1.36548e-232	+	-	TYPE:DELETION	IDS:0,85	STRANDS:+-,85	MAX:2:138500031;2:239500598	95:2:138500031-138500361;2:239500435-239500600
2	239953338	239953965	2	239978367	239979084	771	3.53011e-22	+	+	TYPE:INVERSION	IDS:0,7	STRANDS:++,7	MAX:2:239953344;2:239978378	95:2:239953344-239953753;2:239978378-239978782
2	239953342	239953345	2	239978326	239978343	772	0	+	-	TYPE:DELETION	IDS:0,158	STRANDS:+-,158	MAX:2:239953345;2:239978343	95:2:239953345-239953345;2:239978343-239978343
2	240562378	240562395	2	240601163	240601167	773	0.047619	-	+	TYPE:DUPLICATION	IDS:0,164	STRANDS:-+,164	MAX:2:240562385;2:240601166	95:2:240562385-240562385;2:240601166-240601166
2	240640097	240640115	2	240641864	240641886	774	1.47301e-228	+	-	TYPE:DELETION	IDS:0,94	STRANDS:+-,94	MAX:2:240640105;2:240641886	95:2:240640105-240640105;2:240641886-240641886
2	240981115	240981121	2	240982263	240982270	775	2.97816e-185	+	-	TYPE:DELETION	IDS:0,75	STRANDS:+-,75	MAX:2:240981119;2:240982268	95:2:240981119-240981119;2:240982268-240982268
2	241453114	241453129	2	241454316	241454330	776	0	-	-	TYPE:INVERSION	IDS:0,307	STRANDS:++,166;--,141	MAX:2:241453122;2:241454330	95:2:241453122-241453122;2:241454330-241454330
2	241466703	241466713	2	241466902	241466913	777	0.000267645	-	+	TYPE:DUPLICATION	IDS:0,7	STRANDS:-+,7	MAX:2:241466709;2:241466908	95:2:241466709-241466709;2:241466908-241466908
2	241582480	241582703	2	241628461	241628703	778	0	-	-	TYPE:INVERSION	IDS:0,124	STRANDS:++,84;--,40	MAX:2:241582567;2:241628703	95:2:241582486-241582648;2:241628703-241628703
2	229053578	229054118	2	242816616	242817000	779	0.00169779	+	-	TYPE:DELETION	IDS:0,33	STRANDS:+-,33	MAX:2:229053589;2:242817000	95:2:229053589-229053838;2:242817000-242817000
2	74288070	74288372	2	242864295	242864554	780	1.21312e-297	-	+	TYPE:DUPLICATION	IDS:0,109	STRANDS:-+,109	MAX:2:74288350;2:242864302	95:2:74288197-74288362;2:242864302-242864449
2	242539657	242540253	2	243014669	243015272	781	1.42011e-27	+	+	TYPE:INVERSION	IDS:0,9	STRANDS:++,9	MAX:2:242539663;2:243014680	95:2:242539663-242540063;2:243014680-243015073
2	242539656	242539669	2	243014619	243014640	782	0	+	-	TYPE:DELETION	IDS:0,136	STRANDS:+-,136	MAX:2:242539663;2:243014629	95:2:242539663-242539663;2:243014629-243014629
3	71151	71154	3	368400	368420	783	0.047619	-	+	TYPE:DUPLICATION	IDS:0,156	STRANDS:-+,156	MAX:3:71154;3:368420	95:3:71154-71154;3:368420-368420
3	889000	889014	3	889035	889043	784	1.11071e-08	+	-	TYPE:DELETION	IDS:0,14	STRANDS:+-,14	MAX:3:889008;3:889039	95:3:889008-889008;3:889039-889039
3	1652733	1653359	3	1750568	1751188	785	3.5351e-22	+	+	TYPE:INVERSION	IDS:0,7	STRANDS:++,7	MAX:3:1652739;3:1750579	95:3:1652739-1653148;3:1750579-1750982
3	1652731	1652750	3	1750532	1750536	786	0	+	-	TYPE:DELETION	IDS:0,158	STRANDS:+-,158	MAX:3:1652740;3:1750535	95:3:1652740-1652740;3:1750535-1750535
3	1781090	1781096	3	1822291	1822311	787	7.92621e-211	-	+	TYPE:DUPLICATION	IDS:0,86	STRANDS:-+,86	MAX:3:1781095;3:1822311	95:3:1781095-1781095;3:1822311-1822311
3	1917874	1918603	3	1923246	1923903	788	8.82885e-17	+	+	TYPE:INVERSION	IDS:0,5	STRANDS:++,5	MAX:3:1917885;3:1923257	95:3:1917885-1918306;3:1923257-1923674
3	1917883	1917886	3	1923205	1923224	789	6.52039e-214	+	-	TYPE:DELETION	IDS:0,96	STRANDS:+-,96	MAX:3:1917886;3:1923224	95:3:1917886-1917886;3:1923224-1923224
3	1926097	1926111	3	1950531	1950535	790	0	+	-	TYPE:DELETION	IDS:0,156	STRANDS:+-,156	MAX:3:1926104;3:1950534	95:3:1926104-1926104;3:1950534-1950534
3	2071927	2071930	3	2519945	2519967	791	3.35435e-207	-	+	TYPE:DUPLICATION	IDS:0,87	STRANDS:-+,87	MAX:3:2071930;3:2519967	95:3:2071930-2071930;3:2519967-2519967
3	3481032	3481761	3	3483372	3484054	792	4.39253e-14	+	+	TYPE:INVERSION	IDS:0,4	STRANDS:++,4	MAX:3:3481043;3:3483383	95:3:3481043-3481472;3:3483383-3483809
3	3481041	3481044	3	3483333	3483350	793	0	+	-	TYPE:DELETION	IDS:0,154	STRANDS:+-,154	MAX:3:3481044;3:3483339	95:3:3481044-3481044;3:3483339-3483339
3	3587723	3588452	3	3593955	3594559	794	7.09087e-25	+	+	TYPE:INVERSION	IDS:0,8	STRANDS:++,8	MAX:3:3587734;3:3593966	95:3:3587734-3588139;3:3593966-3594362
3	3587732	3587735	3	3593913	3593930	795	0	+	-	TYPE:DELETION	IDS:0,148	STRANDS:+-,148	MAX:3:3587735;3:3593930	95:3:3587735-3587735;3:3593930-3593930
3	3608548	3608569	3	3608590	3608612	796	1.66286e-06	+	-	TYPE:DELETION	IDS:0,13	STRANDS:+-,13	MAX:3:3608559;3:3608612	95:3:3608559-3608559;3:3608612-3608612
3	7036334	7036940	3	7061295	7062010	797	6.83401e-25	-	+	TYPE:DUPLICATION	IDS:0,8	STRANDS:-+,8	MAX:3:7036699;3:7061306	95:3:7036220-7036825;3:7061306-7061705
3	7036937	7036938	3	7061256	7061258	798	0	-	-	TYPE:INVERSION	IDS:0,361	STRANDS:++,192;--,169	MAX:3:7036938;3:7061257	95:3:7036938-7036938;3:7061257-7061257
3	5414180	5414464	3	5421842	5421976	799	7.96573e-252	+	-	TYPE:DELETION	IDS:0,92	STRANDS:+-,92	MAX:3:5414191;3:5421976	95:3:5414189-5414244;3:5421976-5421976
3	6162265	6162269	3	6163330	6163334	800	0	+	-	TYPE:DELETION	IDS:0,148	STRANDS:+-,148	MAX:3:6162268;3:6163333	95:3:6162268-6162268;3:6163333-6163333
3	6650125	6650854	3	6654622	6655284	801	8.85502e-17	+	+	TYPE:INVERSION	IDS:0,5	STRANDS:++,5	MAX:3:6650136;3:6654633	95:3:6650136-6650556;3:6654633-6655047
3	6650129	6650147	3	6654579	6654583	802	0	+	-	TYPE:DELETION	IDS:0,146	STRANDS:+-,146	MAX:3:6650137;3:6654582	95:3:6650137-6650137;3:6654582-6654582
3	7400760	7401489	3	7402181	7402816	803	1.7694e-19	+	+	TYPE:INVERSION	IDS:0,6	STRANDS:++,6	MAX:3:7400771;3:7402190	95:3:7400771-7401184;3:7402190-7402601
3	7400769	7400772	3	7402145	7402147	804	0	+	-	TYPE:DELETION	IDS:0,173	STRANDS:+-,173	MAX:3:7400772;3:7402147	95:3:7400772-7400772;3:7402147-7402147
3	7889652	7889658	3	7982078	7982084	805	1.54537e-186	+	-	TYPE:DELETION	IDS:0,76	STRANDS:+-,76	MAX:3:7889656;3:7982082	95:3:7889656-7889656;3:7982082-7982082
3	3894334	3894890	3	8453526	8454246	806	8.78825e-17	-	+	TYPE:DUPLICATION	IDS:0,5	STRANDS:-+,5	MAX:3:3894679;3:8454246	95:3:3894186-3894741;3:8454246-8454246
3	8408459	8408473	3	8409600	8409618	807	6.7405e-182	+	-	TYPE:DELETION	IDS:0,78	STRANDS:+-,78	MAX:3:8408466;3:8409618	95:3:8408466-8408466;3:8409618-8409618
3	8802432	8802442	3	8802473	8802484	808	0.000261117	+	-	TYPE:DELETION	IDS:0,7	STRANDS:+-,7	MAX:3:8802438;3:8802479	95:3:8802438-8802438;3:8802479-8802479
3	10035872	10036120	3	10089468	10089651	809	0.0031746	+	-	TYPE:DELETION	IDS:0,118	STRANDS:+-,118	MAX:3:10035883;3:10089651	95:3:10035881-10035923;3:10089651-10089651
3	10226131	10226150	3	10228905	10228911	810	5.71924e-177	+	-	TYPE:DELETION	IDS:0,73	STRANDS:+-,73	MAX:3:10226140;3:10228909	95:3:10226140-10226140;3:10228909-10228909
3	10698929	10698950	3	10789996	10790000	811	2.43228e-274	-	+	TYPE:DUPLICATION	IDS:0,120	STRANDS:-+,120	MAX:3:10698940;3:10789999	95:3:10698940-10698940;3:10789999-10789999
3	11782130	11782264	3	11784099	11784279	812	0.00342466	+	-	TYPE:DELETION	IDS:0,64	STRANDS:+-,64	MAX:3:11782141;3:11784276	95:3:11782139-11782165;3:11784227-11784276
3	12102610	12102618	3	12104032	12104052	813	4.12712e-197	+	-	TYPE:DELETION	IDS:0,78	STRANDS:+-,78	MAX:3:12102615;3:12104052	95:3:12102615-12102615;3:12104052-12104052
3	12152036	12152602	3	12901389	12901946	814	2.12935e-38	-	+	TYPE:DUPLICATION	IDS:0,13	STRANDS:-+,13	MAX:3:12152362;3:12901400	95:3:12151883-12152448;3:12901400-12901776
3	12152598	12152601	3	12901342	12901346	815	0	-	-	TYPE:INVERSION	IDS:0,240	STRANDS:++,130;--,110	MAX:3:12152601;3:12901345	95:3:12152601-12152601;3:12901345-12901345
3	12152286	12152605	3	12902989	12903357	816	5.46881e-138	-	-	TYPE:INVERSION	IDS:0,50	STRANDS:--,50	MAX:3:12152599;3:12903357	95:3:12152441-12152601;3:12903357-12903357
3	12901496	12901502	3	12903342	12903349	817	2.90739e-46	+	-	TYPE:DELETION	IDS:0,26	STRANDS:+-,26	MAX:3:12901500;3:12903346	95:3:12901500-12901500;3:12903346-12903346
3	14177238	14177964	3	14195719	14196346	818	3.52254e-22	+	+	TYPE:INVERSION	IDS:0,7	STRANDS:++,7	MAX:3:14177249;3:14195728	95:3:14177249-14177658;3:14195728-14196134
3	14177243	14177256	3	14195677	14195681	819	1.46224e-224	+	-	TYPE:DELETION	IDS:0,93	STRANDS:+-,93	MAX:3:14177250;3:14195680	95:3:14177250-14177250;3:14195680-14195680
3	15125113	15125114	3	15349509	15349530	820	0.047619	-	+	TYPE:DUPLICATION	IDS:0,171	STRANDS:-+,171	MAX:3:15125114;3:15349530	95:3:15125114-15125115;3:15349530-15349530
3	16068840	16068855	3	16068878	16068897	821	5.1238e-08	+	-	TYPE:DELETION	IDS:0,10	STRANDS:+-,10	MAX:3:16068849;3:16068886	95:3:16068849-16068849;3:16068886-16068886
3	16239409	16239424	3	16241148	16241167	822	1.02634e-183	+	-	TYPE:DELETION	IDS:0,77	STRANDS:+-,77	MAX:3:16239417;3:16241167	95:3:16239417-16239417;3:16241167-16241167
3	16832820	16832833	3	16874080	16874089	823	3.93181e-220	+	-	TYPE:DELETION	IDS:0,84	STRANDS:+-,84	MAX:3:16832827;3:16874087	95:3:16832826-16832827;3:16874087-16874087
3	20311494	20311508	3	20317837	20317854	824	4.10544e-162	+	-	TYPE:DELETION	IDS:0,60	STRANDS:+-,60	MAX:3:20311498;3:20317848	95:3:20311497-20311500;3:20317845-20317848
3	21723709	21724438	3	21725981	21726541	825	2.25371e-38	+	+	TYPE:INVERSION	IDS:0,13	STRANDS:++,13	MAX:3:21723720;3:21725992	95:3:21723720-21724110;3:21725992-21726371
3	21723720	21723721	3	21725939	21725941	826	0	+	-	TYPE:DELETION	IDS:0,166	STRANDS:+-,166	MAX:3:21723721;3:21725940	95:3:21723721-21723721;3:21725940-21725940
3	22089665	22089683	3	22098901	22098919	827	6.5727e-188	+	-	TYPE:DELETION	IDS:0,78	STRANDS:+-,78	MAX:3:22089673;3:22098919	95:3:22089673-22089673;3:22098919-22098919
3	22643345	22643366	3	22643376	22643386	828	5.62093e-05	+	-	TYPE:DELETION	IDS:0,8	STRANDS:+-,8	MAX:3:22643356;3:22643381	95:3:22643356-22643356;3:22643381-22643381
3	22907350	22907356	3	22911972	22911984	829	1.02046e-173	+	-	TYPE:DELETION	IDS:0,72	STRANDS:+-,72	MAX:3:22907354;3:22911984	95:3:22907354-22907354;3:22911984-22911984
3	23044120	23044141	3	23437922	23437944	830	1.50228e-194	-	+	TYPE:DUPLICATION	IDS:0,92	STRANDS:-+,92	MAX:3:23044131;3:23437944	95:3:23044131-23044131;3:23437944-23437944
3	24446162	24446171	3	24450608	24450616	831	6.94343e-213	+	-	TYPE:DELETION	IDS:0,83	STRANDS:+-,83	MAX:3:24446167;3:24450614	95:3:24446167-24446167;3:24450614-24450614
3	25030977	25031653	3	25032282	25032907	832	1.85985e-19	+	+	TYPE:INVERSION	IDS:0,6	STRANDS:++,6	MAX:3:25030988;3:25032293	95:3:25030988-25031371;3:25032293-25032690
3	25030981	25030997	3	25032238	25032243	833	0	+	-	TYPE:DELETION	IDS:0,146	STRANDS:+-,146	MAX:3:25030989;3:25032243	95:3:25030989-25030989;3:25032243-25032243
3	25336184	25336192	3	25336210	25336219	834	4.83996e-05	+	-	TYPE:DELETION	IDS:0,9	STRANDS:+-,9	MAX:3:25336189;3:25336215	95:3:25336189-25336189;3:25336215-25336215
3	26357255	26357258	3	26359461	26359483	835	0	-	-	TYPE:INVERSION	IDS:0,209	STRANDS:++,118;--,91	MAX:3:26357258;3:26359483	95:3:26357258-26357258;3:26359483-26359483
3	26450950	26451607	3	26452336	26452992	836	8.84627e-17	+	+	TYPE:INVERSION	IDS:0,5	STRANDS:++,5	MAX:3:26450957;3:26452347	95:3:26450957-26451378;3:26452347-26452762
3	26450955	26450959	3	26452295	26452299	837	9.95128e-204	+	-	TYPE:DELETION	IDS:0,89	STRANDS:+-,89	MAX:3:26450958;3:26452298	95:3:26450958-26450958;3:26452298-26452298
3	28353105	28353107	3	28438138	28438141	838	0	-	-	TYPE:INVERSION	IDS:0,303	STRANDS:++,159;--,144	MAX:3:28353107;3:28438140	95:3:28353107-28353108;3:28438140-28438141
3	29879156	29879172	3	29879175	29879197	839	9.6292e-05	+	-	TYPE:DELETION	IDS:0,5	STRANDS:+-,5	MAX:3:29879166;3:29879197	95:3:29879165-29879166;3:29879197-29879197
3	30537611	30538292	3	30900655	30901338	840	4.32888e-14	-	+	TYPE:DUPLICATION	IDS:0,4	STRANDS:-+,4	MAX:3:30538047;3:30900666	95:3:30537568-30538248;3:30900666-30901093
3	30538285	30538286	3	30900625	30900627	841	0.0588235	-	-	TYPE:INVERSION	IDS:0,349	STRANDS:++,190;--,159	MAX:3:30538286;3:30900626	95:3:30538286-30538286;3:30900626-30900626
3	31857823	31858566	3	31925705	31926399	842	4.30876e-14	+	+	TYPE:INVERSION	IDS:0,4	STRANDS:++,4	MAX:3:31857834;3:31925716	95:3:31857834-31858263;3:31925716-31926143
3	31857832	31857835	3	31925657	31925678	843	0	+	-	TYPE:DELETION	IDS:0,150	STRANDS:+-,150	MAX:3:31857835;3:31925678	95:3:31857835-31857835;3:31925678-31925678
3	33155415	33155417	3	33156949	33156953	844	0	-	-	TYPE:INVERSION	IDS:0,156	STRANDS:++,86;--,70	MAX:3:33155417;3:33156952	95:3:33155417-33155418;3:33156951-33156952
3	34149802	34149823	3	34401448	34401452	845	0	-	+	TYPE:DUPLICATION	IDS:0,178	STRANDS:-+,178	MAX:3:34149813;3:34401451	95:3:34149813-34149813;3:34401451-34401451
3	34615750	34615751	3	34662154	34662158	846	0	-	+	TYPE:DUPLICATION	IDS:0,174	STRANDS:-+,174	MAX:3:34615751;3:34662157	95:3:34615751-34615752;3:34662157-34662157
3	36215791	36215801	3	36215830	36215847	847	2.00426e-08	+	-	TYPE:DELETION	IDS:0,9	STRANDS:+-,9	MAX:3:36215798;3:36215847	95:3:36215798-36215798;3:36215847-36215847
3	37572679	37572697	3	37572710	37572728	848	0.00168399	+	-	TYPE:DELETION	IDS:0,4	STRANDS:+-,4	MAX:3:37572689;3:37572718	95:3:37572689-37572689;3:37572718-37572721
3	37637745	37637761	3	37637770	37637779	849	3.30829e-06	+	-	TYPE:DELETION	IDS:0,9	STRANDS:+-,9	MAX:3:37637754;3:37637775	95:3:37637754-37637754;3:37637775-37637775
3	40362116	40362129	3	40434084	40434106	850	2.41447e-202	+	-	TYPE:DELETION	IDS:0,83	STRANDS:+-,83	MAX:3:40362122;3:40434106	95:3:40362122-40362122;3:40434106-40434106
3	41362133	41362147	3	41363393	41363411	851	1.97626e-323	-	-	TYPE:INVERSION	IDS:0,125	STRANDS:++,78;--,47	MAX:3:41362142;3:41363411	95:3:41362141-41362142;3:41363411-41363411
3	41362217	41362862	3	41367066	41367784	852	1.72517e-19	-	+	TYPE:DUPLICATION	IDS:0,6	STRANDS:-+,6	MAX:3:41362619;3:41367784	95:3:41362140-41362784;3:41367784-41367784
3	41362857	41362858	3	41367032	41367034	853	0	-	-	TYPE:INVERSION	IDS:0,188	STRANDS:++,87;--,101	MAX:3:41362858;3:41367033	95:3:41362858-41362858;3:41367033-41367033
3	19860829	19861334	3	42838516	42839162	854	5.59231e-68	-	+	TYPE:DUPLICATION	IDS:0,24	STRANDS:-+,24	MAX:3:19861294;3:42839162	95:3:19861042-19861324;3:42839162-42839162
3	43416846	43417555	3	43427523	43428182	855	8.6964e-17	-	+	TYPE:DUPLICATION	IDS:0,5	STRANDS:-+,5	MAX:3:43417306;3:43427534	95:3:43417115-43417539;3:43427534-43427950
3	43417545	43417548	3	43427483	43427487	856	0	-	-	TYPE:INVERSION	IDS:0,274	STRANDS:++,143;--,131	MAX:3:43417548;3:43427487	95:3:43417548-43417549;3:43427486-43427487
3	43565772	43565788	3	43565797	43565818	857	7.86156e-06	+	-	TYPE:DELETION	IDS:0,8	STRANDS:+-,8	MAX:3:43565781;3:43565818	95:3:43565781-43565781;3:43565818-43565818
3	44739181	44739202	3	44742148	44742170	858	0	-	-	TYPE:INVERSION	IDS:0,146	STRANDS:++,87;--,59	MAX:3:44739192;3:44742170	95:3:44739191-44739192;3:44742170-44742170
3	44728953	44729633	3	44750157	44750880	859	4.33869e-14	-	+	TYPE:DUPLICATION	IDS:0,4	STRANDS:-+,4	MAX:3:44729388;3:44750168	95:3:44728909-44729588;3:44750168-44750594
3	44729625	44729628	3	44750113	44750128	860	0	-	-	TYPE:INVERSION	IDS:0,163	STRANDS:++,79;--,84	MAX:3:44729627;3:44750128	95:3:44729627-44729628;3:44750128-44750128
3	44878172	44878186	3	44922807	44922829	861	9.52773e-178	+	-	TYPE:DELETION	IDS:0,73	STRANDS:+-,73	MAX:3:44878180;3:44922829	95:3:44878180-44878180;3:44922829-44922829
3	44973504	44973524	3	44974665	44974673	862	4.43577e-23	-	+	TYPE:DUPLICATION	IDS:0,19	STRANDS:-+,19	MAX:3:44973514;3:44974670	95:3:44973514-44973514;3:44974670-44974670
3	44973552	44974171	3	44974701	44975387	863	3.61071e-22	+	+	TYPE:INVERSION	IDS:0,7	STRANDS:++,7	MAX:3:44973558;3:44975387	95:3:44973558-44973967;3:44975387-44975387
3	44973549	44973567	3	44974667	44974672	864	4.62702e-09	+	-	TYPE:DELETION	IDS:0,16	STRANDS:+-,16	MAX:3:44973559;3:44974670	95:3:44973559-44973559;3:44974670-44974670
3	32102024	32102277	3	45150418	45151090	865	0	-	+	TYPE:DUPLICATION	IDS:0,205	STRANDS:-+,205	MAX:3:32102267;3:45151090	95:3:32102143-32102268;3:45151090-45151090
3	46081843	46081853	3	46081887	46081898	866	0.000261117	+	-	TYPE:DELETION	IDS:0,7	STRANDS:+-,7	MAX:3:46081849;3:46081893	95:3:46081849-46081849;3:46081893-46081893
3	49720739	49720760	3	49734625	49734628	867	0	-	+	TYPE:DUPLICATION	IDS:0,166	STRANDS:-+,166	MAX:3:49720750;3:49734627	95:3:49720750-49720750;3:49734627-49734627
3	50123742	50123757	3	50124801	50124823	868	5.89088e-155	+	-	TYPE:DELETION	IDS:0,59	STRANDS:+-,59	MAX:3:50123747;3:50124823	95:3:50123746-50123748;3:50124823-50124823
3	50404990	50405004	3	50405007	50405027	869	1.75034e-06	+	-	TYPE:DELETION	IDS:0,8	STRANDS:+-,8	MAX:3:50404998;3:50405027	95:3:50404998-50404998;3:50405027-50405027
3	50888892	50888896	3	50934322	50934340	870	0.0526316	-	+	TYPE:DUPLICATION	IDS:0,93	STRANDS:-+,93	MAX:3:50888896;3:50934340	95:3:50888896-50888896;3:50934340-50934340
3	50925217	50925347	3	50934102	50934341	871	0.00364964	-	-	TYPE:INVERSION	IDS:0,13	STRANDS:--,13	MAX:3:50925337;3:50934330	95:3:50925283-50925339;3:50934268-50934330
3	50883675	50883693	3	50935246	50935694	872	inf	-	-	TYPE:INVERSION	IDS:0,50	STRANDS:++,15;--,35	MAX:3:50883683;3:50935479	95:3:50883682-50883683;3:50935437-50935518
3	42839415	42840003	3	51439609	51440116	873	1.18291e-27	-	+	TYPE:DUPLICATION	IDS:0,9	STRANDS:-+,9	MAX:3:42839781;3:51439620	95:3:42839317-42839904;3:51439619-51439895
3	52188801	52188822	3	52188834	52188856	874	0.000112419	+	-	TYPE:DELETION	IDS:0,8	STRANDS:+-,8	MAX:3:52188812;3:52188856	95:3:52188812-52188812;3:52188856-52188856
3	52598221	52598233	3	52601839	52601861	875	0	+	-	TYPE:DELETION	IDS:0,144	STRANDS:+-,144	MAX:3:52598225;3:52601861	95:3:52598225-52598226;3:52601861-52601861
3	53295155	53295168	3	53295187	53295200	876	7.01266e-06	+	-	TYPE:DELETION	IDS:0,6	STRANDS:+-,6	MAX:3:53295163;3:53295194	95:3:53295163-53295163;3:53295194-53295194
3	57416696	57416702	3	57494133	57494138	877	1.60809e-185	+	-	TYPE:DELETION	IDS:0,76	STRANDS:+-,76	MAX:3:57416700;3:57494137	95:3:57416700-57416700;3:57494137-57494137
3	59656384	59656397	3	59656391	59656407	878	0.00203123	+	-	TYPE:DELETION	IDS:0,4	STRANDS:+-,4	MAX:3:59656391;3:59656398	95:3:59656391-59656391;3:59656398-59656398
3	32573993	32574613	3	61419712	61420274	879	3.74565e-22	+	-	TYPE:DELETION	IDS:0,7	STRANDS:+-,7	MAX:3:32574001;3:61420128	95:3:32574001-32574409;3:61419635-61420196
3	61794770	61794774	3	61796581	61796603	880	4.30122e-181	+	-	TYPE:DELETION	IDS:0,76	STRANDS:+-,76	MAX:3:61794773;3:61796603	95:3:61794773-61794773;3:61796603-61796603
3	62077763	62077766	3	62077766	62077784	881	0.0526316	+	-	TYPE:DELETION	IDS:0,4	STRANDS:+-,4	MAX:3:62077764;3:62077775	95:3:62077764-62077767;3:62077775-62077775
3	62531043	62531768	3	62539664	62540378	882	5.67429e-33	+	+	TYPE:INVERSION	IDS:0,11	STRANDS:++,11	MAX:3:62531054;3:62540378	95:3:62531054-62531448;3:62540378-62540378
3	62531052	62531055	3	62539614	62539636	883	0	+	-	TYPE:DELETION	IDS:0,173	STRANDS:+-,173	MAX:3:62531055;3:62539636	95:3:62531055-62531055;3:62539636-62539636
3	63799633	63799640	3	63799637	63799650	884	0.00263835	+	-	TYPE:DELETION	IDS:0,4	STRANDS:+-,4	MAX:3:63799637;3:63799641	95:3:63799637-63799637;3:63799641-63799641
3	66550686	66550704	3	66551978	66552000	885	0	+	-	TYPE:DELETION	IDS:0,165	STRANDS:+-,165	MAX:3:66550694;3:66552000	95:3:66550694-66550694;3:66552000-66552000
3	71656587	71657316	3	71663101	71663820	886	4.41468e-14	+	+	TYPE:INVERSION	IDS:0,4	STRANDS:++,4	MAX:3:71656598;3:71663112	95:3:71656598-71657027;3:71663112-71663537
3	64111706	64112435	3	64115192	64115786	887	1.41407e-27	+	+	TYPE:INVERSION	IDS:0,9	STRANDS:++,9	MAX:3:64111717;3:64115203	95:3:64111717-64112118;3:64115203-64115596
3	64111711	64111724	3	64115152	64115156	888	0	+	-	TYPE:DELETION	IDS:0,176	STRANDS:+-,176	MAX:3:64111718;3:64115155	95:3:64111718-64111718;3:64115155-64115155
3	65188910	65188930	3	65214723	65214745	889	6.70552e-187	+	-	TYPE:DELETION	IDS:0,77	STRANDS:+-,77	MAX:3:65188920;3:65214745	95:3:65188920-65188920;3:65214745-65214745
3	65524138	65524156	3	65525752	65525774	890	1.27975e-169	+	-	TYPE:DELETION	IDS:0,68	STRANDS:+-,68	MAX:3:65524146;3:65525774	95:3:65524146-65524146;3:65525774-65525774
3	66550687	66551323	3	66552024	66552666	891	1.75776e-19	+	+	TYPE:INVERSION	IDS:0,6	STRANDS:++,6	MAX:3:66550693;3:66552035	95:3:66550693-66551107;3:66552035-66552444
3	66916775	66916789	3	66940407	66940416	892	4.39371e-236	+	-	TYPE:DELETION	IDS:0,93	STRANDS:+-,93	MAX:3:66916782;3:66940413	95:3:66916782-66916782;3:66940413-66940413
3	67493674	67493680	3	67496800	67496807	893	2.74331e-203	+	-	TYPE:DELETION	IDS:0,82	STRANDS:+-,82	MAX:3:67493678;3:67496805	95:3:67493678-67493678;3:67496805-67496805
3	68289302	68289308	3	68294937	68294954	894	1.02042e-187	+	-	TYPE:DELETION	IDS:0,83	STRANDS:+-,83	MAX:3:68289306;3:68294954	95:3:68289306-68289306;3:68294954-68294954
3	68634697	68634799	3	68640103	68640242	895	0.00446429	+	-	TYPE:DELETION	IDS:0,120	STRANDS:+-,120	MAX:3:68634704;3:68640240	95:3:68634704-68634722;3:68640207-68640240
3	71656592	71656606	3	71663057	71663063	896	7.09797e-187	+	-	TYPE:DELETION	IDS:0,79	STRANDS:+-,79	MAX:3:71656599;3:71663061	95:3:71656599-71656599;3:71663061-71663061
3	73376284	73376305	3	73425838	73425858	897	7.50467e-199	-	+	TYPE:DUPLICATION	IDS:0,79	STRANDS:-+,79	MAX:3:73376295;3:73425858	95:3:73376295-73376295;3:73425858-73425858
3	75250078	75250266	3	75853143	75853304	898	1.32036e-170	+	-	TYPE:DELETION	IDS:0,62	STRANDS:+-,62	MAX:3:75250087;3:75853294	95:3:75250087-75250146;3:75853258-75853295
3	61420473	61421004	3	76198950	76199400	899	0.00153139	+	-	TYPE:DELETION	IDS:0,122	STRANDS:+-,122	MAX:3:61420484;3:76199400	95:3:61420484-61420717;3:76199400-76199400
3	76722033	76722762	3	76725540	76726256	900	1.7679e-19	+	+	TYPE:INVERSION	IDS:0,6	STRANDS:++,6	MAX:3:76722044;3:76726256	95:3:76722044-76722458;3:76726256-76726256
3	76722035	76722055	3	76725493	76725515	901	6.31806e-149	+	-	TYPE:DELETION	IDS:0,63	STRANDS:+-,63	MAX:3:76722045;3:76725515	95:3:76722045-76722045;3:76725515-76725515
3	77344008	77344636	3	77344917	77345603	902	3.48514e-22	-	+	TYPE:DUPLICATION	IDS:0,7	STRANDS:-+,7	MAX:3:77344396;3:77345603	95:3:77343919-77344546;3:77345603-77345603
3	78587965	78587969	3	78589443	78589449	903	4.37225e-190	+	-	TYPE:DELETION	IDS:0,80	STRANDS:+-,80	MAX:3:78587968;3:78589447	95:3:78587968-78587968;3:78589447-78589447
3	80586189	80586208	3	80587436	80587440	904	0	-	+	TYPE:DUPLICATION	IDS:0,179	STRANDS:-+,179	MAX:3:80586199;3:80587439	95:3:80586199-80586199;3:80587439-80587439
3	82437132	82437741	3	82439942	82440652	905	7.08897e-25	+	+	TYPE:INVERSION	IDS:0,8	STRANDS:++,8	MAX:3:82437137;3:82440652	95:3:82437137-82437542;3:82440652-82440652
3	82437135	82437138	3	82439902	82439904	906	0	+	-	TYPE:DELETION	IDS:0,168	STRANDS:+-,168	MAX:3:82437138;3:82439904	95:3:82437138-82437138;3:82439904-82439904
3	84107117	84107122	3	84107152	84107174	907	1.92268e-08	+	-	TYPE:DELETION	IDS:0,13	STRANDS:+-,13	MAX:3:84107121;3:84107174	95:3:84107121-84107121;3:84107174-84107174
3	84699728	84700412	3	84702679	84703401	908	4.40916e-14	+	+	TYPE:INVERSION	IDS:0,4	STRANDS:++,4	MAX:3:84699737;3:84703401	95:3:84699737-84700166;3:84703401-84703401
3	84699732	84699733	3	84702640	84702645	909	0.0714286	+	-	TYPE:DELETION	IDS:0,99	STRANDS:+-,99	MAX:3:84699733;3:84702643	95:3:84699733-84699733;3:84702643-84702643
3	86369933	86369937	3	86369973	86369978	910	1.32698e-07	+	-	TYPE:DELETION	IDS:0,16	STRANDS:+-,16	MAX:3:86369936;3:86369976	95:3:86369936-86369936;3:86369976-86369976
3	87445912	87446641	3	87447558	87448264	911	2.84341e-30	+	+	TYPE:INVERSION	IDS:0,10	STRANDS:++,10	MAX:3:87445923;3:87448264	95:3:87445923-87446321;3:87448264-87448264
3	87445914	87445934	3	87447514	87447516	912	0	+	-	TYPE:DELETION	IDS:0,150	STRANDS:+-,150	MAX:3:87445924;3:87447516	95:3:87445924-87445924;3:87447516-87447516
3	95166834	95166848	3	95166892	95166898	913	2.29083e-08	+	-	TYPE:DELETION	IDS:0,14	STRANDS:+-,14	MAX:3:95166842;3:95166896	95:3:95166842-95166842;3:95166896-95166896
3	94869549	94869570	3	95210869	95210876	914	5.00326e-147	-	+	TYPE:DUPLICATION	IDS:0,63	STRANDS:-+,63	MAX:3:94869560;3:95210873	95:3:94869560-94869560;3:95210873-95210873
3	95627320	95627333	3	95627334	95627348	915	5.45296e-05	+	-	TYPE:DELETION	IDS:0,6	STRANDS:+-,6	MAX:3:95627328;3:95627341	95:3:95627328-95627328;3:95627341-95627342
3	97845819	97845822	3	97881184	97881188	916	1.73039e-316	+	-	TYPE:DELETION	IDS:0,134	STRANDS:+-,134	MAX:3:97845822;3:97881187	95:3:97845822-97845822;3:97881187-97881187
3	97882331	97882338	3	97921565	97921585	917	1.25509e-137	+	-	TYPE:DELETION	IDS:0,56	STRANDS:+-,56	MAX:3:97882335;3:97921585	95:3:97882335-97882335;3:97921585-97921585
3	97917931	97917936	3	97928260	97928266	918	1.72045e-179	+	-	TYPE:DELETION	IDS:0,76	STRANDS:+-,76	MAX:3:97917935;3:97928264	95:3:97917935-97917935;3:97928264-97928264
3	98899174	98899831	3	98902428	98903092	919	8.82757e-17	+	+	TYPE:INVERSION	IDS:0,5	STRANDS:++,5	MAX:3:98899181;3:98902439	95:3:98899181-98899602;3:98902439-98902852
3	98899179	98899183	3	98902388	98902392	920	6.04606e-169	+	-	TYPE:DELETION	IDS:0,74	STRANDS:+-,74	MAX:3:98899182;3:98902391	95:3:98899182-98899182;3:98902391-98902391
3	100569646	100569665	3	100587373	100587379	921	7.38882e-186	+	-	TYPE:DELETION	IDS:0,81	STRANDS:+-,81	MAX:3:100569655;3:100587377	95:3:100569655-100569655;3:100587377-100587377
3	101357577	101358163	3	101359774	101360487	922	2.8316e-30	+	+	TYPE:INVERSION	IDS:0,10	STRANDS:++,10	MAX:3:101357581;3:101359785	95:3:101357581-101357979;3:101359785-101360176
3	101357572	101357592	3	101359732	101359748	923	0	+	-	TYPE:DELETION	IDS:0,147	STRANDS:+-,147	MAX:3:101357582;3:101359748	95:3:101357582-101357582;3:101359748-101359748
3	103095160	103095179	3	103140688	103140710	924	3.13411e-188	+	-	TYPE:DELETION	IDS:0,80	STRANDS:+-,80	MAX:3:103095169;3:103140710	95:3:103095169-103095169;3:103140710-103140710
3	103841800	103842529	3	104053065	104053777	925	8.87265e-17	+	+	TYPE:INVERSION	IDS:0,5	STRANDS:++,5	MAX:3:103841811;3:104053777	95:3:103841811-103842232;3:104053777-104053777
3	103841809	103841812	3	104053024	104053028	926	0	+	-	TYPE:DELETION	IDS:0,172	STRANDS:+-,172	MAX:3:103841812;3:104053027	95:3:103841812-103841812;3:104053027-104053027
3	104358989	104358995	3	104385007	104385014	927	5.24411e-157	+	-	TYPE:DELETION	IDS:0,66	STRANDS:+-,66	MAX:3:104358993;3:104385012	95:3:104358993-104358993;3:104385012-104385012
3	104810646	104810666	3	104826171	104826192	928	3.75006e-06	-	+	TYPE:DUPLICATION	IDS:0,11	STRANDS:-+,11	MAX:3:104810656;3:104826192	95:3:104810656-104810656;3:104826192-104826192
3	107012467	107012486	3	107195548	107195567	929	0.05	-	+	TYPE:DUPLICATION	IDS:0,146	STRANDS:-+,146	MAX:3:107012476;3:107195557	95:3:107012476-107012476;3:107195557-107195557
3	107684452	107684463	3	107740319	107740338	930	0	-	-	TYPE:INVERSION	IDS:0,164	STRANDS:++,90;--,74	MAX:3:107684458;3:107740338	95:3:107684458-107684458;3:107740338-107740338
3	107691890	107691907	3	107742090	107742095	931	1.57365e-169	-	+	TYPE:DUPLICATION	IDS:0,74	STRANDS:-+,74	MAX:3:107691897;3:107742093	95:3:107691897-107691897;3:107742093-107742093
3	108555244	108555973	3	108556463	108557057	932	1.41168e-27	+	+	TYPE:INVERSION	IDS:0,9	STRANDS:++,9	MAX:3:108555255;3:108556472	95:3:108555255-108555656;3:108556472-108556867
3	108555253	108555256	3	108556417	108556433	933	0	+	-	TYPE:DELETION	IDS:0,167	STRANDS:+-,167	MAX:3:108555256;3:108556433	95:3:108555256-108555256;3:108556433-108556433
3	108630686	108630863	3	108632726	108632857	934	2.18146e-216	+	-	TYPE:DELETION	IDS:0,79	STRANDS:+-,79	MAX:3:108630691;3:108632857	95:3:108630691-108630747;3:108632857-108632857
3	109103297	109103934	3	109104964	109105604	935	1.72867e-19	+	+	TYPE:INVERSION	IDS:0,6	STRANDS:++,6	MAX:3:109103303;3:109104975	95:3:109103303-109103718;3:109104975-109105384
3	109103295	109103314	3	109104922	109104939	936	0	+	-	TYPE:DELETION	IDS:0,154	STRANDS:+-,154	MAX:3:109103304;3:109104939	95:3:109103304-109103304;3:109104939-109104939
3	109956391	109956412	3	110095208	110095226	937	9.20891e-202	-	+	TYPE:DUPLICATION	IDS:0,83	STRANDS:-+,83	MAX:3:109956402;3:110095226	95:3:109956402-109956402;3:110095226-110095226
3	110206686	110206693	3	110361629	110361637	938	0.047619	-	+	TYPE:DUPLICATION	IDS:0,83	STRANDS:-+,83	MAX:3:110206691;3:110361633	95:3:110206691-110206691;3:110361633-110361633
3	111243609	111243883	3	111248793	111249022	939	0.00304878	+	-	TYPE:DELETION	IDS:0,45	STRANDS:+-,45	MAX:3:111243620;3:111249011	95:3:111243618-111243685;3:111248909-111249012
3	111694094	111694112	3	111694128	111694146	940	0.000294635	+	-	TYPE:DELETION	IDS:0,4	STRANDS:+-,4	MAX:3:111694104;3:111694146	95:3:111694103-111694104;3:111694146-111694146
3	111936949	111937641	3	112013581	112014250	941	4.44034e-14	+	+	TYPE:INVERSION	IDS:0,4	STRANDS:++,4	MAX:3:111936959;3:112013592	95:3:111936959-111937388;3:112013592-112014011
3	111936957	111936960	3	112013542	112013546	942	0	+	-	TYPE:DELETION	IDS:0,155	STRANDS:+-,155	MAX:3:111936960;3:112013545	95:3:111936960-111936960;3:112013545-112013545
3	113442382	113442392	3	113442799	113442809	943	5.31068e-09	+	-	TYPE:DELETION	IDS:0,9	STRANDS:+-,9	MAX:3:113442389;3:113442805	95:3:113442389-113442389;3:113442805-113442805
3	113442429	113442804	3	113442846	113443576	944	4.89492e-16	+	+	TYPE:INVERSION	IDS:0,5	STRANDS:++,5	MAX:3:113442431;3:113443576	95:3:113442431-113442785;3:113443576-113443576
3	113442379	113442399	3	113442848	113442867	945	5.69293e-08	-	+	TYPE:DUPLICATION	IDS:0,16	STRANDS:-+,16	MAX:3:113442389;3:113442867	95:3:113442389-113442389;3:113442867-113442867
3	113853778	113853784	3	113855338	113855344	946	2.34469e-203	+	-	TYPE:DELETION	IDS:0,84	STRANDS:+-,84	MAX:3:113853782;3:113855342	95:3:113853782-113853782;3:113855342-113855342
3	116099037	116099040	3	116108161	116108165	947	0	+	-	TYPE:DELETION	IDS:0,148	STRANDS:+-,148	MAX:3:116099040;3:116108164	95:3:116099040-116099040;3:116108164-116108164
3	118466441	118466459	3	118483097	118483113	948	0	-	-	TYPE:INVERSION	IDS:0,184	STRANDS:++,97;--,87	MAX:3:118466451;3:118483113	95:3:118466451-118466451;3:118483113-118483113
3	118621425	118622082	3	118622981	118623643	949	8.76636e-17	+	+	TYPE:INVERSION	IDS:0,5	STRANDS:++,5	MAX:3:118621432;3:118622992	95:3:118621432-118621853;3:118622992-118623408
3	118621428	118621438	3	118622941	118622945	950	0	+	-	TYPE:DELETION	IDS:0,170	STRANDS:+-,170	MAX:3:118621433;3:118622944	95:3:118621433-118621433;3:118622944-118622944
3	120235240	120235858	3	120280328	120281042	951	7.0868e-25	+	+	TYPE:INVERSION	IDS:0,8	STRANDS:++,8	MAX:3:120235245;3:120281042	95:3:120235245-120235649;3:120281042-120281042
3	120235245	120235246	3	120280292	120280294	952	0	+	-	TYPE:DELETION	IDS:0,179	STRANDS:+-,179	MAX:3:120235246;3:120280293	95:3:120235246-120235246;3:120280293-120280293
3	124006631	124006639	3	124006655	124006672	953	2.72867e-16	+	-	TYPE:DELETION	IDS:0,23	STRANDS:+-,23	MAX:3:124006636;3:124006672	95:3:124006636-124006636;3:124006672-124006672
3	124281975	124281978	3	124309331	124309346	954	0.0555556	-	+	TYPE:DUPLICATION	IDS:0,164	STRANDS:-+,164	MAX:3:124281978;3:124309346	95:3:124281978-124281978;3:124309346-124309346
3	125541327	125541330	3	125620849	125620853	955	0.0555556	-	+	TYPE:DUPLICATION	IDS:0,99	STRANDS:-+,99	MAX:3:125541330;3:125620852	95:3:125541330-125541330;3:125620852-125620852
3	125801447	125801465	3	125847432	125847452	956	0.0526316	-	-	TYPE:INVERSION	IDS:0,136	STRANDS:++,72;--,64	MAX:3:125801455;3:125847452	95:3:125801455-125801455;3:125847452-125847452
3	126201157	126201178	3	126201184	126201206	957	7.15911e-07	+	-	TYPE:DELETION	IDS:0,14	STRANDS:+-,14	MAX:3:126201168;3:126201206	95:3:126201168-126201168;3:126201206-126201206
3	1032735	1033289	3	128188451	128189012	958	4.6476e-41	+	-	TYPE:DELETION	IDS:0,14	STRANDS:+-,14	MAX:3:1032740;3:128188772	95:3:1032740-1033113;3:128188293-128188853
3	63246635	63247282	3	145932214	145932944	959	4.46411e-14	-	+	TYPE:DUPLICATION	IDS:0,4	STRANDS:-+,4	MAX:3:63247089;3:145932944	95:3:63246596-63247242;3:145932944-145932944
3	128346113	128346773	3	128375516	128376170	960	8.6767e-17	-	+	TYPE:DUPLICATION	IDS:0,5	STRANDS:-+,5	MAX:3:128346533;3:128375527	95:3:128346050-128346709;3:128375527-128375941
3	128346767	128346768	3	128375476	128375478	961	0	-	-	TYPE:INVERSION	IDS:0,311	STRANDS:++,157;--,154	MAX:3:128346768;3:128375477	95:3:128346768-128346768;3:128375477-128375477
3	128451669	128451687	3	128451706	128451725	962	0.00327208	+	-	TYPE:DELETION	IDS:0,4	STRANDS:+-,4	MAX:3:128451679;3:128451716	95:3:128451679-128451679;3:128451716-128451716
3	129099785	129100469	3	129206689	129207366	963	4.40303e-14	+	+	TYPE:INVERSION	IDS:0,4	STRANDS:++,4	MAX:3:129099794;3:129206700	95:3:129099794-129100223;3:129206700-129207125
3	129099785	129099805	3	129206640	129206662	964	2.84794e-201	+	-	TYPE:DELETION	IDS:0,95	STRANDS:+-,95	MAX:3:129099795;3:129206662	95:3:129099795-129099795;3:129206662-129206662
3	129763409	129763421	3	129806752	129806764	965	1.97717e-152	+	-	TYPE:DELETION	IDS:0,59	STRANDS:+-,59	MAX:3:129763414;3:129806761	95:3:129763414-129763414;3:129806761-129806761
3	130070655	130071384	3	130075618	130076331	966	4.43343e-14	+	+	TYPE:INVERSION	IDS:0,4	STRANDS:++,4	MAX:3:130070666;3:130076331	95:3:130070666-130071095;3:130076331-130076331
3	130070664	130070668	3	130075570	130075592	967	5.60113e-194	+	-	TYPE:DELETION	IDS:0,84	STRANDS:+-,84	MAX:3:130070667;3:130075592	95:3:130070667-130070667;3:130075592-130075592
3	131708113	131708132	3	131714625	131714629	968	1.31916e-319	+	-	TYPE:DELETION	IDS:0,137	STRANDS:+-,137	MAX:3:131708122;3:131714628	95:3:131708122-131708122;3:131714628-131714628
3	132848460	132848712	3	132848861	132849206	969	1.4126e-73	-	-	TYPE:INVERSION	IDS:0,27	STRANDS:++,14;--,13	MAX:3:132848509;3:132849075	95:3:132848462-132848699;3:132848910-132849195
3	133608242	133608263	3	133608259	133608279	970	0.00071215	+	-	TYPE:DELETION	IDS:0,5	STRANDS:+-,5	MAX:3:133608253;3:133608279	95:3:133608253-133608253;3:133608279-133608279
3	134142088	134142094	3	134143907	134143929	971	3.00637e-189	+	-	TYPE:DELETION	IDS:0,78	STRANDS:+-,78	MAX:3:134142092;3:134143929	95:3:134142092-134142092;3:134143929-134143929
3	134431168	134431176	3	134433759	134433766	972	8.63962e-220	+	-	TYPE:DELETION	IDS:0,87	STRANDS:+-,87	MAX:3:134431173;3:134433764	95:3:134431173-134431173;3:134433764-134433764
3	137314550	137314638	3	137316320	137316474	973	0.00413223	+	-	TYPE:DELETION	IDS:0,115	STRANDS:+-,115	MAX:3:137314561;3:137316463	95:3:137314558-137314575;3:137316430-137316465
3	10758361	10758943	3	140267489	140268055	974	3.30292e-30	+	-	TYPE:DELETION	IDS:0,10	STRANDS:+-,10	MAX:3:10758368;3:140268055	95:3:10758368-10758750;3:140268055-140268055
3	140522480	140522633	3	140523467	140523655	975	0.00346021	+	-	TYPE:DELETION	IDS:0,77	STRANDS:+-,77	MAX:3:140522487;3:140523655	95:3:140522487-140522527;3:140523655-140523655
3	142411196	142411199	3	142503602	142503606	976	0	-	+	TYPE:DUPLICATION	IDS:0,177	STRANDS:-+,177	MAX:3:142411199;3:142503605	95:3:142411199-142411199;3:142503605-142503605
3	143219775	143220373	3	143221226	143221820	977	1.41488e-27	+	+	TYPE:INVERSION	IDS:0,9	STRANDS:++,9	MAX:3:143219780;3:143221236	95:3:143219780-143220181;3:143221236-143221630
3	143219778	143219781	3	143221184	143221188	978	0	+	-	TYPE:DELETION	IDS:0,177	STRANDS:+-,177	MAX:3:143219781;3:143221187	95:3:143219781-143219781;3:143221187-143221187
3	101441575	101441993	3	144987496	144987803	979	5.53703e-249	-	+	TYPE:DUPLICATION	IDS:0,91	STRANDS:-+,91	MAX:3:101441983;3:144987507	95:3:101441845-101441984;3:144987507-144987581
3	145068087	145068103	3	145073048	145073059	980	1.26204e-198	+	-	TYPE:DELETION	IDS:0,77	STRANDS:+-,77	MAX:3:145068093;3:145073056	95:3:145068093-145068093;3:145073056-145073056
3	145733170	145733182	3	145733339	145733354	981	0.0588235	-	+	TYPE:DUPLICATION	IDS:0,28	STRANDS:-+,28	MAX:3:145733172;3:145733354	95:3:145733172-145733172;3:145733354-145733354
3	148129506	148129512	3	148129535	148129542	982	8.97116e-06	+	-	TYPE:DELETION	IDS:0,11	STRANDS:+-,11	MAX:3:148129510;3:148129539	95:3:148129510-148129510;3:148129539-148129539
3	148145402	148145423	3	148145446	148145453	983	1.93121e-06	+	-	TYPE:DELETION	IDS:0,12	STRANDS:+-,12	MAX:3:148145413;3:148145450	95:3:148145413-148145413;3:148145450-148145450
3	13175041	13175607	3	148197348	148197902	984	1.1804e-35	-	+	TYPE:DUPLICATION	IDS:0,12	STRANDS:-+,12	MAX:3:13175410;3:148197359	95:3:13174946-13175511;3:148197359-148197725
3	39509976	39510495	3	148285413	148286118	985	7.25051e-52	-	+	TYPE:DUPLICATION	IDS:0,18	STRANDS:-+,18	MAX:3:39510313;3:148286118	95:3:39509833-39510351;3:148286118-148286118
3	148281510	148281703	3	148285240	148285415	986	2.06548e-146	+	-	TYPE:DELETION	IDS:0,53	STRANDS:+-,53	MAX:3:148281521;3:148285409	95:3:148281521-148281584;3:148285362-148285409
3	149268465	149269194	3	149270136	149270852	987	1.7679e-19	+	+	TYPE:INVERSION	IDS:0,6	STRANDS:++,6	MAX:3:149268476;3:149270852	95:3:149268476-149268890;3:149270852-149270852
3	149268467	149268487	3	149270090	149270112	988	1.12483e-192	+	-	TYPE:DELETION	IDS:0,87	STRANDS:+-,87	MAX:3:149268477;3:149270112	95:3:149268477-149268477;3:149270112-149270112
3	149565969	149566698	3	149657079	149657735	989	8.87385e-17	+	+	TYPE:INVERSION	IDS:0,5	STRANDS:++,5	MAX:3:149565980;3:149657090	95:3:149565980-149566400;3:149657090-149657504
3	149565978	149565981	3	149657035	149657053	990	0	+	-	TYPE:DELETION	IDS:0,147	STRANDS:+-,147	MAX:3:149565981;3:149657053	95:3:149565981-149565981;3:149657053-149657053
3	137086609	137087338	3	151126519	151127108	991	1.77294e-38	-	+	TYPE:DUPLICATION	IDS:0,13	STRANDS:-+,13	MAX:3:137087089;3:151126530	95:3:137086938-137087328;3:151126530-151126829
3	152311583	152312312	3	152313275	152313934	992	8.83763e-17	+	+	TYPE:INVERSION	IDS:0,5	STRANDS:++,5	MAX:3:152311594;3:152313286	95:3:152311594-152312014;3:152313286-152313702
3	152311592	152311595	3	152313233	152313254	993	0	+	-	TYPE:DELETION	IDS:0,169	STRANDS:+-,169	MAX:3:152311595;3:152313254	95:3:152311595-152311595;3:152313254-152313254
3	152405346	152405352	3	152405354	152405361	994	5.25779e-06	+	-	TYPE:DELETION	IDS:0,11	STRANDS:+-,11	MAX:3:152405350;3:152405358	95:3:152405350-152405350;3:152405358-152405358
3	152587606	152587610	3	152593604	152593610	995	3.78276e-225	+	-	TYPE:DELETION	IDS:0,93	STRANDS:+-,93	MAX:3:152587609;3:152593608	95:3:152587609-152587609;3:152593608-152593608
3	119893548	119893984	3	153019158	153019845	996	1.7151e-189	-	+	TYPE:DUPLICATION	IDS:0,69	STRANDS:-+,69	MAX:3:119893875;3:153019845	95:3:119893689-119893984;3:153019845-153019845
3	153465019	153465748	3	153470231	153470958	997	4.39018e-14	+	+	TYPE:INVERSION	IDS:0,4	STRANDS:++,4	MAX:3:153465030;3:153470242	95:3:153465030-153465459;3:153470242-153470667
3	153465023	153465041	3	153470189	153470195	998	1.46482e-217	+	-	TYPE:DELETION	IDS:0,89	STRANDS:+-,89	MAX:3:153465031;3:153470193	95:3:153465031-153465031;3:153470193-153470193
3	155128962	155128969	3	155204933	155204946	999	7.84964e-179	-	+	TYPE:DUPLICATION	IDS:0,72	STRANDS:-+,72	MAX:3:155128967;3:155204946	95:3:155128967-155128967;3:155204946-155204946
3	155254976	155254996	3	155255001	155255007	1000	5.95687e-08	+	-	TYPE:DELETION	IDS:0,14	STRANDS:+-,14	MAX:3:155254987;3:155255004	95:3:155254987-155254987;3:155255004-155255004
3	132654506	132655235	3	156963947	156964618	1001	9.15527e-17	+	-	TYPE:DELETION	IDS:0,5	STRANDS:+-,5	MAX:3:132654517;3:156964412	95:3:132654517-132654937;3:156964208-156964607
3	157046182	157046201	3	157049849	157049853	1002	0	-	+	TYPE:DUPLICATION	IDS:0,184	STRANDS:-+,184	MAX:3:157046191;3:157049852	95:3:157046191-157046191;3:157049852-157049852
3	158448060	158448076	3	158448097	158448119	1003	9.6292e-05	+	-	TYPE:DELETION	IDS:0,5	STRANDS:+-,5	MAX:3:158448070;3:158448119	95:3:158448069-158448070;3:158448119-158448119
3	158702027	158702048	3	158702077	158702099	1004	0.000112419	+	-	TYPE:DELETION	IDS:0,8	STRANDS:+-,8	MAX:3:158702038;3:158702099	95:3:158702038-158702038;3:158702099-158702099
3	159589110	159589120	3	159589142	159589153	1005	0.000261117	+	-	TYPE:DELETION	IDS:0,7	STRANDS:+-,7	MAX:3:159589116;3:159589148	95:3:159589116-159589116;3:159589148-159589148
3	160325452	160325456	3	160398876	160398896	1006	9.19456e-203	-	+	TYPE:DUPLICATION	IDS:0,82	STRANDS:-+,82	MAX:3:160325456;3:160398896	95:3:160325456-160325456;3:160398896-160398896
3	161150417	161150421	3	161315185	161315192	1007	1.95823e-173	-	+	TYPE:DUPLICATION	IDS:0,71	STRANDS:-+,71	MAX:3:161150421;3:161315189	95:3:161150421-161150421;3:161315189-161315189
3	161676352	161676356	3	161676388	161676393	1008	2.52114e-08	+	-	TYPE:DELETION	IDS:0,18	STRANDS:+-,18	MAX:3:161676355;3:161676391	95:3:161676355-161676355;3:161676391-161676391
3	161808595	161808612	3	161816668	161816689	1009	1.89552e-187	+	-	TYPE:DELETION	IDS:0,77	STRANDS:+-,77	MAX:3:161808602;3:161816679	95:3:161808602-161808602;3:161816679-161816679
3	161867074	161867077	3	161972492	161972503	1010	0	-	+	TYPE:DUPLICATION	IDS:0,161	STRANDS:-+,161	MAX:3:161867077;3:161972503	95:3:161867077-161867077;3:161972503-161972503
3	162512112	162512683	3	162626355	162627067	1011	2.26074e-38	+	+	TYPE:INVERSION	IDS:0,13	STRANDS:++,13	MAX:3:162512116;3:162627067	95:3:162512116-162512506;3:162627067-162627067
3	162512107	162512127	3	162626313	162626330	1012	0	+	-	TYPE:DELETION	IDS:0,171	STRANDS:+-,171	MAX:3:162512117;3:162626330	95:3:162512117-162512117;3:162626330-162626330
3	163834868	163834875	3	163983737	163983741	1013	0	-	+	TYPE:DUPLICATION	IDS:0,151	STRANDS:-+,151	MAX:3:163834873;3:163983740	95:3:163834873-163834873;3:163983740-163983740
3	165362746	165362751	3	165362789	165362802	1014	6.12029e-08	+	-	TYPE:DELETION	IDS:0,13	STRANDS:+-,13	MAX:3:165362750;3:165362802	95:3:165362750-165362750;3:165362802-165362802
3	165494773	165494794	3	165494811	165494833	1015	2.08375e-05	+	-	TYPE:DELETION	IDS:0,10	STRANDS:+-,10	MAX:3:165494784;3:165494833	95:3:165494784-165494784;3:165494833-165494833
3	165786019	165786026	3	165941604	165941624	1016	0.047619	-	+	TYPE:DUPLICATION	IDS:0,69	STRANDS:-+,69	MAX:3:165786024;3:165941624	95:3:165786024-165786024;3:165941624-165941624
3	166844606	166844886	3	166849342	166849465	1017	4.26931e-271	+	-	TYPE:DELETION	IDS:0,99	STRANDS:+-,99	MAX:3:166844617;3:166849465	95:3:166844616-166844648;3:166849465-166849465
3	167139840	167139858	3	167154903	167154918	1018	1.59124e-202	-	+	TYPE:DUPLICATION	IDS:0,75	STRANDS:-+,75	MAX:3:167139851;3:167154918	95:3:167139848-167139852;3:167154918-167154918
3	168852427	168852443	3	178006900	178006904	1019	0.0555556	-	-	TYPE:INVERSION	IDS:0,316	STRANDS:++,172;--,144	MAX:3:168852435;3:178006903	95:3:168852435-168852436;3:178006903-178006903
3	178310830	178310841	3	178315547	178315553	1020	1.54126e-167	+	-	TYPE:DELETION	IDS:0,70	STRANDS:+-,70	MAX:3:178310836;3:178315551	95:3:178310836-178310836;3:178315551-178315551
3	179653846	179653863	3	179655351	179655355	1021	0	+	-	TYPE:DELETION	IDS:0,157	STRANDS:+-,157	MAX:3:179653853;3:179655354	95:3:179653853-179653853;3:179655354-179655354
3	184017278	184017283	3	184143493	184143512	1022	0.05	-	+	TYPE:DUPLICATION	IDS:0,79	STRANDS:-+,79	MAX:3:184017282;3:184143502	95:3:184017282-184017282;3:184143502-184143502
3	184121853	184121870	3	184339889	184339911	1023	1.43248e-217	+	-	TYPE:DELETION	IDS:0,83	STRANDS:+-,83	MAX:3:184121860;3:184339911	95:3:184121860-184121860;3:184339911-184339911
3	184735616	184736022	3	184823832	184824316	1024	6.95879e-60	-	-	TYPE:INVERSION	IDS:0,21	STRANDS:--,21	MAX:3:184735945;3:184824316	95:3:184735736-184736012;3:184824316-184824316
3	184735308	184735706	3	184824454	184824986	1025	0.00147929	+	+	TYPE:INVERSION	IDS:0,16	STRANDS:++,16	MAX:3:184735319;3:184824465	95:3:184735318-184735481;3:184824465-184824821
3	98588821	98589533	3	184864036	184864508	1026	4.53839e-25	-	+	TYPE:DUPLICATION	IDS:0,8	STRANDS:-+,8	MAX:3:98589284;3:184864508	95:3:98589116-98589521;3:184864508-184864508
3	98589569	98589570	3	184864332	184864354	1027	0.047619	+	-	TYPE:DELETION	IDS:0,12	STRANDS:+-,12	MAX:3:98589570;3:184864354	95:3:98589570-98589571;3:184864354-184864354
3	186020293	186020311	3	186020425	186020427	1028	0.00163604	-	+	TYPE:DUPLICATION	IDS:0,4	STRANDS:-+,4	MAX:3:186020303;3:186020427	95:3:186020303-186020303;3:186020427-186020427
3	187097390	187098102	3	187141218	187141843	1029	3.4558e-22	-	+	TYPE:DUPLICATION	IDS:0,7	STRANDS:-+,7	MAX:3:187097853;3:187141228	95:3:187097679-187098089;3:187141228-187141632
3	187098091	187098092	3	187141183	187141185	1030	0	-	-	TYPE:INVERSION	IDS:0,349	STRANDS:++,182;--,167	MAX:3:187098092;3:187141184	95:3:187098092-187098092;3:187141184-187141184
3	187732926	187732943	3	187734693	187734714	1031	2.97147e-178	+	-	TYPE:DELETION	IDS:0,71	STRANDS:+-,71	MAX:3:187732934;3:187734714	95:3:187732934-187732934;3:187734714-187734714
3	188555384	188555403	3	188557910	188557932	1032	5.24406e-198	+	-	TYPE:DELETION	IDS:0,82	STRANDS:+-,82	MAX:3:188555393;3:188557932	95:3:188555393-188555393;3:188557932-188557932
3	189077912	189077927	3	189165188	189165192	1033	0	+	-	TYPE:DELETION	IDS:0,159	STRANDS:+-,159	MAX:3:189077919;3:189165191	95:3:189077919-189077919;3:189165191-189165191
3	189363362	189363451	3	189370653	189370898	1034	0.00409836	+	-	TYPE:DELETION	IDS:0,126	STRANDS:+-,126	MAX:3:189363373;3:189370887	95:3:189363372-189363385;3:189370850-189370889
3	189737235	189737831	3	189740540	189741250	1035	1.42204e-27	+	+	TYPE:INVERSION	IDS:0,9	STRANDS:++,9	MAX:3:189737240;3:189741250	95:3:189737240-189737640;3:189741250-189741250
3	189737238	189737241	3	189740500	189740502	1036	0	+	-	TYPE:DELETION	IDS:0,150	STRANDS:+-,150	MAX:3:189737241;3:189740502	95:3:189737241-189737241;3:189740502-189740502
3	190438887	190438897	3	190438922	190438942	1037	7.4022e-07	+	-	TYPE:DELETION	IDS:0,8	STRANDS:+-,8	MAX:3:190438894;3:190438942	95:3:190438894-190438894;3:190438942-190438942
3	190833566	190833574	3	190833968	190833977	1038	4.83996e-05	-	-	TYPE:INVERSION	IDS:0,9	STRANDS:--,9	MAX:3:190833571;3:190833973	95:3:190833571-190833571;3:190833973-190833973
3	190833561	190833582	3	190834014	190834020	1039	5.05077e-06	+	+	TYPE:INVERSION	IDS:0,12	STRANDS:++,12	MAX:3:190833572;3:190834018	95:3:190833572-190833572;3:190834018-190834018
3	191011203	191011215	3	191013658	191013667	1040	3.45897e-152	+	-	TYPE:DELETION	IDS:0,60	STRANDS:+-,60	MAX:3:191011209;3:191013664	95:3:191011208-191011209;3:191013664-191013664
3	191182811	191182826	3	191182850	191182863	1041	1.70269e-05	+	-	TYPE:DELETION	IDS:0,6	STRANDS:+-,6	MAX:3:191182820;3:191182857	95:3:191182820-191182820;3:191182857-191182857
3	191705946	191706675	3	191771904	191772540	1042	1.7617e-19	+	+	TYPE:INVERSION	IDS:0,6	STRANDS:++,6	MAX:3:191705957;3:191771915	95:3:191705957-191706371;3:191771915-191772324
3	191705955	191705958	3	191771870	191771872	1043	0	+	-	TYPE:DELETION	IDS:0,179	STRANDS:+-,179	MAX:3:191705958;3:191771872	95:3:191705958-191705958;3:191771872-191771872
3	192059698	192059703	3	192059701	192059713	1044	0.00317867	+	-	TYPE:DELETION	IDS:0,4	STRANDS:+-,4	MAX:3:192059701;3:192059704	95:3:192059701-192059701;3:192059704-192059704
3	192743695	192744422	3	192745405	192746122	1045	4.43068e-14	+	+	TYPE:INVERSION	IDS:0,4	STRANDS:++,4	MAX:3:192743706;3:192745416	95:3:192743706-192744134;3:192745416-192745840
3	192743702	192743710	3	192745364	192745371	1046	9.22816e-141	+	-	TYPE:DELETION	IDS:0,58	STRANDS:+-,58	MAX:3:192743707;3:192745369	95:3:192743707-192743707;3:192745369-192745369
3	193135456	193136056	3	193142893	193143485	1047	1.39926e-27	+	+	TYPE:INVERSION	IDS:0,9	STRANDS:++,9	MAX:3:193135461;3:193142904	95:3:193135461-193135862;3:193142904-193143298
3	193135459	193135462	3	193142845	193142862	1048	0	+	-	TYPE:DELETION	IDS:0,155	STRANDS:+-,155	MAX:3:193135462;3:193142862	95:3:193135462-193135462;3:193142862-193142862
3	194035030	194035040	3	194035066	194035088	1049	1.29984e-06	+	-	TYPE:DELETION	IDS:0,8	STRANDS:+-,8	MAX:3:194035037;3:194035088	95:3:194035037-194035037;3:194035088-194035088
3	194543281	194543942	3	194546273	194546927	1050	8.83878e-17	+	+	TYPE:INVERSION	IDS:0,5	STRANDS:++,5	MAX:3:194543288;3:194546284	95:3:194543288-194543709;3:194546284-194546698
3	194543280	194543299	3	194546236	194546242	1051	6.01298e-184	+	-	TYPE:DELETION	IDS:0,75	STRANDS:+-,75	MAX:3:194543289;3:194546240	95:3:194543289-194543289;3:194546240-194546240
3	8453378	8453871	3	194776315	194776850	1052	7.3314e-52	-	+	TYPE:DUPLICATION	IDS:0,18	STRANDS:-+,18	MAX:3:8453703;3:194776326	95:3:8453226-8453718;3:194776326-194776692
3	195342184	195342855	3	195448180	195448797	1053	4.73579e-14	+	-	TYPE:DELETION	IDS:0,4	STRANDS:+-,4	MAX:3:195342195;3:195448797	95:3:195342195-195342606;3:195448797-195448797
3	195502772	195503019	3	195504508	195504770	1054	0.00239234	+	-	TYPE:DELETION	IDS:0,7	STRANDS:+-,7	MAX:3:195502781;3:195504758	95:3:195502779-195502883;3:195504609-195504760
3	1456565	1456581	3	195544221	195544242	1055	2.62327e-18	-	+	TYPE:DUPLICATION	IDS:0,13	STRANDS:-+,13	MAX:3:1456576;3:195544232	95:3:1456573-1456576;3:195544229-195544235
3	8325378	8325648	3	195826359	195826845	1056	0	-	+	TYPE:DUPLICATION	IDS:0,296	STRANDS:-+,296	MAX:3:8325638;3:195826845	95:3:8325572-8325638;3:195826845-195826845
3	63247562	63248198	3	196760633	196761340	1057	1.77777e-19	+	-	TYPE:DELETION	IDS:0,6	STRANDS:+-,6	MAX:3:63247568;3:196761127	95:3:63247568-63247982;3:196760930-196761329
3	83827662	83828247	3	197183251	197183778	1058	1.84182e-30	-	+	TYPE:DUPLICATION	IDS:0,10	STRANDS:-+,10	MAX:3:83828013;3:197183262	95:3:83827527-83828111;3:197183262-197183515
3	60845817	60846506	3	197244584	197245280	1059	0.00141643	+	-	TYPE:DELETION	IDS:0,20	STRANDS:+-,20	MAX:3:60845828;3:197245280	95:3:60845828-60846175;3:197245280-197245280
3	197382287	197382887	3	197391070	197391597	1060	3.70124e-22	+	-	TYPE:DELETION	IDS:0,7	STRANDS:+-,7	MAX:3:197382298;3:197391597	95:3:197382298-197382684;3:197391597-197391597
3	195383506	195383963	3	197390937	197391444	1061	2.93167e-38	-	-	TYPE:INVERSION	IDS:0,13	STRANDS:--,13	MAX:3:195383812;3:197391404	95:3:195383617-195383953;3:197391197-197391433
3	197825759	197826025	3	197832282	197832392	1062	2.60085e-76	+	-	TYPE:DELETION	IDS:0,27	STRANDS:+-,27	MAX:3:197825770;3:197832392	95:3:197825768-197825835;3:197832392-197832392
3	197862937	197863320	3	197895125	197895466	1063	1.4597e-27	-	+	TYPE:DUPLICATION	IDS:0,9	STRANDS:-+,9	MAX:3:197863311;3:197895136	95:3:197863146-197863312;3:197895135-197895287
4	752209	752428	4	753511	753669	1064	1.01232e-135	+	-	TYPE:DELETION	IDS:0,49	STRANDS:+-,49	MAX:4:752220;4:753669	95:4:752218-752285;4:753669-753669
4	44044	44049	4	254203	254210	1065	1.87513e-181	-	+	TYPE:DUPLICATION	IDS:0,75	STRANDS:-+,75	MAX:4:44048;4:254207	95:4:44048-44048;4:254207-254207
4	657550	657568	4	657597	657616	1066	0.00327208	+	-	TYPE:DELETION	IDS:0,4	STRANDS:+-,4	MAX:4:657560;4:657607	95:4:657560-657560;4:657607-657607
4	120643	121289	4	710898	711449	1067	3.74473e-41	-	+	TYPE:DUPLICATION	IDS:0,14	STRANDS:-+,14	MAX:4:121092;4:710909	95:4:120603-121248;4:710909-711192
4	941748	941764	4	941787	941798	1068	4.13766e-06	+	-	TYPE:DELETION	IDS:0,8	STRANDS:+-,8	MAX:4:941757;4:941792	95:4:941757-941757;4:941792-941792
4	1086772	1086780	4	1086821	1086838	1069	2.41998e-05	+	-	TYPE:DELETION	IDS:0,9	STRANDS:+-,9	MAX:4:1086777;4:1086827	95:4:1086777-1086777;4:1086827-1086827
4	1174853	1174870	4	1254922	1254931	1070	4.50825e-168	+	-	TYPE:DELETION	IDS:0,67	STRANDS:+-,67	MAX:4:1174860;4:1254928	95:4:1174860-1174860;4:1254928-1254928
4	1088801	1089207	4	1267221	1267479	1071	0	-	+	TYPE:DUPLICATION	IDS:0,131	STRANDS:-+,131	MAX:4:1089137;4:1267232	95:4:1088964-1089197;4:1267231-1267377
4	1533969	1533983	4	1631785	1631804	1072	1.47567e-175	+	-	TYPE:DELETION	IDS:0,83	STRANDS:+-,83	MAX:4:1533977;4:1631804	95:4:1533977-1533977;4:1631804-1631804
4	1975466	1975469	4	1976398	1976404	1073	8.46623e-31	-	+	TYPE:DUPLICATION	IDS:0,22	STRANDS:-+,22	MAX:4:1975469;4:1976402	95:4:1975469-1975469;4:1976402-1976402
4	1975514	1976151	4	1976428	1977051	1074	1.75959e-19	+	+	TYPE:INVERSION	IDS:0,6	STRANDS:++,6	MAX:4:1975520;4:1976439	95:4:1975520-1975935;4:1976439-1976828
4	1975511	1975531	4	1976391	1976413	1075	1.32893e-14	+	-	TYPE:DELETION	IDS:0,16	STRANDS:+-,16	MAX:4:1975521;4:1976413	95:4:1975521-1975521;4:1976413-1976413
4	2239835	2239855	4	2406457	2406461	1076	1.37004e-188	+	-	TYPE:DELETION	IDS:0,83	STRANDS:+-,83	MAX:4:2239845;4:2406460	95:4:2239845-2239845;4:2406460-2406460
4	2624413	2624432	4	2659600	2659620	1077	6.85618e-166	+	-	TYPE:DELETION	IDS:0,69	STRANDS:+-,69	MAX:4:2624422;4:2659620	95:4:2624422-2624422;4:2659620-2659620
4	3480213	3480231	4	3480329	3480348	1078	0.00327208	-	+	TYPE:DUPLICATION	IDS:0,4	STRANDS:-+,4	MAX:4:3480223;4:3480339	95:4:3480223-3480223;4:3480339-3480339
4	3492092	3492098	4	3492173	3492182	1079	4.48558e-06	+	-	TYPE:DELETION	IDS:0,11	STRANDS:+-,11	MAX:4:3492096;4:3492178	95:4:3492096-3492096;4:3492178-3492178
4	3492123	3492144	4	3492244	3492266	1080	0.000112419	-	+	TYPE:DUPLICATION	IDS:0,8	STRANDS:-+,8	MAX:4:3492134;4:3492266	95:4:3492134-3492134;4:3492266-3492266
4	3492625	3492646	4	3493111	3493133	1081	0.00140873	-	+	TYPE:DUPLICATION	IDS:0,5	STRANDS:-+,5	MAX:4:3492636;4:3493133	95:4:3492636-3492636;4:3493133-3493133
4	3613147	3613447	4	3618339	3618637	1082	0.00315457	+	-	TYPE:DELETION	IDS:0,72	STRANDS:+-,72	MAX:4:3613158;4:3618637	95:4:3613156-3613207;4:3618637-3618637
4	3627233	3627237	4	3729648	3729652	1083	0	+	-	TYPE:DELETION	IDS:0,136	STRANDS:+-,136	MAX:4:3627236;4:3729651	95:4:3627236-3627236;4:3729651-3729651
4	4349735	4349756	4	4349768	4349778	1084	5.62093e-05	+	-	TYPE:DELETION	IDS:0,8	STRANDS:+-,8	MAX:4:4349746;4:4349773	95:4:4349746-4349746;4:4349773-4349773
4	5457285	5457305	4	5480333	5480337	1085	5.59035e-209	+	-	TYPE:DELETION	IDS:0,87	STRANDS:+-,87	MAX:4:5457295;4:5480336	95:4:5457295-5457295;4:5480336-5480336
4	6897300	6897481	4	6900204	6900350	1086	1.23407e-181	+	-	TYPE:DELETION	IDS:0,66	STRANDS:+-,66	MAX:4:6897311;4:6900350	95:4:6897309-6897363;4:6900350-6900350
4	7132662	7132680	4	7133078	7133097	1087	0.00327208	+	-	TYPE:DELETION	IDS:0,4	STRANDS:+-,4	MAX:4:7132672;4:7133088	95:4:7132672-7132672;4:7133088-7133088
4	7434014	7434016	4	7442118	7442135	1088	0	+	-	TYPE:DELETION	IDS:0,164	STRANDS:+-,164	MAX:4:7434016;4:7442135	95:4:7434016-7434016;4:7442135-7442135
4	7995798	7995819	4	7996885	7996905	1089	6.4214e-174	+	-	TYPE:DELETION	IDS:0,77	STRANDS:+-,77	MAX:4:7995809;4:7996905	95:4:7995809-7995809;4:7996905-7996905
4	8034767	8034773	4	8070787	8070792	1090	4.88084e-195	+	-	TYPE:DELETION	IDS:0,80	STRANDS:+-,80	MAX:4:8034771;4:8070791	95:4:8034771-8034771;4:8070791-8070791
4	8375027	8375048	4	8375192	8375214	1091	0.00140873	-	+	TYPE:DUPLICATION	IDS:0,5	STRANDS:-+,5	MAX:4:8375038;4:8375214	95:4:8375038-8375038;4:8375214-8375214
4	9371110	9371114	4	9404808	9404815	1092	1.89332e-274	-	+	TYPE:DUPLICATION	IDS:0,108	STRANDS:-+,108	MAX:4:9371114;4:9404812	95:4:9371114-9371114;4:9404812-9404812
4	9493146	9493875	4	9495241	9495901	1093	8.86634e-17	+	+	TYPE:INVERSION	IDS:0,5	STRANDS:++,5	MAX:4:9493157;4:9495252	95:4:9493157-9493578;4:9495252-9495666
4	9493156	9493158	4	9495203	9495207	1094	7.86861e-307	+	-	TYPE:DELETION	IDS:0,129	STRANDS:+-,129	MAX:4:9493158;4:9495206	95:4:9493158-9493158;4:9495206-9495206
4	9776561	9776580	4	9783027	9783034	1095	0.05	-	+	TYPE:DUPLICATION	IDS:0,67	STRANDS:-+,67	MAX:4:9776570;4:9783031	95:4:9776570-9776570;4:9783031-9783031
4	9930956	9931529	4	9950746	9951305	1096	2.26973e-38	+	+	TYPE:INVERSION	IDS:0,13	STRANDS:++,13	MAX:4:9930960;4:9950755	95:4:9930960-9931350;4:9950755-9951135
4	9930951	9930971	4	9950702	9950704	1097	0	+	-	TYPE:DELETION	IDS:0,150	STRANDS:+-,150	MAX:4:9930961;4:9950704	95:4:9930961-9930961;4:9950704-9950704
4	10056076	10056082	4	10062316	10062337	1098	0.047619	-	+	TYPE:DUPLICATION	IDS:0,72	STRANDS:-+,72	MAX:4:10056081;4:10062337	95:4:10056081-10056081;4:10062337-10062337
4	10138108	10138128	4	10147677	10147687	1099	1.09068e-167	-	+	TYPE:DUPLICATION	IDS:0,67	STRANDS:-+,67	MAX:4:10138118;4:10147682	95:4:10138118-10138118;4:10147682-10147682
4	10211254	10211257	4	10234545	10234549	1100	0	+	-	TYPE:DELETION	IDS:0,148	STRANDS:+-,148	MAX:4:10211257;4:10234548	95:4:10211257-10211257;4:10234548-10234548
4	10392429	10393113	4	10402211	10402891	1101	4.45306e-14	+	+	TYPE:INVERSION	IDS:0,4	STRANDS:++,4	MAX:4:10392438;4:10402222	95:4:10392438-10392867;4:10402222-10402641
4	10392431	10392449	4	10402155	10402177	1102	0	+	-	TYPE:DELETION	IDS:0,168	STRANDS:+-,168	MAX:4:10392439;4:10402177	95:4:10392439-10392439;4:10402177-10402177
4	12371629	12371640	4	12385722	12385740	1103	2.72895e-215	+	-	TYPE:DELETION	IDS:0,85	STRANDS:+-,85	MAX:4:12371635;4:12385740	95:4:12371635-12371635;4:12385740-12385740
4	14051876	14052588	4	14075246	14075877	1104	1.73008e-19	-	+	TYPE:DUPLICATION	IDS:0,6	STRANDS:-+,6	MAX:4:14052339;4:14075257	95:4:14052156-14052573;4:14075257-14075660
4	14052569	14052587	4	14075197	14075218	1105	0	-	-	TYPE:INVERSION	IDS:0,310	STRANDS:++,136;--,174	MAX:4:14052578;4:14075207	95:4:14052578-14052578;4:14075207-14075207
4	1642941	1643598	4	14947299	14947957	1106	8.7724e-17	+	+	TYPE:INVERSION	IDS:0,5	STRANDS:++,5	MAX:4:1642948;4:14947310	95:4:1642948-1643369;4:14947310-14947727
4	1642939	1642959	4	14947254	14947276	1107	9.13104e-19	+	-	TYPE:DELETION	IDS:0,21	STRANDS:+-,21	MAX:4:1642949;4:14947276	95:4:1642949-1642949;4:14947276-14947276
4	25554505	25554511	4	25575533	25575540	1108	9.75782e-185	-	+	TYPE:DUPLICATION	IDS:0,76	STRANDS:-+,76	MAX:4:25554510;4:25575537	95:4:25554510-25554510;4:25575537-25575537
4	16443274	16443292	4	16445078	16445089	1109	8.96818e-180	+	-	TYPE:DELETION	IDS:0,71	STRANDS:+-,71	MAX:4:16443282;4:16445085	95:4:16443282-16443282;4:16445085-16445085
4	19322373	19322394	4	19322411	19322415	1110	1.93118e-06	+	-	TYPE:DELETION	IDS:0,12	STRANDS:+-,12	MAX:4:19322384;4:19322412	95:4:19322384-19322384;4:19322412-19322412
4	20261773	20262502	4	20292274	20292914	1111	1.76417e-19	+	+	TYPE:INVERSION	IDS:0,6	STRANDS:++,6	MAX:4:20261784;4:20292285	95:4:20261784-20262198;4:20292285-20292694
4	20261776	20261795	4	20292227	20292249	1112	6.21615e-189	+	-	TYPE:DELETION	IDS:0,82	STRANDS:+-,82	MAX:4:20261785;4:20292249	95:4:20261785-20261785;4:20292249-20292249
4	20447031	20447049	4	20455948	20455967	1113	0.05	-	+	TYPE:DUPLICATION	IDS:0,100	STRANDS:-+,100	MAX:4:20447039;4:20455956	95:4:20447039-20447039;4:20455956-20455956
4	21161020	21161634	4	21167156	21167795	1114	1.82592e-19	+	+	TYPE:INVERSION	IDS:0,6	STRANDS:++,6	MAX:4:21161031;4:21167167	95:4:21161031-21161413;4:21167167-21167575
4	21161029	21161033	4	21167104	21167125	1115	0	+	-	TYPE:DELETION	IDS:0,158	STRANDS:+-,158	MAX:4:21161032;4:21167125	95:4:21161032-21161032;4:21167125-21167125
4	21292210	21292214	4	21375810	21375814	1116	0	+	-	TYPE:DELETION	IDS:0,143	STRANDS:+-,143	MAX:4:21292213;4:21375813	95:4:21292213-21292213;4:21375813-21375813
4	23638092	23638108	4	23730878	23730898	1117	0.047619	-	+	TYPE:DUPLICATION	IDS:0,91	STRANDS:-+,91	MAX:4:23638098;4:23730898	95:4:23638098-23638098;4:23730898-23730898
4	25474949	25474967	4	25474992	25475011	1118	0.00327208	+	-	TYPE:DELETION	IDS:0,4	STRANDS:+-,4	MAX:4:25474959;4:25475002	95:4:25474959-25474959;4:25475002-25475002
4	62028040	62028045	4	62029832	62029851	1119	9.20891e-231	+	-	TYPE:DELETION	IDS:0,95	STRANDS:+-,95	MAX:4:62028044;4:62029851	95:4:62028044-62028044;4:62029851-62029851
4	32073053	32073074	4	32073103	32073122	1120	1.042e-05	+	-	TYPE:DELETION	IDS:0,10	STRANDS:+-,10	MAX:4:32073064;4:32073122	95:4:32073064-32073064;4:32073122-32073122
4	32065280	32065815	4	32073902	32074513	1121	7.14038e-25	-	-	TYPE:INVERSION	IDS:0,8	STRANDS:--,8	MAX:4:32065604;4:32074271	95:4:32065117-32065651;4:32073792-32074402
4	32065876	32065877	4	32074509	32074511	1122	9.09854e-31	+	-	TYPE:DELETION	IDS:0,71	STRANDS:+-,71	MAX:4:32065877;4:32074510	95:4:32065877-32065877;4:32074510-32074510
4	33081755	33082416	4	33126312	33126964	1123	8.80157e-17	+	+	TYPE:INVERSION	IDS:0,5	STRANDS:++,5	MAX:4:33081762;4:33126323	95:4:33081762-33082183;4:33126323-33126734
4	33081760	33081764	4	33126269	33126273	1124	0	+	-	TYPE:DELETION	IDS:0,166	STRANDS:+-,166	MAX:4:33081763;4:33126272	95:4:33081763-33081763;4:33126272-33126272
4	34268238	34268259	4	34268316	34268338	1125	3.86235e-06	+	-	TYPE:DELETION	IDS:0,12	STRANDS:+-,12	MAX:4:34268249;4:34268338	95:4:34268249-34268249;4:34268338-34268338
4	34513911	34514640	4	34642694	34643317	1126	3.51531e-22	+	+	TYPE:INVERSION	IDS:0,7	STRANDS:++,7	MAX:4:34513922;4:34642705	95:4:34513922-34514330;4:34642705-34643109
4	34513922	34513923	4	34642647	34642669	1127	0.047619	+	-	TYPE:DELETION	IDS:0,157	STRANDS:+-,157	MAX:4:34513923;4:34642669	95:4:34513923-34513923;4:34642669-34642669
4	35259377	35259974	4	35261107	35261707	1128	1.35648e-27	-	+	TYPE:DUPLICATION	IDS:0,9	STRANDS:-+,9	MAX:4:35259737;4:35261118	95:4:35259254-35259850;4:35261118-35261513
4	35259971	35259972	4	35261070	35261072	1129	0	-	-	TYPE:INVERSION	IDS:0,354	STRANDS:++,191;--,163	MAX:4:35259972;4:35261071	95:4:35259972-35259972;4:35261071-35261071
4	35848122	35848748	4	35856641	35857356	1130	3.5351e-22	+	+	TYPE:INVERSION	IDS:0,7	STRANDS:++,7	MAX:4:35848128;4:35856652	95:4:35848128-35848537;4:35856652-35857055
4	35848119	35848139	4	35856594	35856614	1131	0	+	-	TYPE:DELETION	IDS:0,148	STRANDS:+-,148	MAX:4:35848129;4:35856614	95:4:35848129-35848129;4:35856614-35856614
4	36565592	36565599	4	36580667	36580689	1132	0	-	-	TYPE:INVERSION	IDS:0,289	STRANDS:++,164;--,125	MAX:4:36565597;4:36580689	95:4:36565596-36565597;4:36580689-36580689
4	39584004	39584022	4	39589284	39589306	1133	3.16373e-197	+	-	TYPE:DELETION	IDS:0,79	STRANDS:+-,79	MAX:4:39584012;4:39589306	95:4:39584012-39584012;4:39589306-39589306
4	40076674	40077400	4	40079739	40080328	1134	2.84344e-30	+	+	TYPE:INVERSION	IDS:0,10	STRANDS:++,10	MAX:4:40076685;4:40079750	95:4:40076685-40077082;4:40079750-40080139
4	40076680	40076691	4	40079697	40079701	1135	0	+	-	TYPE:DELETION	IDS:0,156	STRANDS:+-,156	MAX:4:40076686;4:40079700	95:4:40076686-40076686;4:40079700-40079700
4	40234069	40234072	4	40236485	40236502	1136	0	-	-	TYPE:INVERSION	IDS:0,151	STRANDS:++,73;--,78	MAX:4:40234072;4:40236502	95:4:40234072-40234072;4:40236502-40236502
4	40234397	40235078	4	40238152	40238822	1137	4.36377e-14	-	+	TYPE:DUPLICATION	IDS:0,4	STRANDS:-+,4	MAX:4:40234833;4:40238163	95:4:40234354-40235034;4:40238163-40238583
4	40235061	40235081	4	40238105	40238125	1138	0	-	-	TYPE:INVERSION	IDS:0,186	STRANDS:++,95;--,91	MAX:4:40235072;4:40238125	95:4:40235072-40235072;4:40238125-40238125
4	40677110	40677340	4	40677982	40678102	1139	3.47754e-199	+	-	TYPE:DELETION	IDS:0,72	STRANDS:+-,72	MAX:4:40677121;4:40678102	95:4:40677118-40677144;4:40678102-40678102
4	40903121	40903801	4	40905013	40905690	1140	4.35768e-14	-	+	TYPE:DUPLICATION	IDS:0,4	STRANDS:-+,4	MAX:4:40903556;4:40905024	95:4:40903077-40903756;4:40905024-40905446
4	40903792	40903795	4	40904969	40904983	1141	0	-	-	TYPE:INVERSION	IDS:0,138	STRANDS:++,62;--,76	MAX:4:40903795;4:40904983	95:4:40903795-40903795;4:40904983-40904983
4	46202753	46203353	4	46205037	46205641	1142	1.41728e-27	+	+	TYPE:INVERSION	IDS:0,9	STRANDS:++,9	MAX:4:46202758;4:46205048	95:4:46202758-46203159;4:46205048-46205440
4	46202751	46202768	4	46204994	46204996	1143	0	+	-	TYPE:DELETION	IDS:0,159	STRANDS:+-,159	MAX:4:46202759;4:46204995	95:4:46202759-46202759;4:46204995-46204995
4	47408829	47408847	4	47548250	47548254	1144	0	+	-	TYPE:DELETION	IDS:0,153	STRANDS:+-,153	MAX:4:47408837;4:47548253	95:4:47408837-47408837;4:47548253-47548253
4	47619964	47619976	4	47619995	47620008	1145	0.000606501	+	-	TYPE:DELETION	IDS:0,6	STRANDS:+-,6	MAX:4:47619971;4:47620002	95:4:47619971-47619971;4:47620002-47620002
4	47662051	47662649	4	47670302	47671024	1146	1.40694e-27	+	+	TYPE:INVERSION	IDS:0,9	STRANDS:++,9	MAX:4:47662056;4:47671024	95:4:47662056-47662457;4:47671024-47671024
4	47662054	47662057	4	47670259	47670278	1147	0	+	-	TYPE:DELETION	IDS:0,182	STRANDS:+-,182	MAX:4:47662057;4:47670278	95:4:47662057-47662057;4:47670278-47670278
4	49094995	49095377	4	49113746	49114195	1148	0.00180505	+	-	TYPE:DELETION	IDS:0,20	STRANDS:+-,20	MAX:4:49095006;4:49114195	95:4:49095005-49095197;4:49114195-49114195
4	49100310	49100529	4	49120229	49120361	1149	5.36193e-79	+	-	TYPE:DELETION	IDS:0,28	STRANDS:+-,28	MAX:4:49100316;4:49120361	95:4:49100315-49100404;4:49120361-49120361
4	49123576	49123971	4	49141193	49141477	1150	0.00221239	+	-	TYPE:DELETION	IDS:0,8	STRANDS:+-,8	MAX:4:49123587;4:49141477	95:4:49123586-49123783;4:49141477-49141477
4	53614224	53614242	4	53616019	53616033	1151	0	+	-	TYPE:DELETION	IDS:0,168	STRANDS:+-,168	MAX:4:53614232;4:53616033	95:4:53614232-53614232;4:53616033-53616033
4	53958679	53958691	4	53958690	53958703	1152	0.000606501	+	-	TYPE:DELETION	IDS:0,6	STRANDS:+-,6	MAX:4:53958686;4:53958697	95:4:53958686-53958686;4:53958697-53958697
4	6355562	6356109	4	56286306	56286853	1153	3.56812e-49	+	+	TYPE:INVERSION	IDS:0,17	STRANDS:++,17	MAX:4:6355565;4:56286309	95:4:6355565-6355947;4:56286309-56286691
4	57799254	57799272	4	57799281	57799300	1154	0.00327208	+	-	TYPE:DELETION	IDS:0,4	STRANDS:+-,4	MAX:4:57799264;4:57799291	95:4:57799264-57799264;4:57799291-57799291
4	58134613	58135292	4	58139276	58139962	1155	4.38112e-14	+	+	TYPE:INVERSION	IDS:0,4	STRANDS:++,4	MAX:4:58134622;4:58139287	95:4:58134622-58135050;4:58139287-58139711
4	58134619	58134625	4	58139242	58139248	1156	4.9528e-204	+	-	TYPE:DELETION	IDS:0,83	STRANDS:+-,83	MAX:4:58134623;4:58139246	95:4:58134623-58134623;4:58139246-58139246
4	58252012	58252296	4	58262105	58262336	1157	0.0027248	+	-	TYPE:DELETION	IDS:0,8	STRANDS:+-,8	MAX:4:58252023;4:58262336	95:4:58252021-58252114;4:58262336-58262336
4	60288620	60288845	4	60398463	60398687	1158	2.59364e-57	+	-	TYPE:DELETION	IDS:0,20	STRANDS:+-,20	MAX:4:60288631;4:60398687	95:4:60288629-60288703;4:60398687-60398687
4	60606649	60606657	4	60715243	60715265	1159	1.4825e-148	+	-	TYPE:DELETION	IDS:0,60	STRANDS:+-,60	MAX:4:60606654;4:60715265	95:4:60606654-60606654;4:60715265-60715265
4	60816342	60816348	4	60817902	60817908	1160	1.37128e-238	+	-	TYPE:DELETION	IDS:0,94	STRANDS:+-,94	MAX:4:60816346;4:60817906	95:4:60816346-60816346;4:60817906-60817906
4	3310827	3311556	4	60989009	60989552	1161	6.72081e-52	-	+	TYPE:DUPLICATION	IDS:0,18	STRANDS:-+,18	MAX:4:3311307;4:60989012	95:4:3311166-3311546;4:60989012-60989391
4	61858957	61858964	4	61860930	61860938	1162	7.88814e-198	-	+	TYPE:DUPLICATION	IDS:0,78	STRANDS:-+,78	MAX:4:61858963;4:61860934	95:4:61858963-61858963;4:61860934-61860934
4	62028037	62028658	4	62029880	62030500	1163	3.54085e-22	+	+	TYPE:INVERSION	IDS:0,7	STRANDS:++,7	MAX:4:62028043;4:62029891	95:4:62028043-62028451;4:62029891-62030293
4	121623048	121623066	4	121765517	121765538	1164	0.047619	-	+	TYPE:DUPLICATION	IDS:0,89	STRANDS:-+,89	MAX:4:121623056;4:121765538	95:4:121623056-121623056;4:121765538-121765538
4	64699175	64699179	4	64704288	64704295	1165	7.48653e-183	+	-	TYPE:DELETION	IDS:0,78	STRANDS:+-,78	MAX:4:64699178;4:64704292	95:4:64699178-64699178;4:64704292-64704292
4	66470882	66470900	4	66470915	66470934	1166	0.00327208	+	-	TYPE:DELETION	IDS:0,4	STRANDS:+-,4	MAX:4:66470892;4:66470925	95:4:66470892-66470892;4:66470925-66470925
4	67810663	67810684	4	67853901	67853922	1167	0	-	-	TYPE:INVERSION	IDS:0,190	STRANDS:++,100;--,90	MAX:4:67810674;4:67853922	95:4:67810674-67810674;4:67853922-67853922
4	68790861	68790862	4	69018165	69018169	1168	0	-	+	TYPE:DUPLICATION	IDS:0,168	STRANDS:-+,168	MAX:4:68790862;4:69018168	95:4:68790862-68790863;4:69018168-69018168
4	69374751	69375325	4	69483539	69484106	1169	1.13382e-35	+	+	TYPE:INVERSION	IDS:0,12	STRANDS:++,12	MAX:4:69374755;4:69483550	95:4:69374755-69375147;4:69483550-69483933
4	69374753	69374756	4	69483498	69483500	1170	0	+	-	TYPE:DELETION	IDS:0,158	STRANDS:+-,158	MAX:4:69374756;4:69483500	95:4:69374756-69374756;4:69483500-69483500
4	70085806	70085821	4	70246832	70246843	1171	0.047619	-	-	TYPE:INVERSION	IDS:0,125	STRANDS:++,52;--,73	MAX:4:70085812;4:70246840	95:4:70085811-70085812;4:70246839-70246840
4	1385558	1386274	4	70247899	70248445	1172	1.56769e-27	+	-	TYPE:DELETION	IDS:0,9	STRANDS:+-,9	MAX:4:1385569;4:70248445	95:4:1385569-1385968;4:70248445-70248445
4	70297882	70297901	4	70383988	70383993	1173	0.047619	-	+	TYPE:DUPLICATION	IDS:0,87	STRANDS:-+,87	MAX:4:70297891;4:70383991	95:4:70297891-70297891;4:70383991-70383991
4	74983369	74983390	4	74983398	74983420	1174	0.00140873	+	-	TYPE:DELETION	IDS:0,5	STRANDS:+-,5	MAX:4:74983380;4:74983420	95:4:74983380-74983380;4:74983420-74983420
4	75202540	75202544	4	75204039	75204061	1175	4.34691e-164	+	-	TYPE:DELETION	IDS:0,72	STRANDS:+-,72	MAX:4:75202543;4:75204061	95:4:75202543-75202543;4:75204061-75204061
4	75634312	75634331	4	75652150	75652169	1176	1.02164e-215	+	-	TYPE:DELETION	IDS:0,85	STRANDS:+-,85	MAX:4:75634321;4:75652169	95:4:75634321-75634321;4:75652169-75652169
4	75731340	75731357	4	75738782	75738800	1177	2.65667e-208	+	-	TYPE:DELETION	IDS:0,83	STRANDS:+-,83	MAX:4:75731347;4:75738800	95:4:75731347-75731347;4:75738800-75738800
4	77778252	77778272	4	77792980	77792986	1178	6.75309e-213	+	-	TYPE:DELETION	IDS:0,87	STRANDS:+-,87	MAX:4:77778262;4:77792984	95:4:77778262-77778262;4:77792984-77792984
4	77849654	77850397	4	77851226	77851910	1179	4.32652e-14	+	+	TYPE:INVERSION	IDS:0,4	STRANDS:++,4	MAX:4:77849665;4:77851237	95:4:77849665-77850094;4:77851237-77851663
4	77849663	77849667	4	77851184	77851202	1180	2.87036e-164	+	-	TYPE:DELETION	IDS:0,70	STRANDS:+-,70	MAX:4:77849666;4:77851202	95:4:77849666-77849666;4:77851202-77851202
4	79269090	79269111	4	79275170	79275192	1181	0.00140873	-	+	TYPE:DUPLICATION	IDS:0,5	STRANDS:-+,5	MAX:4:79269101;4:79275192	95:4:79269101-79269101;4:79275192-79275192
4	75671459	75672139	4	79557285	79557961	1182	4.34483e-14	-	+	TYPE:DUPLICATION	IDS:0,4	STRANDS:-+,4	MAX:4:75671894;4:79557296	95:4:75671415-75672094;4:79557296-79557720
4	75672125	75672140	4	79557241	79557256	1183	0	-	-	TYPE:INVERSION	IDS:0,204	STRANDS:++,108;--,96	MAX:4:75672133;4:79557256	95:4:75672133-75672133;4:79557256-79557256
4	80360722	80360735	4	80362708	80362714	1184	0	+	-	TYPE:DELETION	IDS:0,152	STRANDS:+-,152	MAX:4:80360729;4:80362712	95:4:80360729-80360729;4:80362712-80362712
4	80841026	80841027	4	80841052	80841073	1185	0.05	+	-	TYPE:DELETION	IDS:0,9	STRANDS:+-,9	MAX:4:80841027;4:80841062	95:4:80841027-80841027;4:80841062-80841062
4	83630104	83630247	4	83633061	83633155	1186	0.00515464	+	-	TYPE:DELETION	IDS:0,124	STRANDS:+-,124	MAX:4:83630115;4:83633146	95:4:83630112-83630142;4:83633132-83633147
4	83956441	83956458	4	84110087	84110100	1187	1.26073e-219	-	+	TYPE:DUPLICATION	IDS:0,89	STRANDS:-+,89	MAX:4:83956449;4:84110100	95:4:83956449-83956449;4:84110100-84110100
4	2081630	2082169	4	86239058	86239523	1188	1.35006e-162	-	+	TYPE:DUPLICATION	IDS:0,59	STRANDS:-+,59	MAX:4:2081948;4:86239060	95:4:2081471-2082009;4:86239060-86239400
4	83957345	83958074	4	88031575	88032268	1189	9.0036e-17	+	-	TYPE:DELETION	IDS:0,5	STRANDS:+-,5	MAX:4:83957356;4:88032040	95:4:83957356-83957776;4:88031850-88032257
4	88490441	88490442	4	88490442	88490452	1190	0.0119331	+	-	TYPE:DELETION	IDS:0,4	STRANDS:+-,4	MAX:4:88490442;4:88490443	95:4:88490442-88490442;4:88490443-88490443
4	88600197	88600205	4	88600228	88600237	1191	4.83996e-05	+	-	TYPE:DELETION	IDS:0,9	STRANDS:+-,9	MAX:4:88600202;4:88600233	95:4:88600202-88600202;4:88600233-88600233
4	88754554	88755162	4	88771032	88771638	1192	7.04887e-25	+	+	TYPE:INVERSION	IDS:0,8	STRANDS:++,8	MAX:4:88754559;4:88771043	95:4:88754559-88754964;4:88771043-88771441
4	88754558	88754560	4	88770987	88771007	1193	0	+	-	TYPE:DELETION	IDS:0,174	STRANDS:+-,174	MAX:4:88754560;4:88771007	95:4:88754560-88754560;4:88771007-88771007
4	88811329	88812058	4	88855802	88856522	1194	4.3405e-14	-	+	TYPE:DUPLICATION	IDS:0,4	STRANDS:-+,4	MAX:4:88811809;4:88856522	95:4:88811619-88812048;4:88856522-88856522
4	88812038	88812058	4	88855757	88855775	1195	0	-	-	TYPE:INVERSION	IDS:0,168	STRANDS:++,84;--,84	MAX:4:88812048;4:88855775	95:4:88812048-88812048;4:88855775-88855775
4	88809684	88809700	4	88856627	88856631	1196	0.0526316	-	-	TYPE:INVERSION	IDS:0,158	STRANDS:++,80;--,78	MAX:4:88809692;4:88856629	95:4:88809691-88809692;4:88856629-88856629
4	88982854	88982875	4	88982888	88982910	1197	0.00140873	+	-	TYPE:DELETION	IDS:0,5	STRANDS:+-,5	MAX:4:88982865;4:88982910	95:4:88982865-88982865;4:88982910-88982910
4	90101901	90101902	4	90107183	90107203	1198	0	-	+	TYPE:DUPLICATION	IDS:0,166	STRANDS:-+,166	MAX:4:90101902;4:90107203	95:4:90101902-90101903;4:90107203-90107203
4	91287300	91287319	4	91292472	91292489	1199	5.52813e-214	+	-	TYPE:DELETION	IDS:0,86	STRANDS:+-,86	MAX:4:91287309;4:91292489	95:4:91287309-91287309;4:91292489-91292489
4	91432641	91432645	4	91434145	91434167	1200	1.06105e-167	+	-	TYPE:DELETION	IDS:0,76	STRANDS:+-,76	MAX:4:91432644;4:91434167	95:4:91432644-91432644;4:91434167-91434167
4	91428115	91428134	4	91524280	91524286	1201	1.4016e-184	+	-	TYPE:DELETION	IDS:0,78	STRANDS:+-,78	MAX:4:91428124;4:91524284	95:4:91428124-91428124;4:91524284-91524284
4	91885554	91885555	4	91899735	91899740	1202	3.96967e-205	+	-	TYPE:DELETION	IDS:0,84	STRANDS:+-,84	MAX:4:91885555;4:91899738	95:4:91885555-91885555;4:91899738-91899738
4	91926621	91926638	4	91935873	91935882	1203	1.8299e-218	+	-	TYPE:DELETION	IDS:0,87	STRANDS:+-,87	MAX:4:91926628;4:91935879	95:4:91926628-91926628;4:91935879-91935879
4	92756536	92757260	4	92762129	92762809	1204	4.43602e-14	+	+	TYPE:INVERSION	IDS:0,4	STRANDS:++,4	MAX:4:92756547;4:92762140	95:4:92756547-92756975;4:92762140-92762564
4	92756542	92756553	4	92762087	92762091	1205	0	+	-	TYPE:DELETION	IDS:0,148	STRANDS:+-,148	MAX:4:92756548;4:92762090	95:4:92756548-92756548;4:92762090-92762090
4	92913178	92913183	4	93053016	93053038	1206	0	+	-	TYPE:DELETION	IDS:0,153	STRANDS:+-,153	MAX:4:92913182;4:93053038	95:4:92913182-92913182;4:93053038-93053038
4	94049573	94049593	4	94106163	94106183	1207	0	-	+	TYPE:DUPLICATION	IDS:0,162	STRANDS:-+,162	MAX:4:94049583;4:94106183	95:4:94049583-94049583;4:94106183-94106183
4	97078040	97078050	4	97078071	97078089	1208	0.000130559	+	-	TYPE:DELETION	IDS:0,7	STRANDS:+-,7	MAX:4:97078046;4:97078089	95:4:97078046-97078046;4:97078089-97078089
4	98625493	98625496	4	98707045	98707051	1209	0.05	-	+	TYPE:DUPLICATION	IDS:0,95	STRANDS:-+,95	MAX:4:98625496;4:98707049	95:4:98625496-98625496;4:98707049-98707049
4	98652595	98652602	4	98873655	98873677	1210	2.86315e-194	+	-	TYPE:DELETION	IDS:0,77	STRANDS:+-,77	MAX:4:98652599;4:98873677	95:4:98652599-98652599;4:98873677-98873677
4	47487284	47487837	4	99950409	99950882	1211	7.10591e-44	-	+	TYPE:DUPLICATION	IDS:0,15	STRANDS:-+,15	MAX:4:47487604;4:99950420	95:4:47487132-47487684;4:99950420-99950705
4	101293057	101293073	4	101293135	101293152	1212	1.13443e-08	+	-	TYPE:DELETION	IDS:0,15	STRANDS:+-,15	MAX:4:101293066;4:101293152	95:4:101293066-101293066;4:101293152-101293152
4	101440962	101440965	4	101440964	101440977	1213	0.00109217	+	-	TYPE:DELETION	IDS:0,6	STRANDS:+-,6	MAX:4:101440964;4:101440977	95:4:101440964-101440964;4:101440977-101440977
4	3595421	3595942	4	101566377	101566961	1214	0.00140449	+	-	TYPE:DELETION	IDS:0,10	STRANDS:+-,10	MAX:4:3595432;4:101566734	95:4:3595432-3595743;4:101566255-101566838
4	17461044	17461576	4	102671276	102671969	1215	2.8532e-57	-	+	TYPE:DUPLICATION	IDS:0,20	STRANDS:-+,20	MAX:4:17461355;4:102671287	95:4:17460891-17461422;4:102671287-102671654
4	103329485	103329670	4	103332054	103332214	1216	4.09339e-173	+	-	TYPE:DELETION	IDS:0,63	STRANDS:+-,63	MAX:4:103329496;4:103332214	95:4:103329494-103329554;4:103332214-103332214
4	103778986	103779135	4	103783471	103783624	1217	0.00409836	+	-	TYPE:DELETION	IDS:0,74	STRANDS:+-,74	MAX:4:103778995;4:103783622	95:4:103778994-103779027;4:103783585-103783622
4	104197628	104197638	4	104197658	104197671	1218	0.000130559	+	-	TYPE:DELETION	IDS:0,7	STRANDS:+-,7	MAX:4:104197634;4:104197664	95:4:104197634-104197634;4:104197664-104197665
4	105017008	105017737	4	105025477	105026148	1219	4.45249e-14	+	+	TYPE:INVERSION	IDS:0,4	STRANDS:++,4	MAX:4:105017019;4:105025488	95:4:105017019-105017448;4:105025488-105025904
4	105017012	105017028	4	105025432	105025437	1220	3.64038e-198	+	-	TYPE:DELETION	IDS:0,86	STRANDS:+-,86	MAX:4:105017020;4:105025435	95:4:105017020-105017020;4:105025435-105025435
4	106940664	106941171	4	106943286	106943901	1221	4.19417e-22	+	+	TYPE:INVERSION	IDS:0,7	STRANDS:++,7	MAX:4:106940673;4:106943297	95:4:106940673-106940938;4:106943297-106943695
4	106940469	106940490	4	106943236	106943258	1222	3.08221e-07	+	-	TYPE:DELETION	IDS:0,15	STRANDS:+-,15	MAX:4:106940480;4:106943258	95:4:106940480-106940480;4:106943258-106943258
4	106940667	106940684	4	106943235	106943241	1223	2.7645e-124	+	-	TYPE:DELETION	IDS:0,54	STRANDS:+-,54	MAX:4:106940674;4:106943239	95:4:106940674-106940674;4:106943239-106943239
4	107056576	107056579	4	107063361	107063382	1224	0	+	-	TYPE:DELETION	IDS:0,163	STRANDS:+-,163	MAX:4:107056579;4:107063382	95:4:107056579-107056579;4:107063382-107063382
4	107599948	107600605	4	107613417	107614076	1225	8.8152e-17	+	+	TYPE:INVERSION	IDS:0,5	STRANDS:++,5	MAX:4:107599955;4:107613428	95:4:107599955-107600376;4:107613428-107613845
4	107599949	107599966	4	107613377	107613381	1226	0	+	-	TYPE:DELETION	IDS:0,171	STRANDS:+-,171	MAX:4:107599956;4:107613380	95:4:107599956-107599956;4:107613380-107613380
4	107982553	107982564	4	107982584	107982595	1227	5.51495e-05	+	-	TYPE:DELETION	IDS:0,7	STRANDS:+-,7	MAX:4:107982560;4:107982590	95:4:107982560-107982560;4:107982590-107982590
4	108127880	108127886	4	108131677	108131683	1228	0	+	-	TYPE:DELETION	IDS:0,144	STRANDS:+-,144	MAX:4:108127883;4:108131681	95:4:108127883-108127883;4:108131681-108131681
4	108276685	108277346	4	108279529	108280186	1229	8.82631e-17	+	+	TYPE:INVERSION	IDS:0,5	STRANDS:++,5	MAX:4:108276692;4:108279540	95:4:108276692-108277113;4:108279540-108279954
4	108276684	108276703	4	108279488	108279494	1230	2.30232e-194	+	-	TYPE:DELETION	IDS:0,85	STRANDS:+-,85	MAX:4:108276693;4:108279492	95:4:108276693-108276693;4:108279492-108279492
4	110591455	110591476	4	110591482	110591504	1231	0.00140873	+	-	TYPE:DELETION	IDS:0,5	STRANDS:+-,5	MAX:4:110591466;4:110591504	95:4:110591466-110591466;4:110591504-110591504
4	111382546	111382553	4	111384257	111384264	1232	6.10975e-222	+	-	TYPE:DELETION	IDS:0,89	STRANDS:+-,89	MAX:4:111382551;4:111384262	95:4:111382551-111382551;4:111384262-111384262
4	111474350	111474371	4	111474582	111474604	1233	3.86235e-06	+	+	TYPE:INVERSION	IDS:0,12	STRANDS:++,12	MAX:4:111474361;4:111474604	95:4:111474361-111474361;4:111474604-111474604
4	111474323	111474324	4	111474587	111474604	1234	5.43349e-14	-	-	TYPE:INVERSION	IDS:0,12	STRANDS:++,2;--,10	MAX:4:111474324;4:111474604	95:4:111474324-111474324;4:111474604-111474604
4	21815807	21816329	4	111515729	111516331	1235	4.20255e-49	+	-	TYPE:DELETION	IDS:0,17	STRANDS:+-,17	MAX:4:21815812;4:111516331	95:4:21815812-21816157;4:111516331-111516331
4	49140731	49141037	4	111516499	111516950	1236	4.42484e-57	-	+	TYPE:DUPLICATION	IDS:0,20	STRANDS:-+,20	MAX:4:49141027;4:111516510	95:4:49140884-49141028;4:111516510-111516787
4	111566872	111566878	4	111583321	111583343	1237	3.54506e-225	+	-	TYPE:DELETION	IDS:0,90	STRANDS:+-,90	MAX:4:111566876;4:111583343	95:4:111566876-111566876;4:111583343-111583343
4	111668813	111668823	4	111668846	111668863	1238	0.000130559	+	-	TYPE:DELETION	IDS:0,7	STRANDS:+-,7	MAX:4:111668819;4:111668863	95:4:111668819-111668819;4:111668863-111668863
4	112037879	112037892	4	112037911	112037922	1239	3.01916e-06	+	-	TYPE:DELETION	IDS:0,7	STRANDS:+-,7	MAX:4:112037887;4:112037917	95:4:112037887-112037887;4:112037917-112037917
4	115928731	115929460	4	115931910	115932620	1240	1.77847e-19	+	+	TYPE:INVERSION	IDS:0,6	STRANDS:++,6	MAX:4:115928742;4:115932620	95:4:115928742-115929156;4:115932620-115932620
4	115928739	115928744	4	115931869	115931873	1241	1.42197e-173	+	-	TYPE:DELETION	IDS:0,76	STRANDS:+-,76	MAX:4:115928743;4:115931872	95:4:115928743-115928743;4:115931872-115931872
4	116680323	116680341	4	116680348	116680367	1242	0.00327208	+	-	TYPE:DELETION	IDS:0,4	STRANDS:+-,4	MAX:4:116680333;4:116680358	95:4:116680333-116680333;4:116680358-116680358
4	116880206	116880225	4	116888265	116888270	1243	1.32488e-178	+	-	TYPE:DELETION	IDS:0,78	STRANDS:+-,78	MAX:4:116880215;4:116888268	95:4:116880215-116880215;4:116888268-116888268
4	116603741	116604386	4	117218513	117219226	1244	1.77316e-19	+	+	TYPE:INVERSION	IDS:0,6	STRANDS:++,6	MAX:4:116603748;4:117218524	95:4:116603748-116604162;4:117218524-117218929
4	116603739	116603759	4	117218465	117218487	1245	3.16445e-164	+	-	TYPE:DELETION	IDS:0,73	STRANDS:+-,73	MAX:4:116603749;4:117218487	95:4:116603749-116603749;4:117218487-117218487
4	119367243	119367696	4	119388410	119388802	1246	0.00199203	+	-	TYPE:DELETION	IDS:0,16	STRANDS:+-,16	MAX:4:119367254;4:119388802	95:4:119367253-119367432;4:119388802-119388802
4	43500785	43501393	4	120017565	120018161	1247	7.44556e-25	+	+	TYPE:INVERSION	IDS:0,8	STRANDS:++,8	MAX:4:43500790;4:120017571	95:4:43500790-43501195;4:120017571-120017950
4	120169353	120169355	4	120169367	120169380	1248	0.05	+	-	TYPE:DELETION	IDS:0,6	STRANDS:+-,6	MAX:4:120169354;4:120169374	95:4:120169354-120169354;4:120169374-120169374
4	120566056	120566068	4	120566092	120566105	1249	0.000606501	+	-	TYPE:DELETION	IDS:0,6	STRANDS:+-,6	MAX:4:120566063;4:120566099	95:4:120566063-120566063;4:120566099-120566099
4	120865570	120866299	4	120950790	120951444	1250	8.64492e-17	-	+	TYPE:DUPLICATION	IDS:0,5	STRANDS:-+,5	MAX:4:120866050;4:120950801	95:4:120865868-120866289;4:120950801-120951214
4	120866283	120866298	4	120950744	120950760	1251	0	-	-	TYPE:INVERSION	IDS:0,189	STRANDS:++,81;--,108	MAX:4:120866290;4:120950760	95:4:120866289-120866290;4:120950760-120950760
4	121108721	121108741	4	121768490	121768501	1252	8.45912e-186	-	+	TYPE:DUPLICATION	IDS:0,73	STRANDS:-+,73	MAX:4:121108732;4:121768496	95:4:121108731-121108732;4:121768495-121768496
4	45026352	45027017	4	122435796	122436336	1253	8.73691e-52	+	-	TYPE:DELETION	IDS:0,18	STRANDS:+-,18	MAX:4:45026363;4:122436336	95:4:45026363-45026718;4:122436336-122436336
4	122447451	122448175	4	122449004	122449712	1254	5.69763e-33	+	+	TYPE:INVERSION	IDS:0,11	STRANDS:++,11	MAX:4:122447462;4:122449712	95:4:122447462-122447856;4:122449712-122449712
4	122447459	122447462	4	122448960	122448962	1255	8.17158e-287	+	-	TYPE:DELETION	IDS:0,133	STRANDS:+-,133	MAX:4:122447462;4:122448962	95:4:122447462-122447462;4:122448962-122448962
4	124271317	124271320	4	125247162	125247169	1256	0	-	+	TYPE:DUPLICATION	IDS:0,189	STRANDS:-+,189	MAX:4:124271320;4:125247166	95:4:124271320-124271320;4:125247166-125247166
4	125705938	125705946	4	125707766	125707774	1257	1.7189e-193	+	-	TYPE:DELETION	IDS:0,76	STRANDS:+-,76	MAX:4:125705943;4:125707772	95:4:125705943-125705943;4:125707772-125707772
4	126027216	126027229	4	126027224	126027239	1258	0.000348057	+	-	TYPE:DELETION	IDS:0,5	STRANDS:+-,5	MAX:4:126027224;4:126027231	95:4:126027223-126027224;4:126027231-126027232
4	127030557	127030561	4	127049356	127049377	1259	1.33199e-169	+	-	TYPE:DELETION	IDS:0,75	STRANDS:+-,75	MAX:4:127030560;4:127049377	95:4:127030560-127030560;4:127049377-127049377
4	188838663	188839343	4	188874617	188875299	1260	4.32406e-14	-	+	TYPE:DUPLICATION	IDS:0,4	STRANDS:-+,4	MAX:4:188839098;4:188874628	95:4:188838619-188839298;4:188874628-188875054
4	188839336	188839347	4	188874580	188874583	1261	0.0625	-	-	TYPE:INVERSION	IDS:0,329	STRANDS:++,165;--,164	MAX:4:188839337;4:188874582	95:4:188839337-188839337;4:188874582-188874582
4	130859083	130859090	4	130908236	130908255	1262	2.04161e-182	-	+	TYPE:DUPLICATION	IDS:0,72	STRANDS:-+,72	MAX:4:130859089;4:130908255	95:4:130859089-130859089;4:130908255-130908255
4	138092400	138092421	4	138100749	138100755	1263	5.36225e-179	+	-	TYPE:DELETION	IDS:0,75	STRANDS:+-,75	MAX:4:138092411;4:138100753	95:4:138092411-138092411;4:138100753-138100753
4	157034634	157035260	4	157089637	157090258	1264	3.53991e-22	+	+	TYPE:INVERSION	IDS:0,7	STRANDS:++,7	MAX:4:157034640;4:157089648	95:4:157034640-157035049;4:157089648-157090051
4	157034635	157034647	4	157089592	157089614	1265	0	+	-	TYPE:DELETION	IDS:0,178	STRANDS:+-,178	MAX:4:157034641;4:157089614	95:4:157034641-157034641;4:157089614-157089614
4	168114857	168114876	4	168116269	168116273	1266	0	-	-	TYPE:INVERSION	IDS:0,164	STRANDS:++,82;--,82	MAX:4:168114867;4:168116272	95:4:168114867-168114867;4:168116272-168116272
4	181876833	181877558	4	181878295	181878985	1267	4.39622e-14	+	+	TYPE:INVERSION	IDS:0,4	STRANDS:++,4	MAX:4:181876844;4:181878306	95:4:181876844-181877272;4:181878306-181878733
4	16945894	16946474	4	181878298	181878944	1268	1.78458e-19	-	+	TYPE:DUPLICATION	IDS:0,6	STRANDS:-+,6	MAX:4:16946254;4:181878305	95:4:16945790-16946369;4:181878305-181878719
4	43997804	43998283	4	184778509	184779092	1269	6.40564e-33	-	+	TYPE:DUPLICATION	IDS:0,11	STRANDS:-+,11	MAX:4:43998225;4:184778515	95:4:43997971-43998273;4:184778515-184778909
4	129588896	129588897	4	129598962	129598982	1270	0	-	+	TYPE:DUPLICATION	IDS:0,154	STRANDS:-+,154	MAX:4:129588897;4:129598982	95:4:129588897-129588898;4:129598982-129598982
4	130061933	130062519	4	130066791	130067512	1271	2.81568e-30	+	+	TYPE:INVERSION	IDS:0,10	STRANDS:++,10	MAX:4:130061937;4:130066802	95:4:130061937-130062335;4:130066802-130067195
4	130061929	130061947	4	130066754	130066768	1272	0	+	-	TYPE:DELETION	IDS:0,178	STRANDS:+-,178	MAX:4:130061938;4:130066768	95:4:130061938-130061938;4:130066768-130066768
4	130280636	130281240	4	130283166	130283771	1273	7.09428e-25	+	+	TYPE:INVERSION	IDS:0,8	STRANDS:++,8	MAX:4:130280641;4:130283177	95:4:130280641-130281045;4:130283177-130283575
4	130280635	130280649	4	130283128	130283132	1274	0	+	-	TYPE:DELETION	IDS:0,164	STRANDS:+-,164	MAX:4:130280642;4:130283131	95:4:130280642-130280642;4:130283131-130283131
4	130518908	130518911	4	130523083	130523088	1275	5.623e-173	-	+	TYPE:DUPLICATION	IDS:0,77	STRANDS:-+,77	MAX:4:130518911;4:130523086	95:4:130518911-130518911;4:130523086-130523086
4	131532340	131532359	4	131596738	131596760	1276	9.90963e-229	+	-	TYPE:DELETION	IDS:0,99	STRANDS:+-,99	MAX:4:131532349;4:131596760	95:4:131532349-131532349;4:131596760-131596760
4	131491799	131491805	4	131636046	131636064	1277	1.27831e-186	-	+	TYPE:DUPLICATION	IDS:0,74	STRANDS:-+,74	MAX:4:131491804;4:131636064	95:4:131491804-131491804;4:131636064-131636064
4	131646811	131646829	4	131646825	131646845	1278	0.00168146	+	-	TYPE:DELETION	IDS:0,4	STRANDS:+-,4	MAX:4:131646821;4:131646845	95:4:131646821-131646821;4:131646845-131646845
4	132757086	132757221	4	132930716	132931013	1279	1.00215e-54	-	+	TYPE:DUPLICATION	IDS:0,19	STRANDS:-+,19	MAX:4:132757211;4:132930725	95:4:132757153-132757213;4:132930725-132930824
4	110322957	110322978	4	133068204	133068225	1280	7.30092e-16	+	-	TYPE:DELETION	IDS:0,6	STRANDS:+-,6	MAX:4:110322968;4:133068215	95:4:110322965-110322971;4:133068212-133068216
4	66796784	66797377	4	133113803	133114283	1281	0.00149925	+	-	TYPE:DELETION	IDS:0,11	STRANDS:+-,11	MAX:4:66796795;4:133114283	95:4:66796795-66797091;4:133114283-133114283
4	133216560	133216568	4	133289002	133289010	1282	1.1936e-180	+	-	TYPE:DELETION	IDS:0,73	STRANDS:+-,73	MAX:4:133216565;4:133289006	95:4:133216565-133216565;4:133289006-133289006
4	135515000	135515684	4	135517990	135518669	1283	4.41224e-14	+	+	TYPE:INVERSION	IDS:0,4	STRANDS:++,4	MAX:4:135515009;4:135518001	95:4:135515009-135515438;4:135518001-135518427
4	135515007	135515010	4	135517948	135517959	1284	0	+	-	TYPE:DELETION	IDS:0,157	STRANDS:+-,157	MAX:4:135515010;4:135517959	95:4:135515010-135515010;4:135517959-135517959
4	136076387	136076408	4	136076418	136076439	1285	0.00144395	+	-	TYPE:DELETION	IDS:0,5	STRANDS:+-,5	MAX:4:136076398;4:136076428	95:4:136076398-136076398;4:136076428-136076429
4	136094663	136094683	4	136167672	136167687	1286	0	-	+	TYPE:DUPLICATION	IDS:0,145	STRANDS:-+,145	MAX:4:136094674;4:136167687	95:4:136094674-136094674;4:136167687-136167687
4	89681179	89681705	4	138085933	138086453	1287	2.30657e-65	-	+	TYPE:DUPLICATION	IDS:0,23	STRANDS:-+,23	MAX:4:89681513;4:138085936	95:4:89681037-89681562;4:138085936-138086305
4	138092403	138093060	4	138100789	138101446	1288	8.80288e-17	+	+	TYPE:INVERSION	IDS:0,5	STRANDS:++,5	MAX:4:138092410;4:138100800	95:4:138092410-138092831;4:138100800-138101216
4	139577933	139578035	4	139583700	139583953	1289	0.00352113	+	-	TYPE:DELETION	IDS:0,130	STRANDS:+-,130	MAX:4:139577942;4:139583942	95:4:139577941-139577958;4:139583905-139583943
4	142230811	142230829	4	142233045	142233058	1290	1.31111e-205	+	-	TYPE:DELETION	IDS:0,87	STRANDS:+-,87	MAX:4:142230819;4:142233058	95:4:142230819-142230819;4:142233058-142233058
4	143820265	143820269	4	143953606	143953610	1291	0.047619	+	-	TYPE:DELETION	IDS:0,65	STRANDS:+-,65	MAX:4:143820268;4:143953609	95:4:143820268-143820268;4:143953609-143953609
4	144667020	144667145	4	145075002	145075101	1292	0	+	-	TYPE:DELETION	IDS:0,138	STRANDS:+-,138	MAX:4:144667025;4:145075093	95:4:144667024-144667056;4:145075077-145075094
4	8649441	8649825	4	145710898	145711611	1293	1.77097e-27	-	-	TYPE:INVERSION	IDS:0,9	STRANDS:--,9	MAX:4:8649810;4:145711611	95:4:8649576-8649816;4:145711611-145711611
4	146267363	146267384	4	146267394	146267405	1294	5.62507e-05	+	-	TYPE:DELETION	IDS:0,8	STRANDS:+-,8	MAX:4:146267374;4:146267400	95:4:146267374-146267374;4:146267400-146267400
4	60988448	60988971	4	147350567	147350940	1295	1.18999e-65	-	+	TYPE:DUPLICATION	IDS:0,23	STRANDS:-+,23	MAX:4:60988741;4:147350578	95:4:60988260-60988782;4:147350578-147350786
4	3311585	3312297	4	147350402	147350725	1296	3.24061e-65	+	-	TYPE:DELETION	IDS:0,23	STRANDS:+-,23	MAX:4:3311596;4:147350713	95:4:3311596-3311966;4:147350527-147350715
4	147891675	147891686	4	147891721	147891732	1297	4.35623e-05	+	-	TYPE:DELETION	IDS:0,7	STRANDS:+-,7	MAX:4:147891682;4:147891727	95:4:147891682-147891682;4:147891727-147891727
4	9577225	9577599	4	151410056	151410543	1298	0.00138504	+	-	TYPE:DELETION	IDS:0,44	STRANDS:+-,44	MAX:4:9577236;4:151410314	95:4:9577236-9577473;4:151409832-151410318
4	152790124	152790139	4	152794206	152794210	1299	3.58859e-200	+	-	TYPE:DELETION	IDS:0,83	STRANDS:+-,83	MAX:4:152790131;4:152794209	95:4:152790131-152790131;4:152794209-152794209
4	152790176	152790753	4	152794792	152794971	1300	7.81765e-28	+	+	TYPE:INVERSION	IDS:0,9	STRANDS:++,9	MAX:4:152790183;4:152794803	95:4:152790183-152790555;4:152794800-152794828
4	152790181	152790185	4	152794748	152794753	1301	2.70841e-44	+	-	TYPE:DELETION	IDS:0,27	STRANDS:+-,27	MAX:4:152790184;4:152794751	95:4:152790184-152790184;4:152794751-152794751
4	153585972	153586701	4	153590099	153590706	1302	7.0429e-25	+	+	TYPE:INVERSION	IDS:0,8	STRANDS:++,8	MAX:4:153585983;4:153590107	95:4:153585983-153586388;4:153590107-153590508
4	153585978	153585991	4	153590059	153590063	1303	0	+	-	TYPE:DELETION	IDS:0,145	STRANDS:+-,145	MAX:4:153585984;4:153590062	95:4:153585984-153585984;4:153590062-153590062
4	154939244	154939905	4	154941003	154941728	1304	8.77711e-17	+	+	TYPE:INVERSION	IDS:0,5	STRANDS:++,5	MAX:4:154939251;4:154941014	95:4:154939251-154939672;4:154941014-154941431
4	154939241	154939262	4	154940964	154940970	1305	2.40549e-147	+	-	TYPE:DELETION	IDS:0,64	STRANDS:+-,64	MAX:4:154939252;4:154940968	95:4:154939252-154939252;4:154940968-154940968
4	14916312	14916785	4	155110154	155110633	1306	2.51029e-146	+	-	TYPE:DELETION	IDS:0,53	STRANDS:+-,53	MAX:4:14916317;4:155110420	95:4:14916317-14916658;4:155110283-155110632
4	156238361	156238380	4	156246932	156246938	1307	8.28797e-155	+	-	TYPE:DELETION	IDS:0,65	STRANDS:+-,65	MAX:4:156238370;4:156246936	95:4:156238370-156238370;4:156246936-156246936
4	157444698	157444704	4	157486526	157486546	1308	3.58989e-214	+	-	TYPE:DELETION	IDS:0,87	STRANDS:+-,87	MAX:4:157444702;4:157486546	95:4:157444702-157444702;4:157486546-157486546
4	157508753	157508773	4	157510313	157510335	1309	1.44501e-171	+	-	TYPE:DELETION	IDS:0,72	STRANDS:+-,72	MAX:4:157508763;4:157510335	95:4:157508763-157508763;4:157510335-157510335
4	121810997	121811436	4	160668254	160668984	1310	9.84684e-17	-	+	TYPE:DUPLICATION	IDS:0,5	STRANDS:-+,5	MAX:4:121811349;4:160668984	95:4:121811130-121811426;4:160668984-160668984
4	161818197	161818881	4	161880494	161881170	1311	4.42777e-14	+	+	TYPE:INVERSION	IDS:0,4	STRANDS:++,4	MAX:4:161818206;4:161880505	95:4:161818206-161818635;4:161880505-161880926
4	161818201	161818213	4	161880451	161880467	1312	0	+	-	TYPE:DELETION	IDS:0,147	STRANDS:+-,147	MAX:4:161818207;4:161880467	95:4:161818207-161818207;4:161880467-161880467
4	161971352	161971373	4	161971372	161971394	1313	3.86235e-06	+	-	TYPE:DELETION	IDS:0,12	STRANDS:+-,12	MAX:4:161971363;4:161971394	95:4:161971363-161971363;4:161971394-161971394
4	162449494	162449515	4	162451218	162451237	1314	7.49941e-173	-	+	TYPE:DUPLICATION	IDS:0,76	STRANDS:-+,76	MAX:4:162449505;4:162451237	95:4:162449505-162449505;4:162451237-162451237
4	163278067	163278080	4	163282321	163282328	1315	2.69475e-186	+	-	TYPE:DELETION	IDS:0,76	STRANDS:+-,76	MAX:4:163278074;4:163282326	95:4:163278074-163278074;4:163282326-163282326
4	163393984	163394645	4	163396466	163397192	1316	8.77103e-17	+	+	TYPE:INVERSION	IDS:0,5	STRANDS:++,5	MAX:4:163393991;4:163397192	95:4:163393991-163394412;4:163397192-163397192
4	163393984	163394001	4	163396420	163396424	1317	0	+	-	TYPE:DELETION	IDS:0,159	STRANDS:+-,159	MAX:4:163393992;4:163396423	95:4:163393992-163393992;4:163396423-163396423
4	163575246	163575975	4	163579596	163580203	1318	6.83824e-25	-	+	TYPE:DUPLICATION	IDS:0,8	STRANDS:-+,8	MAX:4:163575726;4:163579607	95:4:163575561-163575965;4:163579607-163580005
4	163575963	163575965	4	163579551	163579572	1319	0.05	-	-	TYPE:INVERSION	IDS:0,324	STRANDS:++,162;--,162	MAX:4:163575965;4:163579561	95:4:163575965-163575965;4:163579561-163579561
4	163717019	163717038	4	163718102	163718108	1320	2.93116e-193	+	-	TYPE:DELETION	IDS:0,80	STRANDS:+-,80	MAX:4:163717028;4:163718106	95:4:163717028-163717028;4:163718106-163718106
4	165861438	165861455	4	165868733	165868737	1321	9.06009e-307	-	-	TYPE:INVERSION	IDS:0,173	STRANDS:++,100;--,73	MAX:4:165861445;4:165868736	95:4:165861445-165861445;4:165868736-165868736
4	165860964	165860974	4	165869266	165869288	1322	0.047619	-	-	TYPE:INVERSION	IDS:0,21	STRANDS:--,21	MAX:4:165860970;4:165869288	95:4:165860970-165860970;4:165869288-165869288
4	166003223	166003241	4	166005093	166005097	1323	0	+	-	TYPE:DELETION	IDS:0,154	STRANDS:+-,154	MAX:4:166003231;4:166005096	95:4:166003231-166003231;4:166005096-166005096
4	167196882	167196883	4	167203618	167203620	1324	0	-	+	TYPE:DUPLICATION	IDS:0,190	STRANDS:-+,190	MAX:4:167196883;4:167203620	95:4:167196883-167196884;4:167203620-167203620
4	167676369	167676375	4	167696265	167696286	1325	1.93954e-195	+	-	TYPE:DELETION	IDS:0,81	STRANDS:+-,81	MAX:4:167676373;4:167696286	95:4:167676373-167676373;4:167696286-167696286
4	168109257	168109260	4	168115055	168115060	1326	3.85884e-238	-	+	TYPE:DUPLICATION	IDS:0,99	STRANDS:-+,99	MAX:4:168109260;4:168115058	95:4:168109260-168109260;4:168115058-168115058
4	168114227	168114871	4	168116302	168116945	1327	1.72134e-19	-	+	TYPE:DUPLICATION	IDS:0,6	STRANDS:-+,6	MAX:4:168114628;4:168116311	95:4:168114149-168114792;4:168116311-168116724
4	168808201	168808222	4	168992980	168992989	1328	1.67725e-185	-	+	TYPE:DUPLICATION	IDS:0,74	STRANDS:-+,74	MAX:4:168808212;4:168992985	95:4:168808212-168808212;4:168992985-168992985
4	169018054	169018075	4	169018096	169018113	1329	1.04187e-05	+	-	TYPE:DELETION	IDS:0,10	STRANDS:+-,10	MAX:4:169018065;4:169018113	95:4:169018065-169018065;4:169018113-169018113
4	169116817	169117474	4	169118403	169119129	1330	8.77847e-17	+	+	TYPE:INVERSION	IDS:0,5	STRANDS:++,5	MAX:4:169116824;4:169119129	95:4:169116824-169117245;4:169119129-169119129
4	169116822	169116825	4	169118356	169118377	1331	0	+	-	TYPE:DELETION	IDS:0,154	STRANDS:+-,154	MAX:4:169116825;4:169118367	95:4:169116825-169116825;4:169118367-169118367
4	170226399	170226413	4	170226458	170226467	1332	1.39184e-07	+	-	TYPE:DELETION	IDS:0,11	STRANDS:+-,11	MAX:4:170226407;4:170226463	95:4:170226407-170226407;4:170226463-170226463
4	171276447	171276905	4	171277361	171277824	1333	1.26907e-19	+	-	TYPE:DELETION	IDS:0,6	STRANDS:+-,6	MAX:4:171276458;4:171277814	95:4:171276457-171276691;4:171277563-171277815
4	171316351	171316370	4	171614228	171614250	1334	0	-	-	TYPE:INVERSION	IDS:0,165	STRANDS:++,86;--,79	MAX:4:171316362;4:171614250	95:4:171316362-171316362;4:171614250-171614250
4	172333904	172333920	4	172367535	172367545	1335	0.0526316	-	+	TYPE:DUPLICATION	IDS:0,74	STRANDS:-+,74	MAX:4:172333910;4:172367541	95:4:172333910-172333910;4:172367541-172367541
4	172374458	172374478	4	172379071	172379093	1336	3.39249e-210	+	-	TYPE:DELETION	IDS:0,90	STRANDS:+-,90	MAX:4:172374468;4:172379093	95:4:172374468-172374468;4:172379093-172379093
4	172988631	172989257	4	172992968	172993588	1337	3.51234e-22	+	+	TYPE:INVERSION	IDS:0,7	STRANDS:++,7	MAX:4:172988637;4:172992979	95:4:172988637-172989046;4:172992979-172993381
4	172988630	172988647	4	172992922	172992941	1338	0	+	-	TYPE:DELETION	IDS:0,170	STRANDS:+-,170	MAX:4:172988638;4:172992941	95:4:172988638-172988638;4:172992941-172992941
4	174217021	174217027	4	174244565	174244584	1339	1.36908e-206	+	-	TYPE:DELETION	IDS:0,85	STRANDS:+-,85	MAX:4:174217025;4:174244584	95:4:174217025-174217025;4:174244584-174244584
4	175625156	175625173	4	175626958	175626979	1340	1.35876e-132	+	-	TYPE:DELETION	IDS:0,59	STRANDS:+-,59	MAX:4:175625165;4:175626969	95:4:175625165-175625165;4:175626969-175626969
4	175861673	175862318	4	175930213	175930930	1341	1.76815e-19	+	+	TYPE:INVERSION	IDS:0,6	STRANDS:++,6	MAX:4:175861680;4:175930224	95:4:175861680-175862094;4:175930224-175930630
4	175861672	175861691	4	175930166	175930187	1342	0	+	-	TYPE:DELETION	IDS:0,164	STRANDS:+-,164	MAX:4:175861681;4:175930187	95:4:175861681-175861681;4:175930187-175930187
4	152906313	152906334	4	176210738	176210760	1343	0.00140873	+	-	TYPE:DELETION	IDS:0,5	STRANDS:+-,5	MAX:4:152906324;4:176210760	95:4:152906324-152906324;4:176210760-176210760
4	152906319	152906327	4	176210777	176210787	1344	5.09469e-05	-	+	TYPE:DUPLICATION	IDS:0,9	STRANDS:-+,9	MAX:4:152906324;4:176210783	95:4:152906324-152906324;4:176210783-176210783
4	176695306	176695324	4	176695335	176695354	1345	0.00327208	+	-	TYPE:DELETION	IDS:0,4	STRANDS:+-,4	MAX:4:176695316;4:176695345	95:4:176695316-176695316;4:176695345-176695345
4	97418975	97419358	4	177444967	177445517	1346	2.1434e-46	-	+	TYPE:DUPLICATION	IDS:0,16	STRANDS:-+,16	MAX:4:97419306;4:177444971	95:4:97419084-97419348;4:177444971-177445352
4	178049277	178049297	4	178074595	178074614	1347	1.79729e-182	+	-	TYPE:DELETION	IDS:0,72	STRANDS:+-,72	MAX:4:178049287;4:178074614	95:4:178049287-178049287;4:178074614-178074614
4	179517232	179517233	4	179522446	179522448	1348	0	-	+	TYPE:DUPLICATION	IDS:0,188	STRANDS:-+,188	MAX:4:179517233;4:179522448	95:4:179517233-179517234;4:179522448-179522448
4	180396766	180396774	4	180396794	180396812	1349	2.41998e-05	+	-	TYPE:DELETION	IDS:0,9	STRANDS:+-,9	MAX:4:180396771;4:180396812	95:4:180396771-180396771;4:180396812-180396812
4	181876838	181876851	4	181878246	181878267	1350	0	+	-	TYPE:DELETION	IDS:0,159	STRANDS:+-,159	MAX:4:181876845;4:181878257	95:4:181876845-181876845;4:181878257-181878257
4	102671276	102671944	4	184384752	184385429	1351	5.25313e-203	+	-	TYPE:DELETION	IDS:0,74	STRANDS:+-,74	MAX:4:102671287;4:184385429	95:4:102671287-102671610;4:184385429-184385429
4	121180	121604	4	184658385	184658866	1352	0.0015873	+	-	TYPE:DELETION	IDS:0,16	STRANDS:+-,16	MAX:4:121191;4:184658866	95:4:121191-121427;4:184658866-184658866
4	185158140	185158142	4	185169180	185169182	1353	1.2179e-182	-	+	TYPE:DUPLICATION	IDS:0,76	STRANDS:-+,76	MAX:4:185158142;4:185169182	95:4:185158142-185158142;4:185169182-185169182
4	186154810	186154818	4	186156184	186156205	1354	2.76029e-176	+	-	TYPE:DELETION	IDS:0,71	STRANDS:+-,71	MAX:4:186154815;4:186156205	95:4:186154815-186154815;4:186156205-186156205
4	186441686	186442291	4	186444095	186444811	1355	7.0648e-25	+	+	TYPE:INVERSION	IDS:0,8	STRANDS:++,8	MAX:4:186441691;4:186444811	95:4:186441691-186442095;4:186444811-186444811
4	186441689	186441692	4	186444050	186444068	1356	0	+	-	TYPE:DELETION	IDS:0,175	STRANDS:+-,175	MAX:4:186441692;4:186444068	95:4:186441692-186441692;4:186444068-186444068
4	187093266	187093284	4	187098316	187098321	1357	0	-	+	TYPE:DUPLICATION	IDS:0,163	STRANDS:-+,163	MAX:4:187093274;4:187098321	95:4:187093274-187093274;4:187098321-187098321
4	187159974	187159982	4	187161258	187161268	1358	4.77267e-159	+	-	TYPE:DELETION	IDS:0,65	STRANDS:+-,65	MAX:4:187159979;4:187161264	95:4:187159979-187159979;4:187161264-187161264
4	187353491	187353637	4	187357048	187357184	1359	5.66392e-150	+	-	TYPE:DELETION	IDS:0,54	STRANDS:+-,54	MAX:4:187353502;4:187357184	95:4:187353499-187353534;4:187357184-187357184
4	187902736	187902757	4	187902856	187902878	1360	0.000112419	-	-	TYPE:INVERSION	IDS:0,8	STRANDS:--,8	MAX:4:187902747;4:187902878	95:4:187902747-187902747;4:187902878-187902878
4	188507178	188507199	4	188507199	188507217	1361	8.31429e-07	+	-	TYPE:DELETION	IDS:0,13	STRANDS:+-,13	MAX:4:188507189;4:188507217	95:4:188507189-188507189;4:188507217-188507217
4	181322641	181323361	4	188593739	188594195	1362	4.11248e-157	+	-	TYPE:DELETION	IDS:0,57	STRANDS:+-,57	MAX:4:181322652;4:188594048	95:4:181322652-181323001;4:188593871-188594194
4	188594193	188594194	4	188594326	188594328	1363	0.0625	-	+	TYPE:DUPLICATION	IDS:0,80	STRANDS:-+,80	MAX:4:188594194;4:188594327	95:4:188594194-188594194;4:188594327-188594327
4	1266892	1267555	4	188613696	188614290	1364	7.0436e-25	-	+	TYPE:DUPLICATION	IDS:0,8	STRANDS:-+,8	MAX:4:1267315;4:188613707	95:4:1266851-1267513;4:188613707-188614087
4	165742930	165742950	4	188649749	188649764	1365	2.20508e-19	+	-	TYPE:DELETION	IDS:0,8	STRANDS:+-,8	MAX:4:165742941;4:188649760	95:4:165742940-165742942;4:188649758-188649760
4	189437075	189437732	4	189438919	189439580	1366	8.79675e-17	+	+	TYPE:INVERSION	IDS:0,5	STRANDS:++,5	MAX:4:189437082;4:189438930	95:4:189437082-189437503;4:189438930-189439348
4	189437081	189437083	4	189438890	189438894	1367	8.18659e-234	+	-	TYPE:DELETION	IDS:0,104	STRANDS:+-,104	MAX:4:189437083;4:189438893	95:4:189437083-189437083;4:189438893-189438893
4	189262241	189262244	4	189590538	189590545	1368	3.48885e-212	-	+	TYPE:DUPLICATION	IDS:0,88	STRANDS:-+,88	MAX:4:189262244;4:189590542	95:4:189262244-189262244;4:189590542-189590542
4	189826015	189826036	4	189826275	189826297	1369	0.000112419	-	+	TYPE:DUPLICATION	IDS:0,8	STRANDS:-+,8	MAX:4:189826026;4:189826297	95:4:189826026-189826026;4:189826297-189826297
4	155076847	155077201	4	189825777	189826156	1370	0.00190114	+	-	TYPE:DELETION	IDS:0,30	STRANDS:+-,30	MAX:4:155076858;4:189826156	95:4:155076857-155077041;4:189826156-189826156
4	189826126	189826128	4	189826597	189826600	1371	6.74368e-11	-	+	TYPE:DUPLICATION	IDS:0,25	STRANDS:-+,25	MAX:4:189826128;4:189826599	95:4:189826128-189826128;4:189826599-189826599
4	190038365	190038386	4	190038476	190038491	1372	0.000125644	-	+	TYPE:DUPLICATION	IDS:0,8	STRANDS:-+,8	MAX:4:190038376;4:190038491	95:4:190038376-190038376;4:190038491-190038491
4	190038402	190038420	4	190038475	190038494	1373	0.00327208	+	-	TYPE:DELETION	IDS:0,4	STRANDS:+-,4	MAX:4:190038412;4:190038485	95:4:190038412-190038412;4:190038485-190038485
4	187386688	187387324	4	190050375	190051084	1374	1.79227e-19	+	-	TYPE:DELETION	IDS:0,6	STRANDS:+-,6	MAX:4:187386698;4:190051084	95:4:187386698-187387103;4:190051084-190051084
4	190228510	190228531	4	190230894	190230911	1375	9.2313e-51	-	+	TYPE:DUPLICATION	IDS:0,32	STRANDS:-+,32	MAX:4:190228521;4:190230911	95:4:190228521-190228521;4:190230911-190230911
4	4070832	4071390	4	190276245	190276960	1376	4.49445e-41	+	-	TYPE:DELETION	IDS:0,14	STRANDS:+-,14	MAX:4:4070836;4:190276960	95:4:4070836-4071222;4:190276960-190276960
4	153649537	153649538	4	190417711	190417713	1377	5.2502e-41	+	-	TYPE:DELETION	IDS:0,86	STRANDS:+-,86	MAX:4:153649538;4:190417712	95:4:153649538-153649538;4:190417712-190417712
4	190521218	190521350	4	190679698	190679912	1378	3.76075e-122	-	+	TYPE:DUPLICATION	IDS:0,44	STRANDS:-+,44	MAX:4:190521340;4:190679912	95:4:190521281-190521342;4:190679912-190679912
4	190539125	190539290	4	190691138	190691307	1379	1.65898e-157	-	+	TYPE:DUPLICATION	IDS:0,57	STRANDS:-+,57	MAX:4:190539287;4:190691149	95:4:190539244-190539287;4:190691148-190691184
4	48291438	48291890	4	190731429	190732101	1380	0.00143266	+	-	TYPE:DELETION	IDS:0,12	STRANDS:+-,12	MAX:4:48291449;4:190732101	95:4:48291449-48291709;4:190732101-190732101
4	161932396	161933076	4	190758027	190758693	1381	4.38456e-14	-	+	TYPE:DUPLICATION	IDS:0,4	STRANDS:-+,4	MAX:4:161932831;4:190758038	95:4:161932352-161933031;4:190758038-190758436
4	190711123	190711143	4	190891695	190891715	1382	0	-	+	TYPE:DUPLICATION	IDS:0,175	STRANDS:-+,175	MAX:4:190711134;4:190891715	95:4:190711134-190711134;4:190891715-190891715
5	16994	17324	5	23276	23488	1383	0.00265957	+	-	TYPE:DELETION	IDS:0,19	STRANDS:+-,19	MAX:5:17005;5:23488	95:5:17004-17149;5:23488-23488
5	539333	539334	5	656211	656230	1384	0	-	+	TYPE:DUPLICATION	IDS:0,173	STRANDS:-+,173	MAX:5:539334;5:656230	95:5:539334-539335;5:656230-656230
5	659596	659608	5	801360	801363	1385	0.047619	-	+	TYPE:DUPLICATION	IDS:0,95	STRANDS:-+,95	MAX:5:659604;5:801362	95:5:659604-659604;5:801362-801362
5	753815	754173	5	847115	847652	1386	4.03759e-49	-	+	TYPE:DUPLICATION	IDS:0,17	STRANDS:-+,17	MAX:5:754095;5:847126	95:5:753913-754163;5:847126-847491
5	1022344	1022558	5	1025852	1026039	1387	1.87014e-119	+	-	TYPE:DELETION	IDS:0,43	STRANDS:+-,43	MAX:5:1022355;5:1026029	95:5:1022354-1022421;5:1025977-1026030
5	959213	959232	5	1067526	1067546	1388	0.05	-	+	TYPE:DUPLICATION	IDS:0,85	STRANDS:-+,85	MAX:5:959222;5:1067536	95:5:959222-959222;5:1067536-1067536
5	1189514	1189517	5	1193463	1193468	1389	1.8542e-227	-	+	TYPE:DUPLICATION	IDS:0,97	STRANDS:-+,97	MAX:5:1189517;5:1193466	95:5:1189517-1189517;5:1193466-1193466
5	1253945	1253950	5	1254474	1254493	1390	5.14081e-09	+	-	TYPE:DELETION	IDS:0,18	STRANDS:+-,18	MAX:5:1253949;5:1254493	95:5:1253949-1253949;5:1254493-1254493
5	1253938	1253959	5	1254524	1254530	1391	3.56381e-07	-	+	TYPE:DUPLICATION	IDS:0,15	STRANDS:-+,15	MAX:5:1253949;5:1254528	95:5:1253949-1253949;5:1254528-1254528
5	1286509	1286520	5	1473972	1473978	1392	7.93105e-201	+	-	TYPE:DELETION	IDS:0,81	STRANDS:+-,81	MAX:5:1286515;5:1473976	95:5:1286515-1286515;5:1473976-1473976
5	1612608	1612611	5	1653411	1653428	1393	1.35086e-236	+	-	TYPE:DELETION	IDS:0,103	STRANDS:+-,103	MAX:5:1612611;5:1653428	95:5:1612611-1612611;5:1653428-1653428
5	1659358	1660087	5	1755081	1755736	1394	8.65965e-17	-	+	TYPE:DUPLICATION	IDS:0,5	STRANDS:-+,5	MAX:5:1659838;5:1755092	95:5:1659657-1660077;5:1755092-1755507
5	1660076	1660077	5	1755047	1755049	1395	0	-	-	TYPE:INVERSION	IDS:0,319	STRANDS:++,163;--,156	MAX:5:1660077;5:1755048	95:5:1660077-1660077;5:1755048-1755048
5	1846589	1846602	5	1846611	1846631	1396	9.736e-06	+	-	TYPE:DELETION	IDS:0,5	STRANDS:+-,5	MAX:5:1846597;5:1846631	95:5:1846596-1846597;5:1846631-1846631
5	1912911	1912930	5	1953146	1953168	1397	1.71333e-178	+	-	TYPE:DELETION	IDS:0,79	STRANDS:+-,79	MAX:5:1912920;5:1953168	95:5:1912920-1912920;5:1953168-1953168
5	1967623	1967629	5	2010079	2010101	1398	1.1842e-252	+	-	TYPE:DELETION	IDS:0,100	STRANDS:+-,100	MAX:5:1967627;5:2010101	95:5:1967627-1967627;5:2010101-2010101
5	2059002	2059034	5	2069844	2069866	1399	1.47348e-192	-	-	TYPE:INVERSION	IDS:0,70	STRANDS:++,34;--,36	MAX:5:2059024;5:2069866	95:5:2059007-2059025;5:2069866-2069866
5	2208437	2208448	5	2211361	2211365	1400	0	+	-	TYPE:DELETION	IDS:0,159	STRANDS:+-,159	MAX:5:2208443;5:2211364	95:5:2208443-2208443;5:2211364-2211364
5	2336701	2336719	5	2336741	2336763	1401	1.40982e-10	+	-	TYPE:DELETION	IDS:0,22	STRANDS:+-,22	MAX:5:2336711;5:2336763	95:5:2336711-2336711;5:2336763-2336763
5	2539262	2539267	5	2542069	2542087	1402	1.16363e-257	+	-	TYPE:DELETION	IDS:0,105	STRANDS:+-,105	MAX:5:2539266;5:2542087	95:5:2539266-2539266;5:2542087-2542087
5	3581307	3581325	5	3581349	3581360	1403	0.00163604	+	-	TYPE:DELETION	IDS:0,4	STRANDS:+-,4	MAX:5:3581317;5:3581350	95:5:3581317-3581317;5:3581350-3581351
5	3592177	3592188	5	3608614	3608635	1404	5.24234e-155	-	+	TYPE:DUPLICATION	IDS:0,61	STRANDS:-+,61	MAX:5:3592185;5:3608635	95:5:3592185-3592185;5:3608635-3608635
5	3585647	3585667	5	3613678	3613690	1405	6.44354e-206	-	+	TYPE:DUPLICATION	IDS:0,88	STRANDS:-+,88	MAX:5:3585657;5:3613690	95:5:3585657-3585657;5:3613690-3613690
5	309220	309700	5	3786451	3787007	1406	3.32772e-76	-	+	TYPE:DUPLICATION	IDS:0,27	STRANDS:-+,27	MAX:5:309540;5:3787007	95:5:309076-309555;5:3787007-3787007
5	3786602	3786622	5	3786625	3786646	1407	3.17681e-20	+	-	TYPE:DELETION	IDS:0,5	STRANDS:+-,5	MAX:5:3786613;5:3786636	95:5:3786609-3786615;5:3786633-3786639
5	5856517	5857162	5	5968957	5969595	1408	1.7694e-19	+	+	TYPE:INVERSION	IDS:0,6	STRANDS:++,6	MAX:5:5856524;5:5968968	95:5:5856524-5856938;5:5968968-5969377
5	5856516	5856535	5	5968921	5968925	1409	8.59579e-224	+	-	TYPE:DELETION	IDS:0,94	STRANDS:+-,94	MAX:5:5856525;5:5968924	95:5:5856525-5856525;5:5968924-5968924
5	6368031	6368034	5	6368066	6368078	1410	6.17722e-11	+	-	TYPE:DELETION	IDS:0,19	STRANDS:+-,19	MAX:5:6368034;5:6368078	95:5:6368034-6368034;5:6368078-6368078
5	7917037	7917766	5	7920540	7921264	1411	4.3993e-14	+	+	TYPE:INVERSION	IDS:0,4	STRANDS:++,4	MAX:5:7917048;5:7921264	95:5:7917048-7917477;5:7921264-7921264
5	7917042	7917055	5	7920499	7920521	1412	5.23279e-211	+	-	TYPE:DELETION	IDS:0,88	STRANDS:+-,88	MAX:5:7917049;5:7920521	95:5:7917049-7917049;5:7920521-7920521
5	8018956	8018959	5	8020645	8020650	1413	4.36952e-220	-	+	TYPE:DUPLICATION	IDS:0,92	STRANDS:-+,92	MAX:5:8018959;5:8020648	95:5:8018959-8018959;5:8020648-8020648
5	8702368	8702374	5	8747101	8747107	1414	1.82153e-185	+	-	TYPE:DELETION	IDS:0,76	STRANDS:+-,76	MAX:5:8702372;5:8747105	95:5:8702372-8702372;5:8747105-8747105
5	10527371	10528100	5	10532152	10532881	1415	4.38042e-14	+	+	TYPE:INVERSION	IDS:0,4	STRANDS:++,4	MAX:5:10527382;5:10532881	95:5:10527382-10527811;5:10532881-10532881
5	10527374	10527393	5	10532100	10532120	1416	6.91572e-172	+	-	TYPE:DELETION	IDS:0,75	STRANDS:+-,75	MAX:5:10527383;5:10532120	95:5:10527383-10527383;5:10532120-10532120
5	10710709	10710726	5	10727632	10727650	1417	1.01281e-184	+	-	TYPE:DELETION	IDS:0,75	STRANDS:+-,75	MAX:5:10710716;5:10727650	95:5:10710716-10710716;5:10727650-10727650
5	1289947	1290583	5	11120179	11120375	1418	4.4532e-65	+	-	TYPE:DELETION	IDS:0,23	STRANDS:+-,23	MAX:5:1289958;5:11120366	95:5:1289958-1290286;5:11120327-11120368
5	11003274	11003279	5	11176452	11176466	1419	0.0588235	-	+	TYPE:DUPLICATION	IDS:0,92	STRANDS:-+,92	MAX:5:11003278;5:11176466	95:5:11003278-11003278;5:11176466-11176466
5	11901725	11901726	5	11906885	11906889	1420	0	-	+	TYPE:DUPLICATION	IDS:0,160	STRANDS:-+,160	MAX:5:11901726;5:11906888	95:5:11901726-11901726;5:11906888-11906888
5	13416630	13416852	5	13422655	13422758	1421	0	+	-	TYPE:DELETION	IDS:0,150	STRANDS:+-,150	MAX:5:13416641;5:13422752	95:5:13416641-13416661;5:13422735-13422753
5	13855314	13855614	5	13855661	13856370	1422	6.20875e-70	+	+	TYPE:INVERSION	IDS:0,27	STRANDS:++,27	MAX:5:13855316;5:13856370	95:5:13855316-13855599;5:13856370-13856370
5	13855316	13855317	5	13855614	13855616	1423	0	+	-	TYPE:DELETION	IDS:0,260	STRANDS:+-,260	MAX:5:13855317;5:13855615	95:5:13855317-13855317;5:13855615-13855615
5	13855122	13855132	5	13856391	13856400	1424	0.05	-	+	TYPE:DUPLICATION	IDS:0,98	STRANDS:-+,98	MAX:5:13855123;5:13856395	95:5:13855123-13855125;5:13856395-13856395
5	14487613	14487624	5	14487661	14487663	1425	1.2472e-09	+	-	TYPE:DELETION	IDS:0,8	STRANDS:+-,8	MAX:5:14487621;5:14487663	95:5:14487621-14487621;5:14487663-14487663
5	15066242	15066260	5	15066276	15066295	1426	0.00327208	+	-	TYPE:DELETION	IDS:0,4	STRANDS:+-,4	MAX:5:15066252;5:15066286	95:5:15066252-15066252;5:15066286-15066286
5	15227959	15228688	5	15231056	15231736	1427	4.3993e-14	+	+	TYPE:INVERSION	IDS:0,4	STRANDS:++,4	MAX:5:15227970;5:15231067	95:5:15227970-15228399;5:15231067-15231493
5	15227965	15227976	5	15231022	15231025	1428	1.15564e-217	+	-	TYPE:DELETION	IDS:0,95	STRANDS:+-,95	MAX:5:15227971;5:15231024	95:5:15227971-15227971;5:15231024-15231024
5	15840443	15840453	5	15840480	15840486	1429	0.000130558	-	-	TYPE:INVERSION	IDS:0,7	STRANDS:--,7	MAX:5:15840449;5:15840481	95:5:15840449-15840449;5:15840481-15840481
5	16889621	16889724	5	16891326	16891462	1430	0.00454545	+	-	TYPE:DELETION	IDS:0,86	STRANDS:+-,86	MAX:5:16889632;5:16891462	95:5:16889629-16889648;5:16891462-16891462
5	17712337	17712826	5	17715716	17715871	1431	0	-	+	TYPE:DUPLICATION	IDS:0,215	STRANDS:-+,215	MAX:5:17712743;5:17715727	95:5:17712263-17712751;5:17715725-17715779
5	17403610	17403627	5	17719834	17719839	1432	0.0526316	-	+	TYPE:DUPLICATION	IDS:0,83	STRANDS:-+,83	MAX:5:17403617;5:17719837	95:5:17403617-17403617;5:17719837-17719837
5	17665523	17665534	5	17788293	17788305	1433	7.13435e-162	+	-	TYPE:DELETION	IDS:0,63	STRANDS:+-,63	MAX:5:17665528;5:17788300	95:5:17665528-17665528;5:17788300-17788300
5	18377632	18377644	5	18377672	18377689	1434	6.94937e-11	+	-	TYPE:DELETION	IDS:0,19	STRANDS:+-,19	MAX:5:18377639;5:18377689	95:5:18377639-18377639;5:18377689-18377689
5	21727485	21727495	5	21944667	21944676	1435	1.01694e-97	+	-	TYPE:DELETION	IDS:0,41	STRANDS:+-,41	MAX:5:21727491;5:21944672	95:5:21727491-21727491;5:21944672-21944672
5	22557617	22557627	5	22776598	22776619	1436	6.46846e-177	+	-	TYPE:DELETION	IDS:0,70	STRANDS:+-,70	MAX:5:22557623;5:22776608	95:5:22557623-22557623;5:22776608-22776608
5	554371	554826	5	23715766	23716496	1437	9.64671e-17	-	+	TYPE:DUPLICATION	IDS:0,5	STRANDS:-+,5	MAX:5:554713;5:23716496	95:5:554504-554816;5:23716496-23716496
5	24914479	24914483	5	24959403	24959425	1438	1.64556e-169	+	-	TYPE:DELETION	IDS:0,72	STRANDS:+-,72	MAX:5:24914482;5:24959425	95:5:24914482-24914482;5:24959425-24959425
5	18907623	18907624	5	26650722	26650726	1439	0	-	-	TYPE:INVERSION	IDS:0,165	STRANDS:++,91;--,74	MAX:5:18907624;5:26650725	95:5:18907624-18907625;5:26650725-26650725
5	27158259	27158269	5	27158303	27158314	1440	0.000261117	+	-	TYPE:DELETION	IDS:0,7	STRANDS:+-,7	MAX:5:27158265;5:27158309	95:5:27158265-27158265;5:27158309-27158309
5	26540310	26540316	5	28477965	28477983	1441	7.42418e-184	-	+	TYPE:DUPLICATION	IDS:0,74	STRANDS:-+,74	MAX:5:26540315;5:28477972	95:5:26540315-26540315;5:28477972-28477972
5	28811778	28811798	5	28824585	28824590	1442	0.047619	-	+	TYPE:DUPLICATION	IDS:0,87	STRANDS:-+,87	MAX:5:28811788;5:28824588	95:5:28811788-28811788;5:28824588-28824588
5	28932974	28933231	5	28934896	28934945	1443	0	-	-	TYPE:INVERSION	IDS:0,130	STRANDS:++,91;--,39	MAX:5:28933079;5:28934945	95:5:28933020-28933132;5:28934945-28934945
5	28955787	28956479	5	29145687	29146366	1444	4.41224e-14	+	+	TYPE:INVERSION	IDS:0,4	STRANDS:++,4	MAX:5:28955797;5:29145698	95:5:28955797-28956226;5:29145698-29146121
5	28955788	28955808	5	29145650	29145656	1445	4.0313e-201	+	-	TYPE:DELETION	IDS:0,82	STRANDS:+-,82	MAX:5:28955798;5:29145654	95:5:28955798-28955798;5:29145654-29145654
5	29391284	29392027	5	29395804	29396485	1446	4.32057e-14	+	+	TYPE:INVERSION	IDS:0,4	STRANDS:++,4	MAX:5:29391295;5:29395815	95:5:29391295-29391724;5:29395815-29396241
5	29391293	29391297	5	29395766	29395770	1447	0	+	-	TYPE:DELETION	IDS:0,163	STRANDS:+-,163	MAX:5:29391296;5:29395769	95:5:29391296-29391296;5:29395769-29395769
5	29787026	29787030	5	29790773	29790778	1448	0.0526316	-	-	TYPE:INVERSION	IDS:0,156	STRANDS:++,83;--,73	MAX:5:29787030;5:29790777	95:5:29787030-29787030;5:29790777-29790777
5	32746802	32747531	5	32748355	32748952	1449	1.41507e-27	+	+	TYPE:INVERSION	IDS:0,9	STRANDS:++,9	MAX:5:32746813;5:32748366	95:5:32746813-32747214;5:32748366-32748760
5	32746811	32746814	5	32748308	32748330	1450	0	+	-	TYPE:DELETION	IDS:0,150	STRANDS:+-,150	MAX:5:32746814;5:32748330	95:5:32746814-32746814;5:32748330-32748330
5	34245448	34246017	5	34253700	34254430	1451	4.36154e-14	-	+	TYPE:DUPLICATION	IDS:0,4	STRANDS:-+,4	MAX:5:34245798;5:34254430	95:5:34245305-34245873;5:34254430-34254430
5	35734498	35734506	5	35734540	35734549	1452	2.41998e-05	+	-	TYPE:DELETION	IDS:0,9	STRANDS:+-,9	MAX:5:35734503;5:35734543	95:5:35734503-35734503;5:35734543-35734543
5	35859853	35859871	5	35870581	35870588	1453	8.20524e-163	+	-	TYPE:DELETION	IDS:0,66	STRANDS:+-,66	MAX:5:35859862;5:35870586	95:5:35859862-35859862;5:35870586-35870586
5	36452461	36452479	5	36460457	36460463	1454	4.79479e-215	+	-	TYPE:DELETION	IDS:0,86	STRANDS:+-,86	MAX:5:36452470;5:36460461	95:5:36452470-36452470;5:36460461-36460461
5	42092172	42092178	5	42095822	42095830	1455	2.17344e-198	+	-	TYPE:DELETION	IDS:0,80	STRANDS:+-,80	MAX:5:42092176;5:42095827	95:5:42092176-42092176;5:42095827-42095827
5	42165909	42166638	5	42167817	42168535	1456	1.76242e-19	+	+	TYPE:INVERSION	IDS:0,6	STRANDS:++,6	MAX:5:42165920;5:42168535	95:5:42165920-42166334;5:42168535-42168535
5	42165918	42165921	5	42167770	42167792	1457	0	+	-	TYPE:DELETION	IDS:0,162	STRANDS:+-,162	MAX:5:42165921;5:42167792	95:5:42165921-42165921;5:42167792-42167792
5	43163251	43163383	5	43171123	43171287	1458	0.00460829	+	-	TYPE:DELETION	IDS:0,72	STRANDS:+-,72	MAX:5:43163259;5:43171282	95:5:43163257-43163284;5:43171243-43171282
5	43237822	43238551	5	43391095	43391805	1459	8.88532e-17	+	+	TYPE:INVERSION	IDS:0,5	STRANDS:++,5	MAX:5:43237833;5:43391805	95:5:43237833-43238254;5:43391805-43391805
5	43237823	43237844	5	43391049	43391068	1460	6.08594e-180	+	-	TYPE:DELETION	IDS:0,82	STRANDS:+-,82	MAX:5:43237834;5:43391068	95:5:43237834-43237834;5:43391068-43391068
5	44679318	44679334	5	44681757	44681779	1461	1.46424e-208	+	-	TYPE:DELETION	IDS:0,78	STRANDS:+-,78	MAX:5:44679324;5:44681779	95:5:44679323-44679325;5:44681779-44681779
5	46144034	46144045	5	46146158	46146180	1462	1.78493e-302	+	-	TYPE:DELETION	IDS:0,127	STRANDS:+-,127	MAX:5:46144040;5:46146180	95:5:46144040-46144040;5:46146180-46146180
5	46186099	46186117	5	46186128	46186147	1463	0.00327208	+	-	TYPE:DELETION	IDS:0,4	STRANDS:+-,4	MAX:5:46186109;5:46186138	95:5:46186109-46186109;5:46186138-46186138
5	46310262	46310991	5	46312126	46312823	1464	4.32577e-14	-	+	TYPE:DUPLICATION	IDS:0,4	STRANDS:-+,4	MAX:5:46310742;5:46312136	95:5:46310552-46310981;5:46312136-46312564
5	46310974	46310991	5	46312089	46312108	1465	1.31107e-11	-	-	TYPE:INVERSION	IDS:0,22	STRANDS:--,22	MAX:5:46310981;5:46312108	95:5:46310981-46310981;5:46312108-46312108
5	46310961	46310973	5	46312130	46312143	1466	3.81065e-15	+	+	TYPE:INVERSION	IDS:0,26	STRANDS:++,26	MAX:5:46310968;5:46312143	95:5:46310968-46310968;5:46312143-46312143
5	46328781	46328883	5	46332413	46332734	1467	0.003125	-	+	TYPE:DUPLICATION	IDS:0,32	STRANDS:-+,32	MAX:5:46328873;5:46332424	95:5:46328844-46328876;5:46332424-46332495
5	49885902	49885921	5	49934447	49934465	1468	0.05	-	+	TYPE:DUPLICATION	IDS:0,131	STRANDS:-+,131	MAX:5:49885911;5:49934455	95:5:49885911-49885911;5:49934455-49934455
5	51861428	51861444	5	51886036	51886041	1469	0.0526316	-	+	TYPE:DUPLICATION	IDS:0,103	STRANDS:-+,103	MAX:5:51861434;5:51886039	95:5:51861434-51861434;5:51886039-51886039
5	52887490	52887508	5	52893752	52893774	1470	0	-	-	TYPE:INVERSION	IDS:0,182	STRANDS:++,99;--,83	MAX:5:52887498;5:52893774	95:5:52887498-52887498;5:52893774-52893774
5	53122049	53122778	5	53125261	53125961	1471	4.3286e-14	-	+	TYPE:DUPLICATION	IDS:0,4	STRANDS:-+,4	MAX:5:53122529;5:53125272	95:5:53122339-53122768;5:53125272-53125698
5	53122762	53122778	5	53125231	53125236	1472	0	-	-	TYPE:INVERSION	IDS:0,345	STRANDS:++,181;--,164	MAX:5:53122771;5:53125234	95:5:53122770-53122771;5:53125234-53125235
5	53814683	53814704	5	53814712	53814734	1473	5.71307e-08	+	-	TYPE:DELETION	IDS:0,17	STRANDS:+-,17	MAX:5:53814694;5:53814734	95:5:53814694-53814694;5:53814734-53814734
5	54025690	54026419	5	54106413	54107025	1474	7.05982e-25	+	+	TYPE:INVERSION	IDS:0,8	STRANDS:++,8	MAX:5:54025701;5:54106424	95:5:54025701-54026106;5:54106424-54106822
5	54025699	54025702	5	54106375	54106377	1475	0	+	-	TYPE:DELETION	IDS:0,153	STRANDS:+-,153	MAX:5:54025702;5:54106377	95:5:54025702-54025702;5:54106377-54106377
5	55059873	55059885	5	55059901	55059914	1476	0.000606501	+	-	TYPE:DELETION	IDS:0,6	STRANDS:+-,6	MAX:5:55059880;5:55059908	95:5:55059880-55059880;5:55059908-55059908
5	56181729	56181750	5	56181923	56181945	1477	3.86235e-06	+	+	TYPE:INVERSION	IDS:0,12	STRANDS:++,12	MAX:5:56181740;5:56181945	95:5:56181740-56181740;5:56181945-56181945
5	56181702	56181703	5	56181925	56181945	1478	0.0526316	-	-	TYPE:INVERSION	IDS:0,13	STRANDS:++,1;--,12	MAX:5:56181703;5:56181945	95:5:56181703-56181703;5:56181945-56181945
5	57522069	57522077	5	57522090	57522100	1479	6.32918e-05	+	-	TYPE:DELETION	IDS:0,9	STRANDS:+-,9	MAX:5:57522074;5:57522100	95:5:57522074-57522074;5:57522100-57522100
5	58899921	58899940	5	58899951	58899970	1480	0.00133521	+	-	TYPE:DELETION	IDS:0,4	STRANDS:+-,4	MAX:5:58899932;5:58899961	95:5:58899931-58899932;5:58899961-58899961
5	60097906	60097914	5	60097924	60097941	1481	2.41998e-05	+	-	TYPE:DELETION	IDS:0,9	STRANDS:+-,9	MAX:5:60097911;5:60097941	95:5:60097911-60097911;5:60097941-60097941
5	61512708	61512915	5	61553977	61554193	1482	1.16196e-116	-	+	TYPE:DUPLICATION	IDS:0,42	STRANDS:-+,42	MAX:5:61512905;5:61553988	95:5:61512816-61512907;5:61553987-61554058
5	61811966	61811969	5	62063363	62063367	1483	1.06728e-200	-	+	TYPE:DUPLICATION	IDS:0,88	STRANDS:-+,88	MAX:5:61811969;5:62063366	95:5:61811969-61811969;5:62063366-62063366
5	63729611	63729630	5	63769649	63769654	1484	1.97626e-323	-	-	TYPE:INVERSION	IDS:0,129	STRANDS:++,54;--,75	MAX:5:63729620;5:63769652	95:5:63729620-63729620;5:63769652-63769652
5	63726575	63726578	5	63771658	63771663	1485	0	-	-	TYPE:INVERSION	IDS:0,148	STRANDS:++,81;--,67	MAX:5:63726577;5:63771661	95:5:63726577-63726578;5:63771661-63771662
5	97395503	97395507	5	97550085	97550092	1486	1.49281e-205	-	+	TYPE:DUPLICATION	IDS:0,83	STRANDS:-+,83	MAX:5:97395507;5:97550089	95:5:97395507-97395507;5:97550089-97550089
5	108538416	108538437	5	108543571	108543590	1487	3.31955e-203	-	+	TYPE:DUPLICATION	IDS:0,83	STRANDS:-+,83	MAX:5:108538427;5:108543590	95:5:108538427-108538427;5:108543590-108543590
5	64634400	64635129	5	64640785	64641459	1488	4.43974e-14	+	+	TYPE:INVERSION	IDS:0,4	STRANDS:++,4	MAX:5:64634411;5:64640796	95:5:64634411-64634840;5:64640796-64641217
5	64634407	64634417	5	64640743	64640749	1489	5.25379e-213	+	-	TYPE:DELETION	IDS:0,87	STRANDS:+-,87	MAX:5:64634412;5:64640747	95:5:64634412-64634412;5:64640747-64640747
5	65341231	65341247	5	65341293	65341315	1490	5.77628e-11	+	-	TYPE:DELETION	IDS:0,22	STRANDS:+-,22	MAX:5:65341240;5:65341315	95:5:65341240-65341240;5:65341315-65341315
5	65396948	65396966	5	65396985	65397004	1491	2.15431e-09	+	-	TYPE:DELETION	IDS:0,18	STRANDS:+-,18	MAX:5:65396958;5:65397004	95:5:65396958-65396958;5:65397004-65397004
5	68260892	68260913	5	68262002	68262024	1492	0.00140873	-	+	TYPE:DUPLICATION	IDS:0,5	STRANDS:-+,5	MAX:5:68260903;5:68262024	95:5:68260903-68260903;5:68262024-68262024
5	68260940	68260948	5	68261993	68262015	1493	2.24824e-07	+	-	TYPE:DELETION	IDS:0,9	STRANDS:+-,9	MAX:5:68260945;5:68262015	95:5:68260945-68260945;5:68262015-68262015
5	70586333	70586923	5	70659788	70660430	1494	9.16263e-17	-	+	TYPE:DUPLICATION	IDS:0,5	STRANDS:-+,5	MAX:5:70586729;5:70659799	95:5:70586236-70586825;5:70659799-70660196
5	70810987	70811008	5	70811040	70811058	1495	4.22529e-10	+	-	TYPE:DELETION	IDS:0,22	STRANDS:+-,22	MAX:5:70810998;5:70811058	95:5:70810998-70810998;5:70811058-70811058
5	77347781	77347802	5	77347874	77347896	1496	2.08375e-05	+	-	TYPE:DELETION	IDS:0,10	STRANDS:+-,10	MAX:5:77347792;5:77347896	95:5:77347792-77347792;5:77347896-77347896
5	79046311	79046328	5	79051659	79051663	1497	0	-	-	TYPE:INVERSION	IDS:0,158	STRANDS:++,87;--,71	MAX:5:79046320;5:79051662	95:5:79046320-79046320;5:79051662-79051662
5	79362132	79362150	5	79362163	79362182	1498	0.00327208	+	-	TYPE:DELETION	IDS:0,4	STRANDS:+-,4	MAX:5:79362142;5:79362173	95:5:79362142-79362142;5:79362173-79362173
5	79524839	79524860	5	79524858	79524880	1499	0.00140873	+	-	TYPE:DELETION	IDS:0,5	STRANDS:+-,5	MAX:5:79524850;5:79524880	95:5:79524850-79524850;5:79524880-79524880
5	80090230	80090237	5	80090268	80090288	1500	7.85947e-07	+	-	TYPE:DELETION	IDS:0,11	STRANDS:+-,11	MAX:5:80090235;5:80090288	95:5:80090235-80090235;5:80090288-80090288
5	82213352	82213373	5	82213378	82213399	1501	1.70443e-06	+	-	TYPE:DELETION	IDS:0,13	STRANDS:+-,13	MAX:5:82213363;5:82213399	95:5:82213363-82213363;5:82213399-82213399
5	636104	636418	5	83948261	83948396	1502	0	+	-	TYPE:DELETION	IDS:0,232	STRANDS:+-,232	MAX:5:636115;5:83948396	95:5:636115-636325;5:83948396-83948396
5	83856900	83857584	5	83953959	83954643	1503	4.40303e-14	+	+	TYPE:INVERSION	IDS:0,4	STRANDS:++,4	MAX:5:83856909;5:83953970	95:5:83856909-83857338;5:83953970-83954397
5	83856902	83856920	5	83953926	83953932	1504	8.18801e-169	+	-	TYPE:DELETION	IDS:0,72	STRANDS:+-,72	MAX:5:83856910;5:83953930	95:5:83856910-83856910;5:83953930-83953930
5	83944976	83944980	5	83964238	83964244	1505	1.41332e-190	+	-	TYPE:DELETION	IDS:0,80	STRANDS:+-,80	MAX:5:83944979;5:83964242	95:5:83944979-83944979;5:83964242-83964242
5	84003677	84003698	5	84090596	84090604	1506	1.4899e-243	-	+	TYPE:DUPLICATION	IDS:0,96	STRANDS:-+,96	MAX:5:84003688;5:84090600	95:5:84003688-84003688;5:84090600-84090600
5	84251119	84251124	5	84399929	84399949	1507	1.94214e-224	+	-	TYPE:DELETION	IDS:0,94	STRANDS:+-,94	MAX:5:84251123;5:84399949	95:5:84251123-84251123;5:84399949-84399949
5	84666893	84667622	5	84830834	84831545	1508	7.08991e-25	+	+	TYPE:INVERSION	IDS:0,8	STRANDS:++,8	MAX:5:84666904;5:84830845	95:5:84666904-84667309;5:84830845-84831240
5	84666902	84666905	5	84830789	84830805	1509	0	+	-	TYPE:DELETION	IDS:0,160	STRANDS:+-,160	MAX:5:84666905;5:84830805	95:5:84666905-84666905;5:84830805-84830805
5	85251535	85251553	5	85252340	85252353	1510	0.0476414	-	+	TYPE:DUPLICATION	IDS:0,6	STRANDS:-+,6	MAX:5:85251543;5:85252347	95:5:85251543-85251543;5:85252347-85252347
5	85251573	85251583	5	85252346	85252357	1511	0.000261117	+	-	TYPE:DELETION	IDS:0,7	STRANDS:+-,7	MAX:5:85251579;5:85252352	95:5:85251579-85251579;5:85252352-85252352
5	85498275	85498296	5	85561571	85561593	1512	1.02636e-47	+	-	TYPE:DELETION	IDS:0,29	STRANDS:+-,29	MAX:5:85498286;5:85561593	95:5:85498286-85498286;5:85561593-85561593
5	85794091	85794109	5	85795182	85795189	1513	2.36366e-205	+	-	TYPE:DELETION	IDS:0,82	STRANDS:+-,82	MAX:5:85794099;5:85795187	95:5:85794099-85794099;5:85795187-85795187
5	85984977	85984978	5	86184731	86184753	1514	1.09416e-201	-	+	TYPE:DUPLICATION	IDS:0,98	STRANDS:-+,98	MAX:5:85984978;5:86184753	95:5:85984978-85984979;5:86184753-86184753
5	86223646	86224375	5	86229696	86230350	1515	8.84128e-17	+	+	TYPE:INVERSION	IDS:0,5	STRANDS:++,5	MAX:5:86223657;5:86229707	95:5:86223657-86224078;5:86229707-86230120
5	86223655	86223658	5	86229655	86229659	1516	0	+	-	TYPE:DELETION	IDS:0,153	STRANDS:+-,153	MAX:5:86223658;5:86229658	95:5:86223658-86223658;5:86229658-86229658
5	87810394	87810412	5	87810422	87810441	1517	0.00327208	+	-	TYPE:DELETION	IDS:0,4	STRANDS:+-,4	MAX:5:87810404;5:87810432	95:5:87810404-87810404;5:87810432-87810432
5	89168247	89168972	5	89169520	89170250	1518	4.38949e-14	+	+	TYPE:INVERSION	IDS:0,4	STRANDS:++,4	MAX:5:89168258;5:89170250	95:5:89168258-89168686;5:89170250-89170250
5	89168256	89168259	5	89169475	89169497	1519	1.01149e-234	+	-	TYPE:DELETION	IDS:0,100	STRANDS:+-,100	MAX:5:89168259;5:89169497	95:5:89168259-89168259;5:89169497-89169497
5	90916430	90916451	5	90916457	90916473	1520	0.000712583	+	-	TYPE:DELETION	IDS:0,5	STRANDS:+-,5	MAX:5:90916441;5:90916465	95:5:90916441-90916441;5:90916465-90916466
5	92539780	92540375	5	92575280	92575876	1521	1.41468e-27	+	+	TYPE:INVERSION	IDS:0,9	STRANDS:++,9	MAX:5:92539785;5:92575290	95:5:92539785-92540186;5:92575290-92575682
5	92539783	92539786	5	92575234	92575238	1522	0	+	-	TYPE:DELETION	IDS:0,157	STRANDS:+-,157	MAX:5:92539786;5:92575237	95:5:92539786-92539786;5:92575237-92575237
5	95965980	95966709	5	95967914	95968540	1523	3.54061e-22	+	+	TYPE:INVERSION	IDS:0,7	STRANDS:++,7	MAX:5:95965991;5:95967925	95:5:95965991-95966400;5:95967925-95968326
5	95965986	95965997	5	95967873	95967890	1524	0	+	-	TYPE:DELETION	IDS:0,152	STRANDS:+-,152	MAX:5:95965992;5:95967890	95:5:95965992-95965992;5:95967890-95967890
5	96110202	96110220	5	96112081	96112083	1525	0	+	-	TYPE:DELETION	IDS:0,163	STRANDS:+-,163	MAX:5:96110210;5:96112082	95:5:96110210-96110210;5:96112082-96112082
5	96182631	96182652	5	96182671	96182693	1526	0.00140873	+	-	TYPE:DELETION	IDS:0,5	STRANDS:+-,5	MAX:5:96182642;5:96182693	95:5:96182642-96182642;5:96182693-96182693
5	96182902	96182920	5	96182944	96182960	1527	0.0016374	+	-	TYPE:DELETION	IDS:0,4	STRANDS:+-,4	MAX:5:96182912;5:96182950	95:5:96182912-96182912;5:96182950-96182951
5	96534625	96534635	5	96534663	96534674	1528	0.000267645	+	-	TYPE:DELETION	IDS:0,7	STRANDS:+-,7	MAX:5:96534631;5:96534669	95:5:96534631-96534631;5:96534669-96534669
5	96538581	96538582	5	97108559	97108561	1529	0	-	+	TYPE:DUPLICATION	IDS:0,157	STRANDS:-+,157	MAX:5:96538582;5:97108560	95:5:96538582-96538582;5:97108560-97108560
5	97579221	97579239	5	97579248	97579267	1530	0.000545885	+	-	TYPE:DELETION	IDS:0,4	STRANDS:+-,4	MAX:5:97579231;5:97579258	95:5:97579230-97579231;5:97579258-97579258
5	97837621	97837632	5	97844219	97844240	1531	0	+	-	TYPE:DELETION	IDS:0,132	STRANDS:+-,132	MAX:5:97837625;5:97844240	95:5:97837615-97837625;5:97844240-97844240
5	98134181	98134187	5	98312442	98312448	1532	8.0263e-196	+	-	TYPE:DELETION	IDS:0,80	STRANDS:+-,80	MAX:5:98134185;5:98312446	95:5:98134185-98134185;5:98312446-98312446
5	99381877	99382606	5	99384417	99385096	1533	4.38949e-14	+	+	TYPE:INVERSION	IDS:0,4	STRANDS:++,4	MAX:5:99381888;5:99384428	95:5:99381888-99382317;5:99384428-99384853
5	99381878	99381899	5	99384371	99384393	1534	2.78716e-135	+	-	TYPE:DELETION	IDS:0,56	STRANDS:+-,56	MAX:5:99381889;5:99384393	95:5:99381889-99381889;5:99384393-99384393
5	99362731	99362739	5	99465245	99465254	1535	4.626e-171	+	-	TYPE:DELETION	IDS:0,68	STRANDS:+-,68	MAX:5:99362736;5:99465251	95:5:99362736-99362736;5:99465251-99465251
5	99429207	99429219	5	99601657	99601679	1536	5.01308e-56	+	-	TYPE:DELETION	IDS:0,24	STRANDS:+-,24	MAX:5:99429212;5:99601679	95:5:99429211-99429212;5:99601679-99601679
5	101496677	101496697	5	101505020	101505024	1537	0	-	+	TYPE:DUPLICATION	IDS:0,173	STRANDS:-+,173	MAX:5:101496687;5:101505023	95:5:101496687-101496687;5:101505023-101505023
5	101796602	101796623	5	101796638	101796660	1538	7.15911e-07	+	-	TYPE:DELETION	IDS:0,14	STRANDS:+-,14	MAX:5:101796613;5:101796660	95:5:101796613-101796613;5:101796660-101796660
5	102446700	102446720	5	102446737	102446759	1539	1.57607e-06	+	-	TYPE:DELETION	IDS:0,12	STRANDS:+-,12	MAX:5:102446711;5:102446759	95:5:102446711-102446711;5:102446759-102446759
5	103279159	103279175	5	103375169	103375182	1540	5.17961e-198	+	-	TYPE:DELETION	IDS:0,76	STRANDS:+-,76	MAX:5:103279165;5:103375178	95:5:103279165-103279165;5:103375178-103375178
5	103705863	103706486	5	103794763	103795374	1541	3.5579e-22	+	+	TYPE:INVERSION	IDS:0,7	STRANDS:++,7	MAX:5:103705869;5:103794774	95:5:103705869-103706278;5:103794774-103795171
5	103705863	103705877	5	103794713	103794731	1542	0	+	-	TYPE:DELETION	IDS:0,165	STRANDS:+-,165	MAX:5:103705870;5:103794731	95:5:103705870-103705870;5:103794731-103794731
5	103854282	103854292	5	103860314	103860336	1543	5.07511e-162	+	-	TYPE:DELETION	IDS:0,65	STRANDS:+-,65	MAX:5:103854288;5:103860336	95:5:103854288-103854288;5:103860336-103860336
5	103812451	103813180	5	103861543	103862214	1544	4.42714e-14	+	+	TYPE:INVERSION	IDS:0,4	STRANDS:++,4	MAX:5:103812462;5:103861554	95:5:103812462-103812891;5:103861554-103861975
5	103812459	103812464	5	103861501	103861506	1545	6.83377e-177	+	-	TYPE:DELETION	IDS:0,75	STRANDS:+-,75	MAX:5:103812463;5:103861505	95:5:103812463-103812463;5:103861505-103861505
5	104665774	104665787	5	104669380	104669383	1546	0	-	-	TYPE:INVERSION	IDS:0,308	STRANDS:++,163;--,145	MAX:5:104665781;5:104669382	95:5:104665781-104665781;5:104669382-104669382
5	105894363	105895092	5	105895569	105896295	1547	4.38949e-14	+	+	TYPE:INVERSION	IDS:0,4	STRANDS:++,4	MAX:5:105894374;5:105896295	95:5:105894374-105894803;5:105896295-105896295
5	105894371	105894377	5	105895530	105895537	1548	1.55453e-194	+	-	TYPE:DELETION	IDS:0,79	STRANDS:+-,79	MAX:5:105894375;5:105895535	95:5:105894375-105894375;5:105895535-105895535
5	106324749	106324750	5	106326249	106326253	1549	0	-	+	TYPE:DUPLICATION	IDS:0,172	STRANDS:-+,172	MAX:5:106324750;5:106326252	95:5:106324750-106324751;5:106326252-106326252
5	106725678	106726407	5	106728622	106729194	1550	1.12628e-35	+	+	TYPE:INVERSION	IDS:0,12	STRANDS:++,12	MAX:5:106725689;5:106728631	95:5:106725689-106726081;5:106728631-106729017
5	106725689	106725690	5	106728583	106728585	1551	0	+	-	TYPE:DELETION	IDS:0,169	STRANDS:+-,169	MAX:5:106725690;5:106728584	95:5:106725690-106725690;5:106728584-106728584
5	107776178	107776185	5	107907390	107907398	1552	3.49517e-146	-	+	TYPE:DUPLICATION	IDS:0,59	STRANDS:-+,59	MAX:5:107776184;5:107907394	95:5:107776184-107776184;5:107907394-107907394
5	108239795	108239813	5	108239833	108239852	1553	0.00327208	+	-	TYPE:DELETION	IDS:0,4	STRANDS:+-,4	MAX:5:108239805;5:108239843	95:5:108239805-108239805;5:108239843-108239843
5	111889635	111889644	5	111889654	111889673	1554	7.52024e-07	+	-	TYPE:DELETION	IDS:0,9	STRANDS:+-,9	MAX:5:111889641;5:111889673	95:5:111889641-111889641;5:111889673-111889673
5	113127930	113128622	5	114968807	114969460	1555	4.59223e-14	+	-	TYPE:DELETION	IDS:0,4	STRANDS:+-,4	MAX:5:113127940;5:114969258	95:5:113127940-113128369;5:114969036-114969446
5	115346706	115346727	5	115351061	115351067	1556	8.27772e-07	+	+	TYPE:INVERSION	IDS:0,14	STRANDS:++,14	MAX:5:115346717;5:115351065	95:5:115346717-115346717;5:115351065-115351065
5	115346969	115346983	5	115350922	115350937	1557	2.33727e-273	-	-	TYPE:INVERSION	IDS:0,122	STRANDS:++,91;--,31	MAX:5:115346976;5:115350937	95:5:115346976-115346976;5:115350937-115350937
5	115346681	115346689	5	115351061	115351074	1558	2.41998e-05	-	-	TYPE:INVERSION	IDS:0,9	STRANDS:--,9	MAX:5:115346686;5:115351074	95:5:115346686-115346686;5:115351074-115351074
5	1307537	1308043	5	115436107	115436477	1559	3.63027e-84	+	-	TYPE:DELETION	IDS:0,30	STRANDS:+-,30	MAX:5:1307540;5:115436427	95:5:1307540-1307902;5:115436241-115436466
5	116239570	116240299	5	116269116	116269712	1560	1.41229e-27	+	+	TYPE:INVERSION	IDS:0,9	STRANDS:++,9	MAX:5:116239581;5:116269127	95:5:116239581-116239982;5:116269127-116269519
5	116239579	116239582	5	116269069	116269087	1561	0	+	-	TYPE:DELETION	IDS:0,171	STRANDS:+-,171	MAX:5:116239582;5:116269087	95:5:116239582-116239582;5:116269087-116269087
5	118936967	118937174	5	118938382	118938761	1562	0.00212314	+	-	TYPE:DELETION	IDS:0,31	STRANDS:+-,31	MAX:5:118936978;5:118938761	95:5:118936976-118937033;5:118938761-118938761
5	119376957	119377193	5	119386028	119386112	1563	6.52237e-237	+	-	TYPE:DELETION	IDS:0,86	STRANDS:+-,86	MAX:5:119376968;5:119386112	95:5:119376967-119376990;5:119386112-119386112
5	119557822	119557828	5	119606981	119606999	1564	9.26432e-169	-	+	TYPE:DUPLICATION	IDS:0,69	STRANDS:-+,69	MAX:5:119557827;5:119606999	95:5:119557827-119557827;5:119606999-119606999
5	119838914	119839575	5	119928713	119929378	1565	8.86394e-17	+	+	TYPE:INVERSION	IDS:0,5	STRANDS:++,5	MAX:5:119838921;5:119928724	95:5:119838921-119839342;5:119928724-119929135
5	119838913	119838932	5	119928669	119928673	1566	0	+	-	TYPE:DELETION	IDS:0,149	STRANDS:+-,149	MAX:5:119838922;5:119928672	95:5:119838922-119838922;5:119928672-119928672
5	120515110	120515739	5	120589316	120589940	1567	3.52268e-22	+	+	TYPE:INVERSION	IDS:0,7	STRANDS:++,7	MAX:5:120515116;5:120589327	95:5:120515116-120515525;5:120589327-120589731
5	120515113	120515118	5	120589271	120589292	1568	4.63381e-210	+	-	TYPE:DELETION	IDS:0,91	STRANDS:+-,91	MAX:5:120515117;5:120589281	95:5:120515117-120515117;5:120589281-120589281
5	120947035	120947040	5	121032069	121032076	1569	1.76073e-195	-	+	TYPE:DUPLICATION	IDS:0,79	STRANDS:-+,79	MAX:5:120947040;5:121032073	95:5:120947040-120947040;5:121032073-121032073
5	5132443	5132464	5	123886163	123886171	1570	8.70535e-38	-	+	TYPE:DUPLICATION	IDS:0,22	STRANDS:-+,22	MAX:5:5132454;5:123886168	95:5:5132454-5132454;5:123886168-123886168
5	124368457	124368478	5	124368487	124368505	1571	1.04187e-05	+	-	TYPE:DELETION	IDS:0,10	STRANDS:+-,10	MAX:5:124368468;5:124368505	95:5:124368468-124368468;5:124368505-124368505
5	17466689	17467381	5	124716954	124717585	1572	4.5779e-14	+	-	TYPE:DELETION	IDS:0,4	STRANDS:+-,4	MAX:5:17466699;5:124717392	95:5:17466699-17467128;5:124716915-124717545
5	5816429	5816843	5	125856927	125857420	1573	0.00137741	+	-	TYPE:DELETION	IDS:0,44	STRANDS:+-,44	MAX:5:5816440;5:125857185	95:5:5816440-5816709;5:125856704-125857196
5	127406860	127407589	5	127412493	127413067	1574	5.65808e-33	+	+	TYPE:INVERSION	IDS:0,11	STRANDS:++,11	MAX:5:127406871;5:127412504	95:5:127406871-127407266;5:127412504-127412889
5	127406869	127406872	5	127412449	127412451	1575	0	+	-	TYPE:DELETION	IDS:0,162	STRANDS:+-,162	MAX:5:127406872;5:127412451	95:5:127406872-127406872;5:127412451-127412451
5	170130023	170130030	5	170131131	170131151	1576	0.047619	-	+	TYPE:DUPLICATION	IDS:0,80	STRANDS:-+,80	MAX:5:170130028;5:170131151	95:5:170130028-170130028;5:170131151-170131151
5	133134667	133134679	5	133136482	133136489	1577	4.24109e-202	+	-	TYPE:DELETION	IDS:0,80	STRANDS:+-,80	MAX:5:133134673;5:133136487	95:5:133134673-133134673;5:133136487-133136487
5	134541017	134541038	5	134676086	134676105	1578	1.20016e-216	-	+	TYPE:DUPLICATION	IDS:0,94	STRANDS:-+,94	MAX:5:134541028;5:134676105	95:5:134541028-134541028;5:134676105-134676105
5	143406022	143406038	5	143409452	143409474	1579	0.047619	-	-	TYPE:INVERSION	IDS:0,178	STRANDS:++,93;--,85	MAX:5:143406028;5:143409474	95:5:143406028-143406028;5:143409474-143409474
5	147553034	147553047	5	147554342	147554364	1580	0	-	-	TYPE:INVERSION	IDS:0,172	STRANDS:++,100;--,72	MAX:5:147553041;5:147554364	95:5:147553041-147553041;5:147554364-147554364
5	148289926	148290506	5	148291114	148291763	1581	9.81562e-17	+	+	TYPE:INVERSION	IDS:0,5	STRANDS:++,5	MAX:5:148289937;5:148291125	95:5:148289937-148290263;5:148291125-148291533
5	125857454	125858001	5	173948911	173949458	1582	3.57438e-49	+	-	TYPE:DELETION	IDS:0,17	STRANDS:+-,17	MAX:5:125857457;5:173949218	95:5:125857457-125857839;5:173948742-173949288
5	128200496	128200505	5	128287220	128287229	1583	4.05181e-175	+	-	TYPE:DELETION	IDS:0,69	STRANDS:+-,69	MAX:5:128200501;5:128287226	95:5:128200501-128200501;5:128287226-128287226
5	129899978	129899994	5	130282981	130282985	1584	0	-	+	TYPE:DUPLICATION	IDS:0,186	STRANDS:-+,186	MAX:5:129899984;5:130282984	95:5:129899984-129899984;5:130282984-130282984
5	130446411	130446420	5	130572857	130572869	1585	1.85297e-225	-	+	TYPE:DUPLICATION	IDS:0,87	STRANDS:-+,87	MAX:5:130446418;5:130572863	95:5:130446418-130446418;5:130572863-130572863
5	130438985	130439006	5	130591908	130591915	1586	8.14639e-160	-	+	TYPE:DUPLICATION	IDS:0,67	STRANDS:-+,67	MAX:5:130438996;5:130591912	95:5:130438996-130438996;5:130591912-130591912
5	132018165	132018168	5	132085974	132085977	1587	0	+	-	TYPE:DELETION	IDS:0,145	STRANDS:+-,145	MAX:5:132018168;5:132085976	95:5:132018168-132018168;5:132085976-132085976
5	132544127	132544132	5	132544142	132544164	1588	0.047619	+	-	TYPE:DELETION	IDS:0,14	STRANDS:+-,14	MAX:5:132544131;5:132544164	95:5:132544131-132544131;5:132544164-132544164
5	132919008	132919664	5	132925008	132925663	1589	8.87358e-17	+	+	TYPE:INVERSION	IDS:0,5	STRANDS:++,5	MAX:5:132919015;5:132925019	95:5:132919015-132919435;5:132925019-132925433
5	132919012	132919018	5	132924969	132924974	1590	0	+	-	TYPE:DELETION	IDS:0,160	STRANDS:+-,160	MAX:5:132919016;5:132924973	95:5:132919016-132919016;5:132924973-132924973
5	133134664	133135322	5	133136524	133137190	1591	8.82757e-17	+	+	TYPE:INVERSION	IDS:0,5	STRANDS:++,5	MAX:5:133134672;5:133136535	95:5:133134672-133135092;5:133136535-133136946
5	73648677	73649225	5	135139267	135139927	1592	1.08312e-35	-	+	TYPE:DUPLICATION	IDS:0,12	STRANDS:-+,12	MAX:5:73649029;5:135139927	95:5:73648547-73649094;5:135139927-135139927
5	136604689	136604696	5	136604728	136604744	1593	2.47689e-08	+	-	TYPE:DELETION	IDS:0,10	STRANDS:+-,10	MAX:5:136604694;5:136604744	95:5:136604694-136604694;5:136604744-136604744
5	136854652	136854665	5	136856341	136856363	1594	0.047619	+	-	TYPE:DELETION	IDS:0,137	STRANDS:+-,137	MAX:5:136854655;5:136856363	95:5:136854655-136854656;5:136856363-136856363
5	137593154	137593175	5	137593348	137593370	1595	3.08221e-07	-	+	TYPE:DUPLICATION	IDS:0,15	STRANDS:-+,15	MAX:5:137593165;5:137593370	95:5:137593165-137593165;5:137593370-137593370
5	137593209	137593217	5	137593353	137593362	1596	4.83996e-05	+	-	TYPE:DELETION	IDS:0,9	STRANDS:+-,9	MAX:5:137593214;5:137593358	95:5:137593214-137593214;5:137593358-137593358
5	140050371	140050391	5	140053167	140053182	1597	2.29827e-192	-	+	TYPE:DUPLICATION	IDS:0,71	STRANDS:-+,71	MAX:5:140050381;5:140053182	95:5:140050378-140050384;5:140053182-140053182
5	140213617	140214102	5	140228019	140228335	1598	2.54769e-68	-	+	TYPE:DUPLICATION	IDS:0,24	STRANDS:-+,24	MAX:5:140213928;5:140228030	95:5:140213450-140213934;5:140228029-140228185
5	140238809	140238830	5	140274412	140274419	1599	7.60677e-193	-	+	TYPE:DUPLICATION	IDS:0,78	STRANDS:-+,78	MAX:5:140238820;5:140274416	95:5:140238820-140238820;5:140274416-140274416
5	140955770	140955778	5	141004324	141004342	1600	2.88286e-205	-	+	TYPE:DUPLICATION	IDS:0,81	STRANDS:-+,81	MAX:5:140955776;5:141004342	95:5:140955776-140955776;5:141004342-141004342
5	144058278	144058875	5	144060287	144060884	1601	1.3586e-27	-	+	TYPE:DUPLICATION	IDS:0,9	STRANDS:-+,9	MAX:5:144058634;5:144060298	95:5:144058155-144058751;5:144060298-144060691
5	144058872	144058873	5	144060248	144060250	1602	0	-	-	TYPE:INVERSION	IDS:0,346	STRANDS:++,172;--,174	MAX:5:144058873;5:144060249	95:5:144058873-144058873;5:144060249-144060249
5	145288932	145288938	5	145288936	145288950	1603	0.00046318	+	-	TYPE:DELETION	IDS:0,4	STRANDS:+-,4	MAX:5:145288936;5:145288950	95:5:145288935-145288936;5:145288950-145288950
5	145407728	145407749	5	145407747	145407767	1604	5.62485e-05	+	-	TYPE:DELETION	IDS:0,8	STRANDS:+-,8	MAX:5:145407739;5:145407767	95:5:145407739-145407739;5:145407767-145407767
5	145517934	145517955	5	145517967	145517989	1605	7.15911e-07	+	-	TYPE:DELETION	IDS:0,14	STRANDS:+-,14	MAX:5:145517945;5:145517989	95:5:145517945-145517945;5:145517989-145517989
5	147552995	147553050	5	147554981	147555108	1606	0.00787402	-	+	TYPE:DUPLICATION	IDS:0,6	STRANDS:-+,6	MAX:5:147553041;5:147554992	95:5:147553031-147553042;5:147554989-147555017
5	147553711	147553714	5	147554937	147554941	1607	2.46454e-194	-	-	TYPE:INVERSION	IDS:0,92	STRANDS:++,71;--,21	MAX:5:147553714;5:147554940	95:5:147553714-147553714;5:147554940-147554940
5	147578027	147578048	5	147578058	147578080	1608	3.86235e-06	+	-	TYPE:DELETION	IDS:0,12	STRANDS:+-,12	MAX:5:147578038;5:147578080	95:5:147578038-147578038;5:147578080-147578080
5	147648735	147648756	5	147689697	147689702	1609	4.08751e-181	-	+	TYPE:DUPLICATION	IDS:0,81	STRANDS:-+,81	MAX:5:147648746;5:147689700	95:5:147648746-147648746;5:147689700-147689700
5	148289802	148289823	5	148291064	148291076	1610	3.28096e-20	+	-	TYPE:DELETION	IDS:0,25	STRANDS:+-,25	MAX:5:148289813;5:148291076	95:5:148289813-148289813;5:148291076-148291076
5	148289931	148289944	5	148291070	148291081	1611	1.78001e-40	+	-	TYPE:DELETION	IDS:0,18	STRANDS:+-,18	MAX:5:148289938;5:148291071	95:5:148289937-148289938;5:148291071-148291072
5	24370040	24370544	5	149030717	149031311	1612	1.69384e-27	-	+	TYPE:DUPLICATION	IDS:0,9	STRANDS:-+,9	MAX:5:24370534;5:149030728	95:5:24370251-24370542;5:149030728-149031112
5	149216574	149216575	5	149216609	149216616	1613	1.3049e-09	+	-	TYPE:DELETION	IDS:0,11	STRANDS:+-,11	MAX:5:149216575;5:149216613	95:5:149216575-149216575;5:149216613-149216613
5	149466242	149466971	5	149480159	149480878	1614	8.82885e-17	+	+	TYPE:INVERSION	IDS:0,5	STRANDS:++,5	MAX:5:149466253;5:149480170	95:5:149466253-149466674;5:149480170-149480584
5	149466251	149466254	5	149480112	149480132	1615	0	+	-	TYPE:DELETION	IDS:0,157	STRANDS:+-,157	MAX:5:149466254;5:149480132	95:5:149466254-149466254;5:149480132-149480132
5	150177692	150178349	5	150181626	150182279	1616	8.84627e-17	+	+	TYPE:INVERSION	IDS:0,5	STRANDS:++,5	MAX:5:150177699;5:150181637	95:5:150177699-150178120;5:150181637-150182047
5	150177698	150177700	5	150181581	150181584	1617	0	+	-	TYPE:DELETION	IDS:0,145	STRANDS:+-,145	MAX:5:150177700;5:150181583	95:5:150177700-150177700;5:150181583-150181583
5	151249118	151249385	5	151252878	151253053	1618	2.86784e-179	+	-	TYPE:DELETION	IDS:0,65	STRANDS:+-,65	MAX:5:151249129;5:151253053	95:5:151249127-151249166;5:151253053-151253053
5	153751833	153752562	5	153933350	153934030	1619	4.38949e-14	+	+	TYPE:INVERSION	IDS:0,4	STRANDS:++,4	MAX:5:153751844;5:153933361	95:5:153751844-153752273;5:153933361-153933788
5	153751841	153751847	5	153933310	153933315	1620	7.80481e-219	+	-	TYPE:DELETION	IDS:0,89	STRANDS:+-,89	MAX:5:153751845;5:153933314	95:5:153751845-153751845;5:153933314-153933314
5	154715909	154715929	5	154777253	154777274	1621	0	-	-	TYPE:INVERSION	IDS:0,153	STRANDS:++,73;--,80	MAX:5:154715919;5:154777274	95:5:154715919-154715919;5:154777274-154777274
5	155576423	155576424	5	155597443	155597461	1622	0	-	+	TYPE:DUPLICATION	IDS:0,154	STRANDS:-+,154	MAX:5:155576424;5:155597461	95:5:155576424-155576425;5:155597461-155597461
5	79895593	79896100	5	157177237	157177747	1623	5.55082e-25	-	+	TYPE:DUPLICATION	IDS:0,8	STRANDS:-+,8	MAX:5:79895898;5:157177747	95:5:79895408-79895914;5:157177747-157177747
5	157778284	157778302	5	157780681	157780699	1624	0	-	-	TYPE:INVERSION	IDS:0,145	STRANDS:++,80;--,65	MAX:5:157778293;5:157780699	95:5:157778293-157778294;5:157780699-157780699
5	157778327	157779007	5	157817241	157817918	1625	4.35509e-14	-	+	TYPE:DUPLICATION	IDS:0,4	STRANDS:-+,4	MAX:5:157778762;5:157817252	95:5:157778283-157778962;5:157817252-157817675
5	157778991	157779011	5	157817195	157817211	1626	0	-	-	TYPE:INVERSION	IDS:0,179	STRANDS:++,87;--,92	MAX:5:157779001;5:157817211	95:5:157779001-157779001;5:157817211-157817211
5	157925550	157926279	5	157977458	157978138	1627	4.39625e-14	+	+	TYPE:INVERSION	IDS:0,4	STRANDS:++,4	MAX:5:157925561;5:157977469	95:5:157925561-157925990;5:157977469-157977891
5	157925559	157925562	5	157977418	157977422	1628	0	+	-	TYPE:DELETION	IDS:0,139	STRANDS:+-,139	MAX:5:157925562;5:157977421	95:5:157925562-157925562;5:157977421-157977421
5	162861778	162861785	5	162863230	162863252	1629	1.10551e-55	+	-	TYPE:DELETION	IDS:0,27	STRANDS:+-,27	MAX:5:162861783;5:162863252	95:5:162861783-162861783;5:162863252-162863252
5	163414416	163414429	5	163414449	163414462	1630	0.000101183	+	-	TYPE:DELETION	IDS:0,6	STRANDS:+-,6	MAX:5:163414424;5:163414456	95:5:163414424-163414424;5:163414456-163414456
5	163665054	163665194	5	163666322	163666466	1631	0.0033557	+	-	TYPE:DELETION	IDS:0,111	STRANDS:+-,111	MAX:5:163665062;5:163666463	95:5:163665060-163665095;5:163666426-163666463
5	164194586	164194600	5	164283533	164283552	1632	0	+	-	TYPE:DELETION	IDS:0,159	STRANDS:+-,159	MAX:5:164194593;5:164283552	95:5:164194593-164194593;5:164283552-164283552
5	165838021	165838648	5	165850088	165850706	1633	3.53011e-22	+	+	TYPE:INVERSION	IDS:0,7	STRANDS:++,7	MAX:5:165838027;5:165850099	95:5:165838027-165838436;5:165850099-165850501
5	165838019	165838038	5	165850046	165850050	1634	0	+	-	TYPE:DELETION	IDS:0,144	STRANDS:+-,144	MAX:5:165838028;5:165850049	95:5:165838028-165838028;5:165850049-165850049
5	166402367	166402377	5	166579236	166579248	1635	2.49889e-176	-	+	TYPE:DUPLICATION	IDS:0,68	STRANDS:-+,68	MAX:5:166402375;5:166579243	95:5:166402375-166402375;5:166579242-166579243
5	167575517	167576246	5	167581562	167582223	1636	8.80421e-17	+	+	TYPE:INVERSION	IDS:0,5	STRANDS:++,5	MAX:5:167575528;5:167581573	95:5:167575528-167575949;5:167581573-167581988
5	167575527	167575529	5	167581526	167581530	1637	4.71373e-187	+	-	TYPE:DELETION	IDS:0,83	STRANDS:+-,83	MAX:5:167575529;5:167581529	95:5:167575529-167575529;5:167581529-167581529
5	30982830	30983253	5	167612396	167612947	1638	0.00137363	+	-	TYPE:DELETION	IDS:0,16	STRANDS:+-,16	MAX:5:30982841;5:167612707	95:5:30982840-30983068;5:167612229-167612779
5	116428507	116429089	5	167612352	167612949	1639	1.46758e-27	+	-	TYPE:DELETION	IDS:0,9	STRANDS:+-,9	MAX:5:116428512;5:167612710	95:5:116428512-116428895;5:167612228-167612824
5	168175283	168175944	5	168179585	168180304	1640	8.8139e-17	+	+	TYPE:INVERSION	IDS:0,5	STRANDS:++,5	MAX:5:168175290;5:168179596	95:5:168175290-168175711;5:168179596-168180008
5	168175287	168175293	5	168179536	168179558	1641	4.81533e-198	+	-	TYPE:DELETION	IDS:0,83	STRANDS:+-,83	MAX:5:168175291;5:168179558	95:5:168175291-168175291;5:168179558-168179558
5	169996398	169996404	5	170151386	170151392	1642	1.07026e-228	-	+	TYPE:DUPLICATION	IDS:0,91	STRANDS:-+,91	MAX:5:169996403;5:170151389	95:5:169996403-169996403;5:170151389-170151389
5	9914380	9914955	5	170158912	170159505	1643	2.86991e-30	-	+	TYPE:DUPLICATION	IDS:0,10	STRANDS:-+,10	MAX:5:9914753;5:170158917	95:5:9914289-9914863;5:170158917-170159314
5	143136155	143136795	5	170158129	170158840	1644	1.79187e-19	+	-	TYPE:DELETION	IDS:0,6	STRANDS:+-,6	MAX:5:143136163;5:170158613	95:5:143136163-143136575;5:170158424-170158829
5	170762339	170762984	5	170843218	170843853	1645	1.77823e-19	+	+	TYPE:INVERSION	IDS:0,6	STRANDS:++,6	MAX:5:170762346;5:170843229	95:5:170762346-170762760;5:170843229-170843634
5	170762338	170762357	5	170843167	170843189	1646	6.51887e-217	+	-	TYPE:DELETION	IDS:0,90	STRANDS:+-,90	MAX:5:170762347;5:170843189	95:5:170762347-170762347;5:170843189-170843189
5	173297365	173297372	5	173300680	173300689	1647	6.14784e-217	+	-	TYPE:DELETION	IDS:0,85	STRANDS:+-,85	MAX:5:173297369;5:173300686	95:5:173297369-173297369;5:173300686-173300686
5	173380867	173380877	5	173380901	173380920	1648	2.02188e-08	+	-	TYPE:DELETION	IDS:0,9	STRANDS:+-,9	MAX:5:173380874;5:173380920	95:5:173380874-173380874;5:173380920-173380920
5	173606466	173607090	5	173608006	173608628	1649	3.54913e-22	+	+	TYPE:INVERSION	IDS:0,7	STRANDS:++,7	MAX:5:173606472;5:173608017	95:5:173606472-173606881;5:173608017-173608419
5	173606470	173606473	5	173607961	173607978	1650	0	+	-	TYPE:DELETION	IDS:0,174	STRANDS:+-,174	MAX:5:173606473;5:173607978	95:5:173606473-173606473;5:173607978-173607978
5	166109677	166110177	5	176390375	176390782	1651	2.84203e-68	-	+	TYPE:DUPLICATION	IDS:0,24	STRANDS:-+,24	MAX:5:166109975;5:176390386	95:5:166109496-166109995;5:176390386-176390633
5	175347618	175347632	5	177385030	177385033	1652	0	-	-	TYPE:INVERSION	IDS:0,316	STRANDS:++,175;--,141	MAX:5:175347626;5:177385033	95:5:175347625-175347626;5:177385032-177385033
5	177590171	177590824	5	177590910	177591584	1653	4.42276e-14	-	+	TYPE:DUPLICATION	IDS:0,4	STRANDS:-+,4	MAX:5:177590574;5:177590921	95:5:177590110-177590762;5:177590921-177591345
5	177688517	177689246	5	177704780	177705411	1654	1.71423e-19	-	+	TYPE:DUPLICATION	IDS:0,6	STRANDS:-+,6	MAX:5:177688997;5:177704791	95:5:177688822-177689236;5:177704791-177705194
5	177689235	177689236	5	177704739	177704741	1655	0	-	-	TYPE:INVERSION	IDS:0,327	STRANDS:++,149;--,178	MAX:5:177689236;5:177704740	95:5:177689236-177689236;5:177704740-177704740
5	177876297	177876317	5	178047212	178047220	1656	8.92829e-206	-	+	TYPE:DUPLICATION	IDS:0,84	STRANDS:-+,84	MAX:5:177876308;5:178047217	95:5:177876308-177876308;5:178047217-178047217
5	178112131	178112139	5	178113204	178113215	1657	6.29617e-215	-	+	TYPE:DUPLICATION	IDS:0,84	STRANDS:-+,84	MAX:5:178112137;5:178113210	95:5:178112137-178112137;5:178113210-178113210
5	126547715	126548237	5	178172732	178173452	1658	1.57948e-27	+	+	TYPE:INVERSION	IDS:0,9	STRANDS:++,9	MAX:5:126547726;5:178173452	95:5:126547726-126548031;5:178173452-178173452
5	126548036	126548375	5	178172108	178172631	1659	1.74774e-38	-	-	TYPE:INVERSION	IDS:0,13	STRANDS:--,13	MAX:5:126548362;5:178172631	95:5:126548148-126548366;5:178172631-178172631
5	178426406	178426427	5	178426446	178426468	1660	0.000112419	+	-	TYPE:DELETION	IDS:0,8	STRANDS:+-,8	MAX:5:178426417;5:178426468	95:5:178426417-178426417;5:178426468-178426468
5	178465978	178466173	5	178473559	178473667	1661	0.00429185	+	-	TYPE:DELETION	IDS:0,150	STRANDS:+-,150	MAX:5:178465989;5:178473664	95:5:178465989-178466009;5:178473642-178473664
5	178719045	178719373	5	178869799	178870060	1662	4.59258e-122	-	+	TYPE:DUPLICATION	IDS:0,44	STRANDS:-+,44	MAX:5:178719363;5:178869810	95:5:178719247-178719363;5:178869809-178869914
5	178849930	178850332	5	178941268	178941593	1663	0.00234192	+	-	TYPE:DELETION	IDS:0,10	STRANDS:+-,10	MAX:5:178849939;5:178941593	95:5:178849939-178850128;5:178941593-178941593
5	179024719	179024722	5	179081329	179081335	1664	0	-	-	TYPE:INVERSION	IDS:0,134	STRANDS:++,70;--,64	MAX:5:179024722;5:179081333	95:5:179024721-179024722;5:179081333-179081333
5	179022762	179023105	5	179082502	179082763	1665	2.19072e-97	+	+	TYPE:INVERSION	IDS:0,35	STRANDS:++,35	MAX:5:179022768;5:179082513	95:5:179022768-179022915;5:179082511-179082570
5	179415067	179415073	5	179425436	179425456	1666	2.21093e-184	+	-	TYPE:DELETION	IDS:0,75	STRANDS:+-,75	MAX:5:179415071;5:179425456	95:5:179415071-179415071;5:179425456-179425456
5	179534465	179534486	5	179729941	179729945	1667	2.03375e-216	-	+	TYPE:DUPLICATION	IDS:0,94	STRANDS:-+,94	MAX:5:179534476;5:179729944	95:5:179534476-179534476;5:179729944-179729944
5	179942382	179943111	5	179946090	179946753	1668	8.84255e-17	+	+	TYPE:INVERSION	IDS:0,5	STRANDS:++,5	MAX:5:179942393;5:179946101	95:5:179942393-179942813;5:179946101-179946517
5	179942391	179942395	5	179946054	179946060	1669	1.14893e-224	+	-	TYPE:DELETION	IDS:0,92	STRANDS:+-,92	MAX:5:179942394;5:179946058	95:5:179942394-179942394;5:179946058-179946058
5	180042245	180042246	5	180042246	180042258	1670	9.39972e-21	+	-	TYPE:DELETION	IDS:0,14	STRANDS:+-,14	MAX:5:180042246;5:180042258	95:5:180042246-180042247;5:180042258-180042258
5	3660263	3660971	5	180041913	180042158	1671	2.51879e-100	+	-	TYPE:DELETION	IDS:0,36	STRANDS:+-,36	MAX:5:3660274;5:180042158	95:5:3660274-3660630;5:180042158-180042158
5	180042246	180042267	5	180042519	180042541	1672	8.19315e-05	-	+	TYPE:DUPLICATION	IDS:0,5	STRANDS:-+,5	MAX:5:180042257;5:180042541	95:5:180042254-180042260;5:180042541-180042541
5	180051977	180052637	5	180063784	180064443	1673	8.92256e-17	+	+	TYPE:INVERSION	IDS:0,5	STRANDS:++,5	MAX:5:180051985;5:180063795	95:5:180051985-180052405;5:180063795-180064207
5	180051983	180051987	5	180063738	180063742	1674	2.20888e-252	+	-	TYPE:DELETION	IDS:0,102	STRANDS:+-,102	MAX:5:180051986;5:180063741	95:5:180051986-180051986;5:180063741-180063741
5	180374927	180375230	5	180429845	180430143	1675	8.99651e-90	-	+	TYPE:DUPLICATION	IDS:0,32	STRANDS:-+,32	MAX:5:180375214;5:180429856	95:5:180375025-180375221;5:180429856-180430000
5	180560502	180561231	5	180562891	180563565	1676	4.41468e-14	+	+	TYPE:INVERSION	IDS:0,4	STRANDS:++,4	MAX:5:180560513;5:180562902	95:5:180560513-180560942;5:180562902-180563325
5	180560505	180560523	5	180562854	180562858	1677	3.16221e-193	+	-	TYPE:DELETION	IDS:0,86	STRANDS:+-,86	MAX:5:180560514;5:180562857	95:5:180560514-180560514;5:180562857-180562857
5	180532596	180532601	5	180598187	180598208	1678	1.67728e-283	-	-	TYPE:INVERSION	IDS:0,114	STRANDS:++,50;--,64	MAX:5:180532600;5:180598197	95:5:180532600-180532600;5:180598197-180598197
6	221142	221145	6	389310	389330	1679	0	-	+	TYPE:DUPLICATION	IDS:0,176	STRANDS:-+,176	MAX:6:221145;6:389330	95:6:221145-221145;6:389330-389330
6	518829	519226	6	520738	521052	1680	1.19173e-105	+	-	TYPE:DELETION	IDS:0,38	STRANDS:+-,38	MAX:6:518835;6:521052	95:6:518835-519072;6:521052-521052
6	1054013	1054014	6	1054022	1054026	1681	4.14748e-08	+	-	TYPE:DELETION	IDS:0,4	STRANDS:+-,4	MAX:6:1054014;6:1054026	95:6:1054014-1054015;6:1054026-1054026
6	1054019	1054027	6	1054266	1054268	1682	2.42114e-05	-	+	TYPE:DUPLICATION	IDS:0,9	STRANDS:-+,9	MAX:6:1054024;6:1054268	95:6:1054024-1054024;6:1054268-1054268
6	1053971	1053986	6	1054257	1054270	1683	1.39674e-06	-	+	TYPE:DUPLICATION	IDS:0,5	STRANDS:-+,5	MAX:6:1053978;6:1054270	95:6:1053977-1053980;6:1054270-1054270
6	1141763	1141773	6	1142780	1142784	1684	0	+	-	TYPE:DELETION	IDS:0,144	STRANDS:+-,144	MAX:6:1141768;6:1142783	95:6:1141768-1141768;6:1142783-1142783
6	1250413	1250817	6	1251034	1251537	1685	2.46078e-92	-	+	TYPE:DUPLICATION	IDS:0,33	STRANDS:-+,33	MAX:6:1250670;6:1251036	95:6:1250508-1250807;6:1251036-1251399
6	3091081	3091205	6	3094273	3094385	1686	0.00390625	+	-	TYPE:DELETION	IDS:0,136	STRANDS:+-,136	MAX:6:3091092;6:3094385	95:6:3091090-3091120;6:3094385-3094385
6	3155625	3155969	6	3178858	3179139	1687	7.20528e-98	+	-	TYPE:DELETION	IDS:0,35	STRANDS:+-,35	MAX:6:3155636;6:3179139	95:6:3155635-3155822;6:3179139-3179139
6	5692639	5692644	6	5706965	5706982	1688	2.96868e-157	+	-	TYPE:DELETION	IDS:0,67	STRANDS:+-,67	MAX:6:5692643;6:5706982	95:6:5692643-5692643;6:5706982-5706982
6	5855612	5855632	6	6042501	6042504	1689	5.22046e-180	+	-	TYPE:DELETION	IDS:0,84	STRANDS:+-,84	MAX:6:5855622;6:6042502	95:6:5855622-5855622;6:6042502-6042502
6	6977854	6978458	6	7022599	7023194	1690	1.4085e-27	+	+	TYPE:INVERSION	IDS:0,9	STRANDS:++,9	MAX:6:6977859;6:7022610	95:6:6977859-6978260;6:7022610-7023002
6	6977859	6977860	6	7022549	7022568	1691	0	+	-	TYPE:DELETION	IDS:0,194	STRANDS:+-,194	MAX:6:6977860;6:7022558	95:6:6977860-6977860;6:7022558-7022558
6	8337692	8338290	6	8341532	8342126	1692	1.41569e-27	+	+	TYPE:INVERSION	IDS:0,9	STRANDS:++,9	MAX:6:8337697;6:8341542	95:6:8337697-8338098;6:8341542-8341935
6	8337695	8337698	6	8341492	8341495	1693	0	+	-	TYPE:DELETION	IDS:0,151	STRANDS:+-,151	MAX:6:8337698;6:8341494	95:6:8337698-8337698;6:8341494-8341494
6	9419436	9419441	6	9425437	9425441	1694	1.67597e-218	+	-	TYPE:DELETION	IDS:0,91	STRANDS:+-,91	MAX:6:9419440;6:9425440	95:6:9419440-9419440;6:9425440-9425440
6	10657989	10658002	6	10660871	10660890	1695	1.83473e-316	+	-	TYPE:DELETION	IDS:0,118	STRANDS:+-,118	MAX:6:10657994;6:10660890	95:6:10657993-10657995;6:10660890-10660890
6	11211143	11211160	6	11212158	11212175	1696	0	-	-	TYPE:INVERSION	IDS:0,337	STRANDS:++,168;--,169	MAX:6:11211152;6:11212164	95:6:11211152-11211152;6:11212164-11212164
6	11708261	11708268	6	11708278	11708295	1697	1.36746e-07	+	-	TYPE:DELETION	IDS:0,10	STRANDS:+-,10	MAX:6:11708266;6:11708295	95:6:11708266-11708266;6:11708295-11708295
6	11786464	11786468	6	11791792	11791798	1698	1.01546e-234	+	-	TYPE:DELETION	IDS:0,97	STRANDS:+-,97	MAX:6:11786467;6:11791796	95:6:11786467-11786467;6:11791796-11791796
6	12424163	12424803	6	12442015	12442736	1699	1.71015e-19	-	+	TYPE:DUPLICATION	IDS:0,6	STRANDS:-+,6	MAX:6:12424564;6:12442026	95:6:12424081-12424720;6:12442026-12442431
6	12424798	12424800	6	12441967	12441985	1700	0	-	-	TYPE:INVERSION	IDS:0,179	STRANDS:++,93;--,86	MAX:6:12424800;6:12441985	95:6:12424800-12424800;6:12441985-12441985
6	13219104	13219119	6	13219112	13219131	1701	0.000831734	+	-	TYPE:DELETION	IDS:0,5	STRANDS:+-,5	MAX:6:13219112;6:13219131	95:6:13219112-13219112;6:13219131-13219131
6	13835111	13835129	6	13865739	13865743	1702	1.42338e-311	-	-	TYPE:INVERSION	IDS:0,124	STRANDS:++,51;--,73	MAX:6:13835119;6:13865742	95:6:13835119-13835119;6:13865742-13865742
6	14819264	14819277	6	14820586	14820607	1703	0	+	-	TYPE:DELETION	IDS:0,151	STRANDS:+-,151	MAX:6:14819267;6:14820607	95:6:14819266-14819269;6:14820607-14820607
6	16392151	16392168	6	16400087	16400091	1704	0	-	+	TYPE:DUPLICATION	IDS:0,154	STRANDS:-+,154	MAX:6:16392158;6:16400090	95:6:16392158-16392158;6:16400090-16400090
6	16216996	16216999	6	16217029	16217045	1705	1.7456e-14	+	-	TYPE:DELETION	IDS:0,19	STRANDS:+-,19	MAX:6:16216999;6:16217045	95:6:16216999-16216999;6:16217045-16217045
6	16217586	16217600	6	16217631	16217638	1706	2.51857e-07	+	-	TYPE:DELETION	IDS:0,11	STRANDS:+-,11	MAX:6:16217594;6:16217635	95:6:16217594-16217594;6:16217635-16217635
6	17422602	17422610	6	17422637	17422646	1707	4.83996e-05	+	-	TYPE:DELETION	IDS:0,9	STRANDS:+-,9	MAX:6:17422607;6:17422642	95:6:17422607-17422607;6:17422642-17422642
6	13460467	13460940	6	17439022	17439402	1708	1.55727e-165	-	+	TYPE:DUPLICATION	IDS:0,60	STRANDS:-+,60	MAX:6:13460702;6:17439033	95:6:13460591-13460941;6:17439033-17439261
6	18933889	18934485	6	18962521	18963113	1709	1.369e-27	-	+	TYPE:DUPLICATION	IDS:0,9	STRANDS:-+,9	MAX:6:18934244;6:18962530	95:6:18933768-18934363;6:18962530-18962924
6	18934482	18934483	6	18962481	18962483	1710	0	-	-	TYPE:INVERSION	IDS:0,368	STRANDS:++,191;--,177	MAX:6:18934483;6:18962482	95:6:18934483-18934483;6:18962482-18962482
6	19765114	19765125	6	19771176	19771179	1711	0.0526316	+	-	TYPE:DELETION	IDS:0,64	STRANDS:+-,64	MAX:6:19765115;6:19771178	95:6:19765115-19765115;6:19771178-19771178
6	22051227	22051884	6	22054707	22055365	1712	8.79064e-17	+	+	TYPE:INVERSION	IDS:0,5	STRANDS:++,5	MAX:6:22051235;6:22054718	95:6:22051235-22051655;6:22054718-22055134
6	22051229	22051243	6	22054662	22054684	1713	4.41131e-226	+	-	TYPE:DELETION	IDS:0,90	STRANDS:+-,90	MAX:6:22051236;6:22054684	95:6:22051236-22051236;6:22054684-22054684
6	11615843	11616323	6	23292226	23292844	1714	6.23857e-106	-	+	TYPE:DUPLICATION	IDS:0,38	STRANDS:-+,38	MAX:6:11616131;6:23292844	95:6:11615656-11616135;6:23292844-23292844
6	23743702	23744431	6	23745907	23746566	1715	8.91087e-17	+	+	TYPE:INVERSION	IDS:0,5	STRANDS:++,5	MAX:6:23743713;6:23745918	95:6:23743713-23744134;6:23745918-23746330
6	23743704	23743724	6	23745858	23745865	1716	5.90861e-171	+	-	TYPE:DELETION	IDS:0,72	STRANDS:+-,72	MAX:6:23743714;6:23745863	95:6:23743714-23743714;6:23745863-23745863
6	23762380	23763109	6	23775631	23776282	1717	8.86756e-17	+	+	TYPE:INVERSION	IDS:0,5	STRANDS:++,5	MAX:6:23762391;6:23775642	95:6:23762391-23762811;6:23775642-23776053
6	23762382	23762402	6	23775583	23775603	1718	0	+	-	TYPE:DELETION	IDS:0,147	STRANDS:+-,147	MAX:6:23762392;6:23775603	95:6:23762392-23762392;6:23775603-23775603
6	24811961	24812139	6	24817764	24817949	1719	0.00403226	+	-	TYPE:DELETION	IDS:0,73	STRANDS:+-,73	MAX:6:24811972;6:24817946	95:6:24811969-24811990;6:24817893-24817947
6	25506080	25506101	6	25519526	25519530	1720	0	-	+	TYPE:DUPLICATION	IDS:0,154	STRANDS:-+,154	MAX:6:25506091;6:25519529	95:6:25506091-25506091;6:25519529-25519529
6	25652388	25652404	6	25652403	25652425	1721	9.6292e-05	+	-	TYPE:DELETION	IDS:0,5	STRANDS:+-,5	MAX:6:25652398;6:25652425	95:6:25652397-25652398;6:25652425-25652425
6	26369539	26369557	6	26413078	26413099	1722	0.047619	-	+	TYPE:DUPLICATION	IDS:0,162	STRANDS:-+,162	MAX:6:26369547;6:26413099	95:6:26369547-26369547;6:26413099-26413099
6	26657325	26657983	6	26703623	26704336	1723	8.85883e-17	+	+	TYPE:INVERSION	IDS:0,5	STRANDS:++,5	MAX:6:26657332;6:26703634	95:6:26657332-26657753;6:26703634-26704046
6	26657323	26657342	6	26703584	26703590	1724	3.54598e-50	+	-	TYPE:DELETION	IDS:0,29	STRANDS:+-,29	MAX:6:26657333;6:26703588	95:6:26657333-26657333;6:26703588-26703588
6	26708312	26708430	6	26803285	26803482	1725	9.65577e-64	-	-	TYPE:INVERSION	IDS:0,22	STRANDS:++,1;--,21	MAX:6:26708421;6:26803482	95:6:26708375-26708423;6:26803482-26803482
6	26916794	26917022	6	26944687	26944943	1726	5.30754e-60	-	+	TYPE:DUPLICATION	IDS:0,21	STRANDS:-+,21	MAX:6:26917012;6:26944698	95:6:26916932-26917013;6:26944698-26944792
6	27515472	27515493	6	27515545	27515567	1727	2.08375e-05	-	+	TYPE:DUPLICATION	IDS:0,10	STRANDS:-+,10	MAX:6:27515483;6:27515567	95:6:27515483-27515483;6:27515567-27515567
6	28018189	28018193	6	28021847	28021869	1728	3.78838e-208	+	-	TYPE:DELETION	IDS:0,86	STRANDS:+-,86	MAX:6:28018192;6:28021869	95:6:28018192-28018192;6:28021869-28021869
6	28770421	28770435	6	28784926	28784940	1729	5.83709e-271	+	-	TYPE:DELETION	IDS:0,101	STRANDS:+-,101	MAX:6:28770426;6:28784937	95:6:28770425-28770426;6:28784936-28784937
6	29720792	29720805	6	29944964	29944968	1730	0	+	-	TYPE:DELETION	IDS:0,146	STRANDS:+-,146	MAX:6:29720799;6:29944967	95:6:29720799-29720799;6:29944967-29944967
6	30994604	30994614	6	30994648	30994659	1731	0.000261117	+	-	TYPE:DELETION	IDS:0,7	STRANDS:+-,7	MAX:6:30994610;6:30994654	95:6:30994610-30994610;6:30994654-30994654
6	30994035	30994051	6	30995050	30995065	1732	4.05226e-149	+	-	TYPE:DELETION	IDS:0,54	STRANDS:+-,54	MAX:6:30994041;6:30995061	95:6:30994040-30994043;6:30995058-30995061
6	31008950	31009573	6	31011630	31012248	1733	3.4333e-22	-	+	TYPE:DUPLICATION	IDS:0,7	STRANDS:-+,7	MAX:6:31009331;6:31011641	95:6:31008852-31009474;6:31011641-31012042
6	31009562	31009578	6	31011584	31011599	1734	0	-	-	TYPE:INVERSION	IDS:0,325	STRANDS:++,189;--,136	MAX:6:31009570;6:31011599	95:6:31009570-31009571;6:31011599-31011599
6	31210331	31210633	6	31286905	31287068	1735	1.00942e-170	+	-	TYPE:DELETION	IDS:0,62	STRANDS:+-,62	MAX:6:31210342;6:31287060	95:6:31210340-31210403;6:31287027-31287060
6	31323047	31323051	6	31330414	31330419	1736	2.17416e-181	+	-	TYPE:DELETION	IDS:0,78	STRANDS:+-,78	MAX:6:31323050;6:31330417	95:6:31323050-31323050;6:31330417-31330417
6	31356817	31356823	6	31453326	31453334	1737	1.12818e-151	+	-	TYPE:DELETION	IDS:0,63	STRANDS:+-,63	MAX:6:31356821;6:31453331	95:6:31356821-31356821;6:31453331-31453331
6	31191891	31191905	6	31498054	31498075	1738	3.02897e-140	+	-	TYPE:DELETION	IDS:0,52	STRANDS:+-,52	MAX:6:31191895;6:31498065	95:6:31191894-31191898;6:31498062-31498066
6	31851229	31851237	6	31870845	31870864	1739	1.69519e-170	+	-	TYPE:DELETION	IDS:0,68	STRANDS:+-,68	MAX:6:31851233;6:31870864	95:6:31851233-31851233;6:31870864-31870864
6	32538855	32538864	6	32555437	32555456	1740	1.92362e-194	+	-	TYPE:DELETION	IDS:0,76	STRANDS:+-,76	MAX:6:32538860;6:32555456	95:6:32538860-32538860;6:32555456-32555456
6	32569616	32569625	6	32570953	32570971	1741	3.88814e-161	-	+	TYPE:DUPLICATION	IDS:0,64	STRANDS:-+,64	MAX:6:32569623;6:32570971	95:6:32569623-32569623;6:32570971-32570971
6	34699926	34699933	6	34701187	34701204	1742	1.3103e-202	+	-	TYPE:DELETION	IDS:0,80	STRANDS:+-,80	MAX:6:34699930;6:34701204	95:6:34699930-34699930;6:34701204-34701204
6	55407636	55407937	6	55492284	55492730	1743	5.86517e-122	-	-	TYPE:INVERSION	IDS:0,44	STRANDS:--,44	MAX:6:55407897;6:55492730	95:6:55407719-55407927;6:55492730-55492730
6	55928530	55928536	6	56115177	56115184	1744	2.02458e-168	-	+	TYPE:DUPLICATION	IDS:0,70	STRANDS:-+,70	MAX:6:55928535;6:56115181	95:6:55928535-55928535;6:56115181-56115181
6	57583690	57583706	6	57590252	57590272	1745	0	+	-	TYPE:DELETION	IDS:0,139	STRANDS:+-,139	MAX:6:57583697;6:57590272	95:6:57583697-57583697;6:57590272-57590272
6	32438639	32438654	6	32490656	32490660	1746	0.0625	-	+	TYPE:DUPLICATION	IDS:0,164	STRANDS:-+,164	MAX:6:32438647;6:32490659	95:6:32438647-32438647;6:32490659-32490659
6	32491115	32491566	6	32526955	32527501	1747	0.00154799	+	+	TYPE:INVERSION	IDS:0,8	STRANDS:++,8	MAX:6:32491118;6:32526966	95:6:32491118-32491377;6:32526966-32527303
6	32491116	32491119	6	32526841	32526843	1748	2.48937e-152	+	-	TYPE:DELETION	IDS:0,71	STRANDS:+-,71	MAX:6:32491119;6:32526842	95:6:32491119-32491119;6:32526842-32526842
6	32538850	32539541	6	32555480	32556169	1749	4.38042e-14	+	+	TYPE:INVERSION	IDS:0,4	STRANDS:++,4	MAX:6:32538860;6:32555490	95:6:32538860-32539289;6:32555490-32555918
6	32608127	32608819	6	32712087	32712762	1750	4.41533e-14	+	+	TYPE:INVERSION	IDS:0,4	STRANDS:++,4	MAX:6:32608137;6:32712098	95:6:32608137-32608566;6:32712098-32712523
6	32608130	32608148	6	32712049	32712053	1751	0	+	-	TYPE:DELETION	IDS:0,165	STRANDS:+-,165	MAX:6:32608138;6:32712052	95:6:32608138-32608138;6:32712052-32712052
6	32778634	32778637	6	32779799	32779803	1752	4.41196e-188	+	-	TYPE:DELETION	IDS:0,83	STRANDS:+-,83	MAX:6:32778637;6:32779802	95:6:32778637-32778637;6:32779802-32779802
6	32865991	32865996	6	32873106	32873125	1753	4.6495e-221	-	+	TYPE:DUPLICATION	IDS:0,87	STRANDS:-+,87	MAX:6:32865996;6:32873125	95:6:32865996-32865996;6:32873125-32873125
6	33021820	33021841	6	33024183	33024189	1754	0	-	-	TYPE:INVERSION	IDS:0,141	STRANDS:++,71;--,70	MAX:6:33021831;6:33024187	95:6:33021831-33021831;6:33024187-33024187
6	33050669	33050679	6	33054873	33054885	1755	8.79009e-180	+	-	TYPE:DELETION	IDS:0,70	STRANDS:+-,70	MAX:6:33050674;6:33054880	95:6:33050674-33050674;6:33054880-33054880
6	33054044	33054048	6	33096925	33096929	1756	2.21408e-227	+	-	TYPE:DELETION	IDS:0,96	STRANDS:+-,96	MAX:6:33054047;6:33096928	95:6:33054047-33054047;6:33096928-33096928
6	33155221	33155227	6	33182860	33182880	1757	4.04756e-201	+	-	TYPE:DELETION	IDS:0,80	STRANDS:+-,80	MAX:6:33155225;6:33182880	95:6:33155225-33155225;6:33182880-33182880
6	33583194	33583923	6	33585833	33586509	1758	4.42402e-14	+	+	TYPE:INVERSION	IDS:0,4	STRANDS:++,4	MAX:6:33583205;6:33585844	95:6:33583205-33583634;6:33585844-33586266
6	33583201	33583213	6	33585797	33585801	1759	1.80028e-260	+	-	TYPE:DELETION	IDS:0,107	STRANDS:+-,107	MAX:6:33583206;6:33585800	95:6:33583206-33583206;6:33585800-33585800
6	35537403	35537404	6	35671649	35671653	1760	0.047619	-	+	TYPE:DUPLICATION	IDS:0,137	STRANDS:-+,137	MAX:6:35537404;6:35671652	95:6:35537404-35537405;6:35671652-35671652
6	36070111	36070125	6	36070186	36070205	1761	0.0476405	+	-	TYPE:DELETION	IDS:0,4	STRANDS:+-,4	MAX:6:36070120;6:36070196	95:6:36070119-36070120;6:36070196-36070196
6	36349886	36349889	6	36621175	36621180	1762	0.0526316	-	+	TYPE:DUPLICATION	IDS:0,84	STRANDS:-+,84	MAX:6:36349889;6:36621178	95:6:36349889-36349889;6:36621178-36621178
6	36702097	36702118	6	36702128	36702138	1763	1.04202e-05	+	-	TYPE:DELETION	IDS:0,10	STRANDS:+-,10	MAX:6:36702108;6:36702134	95:6:36702108-36702108;6:36702134-36702134
6	37360550	37360566	6	37380317	37380335	1764	0.05	-	+	TYPE:DUPLICATION	IDS:0,88	STRANDS:-+,88	MAX:6:37360556;6:37380325	95:6:37360556-37360556;6:37380325-37380325
6	38893073	38893094	6	38893102	38893112	1765	5.62093e-05	+	-	TYPE:DELETION	IDS:0,8	STRANDS:+-,8	MAX:6:38893084;6:38893107	95:6:38893084-38893084;6:38893107-38893107
6	22620239	22620813	6	40176809	40177384	1766	5.80713e-33	+	-	TYPE:DELETION	IDS:0,11	STRANDS:+-,11	MAX:6:22620249;6:40177170	95:6:22620249-22620635;6:40176691-40177265
6	40492132	40492153	6	40492152	40492174	1767	0.000112419	+	-	TYPE:DELETION	IDS:0,8	STRANDS:+-,8	MAX:6:40492143;6:40492174	95:6:40492143-40492143;6:40492174-40492174
6	44505977	44505987	6	44517122	44517131	1768	6.44165e-199	+	-	TYPE:DELETION	IDS:0,77	STRANDS:+-,77	MAX:6:44505982;6:44517129	95:6:44505982-44505982;6:44517129-44517129
6	45166403	45166420	6	45247849	45247862	1769	2.30558e-198	+	-	TYPE:DELETION	IDS:0,75	STRANDS:+-,75	MAX:6:45166411;6:45247860	95:6:45166410-45166412;6:45247859-45247860
6	46797304	46797323	6	46828311	46828316	1770	0	-	+	TYPE:DUPLICATION	IDS:0,136	STRANDS:-+,136	MAX:6:46797314;6:46828314	95:6:46797314-46797314;6:46828314-46828314
6	48607531	48607544	6	48701032	48701053	1771	0.047619	-	+	TYPE:DUPLICATION	IDS:0,75	STRANDS:-+,75	MAX:6:48607538;6:48701053	95:6:48607538-48607538;6:48701053-48701053
6	51425706	51426418	6	51466539	51467194	1772	8.72782e-17	-	+	TYPE:DUPLICATION	IDS:0,5	STRANDS:-+,5	MAX:6:51426169;6:51466550	95:6:51425982-51426404;6:51466550-51466961
6	51426406	51426409	6	51466495	51466499	1773	0	-	-	TYPE:INVERSION	IDS:0,164	STRANDS:++,80;--,84	MAX:6:51426408;6:51466497	95:6:51426408-51426408;6:51466497-51466497
6	51739519	51739658	6	51745593	51745699	1774	0	+	-	TYPE:DELETION	IDS:0,146	STRANDS:+-,146	MAX:6:51739524;6:51745689	95:6:51739524-51739557;6:51745672-51745692
6	52556338	52556359	6	52556375	52556397	1775	2.08375e-05	+	-	TYPE:DELETION	IDS:0,10	STRANDS:+-,10	MAX:6:52556349;6:52556397	95:6:52556349-52556349;6:52556397-52556397
6	52628347	52628683	6	52668635	52668865	1776	1.60328e-73	+	-	TYPE:DELETION	IDS:0,26	STRANDS:+-,26	MAX:6:52628358;6:52668865	95:6:52628357-52628509;6:52668865-52668865
6	52616963	52617181	6	52698028	52698217	1777	1.07925e-157	+	-	TYPE:DELETION	IDS:0,57	STRANDS:+-,57	MAX:6:52616974;6:52698206	95:6:52616972-52617018;6:52698183-52698209
6	53037867	53037888	6	53037938	53037960	1778	0.00140873	+	-	TYPE:DELETION	IDS:0,5	STRANDS:+-,5	MAX:6:53037878;6:53037960	95:6:53037878-53037878;6:53037960-53037960
6	53295913	53295916	6	53314592	53314612	1779	0.05	-	-	TYPE:INVERSION	IDS:0,150	STRANDS:++,81;--,69	MAX:6:53295916;6:53314602	95:6:53295916-53295916;6:53314602-53314602
6	54132341	54132360	6	54266023	54266044	1780	1.55617e-194	-	+	TYPE:DUPLICATION	IDS:0,82	STRANDS:-+,82	MAX:6:54132352;6:54266044	95:6:54132352-54132352;6:54266044-54266044
6	54835300	54835316	6	54835332	54835349	1781	1.78139e-06	+	-	TYPE:DELETION	IDS:0,9	STRANDS:+-,9	MAX:6:54835309;6:54835349	95:6:54835309-54835309;6:54835349-54835349
6	55492824	55492845	6	55492871	55492888	1782	1.93118e-06	+	-	TYPE:DELETION	IDS:0,12	STRANDS:+-,12	MAX:6:55492835;6:55492888	95:6:55492835-55492835;6:55492888-55492888
6	55906742	55907471	6	55908807	55909401	1783	1.41488e-27	+	+	TYPE:INVERSION	IDS:0,9	STRANDS:++,9	MAX:6:55906753;6:55908818	95:6:55906753-55907154;6:55908818-55909211
6	55906745	55906764	6	55908758	55908780	1784	0	+	-	TYPE:DELETION	IDS:0,163	STRANDS:+-,163	MAX:6:55906754;6:55908780	95:6:55906754-55906754;6:55908780-55908780
6	57462180	57462207	6	57465022	57465258	1785	1.59171e-102	-	-	TYPE:INVERSION	IDS:0,37	STRANDS:++,18;--,19	MAX:6:57462191;6:57465049	95:6:57462190-57462197;6:57465032-57465111
6	57624683	57624689	6	57628238	57628247	1786	8.92595e-139	-	+	TYPE:DUPLICATION	IDS:0,56	STRANDS:-+,56	MAX:6:57624688;6:57628243	95:6:57624688-57624688;6:57628242-57628243
6	57677709	57677849	6	58039230	58039458	1787	1.58488e-98	-	+	TYPE:DUPLICATION	IDS:0,35	STRANDS:-+,35	MAX:6:57677839;6:58039240	95:6:57677801-57677840;6:58039240-58039290
6	57873667	57873687	6	58144550	58144565	1788	0.047619	-	+	TYPE:DUPLICATION	IDS:0,49	STRANDS:-+,49	MAX:6:57873677;6:58144557	95:6:57873677-57873678;6:58144557-58144557
6	119012294	119012298	6	119013682	119013702	1789	3.33157e-229	+	-	TYPE:DELETION	IDS:0,95	STRANDS:+-,95	MAX:6:119012297;6:119013702	95:6:119012297-119012297;6:119013702-119013702
6	81852328	81852985	6	81853921	81854637	1790	8.87314e-17	+	+	TYPE:INVERSION	IDS:0,5	STRANDS:++,5	MAX:6:81852336;6:81854637	95:6:81852336-81852756;6:81854637-81854637
6	124436715	124436734	6	124468838	124468857	1791	0.047619	-	+	TYPE:DUPLICATION	IDS:0,84	STRANDS:-+,84	MAX:6:124436724;6:124468857	95:6:124436724-124436724;6:124468857-124468857
6	64919602	64919607	6	64919635	64919656	1792	1.22273e-07	+	-	TYPE:DELETION	IDS:0,14	STRANDS:+-,14	MAX:6:64919606;6:64919645	95:6:64919606-64919606;6:64919645-64919645
6	64920489	64920495	6	64998315	64998323	1793	9.54715e-206	+	-	TYPE:DELETION	IDS:0,83	STRANDS:+-,83	MAX:6:64920493;6:64998320	95:6:64920493-64920493;6:64998320-64998320
6	65698487	65699216	6	65918842	65919559	1794	1.76666e-19	+	+	TYPE:INVERSION	IDS:0,6	STRANDS:++,6	MAX:6:65698498;6:65918853	95:6:65698498-65698912;6:65918853-65919262
6	65698497	65698499	6	65918798	65918818	1795	0	+	-	TYPE:DELETION	IDS:0,179	STRANDS:+-,179	MAX:6:65698499;6:65918818	95:6:65698499-65698499;6:65918818-65918818
6	67616607	67616613	6	67616648	67616657	1796	4.48558e-06	+	-	TYPE:DELETION	IDS:0,11	STRANDS:+-,11	MAX:6:67616611;6:67616653	95:6:67616611-67616611;6:67616653-67616653
6	68101535	68102171	6	68112202	68112842	1797	1.75681e-19	+	+	TYPE:INVERSION	IDS:0,6	STRANDS:++,6	MAX:6:68101542;6:68112213	95:6:68101542-68101956;6:68112213-68112623
6	68101535	68101551	6	68112164	68112168	1798	6.14521e-314	+	-	TYPE:DELETION	IDS:0,134	STRANDS:+-,134	MAX:6:68101543;6:68112167	95:6:68101543-68101543;6:68112167-68112167
6	68417680	68417701	6	68508942	68508946	1799	0	-	+	TYPE:DUPLICATION	IDS:0,154	STRANDS:-+,154	MAX:6:68417691;6:68508945	95:6:68417691-68417691;6:68508945-68508945
6	68912246	68912870	6	68938348	68938969	1800	3.51181e-22	+	+	TYPE:INVERSION	IDS:0,7	STRANDS:++,7	MAX:6:68912252;6:68938359	95:6:68912252-68912661;6:68938359-68938760
6	68912244	68912262	6	68938305	68938310	1801	1.58162e-210	+	-	TYPE:DELETION	IDS:0,89	STRANDS:+-,89	MAX:6:68912253;6:68938308	95:6:68912253-68912253;6:68938308-68938308
6	69618467	69619196	6	69638533	69639214	1802	4.40543e-14	+	+	TYPE:INVERSION	IDS:0,4	STRANDS:++,4	MAX:6:69618478;6:69638544	95:6:69618478-69618907;6:69638544-69638970
6	69618475	69618481	6	69638492	69638513	1803	6.58117e-194	+	-	TYPE:DELETION	IDS:0,80	STRANDS:+-,80	MAX:6:69618479;6:69638513	95:6:69618479-69618479;6:69638513-69638513
6	71219457	71220064	6	71317518	71318122	1804	7.05881e-25	+	+	TYPE:INVERSION	IDS:0,8	STRANDS:++,8	MAX:6:71219462;6:71317529	95:6:71219462-71219867;6:71317529-71317925
6	71219453	71219473	6	71317468	71317490	1805	1.00501e-295	+	-	TYPE:DELETION	IDS:0,126	STRANDS:+-,126	MAX:6:71219463;6:71317490	95:6:71219463-71219463;6:71317490-71317490
6	72047738	72048363	6	72315985	72316701	1806	3.4502e-22	-	+	TYPE:DUPLICATION	IDS:0,7	STRANDS:-+,7	MAX:6:72048121;6:72316701	95:6:72047644-72048268;6:72316701-72316701
6	72048359	72048360	6	72315949	72315951	1807	0.0526316	-	-	TYPE:INVERSION	IDS:0,348	STRANDS:++,165;--,183	MAX:6:72048360;6:72315950	95:6:72048360-72048360;6:72315950-72315950
6	73141475	73142204	6	73147526	73148236	1808	8.89285e-17	+	+	TYPE:INVERSION	IDS:0,5	STRANDS:++,5	MAX:6:73141486;6:73148236	95:6:73141486-73141906;6:73148236-73148236
6	73141484	73141488	6	73147484	73147489	1809	5.34462e-210	+	-	TYPE:DELETION	IDS:0,87	STRANDS:+-,87	MAX:6:73141487;6:73147487	95:6:73141487-73141487;6:73147487-73147487
6	73866870	73866876	6	73870442	73870464	1810	9.52766e-182	+	-	TYPE:DELETION	IDS:0,76	STRANDS:+-,76	MAX:6:73866874;6:73870464	95:6:73866874-73866874;6:73870464-73870464
6	73918645	73918653	6	73933190	73933197	1811	1.48081e-166	+	-	TYPE:DELETION	IDS:0,67	STRANDS:+-,67	MAX:6:73918650;6:73933195	95:6:73918650-73918650;6:73933195-73933195
6	73928692	73928711	6	73944058	73944077	1812	2.11442e-92	+	-	TYPE:DELETION	IDS:0,35	STRANDS:+-,35	MAX:6:73928701;6:73944069	95:6:73928700-73928702;6:73944068-73944069
6	74868470	74868475	6	74869524	74869543	1813	1.70545e-164	+	-	TYPE:DELETION	IDS:0,69	STRANDS:+-,69	MAX:6:74868473;6:74869543	95:6:74868473-74868473;6:74869543-74869543
6	14692485	14693140	6	76634305	76634984	1814	4.39944e-14	-	+	TYPE:DUPLICATION	IDS:0,4	STRANDS:-+,4	MAX:6:14692894;6:76634314	95:6:14692430-14693084;6:76634314-76634742
6	77016702	77017339	6	77029195	77029831	1815	1.76119e-19	+	+	TYPE:INVERSION	IDS:0,6	STRANDS:++,6	MAX:6:77016708;6:77029206	95:6:77016708-77017123;6:77029206-77029613
6	77016706	77016710	6	77029152	77029170	1816	1.07805e-198	+	-	TYPE:DELETION	IDS:0,83	STRANDS:+-,83	MAX:6:77016709;6:77029170	95:6:77016709-77016709;6:77029170-77029170
6	77266448	77266450	6	77266512	77266515	1817	1.40947e-11	+	-	TYPE:DELETION	IDS:0,25	STRANDS:+-,25	MAX:6:77266450;6:77266514	95:6:77266450-77266450;6:77266514-77266514
6	77438168	77438308	6	77461113	77461388	1818	7.759e-163	-	+	TYPE:DUPLICATION	IDS:0,59	STRANDS:-+,59	MAX:6:77438298;6:77461124	95:6:77438255-77438300;6:77461122-77461187
6	77812175	77812187	6	77812191	77812205	1819	0.000304659	+	-	TYPE:DELETION	IDS:0,6	STRANDS:+-,6	MAX:6:77812182;6:77812198	95:6:77812182-77812182;6:77812198-77812199
6	78268262	78268280	6	78272162	78272180	1820	2.11007e-162	+	-	TYPE:DELETION	IDS:0,65	STRANDS:+-,65	MAX:6:78268270;6:78272180	95:6:78268270-78268270;6:78272180-78272180
6	78890477	78890481	6	79059648	79059667	1821	0.05	-	+	TYPE:DUPLICATION	IDS:0,78	STRANDS:-+,78	MAX:6:78890481;6:79059657	95:6:78890481-78890481;6:79059657-79059657
6	79286876	79286879	6	79288281	79288285	1822	0	-	-	TYPE:INVERSION	IDS:0,184	STRANDS:++,93;--,91	MAX:6:79286879;6:79288284	95:6:79286879-79286879;6:79288284-79288284
6	79839221	79839222	6	79839260	79839265	1823	0.05	+	-	TYPE:DELETION	IDS:0,15	STRANDS:+-,15	MAX:6:79839222;6:79839263	95:6:79839222-79839222;6:79839263-79839263
6	80294254	80294273	6	80355968	80355980	1824	0	-	+	TYPE:DUPLICATION	IDS:0,151	STRANDS:-+,151	MAX:6:80294264;6:80355980	95:6:80294264-80294264;6:80355980-80355980
6	80993693	80994422	6	80999837	81000549	1825	4.43282e-14	+	+	TYPE:INVERSION	IDS:0,4	STRANDS:++,4	MAX:6:80993704;6:81000549	95:6:80993704-80994133;6:81000549-81000549
6	80993702	80993705	6	80999798	80999802	1826	0	+	-	TYPE:DELETION	IDS:0,148	STRANDS:+-,148	MAX:6:80993705;6:80999801	95:6:80993705-80993705;6:80999801-80999801
6	81154033	81154715	6	81277389	81278062	1827	4.38877e-14	-	+	TYPE:DUPLICATION	IDS:0,4	STRANDS:-+,4	MAX:6:81154459;6:81277400	95:6:81153995-81154676;6:81277400-81277821
6	81154707	81154708	6	81277347	81277350	1828	0.05	-	-	TYPE:INVERSION	IDS:0,288	STRANDS:++,170;--,118	MAX:6:81154708;6:81277349	95:6:81154708-81154709;6:81277349-81277349
6	81852330	81852344	6	81853886	81853890	1829	0	+	-	TYPE:DELETION	IDS:0,172	STRANDS:+-,172	MAX:6:81852337;6:81853889	95:6:81852337-81852337;6:81853889-81853889
6	82385792	82385800	6	82385822	82385831	1830	4.83996e-05	+	-	TYPE:DELETION	IDS:0,9	STRANDS:+-,9	MAX:6:82385797;6:82385827	95:6:82385797-82385797;6:82385827-82385827
6	83898513	83898523	6	83900520	83900531	1831	0.000261117	+	-	TYPE:DELETION	IDS:0,7	STRANDS:+-,7	MAX:6:83898519;6:83900526	95:6:83898519-83898519;6:83900526-83900526
6	83898513	83898523	6	83900560	83900571	1832	0.000261117	-	+	TYPE:DUPLICATION	IDS:0,7	STRANDS:-+,7	MAX:6:83898519;6:83900566	95:6:83898519-83898519;6:83900566-83900566
6	84650356	84650373	6	84792977	84792982	1833	1.50647e-198	-	+	TYPE:DUPLICATION	IDS:0,84	STRANDS:-+,84	MAX:6:84650363;6:84792980	95:6:84650363-84650363;6:84792980-84792980
6	85318144	85318252	6	85323938	85324130	1834	0	+	-	TYPE:DELETION	IDS:0,122	STRANDS:+-,122	MAX:6:85318148;6:85324130	95:6:85318148-85318171;6:85324130-85324130
6	87349318	87349702	6	87350001	87350431	1835	4.93503e-43	+	+	TYPE:INVERSION	IDS:0,15	STRANDS:++,15	MAX:6:87349320;6:87350012	95:6:87349320-87349675;6:87350012-87350259
6	87348604	87349205	6	87350246	87350589	1836	9.36715e-25	-	-	TYPE:INVERSION	IDS:0,8	STRANDS:--,8	MAX:6:87348993;6:87350589	95:6:87348509-87349109;6:87350589-87350589
6	72198515	72199196	6	88460750	88461429	1837	4.33034e-14	-	+	TYPE:DUPLICATION	IDS:0,4	STRANDS:-+,4	MAX:6:72198936;6:88460759	95:6:72198472-72199152;6:88460759-88461187
6	88801154	88801171	6	88802415	88802420	1838	3.31004e-213	+	-	TYPE:DELETION	IDS:0,85	STRANDS:+-,85	MAX:6:88801161;6:88802420	95:6:88801161-88801161;6:88802420-88802420
6	32629739	32630304	6	88946381	88946897	1839	1.58714e-38	-	+	TYPE:DUPLICATION	IDS:0,13	STRANDS:-+,13	MAX:6:32630065;6:88946897	95:6:32629585-32630149;6:88946897-88946897
6	89922369	89922993	6	89924077	89924702	1840	3.43511e-22	-	+	TYPE:DUPLICATION	IDS:0,7	STRANDS:-+,7	MAX:6:89922751;6:89924088	95:6:89922272-89922895;6:89924088-89924491
6	89922982	89922997	6	89924032	89924050	1841	0	-	-	TYPE:INVERSION	IDS:0,321	STRANDS:++,169;--,152	MAX:6:89922990;6:89924050	95:6:89922990-89922990;6:89924050-89924050
6	93248339	93248342	6	95450410	95450426	1842	0.0526316	-	+	TYPE:DUPLICATION	IDS:0,175	STRANDS:-+,175	MAX:6:93248342;6:95450426	95:6:93248342-93248342;6:95450426-95450426
6	95880440	95880461	6	95880458	95880478	1843	5.62485e-05	+	-	TYPE:DELETION	IDS:0,8	STRANDS:+-,8	MAX:6:95880451;6:95880478	95:6:95880451-95880451;6:95880478-95880478
6	97466797	97466803	6	97473172	97473180	1844	2.07168e-192	+	-	TYPE:DELETION	IDS:0,78	STRANDS:+-,78	MAX:6:97466801;6:97473177	95:6:97466801-97466801;6:97473177-97473177
6	99270539	99270558	6	99302527	99302542	1845	0	-	+	TYPE:DUPLICATION	IDS:0,172	STRANDS:-+,172	MAX:6:99270548;6:99302542	95:6:99270548-99270548;6:99302542-99302542
6	99983787	99983791	6	99983820	99983825	1846	1.32698e-07	+	-	TYPE:DELETION	IDS:0,16	STRANDS:+-,16	MAX:6:99983790;6:99983823	95:6:99983790-99983790;6:99983823-99983823
6	100031030	100031048	6	100045590	100045612	1847	3.19943e-191	+	-	TYPE:DELETION	IDS:0,77	STRANDS:+-,77	MAX:6:100031038;6:100045612	95:6:100031038-100031038;6:100045612-100045612
6	100297520	100297526	6	100297570	100297577	1848	8.97116e-06	+	-	TYPE:DELETION	IDS:0,11	STRANDS:+-,11	MAX:6:100297524;6:100297574	95:6:100297524-100297524;6:100297574-100297574
6	100082978	100082983	6	100429908	100429928	1849	5.32461e-224	-	+	TYPE:DUPLICATION	IDS:0,92	STRANDS:-+,92	MAX:6:100082982;6:100429928	95:6:100082982-100082982;6:100429928-100429928
6	100674647	100674650	6	100685922	100685943	1850	0	+	-	TYPE:DELETION	IDS:0,163	STRANDS:+-,163	MAX:6:100674650;6:100685933	95:6:100674650-100674650;6:100685933-100685933
6	101360113	101360117	6	101360157	101360176	1851	1.22982e-08	+	-	TYPE:DELETION	IDS:0,18	STRANDS:+-,18	MAX:6:101360116;6:101360176	95:6:101360116-101360116;6:101360176-101360176
6	103720714	103720720	6	103776818	103776840	1852	3.24527e-179	+	-	TYPE:DELETION	IDS:0,75	STRANDS:+-,75	MAX:6:103720718;6:103776840	95:6:103720718-103720718;6:103776840-103776840
6	103818442	103818454	6	103818477	103818496	1853	0.047619	+	-	TYPE:DELETION	IDS:0,4	STRANDS:+-,4	MAX:6:103818445;6:103818487	95:6:103818445-103818453;6:103818487-103818487
6	103931974	103931981	6	103946709	103946716	1854	5.59899e-200	+	-	TYPE:DELETION	IDS:0,80	STRANDS:+-,80	MAX:6:103931978;6:103946714	95:6:103931978-103931978;6:103946714-103946714
6	103996044	103996058	6	103996074	103996096	1855	0.0476227	+	-	TYPE:DELETION	IDS:0,5	STRANDS:+-,5	MAX:6:103996053;6:103996096	95:6:103996052-103996053;6:103996096-103996096
6	104494105	104494123	6	104500705	104500723	1856	1.7353e-219	-	+	TYPE:DUPLICATION	IDS:0,94	STRANDS:-+,94	MAX:6:104494116;6:104500723	95:6:104494116-104494116;6:104500723-104500723
6	104433013	104433033	6	104606121	104606141	1857	5.09282e-222	-	+	TYPE:DUPLICATION	IDS:0,94	STRANDS:-+,94	MAX:6:104433024;6:104606141	95:6:104433024-104433024;6:104606141-104606141
6	105260825	105260836	6	105263808	105263812	1858	0	+	-	TYPE:DELETION	IDS:0,183	STRANDS:+-,183	MAX:6:105260831;6:105263811	95:6:105260831-105260831;6:105263811-105263811
6	106284287	106284293	6	106284320	106284342	1859	6.97255e-13	+	-	TYPE:DELETION	IDS:0,22	STRANDS:+-,22	MAX:6:106284291;6:106284342	95:6:106284291-106284291;6:106284342-106284342
6	106553826	106553830	6	106553862	106553869	1860	6.63492e-08	+	-	TYPE:DELETION	IDS:0,16	STRANDS:+-,16	MAX:6:106553829;6:106553866	95:6:106553829-106553829;6:106553866-106553866
6	106675809	106675828	6	106703619	106703621	1861	0	-	+	TYPE:DUPLICATION	IDS:0,181	STRANDS:-+,181	MAX:6:106675818;6:106703621	95:6:106675818-106675818;6:106703621-106703621
6	107130998	107131014	6	107170535	107170556	1862	1.32985e-306	-	-	TYPE:INVERSION	IDS:0,116	STRANDS:++,64;--,52	MAX:6:107131004;6:107170556	95:6:107131004-107131004;6:107170556-107170556
6	107166255	107166984	6	107171510	107172169	1863	8.6306e-17	-	+	TYPE:DUPLICATION	IDS:0,5	STRANDS:-+,5	MAX:6:107166735;6:107171521	95:6:107166553-107166974;6:107171521-107171936
6	107166970	107166975	6	107171467	107171474	1864	1.94013e-176	-	-	TYPE:INVERSION	IDS:0,74	STRANDS:++,1;--,73	MAX:6:107166974;6:107171471	95:6:107166974-107166974;6:107171471-107171471
6	107237293	107237313	6	107359356	107359371	1865	1.62902e-215	-	+	TYPE:DUPLICATION	IDS:0,91	STRANDS:-+,91	MAX:6:107237304;6:107359371	95:6:107237304-107237304;6:107359371-107359371
6	108029700	108029707	6	108035099	108035104	1866	3.68861e-196	-	+	TYPE:DUPLICATION	IDS:0,78	STRANDS:-+,78	MAX:6:108029705;6:108035104	95:6:108029705-108029705;6:108035104-108035104
6	108619483	108619489	6	108619505	108619526	1867	9.19544e-06	+	-	TYPE:DELETION	IDS:0,11	STRANDS:+-,11	MAX:6:108619487;6:108619526	95:6:108619487-108619487;6:108619526-108619526
6	109319957	109319960	6	109321690	109321693	1868	4.71593e-12	+	-	TYPE:DELETION	IDS:0,25	STRANDS:+-,25	MAX:6:109319960;6:109321692	95:6:109319960-109319960;6:109321692-109321692
6	109319961	109319971	6	109321716	109321738	1869	0.047619	-	+	TYPE:DUPLICATION	IDS:0,10	STRANDS:-+,10	MAX:6:109319966;6:109321738	95:6:109319966-109319967;6:109321738-109321738
6	111368193	111368209	6	111368226	111368236	1870	4.13773e-06	+	-	TYPE:DELETION	IDS:0,8	STRANDS:+-,8	MAX:6:111368202;6:111368231	95:6:111368202-111368202;6:111368231-111368231
6	111565835	111566564	6	111740308	111741018	1871	1.41891e-27	+	+	TYPE:INVERSION	IDS:0,9	STRANDS:++,9	MAX:6:111565846;6:111741018	95:6:111565846-111566247;6:111741018-111741018
6	111565841	111565852	6	111740267	111740269	1872	0	+	-	TYPE:DELETION	IDS:0,163	STRANDS:+-,163	MAX:6:111565847;6:111740269	95:6:111565847-111565847;6:111740269-111740269
6	114219277	114219295	6	114225356	114225360	1873	1.61536e-189	+	-	TYPE:DELETION	IDS:0,81	STRANDS:+-,81	MAX:6:114219285;6:114225359	95:6:114219285-114219285;6:114225359-114225359
6	114946942	114946959	6	115683455	115683459	1874	0	-	-	TYPE:INVERSION	IDS:0,182	STRANDS:++,94;--,88	MAX:6:114946950;6:115683457	95:6:114946950-114946950;6:115683457-115683457
6	117950719	117951355	6	117955994	117956720	1875	1.7541e-19	+	+	TYPE:INVERSION	IDS:0,6	STRANDS:++,6	MAX:6:117950725;6:117956720	95:6:117950725-117951139;6:117956720-117956720
6	117950717	117950736	6	117955949	117955969	1876	2.02209e-193	+	-	TYPE:DELETION	IDS:0,85	STRANDS:+-,85	MAX:6:117950726;6:117955969	95:6:117950726-117950726;6:117955969-117955969
6	118077394	118077413	6	118084595	118084617	1877	8.42867e-183	+	-	TYPE:DELETION	IDS:0,76	STRANDS:+-,76	MAX:6:118077403;6:118084617	95:6:118077403-118077403;6:118084617-118084617
6	105228176	105228868	6	119162089	119162760	1878	4.44668e-14	+	+	TYPE:INVERSION	IDS:0,4	STRANDS:++,4	MAX:6:105228186;6:119162100	95:6:105228186-105228615;6:119162100-119162520
6	105228183	105228188	6	119162039	119162061	1879	1.39587e-194	+	-	TYPE:DELETION	IDS:0,82	STRANDS:+-,82	MAX:6:105228187;6:119162061	95:6:105228187-105228187;6:119162061-119162061
6	104772040	104772049	6	119182630	119182638	1880	3.71542e-234	+	-	TYPE:DELETION	IDS:0,91	STRANDS:+-,91	MAX:6:104772045;6:119182636	95:6:104772045-104772045;6:119182636-119182636
6	104772042	104772045	6	119183644	119183648	1881	0.047619	-	+	TYPE:DUPLICATION	IDS:0,90	STRANDS:-+,90	MAX:6:104772045;6:119183647	95:6:104772045-104772045;6:119183647-119183647
6	105228182	105228185	6	119195628	119195648	1882	3.8187e-224	-	+	TYPE:DUPLICATION	IDS:0,95	STRANDS:-+,95	MAX:6:105228185;6:119195648	95:6:105228185-105228185;6:119195648-119195648
6	24053407	24054064	6	119198432	119199087	1883	8.76636e-17	+	+	TYPE:INVERSION	IDS:0,5	STRANDS:++,5	MAX:6:24053414;6:119198443	95:6:24053414-24053835;6:119198443-119198859
6	24053406	24053425	6	119198395	119198399	1884	2.82255e-265	+	-	TYPE:DELETION	IDS:0,112	STRANDS:+-,112	MAX:6:24053415;6:119198398	95:6:24053415-24053415;6:119198398-119198398
6	24053402	24053423	6	119199786	119199806	1885	1.66759e-215	-	+	TYPE:DUPLICATION	IDS:0,89	STRANDS:-+,89	MAX:6:24053413;6:119199806	95:6:24053413-24053413;6:119199806-119199806
6	124342187	124342202	6	124343936	124343942	1886	0.0555556	-	+	TYPE:DUPLICATION	IDS:0,56	STRANDS:-+,56	MAX:6:124342193;6:124343940	95:6:124342193-124342193;6:124343940-124343940
6	124613975	124613988	6	124614007	124614027	1887	1.72801e-06	+	-	TYPE:DELETION	IDS:0,7	STRANDS:+-,7	MAX:6:124613983;6:124614027	95:6:124613983-124613983;6:124614027-124614027
6	125708762	125708772	6	125711329	125711351	1888	4.65463e-185	+	-	TYPE:DELETION	IDS:0,73	STRANDS:+-,73	MAX:6:125708767;6:125711351	95:6:125708767-125708767;6:125711351-125711351
6	126183023	126183231	6	126187177	126187321	1889	0.0045045	+	-	TYPE:DELETION	IDS:0,126	STRANDS:+-,126	MAX:6:126183034;6:126187310	95:6:126183033-126183072;6:126187271-126187312
6	126877702	126877722	6	126877736	126877757	1890	8.07337e-07	+	-	TYPE:DELETION	IDS:0,12	STRANDS:+-,12	MAX:6:126877713;6:126877757	95:6:126877713-126877713;6:126877757-126877757
6	127558986	127559135	6	127597261	127597283	1891	5.16211e-177	-	-	TYPE:INVERSION	IDS:0,64	STRANDS:++,8;--,56	MAX:6:127559125;6:127597283	95:6:127559086-127559127;6:127597283-127597283
6	138458603	138458621	6	138461349	138461353	1892	0.047619	-	+	TYPE:DUPLICATION	IDS:0,135	STRANDS:-+,135	MAX:6:138458611;6:138461352	95:6:138458611-138458611;6:138461352-138461352
6	149221288	149221296	6	149242089	149242096	1893	1.10379e-191	+	-	TYPE:DELETION	IDS:0,76	STRANDS:+-,76	MAX:6:149221293;6:149242094	95:6:149221293-149221293;6:149242094-149242094
6	164688685	164688926	6	164691648	164691826	1894	6.27636e-111	+	-	TYPE:DELETION	IDS:0,40	STRANDS:+-,40	MAX:6:164688696;6:164691826	95:6:164688696-164688789;6:164691826-164691826
6	167411173	167411196	6	167411245	167411760	1895	1.58143e-44	+	+	TYPE:INVERSION	IDS:0,27	STRANDS:++,27	MAX:6:167411175;6:167411248	95:6:167411165-167411187;6:167411248-167411617
6	167410534	167411113	6	167411305	167411974	1896	2.95373e-76	-	+	TYPE:DUPLICATION	IDS:0,27	STRANDS:-+,27	MAX:6:167410890;6:167411974	95:6:167410411-167410989;6:167411974-167411974
6	75339000	75339532	6	129946311	129946847	1897	4.88211e-41	-	+	TYPE:DUPLICATION	IDS:0,14	STRANDS:-+,14	MAX:6:75339376;6:129946316	95:6:75338912-75339443;6:129946316-129946674
6	76746573	76746594	6	129946483	129946486	1898	9.24466e-14	+	-	TYPE:DELETION	IDS:0,32	STRANDS:+-,32	MAX:6:76746584;6:129946485	95:6:76746584-76746584;6:129946485-129946485
6	130016051	130016072	6	130154807	130154825	1899	1.23779e-169	-	+	TYPE:DUPLICATION	IDS:0,69	STRANDS:-+,69	MAX:6:130016062;6:130154825	95:6:130016062-130016062;6:130154825-130154825
6	130847527	130848170	6	130852349	130852987	1900	1.73141e-19	-	+	TYPE:DUPLICATION	IDS:0,6	STRANDS:-+,6	MAX:6:130847928;6:130852360	95:6:130847452-130848094;6:130852360-130852769
6	130848159	130848171	6	130852303	130852319	1901	0	-	-	TYPE:INVERSION	IDS:0,360	STRANDS:++,179;--,181	MAX:6:130848165;6:130852319	95:6:130848165-130848165;6:130852319-130852319
6	131414901	131414912	6	131414936	131414939	1902	2.28702e-05	+	-	TYPE:DELETION	IDS:0,7	STRANDS:+-,7	MAX:6:131414908;6:131414937	95:6:131414908-131414908;6:131414937-131414937
6	131883183	131883806	6	131885536	131886257	1903	3.40968e-22	-	+	TYPE:DUPLICATION	IDS:0,7	STRANDS:-+,7	MAX:6:131883569;6:131885547	95:6:131883085-131883707;6:131885547-131885949
6	131883797	131883811	6	131885491	131885510	1904	0	-	-	TYPE:INVERSION	IDS:0,348	STRANDS:++,183;--,165	MAX:6:131883806;6:131885510	95:6:131883805-131883806;6:131885510-131885510
6	136499394	136499410	6	136538403	136538409	1905	1.39567e-176	+	-	TYPE:DELETION	IDS:0,72	STRANDS:+-,72	MAX:6:136499401;6:136538407	95:6:136499401-136499401;6:136538407-136538407
6	136582631	136583268	6	136589324	136589959	1906	1.76119e-19	+	+	TYPE:INVERSION	IDS:0,6	STRANDS:++,6	MAX:6:136582637;6:136589335	95:6:136582637-136583052;6:136589335-136589742
6	136582630	136582646	6	136589282	136589288	1907	1.37649e-125	+	-	TYPE:DELETION	IDS:0,57	STRANDS:+-,57	MAX:6:136582638;6:136589286	95:6:136582638-136582638;6:136589286-136589286
6	138384831	138384852	6	138384874	138384896	1908	0.00140873	+	-	TYPE:DELETION	IDS:0,5	STRANDS:+-,5	MAX:6:138384842;6:138384896	95:6:138384842-138384842;6:138384896-138384896
6	139063468	139063486	6	139063481	139063500	1909	0.00327208	+	-	TYPE:DELETION	IDS:0,4	STRANDS:+-,4	MAX:6:139063478;6:139063491	95:6:139063478-139063478;6:139063491-139063491
6	140380763	140380782	6	140392248	140392253	1910	1.75728e-208	+	-	TYPE:DELETION	IDS:0,85	STRANDS:+-,85	MAX:6:140380772;6:140392252	95:6:140380772-140380772;6:140392252-140392252
6	142166598	142166604	6	142200754	142200764	1911	0.0526316	-	-	TYPE:INVERSION	IDS:0,118	STRANDS:++,66;--,52	MAX:6:142166602;6:142200760	95:6:142166602-142166602;6:142200759-142200760
6	142192047	142192727	6	142253407	142254081	1912	4.35529e-14	-	+	TYPE:DUPLICATION	IDS:0,4	STRANDS:-+,4	MAX:6:142192482;6:142253418	95:6:142192003-142192682;6:142253418-142253840
6	142192720	142192721	6	142253367	142253371	1913	0	-	-	TYPE:INVERSION	IDS:0,170	STRANDS:++,84;--,86	MAX:6:142192721;6:142253370	95:6:142192721-142192721;6:142253370-142253370
6	142301222	142301228	6	142316667	142316673	1914	1.2016e-193	+	-	TYPE:DELETION	IDS:0,79	STRANDS:+-,79	MAX:6:142301226;6:142316671	95:6:142301226-142301226;6:142316671-142316671
6	147438398	147438403	6	147443950	147443956	1915	1.05492e-153	+	-	TYPE:DELETION	IDS:0,66	STRANDS:+-,66	MAX:6:147438402;6:147443954	95:6:147438402-147438402;6:147443954-147443954
6	147956346	147956349	6	147987526	147987530	1916	0	+	-	TYPE:DELETION	IDS:0,173	STRANDS:+-,173	MAX:6:147956349;6:147987529	95:6:147956349-147956349;6:147987529-147987529
6	150290767	150290768	6	150325337	150325354	1917	0	-	-	TYPE:INVERSION	IDS:0,213	STRANDS:++,93;--,120	MAX:6:150290768;6:150325354	95:6:150290768-150290769;6:150325354-150325354
6	150643707	150643721	6	150646397	150646403	1918	1.8263e-196	+	-	TYPE:DELETION	IDS:0,81	STRANDS:+-,81	MAX:6:150643714;6:150646401	95:6:150643714-150643714;6:150646401-150646401
6	150940276	150940293	6	150940285	150940303	1919	0.0018548	+	-	TYPE:DELETION	IDS:0,4	STRANDS:+-,4	MAX:6:150940285;6:150940294	95:6:150940285-150940285;6:150940294-150940294
6	151299401	151299988	6	151310314	151310896	1920	2.8248e-30	+	+	TYPE:INVERSION	IDS:0,10	STRANDS:++,10	MAX:6:151299405;6:151310323	95:6:151299405-151299803;6:151310323-151310714
6	151299403	151299406	6	151310266	151310282	1921	0	+	-	TYPE:DELETION	IDS:0,155	STRANDS:+-,155	MAX:6:151299406;6:151310282	95:6:151299406-151299406;6:151310282-151310282
6	75161064	75161622	6	151423265	151423831	1922	2.3434e-38	+	-	TYPE:DELETION	IDS:0,13	STRANDS:+-,13	MAX:6:75161068;6:151423631	95:6:75161068-75161448;6:151423138-151423703
6	152487246	152487264	6	152489354	152489360	1923	1.83889e-44	-	+	TYPE:DUPLICATION	IDS:0,28	STRANDS:-+,28	MAX:6:152487255;6:152489359	95:6:152487255-152487256;6:152489359-152489359
6	152487296	152488024	6	152489394	152489956	1924	2.28618e-38	+	+	TYPE:INVERSION	IDS:0,13	STRANDS:++,13	MAX:6:152487307;6:152489405	95:6:152487307-152487697;6:152489405-152489779
6	152487306	152487307	6	152489352	152489370	1925	9.02359e-31	+	-	TYPE:DELETION	IDS:0,32	STRANDS:+-,32	MAX:6:152487307;6:152489370	95:6:152487307-152487307;6:152489370-152489370
6	17438202	17438409	6	153459886	153460616	1926	1.9064e-251	-	+	TYPE:DUPLICATION	IDS:0,92	STRANDS:-+,92	MAX:6:17438399;6:153460616	95:6:17438275-17438400;6:153460616-153460616
6	153958204	153958502	6	153960829	153961305	1927	0.00194932	+	-	TYPE:DELETION	IDS:0,42	STRANDS:+-,42	MAX:6:153958215;6:153961305	95:6:153958214-153958363;6:153961305-153961305
6	153958345	153959074	6	153961542	153962228	1928	4.38343e-14	+	+	TYPE:INVERSION	IDS:0,4	STRANDS:++,4	MAX:6:153958356;6:153961553	95:6:153958356-153958785;6:153961553-153961979
6	153958351	153958361	6	153961505	153961516	1929	0.000261117	+	-	TYPE:DELETION	IDS:0,7	STRANDS:+-,7	MAX:6:153958357;6:153961511	95:6:153958357-153958357;6:153961511-153961511
6	154655555	154655558	6	154659301	154659321	1930	0	-	-	TYPE:INVERSION	IDS:0,200	STRANDS:++,119;--,81	MAX:6:154655558;6:154659321	95:6:154655558-154655558;6:154659321-154659321
6	155349035	155349546	6	155625745	155626330	1931	6.08306e-87	+	-	TYPE:DELETION	IDS:0,31	STRANDS:+-,31	MAX:6:155349038;6:155626330	95:6:155349038-155349403;6:155626330-155626330
6	157095574	157095578	6	157101948	157101967	1932	0.047619	-	+	TYPE:DUPLICATION	IDS:0,76	STRANDS:-+,76	MAX:6:157095578;6:157101967	95:6:157095578-157095578;6:157101967-157101967
6	32571626	32572216	6	158589872	158590553	1933	4.88765e-14	+	-	TYPE:DELETION	IDS:0,4	STRANDS:+-,4	MAX:6:32571634;6:158590307	95:6:32571634-32572000;6:158589828-158590508
6	158628199	158628206	6	158649344	158649364	1934	0.047619	-	+	TYPE:DUPLICATION	IDS:0,71	STRANDS:-+,71	MAX:6:158628204;6:158649364	95:6:158628204-158628204;6:158649364-158649364
6	158731360	158731381	6	158731399	158731421	1935	3.86235e-06	+	-	TYPE:DELETION	IDS:0,12	STRANDS:+-,12	MAX:6:158731371;6:158731421	95:6:158731371-158731371;6:158731421-158731421
6	159905520	159905527	6	159985420	159985429	1936	1.08837e-204	-	+	TYPE:DUPLICATION	IDS:0,80	STRANDS:-+,80	MAX:6:159905526;6:159985424	95:6:159905526-159905526;6:159985424-159985424
6	160025723	160025735	6	160025858	160025871	1937	0.000606501	+	-	TYPE:DELETION	IDS:0,6	STRANDS:+-,6	MAX:6:160025730;6:160025865	95:6:160025730-160025730;6:160025865-160025865
6	160086313	160086445	6	160088623	160088803	1938	0.00462963	+	-	TYPE:DELETION	IDS:0,121	STRANDS:+-,121	MAX:6:160086320;6:160088792	95:6:160086320-160086348;6:160088766-160088793
6	160928326	160928339	6	161080953	161080972	1939	0	+	-	TYPE:DELETION	IDS:0,128	STRANDS:+-,128	MAX:6:160928330;6:161080972	95:6:160928329-160928333;6:161080972-161080972
6	425391	425824	6	161210880	161211325	1940	0	-	+	TYPE:DUPLICATION	IDS:0,122	STRANDS:-+,122	MAX:6:425660;6:161210887	95:6:425506-425825;6:161210887-161211217
6	35628551	35628571	6	161260840	161260844	1941	0	-	+	TYPE:DUPLICATION	IDS:0,170	STRANDS:-+,170	MAX:6:35628561;6:161260843	95:6:35628561-35628561;6:161260843-161260843
6	56190645	56191243	6	161511118	161511649	1942	1.49148e-27	+	-	TYPE:DELETION	IDS:0,9	STRANDS:+-,9	MAX:6:56190650;6:161511649	95:6:56190650-56191051;6:161511649-161511649
6	161566063	161566690	6	161567451	161568173	1943	3.52373e-22	+	+	TYPE:INVERSION	IDS:0,7	STRANDS:++,7	MAX:6:161566069;6:161568173	95:6:161566069-161566478;6:161568173-161568173
6	161566063	161566077	6	161567414	161567418	1944	0	+	-	TYPE:DELETION	IDS:0,155	STRANDS:+-,155	MAX:6:161566070;6:161567417	95:6:161566070-161566070;6:161567417-161567417
6	161726147	161726166	6	161728221	161728237	1945	0.05	-	+	TYPE:DUPLICATION	IDS:0,153	STRANDS:-+,153	MAX:6:161726157;6:161728227	95:6:161726157-161726157;6:161728227-161728227
6	162688325	162688340	6	162688364	162688375	1946	1.1901e-07	+	-	TYPE:DELETION	IDS:0,9	STRANDS:+-,9	MAX:6:162688334;6:162688369	95:6:162688334-162688334;6:162688369-162688370
6	164414003	164414072	6	164415701	164415787	1947	0.00606061	+	-	TYPE:DELETION	IDS:0,144	STRANDS:+-,144	MAX:6:164414014;6:164415787	95:6:164414010-164414023;6:164415787-164415787
6	164543234	164543241	6	164547006	164547016	1948	2.81679e-180	+	-	TYPE:DELETION	IDS:0,73	STRANDS:+-,73	MAX:6:164543238;6:164547012	95:6:164543238-164543238;6:164547012-164547012
6	31396692	31397370	6	165535142	165535824	1949	4.38855e-14	+	-	TYPE:DELETION	IDS:0,4	STRANDS:+-,4	MAX:6:31396701;6:165535563	95:6:31396701-31397129;6:165535099-165535780
6	36756440	36757169	6	165541425	165542107	1950	4.38715e-14	+	+	TYPE:INVERSION	IDS:0,4	STRANDS:++,4	MAX:6:36756451;6:165541435	95:6:36756451-36756880;6:165541435-165541863
6	165724673	165724682	6	165732225	165732233	1951	1.71281e-230	+	-	TYPE:DELETION	IDS:0,89	STRANDS:+-,89	MAX:6:165724678;6:165732231	95:6:165724678-165724678;6:165732231-165732231
6	67235465	67236072	6	166672394	166673124	1952	0.00137174	+	-	TYPE:DELETION	IDS:0,9	STRANDS:+-,9	MAX:6:67235476;6:166673124	95:6:67235476-67235815;6:166673124-166673124
6	160547179	160547701	6	166681351	166681776	1953	7.60053e-63	-	+	TYPE:DUPLICATION	IDS:0,22	STRANDS:-+,22	MAX:6:160547496;6:166681362	95:6:160547020-160547541;6:166681362-166681608
6	166885415	166885417	6	166925342	166925345	1954	0.0555556	-	-	TYPE:INVERSION	IDS:0,183	STRANDS:++,88;--,95	MAX:6:166885417;6:166925344	95:6:166885417-166885417;6:166925344-166925344
6	167411183	167411212	6	167411185	167411214	1955	3.69896e-181	+	-	TYPE:DELETION	IDS:0,107	STRANDS:+-,107	MAX:6:167411185;6:167411186	95:6:167411175-167411203;6:167411186-167411212
6	167487637	167488366	6	167490371	167490949	1956	5.65006e-33	+	+	TYPE:INVERSION	IDS:0,11	STRANDS:++,11	MAX:6:167487648;6:167490382	95:6:167487648-167488043;6:167490382-167490770
6	167487638	167487654	6	167490323	167490339	1957	0	+	-	TYPE:DELETION	IDS:0,187	STRANDS:+-,187	MAX:6:167487649;6:167490339	95:6:167487649-167487649;6:167490339-167490339
6	161202146	161202736	6	167731293	167732002	1958	0.00137363	+	-	TYPE:DELETION	IDS:0,11	STRANDS:+-,11	MAX:6:161202157;6:167732002	95:6:161202157-161202478;6:167732002-167732002
6	167572691	167572699	6	167773367	167773388	1959	0	-	-	TYPE:INVERSION	IDS:0,135	STRANDS:++,61;--,74	MAX:6:167572696;6:167773388	95:6:167572696-167572696;6:167773388-167773388
6	57421962	57422420	6	167798150	167798696	1960	0.00145349	+	-	TYPE:DELETION	IDS:0,15	STRANDS:+-,15	MAX:6:57421973;6:167798479	95:6:57421973-57422245;6:167798015-167798560
6	145818748	145819304	6	167798120	167798704	1961	1.50248e-27	+	-	TYPE:DELETION	IDS:0,9	STRANDS:+-,9	MAX:6:145818759;6:167798704	95:6:145818759-145819117;6:167798704-167798704
6	10515557	10515577	6	167801610	167801628	1962	1.85304e-48	-	+	TYPE:DUPLICATION	IDS:0,19	STRANDS:-+,19	MAX:6:10515568;6:167801628	95:6:10515567-10515569;6:167801628-167801628
6	62664016	62664607	6	167816336	167816933	1963	1.4036e-27	-	+	TYPE:DUPLICATION	IDS:0,9	STRANDS:-+,9	MAX:6:62664376;6:167816341	95:6:62663912-62664502;6:167816341-167816741
6	167590887	167590906	6	167832828	167832834	1964	5.52192e-224	-	-	TYPE:INVERSION	IDS:0,94	STRANDS:++,40;--,54	MAX:6:167590897;6:167832832	95:6:167590897-167590897;6:167832832-167832832
6	38133888	38133891	6	168061341	168061347	1965	0.0526316	-	+	TYPE:DUPLICATION	IDS:0,75	STRANDS:-+,75	MAX:6:38133891;6:168061345	95:6:38133891-38133891;6:168061345-168061345
6	32795677	32796101	6	168060902	168061354	1966	1.68263e-170	+	-	TYPE:DELETION	IDS:0,62	STRANDS:+-,62	MAX:6:32795680;6:168061354	95:6:32795680-32795964;6:168061354-168061354
6	154678954	154679635	6	168061069	168061630	1967	4.45836e-14	+	-	TYPE:DELETION	IDS:0,4	STRANDS:+-,4	MAX:6:154678964;6:168061630	95:6:154678964-154679392;6:168061630-168061630
6	168136265	168136275	6	168136273	168136278	1968	5.32171e-10	+	-	TYPE:DELETION	IDS:0,19	STRANDS:+-,19	MAX:6:168136271;6:168136276	95:6:168136271-168136271;6:168136276-168136276
6	168136145	168136166	6	168136312	168136334	1969	2.08375e-05	-	+	TYPE:DUPLICATION	IDS:0,10	STRANDS:-+,10	MAX:6:168136156;6:168136334	95:6:168136156-168136156;6:168136334-168136334
6	27795016	27795514	6	168486538	168487253	1970	0.00137363	+	-	TYPE:DELETION	IDS:0,14	STRANDS:+-,14	MAX:6:27795027;6:168487253	95:6:27795027-27795345;6:168487253-168487253
6	168330928	168330935	6	168593952	168593961	1971	2.00873e-186	-	+	TYPE:DUPLICATION	IDS:0,75	STRANDS:-+,75	MAX:6:168330934;6:168593957	95:6:168330934-168330934;6:168593957-168593957
6	168716976	168717427	6	168718245	168718690	1972	0.00175131	+	-	TYPE:DELETION	IDS:0,19	STRANDS:+-,19	MAX:6:168716987;6:168718690	95:6:168716987-168717254;6:168718690-168718690
6	169090716	169091360	6	169094649	169095363	1973	1.73036e-19	-	+	TYPE:DUPLICATION	IDS:0,6	STRANDS:-+,6	MAX:6:169091117;6:169095363	95:6:169090638-169091281;6:169095363-169095363
6	169091354	169091356	6	169094610	169094612	1974	0.0588235	-	-	TYPE:INVERSION	IDS:0,114	STRANDS:++,91;--,23	MAX:6:169091356;6:169094612	95:6:169091356-169091356;6:169094612-169094612
6	169056362	169056375	6	169094753	169095008	1975	4.55362e-221	-	-	TYPE:INVERSION	IDS:0,81	STRANDS:++,64;--,17	MAX:6:169056367;6:169094784	95:6:169056367-169056368;6:169094763-169094827
6	169091140	169091366	6	169096255	169096485	1976	7.55387e-125	-	+	TYPE:DUPLICATION	IDS:0,45	STRANDS:-+,45	MAX:6:169091356;6:169096264	95:6:169091293-169091356;6:169096264-169096352
6	169094658	169094661	6	169096262	169096266	1977	0.047619	-	-	TYPE:INVERSION	IDS:0,32	STRANDS:++,12;--,20	MAX:6:169094661;6:169096265	95:6:169094661-169094661;6:169096265-169096265
6	169241855	169241876	6	169241887	169241909	1978	2.08375e-05	+	-	TYPE:DELETION	IDS:0,10	STRANDS:+-,10	MAX:6:169241866;6:169241909	95:6:169241866-169241866;6:169241909-169241909
6	169265783	169266064	6	169299249	169299383	1979	9.26226e-163	+	-	TYPE:DELETION	IDS:0,59	STRANDS:+-,59	MAX:6:169265794;6:169299383	95:6:169265793-169265847;6:169299383-169299383
6	169310262	169310283	6	169310315	169310335	1980	0.00071215	+	-	TYPE:DELETION	IDS:0,5	STRANDS:+-,5	MAX:6:169310273;6:169310335	95:6:169310273-169310273;6:169310335-169310335
6	28895117	28895491	6	169325163	169325721	1981	0.00137174	+	-	TYPE:DELETION	IDS:0,15	STRANDS:+-,15	MAX:6:28895128;6:169325481	95:6:28895127-28895324;6:169325002-169325559
6	169331257	169331262	6	169332909	169332928	1982	0.047619	-	+	TYPE:DUPLICATION	IDS:0,36	STRANDS:-+,36	MAX:6:169331261;6:169332928	95:6:169331261-169331261;6:169332928-169332928
6	169629516	169630245	6	169665271	169665951	1983	4.41404e-14	+	+	TYPE:INVERSION	IDS:0,4	STRANDS:++,4	MAX:6:169629527;6:169665282	95:6:169629527-169629956;6:169665282-169665707
6	169629524	169629530	6	169665224	169665245	1984	7.13285e-186	+	-	TYPE:DELETION	IDS:0,77	STRANDS:+-,77	MAX:6:169629528;6:169665245	95:6:169629528-169629528;6:169665245-169665245
6	29863637	29863641	6	170361305	170361310	1985	2.45965e-08	+	-	TYPE:DELETION	IDS:0,18	STRANDS:+-,18	MAX:6:29863640;6:170361308	95:6:29863640-29863640;6:170361308-170361308
6	161272951	161273398	6	170483729	170484140	1986	1.96404e-243	+	-	TYPE:DELETION	IDS:0,89	STRANDS:+-,89	MAX:6:161272954;6:170484109	95:6:161272954-161273285;6:170483880-170484139
6	170483591	170483816	6	170487658	170487891	1987	5.45713e-87	-	+	TYPE:DUPLICATION	IDS:0,31	STRANDS:-+,31	MAX:6:170483806;6:170487669	95:6:170483716-170483806;6:170487668-170487757
6	170555066	170555081	6	170556216	170556234	1988	3.76917e-92	-	+	TYPE:DUPLICATION	IDS:0,35	STRANDS:-+,35	MAX:6:170555077;6:170556234	95:6:170555075-170555077;6:170556234-170556234
6	10606136	10606865	6	170767609	170768118	1989	2.60425e-22	-	+	TYPE:DUPLICATION	IDS:0,7	STRANDS:-+,7	MAX:6:10606616;6:170767620	95:6:10606445-10606855;6:170767620-170767887
7	129219	129435	7	212106	212522	1990	0.00218818	+	-	TYPE:DELETION	IDS:0,80	STRANDS:+-,80	MAX:7:129230;7:212522	95:7:129229-129314;7:212522-212522
7	382801	383427	7	384094	384813	1991	3.52515e-22	+	+	TYPE:INVERSION	IDS:0,7	STRANDS:++,7	MAX:7:382807;7:384105	95:7:382807-383216;7:384105-384511
7	382798	382818	7	384060	384064	1992	0	+	-	TYPE:DELETION	IDS:0,154	STRANDS:+-,154	MAX:7:382808;7:384063	95:7:382808-382808;7:384063-384063
7	1458923	1459559	7	1580957	1581595	1993	1.76516e-19	+	+	TYPE:INVERSION	IDS:0,6	STRANDS:++,6	MAX:7:1458929;7:1580968	95:7:1458929-1459343;7:1580968-1581376
7	1458922	1458939	7	1580912	1580927	1994	0	+	-	TYPE:DELETION	IDS:0,153	STRANDS:+-,153	MAX:7:1458930;7:1580920	95:7:1458930-1458930;7:1580920-1580920
7	1927482	1927503	7	1927965	1927987	1995	0.000112419	+	-	TYPE:DELETION	IDS:0,8	STRANDS:+-,8	MAX:7:1927493;7:1927987	95:7:1927493-1927493;7:1927987-1927987
7	1951223	1951952	7	2068506	2069198	1996	4.38949e-14	+	+	TYPE:INVERSION	IDS:0,4	STRANDS:++,4	MAX:7:1951234;7:2068517	95:7:1951234-1951663;7:2068517-2068945
7	1951225	1951245	7	2068466	2068468	1997	0	+	-	TYPE:DELETION	IDS:0,161	STRANDS:+-,161	MAX:7:1951235;7:2068468	95:7:1951235-1951235;7:2068468-2068468
7	2141236	2141250	7	2141294	2141307	1998	2.14897e-05	+	-	TYPE:DELETION	IDS:0,4	STRANDS:+-,4	MAX:7:2141245;7:2141302	95:7:2141244-2141245;7:2141297-2141303
7	2457699	2457718	7	2542291	2542297	1999	2.52194e-173	+	-	TYPE:DELETION	IDS:0,73	STRANDS:+-,73	MAX:7:2457708;7:2542295	95:7:2457708-2457708;7:2542295-2542295
7	3393165	3393168	7	3472461	3472466	2000	0	-	+	TYPE:DUPLICATION	IDS:0,168	STRANDS:-+,168	MAX:7:3393168;7:3472464	95:7:3393168-3393168;7:3472464-3472464
[truncated: 11,386 more rows]
