# Supplementary material for: Discovery of large genomic inversions using long range information
Source: BMC Genomics. 2017 Jan 10;18:65. doi: 10.1186/s12864-016-3444-1 (PMC5223412; doi:10.1186/s12864-016-3444-1)
Supplement: Additional file 2: — Call sets. Call sets generated by Valor, DELLY, LUMPY, and GASVPro using both real data and simulations. (ZIP 72710 kb) [file 12864_2016_3444_MOESM2_ESM.zip › supplementary/simulation/varsim1/sim.truth.bed]

chr1	2443997	2485433	41436	nssv6533	.	PASS	0|1
chr1	2445975	2485433	39458	nssv10864	.	PASS	1|0
chr1	2485433	2497301	11868	nssv466250	.	PASS	0|1
chr1	2499127	2526667	27540	nssv9849	.	PASS	1|1
chr1	13142402	13178905	36503	nssv5213	.	PASS	0|1
chr1	16974451	17083243	108792	nssv465873	.	PASS	1|0
chr1	16975402	17057037	81635	nssv9949	.	PASS	0|1
chr1	17861777	17877078	15301	essv3564910	.	PASS	1|1
chr1	19930228	19946810	16582	essv3565353	.	PASS	1|1
chr1	21521166	21539904	18738	essv3565165	.	PASS	1|0
chr1	21754442	21806350	51908	essv29510	.	PASS	1|0
chr1	25655519	25693203	37684	nssv585484	.	PASS	1|0
chr1	25665601	25718224	52623	nssv9262	.	PASS	0|1
chr1	26924473	26973360	48887	nssv994	.	PASS	1|0
chr1	26929209	26973530	44321	nssv5431	.	PASS	0|1
chr1	31971484	31993630	22146	essv5234776	.	PASS	1|0
chr1	39945753	40233105	287352	nssv6576	.	PASS	0|1
chr1	40020121	40233193	213072	nssv5516	.	PASS	1|0
chr1	44059223	44060004	781	essv5210869	.	PASS	0|1
chr1	44059349	44061824	2475	nssv626888	.	PASS	1|0
chr1	77832848	77833668	820	essv31961	.	PASS	0|1
chr1	81659632	81661549	1917	essv5314723	.	PASS	1|1
chr1	82079546	82081871	2325	nssv585486	.	PASS	0|1
chr1	92128575	92132609	4034	nssv626889	.	PASS	1|1
chr1	97511084	97511614	530	essv30257	.	PASS	1|1
chr1	108817836	108926719	108883	nssv6796	.	PASS	0|1
chr1	108835069	108944552	109483	nssv624360	.	PASS	1|0
chr1	110902167	110902753	586	essv31351	.	PASS	1|0
chr1	142541344	142963514	422170	nssv466406	.	PASS	1|1
chr1	143280436	143281729	1293	nssv466717	.	PASS	1|1
chr1	144333977	149236222	4902245	nssv6873	.	PASS	1|0
chr1	144506329	149293515	4787186	nssv1412	.	PASS	0|1
chr1	149772125	149853594	81469	essv3564759	.	PASS	0|1
chr1	149773237	149821612	48375	nssv1527	.	PASS	1|0
chr1	149821638	149853107	31469	nssv46	.	PASS	1|0
chr1	152234077	152276832	42755	essv3563823	.	PASS	1|1
chr1	153303065	153341179	38114	nssv10269	.	PASS	1|0
chr1	157711990	157713731	1741	essv30195	.	PASS	0|1
chr1	157886529	157888417	1888	essv5310174	.	PASS	1|1
chr1	158041772	158042360	588	essv28092	.	PASS	1|0
chr1	172685688	172724740	39052	nssv3511	.	PASS	0|1
chr1	175200211	175202073	1862	essv5285280	.	PASS	0|1
chr1	175200794	175201777	983	essv32058	.	PASS	1|0
chr1	187464828	187466486	1658	essv28468	.	PASS	1|0
chr1	187464911	187467376	2465	essv5336800	.	PASS	0|1
chr1	193515214	193515745	531	essv29898	.	PASS	1|0
chr1	194637501	194639436	1935	essv5394106	.	PASS	1|0
chr1	197748036	197768813	20777	essv3563607	.	PASS	0|1
chr1	197756787	197758004	1217	essv25741	.	PASS	1|0
chr1	202643510	202668564	25054	nssv6062	.	PASS	0|1
chr1	207292425	207293214	789	essv29759	.	PASS	1|0
chr1	208774131	208818093	43962	nssv6116	.	PASS	0|1
chr1	222143909	222147604	3695	essv30757	.	PASS	1|0
chr1	227653315	227684500	31185	nssv574	.	PASS	1|0
chr1	227654562	227684124	29562	nssv6181	.	PASS	0|1
chr1	240103335	240159687	56352	essv31884	.	PASS	1|0
chr1	240115959	240116869	910	essv5192765	.	PASS	0|1
chr1	245576246	245936506	360260	nssv6222	.	PASS	1|0
chr1	247291005	247335616	44611	nssv585490	.	PASS	1|1
chr1	248574148	248805543	231395	nssv10616	.	PASS	1|0
chr1	248596854	248784749	187895	nssv6250	.	PASS	0|1
chr2	25316913	25330859	13946	essv3563648	.	PASS	1|1
chr2	44545270	44546300	1030	essv5222304	.	PASS	1|1
chr2	50814528	50816499	1971	essv31624	.	PASS	1|0
chr2	55129763	55161515	31752	nssv1495	.	PASS	0|1
chr2	61595174	65049193	3454019	nssv4418	.	PASS	1|0
chr2	62655279	62656802	1523	essv31753	.	PASS	0|1
chr2	62844269	62866193	21924	essv30688	.	PASS	0|1
chr2	85542441	85572433	29992	essv3565530	.	PASS	1|0
chr2	85543111	85570817	27706	essv29176	.	PASS	0|1
chr2	191923253	191949584	26331	Novel_28	.	PASS	0|1
chr2	85724610	85763422	38812	nssv1511	.	PASS	1|0
chr2	87002327	87285618	283291	nssv6851	.	PASS	1|1
chr2	89095113	89184035	88922	nssv4432	.	PASS	1|1
chr2	89185670	89459235	273565	nssv585530	.	PASS	0|1
chr2	91775691	91782904	7213	essv31678	.	PASS	1|1
chr2	96061272	96310886	249614	nssv10224	.	PASS	0|1
chr2	96098186	96351963	253777	nssv222	.	PASS	1|0
chr2	96426798	96687875	261077	nssv1519	.	PASS	0|1
chr2	99621241	99638545	17304	essv3564235	.	PASS	1|1
chr2	99918839	99922834	3995	essv30416	.	PASS	0|1
chr2	106383989	106399576	15587	essv3565017	.	PASS	1|0
chr2	110703277	110846192	142915	nssv2287	.	PASS	0|1
chr2	114358515	114361279	2764	nssv626892	.	PASS	1|0
chr2	114360378	114363122	2744	nssv626893	.	PASS	0|1
chr2	116974604	116981880	7276	essv30593	.	PASS	1|0
chr2	116978296	116982065	3769	essv30309	.	PASS	0|1
chr2	117792014	117796289	4275	nssv465938	.	PASS	0|1
chr2	123466591	123492478	25887	essv3564318	.	PASS	1|0
chr2	123476773	123482504	5731	essv29289	.	PASS	0|1
chr2	125052949	125054429	1480	nssv626894	.	PASS	1|1
chr2	128914666	128927540	12874	nssv4454	.	PASS	1|1
chr2	129685036	129686098	1062	essv5253538	.	PASS	1|0
chr2	130882736	132265489	1382753	nssv4459	.	PASS	1|1
chr2	132553109	132564130	11021	nssv6870	.	PASS	1|0
chr2	137665754	139993103	2327349	nssv6874	.	PASS	1|0
chr2	138999774	139017355	17581	essv3565649	.	PASS	0|1
chr2	51928451	51932589	4138	Novel_29	.	PASS	0|1
chr2	143389507	143390548	1041	essv28678	.	PASS	0|1
chr2	145628075	145628735	660	essv30173	.	PASS	1|1
chr2	150538585	150539514	929	essv31441	.	PASS	0|1
chr2	152796388	156869766	4073378	nssv1544	.	PASS	1|0
chr2	174533885	174536586	2701	essv29288	.	PASS	1|1
chr2	175354592	175389279	34687	nssv5836	.	PASS	0|1
chr2	175388460	175393121	4661	nssv585534	.	PASS	1|0
chr2	180408622	180416049	7427	nssv465961	.	PASS	1|1
chr2	184569197	184571034	1837	nssv585535	.	PASS	1|1
chr2	184571297	184604628	33331	nssv228	.	PASS	1|0
chr2	195979371	195984444	5073	essv30739	.	PASS	1|1
chr2	221850368	221873386	23018	nssv1573	.	PASS	1|0
chr2	222567624	222569268	1644	essv5190099	.	PASS	1|0
chr2	225292690	225293804	1114	essv5196818	.	PASS	0|1
chr2	234435274	234471327	36053	nssv1578	.	PASS	0|1
chr2	234441678	234471327	29649	nssv4510	.	PASS	1|0
chr2	234471327	234486532	15205	essv3565204	.	PASS	0|1
chr2	234471363	234486497	15134	essv4259617	.	PASS	1|0
chr2	206017020	206044646	27626	Novel_30	.	PASS	0|1
chr2	241453122	241454323	1201	essv28161	.	PASS	1|1
chr2	241582483	241628671	46188	nssv2320	.	PASS	1|1
chr3	7036938	7061257	24319	essv31821	.	PASS	1|1
chr3	12152601	12901345	748744	nssv10335	.	PASS	1|1
chr3	26357258	26359472	2214	essv5182543	.	PASS	1|1
chr3	28353107	28438141	85034	essv3565562	.	PASS	1|1
chr3	30538286	30900626	362340	nssv7000	.	PASS	1|1
chr3	33155418	33156951	1533	essv4232288	.	PASS	0|1
chr3	41362142	41363400	1258	essv5303279	.	PASS	1|0
chr3	41362858	41367033	4175	nssv465996	.	PASS	0|1
chr3	43417545	43427487	9942	essv27984	.	PASS	1|1
chr3	44729629	44750120	20491	essv3565478	.	PASS	0|1
chr3	44739192	44742159	2967	nssv626899	.	PASS	1|0
chr3	50883683	50935490	51807	nssv5966	.	PASS	0|1
chr3	50888897	50925337	36440	nssv300	.	PASS	1|0
chr3	50925338	50934330	8992	nssv466000	.	PASS	1|0
chr3	58101601	58102446	845	essv31068	.	PASS	0|1
chr3	82203601	82204183	582	essv29142	.	PASS	0|1
chr3	88215504	88216224	720	essv29904	.	PASS	1|1
chr3	107684458	107740327	55869	nssv11066	.	PASS	0|1
chr3	107698181	107723510	25329	nssv240	.	PASS	1|0
chr3	107726316	107775236	48920	nssv11067	.	PASS	1|0
chr3	118466450	118483105	16655	essv3565450	.	PASS	1|0
chr3	125801455	125847441	45986	essv30353	.	PASS	0|1
chr3	128346768	128375477	28709	nssv626903	.	PASS	1|1
chr3	162525269	162549120	23851	essv3565026	.	PASS	0|1
chr3	168852434	178006903	9154469	nssv9632	.	PASS	1|1
chr3	181497579	181498415	836	essv30980	.	PASS	0|1
chr3	187098092	187141184	43092	nssv10384	.	PASS	1|1
chr3	190833197	190834069	872	essv5276331	.	PASS	1|1
chr3	195383737	197391376	2007639	nssv9637	.	PASS	1|1
chr4	5082039	5082562	523	essv31979	.	PASS	1|1
chr4	5292505	5293030	525	essv25710	.	PASS	1|1
chr4	14052578	14075207	22629	nssv4729	.	PASS	1|1
chr4	35259972	35261071	1099	essv28284	.	PASS	1|1
chr4	36565597	36580678	15081	essv31937	.	PASS	1|1
chr4	40234072	40236494	2422	nssv626907	.	PASS	0|1
chr4	40235072	40238114	3042	nssv626908	.	PASS	1|0
chr4	40903795	40904977	1182	essv30446	.	PASS	0|1
chr4	49242249	49322637	80388	nssv11083	.	PASS	1|0
chr4	49252812	49322123	69311	nssv385	.	PASS	0|1
chr4	49493448	49591531	98083	nssv387	.	PASS	1|1
chr4	67810674	67853912	43238	nssv7091	.	PASS	0|1
chr4	70085812	70246840	161028	nssv466110	.	PASS	0|1
chr4	75672133	79557249	3885116	nssv4755	.	PASS	1|0
chr4	88809693	88856629	46936	nssv9645	.	PASS	1|0
chr4	88812048	88855766	43718	nssv7101	.	PASS	0|1
chr4	120866289	120950753	84464	essv29689	.	PASS	1|0
chr4	163575966	163579561	3595	nssv626912	.	PASS	1|1
chr4	165860972	165869277	8305	essv31719	.	PASS	0|1
chr4	151248352	151255643	7291	Novel_37	.	PASS	1|0
chr4	168114867	168116272	1405	essv5389602	.	PASS	1|1
chr4	171316362	171614239	297877	nssv3304	.	PASS	1|0
chr4	188839338	188874582	35244	nssv9654	.	PASS	1|1
chr4	190585081	190610398	25317	nssv466183	.	PASS	0|1
chr4	190585792	190613857	28065	essv3564421	.	PASS	1|0
chr5	1660077	1755048	94971	essv30731	.	PASS	1|1
chr5	2059007	2069856	10849	essv31340	.	PASS	0|1
chr5	18907625	26650724	7743099	nssv10441	.	PASS	0|1
chr5	28933087	28934898	1811	essv29152	.	PASS	1|1
chr5	29787028	29790777	3749	essv30768	.	PASS	1|0
chr5	52887498	52893763	6265	essv28063	.	PASS	0|1
chr5	53122769	53125235	2466	essv29381	.	PASS	1|1
chr5	63726578	63771661	45083	nssv9411	.	PASS	0|1
chr5	63729621	63769654	40033	nssv3357	.	PASS	1|0
chr5	13382879	13398635	15756	Novel_41	.	PASS	1|1
chr5	69680771	69941899	261128	nssv622370	.	PASS	1|1
chr5	79046320	79051662	5342	essv30427	.	PASS	1|0
chr5	93903982	93904976	994	essv3832332	.	PASS	1|1
chr5	104665781	104669383	3602	nssv466234	.	PASS	1|1
chr5	115346976	115350926	3950	essv30237	.	PASS	0|1
chr5	126549912	126550706	794	essv27883	.	PASS	0|1
chr5	143406028	143409463	3435	essv27613	.	PASS	1|0
chr5	144058873	144060249	1376	essv5342879	.	PASS	1|1
chr5	144104447	144105356	909	essv31779	.	PASS	0|1
chr5	147553041	147554353	1312	essv29010	.	PASS	1|0
chr5	147553714	147554939	1225	essv5272712	.	PASS	0|1
chr5	157778294	157780688	2394	nssv585554	.	PASS	1|0
chr5	157779002	157817203	38201	nssv10480	.	PASS	0|1
chr5	168594944	168595586	642	essv29398	.	PASS	1|1
chr5	169597695	169598515	820	essv28089	.	PASS	1|1
chr5	175347625	177385033	2037408	nssv2557	.	PASS	1|1
chr5	177689236	177704740	15504	essv3563489	.	PASS	1|1
chr5	178834844	178929512	94668	nssv2562	.	PASS	1|1
chr5	179022768	179082579	59811	nssv6044	.	PASS	0|1
chr5	179024721	179081333	56612	nssv9421	.	PASS	1|0
chr5	180532600	180598197	65597	essv5376696	.	PASS	1|0
chr6	11211152	11212164	1012	essv29361	.	PASS	1|1
chr6	12424800	12441975	17175	essv3564714	.	PASS	1|0
chr6	12431876	12432398	522	essv31521	.	PASS	0|1
chr6	13835121	13865744	30623	essv30175	.	PASS	0|1
chr6	18934483	18962482	27999	nssv9684	.	PASS	1|1
chr6	26671323	26798451	127128	nssv585557	.	PASS	1|1
chr6	31008761	31009701	940	nssv626917	.	PASS	1|0
chr6	163247354	163249710	2356	Novel_47	.	PASS	1|0
chr6	35567796	35600082	32286	nssv6061	.	PASS	1|0
chr6	42186075	42186617	542	essv29155	.	PASS	0|1
chr6	51426410	51466497	40087	nssv2590	.	PASS	0|1
chr6	53295916	53314602	18686	essv3564010	.	PASS	0|1
chr6	57462198	57465032	2834	essv30143	.	PASS	0|1
chr6	72048360	72315950	267590	nssv585558	.	PASS	1|1
chr6	79286879	79288284	1405	essv29464	.	PASS	1|0
chr6	89922990	89924040	1050	essv5210023	.	PASS	1|1
chr6	105755159	105755828	669	essv29810	.	PASS	1|0
chr6	107131004	107170546	39542	nssv9697	.	PASS	1|0
chr6	107166975	107171471	4496	nssv626919	.	PASS	0|1
chr6	114946950	115683458	736508	nssv6084	.	PASS	0|1
chr6	127559124	127597272	38148	nssv10516	.	PASS	1|0
chr6	130848166	130852309	4143	essv5323649	.	PASS	1|1
chr6	131883806	131885499	1693	essv5384649	.	PASS	1|1
chr6	139110693	139111330	637	essv30026	.	PASS	0|1
chr6	142187461	142219850	32389	nssv585559	.	PASS	0|1
chr6	142192721	142253370	60649	nssv4946	.	PASS	1|0
chr6	150290769	150325345	34576	nssv466324	.	PASS	1|1
chr6	154655558	154659310	3752	essv28541	.	PASS	1|1
chr6	166885418	166925344	39926	nssv602	.	PASS	1|0
chr6	167572696	167773378	200682	nssv9703	.	PASS	0|1
chr6	167590897	167832832	241935	nssv603	.	PASS	1|0
chr6	169056368	169094809	38441	nssv9705	.	PASS	1|0
chr6	169091356	169094612	3256	nssv626923	.	PASS	0|1
chr6	169094661	169096265	1604	nssv466332	.	PASS	0|1
chr6	170428967	170429907	940	essv5386333	.	PASS	0|1
chr7	5982313	6860505	878192	nssv4963	.	PASS	1|1
chr7	21882744	27849979	5967235	nssv6117	.	PASS	0|1
chr7	40846574	40880150	33576	nssv9438	.	PASS	0|1
chr7	40877239	40879918	2679	nssv626925	.	PASS	1|0
chr7	47654106	47694470	40364	nssv2646	.	PASS	1|1
chr7	48898941	48991795	92854	nssv11142	.	PASS	0|1
chr7	48899641	48910513	10872	nssv627	.	PASS	1|0
chr7	54266994	54370098	103104	nssv11143	.	PASS	1|1
chr7	56026316	56040637	14321	essv3564871	.	PASS	1|1
chr7	57698511	57921106	222595	nssv9713	.	PASS	1|1
chr7	62683975	62829562	145587	nssv2658	.	PASS	1|0
chr7	62726429	62911814	185385	nssv9714	.	PASS	0|1
chr7	64998103	65169908	171805	nssv9715	.	PASS	1|1
chr7	70381378	70438840	57462	nssv3543	.	PASS	1|1
chr7	74220731	74518311	297580	nssv6143	.	PASS	1|0
chr7	76030635	76238376	207741	nssv648	.	PASS	0|1
chr7	76063342	76289271	225929	nssv6146	.	PASS	1|0
chr7	88514889	88516298	1409	essv29639	.	PASS	1|1
chr7	96859523	96861728	2205	essv28039	.	PASS	1|1
chr7	100547786	100616406	68620	nssv626929	.	PASS	1|1
chr7	106463356	106466130	2774	essv29246	.	PASS	1|0
chr7	107018734	107062900	44166	nssv6160	.	PASS	0|1
chr7	107052984	107068072	15088	essv3565558	.	PASS	1|0
chr7	112360614	121240689	8880075	nssv9727	.	PASS	0|1
chr7	131434898	131478258	43360	nssv684	.	PASS	1|1
chr7	132585264	132625286	40022	nssv3580	.	PASS	1|0
chr7	143258904	143556318	297414	nssv6174	.	PASS	1|0
chr7	143290985	143606256	315271	nssv11165	.	PASS	0|1
chr7	143857870	144055359	197489	nssv9731	.	PASS	1|0
chr7	143875252	143975021	99769	essv3565599	.	PASS	0|1
chr7	15859261	15986811	127550	Novel_52	.	PASS	0|1
chr7	148987805	149000031	12226	essv3565049	.	PASS	0|1
chr7	149012704	149028409	15705	essv3563841	.	PASS	1|1
chr7	151010433	151011881	1448	essv31163	.	PASS	1|0
chr7	156387209	156394323	7114	essv28965	.	PASS	0|1
chr7	158925883	158951698	25815	nssv466423	.	PASS	1|1
chr8	2173316	2343504	170188	essv3564980	.	PASS	0|1
chr8	2183332	2372676	189344	nssv9740	.	PASS	1|0
chr8	7219659	12005446	4785787	nssv3618	.	PASS	1|0
chr8	7622174	7886308	264134	nssv3622	.	PASS	0|1
chr8	7897444	12444758	4547314	nssv11181	.	PASS	0|1
chr8	92143563	96353237	4209674	Novel_53	.	PASS	1|0
chr8	17257770	17262034	4264	essv28977	.	PASS	0|1
chr8	20892189	20910297	18108	essv3563776	.	PASS	1|1
chr8	22970545	23011196	40651	essv31309	.	PASS	1|1
chr8	24641497	24643055	1558	essv30231	.	PASS	1|0
chr8	27722606	27723183	577	essv31402	.	PASS	0|1
chr8	43092944	43096726	3782	essv30929	.	PASS	1|0
chr8	43093145	43094365	1220	essv32129	.	PASS	0|1
chr8	48178034	48229828	51794	nssv9747	.	PASS	0|1
chr8	48213585	48231454	17869	essv3564169	.	PASS	1|0
chr8	55257103	55432584	175481	nssv585570	.	PASS	1|1
chr8	70872988	70889163	16175	essv3564661	.	PASS	1|0
chr8	74883529	74896714	13185	essv3565043	.	PASS	0|1
chr8	86561171	86569654	8483	nssv743	.	PASS	1|0
chr8	86763727	86837780	74053	nssv1761	.	PASS	1|0
chr8	86763770	86832814	69044	nssv9756	.	PASS	0|1
chr8	90672134	90673419	1285	essv30336	.	PASS	1|0
chr8	103434744	103436059	1315	essv5242242	.	PASS	1|0
chr8	114916499	114917059	560	essv30805	.	PASS	1|1
chr8	116481075	116481848	773	essv29319	.	PASS	1|0
chr8	119004874	119008174	3300	nssv626936	.	PASS	0|1
chr8	119008024	119015460	7436	nssv626937	.	PASS	1|0
chr8	119308385	119310171	1786	essv31215	.	PASS	1|0
chr8	126410509	126426817	16308	essv3564123	.	PASS	1|1
chr8	126706706	129733853	3027147	nssv770	.	PASS	1|0
chr8	126737634	129741355	3003721	nssv585571	.	PASS	0|1
chr8	133991874	133993080	1206	essv28890	.	PASS	1|1
chr8	143202363	143205655	3292	essv30505	.	PASS	0|1
chr8	144293965	144298087	4122	essv29660	.	PASS	1|0
chr9	14318223	14338870	20647	essv3565795	.	PASS	1|0
chr9	36361712	36399833	38121	nssv6271	.	PASS	1|0
chr9	42100239	42137879	37640	nssv3720	.	PASS	1|1
chr9	44277599	44331754	54155	nssv802	.	PASS	1|1
chr9	44875345	44879519	4174	essv32099	.	PASS	1|1
chr9	66454656	66474398	19742	essv5182610	.	PASS	0|1
chr9	66456734	68413713	1956979	nssv466521	.	PASS	1|0
chr9	66931096	70328132	3397036	nssv5158	.	PASS	0|1
chr9	68421544	68424102	2558	essv28001	.	PASS	1|0
chr9	69159163	70920588	1761425	nssv1785	.	PASS	1|0
chr9	76896773	76898313	1540	nssv626938	.	PASS	1|1
chr9	80024541	80097702	73161	essv29783	.	PASS	1|1
chr9	81666211	81667158	947	essv31769	.	PASS	1|0
chr9	86511915	88451262	1939347	nssv466544	.	PASS	1|1
chr9	89154527	89155844	1317	essv29006	.	PASS	1|1
chr9	96090915	96117901	26986	essv29913	.	PASS	1|0
chr9	105327702	105328287	585	nssv466546	.	PASS	1|1
chr9	105329487	105332459	2972	nssv466547	.	PASS	1|1
chr9	107816608	107817684	1076	essv5357914	.	PASS	1|1
chr9	112523335	112570937	47602	nssv3740	.	PASS	1|0
chr9	112561779	112571509	9730	nssv585573	.	PASS	0|1
chr9	113848713	113850315	1602	essv5276092	.	PASS	0|1
chr9	115842151	115874712	32561	nssv5175	.	PASS	1|1
chr9	117346613	117382386	35773	nssv6293	.	PASS	0|1
chr9	117662396	123567673	5905277	nssv5177	.	PASS	1|1
chr9	125435883	125439978	4095	essv28905	.	PASS	0|1
chr9	126700015	126751895	51880	nssv6296	.	PASS	0|1
chr9	126700851	126753941	53090	nssv3749	.	PASS	1|0
chr9	129603583	129604174	591	essv29040	.	PASS	1|0
chr9	139583065	139619642	36577	nssv1814	.	PASS	0|1
chr10	4972657	5069071	96414	essv27896	.	PASS	0|1
chr10	4983044	5063340	80296	essv29908	.	PASS	1|0
chr10	6190336	7425166	1234830	nssv11234	.	PASS	1|1
chr10	13104086	13106236	2150	essv5192548	.	PASS	1|0
chr10	18845405	18858859	13454	essv32047	.	PASS	1|1
chr10	24781439	24810824	29385	nssv3868	.	PASS	0|1
chr10	37350720	37401057	50337	nssv827	.	PASS	1|1
chr10	46232528	46268723	36195	nssv9795	.	PASS	1|0
chr10	46480236	47427342	947106	nssv624341	.	PASS	1|0
chr10	47533680	51472468	3938788	nssv892	.	PASS	1|0
chr10	47636729	47680706	43977	essv5363903	.	PASS	0|1
chr10	48107951	49086489	978538	nssv622407	.	PASS	0|1
chr10	56767162	56773191	6029	essv27765	.	PASS	0|1
chr10	56767429	56772905	5476	essv31623	.	PASS	1|0
chr10	59256769	59257880	1111	essv29393	.	PASS	1|1
chr10	61370305	61372160	1855	essv27633	.	PASS	0|1
chr10	61370571	61372115	1544	essv29555	.	PASS	1|0
chr10	73797457	73833026	35569	nssv5297	.	PASS	1|0
chr10	74863595	74864338	743	essv28061	.	PASS	1|0
chr10	75419421	75420276	855	essv5329718	.	PASS	0|1
chr10	32266283	32285066	18783	Novel_4	.	PASS	1|1
chr10	89063283	89160286	97003	nssv9801	.	PASS	1|0
chr10	93160622	93206375	45753	nssv9260	.	PASS	1|0
chr10	93165996	93205343	39347	nssv6407	.	PASS	0|1
chr10	100293185	100312553	19368	nssv3894	.	PASS	1|1
chr10	100494078	100495116	1038	essv5304437	.	PASS	1|0
chr10	100494914	100496326	1412	nssv466612	.	PASS	0|1
chr10	108617416	114482682	5865266	nssv11242	.	PASS	1|0
chr10	109458661	118351740	8893079	nssv9805	.	PASS	0|1
chr10	124639786	124713021	73235	essv28683	.	PASS	1|1
chr10	127190667	127197019	6352	essv30092	.	PASS	0|1
chr10	127593151	127593776	625	essv30475	.	PASS	1|0
chr10	127594500	127608280	13780	essv28732	.	PASS	0|1
chr11	274154	315831	41677	nssv977	.	PASS	1|1
chr11	12945575	12952405	6830	Novel_7	.	PASS	1|1
chr11	1686798	1706817	20019	essv30188	.	PASS	1|0
chr11	4264216	4307952	43736	nssv5344	.	PASS	0|1
chr11	4270442	4298049	27607	nssv10796	.	PASS	1|0
chr11	4300307	4344312	44005	nssv9815	.	PASS	1|0
chr11	4334386	4365572	31186	nssv988	.	PASS	0|1
chr11	7457465	9758213	2300748	nssv6444	.	PASS	1|1
chr11	13575720	13621644	45924	essv29447	.	PASS	1|0
chr11	24082223	24082789	566	essv30363	.	PASS	0|1
chr11	24903877	24905068	1191	essv5335520	.	PASS	1|0
chr11	25075625	25082738	7113	nssv626942	.	PASS	1|0
chr11	32374625	32390979	16354	essv3564110	.	PASS	1|0
chr11	46633027	46649957	16930	essv3563604	.	PASS	1|1
chr11	48965054	49005524	40470	essv29179	.	PASS	1|1
chr11	49696276	49745562	49286	nssv9820	.	PASS	1|1
chr11	49844013	49908835	64822	essv29809	.	PASS	0|1
chr11	50090670	50380976	290306	nssv3950	.	PASS	1|1
chr11	55364236	55431910	67674	nssv466659	.	PASS	1|0
chr11	55431550	55457756	26206	nssv585497	.	PASS	0|1
chr11	55432954	55495323	62369	nssv10819	.	PASS	1|0
chr11	57974545	57979285	4740	essv31164	.	PASS	1|0
chr11	61826279	61866054	39775	nssv9271	.	PASS	1|0
chr11	61862585	61908491	45906	nssv1941	.	PASS	0|1
chr11	62589366	62606096	16730	essv3565578	.	PASS	1|1
chr11	66008504	66028538	20034	essv3564035	.	PASS	0|1
chr11	66016361	66019743	3382	nssv626946	.	PASS	1|0
chr11	66411085	66428092	17007	essv3565613	.	PASS	0|1
chr11	67062220	67063000	780	essv30421	.	PASS	0|1
chr11	67122030	67153103	31073	nssv6467	.	PASS	0|1
chr11	69015472	69016344	872	essv28613	.	PASS	1|0
chr11	71280256	71290410	10154	essv28949	.	PASS	1|0
chr11	71280839	71290406	9567	essv5334680	.	PASS	0|1
chr11	89597078	89745589	148511	nssv9273	.	PASS	0|1
chr11	89600005	89747626	147621	nssv1948	.	PASS	1|0
chr11	94541536	94545763	4227	essv28198	.	PASS	1|1
chr11	107151913	107166239	14326	nssv466671	.	PASS	1|0
chr11	116965306	117080406	115100	nssv3993	.	PASS	1|0
chr11	118435413	118441760	6347	nssv5384	.	PASS	1|1
chr11	121312335	121346540	34205	nssv6485	.	PASS	1|0
chr11	122607227	122608057	830	essv32113	.	PASS	1|1
chr11	128446659	128447683	1024	essv30941	.	PASS	1|1
chr12	4712841	4736003	23162	nssv1056	.	PASS	0|1
chr12	7926937	7985413	58476	nssv1976	.	PASS	0|1
chr12	9402103	9599219	197116	nssv5399	.	PASS	1|0
chr12	9446558	9625240	178682	nssv9829	.	PASS	0|1
chr12	10150659	10192103	41444	essv32139	.	PASS	1|0
chr12	12543507	12546572	3065	nssv626948	.	PASS	0|1
chr12	12543733	12546741	3008	essv3564158	.	PASS	1|0
chr12	17892150	18002787	110637	nssv10901	.	PASS	1|0
chr12	17892840	18002586	109746	nssv1064	.	PASS	0|1
chr12	112457418	112568180	110762	Novel_10	.	PASS	1|1
chr12	25718434	25749631	31197	essv27944	.	PASS	1|0
chr12	30408318	30494960	86642	essv29342	.	PASS	1|0
chr12	47290174	47310280	20106	essv3563785	.	PASS	1|0
chr12	52645063	52696634	51571	nssv1996	.	PASS	1|1
chr12	57768034	57788711	20677	essv3564367	.	PASS	1|1
chr12	67443798	67444375	577	essv5182759	.	PASS	1|0
chr12	71532767	71533888	1121	essv5265566	.	PASS	1|0
chr12	71937780	71941191	3411	nssv466716	.	PASS	1|1
chr12	80813955	80854174	40219	nssv9841	.	PASS	0|1
chr12	80842580	80861538	18958	essv3564913	.	PASS	1|0
chr12	87203489	87251625	48136	nssv6523	.	PASS	1|0
chr12	87238805	87254008	15203	essv3565546	.	PASS	0|1
chr12	92094478	99033221	6938743	nssv10909	.	PASS	0|1
chr12	108476924	108513383	36459	nssv5451	.	PASS	1|1
chr12	111289606	111369677	80071	nssv6534	.	PASS	0|1
chr12	120498480	120509020	10540	nssv4055	.	PASS	0|1
chr12	120664039	120682523	18484	nssv1121	.	PASS	0|1
chr12	123346524	123371767	25243	nssv9289	.	PASS	1|1
chr12	131780226	132152184	371958	nssv466725	.	PASS	1|0
chr12	131830978	131887416	56438	essv5386904	.	PASS	0|1
chr13	25578804	26643515	1064711	nssv466730	.	PASS	1|1
chr13	37887626	37891787	4161	nssv626953	.	PASS	1|1
chr13	43029816	43087926	58110	essv27915	.	PASS	1|0
chr13	43032033	43085675	53642	essv28981	.	PASS	0|1
chr13	48189022	48193253	4231	nssv585504	.	PASS	1|1
chr13	48772167	48779307	7140	nssv466737	.	PASS	1|1
chr13	52850932	53144128	293196	nssv5477	.	PASS	1|0
chr13	52860003	53062656	202653	nssv6561	.	PASS	0|1
chr13	63606738	63607663	925	essv30953	.	PASS	1|1
chr13	64263557	64331013	67456	nssv9495	.	PASS	1|1
chr13	65189736	65191540	1804	essv5183339	.	PASS	1|1
chr13	80363583	80412152	48569	nssv9293	.	PASS	1|0
chr13	80395775	80414656	18881	nssv585506	.	PASS	0|1
chr13	82356083	82357586	1503	essv5175183	.	PASS	1|0
chr13	86914834	86917593	2759	nssv626955	.	PASS	1|0
chr13	95630859	99154418	3523559	nssv9500	.	PASS	1|1
chr13	100034528	100035756	1228	essv30862	.	PASS	1|1
chr13	100940305	101514194	573889	nssv10002	.	PASS	0|1
chr13	114538914	114608853	69939	nssv621625	.	PASS	0|1
chr14	19393288	19826959	433671	nssv10007	.	PASS	0|1
chr14	19434278	20092313	658035	nssv5489	.	PASS	1|0
chr14	24627508	24651331	23823	nssv6588	.	PASS	1|1
chr14	24857820	24859813	1993	essv29163	.	PASS	1|1
chr14	31759602	31786517	26915	nssv9504	.	PASS	1|0
chr14	31785966	31800323	14357	nssv585508	.	PASS	0|1
chr14	34971693	35026988	55295	nssv10917	.	PASS	0|1
chr14	34978670	35023535	44865	nssv5496	.	PASS	1|0
chr14	35024189	35053483	29294	nssv93	.	PASS	1|0
chr14	35474240	35488844	14604	essv3565087	.	PASS	1|1
chr14	41375885	41377293	1408	essv5350034	.	PASS	1|0
chr14	85098383	85104316	5933	Novel_15	.	PASS	1|0
chr14	61034782	61078692	43910	nssv1197	.	PASS	0|1
chr14	65840761	65843058	2297	nssv626956	.	PASS	1|1
chr14	65896681	65927792	31111	nssv1201	.	PASS	1|1
chr14	67170427	67171871	1444	essv29505	.	PASS	0|1
chr14	76464534	76477335	12801	nssv1211	.	PASS	1|1
chr14	78013072	78014364	1292	essv29537	.	PASS	1|0
chr14	93232974	93243380	10406	essv31179	.	PASS	1|1
chr14	93925930	93926883	953	essv5376764	.	PASS	1|1
chr14	94689838	94691858	2020	essv30558	.	PASS	1|0
chr14	99937470	99955059	17589	essv3563556	.	PASS	1|0
chr14	103069250	103096171	26921	nssv5524	.	PASS	1|1
chr14	106217100	106315073	97973	essv30457	.	PASS	1|0
chr15	20045368	21384133	1338765	nssv621631	.	PASS	1|1
chr15	21906464	21908520	2056	essv29235	.	PASS	1|1
chr15	22646853	22678662	31809	nssv5538	.	PASS	1|1
chr15	22724769	22763857	39088	nssv621632	.	PASS	1|1
chr15	24060508	24131737	71229	essv27930	.	PASS	1|1
chr15	30736914	32815174	2078260	nssv1244	.	PASS	0|1
chr15	31047027	31047567	540	essv4276477	.	PASS	1|0
chr15	32716624	32882662	166038	nssv1245	.	PASS	1|0
chr15	34185097	34245452	60355	essv28189	.	PASS	1|1
chr15	40895458	40916269	20811	nssv6629	.	PASS	1|0
chr15	40909403	40916234	6831	nssv4147	.	PASS	0|1
chr15	45114393	45413828	299435	nssv9309	.	PASS	1|1
chr15	57586723	61697428	4110705	nssv6635	.	PASS	0|1
chr15	66078159	66079464	1305	essv28142	.	PASS	1|1
chr15	69558680	69577062	18382	essv3563514	.	PASS	1|0
chr15	72623181	72654695	31514	nssv1262	.	PASS	1|1
chr15	74364359	75569130	1204771	nssv2115	.	PASS	1|0
chr15	75370401	75416232	45831	essv27882	.	PASS	0|1
chr15	83719675	83747141	27466	nssv1271	.	PASS	0|1
chr15	84897401	84957737	60336	nssv10066	.	PASS	1|1
chr15	95691009	95692828	1819	essv5316242	.	PASS	0|1
chr15	96816729	96834379	17650	essv3563551	.	PASS	1|1
chr16	1244370	1301857	57487	nssv4187	.	PASS	1|0
chr16	1273865	1307852	33987	essv3563732	.	PASS	0|1
chr16	2586472	2673326	86854	nssv2129	.	PASS	0|1
chr16	2609306	2730330	121024	nssv4190	.	PASS	1|0
chr16	14819537	15420965	601428	nssv10078	.	PASS	0|1
chr16	14972812	15121457	148645	nssv6660	.	PASS	1|0
chr16	16720592	18779039	2058447	nssv2135	.	PASS	0|1
chr16	16726992	18771695	2044703	nssv10084	.	PASS	1|0
chr16	20509698	20533689	23991	nssv585515	.	PASS	0|1
chr16	20512839	20570826	57987	nssv9312	.	PASS	1|0
chr16	21556592	22710073	1153481	nssv4204	.	PASS	1|0
chr16	21557357	22710747	1153390	nssv9525	.	PASS	0|1
chr16	25524851	25525846	995	essv30367	.	PASS	1|1
chr16	27953011	27953577	566	essv29618	.	PASS	1|1
chr16	32999196	33631514	632318	nssv9315	.	PASS	1|0
chr16	33865311	33901639	36328	essv31926	.	PASS	1|0
chr16	33916300	33986251	69951	essv28499	.	PASS	1|0
chr16	33919424	33983047	63623	essv30112	.	PASS	0|1
chr16	34358531	34752697	394166	nssv10953	.	PASS	1|1
chr16	46385801	46426375	40574	essv5234620	.	PASS	1|1
chr16	48650772	48651475	703	essv5189583	.	PASS	1|1
chr16	50366747	50384741	17994	essv3563989	.	PASS	1|0
chr16	55758123	55863908	105785	nssv10957	.	PASS	1|1
chr16	58901067	58902315	1248	essv29052	.	PASS	1|1
chr16	69762122	69762647	525	essv29050	.	PASS	1|1
chr16	71151016	71151715	699	essv31932	.	PASS	1|1
chr16	71315015	71335441	20426	essv3563704	.	PASS	0|1
chr16	75200996	75249543	48547	nssv9318	.	PASS	0|1
chr16	75202701	75256420	53719	nssv5614	.	PASS	1|0
chr16	75249900	75285105	35205	nssv4227	.	PASS	0|1
chr16	80796428	80797700	1272	essv5281290	.	PASS	1|1
chr16	81285082	81285828	746	essv31663	.	PASS	0|1
chr16	85187346	85190143	2797	essv3563516	.	PASS	1|1
chr16	85618563	85637882	19319	essv3564450	.	PASS	0|1
chr16	86379315	86385562	6247	essv31988	.	PASS	1|1
chr17	2927356	3144499	217143	nssv9319	.	PASS	0|1
chr17	2963480	3108693	145213	nssv5631	.	PASS	1|0
chr17	5885065	5888412	3347	essv3564670	.	PASS	0|1
chr17	5885632	5887092	1460	essv5176314	.	PASS	1|0
chr17	8915321	9582164	666843	nssv2162	.	PASS	0|1
chr17	8976294	9008791	32497	nssv1344	.	PASS	1|0
chr17	9351046	9365198	14152	nssv10109	.	PASS	1|0
chr17	15407161	18702106	3294945	nssv1351	.	PASS	1|1
chr17	18917005	19030228	113223	nssv9542	.	PASS	1|1
chr17	22196351	22201125	4774	essv31658	.	PASS	1|1
chr17	27776626	27793190	16564	essv3563979	.	PASS	0|1
chr17	28906353	28953277	46924	nssv10117	.	PASS	0|1
chr17	28948890	28957754	8864	nssv585524	.	PASS	1|0
chr17	34814327	36297053	1482726	nssv1362	.	PASS	0|1
chr17	41379533	41401054	21521	essv28452	.	PASS	1|1
chr17	41401160	41466773	65613	nssv626962	.	PASS	1|1
chr17	43210706	43211858	1152	essv3810321	.	PASS	1|1
chr17	43544137	44633937	1089800	nssv6721	.	PASS	1|0
chr17	58077140	58185655	108515	nssv5665	.	PASS	1|1
chr17	58198055	58201613	3558	essv4359053	.	PASS	1|0
chr17	59368320	59386514	18194	essv3565574	.	PASS	0|1
chr17	66840127	66875012	34885	nssv10131	.	PASS	1|1
chr17	78248700	78255150	6450	essv30046	.	PASS	0|1
chr18	722192	738040	15848	essv3564517	.	PASS	0|1
chr18	5253804	5290052	36248	nssv1393	.	PASS	1|1
chr18	6926146	6977388	51242	nssv2187	.	PASS	1|1
chr18	11509513	11511290	1777	essv29706	.	PASS	0|1
chr18	12144388	12147214	2826	essv4357480	.	PASS	1|0
chr18	18511085	18518102	7017	essv30949	.	PASS	1|1
chr18	59706033	59710510	4477	Novel_25	.	PASS	1|1
chr18	33595864	33607730	11866	nssv10984	.	PASS	1|0
chr18	62114378	62117715	3337	essv28275	.	PASS	1|1
chr19	1338602	1371592	32990	nssv9332	.	PASS	1|1
chr19	2304620	2316029	11409	essv3564118	.	PASS	1|1
chr19	11080471	11117072	36601	nssv1436	.	PASS	1|0
chr19	11080481	11113867	33386	nssv5727	.	PASS	0|1
chr19	12920565	12923332	2767	nssv626963	.	PASS	1|0
chr19	12921916	12924249	2333	nssv626964	.	PASS	0|1
chr19	15786058	15888458	102400	essv25701	.	PASS	1|1
chr19	20800893	20882997	82104	essv3565221	.	PASS	1|0
chr19	20801902	20884153	82251	essv5368829	.	PASS	0|1
chr19	21795900	22243495	447595	nssv10178	.	PASS	0|1
chr19	23236145	23236777	632	essv29005	.	PASS	1|0
chr19	23284026	23442320	158294	essv27674	.	PASS	1|0
chr19	27929265	27967125	37860	essv30785	.	PASS	0|1
chr19	30187779	30188341	562	essv29991	.	PASS	0|1
chr19	35065307	35158672	93365	essv27988	.	PASS	1|1
chr19	39221228	39281246	60018	nssv10186	.	PASS	1|1
chr19	42478977	42495142	16165	essv3564076	.	PASS	1|0
chr19	43858710	43884244	25534	essv28057	.	PASS	0|1
chr19	44915768	44961423	45655	essv28944	.	PASS	1|0
chr19	48745283	48766282	20999	essv31323	.	PASS	1|1
chr19	50190896	50196849	5953	nssv10193	.	PASS	0|1
chr19	50423666	50474066	50400	nssv1462	.	PASS	1|0
chr19	53775638	53815052	39414	essv28930	.	PASS	0|1
chr19	53788588	53801750	13162	essv28070	.	PASS	1|0
chr19	56704393	56755221	50828	essv28167	.	PASS	1|1
chr19	58307069	58392628	85559	nssv6804	.	PASS	1|0
chr19	58309023	58392802	83779	nssv2241	.	PASS	0|1
chr20	10786035	10788687	2652	nssv626965	.	PASS	0|1
chr20	10788006	10789383	1377	essv5281642	.	PASS	1|0
chr20	11045624	12960119	1914495	nssv9364	.	PASS	1|0
chr20	23548606	23564422	15816	essv29626	.	PASS	1|0
chr20	25754111	26101073	346962	nssv6938	.	PASS	0|1
chr20	25755787	26101238	345451	nssv9365	.	PASS	1|0
chr20	35423961	35438324	14363	nssv6941	.	PASS	0|1
chr20	44235902	44263503	27601	nssv5879	.	PASS	1|0
chr20	46422286	46527436	105150	nssv4538	.	PASS	1|1
chr21	10703220	10720909	17689	essv30574	.	PASS	0|1
chr21	10747633	10760112	12479	essv31941	.	PASS	1|0
chr21	10887118	10902525	15407	essv3565306	.	PASS	1|0
chr21	10981715	11170402	188687	essv3565672	.	PASS	1|0
chr21	15347454	15443041	95587	essv3565684	.	PASS	1|1
chr21	19797997	19800170	2173	essv27025	.	PASS	1|0
chr21	24814167	24814750	583	essv28576	.	PASS	0|1
chr21	27371945	27374668	2723	nssv626967	.	PASS	1|1
chr21	28018599	28020985	2386	nssv465752	.	PASS	1|1
chr21	34559253	34560294	1041	essv28158	.	PASS	1|0
chr21	35985342	36016433	31091	nssv9368	.	PASS	0|1
chr21	41361483	41404236	42753	nssv10313	.	PASS	1|1
chr21	42344799	42552482	207683	nssv6958	.	PASS	1|1
chr21	43188074	43210100	22026	nssv5907	.	PASS	1|0
chr21	45570655	45574237	3582	essv29043	.	PASS	1|0
chr21	45970047	46048383	78336	essv29610	.	PASS	1|1
chr21	46784023	46788712	4689	essv31217	.	PASS	0|1
chr21	47783910	47801937	18027	essv3563608	.	PASS	1|1
chr22	16299170	16679084	379914	nssv622435	.	PASS	1|1
chr22	18769308	20645596	1876288	nssv5915	.	PASS	1|0
chr22	18841992	21510902	2668910	nssv5916	.	PASS	0|1
chr22	21449696	21630117	180421	nssv1632	.	PASS	1|0
chr22	21530106	21630991	100885	nssv4572	.	PASS	0|1
chr22	21680248	27646667	5966419	nssv5921	.	PASS	1|1
chr22	36597969	36651363	53394	essv30285	.	PASS	0|1
chr22	38907321	38929232	21911	essv3564922	.	PASS	1|1
chrX	6134989	6138324	3335	nssv626970	.	PASS	1
chrX	17423946	17429768	5822	nssv6313	.	PASS	1
chrX	28783011	28786008	2997	essv32141	.	PASS	1
chrX	45507803	45550779	42976	nssv3778	.	PASS	1
chrX	46769023	46830526	61503	nssv3779	.	PASS	1
chrX	47817104	47887974	70870	essv31223	.	PASS	1
chrX	48202744	48270950	68206	nssv5219	.	PASS	1
chrX	48976198	49017427	41229	nssv11215	.	PASS	1
chrX	49017534	49060171	42637	nssv11216	.	PASS	1
chrX	51395466	51444200	48734	nssv870	.	PASS	1
chrX	52518131	52579833	61702	nssv5226	.	PASS	1
chrX	52902983	52907968	4985	essv3651326	.	PASS	1
chrX	52922132	52998676	76544	nssv585582	.	PASS	1
chrX	53852174	53853398	1224	essv3974644	.	PASS	1
chrX	55464116	55517775	53659	nssv9484	.	PASS	1
chrX	61734201	61826468	92267	essv31785	.	PASS	1
chrX	62405044	70941996	8536952	essv3829597	.	PASS	1
chrX	71941158	72182791	241633	nssv9778	.	PASS	1
chrX	72192721	72293128	100407	nssv5231	.	PASS	1
chrX	79727905	79751588	23683	essv28664	.	PASS	1
chrX	96194627	96196293	1666	essv3729998	.	PASS	1
chrX	100818722	100863577	44855	nssv10723	.	PASS	1
chrX	100865311	100895176	29865	nssv207	.	PASS	1
chrX	102998156	103062402	64246	essv29670	.	PASS	1
chrX	103195104	103317128	122024	nssv5244	.	PASS	1
chrX	105483138	105530511	47373	nssv899	.	PASS	1
chrX	119140798	119324750	183952	nssv3824	.	PASS	1
chrX	131005309	131007877	2568	essv28250	.	PASS	1
chrX	134279174	134399892	120718	nssv5260	.	PASS	1
chrX	139061153	139298500	237347	nssv6382	.	PASS	1
chrX	140046428	140711129	664701	nssv1872	.	PASS	1
chrX	147321827	147426790	104963	nssv465829	.	PASS	1
chrX	147430793	147470595	39802	nssv6384	.	PASS	1
chrX	149533380	149583986	50606	nssv1879	.	PASS	1
chrX	152205181	152242852	37671	nssv5269	.	PASS	1
chrX	152248402	152534520	286118	nssv5272	.	PASS	1
chrX	152946234	152948741	2507	essv30106	.	PASS	1
chrX	153538390	153613438	75048	nssv5274	.	PASS	1
chrX	38312460	38351531	39071	Novel_59	.	PASS	1
chrX	153623397	153626520	3123	essv4159804	.	PASS	1
chrX	153800298	153822623	22325	nssv5276	.	PASS	1
chrX	154564707	154702073	137366	nssv9930	.	PASS	1
chrY	6088527	9735067	3646540	nssv9931	.	PASS	1
chrY	9927460	10006803	79343	essv29786	.	PASS	1
chrY	16703143	16703927	784	essv3904604	.	PASS	1
chrY	20064106	20800834	736728	essv3621351	.	PASS	1
chrY	23156012	23204537	48525	nssv9791	.	PASS	1
chrY	23223306	23226538	3232	essv3772204	.	PASS	1
