# Supplementary material for: Discovery of large genomic inversions using long range information
Source: BMC Genomics. 2017 Jan 10;18:65. doi: 10.1186/s12864-016-3444-1 (PMC5223412; doi:10.1186/s12864-016-3444-1)
Supplement: Additional file 2: — Call sets. Call sets generated by Valor, DELLY, LUMPY, and GASVPro using both real data and simulations. (ZIP 72710 kb) [file 12864_2016_3444_MOESM2_ESM.zip › supplementary/simulation/varsim1/gasvpro.bed]

1	965261	78527967	77562706	7	328.7
1	2413670	2483891	70221	39	54.7
1	3084090	77941654	74857564	21	233.6
1	15409797	15618281	208484	24	40.7
1	16863959	16969143	105184	8	108.5
1	24591436	24640411	48975	17	121.7
1	25584004	25664879	80875	10	59.2
1	33410104	210828069	177417965	14	-1
1	34813671	35012463	198792	36	37.6
1	47350256	47517404	167148	9	170.8
1	53566381	165317845	111751464	16	312.3
1	65112321	65113842	1521	5	264.6
1	68265253	68435820	170567	23	68.6
1	71310293	71483983	173690	54	37.4
1	72751264	72886936	135672	14	138.9
1	75089043	75241208	152165	23	107.7
1	77104686	77195252	90566	22	35.7
1	84837479	85001296	163817	52	40.9
1	89258217	89307511	49294	22	-1
1	89411922	89560865	148943	16	148.7
1	102018346	226811180	124792834	13	282.7
1	117129905	117203466	73561	20	63.4
1	153228512	216609640	63381128	9	377.8
1	158442931	194451395	36008464	4	384.3
1	162104292	162360411	256119	39	34.1
1	163684132	236350225	72666093	13	317.1
1	180146754	180269181	122427	28	-1
1	184813824	184986808	172984	39	57.7
1	193632312	193710894	78582	47	-1
1	193717978	193861983	144005	20	131
1	197501315	240139462	42638147	17	-1
1	207097018	207098389	1371	4	261.2
1	210258540	210304405	45865	13	107.4
1	210826742	210828044	1302	8	225.8
1	216085187	246981937	30896750	14	359.2
1	223808062	223854474	46412	25	-1
1	234289241	234408125	118884	36	112.1
1	242202034	242556625	354591	23	-1
1	245110700	245345755	235055	44	-1
10	274130	387759	113629	51	-1
10	309846	1259349	949503	5	344.5
10	12564281	134206727	121642446	4	362.1
10	26859225	26968783	109558	8	287.1
10	26859444	26890368	30924	11	205.8
10	26861094	26915192	54098	7	218.8
10	26873562	26930434	56872	20	223.9
10	26913284	26947736	34452	9	234.7
10	26929866	26933111	3245	7	259.7
10	27233015	27235809	2794	5	198.6
10	35052142	35102863	50721	41	52.2
10	37433381	45654792	8221411	4	329.6
10	38693604	38772763	79159	4	282.1
10	42820723	42947880	127157	14	142.7
10	44909023	45007244	98221	18	97.2
10	49883605	87881908	37998303	11	330.1
10	71970396	72149835	179439	12	143.9
10	73933571	74210368	276797	23	127.7
10	77841507	77890130	48623	18	149.8
10	79317999	79579016	261017	23	94.7
10	81748672	81794248	45576	14	63.3
10	82472936	82565626	92690	42	102
10	93747084	93875400	128316	9	166.6
10	98080932	98245480	164548	18	61.4
10	125349960	125519871	169911	21	45.4
10	132975478	132976106	628	83	-1
10	133651556	133652941	1385	21	338
10	135345286	135432792	87506	21	105.7
11	877170	134509819	133632649	7	341.8
11	1016098	1017520	1422	6	353.2
11	6076888	6117757	40869	22	125.9
11	11150536	11338501	187965	20	-1
11	11379081	89893685	78514604	32	258.5
11	24233961	24305975	72014	19	55.9
11	27821772	58221480	30399708	11	262.4
11	33609149	33767882	158733	21	85.6
11	47647473	47837218	189745	18	57.1
11	50714913	50717430	2517	24	162.3
11	61751081	61861885	110804	36	16.1
11	70216885	70218216	1331	36	304.2
11	71363551	71657748	294197	24	90.9
11	72154483	72281950	127467	54	22.7
11	72876118	73091075	214957	29	70
11	74172777	74217369	44592	55	-1
11	92438188	92439518	1330	5	202.7
11	93962059	94150851	188792	40	56.4
11	96614352	110471174	13856822	14	303.3
11	98129957	98210193	80236	17	105.6
11	100163880	100681303	517423	25	85.3
11	108450396	108624386	173990	21	-1
11	120200145	120200504	359	51	-1
11	121463982	121533650	69668	20	92.1
11	132850688	133266917	416229	26	115.1
11	134391746	134734941	343195	24	-1
12	334926	415189	80263	22	79.9
12	357918	433313	75395	23	125.2
12	2214362	10813863	8599501	4	337.6
12	2364458	2365790	1332	22	326.7
12	2877886	2878326	440	128	-1
12	6675918	11462160	4786242	4	204.7
12	7835526	7987651	152125	43	42.6
12	8560342	8601957	41615	21	96.7
12	25956090	104360257	78404167	25	261.4
12	25956367	104374274	78417907	9	278.4
12	25957175	104380126	78422951	4	383.3
12	27227595	27420057	192462	39	-1
12	31228803	31354115	125312	10	262.5
12	32012967	32062111	49144	32	115.9
12	33510054	34760445	1250391	16	79.7
12	34206983	34328013	121030	24	68.4
12	34833024	34837584	4560	7	373
12	38113340	38114622	1282	7	248.5
12	40943069	41132318	189249	35	44.5
12	41182684	80585013	39402329	7	261.7
12	41905791	42181855	276064	21	112.3
12	47949083	48014320	65237	40	35.6
12	53069412	53125125	55713	48	-1
12	63778164	64017238	239074	7	186.1
12	63931774	64022103	90329	12	183.2
12	71000425	131131371	60130946	4	230.5
12	84166681	84321182	154501	16	136.2
12	84474373	84761298	286925	45	-1
12	87880739	132073886	44193147	9	-1
12	91216313	91392199	175886	43	81.1
12	104117340	104219213	101873	18	115.6
12	111139169	113072602	1933433	29	154.9
12	121365350	121366726	1376	16	316.1
12	122862288	122865514	3226	4	271.3
12	128055872	133336533	5280661	38	-1
12	129221930	129264910	42980	30	100.9
12	132066416	132698073	631657	11	290.4
13	23437551	23624528	186977	57	84.7
13	34997287	35107091	109804	29	93.4
13	43698206	43763037	64831	58	49.5
13	43815922	44067029	251107	46	-1
13	56632501	88642970	32010469	4	341.5
13	57841722	57892340	50618	59	36.7
13	62652638	62812101	159463	45	-1
13	63601232	63649229	47997	32	-1
13	89758626	89864888	106262	22	73.7
13	90688326	90849224	160898	21	68.1
13	92705839	92749121	43282	20	154.3
13	97930449	98137952	207503	25	102.2
13	105330248	105490531	160283	42	-1
13	112221053	112221452	399	33	-1
13	112262853	113592825	1329972	4	254.5
14	20187708	20295541	107833	5	134.9
14	25237159	25360692	123533	12	97.8
14	43583735	44122059	538324	24	-1
14	53197682	53298360	100678	14	75.9
14	63008956	63100288	91332	19	107.8
14	63758314	63855665	97351	36	111.7
14	63767739	63854320	86581	33	64.8
14	65473174	65644715	171541	28	75.7
14	68822474	68823849	1375	10	316.7
14	73964890	74131199	166309	45	14.1
14	81953210	82067656	114446	22	78.7
14	89542083	89734583	192500	17	123.3
14	89843303	90017594	174291	21	111.4
14	91642154	91695233	53079	28	85.6
14	101117381	101300321	182940	45	65.8
14	107028054	107159462	131408	53	55.6
15	23668184	23776192	108008	50	-1
15	23684962	26962592	3277630	15	248.1
15	24394186	24454535	60349	34	109.8
15	31751609	31939050	187441	41	44.6
15	32021480	32511773	490293	15	159
15	33207023	33550291	343268	25	36.7
15	34560285	34721591	161306	20	134.5
15	34666383	34867946	201563	8	66.9
15	45105755	45268297	162542	20	75.4
15	55535124	55611824	76700	43	-1
15	76884066	77085386	201320	51	74.9
15	77992380	77992810	430	44	-1
15	82008254	82057303	49049	18	25.5
15	90647846	90784963	137117	57	22.7
15	95897160	96053004	155844	49	-1
15	97707623	98032802	325179	22	81.4
15	100357349	100597355	240006	24	82.4
15	101802828	101895955	93127	37	111.7
15	102394589	102521082	126493	16	86.2
16	1074747	1076269	1522	5	368.1
16	1236426	1236825	399	13	-1
16	11493613	89655095	78161482	4	285.4
16	15888677	15941061	52384	25	55.4
16	16117295	16120920	3625	70	153.4
16	16119817	16121066	1249	144	23.2
16	18825964	18827908	1944	6	340.7
16	24489965	85442323	60952358	6	350
16	25066552	25138427	71875	4	303.3
16	31394049	31888866	494817	21	150.6
16	47261428	47595099	333671	42	84.7
16	48518833	86637849	38119016	33	181.5
16	60439628	65500552	5060924	10	359.5
16	63304128	63396699	92571	18	-1
16	75535608	75576305	40697	5	236.7
16	81115226	81292837	177611	20	57.8
16	84214996	84225020	10024	4	236.8
16	86008100	86009428	1328	14	268.2
16	88310626	88313163	2537	16	300.6
17	648930	880740	231810	24	117.4
17	18847404	19192200	344796	16	58.7
17	22043710	22169350	125640	30	55.1
17	44131241	44247330	116089	18	81.5
17	44271024	44369034	98010	14	134.2
17	45566291	45765034	198743	8	95.5
17	48162472	48164084	1612	13	343.6
17	77746746	77822296	75550	47	33.2
17	78903524	78904774	1250	34	199.1
17	79786785	81060704	1273919	53	-1
18	633199	5308906	4675707	13	358.9
18	6762748	6943807	181059	19	107.7
18	9195647	36146333	26950686	20	208.3
18	9994627	10132979	138352	49	46.4
18	14180449	14308719	128270	16	45.4
18	25961434	26176959	215525	15	71.7
18	29540264	76797153	47256889	5	229.7
18	44222863	44263926	41063	18	87.6
18	63910891	75382615	11471724	9	320.2
18	75043543	75183513	139970	20	85.2
19	1141464	1142836	1372	25	315.5
19	11870473	12523344	652871	17	68.1
19	22253242	22486173	232931	4	-1
19	42712626	42714060	1434	4	301.3
19	43220060	43423570	203510	16	153
19	44183053	44184321	1268	29	246.4
19	50498264	50785433	287169	34	68.5
19	55086529	55258870	172341	6	175
2	36729	119034	82305	27	97.9
2	2911181	7629878	4718697	20	-1
2	3184977	3185968	991	191	-1
2	10152479	10154007	1528	106	-1
2	10630257	10686870	56613	51	42.8
2	20803539	241955709	221152170	7	280.3
2	24640119	24641486	1367	12	317.4
2	26136148	26226465	90317	19	111.2
2	31808296	195329386	163521090	35	79.3
2	36370352	36549451	179099	54	20.8
2	43847823	44080777	232954	23	-1
2	57394093	88316552	30922459	12	351.2
2	63801954	102402863	38600909	4	341.2
2	72940990	73114199	173209	25	107.4
2	74289201	242864971	168575770	41	-1
2	77212999	77256364	43365	21	93
2	77515956	77568786	52830	21	59.6
2	88123992	88261773	137781	13	170.2
2	88382478	88550952	168474	21	106.9
2	110863902	110983985	120083	47	-1
2	111973065	115255536	3282471	6	342.1
2	116538925	116736789	197864	43	56.1
2	117820799	117911499	90700	10	160.2
2	130363657	131143256	779599	41	86
2	131617998	134212278	2594280	4	329.4
2	134875968	134955260	79292	32	71.4
2	139499869	139603405	103536	22	99.7
2	150311248	150448124	136876	29	109.7
2	164698368	164845627	147259	25	108.1
2	171269264	171430252	160988	20	-1
2	205232031	205306083	74052	49	63.1
2	213114778	213237237	122459	21	108
2	217233703	217289493	55790	19	89.4
2	218022923	218073538	50615	17	72.2
2	220050868	220053693	2825	8	321.6
2	220051061	220056869	5808	74	106.8
2	221345587	228469734	7124147	10	351.9
2	223472806	223641959	169153	32	-1
2	224267889	224321622	53733	25	79.6
2	225341503	225651465	309962	23	108.2
2	240831786	240977265	145479	21	130.7
20	1551667	1595722	44055	14	151
20	2216302	2217765	1463	11	392.2
20	31495662	31705747	210085	17	105.6
20	33918990	34087099	168109	20	-1
20	41744505	41880671	136166	21	61.9
20	46523123	46524255	1132	35	214.9
20	46754345	47132839	378494	4	370.3
20	47132222	47133575	1353	40	-1
20	59905972	59907402	1430	5	379.8
21	11057659	11099071	41412	17	121.7
21	23623932	23664345	40413	28	84.2
21	27661657	27760620	98963	60	-1
21	33849487	47344802	13495315	5	370.8
21	45704713	47218536	1513823	17	-1
21	46719920	46848670	128750	27	90.7
21	47218179	47218537	358	18	-1
22	16856698	16857950	1252	5	277.6
22	17040811	17045927	5116	7	278.2
22	18359238	49356338	30997100	25	132.4
22	21334870	21377766	42896	24	83.6
22	21464321	21519376	55055	19	126.1
22	22424185	22517913	93728	34	75.2
22	22600768	22681445	80677	24	122.6
22	25620016	25911747	291731	53	-1
22	37679501	37843386	163885	29	14.1
22	47466402	50460462	2994060	221	-1
3	81959	126253	44294	40	87.9
3	1270926	1328561	57635	15	81.9
3	1777541	1822309	44768	17	42
3	2760111	2893756	133645	44	16.3
3	7917355	7992683	75328	41	-1
3	8326436	195827053	187500617	187	-1
3	8453293	194776947	186323654	7	366.9
3	8720384	155019198	146298814	41	25.1
3	8813816	8863045	49229	15	113.9
3	19555158	20769849	1214691	24	91.9
3	21251284	21337980	86696	47	35.5
3	21612115	21763982	151867	7	136.3
3	22419951	22574061	154110	23	95
3	32101936	45150868	13048932	23	186.2
3	39509889	148286050	108776161	5	370.9
3	46663300	46763950	100650	23	84.1
3	60920191	61016745	96554	43	-1
3	61582944	61626524	43580	25	107.9
3	62782921	62968567	185646	40	66.8
3	66809961	66881404	71443	44	69.3
3	67853048	68037262	184214	27	84.3
3	73872849	74016428	143579	50	-1
3	82100256	83124281	1024025	48	55.6
3	90312236	90504720	192484	36	60.1
3	100354637	100433671	79034	17	41.1
3	101681324	101739155	57831	20	130.8
3	108475763	108918293	442530	35	37.4
3	115396507	115552067	155560	18	74.9
3	119893505	153019618	33126113	57	165.5
3	129808686	129933315	124629	35	66.2
3	140324513	140460394	135881	21	103.3
3	141812666	142164794	352128	23	37.7
3	142908486	142961396	52910	20	42.8
3	143278441	143405688	127247	48	55
3	159820411	159976375	155964	25	79.8
3	161449953	161593860	143907	40	49.6
3	161883121	162016439	133318	14	154.3
3	168288974	168503196	214222	21	30.8
3	181583304	181677951	94647	19	32.7
3	197203570	197334654	131084	21	130.8
4	718812	187160763	186441951	7	217
4	1088582	72830452	71741870	4	209.8
4	1088876	1267502	178626	48	172.1
4	1267032	188614187	187347155	15	240.5
4	2081597	86239681	84158084	16	337.9
4	3310913	60989650	57678737	5	350
4	7991862	8151386	159524	24	59.2
4	9797616	9900404	102788	44	62.2
4	14493645	14752657	259012	22	92.2
4	16945882	181878949	164933067	4	372.1
4	35896522	36087599	191077	24	129.1
4	36028626	36188731	160105	18	-1
4	42631323	42848024	216701	35	26.3
4	49140689	111516903	62376214	18	82.5
4	56603562	64716207	8112645	6	270.9
4	61287156	61359425	72269	38	34.9
4	65020494	65021916	1422	5	360.1
4	69178822	69489775	310953	19	23.5
4	69492025	69536243	44218	13	126.8
4	69995419	70047017	51598	27	73
4	70058059	121137303	51079244	9	234.6
4	78755877	78975402	219525	20	129.9
4	89681110	138086495	48405385	7	288.3
4	101390066	110119211	8729145	6	311.2
4	122126719	122181372	54653	15	81.1
4	129530376	129598782	68406	39	-1
4	129777958	129927991	150033	21	139.9
4	131896138	132414139	518001	21	15.5
4	132772957	133001886	228929	8	71.5
4	139164648	139321154	156506	22	59.6
4	143138206	143285165	146959	33	86.5
4	153337368	153535136	197768	38	-1
4	161840278	161925498	85220	35	-1
4	161932455	190758590	28826135	8	337.7
4	161947688	162091896	144208	13	46.5
4	165755081	165834310	79229	22	-1
4	168808995	168993672	184677	24	-1
4	179618004	179670070	52066	18	23.6
4	188467399	188829134	361735	39	38.6
4	190510552	190691288	180736	17	130.2
4	190716091	190806809	90718	15	103.1
5	300392	439246	138854	30	-1
5	309259	3786861	3477602	29	167.9
5	753708	847632	93924	11	264.8
5	3785772	116803789	113018017	16	155.7
5	9914365	170159498	160245133	7	340.5
5	13855313	13856784	1471	47	142.3
5	15589672	15791144	201472	21	130.3
5	17712566	17715910	3344	64	42.8
5	20697833	20832303	134470	8	96.3
5	21871168	22040926	169758	43	43.9
5	24371331	149031845	124660514	9	-1
5	58936828	59024005	87177	26	120.2
5	66317180	66560025	242845	28	73.4
5	73648680	135139789	61491109	12	236.8
5	78351453	78468131	116678	22	89.6
5	90033236	90262630	229394	15	150.1
5	96070158	96216410	146252	22	29.2
5	97442486	97616185	173699	22	79.4
5	100542807	100636093	93286	25	52.7
5	101701889	101795528	93639	48	12.5
5	104751028	104831227	80199	28	14.3
5	119532917	119605657	72740	44	64.7
5	120298224	120416774	118550	23	40.4
5	166109667	176390876	10281209	13	306.9
5	177771787	177980947	209160	25	129.7
5	178011928	178013300	1372	51	322.6
5	180041821	180043095	1274	6	187.7
6	257427	303106	45679	50	37.4
6	425259	161211482	160786223	6	308.5
6	1053415	1054873	1458	9	312.6
6	1250247	1251608	1361	31	302.7
6	2093327	2515030	421703	18	105.2
6	10606379	170768011	160161632	10	217.9
6	11615822	23292732	11676910	15	270
6	13460384	17439490	3979106	5	259
6	17438035	153460426	136022391	8	218.3
6	24359070	163652436	139293366	9	345.4
6	28331068	28333840	2772	4	331.7
6	31943419	32014602	71183	10	152.4
6	32505243	32590756	85513	28	92.7
6	34599760	166830330	132230570	6	359.5
6	34739606	34823287	83681	16	100.2
6	46278358	46435690	157332	54	-1
6	61891550	62899649	1008099	18	63.5
6	62664029	167816926	105152897	11	306.4
6	68435804	68487055	51251	18	83.7
6	71018366	71214290	195924	20	101
6	74568432	74611586	43154	33	-1
6	76633690	170044904	93411214	4	310.2
6	78960846	79032444	71598	25	-1
6	80434511	80496371	61860	43	-1
6	84639842	84827706	187864	18	112.1
6	92880934	93051493	170559	20	42.1
6	96093115	96254055	160940	44	-1
6	100082880	100430000	347120	21	95.8
6	110943232	111135582	192350	25	91.8
6	147132862	147140566	7704	4	354.1
6	148131676	148690898	559222	22	116.3
6	159648344	159813422	165078	35	92.7
6	167410468	167411909	1441	5	372.2
7	976969	1083953	106984	22	135.1
7	1055748	158262257	157206509	9	239.1
7	1633947	102801549	101167602	9	193.2
7	9005055	9058053	52998	37	61.9
7	18015865	62000056	43984191	8	281.4
7	27169157	27247311	78154	18	87
7	30535318	136835342	106300024	5	282.2
7	37336164	37515778	179614	24	105.6
7	38282759	38285811	3052	13	91.4
7	38283545	144717779	106434234	71	-1
7	38283923	38304221	20298	6	261.2
7	38286105	144717774	106431669	101	-1
7	38302189	144717449	106415260	4	236
7	45849090	63235178	17386088	8	319.7
7	51020640	51164943	144303	18	79.6
7	53027156	53612556	585400	23	-1
7	57496930	57537199	40269	35	67
7	61847318	61913571	66253	11	175.8
7	64343930	64511636	167706	20	70.7
7	68298467	68365308	66841	19	58
7	72042786	72268510	225724	8	250.1
7	80176928	80311877	134949	26	128.7
7	84053621	152797063	68743442	15	255.4
7	90166874	90214961	48087	57	33
7	100676889	100679938	3049	13	195.4
7	100996406	101127233	130827	17	-1
7	104758098	105208677	450579	17	148.3
7	108600937	108645107	44170	17	140.9
7	121663223	158792012	37128789	6	288.6
7	126494718	126677942	183224	21	22.3
7	128458590	128507376	48786	50	48.3
7	129985524	130028798	43274	21	-1
7	139710049	139771520	61471	21	101.8
7	144382300	158136945	13754645	21	180.8
7	148589748	148643148	53400	25	109.7
7	149549717	149866009	316292	30	70.1
7	151945302	152050783	105481	13	150.6
7	153202413	153204233	1820	19	331.7
7	153865117	153946657	81540	16	95.9
7	155585499	155585906	407	5	-1
7	157452827	157803411	350584	23	59.6
8	599185	646629	47444	20	-1
8	614392	702642	88250	20	-1
8	2033103	142548958	140515855	12	293.3
8	2132988	2181720	48732	10	241.5
8	2181458	2266839	85381	6	124.7
8	6173309	6249001	75692	50	53.8
8	6887892	7007462	119570	13	72.1
8	11313193	144057665	132744472	26	246.6
8	13663936	66312032	52648096	14	264.6
8	18078128	18400559	322431	40	-1
8	18989600	19182028	192428	23	99.7
8	22807634	22872770	65136	21	-1
8	26924587	27135286	210699	29	67.6
8	32663440	56824315	24160875	20	310.7
8	39232409	39387238	154829	40	67.3
8	42190196	83737270	41547074	22	155
8	56791435	56877464	86029	36	-1
8	58118118	58128142	10024	57	75.1
8	62736291	62913384	177093	13	173.2
8	67287960	144941139	77653179	5	321.7
8	69555321	69733584	178263	22	88.1
8	90786465	90889480	103015	35	-1
8	104085076	104269854	184778	42	16.7
8	118871894	119052302	180408	50	20.4
8	133736273	133918705	182432	43	-1
8	137762849	137910257	147408	31	54.7
8	144574055	144663118	89063	46	57.5
8	146147036	146304168	157132	27	100.2
9	209378	286526	77148	48	42.9
9	398584	482335	83751	25	71.1
9	564264	634945	70681	23	81.3
9	1722221	1763300	41079	25	-1
9	6149786	6267104	117318	49	-1
9	6929836	7071655	141819	23	-1
9	12234943	12622101	387158	29	78.8
9	12998685	141070602	128071917	4	350.7
9	14370115	14469200	99085	50	42
9	18630923	18680895	49972	17	122.1
9	20764763	21017936	253173	15	123.9
9	25901338	25971552	70214	24	40.3
9	30253737	30395347	141610	21	92.6
9	33659504	33771298	111794	34	44.3
9	35610756	35911055	300299	22	100.5
9	75211538	75427891	216353	27	86.5
9	80892559	81042899	150340	37	-1
9	82789344	82935587	146243	14	78.5
9	95633929	124642800	29008871	4	374
9	100760703	137364485	36603782	4	375.9
9	128875874	129037017	161143	52	52.1
9	132353240	139848529	7495289	5	370.3
9	135055704	135104872	49168	31	50.7
9	138164812	138309083	144271	27	122.1
9	139997390	139998840	1450	23	-1
X	14381314	14720705	339391	17	108.8
X	24039726	24179188	139462	21	87.4
X	29186262	30887346	1701084	4	386.1
X	34944938	35037124	92186	30	41.7
X	37799804	37973564	173760	24	-1
X	49464579	49515118	50539	19	118.7
X	51159179	51318121	158942	21	104.9
X	61725359	61852914	127555	15	136.2
X	77662356	78124181	461825	21	81.1
X	81949446	82011310	61864	18	85.3
X	86767159	86814042	46883	21	-1
X	89455364	89868302	412938	9	-1
X	112467049	112618856	151807	23	56.5
X	117696520	117764760	68240	26	96.4
X	125115866	125225714	109848	21	74.3
X	148885194	148999869	114675	19	90.1
X	152052025	152100886	48861	22	109.1
Y	3597299	4538095	940796	19	98.6
