# Supplementary material for: Discovery of large genomic inversions using long range information
Source: BMC Genomics. 2017 Jan 10;18:65. doi: 10.1186/s12864-016-3444-1 (PMC5223412; doi:10.1186/s12864-016-3444-1)
Supplement: Additional file 2: — Call sets. Call sets generated by Valor, DELLY, LUMPY, and GASVPro using both real data and simulations. (ZIP 72710 kb) [file 12864_2016_3444_MOESM2_ESM.zip › supplementary/simulation/varsim1/dipSeqFos.bed]

1	39987448	40249807	262359
1	144570866	147720347	3149481
1	162125716	162350765	225049
1	248596865	248784145	187280
2	83293370	83823198	529828
2	87002327	87285617	283290
2	96098182	96351771	253589
2	97865737	98197666	331929
2	116569075	116728477	159402
2	152796388	156869737	4073349
2	241245781	241562190	316409
3	12152601	12901260	748659
3	30538286	30900626	362340
3	168852433	178006799	9154366
4	34120017	34271816	151799
4	49293662	49529197	235535
4	75672133	79557245	3885112
4	97389062	97591088	202026
4	132777162	132986251	209089
4	171316362	171614235	297873
5	69110358	70600656	1490298
5	69659729	69898091	238362
5	175347950	177384937	2036987
6	72076930	72327298	250368
6	114946949	115683459	736510
6	125377778	125581266	203488
6	162465996	162657691	191695
6	167576988	167773378	196390
7	5982312	6852757	870445
7	21882744	27849922	5967178
7	32955981	33133351	177370
7	56896060	63244879	6348819
7	64601163	65048247	447084
7	76030635	76238353	207718
7	112360628	121240626	8879998
7	143291018	143606220	315202
8	2183435	2372757	189322
8	7158196	7413296	255100
8	7453894	12441228	4987334
8	18092729	18377130	284401
8	43815822	46857630	3041808
8	55257103	55432584	175481
8	86575472	86726812	151340
9	42283501	46574733	4291232
9	69159138	70917773	1758635
9	117662396	123567634	5905238
10	26936880	27204041	267161
10	81540872	89150724	7609852
11	7457465	9758195	2300730
11	58679468	58880852	201384
12	9446555	9599218	152663
12	33517728	34721667	1203939
12	34842204	38072241	3230037
12	92094478	99033192	6938714
12	131790001	132152185	362184
13	52850932	53144382	293450
13	83430069	83742312	312243
14	19467939	20045767	577828
15	33212388	33538690	326302
15	39011878	39227679	215801
15	45129812	45413823	284011
15	76889912	77064849	174937
15	79699940	80070109	370169
15	82742989	84958774	2215785
15	84961364	85738995	777631
16	14819535	15420907	601372
16	21557294	22710071	1152777
16	32151959	32794323	642364
16	32998849	33627247	628398
16	34358532	34752585	394053
16	47277564	47589724	312160
16	70158844	74428398	4269554
17	2927356	3144572	217216
17	16717959	18322237	1604278
17	18517002	18701593	184591
17	18927360	19139802	212442
17	43653164	44342606	689442
19	21795900	22243480	447580
19	48453906	50594619	2140713
20	25754324	26108526	354202
21	42344799	42552442	207643
22	16299166	16679088	379922
22	17839430	18002812	163382
22	18835082	20636469	1801387
22	20636469	21592243	955774
22	21746489	21932691	186202
22	25641788	25891487	249699
22	48881214	49118664	237450
X	14386009	14696704	310695
X	52245162	52579799	334637
X	62404829	70941721	8536892
X	71959664	72162047	202383
X	139061153	139288028	226875
X	152233952	152559243	325291
X	154575480	154763691	188211
Y	3619524	4525872	906348
