# Supplementary material for: Discovery of large genomic inversions using long range information
Source: BMC Genomics. 2017 Jan 10;18:65. doi: 10.1186/s12864-016-3444-1 (PMC5223412; doi:10.1186/s12864-016-3444-1)
Supplement: Additional file 2: — Call sets. Call sets generated by Valor, DELLY, LUMPY, and GASVPro using both real data and simulations. (ZIP 72710 kb) [file 12864_2016_3444_MOESM2_ESM.zip › supplementary/simulation/varsim1/dipSeqBac.bed]

2	87002375	87285264	282889
2	89185788	89458984	273196
2	152796388	156869695	4073307
3	12152609	12901322	748713
3	30538286	30900599	362313
3	168852436	178006832	9154396
3	195383737	197391376	2007639
4	75672176	79557249	3885073
4	171316362	171614216	297854
5	69680901	69897110	216209
5	69999243	70620341	621098
5	175347951	177385024	2037073
6	72076859	72327285	250426
6	114946949	115683309	736360
7	5982312	6860495	878183
7	21882744	27849791	5967047
7	76030637	76238376	207739
7	112360617	121240689	8880072
7	143291219	143606189	314970
8	7454277	12441251	4986974
9	69159106	70920571	1761465
9	117662396	123567667	5905271
10	81541007	89160091	7619084
10	108617416	114482652	5865236
11	7457465	9758214	2300749
12	92094477	99033182	6938705
14	19467958	20065364	597406
15	20596068	22587543	1991475
15	45114393	45413733	299340
15	79699940	80070277	370337
16	14819208	15417182	597974
16	21557321	22710075	1152754
16	32999144	33631375	632231
16	34358532	34752633	394101
16	70199450	74421254	4221804
17	16700928	18385051	1684123
17	16717886	18320674	1602788
17	18517002	18776094	259092
17	18927393	19139816	212423
17	43653166	44342560	689394
19	21795901	22243494	447593
20	25754325	26108485	354160
21	42344831	42551844	207013
22	21746510	21932756	186246
X	139061152	139297894	236742
X	152233983	152559152	325169
