# Supplementary material for: Discovery of large genomic inversions using long range information
Source: BMC Genomics. 2017 Jan 10;18:65. doi: 10.1186/s12864-016-3444-1 (PMC5223412; doi:10.1186/s12864-016-3444-1)
Supplement: Additional file 2: — Call sets. Call sets generated by Valor, DELLY, LUMPY, and GASVPro using both real data and simulations. (ZIP 72710 kb) [file 12864_2016_3444_MOESM2_ESM.zip › supplementary/simulation/varsim1/dipSeq.bed]

1	16973232	17057038
1	17535220	17662153
1	25591786	25682712
1	26924479	26973286
1	39987606	40267290
1	118827471	118906462
1	144334042	149236184
1	144570866	147720365
1	147915594	149289634
1	149814330	149866472
1	172206307	172251577
1	184896125	185363813
1	208774131	208818055
2	61595174	65049193
2	62546576	62634977
2	85724615	85763404
2	87002368	87287510
2	89093088	89192117
2	89126695	90218157
2	96426814	96687769
2	97884407	98119405
2	130882791	132265489
2	138263998	138526110
2	175354592	175389279
2	177166586	177420632
3	28353107	28438141
3	102124182	102432183
3	125801455	125847247
3	187098092	187141168
3	195383737	197393510
4	49242306	49322615
4	97148519	97239442
4	120866289	120950731
5	1660075	1755044
5	18907700	26650725
5	34857747	34906765
5	63729620	63769483
5	150623197	150675676
5	175355808	177377121
5	179024721	179081256
6	42646287	42721165
6	167572696	167773341
6	167607320	167697904
7	54266994	54369968
7	62726428	62911815
7	65015372	65082828
7	65049288	65120452
7	70381757	70438842
7	76030635	76238372
7	100547812	100616398
7	107018734	107063461
7	120607148	120724328
7	131434921	131478154
7	143404146	143565225
7	143857868	144055361
8	7437439	12455937
8	19941054	20007378
8	22970544	23011197
8	75150515	79689846
9	22257409	24018832
9	69167150	70915723
9	80643804	80696874
9	86511915	88451243
9	117662396	123567673
10	4982623	5063945
10	6190336	7425094
10	46692247	47567587
10	47567657	48877899
10	51350756	51643982
10	114066190	114128844
10	124639786	124712845
11	7457465	9758191
11	11847646	11919728
11	89544945	89812954
11	115696967	115761712
12	4642256	4759380
12	17892150	18002787
12	28253999	28432606
12	55761307	55870189
12	111289606	111369674
12	131830977	131887417
13	43032029	43086300
13	64263612	64331013
13	64359193	64546686
13	80363639	80411988
13	100940305	101514051
14	19393326	19826941
14	19467963	20065314
14	61034781	61079963
15	20815173	21185491
15	21185512	23482475
15	33337293	34171328
15	74362564	75569086
15	84897805	84957707
15	100186932	102264610
16	1245968	1297447
16	2586472	2673007
16	14975189	15123740
16	18883882	18974480
16	20480676	20525517
16	20512839	20570671
16	28162574	28217355
16	50166713	50230250
16	55758123	55863908
16	70011302	70384277
17	2960317	3108556
17	15407161	18702106
17	18938463	19014405
19	11080577	11117072
19	16804946	16898311
19	20800893	20883086
19	21832053	21917191
19	39225374	39279721
19	50423666	50474508
19	58307069	58391940
20	11045624	12960119
20	44609343	44769213
20	46422286	46527436
21	15347465	15443025
21	41362615	41403309
22	20625900	21592428
22	21450016	21632783
22	21680248	27646667
