# Supplementary material for: Discovery of large genomic inversions using long range information
Source: BMC Genomics. 2017 Jan 10;18:65. doi: 10.1186/s12864-016-3444-1 (PMC5223412; doi:10.1186/s12864-016-3444-1)
Supplement: Additional file 2: — Call sets. Call sets generated by Valor, DELLY, LUMPY, and GASVPro using both real data and simulations. (ZIP 72710 kb) [file 12864_2016_3444_MOESM2_ESM.zip › supplementary/simulation/varsim1/100SV-lumpy.bed]

1	16885590	17214372	328782
1	16924805	17259043	334238
1	26967860	27013228	45368
1	44059349	44061824	2475
1	81551352	81552200	848
1	97511083	97511614	531
1	143280359	143281758	1399
1	149821638	149853107	31469
1	208774131	208818093	43962
2	91775690	91782903	7213
2	89161069	89185771	24702
2	125052949	125054429	1480
2	175354592	175389279	34687
3	44741003	44742329	1326
3	82203600	82204182	582
3	107726318	107775236	48918
3	118466450	118483104	16654
3	190833197	190834069	872
4	5082037	5082564	527
4	88849979	88896045	46066
4	190585818	190613118	27300
5	53122768	53125235	2467
5	179031442	179076230	44788
5	180532600	180598197	65597
6	51426408	51466497	40089
6	79286879	79288284	1405
6	132053489	132055846	2357
6	167611171	167808164	196993
7	57698510	57921106	222596
7	70426272	70438872	12600
7	70427855	70476318	48463
7	96859523	96861727	2204
8	2220199	2341024	120825
8	43093625	43096885	3260
8	48215958	48269981	54023
8	55257102	55432583	175481
8	87232184	87233743	1559
8	113605053	113621056	16003
9	129603581	129604173	592
10	39112806	39138150	25344
10	47010318	47062207	51889
10	47027713	47095689	67976
10	47143139	47739373	596234
10	93165996	93205343	39347
11	1936071	1959422	23351
11	1926666	1988848	62182
11	66411085	66428092	17007
15	20247753	20472735	224982
16	1257943	1291734	33791
16	21588361	22678965	1090604
16	33916300	33986251	69951
16	55814397	55850006	35609
16	85187345	85190143	2798
16	86379315	86385562	6247
17	8915321	9582164	666843
18	14717947	14725767	7820
18	18514747	18519067	4320
18	63296303	63301609	5306
19	21832917	21916366	83449
21	41393129	41414582	21453
X	45548844	45590157	41313
X	46779008	46822324	43316
X	49013109	49019762	6653
X	105726180	105732306	6126
X	140046428	140711129	664701
