# Supplementary material for: Discovery of large genomic inversions using long range information
Source: BMC Genomics. 2017 Jan 10;18:65. doi: 10.1186/s12864-016-3444-1 (PMC5223412; doi:10.1186/s12864-016-3444-1)
Supplement: Additional file 2: — Call sets. Call sets generated by Valor, DELLY, LUMPY, and GASVPro using both real data and simulations. (ZIP 72710 kb) [file 12864_2016_3444_MOESM2_ESM.zip › supplementary/simulation/varsim1/100SV-delly.bed]

1	3714246	165552835	161838589
1	13141684	13180970	39286
1	16885573	17214356	328783
1	16885575	17214194	328619
1	16924803	17259042	334239
1	16924806	17259043	334237
1	25655921	25693409	37488
1	26967858	27013228	45370
1	26967861	27012907	45046
1	31859937	36739698	4879761
1	44059349	44061824	2475
1	44059349	44061824	2475
1	50944940	65484190	14539250
1	81551352	81552201	849
1	81551354	81552203	849
1	83484762	92610354	9125592
1	97511085	97511615	530
1	97511085	97511615	530
1	143280438	143281698	1260
1	143280499	143281851	1352
1	149821638	149853107	31469
1	149821638	149853323	31685
1	208774131	208818093	43962
1	208774131	208818093	43962
2	2869840	81789686	78919846
2	4598070	241924574	237326504
2	57394771	100652634	43257863
2	89161067	89185771	24704
2	89161071	89185775	24704
2	91775694	91782905	7211
2	91775804	91782903	7099
2	125052889	125054490	1601
2	125052950	125054427	1477
2	130882574	132265489	1382915
2	130882996	132265489	1382493
2	160151658	204851864	44700206
2	175354592	175389279	34687
2	175354592	175389279	34687
3	9981705	194776260	184794555
3	42641108	79990525	37349417
3	44741004	44742330	1326
3	44741004	44742330	1326
3	46095345	46469090	373745
3	49617229	72123485	22506256
3	50925319	50975231	49912
3	82203602	82204183	581
3	82203603	82204126	523
3	107726314	107775234	48920
3	107726320	107775236	48916
3	118466449	118483104	16655
3	118466452	118483105	16653
3	190833198	190834069	871
3	190833198	190834070	872
4	5082038	5082563	525
4	5082040	5082563	523
4	6355567	56286311	49930744
4	9577366	187798840	178221474
4	49095624	86384870	37289246
4	49493262	49590831	97569
4	49493560	49591529	97969
4	88849976	88896045	46069
4	88849985	88896048	46063
4	190585818	190612984	27166
4	190585818	190613118	27300
5	11817064	18259305	6442241
5	53122763	53125231	2468
5	53122774	53125236	2462
5	179031441	179076213	44772
5	179031444	179075854	44410
5	180532600	180598197	65597
5	180532602	180598197	65595
6	8540688	52940556	44399868
6	36756453	165541453	128785000
6	51426406	51466493	40087
6	51426416	51466499	40083
6	79286880	79288285	1405
6	79286880	79288285	1405
6	132053488	132055846	2358
6	132053491	132055847	2356
6	167611171	167808164	196993
6	167611171	167808164	196993
7	57698503	57921106	222603
7	57698514	57921109	222595
7	62726322	62911251	184929
7	70426272	70438872	12600
7	70426272	70438872	12600
7	70427855	70476318	48463
7	70427855	70476318	48463
7	96859522	96861727	2205
7	96859525	96861728	2203
8	1071719	76275525	75203806
8	2220201	2341025	120824
8	2220270	2341022	120752
8	8113861	12306372	4192511
8	8113878	12306106	4192228
8	34064462	98599776	64535314
8	43093585	43096885	3300
8	43093669	43096909	3240
8	48215957	48269981	54024
8	48215960	48269982	54022
8	55257101	55432584	175483
8	55257103	55432584	175481
8	86890696	107600520	20709824
8	87232164	87233764	1600
8	87232166	87233781	1615
8	113605052	113621056	16004
8	113605055	113621057	16002
9	129603582	129604174	592
9	129603585	129604177	592
10	39112808	39138170	25362
10	39112809	39138150	25341
10	42390336	55106659	12716323
10	47010318	47062207	51889
10	47010318	47062207	51889
10	47027712	47095689	67977
10	47027717	47095690	67973
10	47143171	47739297	596126
10	47143171	47739553	596382
10	65588231	132371231	66783000
10	93165996	93205343	39347
10	93165996	93205347	39351
11	1926665	1988848	62183
11	1926668	1988849	62181
11	1936066	1959422	23356
11	1936075	1959425	23350
11	66411085	66428092	17007
11	66411085	66428092	17007
12	80844919	80857846	12927
13	79195590	86960649	7765059
15	20247556	20472719	225163
15	20247988	20473117	225129
15	32716850	32882745	165895
16	1257944	1291726	33782
16	1257944	1292584	34640
16	14819566	15421269	601703
16	21588352	22678961	1090609
16	21588363	22678968	1090605
16	33916256	33986251	69995
16	33916298	33986251	69953
16	55814397	55850006	35609
16	55814398	55849778	35380
16	85187342	85190143	2801
16	85187349	85190144	2795
16	86379313	86385560	6247
16	86379316	86385538	6222
17	8915321	9582164	666843
17	8915322	9582165	666843
17	18400307	20351007	1950700
18	14717947	14725623	7676
18	14717947	14725765	7818
18	18514746	18519066	4320
18	18514749	18519067	4318
18	63296303	63301609	5306
18	63296304	63301610	5306
19	21832917	21916366	83449
19	21832918	21916367	83449
20	52332661	52332939	278
21	41393129	41414582	21453
21	41393129	41414582	21453
22	18168649	18168813	164
22	18168853	47977673	29808820
22	21490311	21588105	97794
X	45548840	45590155	41315
X	45548846	45590157	41311
X	46779008	46822324	43316
X	46779008	46822324	43316
X	49013109	49019762	6653
X	49013109	49019762	6653
X	55467639	55519465	51826
X	100852523	100866580	14057
X	103231430	103352690	121260
X	103231981	103353189	121208
X	105726180	105732306	6126
X	105726180	105732306	6126
X	140046428	140711129	664701
X	140046428	140711129	664701
hs37d5	382713	31844697	31461984
hs37d5	6536789	17254897	10718108
hs37d5	7104184	13038491	5934307
hs37d5	7603068	31476798	23873730
hs37d5	9997894	31616803	21618909
hs37d5	12161633	30972040	18810407
hs37d5	12190519	15429900	3239381
hs37d5	12299000	12344738	45738
hs37d5	12525036	15368747	2843711
hs37d5	12527920	17269402	4741482
hs37d5	12915592	17885698	4970106
hs37d5	13258296	17235849	3977553
hs37d5	13401070	16143429	2742359
hs37d5	13408746	17887694	4478948
hs37d5	16457451	18443114	1985663
hs37d5	16485731	28195150	11709419
hs37d5	17249854	17268383	18529
hs37d5	18022973	34415713	16392740
hs37d5	18652627	33536628	14884001
hs37d5	22367418	33536512	11169094
hs37d5	24870120	35453313	10583193
hs37d5	29026886	33540191	4513305
hs37d5	29315342	33536818	4221476
hs37d5	33536295	34440118	903823
hs37d5	33536472	34415605	879133
